# Supplementary material for: Molecular Mechanism of Protein Arginine Deiminase 2: A Study Involving Multiple Microsecond Long Molecular Dynamics Simulations
Source: Biochemistry. 2022 Jun 23;61(13):1286–97. doi: 10.1021/acs.biochem.2c00158 (PMC9260958; doi:10.1021/acs.biochem.2c00158)
Supplement: Supplementary file 2 — bi2c00158_si_002.zip [file bi2c00158_si_002.zip]

Archive with 102 entries (101 files):
- closest/
- __MACOSX/._closest
- closest/ps4-09-100w-last-frame.pdb
- __MACOSX/closest/._ps4-09-100w-last-frame.pdb
- closest/ps5-04-100w-last-frame.pdb
- __MACOSX/closest/._ps5-04-100w-last-frame.pdb
- closest/ps1-01-100w-last-frame.pdb
- __MACOSX/closest/._ps1-01-100w-last-frame.pdb
- closest/ps2-06-100w-last-frame.pdb
- __MACOSX/closest/._ps2-06-100w-last-frame.pdb
- closest/ps4-08-100w-last-frame.pdb
- __MACOSX/closest/._ps4-08-100w-last-frame.pdb
- closest/ps1-00-100w-last-frame.pdb
- __MACOSX/closest/._ps1-00-100w-last-frame.pdb
- closest/ps5-05-100w-last-frame.pdb
- __MACOSX/closest/._ps5-05-100w-last-frame.pdb
- closest/ps2-07-100w-last-frame.pdb
- __MACOSX/closest/._ps2-07-100w-last-frame.pdb
- closest/ps3-09-100w-last-frame.pdb
- __MACOSX/closest/._ps3-09-100w-last-frame.pdb
- closest/ps2-04-100w-last-frame.pdb
- __MACOSX/closest/._ps2-04-100w-last-frame.pdb
- closest/ps1-03-100w-last-frame.pdb
- __MACOSX/closest/._ps1-03-100w-last-frame.pdb
- closest/ps5-06-100w-last-frame.pdb
- __MACOSX/closest/._ps5-06-100w-last-frame.pdb
- closest/ps3-08-100w-last-frame.pdb
- __MACOSX/closest/._ps3-08-100w-last-frame.pdb
- closest/ps2-05-100w-last-frame.pdb
- __MACOSX/closest/._ps2-05-100w-last-frame.pdb
- closest/ps5-07-100w-last-frame.pdb
- __MACOSX/closest/._ps5-07-100w-last-frame.pdb
- closest/ps1-02-100w-last-frame.pdb
- __MACOSX/closest/._ps1-02-100w-last-frame.pdb
- closest/ps2-03-100w-last-frame.pdb
- __MACOSX/closest/._ps2-03-100w-last-frame.pdb
- closest/ps1-04-100w-last-frame.pdb
- __MACOSX/closest/._ps1-04-100w-last-frame.pdb
- closest/ps5-01-100w-last-frame.pdb
- __MACOSX/closest/._ps5-01-100w-last-frame.pdb
- closest/ps2-02-100w-last-frame.pdb
- __MACOSX/closest/._ps2-02-100w-last-frame.pdb
- closest/ps5-00-100w-last-frame.pdb
- __MACOSX/closest/._ps5-00-100w-last-frame.pdb
- closest/ps1-05-100w-last-frame.pdb
- __MACOSX/closest/._ps1-05-100w-last-frame.pdb
- closest/ps5-03-100w-last-frame.pdb
- __MACOSX/closest/._ps5-03-100w-last-frame.pdb
- closest/ps1-06-100w-last-frame.pdb
- __MACOSX/closest/._ps1-06-100w-last-frame.pdb
- closest/ps2-01-100w-last-frame.pdb
- __MACOSX/closest/._ps2-01-100w-last-frame.pdb
- closest/ps1-07-100w-last-frame.pdb
- __MACOSX/closest/._ps1-07-100w-last-frame.pdb
- closest/ps5-02-100w-last-frame.pdb
- __MACOSX/closest/._ps5-02-100w-last-frame.pdb
- closest/ps2-00-100w-last-frame.pdb
- __MACOSX/closest/._ps2-00-100w-last-frame.pdb
- closest/ps3-00-100w-last-frame.pdb
- __MACOSX/closest/._ps3-00-100w-last-frame.pdb
- closest/ps4-02-100w-last-frame.pdb
- __MACOSX/closest/._ps4-02-100w-last-frame.pdb
- closest/ps3-01-100w-last-frame.pdb
- __MACOSX/closest/._ps3-01-100w-last-frame.pdb
- closest/ps4-03-100w-last-frame.pdb
- __MACOSX/closest/._ps4-03-100w-last-frame.pdb
- closest/ps4-00-100w-last-frame.pdb
- __MACOSX/closest/._ps4-00-100w-last-frame.pdb
- closest/ps1-08-100w-last-frame.pdb
- __MACOSX/closest/._ps1-08-100w-last-frame.pdb
- closest/ps3-02-100w-last-frame.pdb
- __MACOSX/closest/._ps3-02-100w-last-frame.pdb
- closest/ps4-01-100w-last-frame.pdb
- __MACOSX/closest/._ps4-01-100w-last-frame.pdb
- closest/ps1-09-100w-last-frame.pdb
- __MACOSX/closest/._ps1-09-100w-last-frame.pdb
- closest/ps3-03-100w-last-frame.pdb
- __MACOSX/closest/._ps3-03-100w-last-frame.pdb
- closest/ps4-07-100w-last-frame.pdb
- __MACOSX/closest/._ps4-07-100w-last-frame.pdb
- closest/ps2-08-100w-last-frame.pdb
- __MACOSX/closest/._ps2-08-100w-last-frame.pdb
- closest/ps3-05-100w-last-frame.pdb
- __MACOSX/closest/._ps3-05-100w-last-frame.pdb
- closest/ps4-06-100w-last-frame.pdb
- __MACOSX/closest/._ps4-06-100w-last-frame.pdb
- closest/ps2-09-100w-last-frame.pdb
- __MACOSX/closest/._ps2-09-100w-last-frame.pdb
- closest/ps3-04-100w-last-frame.pdb
- __MACOSX/closest/._ps3-04-100w-last-frame.pdb
- closest/ps3-07-100w-last-frame.pdb
- __MACOSX/closest/._ps3-07-100w-last-frame.pdb
- closest/ps5-08-100w-last-frame.pdb
- __MACOSX/closest/._ps5-08-100w-last-frame.pdb
- closest/ps4-05-100w-last-frame.pdb
- __MACOSX/closest/._ps4-05-100w-last-frame.pdb
- closest/ps3-06-100w-last-frame.pdb
- __MACOSX/closest/._ps3-06-100w-last-frame.pdb
- closest/ps5-09-100w-last-frame.pdb
- __MACOSX/closest/._ps5-09-100w-last-frame.pdb
- closest/ps4-04-100w-last-frame.pdb
- __MACOSX/closest/._ps4-04-100w-last-frame.pdb
