# Supplementary material for: Molecular Mechanism of Protein Arginine Deiminase 2: A Study Involving Multiple Microsecond Long Molecular Dynamics Simulations
Source: Biochemistry. 2022 Jun 23;61(13):1286–97. doi: 10.1021/acs.biochem.2c00158 (PMC9260958; doi:10.1021/acs.biochem.2c00158)
Supplement: Supplementary file 2 — bi2c00158_si_002.zip [file bi2c00158_si_002.zip › closest/ps4-09-100w-last-frame.pdb]

ATOM      1  N   ARG     1      57.297  97.308  99.387  1.00  0.00           N  
ATOM      2  CA  ARG     1      57.044  98.697  99.974  1.00  0.00           C  
ATOM      3  C   ARG     1      56.342  98.547 101.322  1.00  0.00           C  
ATOM      4  O   ARG     1      57.018  98.918 102.318  1.00  0.00           O  
ATOM      5  CB  ARG     1      56.380  99.680  99.030  1.00  0.00           C  
ATOM      6  CG  ARG     1      57.312 100.445  98.144  1.00  0.00           C  
ATOM      7  CD  ARG     1      56.548 101.322  97.132  1.00  0.00           C  
ATOM      8  NE  ARG     1      56.014 102.644  97.650  1.00  0.00           N  
ATOM      9  CZ  ARG     1      54.817 103.189  97.305  1.00  0.00           C  
ATOM     10  NH1 ARG     1      53.903 102.670  96.529  1.00  0.00           N1+
ATOM     11  NH2 ARG     1      54.600 104.329  97.890  1.00  0.00           N  
ATOM     12  HA  ARG     1      58.048  99.069 100.177  1.00  0.00           H  
ATOM     13  HB2 ARG     1      55.632  99.127  98.461  1.00  0.00           H  
ATOM     14  HB3 ARG     1      55.954 100.393  99.735  1.00  0.00           H  
ATOM     15  HG2 ARG     1      58.075 100.981  98.709  1.00  0.00           H  
ATOM     16  HG3 ARG     1      57.859  99.744  97.514  1.00  0.00           H  
ATOM     17  HD2 ARG     1      57.191 101.548  96.281  1.00  0.00           H  
ATOM     18  HD3 ARG     1      55.748 100.761  96.650  1.00  0.00           H  
ATOM     19  HE  ARG     1      56.719 103.204  98.107  1.00  0.00           H  
ATOM     20 HH11 ARG     1      53.941 101.893  95.885  1.00  0.00           H  
ATOM     21 HH12 ARG     1      53.041 103.196  96.509  1.00  0.00           H  
ATOM     22 HH21 ARG     1      55.207 104.709  98.602  1.00  0.00           H  
ATOM     23 HH22 ARG     1      53.732 104.750  97.591  1.00  0.00           H  
ATOM     24  H1  ARG     1      57.698  96.789 100.155  1.00  0.00           H  
ATOM     25  H2  ARG     1      57.938  97.195  98.615  1.00  0.00           H  
ATOM     26  H3  ARG     1      56.461  96.887  99.005  1.00  0.00           H  
ATOM     27  N   GLU     2      55.090  98.104 101.280  1.00  0.00           N  
ATOM     28  CA  GLU     2      54.212  97.747 102.424  1.00  0.00           C  
ATOM     29  C   GLU     2      54.789  96.593 103.277  1.00  0.00           C  
ATOM     30  O   GLU     2      55.453  95.753 102.652  1.00  0.00           O  
ATOM     31  CB  GLU     2      52.833  97.181 101.875  1.00  0.00           C  
ATOM     32  CG  GLU     2      52.823  95.769 101.345  1.00  0.00           C  
ATOM     33  CD  GLU     2      53.713  95.404 100.091  1.00  0.00           C  
ATOM     34  OE1 GLU     2      54.224  96.324  99.471  1.00  0.00           O  
ATOM     35  OE2 GLU     2      53.801  94.133  99.770  1.00  0.00           O1-
ATOM     36  H   GLU     2      54.775  97.698 100.411  1.00  0.00           H  
ATOM     37  HA  GLU     2      53.993  98.666 102.967  1.00  0.00           H  
ATOM     38  HB2 GLU     2      52.144  97.307 102.711  1.00  0.00           H  
ATOM     39  HB3 GLU     2      52.546  97.894 101.102  1.00  0.00           H  
ATOM     40  HG2 GLU     2      52.975  95.096 102.188  1.00  0.00           H  
ATOM     41  HG3 GLU     2      51.802  95.625 100.990  1.00  0.00           H  
ATOM     42  N   ARG     3      54.359  96.431 104.506  1.00  0.00           N  
ATOM     43  CA  ARG     3      54.304  95.084 105.201  1.00  0.00           C  
ATOM     44  C   ARG     3      53.162  95.146 106.203  1.00  0.00           C  
ATOM     45  O   ARG     3      52.778  96.228 106.686  1.00  0.00           O  
ATOM     46  CB  ARG     3      55.673  94.736 105.870  1.00  0.00           C  
ATOM     47  CG  ARG     3      56.225  95.425 107.002  1.00  0.00           C  
ATOM     48  CD  ARG     3      57.557  94.864 107.354  1.00  0.00           C  
ATOM     49  NE  ARG     3      58.165  95.525 108.567  1.00  0.00           N  
ATOM     50  CZ  ARG     3      58.042  95.096 109.818  1.00  0.00           C  
ATOM     51  NH1 ARG     3      57.636  93.851 110.075  1.00  0.00           N1+
ATOM     52  NH2 ARG     3      58.356  95.805 110.830  1.00  0.00           N  
ATOM     53  H   ARG     3      53.848  97.234 104.845  1.00  0.00           H  
ATOM     54  HA  ARG     3      53.911  94.382 104.466  1.00  0.00           H  
ATOM     55  HB2 ARG     3      55.628  93.669 106.086  1.00  0.00           H  
ATOM     56  HB3 ARG     3      56.375  94.829 105.042  1.00  0.00           H  
ATOM     57  HG2 ARG     3      56.208  96.502 106.836  1.00  0.00           H  
ATOM     58  HG3 ARG     3      55.538  95.296 107.838  1.00  0.00           H  
ATOM     59  HD2 ARG     3      57.590  93.775 107.380  1.00  0.00           H  
ATOM     60  HD3 ARG     3      58.265  95.073 106.552  1.00  0.00           H  
ATOM     61  HE  ARG     3      58.625  96.404 108.380  1.00  0.00           H  
ATOM     62 HH11 ARG     3      57.396  93.256 109.295  1.00  0.00           H  
ATOM     63 HH12 ARG     3      57.473  93.577 111.034  1.00  0.00           H  
ATOM     64 HH21 ARG     3      58.638  96.753 110.623  1.00  0.00           H  
ATOM     65 HH22 ARG     3      58.300  95.484 111.786  1.00  0.00           H  
ATOM     66  N   THR     4      52.518  94.011 106.429  1.00  0.00           N  
ATOM     67  CA  THR     4      51.454  93.871 107.474  1.00  0.00           C  
ATOM     68  C   THR     4      52.092  93.915 108.903  1.00  0.00           C  
ATOM     69  O   THR     4      52.796  92.949 109.206  1.00  0.00           O  
ATOM     70  CB  THR     4      50.779  92.468 107.381  1.00  0.00           C  
ATOM     71  CG2 THR     4      49.813  92.080 108.479  1.00  0.00           C  
ATOM     72  OG1 THR     4      50.044  92.485 106.157  1.00  0.00           O  
ATOM     73  H   THR     4      52.942  93.192 106.018  1.00  0.00           H  
ATOM     74  HA  THR     4      50.692  94.651 107.472  1.00  0.00           H  
ATOM     75  HB  THR     4      51.580  91.731 107.327  1.00  0.00           H  
ATOM     76  HG1 THR     4      50.629  92.439 105.397  1.00  0.00           H  
ATOM     77 HG21 THR     4      49.336  91.138 108.211  1.00  0.00           H  
ATOM     78 HG22 THR     4      50.389  91.855 109.377  1.00  0.00           H  
ATOM     79 HG23 THR     4      49.112  92.903 108.620  1.00  0.00           H  
ATOM     80  N   VAL     5      51.857  94.916 109.793  1.00  0.00           N  
ATOM     81  CA  VAL     5      52.234  94.891 111.261  1.00  0.00           C  
ATOM     82  C   VAL     5      50.933  94.945 112.114  1.00  0.00           C  
ATOM     83  O   VAL     5      49.823  95.210 111.564  1.00  0.00           O  
ATOM     84  CB  VAL     5      53.109  96.045 111.710  1.00  0.00           C  
ATOM     85  CG1 VAL     5      54.447  95.963 111.073  1.00  0.00           C  
ATOM     86  CG2 VAL     5      52.698  97.429 111.325  1.00  0.00           C  
ATOM     87  H   VAL     5      51.317  95.707 109.472  1.00  0.00           H  
ATOM     88  HA  VAL     5      52.674  93.917 111.477  1.00  0.00           H  
ATOM     89  HB  VAL     5      53.228  96.002 112.792  1.00  0.00           H  
ATOM     90 HG11 VAL     5      55.012  95.182 111.583  1.00  0.00           H  
ATOM     91 HG12 VAL     5      54.513  95.787 109.999  1.00  0.00           H  
ATOM     92 HG13 VAL     5      55.054  96.842 111.292  1.00  0.00           H  
ATOM     93 HG21 VAL     5      51.717  97.633 111.755  1.00  0.00           H  
ATOM     94 HG22 VAL     5      53.413  98.128 111.758  1.00  0.00           H  
ATOM     95 HG23 VAL     5      52.704  97.547 110.241  1.00  0.00           H  
ATOM     96  N   ARG     6      50.952  94.759 113.418  1.00  0.00           N  
ATOM     97  CA  ARG     6      49.769  94.592 114.292  1.00  0.00           C  
ATOM     98  C   ARG     6      50.000  95.202 115.642  1.00  0.00           C  
ATOM     99  O   ARG     6      50.956  94.847 116.324  1.00  0.00           O  
ATOM    100  CB  ARG     6      49.538  93.087 114.559  1.00  0.00           C  
ATOM    101  CG  ARG     6      49.456  92.209 113.274  1.00  0.00           C  
ATOM    102  CD  ARG     6      48.941  90.771 113.558  1.00  0.00           C  
ATOM    103  NE  ARG     6      48.859  90.068 112.212  1.00  0.00           N  
ATOM    104  CZ  ARG     6      47.730  89.945 111.527  1.00  0.00           C  
ATOM    105  NH1 ARG     6      46.541  90.371 111.921  1.00  0.00           N1+
ATOM    106  NH2 ARG     6      47.678  89.321 110.311  1.00  0.00           N  
ATOM    107  H   ARG     6      51.838  94.498 113.827  1.00  0.00           H  
ATOM    108  HA  ARG     6      48.938  95.136 113.844  1.00  0.00           H  
ATOM    109  HB2 ARG     6      50.333  92.709 115.202  1.00  0.00           H  
ATOM    110  HB3 ARG     6      48.558  93.020 115.033  1.00  0.00           H  
ATOM    111  HG2 ARG     6      48.770  92.637 112.543  1.00  0.00           H  
ATOM    112  HG3 ARG     6      50.431  92.197 112.786  1.00  0.00           H  
ATOM    113  HD2 ARG     6      49.502  90.222 114.315  1.00  0.00           H  
ATOM    114  HD3 ARG     6      47.929  90.983 113.902  1.00  0.00           H  
ATOM    115  HE  ARG     6      49.758  89.786 111.848  1.00  0.00           H  
ATOM    116 HH11 ARG     6      46.424  90.863 112.795  1.00  0.00           H  
ATOM    117 HH12 ARG     6      45.659  90.163 111.476  1.00  0.00           H  
ATOM    118 HH21 ARG     6      48.510  88.915 109.906  1.00  0.00           H  
ATOM    119 HH22 ARG     6      46.772  89.033 109.969  1.00  0.00           H  
ATOM    120  N   LEU     7      49.061  96.096 116.114  1.00  0.00           N  
ATOM    121  CA  LEU     7      48.984  96.336 117.562  1.00  0.00           C  
ATOM    122  C   LEU     7      48.559  95.056 118.235  1.00  0.00           C  
ATOM    123  O   LEU     7      47.862  94.320 117.670  1.00  0.00           O  
ATOM    124  CB  LEU     7      47.894  97.421 117.833  1.00  0.00           C  
ATOM    125  CG  LEU     7      48.296  98.823 117.557  1.00  0.00           C  
ATOM    126  CD1 LEU     7      48.710  99.101 116.149  1.00  0.00           C  
ATOM    127  CD2 LEU     7      47.322  99.862 118.041  1.00  0.00           C  
ATOM    128  H   LEU     7      48.303  96.470 115.562  1.00  0.00           H  
ATOM    129  HA  LEU     7      49.930  96.671 117.988  1.00  0.00           H  
ATOM    130  HB2 LEU     7      46.994  97.212 117.256  1.00  0.00           H  
ATOM    131  HB3 LEU     7      47.494  97.244 118.832  1.00  0.00           H  
ATOM    132  HG  LEU     7      49.143  98.980 118.226  1.00  0.00           H  
ATOM    133 HD11 LEU     7      47.879  98.845 115.492  1.00  0.00           H  
ATOM    134 HD12 LEU     7      49.051 100.137 116.120  1.00  0.00           H  
ATOM    135 HD13 LEU     7      49.563  98.467 115.906  1.00  0.00           H  
ATOM    136 HD21 LEU     7      47.820 100.746 118.438  1.00  0.00           H  
ATOM    137 HD22 LEU     7      46.599 100.183 117.292  1.00  0.00           H  
ATOM    138 HD23 LEU     7      46.794  99.514 118.928  1.00  0.00           H  
ATOM    139  N   GLN     8      49.097  94.805 119.370  1.00  0.00           N  
ATOM    140  CA  GLN     8      48.600  93.720 120.224  1.00  0.00           C  
ATOM    141  C   GLN     8      48.405  94.219 121.676  1.00  0.00           C  
ATOM    142  O   GLN     8      48.932  95.198 122.096  1.00  0.00           O  
ATOM    143  CB  GLN     8      49.833  92.690 120.225  1.00  0.00           C  
ATOM    144  CG  GLN     8      49.991  91.848 118.947  1.00  0.00           C  
ATOM    145  CD  GLN     8      48.915  90.820 118.691  1.00  0.00           C  
ATOM    146  NE2 GLN     8      49.090  90.121 117.623  1.00  0.00           N  
ATOM    147  OE1 GLN     8      48.016  90.691 119.448  1.00  0.00           O  
ATOM    148  H   GLN     8      49.798  95.381 119.813  1.00  0.00           H  
ATOM    149  HA  GLN     8      47.688  93.260 119.843  1.00  0.00           H  
ATOM    150  HB2 GLN     8      50.738  93.217 120.528  1.00  0.00           H  
ATOM    151  HB3 GLN     8      49.754  92.020 121.081  1.00  0.00           H  
ATOM    152  HG2 GLN     8      50.024  92.486 118.064  1.00  0.00           H  
ATOM    153  HG3 GLN     8      50.883  91.267 119.185  1.00  0.00           H  
ATOM    154 HE21 GLN     8      48.506  89.320 117.431  1.00  0.00           H  
ATOM    155 HE22 GLN     8      49.999  90.242 117.199  1.00  0.00           H  
ATOM    156  N   TYR     9      47.407  93.619 122.412  1.00  0.00           N  
ATOM    157  CA  TYR     9      46.964  94.017 123.709  1.00  0.00           C  
ATOM    158  C   TYR     9      48.077  94.185 124.781  1.00  0.00           C  
ATOM    159  O   TYR     9      49.072  93.486 124.678  1.00  0.00           O  
ATOM    160  CB  TYR     9      45.748  93.171 124.175  1.00  0.00           C  
ATOM    161  CG  TYR     9      46.039  92.004 124.964  1.00  0.00           C  
ATOM    162  CD1 TYR     9      45.294  91.728 126.173  1.00  0.00           C  
ATOM    163  CD2 TYR     9      46.993  91.017 124.490  1.00  0.00           C  
ATOM    164  CE1 TYR     9      45.483  90.585 126.856  1.00  0.00           C  
ATOM    165  CE2 TYR     9      47.121  89.845 125.256  1.00  0.00           C  
ATOM    166  CZ  TYR     9      46.389  89.585 126.424  1.00  0.00           C  
ATOM    167  OH  TYR     9      46.628  88.424 127.040  1.00  0.00           O  
ATOM    168  H   TYR     9      47.005  92.769 122.044  1.00  0.00           H  
ATOM    169  HA  TYR     9      46.504  94.979 123.483  1.00  0.00           H  
ATOM    170  HB2 TYR     9      45.186  93.813 124.854  1.00  0.00           H  
ATOM    171  HB3 TYR     9      45.139  92.915 123.307  1.00  0.00           H  
ATOM    172  HD1 TYR     9      44.538  92.363 126.611  1.00  0.00           H  
ATOM    173  HD2 TYR     9      47.407  91.241 123.517  1.00  0.00           H  
ATOM    174  HE1 TYR     9      44.936  90.381 127.765  1.00  0.00           H  
ATOM    175  HE2 TYR     9      47.783  89.072 124.896  1.00  0.00           H  
ATOM    176  HH  TYR     9      47.214  87.833 126.561  1.00  0.00           H  
ATOM    177  N   GLY    10      47.833  95.035 125.776  1.00  0.00           N  
ATOM    178  CA  GLY    10      48.887  95.284 126.768  1.00  0.00           C  
ATOM    179  C   GLY    10      49.552  96.624 126.571  1.00  0.00           C  
ATOM    180  O   GLY    10      49.042  97.550 125.941  1.00  0.00           O  
ATOM    181  H   GLY    10      46.962  95.545 125.749  1.00  0.00           H  
ATOM    182  HA2 GLY    10      48.374  95.306 127.730  1.00  0.00           H  
ATOM    183  HA3 GLY    10      49.568  94.449 126.933  1.00  0.00           H  
ATOM    184  N   SER    11      50.806  96.649 127.070  1.00  0.00           N  
ATOM    185  CA  SER    11      51.751  97.714 126.684  1.00  0.00           C  
ATOM    186  C   SER    11      51.974  97.882 125.119  1.00  0.00           C  
ATOM    187  O   SER    11      51.967  96.875 124.404  1.00  0.00           O  
ATOM    188  CB  SER    11      53.149  97.403 127.276  1.00  0.00           C  
ATOM    189  OG  SER    11      54.035  98.438 127.144  1.00  0.00           O  
ATOM    190  H   SER    11      51.209  95.827 127.496  1.00  0.00           H  
ATOM    191  HA  SER    11      51.292  98.578 127.165  1.00  0.00           H  
ATOM    192  HB2 SER    11      52.939  97.175 128.321  1.00  0.00           H  
ATOM    193  HB3 SER    11      53.663  96.589 126.765  1.00  0.00           H  
ATOM    194  HG  SER    11      54.883  98.024 127.319  1.00  0.00           H  
ATOM    195  N   ALA    12      52.228  99.094 124.620  1.00  0.00           N  
ATOM    196  CA  ALA    12      52.512  99.409 123.208  1.00  0.00           C  
ATOM    197  C   ALA    12      53.691  98.712 122.470  1.00  0.00           C  
ATOM    198  O   ALA    12      54.864  98.776 122.914  1.00  0.00           O  
ATOM    199  CB  ALA    12      52.689 100.941 123.145  1.00  0.00           C  
ATOM    200  H   ALA    12      52.137  99.882 125.245  1.00  0.00           H  
ATOM    201  HA  ALA    12      51.579  99.072 122.756  1.00  0.00           H  
ATOM    202  HB1 ALA    12      51.832 101.461 123.575  1.00  0.00           H  
ATOM    203  HB2 ALA    12      53.497 101.208 123.825  1.00  0.00           H  
ATOM    204  HB3 ALA    12      52.893 101.343 122.152  1.00  0.00           H  
ATOM    205  N   VAL    13      53.469  98.112 121.318  1.00  0.00           N  
ATOM    206  CA  VAL    13      54.384  97.406 120.438  1.00  0.00           C  
ATOM    207  C   VAL    13      55.410  98.412 119.950  1.00  0.00           C  
ATOM    208  O   VAL    13      55.188  99.600 120.031  1.00  0.00           O  
ATOM    209  CB  VAL    13      53.569  96.675 119.382  1.00  0.00           C  
ATOM    210  CG1 VAL    13      54.427  96.118 118.266  1.00  0.00           C  
ATOM    211  CG2 VAL    13      52.548  95.680 119.863  1.00  0.00           C  
ATOM    212  H   VAL    13      52.523  98.176 120.969  1.00  0.00           H  
ATOM    213  HA  VAL    13      54.830  96.711 121.151  1.00  0.00           H  
ATOM    214  HB  VAL    13      52.975  97.429 118.864  1.00  0.00           H  
ATOM    215 HG11 VAL    13      55.288  95.540 118.604  1.00  0.00           H  
ATOM    216 HG12 VAL    13      53.908  95.500 117.534  1.00  0.00           H  
ATOM    217 HG13 VAL    13      54.683  96.980 117.649  1.00  0.00           H  
ATOM    218 HG21 VAL    13      53.053  94.822 120.308  1.00  0.00           H  
ATOM    219 HG22 VAL    13      51.921  96.168 120.609  1.00  0.00           H  
ATOM    220 HG23 VAL    13      51.999  95.448 118.951  1.00  0.00           H  
ATOM    221  N   GLU    14      56.614  97.829 119.513  1.00  0.00           N  
ATOM    222  CA  GLU    14      57.633  98.766 118.948  1.00  0.00           C  
ATOM    223  C   GLU    14      58.197  98.268 117.590  1.00  0.00           C  
ATOM    224  O   GLU    14      58.522  97.061 117.363  1.00  0.00           O  
ATOM    225  CB  GLU    14      58.911  98.813 119.858  1.00  0.00           C  
ATOM    226  CG  GLU    14      58.675  99.525 121.225  1.00  0.00           C  
ATOM    227  CD  GLU    14      59.883  99.367 122.091  1.00  0.00           C  
ATOM    228  OE1 GLU    14      61.001  99.863 121.899  1.00  0.00           O  
ATOM    229  OE2 GLU    14      59.846  98.505 122.945  1.00  0.00           O1-
ATOM    230  H   GLU    14      56.754  96.830 119.481  1.00  0.00           H  
ATOM    231  HA  GLU    14      57.262  99.767 118.730  1.00  0.00           H  
ATOM    232  HB2 GLU    14      59.253  97.804 120.085  1.00  0.00           H  
ATOM    233  HB3 GLU    14      59.824  99.177 119.386  1.00  0.00           H  
ATOM    234  HG2 GLU    14      58.490 100.588 121.074  1.00  0.00           H  
ATOM    235  HG3 GLU    14      57.735  99.125 121.606  1.00  0.00           H  
ATOM    236  N   ALA    15      58.084  99.116 116.527  1.00  0.00           N  
ATOM    237  CA  ALA    15      58.608  98.749 115.212  1.00  0.00           C  
ATOM    238  C   ALA    15      59.603  99.855 114.607  1.00  0.00           C  
ATOM    239  O   ALA    15      59.372 101.045 114.369  1.00  0.00           O  
ATOM    240  CB  ALA    15      57.523  98.521 114.167  1.00  0.00           C  
ATOM    241  H   ALA    15      57.776 100.048 116.764  1.00  0.00           H  
ATOM    242  HA  ALA    15      59.226  97.853 115.273  1.00  0.00           H  
ATOM    243  HB1 ALA    15      56.812  99.337 114.044  1.00  0.00           H  
ATOM    244  HB2 ALA    15      58.009  98.394 113.200  1.00  0.00           H  
ATOM    245  HB3 ALA    15      57.036  97.567 114.368  1.00  0.00           H  
ATOM    246  N   VAL    16      60.869  99.428 114.291  1.00  0.00           N  
ATOM    247  CA  VAL    16      61.829 100.207 113.450  1.00  0.00           C  
ATOM    248  C   VAL    16      61.429 100.252 112.003  1.00  0.00           C  
ATOM    249  O   VAL    16      61.467  99.181 111.279  1.00  0.00           O  
ATOM    250  CB  VAL    16      63.255  99.657 113.508  1.00  0.00           C  
ATOM    251  CG1 VAL    16      64.265 100.434 112.715  1.00  0.00           C  
ATOM    252  CG2 VAL    16      63.723  99.657 114.975  1.00  0.00           C  
ATOM    253  H   VAL    16      60.940  98.422 114.235  1.00  0.00           H  
ATOM    254  HA  VAL    16      61.894 101.209 113.875  1.00  0.00           H  
ATOM    255  HB  VAL    16      63.292  98.637 113.126  1.00  0.00           H  
ATOM    256 HG11 VAL    16      65.198  99.886 112.847  1.00  0.00           H  
ATOM    257 HG12 VAL    16      64.235 100.282 111.636  1.00  0.00           H  
ATOM    258 HG13 VAL    16      64.163 101.467 113.047  1.00  0.00           H  
ATOM    259 HG21 VAL    16      63.077  99.110 115.662  1.00  0.00           H  
ATOM    260 HG22 VAL    16      64.739  99.270 115.055  1.00  0.00           H  
ATOM    261 HG23 VAL    16      63.766 100.676 115.361  1.00  0.00           H  
ATOM    262  N   TYR    17      61.140 101.498 111.483  1.00  0.00           N  
ATOM    263  CA  TYR    17      60.664 101.912 110.162  1.00  0.00           C  
ATOM    264  C   TYR    17      61.725 102.304 109.190  1.00  0.00           C  
ATOM    265  O   TYR    17      62.491 103.203 109.445  1.00  0.00           O  
ATOM    266  CB  TYR    17      59.522 102.898 110.278  1.00  0.00           C  
ATOM    267  CG  TYR    17      58.846 103.462 109.057  1.00  0.00           C  
ATOM    268  CD1 TYR    17      57.603 102.966 108.671  1.00  0.00           C  
ATOM    269  CD2 TYR    17      59.449 104.483 108.337  1.00  0.00           C  
ATOM    270  CE1 TYR    17      56.854 103.527 107.704  1.00  0.00           C  
ATOM    271  CE2 TYR    17      58.760 104.992 107.194  1.00  0.00           C  
ATOM    272  CZ  TYR    17      57.466 104.487 106.857  1.00  0.00           C  
ATOM    273  OH  TYR    17      56.872 105.081 105.842  1.00  0.00           O  
ATOM    274  H   TYR    17      61.227 102.242 112.161  1.00  0.00           H  
ATOM    275  HA  TYR    17      60.169 101.038 109.740  1.00  0.00           H  
ATOM    276  HB2 TYR    17      58.664 102.410 110.741  1.00  0.00           H  
ATOM    277  HB3 TYR    17      59.926 103.671 110.932  1.00  0.00           H  
ATOM    278  HD1 TYR    17      57.174 102.179 109.273  1.00  0.00           H  
ATOM    279  HD2 TYR    17      60.328 104.968 108.734  1.00  0.00           H  
ATOM    280  HE1 TYR    17      55.906 103.127 107.376  1.00  0.00           H  
ATOM    281  HE2 TYR    17      59.210 105.775 106.603  1.00  0.00           H  
ATOM    282  HH  TYR    17      57.355 104.875 105.038  1.00  0.00           H  
ATOM    283  N   VAL    18      61.763 101.557 108.100  1.00  0.00           N  
ATOM    284  CA  VAL    18      62.733 102.049 107.019  1.00  0.00           C  
ATOM    285  C   VAL    18      62.064 103.075 106.089  1.00  0.00           C  
ATOM    286  O   VAL    18      61.098 102.859 105.386  1.00  0.00           O  
ATOM    287  CB  VAL    18      63.109 100.723 106.245  1.00  0.00           C  
ATOM    288  CG1 VAL    18      63.941 101.181 105.023  1.00  0.00           C  
ATOM    289  CG2 VAL    18      64.005  99.752 107.010  1.00  0.00           C  
ATOM    290  H   VAL    18      60.998 100.930 107.896  1.00  0.00           H  
ATOM    291  HA  VAL    18      63.624 102.433 107.516  1.00  0.00           H  
ATOM    292  HB  VAL    18      62.199 100.270 105.852  1.00  0.00           H  
ATOM    293 HG11 VAL    18      64.787 101.816 105.285  1.00  0.00           H  
ATOM    294 HG12 VAL    18      64.289 100.332 104.434  1.00  0.00           H  
ATOM    295 HG13 VAL    18      63.250 101.706 104.363  1.00  0.00           H  
ATOM    296 HG21 VAL    18      63.696  99.700 108.053  1.00  0.00           H  
ATOM    297 HG22 VAL    18      63.996  98.826 106.434  1.00  0.00           H  
ATOM    298 HG23 VAL    18      65.007 100.183 107.005  1.00  0.00           H  
ATOM    299  N   LEU    19      62.734 104.284 106.034  1.00  0.00           N  
ATOM    300  CA  LEU    19      62.327 105.361 105.072  1.00  0.00           C  
ATOM    301  C   LEU    19      62.364 104.854 103.628  1.00  0.00           C  
ATOM    302  O   LEU    19      63.368 104.370 103.199  1.00  0.00           O  
ATOM    303  CB  LEU    19      63.373 106.543 105.310  1.00  0.00           C  
ATOM    304  CG  LEU    19      63.242 107.401 106.594  1.00  0.00           C  
ATOM    305  CD1 LEU    19      64.166 108.585 106.494  1.00  0.00           C  
ATOM    306  CD2 LEU    19      61.791 107.864 106.783  1.00  0.00           C  
ATOM    307  H   LEU    19      63.481 104.518 106.672  1.00  0.00           H  
ATOM    308  HA  LEU    19      61.320 105.647 105.373  1.00  0.00           H  
ATOM    309  HB2 LEU    19      64.406 106.194 105.333  1.00  0.00           H  
ATOM    310  HB3 LEU    19      63.330 107.160 104.412  1.00  0.00           H  
ATOM    311  HG  LEU    19      63.586 106.946 107.523  1.00  0.00           H  
ATOM    312 HD11 LEU    19      63.912 109.273 107.300  1.00  0.00           H  
ATOM    313 HD12 LEU    19      65.195 108.224 106.508  1.00  0.00           H  
ATOM    314 HD13 LEU    19      64.004 109.064 105.528  1.00  0.00           H  
ATOM    315 HD21 LEU    19      61.263 107.001 107.190  1.00  0.00           H  
ATOM    316 HD22 LEU    19      61.541 108.569 107.576  1.00  0.00           H  
ATOM    317 HD23 LEU    19      61.359 108.241 105.856  1.00  0.00           H  
ATOM    318  N   GLY    20      61.241 105.012 102.892  1.00  0.00           N  
ATOM    319  CA  GLY    20      61.012 104.379 101.639  1.00  0.00           C  
ATOM    320  C   GLY    20      59.771 103.425 101.695  1.00  0.00           C  
ATOM    321  O   GLY    20      59.120 103.255 100.662  1.00  0.00           O  
ATOM    322  H   GLY    20      60.441 105.478 103.296  1.00  0.00           H  
ATOM    323  HA2 GLY    20      60.722 105.228 101.020  1.00  0.00           H  
ATOM    324  HA3 GLY    20      61.943 103.931 101.291  1.00  0.00           H  
ATOM    325  N   THR    21      59.497 102.790 102.821  1.00  0.00           N  
ATOM    326  CA  THR    21      58.444 101.725 102.921  1.00  0.00           C  
ATOM    327  C   THR    21      57.074 102.312 103.336  1.00  0.00           C  
ATOM    328  O   THR    21      57.004 103.467 103.672  1.00  0.00           O  
ATOM    329  CB  THR    21      58.823 100.771 104.140  1.00  0.00           C  
ATOM    330  CG2 THR    21      59.981 100.017 103.823  1.00  0.00           C  
ATOM    331  OG1 THR    21      59.012 101.302 105.422  1.00  0.00           O  
ATOM    332  H   THR    21      60.103 103.025 103.595  1.00  0.00           H  
ATOM    333  HA  THR    21      58.300 101.235 101.958  1.00  0.00           H  
ATOM    334  HB  THR    21      57.982 100.092 104.280  1.00  0.00           H  
ATOM    335  HG1 THR    21      59.841 101.785 105.383  1.00  0.00           H  
ATOM    336 HG21 THR    21      60.814 100.718 103.774  1.00  0.00           H  
ATOM    337 HG22 THR    21      60.160  99.233 104.559  1.00  0.00           H  
ATOM    338 HG23 THR    21      59.860  99.537 102.852  1.00  0.00           H  
ATOM    339  N   TYR    22      55.962 101.569 103.383  1.00  0.00           N  
ATOM    340  CA  TYR    22      54.739 102.001 104.009  1.00  0.00           C  
ATOM    341  C   TYR    22      54.216 100.868 104.827  1.00  0.00           C  
ATOM    342  O   TYR    22      54.597  99.778 104.633  1.00  0.00           O  
ATOM    343  CB  TYR    22      53.722 102.746 103.182  1.00  0.00           C  
ATOM    344  CG  TYR    22      52.897 101.933 102.175  1.00  0.00           C  
ATOM    345  CD1 TYR    22      51.787 101.198 102.710  1.00  0.00           C  
ATOM    346  CD2 TYR    22      53.168 101.961 100.802  1.00  0.00           C  
ATOM    347  CE1 TYR    22      51.010 100.396 101.809  1.00  0.00           C  
ATOM    348  CE2 TYR    22      52.432 101.073  99.980  1.00  0.00           C  
ATOM    349  CZ  TYR    22      51.361 100.327 100.429  1.00  0.00           C  
ATOM    350  OH  TYR    22      50.666  99.643  99.445  1.00  0.00           O  
ATOM    351  H   TYR    22      55.883 100.634 103.011  1.00  0.00           H  
ATOM    352  HA  TYR    22      55.053 102.692 104.791  1.00  0.00           H  
ATOM    353  HB2 TYR    22      53.040 103.216 103.891  1.00  0.00           H  
ATOM    354  HB3 TYR    22      54.198 103.525 102.587  1.00  0.00           H  
ATOM    355  HD1 TYR    22      51.472 101.253 103.741  1.00  0.00           H  
ATOM    356  HD2 TYR    22      53.912 102.625 100.387  1.00  0.00           H  
ATOM    357  HE1 TYR    22      50.078  99.981 102.165  1.00  0.00           H  
ATOM    358  HE2 TYR    22      52.413 101.114  98.901  1.00  0.00           H  
ATOM    359  HH  TYR    22      51.030  99.545  98.562  1.00  0.00           H  
ATOM    360  N   LEU    23      53.341 101.034 105.891  1.00  0.00           N  
ATOM    361  CA  LEU    23      52.850  99.986 106.806  1.00  0.00           C  
ATOM    362  C   LEU    23      51.354  99.690 106.645  1.00  0.00           C  
ATOM    363  O   LEU    23      50.545 100.581 107.033  1.00  0.00           O  
ATOM    364  CB  LEU    23      53.178 100.251 108.272  1.00  0.00           C  
ATOM    365  CG  LEU    23      54.680 100.297 108.699  1.00  0.00           C  
ATOM    366  CD1 LEU    23      55.019 100.808 110.070  1.00  0.00           C  
ATOM    367  CD2 LEU    23      55.602  99.114 108.384  1.00  0.00           C  
ATOM    368  H   LEU    23      52.960 101.962 106.005  1.00  0.00           H  
ATOM    369  HA  LEU    23      53.346  99.047 106.561  1.00  0.00           H  
ATOM    370  HB2 LEU    23      52.701 101.222 108.403  1.00  0.00           H  
ATOM    371  HB3 LEU    23      52.706  99.484 108.886  1.00  0.00           H  
ATOM    372  HG  LEU    23      55.143 101.008 108.015  1.00  0.00           H  
ATOM    373 HD11 LEU    23      54.609 101.813 110.176  1.00  0.00           H  
ATOM    374 HD12 LEU    23      54.550 100.107 110.760  1.00  0.00           H  
ATOM    375 HD13 LEU    23      56.081 100.769 110.311  1.00  0.00           H  
ATOM    376 HD21 LEU    23      55.531  98.812 107.339  1.00  0.00           H  
ATOM    377 HD22 LEU    23      56.650  99.276 108.636  1.00  0.00           H  
ATOM    378 HD23 LEU    23      55.281  98.270 108.994  1.00  0.00           H  
ATOM    379  N   TRP    24      50.961  98.526 106.155  1.00  0.00           N  
ATOM    380  CA  TRP    24      49.590  97.979 106.516  1.00  0.00           C  
ATOM    381  C   TRP    24      49.516  97.545 108.061  1.00  0.00           C  
ATOM    382  O   TRP    24      50.064  96.575 108.544  1.00  0.00           O  
ATOM    383  CB  TRP    24      49.206  96.740 105.602  1.00  0.00           C  
ATOM    384  CG  TRP    24      49.014  97.058 104.160  1.00  0.00           C  
ATOM    385  CD1 TRP    24      49.579  96.362 103.166  1.00  0.00           C  
ATOM    386  CD2 TRP    24      48.101  98.056 103.555  1.00  0.00           C  
ATOM    387  CE2 TRP    24      48.318  97.970 102.175  1.00  0.00           C  
ATOM    388  CE3 TRP    24      47.283  99.136 104.082  1.00  0.00           C  
ATOM    389  NE1 TRP    24      49.167  96.934 101.954  1.00  0.00           N  
ATOM    390  CZ2 TRP    24      47.567  98.714 101.252  1.00  0.00           C  
ATOM    391  CZ3 TRP    24      46.644 100.032 103.205  1.00  0.00           C  
ATOM    392  CH2 TRP    24      46.672  99.708 101.786  1.00  0.00           C  
ATOM    393  H   TRP    24      51.667  97.813 106.045  1.00  0.00           H  
ATOM    394  HA  TRP    24      48.889  98.786 106.301  1.00  0.00           H  
ATOM    395  HB2 TRP    24      49.919  95.917 105.651  1.00  0.00           H  
ATOM    396  HB3 TRP    24      48.206  96.343 105.781  1.00  0.00           H  
ATOM    397  HD1 TRP    24      50.319  95.580 103.253  1.00  0.00           H  
ATOM    398  HE1 TRP    24      49.414  96.493 101.080  1.00  0.00           H  
ATOM    399  HE3 TRP    24      47.200  99.232 105.155  1.00  0.00           H  
ATOM    400  HZ2 TRP    24      47.655  98.552 100.188  1.00  0.00           H  
ATOM    401  HZ3 TRP    24      46.200 100.946 103.570  1.00  0.00           H  
ATOM    402  HH2 TRP    24      46.280 100.403 101.059  1.00  0.00           H  
ATOM    403  N   THR    25      48.677  98.216 108.802  1.00  0.00           N  
ATOM    404  CA  THR    25      48.565  98.026 110.282  1.00  0.00           C  
ATOM    405  C   THR    25      47.211  97.437 110.810  1.00  0.00           C  
ATOM    406  O   THR    25      46.160  97.922 110.537  1.00  0.00           O  
ATOM    407  CB  THR    25      48.865  99.355 111.055  1.00  0.00           C  
ATOM    408  CG2 THR    25      49.066  99.255 112.538  1.00  0.00           C  
ATOM    409  OG1 THR    25      50.078  99.825 110.500  1.00  0.00           O  
ATOM    410  H   THR    25      48.072  98.903 108.377  1.00  0.00           H  
ATOM    411  HA  THR    25      49.351  97.363 110.642  1.00  0.00           H  
ATOM    412  HB  THR    25      48.122 100.078 110.719  1.00  0.00           H  
ATOM    413  HG1 THR    25      50.027 100.061 109.570  1.00  0.00           H  
ATOM    414 HG21 THR    25      48.267  98.623 112.926  1.00  0.00           H  
ATOM    415 HG22 THR    25      49.996  98.708 112.691  1.00  0.00           H  
ATOM    416 HG23 THR    25      49.137 100.253 112.970  1.00  0.00           H  
ATOM    417  N   ASP    26      47.188  96.362 111.592  1.00  0.00           N  
ATOM    418  CA  ASP    26      45.973  95.729 112.163  1.00  0.00           C  
ATOM    419  C   ASP    26      45.700  96.390 113.555  1.00  0.00           C  
ATOM    420  O   ASP    26      46.697  96.523 114.331  1.00  0.00           O  
ATOM    421  CB  ASP    26      46.156  94.242 112.183  1.00  0.00           C  
ATOM    422  CG  ASP    26      45.274  93.480 113.121  1.00  0.00           C  
ATOM    423  OD1 ASP    26      44.028  93.734 113.062  1.00  0.00           O  
ATOM    424  OD2 ASP    26      45.743  92.457 113.777  1.00  0.00           O1-
ATOM    425  H   ASP    26      48.080  95.952 111.831  1.00  0.00           H  
ATOM    426  HA  ASP    26      45.169  96.054 111.503  1.00  0.00           H  
ATOM    427  HB2 ASP    26      46.125  93.956 111.132  1.00  0.00           H  
ATOM    428  HB3 ASP    26      47.175  94.106 112.548  1.00  0.00           H  
ATOM    429  N   VAL    27      44.443  96.676 113.868  1.00  0.00           N  
ATOM    430  CA  VAL    27      43.824  97.170 115.147  1.00  0.00           C  
ATOM    431  C   VAL    27      42.811  96.210 115.776  1.00  0.00           C  
ATOM    432  O   VAL    27      42.338  96.262 116.903  1.00  0.00           O  
ATOM    433  CB  VAL    27      43.297  98.668 114.980  1.00  0.00           C  
ATOM    434  CG1 VAL    27      44.314  99.476 114.292  1.00  0.00           C  
ATOM    435  CG2 VAL    27      42.027  98.792 114.211  1.00  0.00           C  
ATOM    436  H   VAL    27      43.830  96.482 113.089  1.00  0.00           H  
ATOM    437  HA  VAL    27      44.634  97.154 115.876  1.00  0.00           H  
ATOM    438  HB  VAL    27      43.079  99.065 115.972  1.00  0.00           H  
ATOM    439 HG11 VAL    27      44.334  99.135 113.257  1.00  0.00           H  
ATOM    440 HG12 VAL    27      43.914 100.478 114.135  1.00  0.00           H  
ATOM    441 HG13 VAL    27      45.298  99.421 114.757  1.00  0.00           H  
ATOM    442 HG21 VAL    27      42.087  98.288 113.246  1.00  0.00           H  
ATOM    443 HG22 VAL    27      41.221  98.424 114.845  1.00  0.00           H  
ATOM    444 HG23 VAL    27      41.791  99.846 114.065  1.00  0.00           H  
ATOM    445  N   TYR    28      42.320  95.259 114.955  1.00  0.00           N  
ATOM    446  CA  TYR    28      41.393  94.241 115.423  1.00  0.00           C  
ATOM    447  C   TYR    28      41.992  93.251 116.464  1.00  0.00           C  
ATOM    448  O   TYR    28      41.350  92.974 117.501  1.00  0.00           O  
ATOM    449  CB  TYR    28      40.771  93.444 114.270  1.00  0.00           C  
ATOM    450  CG  TYR    28      39.504  92.593 114.505  1.00  0.00           C  
ATOM    451  CD1 TYR    28      38.271  93.170 114.699  1.00  0.00           C  
ATOM    452  CD2 TYR    28      39.673  91.219 114.414  1.00  0.00           C  
ATOM    453  CE1 TYR    28      37.111  92.422 114.958  1.00  0.00           C  
ATOM    454  CE2 TYR    28      38.550  90.406 114.665  1.00  0.00           C  
ATOM    455  CZ  TYR    28      37.320  91.005 115.083  1.00  0.00           C  
ATOM    456  OH  TYR    28      36.232  90.301 115.408  1.00  0.00           O  
ATOM    457  H   TYR    28      42.638  95.176 114.000  1.00  0.00           H  
ATOM    458  HA  TYR    28      40.575  94.794 115.884  1.00  0.00           H  
ATOM    459  HB2 TYR    28      40.617  94.065 113.387  1.00  0.00           H  
ATOM    460  HB3 TYR    28      41.559  92.752 113.972  1.00  0.00           H  
ATOM    461  HD1 TYR    28      38.192  94.246 114.763  1.00  0.00           H  
ATOM    462  HD2 TYR    28      40.621  90.713 114.311  1.00  0.00           H  
ATOM    463  HE1 TYR    28      36.217  92.935 115.279  1.00  0.00           H  
ATOM    464  HE2 TYR    28      38.586  89.337 114.516  1.00  0.00           H  
ATOM    465  HH  TYR    28      35.386  90.744 115.501  1.00  0.00           H  
ATOM    466  N   SER    29      43.233  92.859 116.300  1.00  0.00           N  
ATOM    467  CA  SER    29      43.943  91.891 117.197  1.00  0.00           C  
ATOM    468  C   SER    29      43.970  92.423 118.694  1.00  0.00           C  
ATOM    469  O   SER    29      44.128  91.579 119.593  1.00  0.00           O  
ATOM    470  CB  SER    29      45.405  91.631 116.822  1.00  0.00           C  
ATOM    471  OG  SER    29      45.356  90.708 115.673  1.00  0.00           O  
ATOM    472  H   SER    29      43.774  93.130 115.491  1.00  0.00           H  
ATOM    473  HA  SER    29      43.432  90.934 117.297  1.00  0.00           H  
ATOM    474  HB2 SER    29      45.900  92.572 116.582  1.00  0.00           H  
ATOM    475  HB3 SER    29      45.852  91.200 117.718  1.00  0.00           H  
ATOM    476  HG  SER    29      45.632  91.322 114.990  1.00  0.00           H  
ATOM    477  N   ALA    30      43.932  93.736 118.958  1.00  0.00           N  
ATOM    478  CA  ALA    30      43.922  94.318 120.325  1.00  0.00           C  
ATOM    479  C   ALA    30      42.561  94.801 120.829  1.00  0.00           C  
ATOM    480  O   ALA    30      42.646  95.288 121.998  1.00  0.00           O  
ATOM    481  CB  ALA    30      45.023  95.328 120.333  1.00  0.00           C  
ATOM    482  H   ALA    30      44.013  94.405 118.206  1.00  0.00           H  
ATOM    483  HA  ALA    30      44.191  93.578 121.078  1.00  0.00           H  
ATOM    484  HB1 ALA    30      45.958  95.022 119.862  1.00  0.00           H  
ATOM    485  HB2 ALA    30      44.688  96.228 119.817  1.00  0.00           H  
ATOM    486  HB3 ALA    30      45.157  95.600 121.380  1.00  0.00           H  
ATOM    487  N   ALA    31      41.384  94.528 120.209  1.00  0.00           N  
ATOM    488  CA  ALA    31      40.191  95.101 120.710  1.00  0.00           C  
ATOM    489  C   ALA    31      39.605  94.278 121.942  1.00  0.00           C  
ATOM    490  O   ALA    31      39.914  93.107 121.957  1.00  0.00           O  
ATOM    491  CB  ALA    31      39.222  95.208 119.423  1.00  0.00           C  
ATOM    492  H   ALA    31      41.469  94.035 119.331  1.00  0.00           H  
ATOM    493  HA  ALA    31      40.383  96.109 121.077  1.00  0.00           H  
ATOM    494  HB1 ALA    31      38.465  95.983 119.547  1.00  0.00           H  
ATOM    495  HB2 ALA    31      39.710  95.301 118.453  1.00  0.00           H  
ATOM    496  HB3 ALA    31      38.677  94.263 119.410  1.00  0.00           H  
ATOM    497  N   PRO    32      39.100  94.885 122.968  1.00  0.00           N  
ATOM    498  CA  PRO    32      38.523  94.140 124.133  1.00  0.00           C  
ATOM    499  C   PRO    32      37.179  93.475 123.860  1.00  0.00           C  
ATOM    500  O   PRO    32      36.554  93.851 122.848  1.00  0.00           O  
ATOM    501  CB  PRO    32      38.448  95.194 125.288  1.00  0.00           C  
ATOM    502  CG  PRO    32      38.216  96.500 124.481  1.00  0.00           C  
ATOM    503  CD  PRO    32      38.851  96.364 123.092  1.00  0.00           C  
ATOM    504  HA  PRO    32      39.268  93.391 124.402  1.00  0.00           H  
ATOM    505  HB2 PRO    32      37.650  94.961 125.992  1.00  0.00           H  
ATOM    506  HB3 PRO    32      39.432  95.256 125.752  1.00  0.00           H  
ATOM    507  HG2 PRO    32      37.137  96.653 124.437  1.00  0.00           H  
ATOM    508  HG3 PRO    32      38.608  97.378 124.994  1.00  0.00           H  
ATOM    509  HD2 PRO    32      38.205  96.680 122.274  1.00  0.00           H  
ATOM    510  HD3 PRO    32      39.805  96.891 123.091  1.00  0.00           H  
ATOM    511  N   ALA    33      36.748  92.516 124.783  1.00  0.00           N  
ATOM    512  CA  ALA    33      35.476  91.800 124.690  1.00  0.00           C  
ATOM    513  C   ALA    33      34.261  92.697 124.539  1.00  0.00           C  
ATOM    514  O   ALA    33      34.014  93.546 125.361  1.00  0.00           O  
ATOM    515  CB  ALA    33      35.351  90.867 125.861  1.00  0.00           C  
ATOM    516  H   ALA    33      37.318  92.328 125.596  1.00  0.00           H  
ATOM    517  HA  ALA    33      35.427  91.259 123.745  1.00  0.00           H  
ATOM    518  HB1 ALA    33      34.282  90.655 125.885  1.00  0.00           H  
ATOM    519  HB2 ALA    33      35.857  89.930 125.629  1.00  0.00           H  
ATOM    520  HB3 ALA    33      35.653  91.296 126.817  1.00  0.00           H  
ATOM    521  N   GLY    34      33.401  92.500 123.558  1.00  0.00           N  
ATOM    522  CA  GLY    34      32.154  93.283 123.290  1.00  0.00           C  
ATOM    523  C   GLY    34      32.367  94.564 122.583  1.00  0.00           C  
ATOM    524  O   GLY    34      31.361  95.074 122.226  1.00  0.00           O  
ATOM    525  H   GLY    34      33.635  91.722 122.958  1.00  0.00           H  
ATOM    526  HA2 GLY    34      31.469  92.672 122.703  1.00  0.00           H  
ATOM    527  HA3 GLY    34      31.684  93.464 124.257  1.00  0.00           H  
ATOM    528  N   ALA    35      33.546  95.182 122.429  1.00  0.00           N  
ATOM    529  CA  ALA    35      33.613  96.563 121.814  1.00  0.00           C  
ATOM    530  C   ALA    35      33.005  96.623 120.350  1.00  0.00           C  
ATOM    531  O   ALA    35      33.133  95.763 119.558  1.00  0.00           O  
ATOM    532  CB  ALA    35      35.127  96.882 121.766  1.00  0.00           C  
ATOM    533  H   ALA    35      34.406  94.680 122.604  1.00  0.00           H  
ATOM    534  HA  ALA    35      33.069  97.249 122.463  1.00  0.00           H  
ATOM    535  HB1 ALA    35      35.259  97.840 121.262  1.00  0.00           H  
ATOM    536  HB2 ALA    35      35.476  97.025 122.789  1.00  0.00           H  
ATOM    537  HB3 ALA    35      35.722  96.076 121.336  1.00  0.00           H  
ATOM    538  N   GLN    36      32.336  97.730 120.042  1.00  0.00           N  
ATOM    539  CA  GLN    36      31.767  98.009 118.722  1.00  0.00           C  
ATOM    540  C   GLN    36      32.550  98.927 117.782  1.00  0.00           C  
ATOM    541  O   GLN    36      32.690  98.659 116.555  1.00  0.00           O  
ATOM    542  CB  GLN    36      30.347  98.614 118.914  1.00  0.00           C  
ATOM    543  CG  GLN    36      29.299  97.827 119.723  1.00  0.00           C  
ATOM    544  CD  GLN    36      29.236  98.260 121.143  1.00  0.00           C  
ATOM    545  NE2 GLN    36      28.338  99.225 121.445  1.00  0.00           N  
ATOM    546  OE1 GLN    36      30.036  97.817 121.954  1.00  0.00           O  
ATOM    547  H   GLN    36      32.284  98.482 120.715  1.00  0.00           H  
ATOM    548  HA  GLN    36      31.529  97.089 118.188  1.00  0.00           H  
ATOM    549  HB2 GLN    36      30.555  99.554 119.425  1.00  0.00           H  
ATOM    550  HB3 GLN    36      29.929  98.776 117.920  1.00  0.00           H  
ATOM    551  HG2 GLN    36      28.316  98.035 119.301  1.00  0.00           H  
ATOM    552  HG3 GLN    36      29.469  96.760 119.580  1.00  0.00           H  
ATOM    553 HE21 GLN    36      28.293  99.444 122.430  1.00  0.00           H  
ATOM    554 HE22 GLN    36      27.575  99.485 120.837  1.00  0.00           H  
ATOM    555  N   THR    37      33.279  99.886 118.398  1.00  0.00           N  
ATOM    556  CA  THR    37      34.065 100.789 117.545  1.00  0.00           C  
ATOM    557  C   THR    37      35.449 101.211 118.047  1.00  0.00           C  
ATOM    558  O   THR    37      35.777 100.931 119.217  1.00  0.00           O  
ATOM    559  CB  THR    37      33.268 102.089 117.279  1.00  0.00           C  
ATOM    560  CG2 THR    37      31.749 101.899 117.142  1.00  0.00           C  
ATOM    561  OG1 THR    37      33.460 102.977 118.323  1.00  0.00           O  
ATOM    562  H   THR    37      33.071 100.145 119.352  1.00  0.00           H  
ATOM    563  HA  THR    37      34.332 100.336 116.591  1.00  0.00           H  
ATOM    564  HB  THR    37      33.479 102.642 116.364  1.00  0.00           H  
ATOM    565  HG1 THR    37      32.624 103.444 118.377  1.00  0.00           H  
ATOM    566 HG21 THR    37      31.470 101.347 116.245  1.00  0.00           H  
ATOM    567 HG22 THR    37      31.295 101.535 118.064  1.00  0.00           H  
ATOM    568 HG23 THR    37      31.323 102.893 117.007  1.00  0.00           H  
ATOM    569  N   PHE    38      36.239 101.960 117.174  1.00  0.00           N  
ATOM    570  CA  PHE    38      37.549 102.543 117.626  1.00  0.00           C  
ATOM    571  C   PHE    38      37.804 103.959 117.084  1.00  0.00           C  
ATOM    572  O   PHE    38      37.079 104.425 116.196  1.00  0.00           O  
ATOM    573  CB  PHE    38      38.713 101.612 117.195  1.00  0.00           C  
ATOM    574  CG  PHE    38      39.061 101.554 115.727  1.00  0.00           C  
ATOM    575  CD1 PHE    38      38.420 100.673 114.896  1.00  0.00           C  
ATOM    576  CD2 PHE    38      39.917 102.560 115.205  1.00  0.00           C  
ATOM    577  CE1 PHE    38      38.772 100.665 113.485  1.00  0.00           C  
ATOM    578  CE2 PHE    38      40.085 102.628 113.777  1.00  0.00           C  
ATOM    579  CZ  PHE    38      39.544 101.676 112.945  1.00  0.00           C  
ATOM    580  H   PHE    38      35.921 102.275 116.269  1.00  0.00           H  
ATOM    581  HA  PHE    38      37.500 102.598 118.714  1.00  0.00           H  
ATOM    582  HB2 PHE    38      39.600 101.911 117.754  1.00  0.00           H  
ATOM    583  HB3 PHE    38      38.597 100.588 117.549  1.00  0.00           H  
ATOM    584  HD1 PHE    38      37.742  99.910 115.249  1.00  0.00           H  
ATOM    585  HD2 PHE    38      40.241 103.367 115.846  1.00  0.00           H  
ATOM    586  HE1 PHE    38      38.390  99.989 112.735  1.00  0.00           H  
ATOM    587  HE2 PHE    38      40.791 103.319 113.340  1.00  0.00           H  
ATOM    588  HZ  PHE    38      39.905 101.638 111.928  1.00  0.00           H  
ATOM    589  N   SER    39      38.842 104.641 117.570  1.00  0.00           N  
ATOM    590  CA  SER    39      39.330 105.927 117.128  1.00  0.00           C  
ATOM    591  C   SER    39      40.786 106.026 117.409  1.00  0.00           C  
ATOM    592  O   SER    39      41.263 105.457 118.449  1.00  0.00           O  
ATOM    593  CB  SER    39      38.620 107.015 117.818  1.00  0.00           C  
ATOM    594  OG  SER    39      39.232 108.199 117.668  1.00  0.00           O  
ATOM    595  H   SER    39      39.255 104.303 118.428  1.00  0.00           H  
ATOM    596  HA  SER    39      39.246 106.082 116.052  1.00  0.00           H  
ATOM    597  HB2 SER    39      37.580 107.033 117.492  1.00  0.00           H  
ATOM    598  HB3 SER    39      38.552 106.803 118.885  1.00  0.00           H  
ATOM    599  HG  SER    39      38.924 108.513 116.815  1.00  0.00           H  
ATOM    600  N   LEU    40      41.512 106.798 116.642  1.00  0.00           N  
ATOM    601  CA  LEU    40      43.021 106.899 116.683  1.00  0.00           C  
ATOM    602  C   LEU    40      43.559 108.275 116.829  1.00  0.00           C  
ATOM    603  O   LEU    40      43.157 109.248 116.155  1.00  0.00           O  
ATOM    604  CB  LEU    40      43.599 106.099 115.558  1.00  0.00           C  
ATOM    605  CG  LEU    40      43.258 106.593 114.097  1.00  0.00           C  
ATOM    606  CD1 LEU    40      44.332 106.423 113.078  1.00  0.00           C  
ATOM    607  CD2 LEU    40      42.003 105.949 113.412  1.00  0.00           C  
ATOM    608  H   LEU    40      41.098 107.306 115.873  1.00  0.00           H  
ATOM    609  HA  LEU    40      43.242 106.472 117.661  1.00  0.00           H  
ATOM    610  HB2 LEU    40      44.684 106.154 115.650  1.00  0.00           H  
ATOM    611  HB3 LEU    40      43.279 105.057 115.581  1.00  0.00           H  
ATOM    612  HG  LEU    40      42.974 107.645 114.146  1.00  0.00           H  
ATOM    613 HD11 LEU    40      44.529 105.362 112.920  1.00  0.00           H  
ATOM    614 HD12 LEU    40      44.036 106.773 112.089  1.00  0.00           H  
ATOM    615 HD13 LEU    40      45.257 106.859 113.455  1.00  0.00           H  
ATOM    616 HD21 LEU    40      41.105 106.446 113.779  1.00  0.00           H  
ATOM    617 HD22 LEU    40      42.063 105.804 112.333  1.00  0.00           H  
ATOM    618 HD23 LEU    40      41.932 104.901 113.702  1.00  0.00           H  
ATOM    619  N   LYS    41      44.711 108.419 117.528  1.00  0.00           N  
ATOM    620  CA  LYS    41      45.557 109.586 117.550  1.00  0.00           C  
ATOM    621  C   LYS    41      47.005 109.216 117.085  1.00  0.00           C  
ATOM    622  O   LYS    41      47.332 108.067 117.262  1.00  0.00           O  
ATOM    623  CB  LYS    41      45.663 110.199 118.977  1.00  0.00           C  
ATOM    624  CG  LYS    41      45.826 109.179 120.147  1.00  0.00           C  
ATOM    625  CD  LYS    41      44.609 109.176 121.054  1.00  0.00           C  
ATOM    626  CE  LYS    41      44.608 108.023 122.066  1.00  0.00           C  
ATOM    627  NZ  LYS    41      43.349 107.956 122.842  1.00  0.00           N1+
ATOM    628  H   LYS    41      45.160 107.587 117.883  1.00  0.00           H  
ATOM    629  HA  LYS    41      45.177 110.309 116.829  1.00  0.00           H  
ATOM    630  HB2 LYS    41      46.456 110.936 119.104  1.00  0.00           H  
ATOM    631  HB3 LYS    41      44.763 110.791 119.142  1.00  0.00           H  
ATOM    632  HG2 LYS    41      45.904 108.202 119.669  1.00  0.00           H  
ATOM    633  HG3 LYS    41      46.752 109.351 120.695  1.00  0.00           H  
ATOM    634  HD2 LYS    41      44.507 110.077 121.659  1.00  0.00           H  
ATOM    635  HD3 LYS    41      43.719 109.136 120.425  1.00  0.00           H  
ATOM    636  HE2 LYS    41      44.776 107.089 121.531  1.00  0.00           H  
ATOM    637  HE3 LYS    41      45.561 108.077 122.592  1.00  0.00           H  
ATOM    638  HZ1 LYS    41      43.484 108.565 123.637  1.00  0.00           H  
ATOM    639  HZ2 LYS    41      42.578 108.244 122.256  1.00  0.00           H  
ATOM    640  HZ3 LYS    41      43.131 107.024 123.166  1.00  0.00           H  
ATOM    641  N   HIP    42      47.852 110.190 116.732  1.00  0.00           N  
ATOM    642  CA  HIP    42      49.217 109.892 116.370  1.00  0.00           C  
ATOM    643  C   HIP    42      50.162 111.085 116.630  1.00  0.00           C  
ATOM    644  O   HIP    42      49.647 112.234 116.602  1.00  0.00           O  
ATOM    645  CB  HIP    42      49.328 109.491 114.867  1.00  0.00           C  
ATOM    646  CG  HIP    42      48.663 110.428 113.884  1.00  0.00           C  
ATOM    647  CD2 HIP    42      47.403 110.341 113.256  1.00  0.00           C  
ATOM    648  ND1 HIP    42      49.238 111.625 113.471  1.00  0.00           N1+
ATOM    649  CE1 HIP    42      48.459 112.206 112.540  1.00  0.00           C  
ATOM    650  NE2 HIP    42      47.348 111.423 112.435  1.00  0.00           N  
ATOM    651  H   HIP    42      47.648 111.176 116.816  1.00  0.00           H  
ATOM    652  HA  HIP    42      49.613 109.081 116.981  1.00  0.00           H  
ATOM    653  HB2 HIP    42      50.305 109.256 114.443  1.00  0.00           H  
ATOM    654  HB3 HIP    42      48.725 108.596 114.720  1.00  0.00           H  
ATOM    655  HD1 HIP    42      50.168 111.897 113.757  1.00  0.00           H  
ATOM    656  HD2 HIP    42      46.658 109.625 113.572  1.00  0.00           H  
ATOM    657  HE1 HIP    42      48.644 113.149 112.048  1.00  0.00           H  
ATOM    658  HE2 HIP    42      46.604 111.642 111.788  1.00  0.00           H  
ATOM    659  N   SER    43      51.487 110.958 116.709  1.00  0.00           N  
ATOM    660  CA  SER    43      52.395 112.055 116.713  1.00  0.00           C  
ATOM    661  C   SER    43      52.334 112.832 115.440  1.00  0.00           C  
ATOM    662  O   SER    43      51.848 112.255 114.425  1.00  0.00           O  
ATOM    663  CB  SER    43      53.826 111.505 116.719  1.00  0.00           C  
ATOM    664  OG  SER    43      54.157 110.773 117.862  1.00  0.00           O  
ATOM    665  H   SER    43      51.896 110.038 116.629  1.00  0.00           H  
ATOM    666  HA  SER    43      52.276 112.707 117.579  1.00  0.00           H  
ATOM    667  HB2 SER    43      53.928 110.876 115.834  1.00  0.00           H  
ATOM    668  HB3 SER    43      54.488 112.371 116.730  1.00  0.00           H  
ATOM    669  HG  SER    43      54.261 111.446 118.539  1.00  0.00           H  
ATOM    670  N   GLU    44      52.701 114.085 115.391  1.00  0.00           N  
ATOM    671  CA  GLU    44      52.777 114.767 114.111  1.00  0.00           C  
ATOM    672  C   GLU    44      53.783 114.205 113.163  1.00  0.00           C  
ATOM    673  O   GLU    44      53.487 114.157 112.005  1.00  0.00           O  
ATOM    674  CB  GLU    44      53.038 116.347 114.423  1.00  0.00           C  
ATOM    675  CG  GLU    44      51.643 116.994 114.835  1.00  0.00           C  
ATOM    676  CD  GLU    44      50.677 117.136 113.688  1.00  0.00           C  
ATOM    677  OE1 GLU    44      50.432 118.286 113.264  1.00  0.00           O  
ATOM    678  OE2 GLU    44      50.153 116.109 113.095  1.00  0.00           O1-
ATOM    679  H   GLU    44      53.078 114.446 116.256  1.00  0.00           H  
ATOM    680  HA  GLU    44      51.843 114.751 113.548  1.00  0.00           H  
ATOM    681  HB2 GLU    44      53.744 116.518 115.236  1.00  0.00           H  
ATOM    682  HB3 GLU    44      53.475 116.795 113.531  1.00  0.00           H  
ATOM    683  HG2 GLU    44      51.178 116.506 115.692  1.00  0.00           H  
ATOM    684  HG3 GLU    44      51.862 117.983 115.238  1.00  0.00           H  
ATOM    685  N   HIP    45      54.921 113.728 113.699  1.00  0.00           N  
ATOM    686  CA  HIP    45      55.873 113.015 112.876  1.00  0.00           C  
ATOM    687  C   HIP    45      55.341 111.597 112.363  1.00  0.00           C  
ATOM    688  O   HIP    45      56.136 110.792 111.912  1.00  0.00           O  
ATOM    689  CB  HIP    45      57.207 112.716 113.645  1.00  0.00           C  
ATOM    690  CG  HIP    45      58.444 112.403 112.808  1.00  0.00           C  
ATOM    691  CD2 HIP    45      58.635 112.705 111.494  1.00  0.00           C  
ATOM    692  ND1 HIP    45      59.574 111.665 113.198  1.00  0.00           N1+
ATOM    693  CE1 HIP    45      60.344 111.383 112.196  1.00  0.00           C  
ATOM    694  NE2 HIP    45      59.839 112.096 111.085  1.00  0.00           N  
ATOM    695  H   HIP    45      55.098 113.842 114.686  1.00  0.00           H  
ATOM    696  HA  HIP    45      56.093 113.644 112.014  1.00  0.00           H  
ATOM    697  HB2 HIP    45      57.517 113.659 114.095  1.00  0.00           H  
ATOM    698  HB3 HIP    45      56.984 111.915 114.349  1.00  0.00           H  
ATOM    699  HD1 HIP    45      59.674 111.194 114.086  1.00  0.00           H  
ATOM    700  HD2 HIP    45      58.083 113.397 110.876  1.00  0.00           H  
ATOM    701  HE1 HIP    45      61.182 110.704 112.135  1.00  0.00           H  
ATOM    702  HE2 HIP    45      60.164 111.934 110.143  1.00  0.00           H  
ATOM    703  N   VAL    46      54.052 111.324 112.300  1.00  0.00           N  
ATOM    704  CA  VAL    46      53.422 109.978 111.985  1.00  0.00           C  
ATOM    705  C   VAL    46      52.225 110.108 111.156  1.00  0.00           C  
ATOM    706  O   VAL    46      51.175 110.414 111.655  1.00  0.00           O  
ATOM    707  CB  VAL    46      53.142 109.079 113.266  1.00  0.00           C  
ATOM    708  CG1 VAL    46      52.611 107.671 112.926  1.00  0.00           C  
ATOM    709  CG2 VAL    46      54.343 108.851 114.093  1.00  0.00           C  
ATOM    710  H   VAL    46      53.353 112.048 112.390  1.00  0.00           H  
ATOM    711  HA  VAL    46      54.185 109.398 111.464  1.00  0.00           H  
ATOM    712  HB  VAL    46      52.426 109.677 113.830  1.00  0.00           H  
ATOM    713 HG11 VAL    46      51.692 107.788 112.352  1.00  0.00           H  
ATOM    714 HG12 VAL    46      53.358 107.177 112.305  1.00  0.00           H  
ATOM    715 HG13 VAL    46      52.267 107.331 113.903  1.00  0.00           H  
ATOM    716 HG21 VAL    46      54.195 108.565 115.134  1.00  0.00           H  
ATOM    717 HG22 VAL    46      55.012 108.122 113.636  1.00  0.00           H  
ATOM    718 HG23 VAL    46      54.887 109.789 114.204  1.00  0.00           H  
ATOM    719  N   TRP    47      52.376 109.891 109.816  1.00  0.00           N  
ATOM    720  CA  TRP    47      51.296 110.152 108.948  1.00  0.00           C  
ATOM    721  C   TRP    47      50.429 108.938 108.693  1.00  0.00           C  
ATOM    722  O   TRP    47      50.920 107.888 108.294  1.00  0.00           O  
ATOM    723  CB  TRP    47      51.766 110.811 107.624  1.00  0.00           C  
ATOM    724  CG  TRP    47      52.396 112.215 107.790  1.00  0.00           C  
ATOM    725  CD1 TRP    47      51.743 113.342 107.522  1.00  0.00           C  
ATOM    726  CD2 TRP    47      53.725 112.577 108.235  1.00  0.00           C  
ATOM    727  CE2 TRP    47      53.785 113.995 108.080  1.00  0.00           C  
ATOM    728  CE3 TRP    47      54.897 111.887 108.668  1.00  0.00           C  
ATOM    729  NE1 TRP    47      52.555 114.433 107.722  1.00  0.00           N  
ATOM    730  CZ2 TRP    47      54.940 114.715 108.462  1.00  0.00           C  
ATOM    731  CZ3 TRP    47      56.044 112.580 109.012  1.00  0.00           C  
ATOM    732  CH2 TRP    47      56.065 113.995 108.878  1.00  0.00           C  
ATOM    733  H   TRP    47      53.250 109.632 109.382  1.00  0.00           H  
ATOM    734  HA  TRP    47      50.673 110.902 109.434  1.00  0.00           H  
ATOM    735  HB2 TRP    47      52.478 110.170 107.102  1.00  0.00           H  
ATOM    736  HB3 TRP    47      50.885 110.944 106.997  1.00  0.00           H  
ATOM    737  HD1 TRP    47      50.729 113.398 107.153  1.00  0.00           H  
ATOM    738  HE1 TRP    47      52.219 115.381 107.637  1.00  0.00           H  
ATOM    739  HE3 TRP    47      54.737 110.825 108.783  1.00  0.00           H  
ATOM    740  HZ2 TRP    47      55.004 115.793 108.473  1.00  0.00           H  
ATOM    741  HZ3 TRP    47      56.843 111.949 109.372  1.00  0.00           H  
ATOM    742  HH2 TRP    47      56.980 114.473 109.195  1.00  0.00           H  
ATOM    743  N   VAL    48      49.096 109.094 108.929  1.00  0.00           N  
ATOM    744  CA  VAL    48      48.238 107.943 108.951  1.00  0.00           C  
ATOM    745  C   VAL    48      46.993 108.101 108.063  1.00  0.00           C  
ATOM    746  O   VAL    48      46.432 109.201 108.007  1.00  0.00           O  
ATOM    747  CB  VAL    48      47.918 107.613 110.393  1.00  0.00           C  
ATOM    748  CG1 VAL    48      47.075 106.357 110.560  1.00  0.00           C  
ATOM    749  CG2 VAL    48      49.173 107.416 111.234  1.00  0.00           C  
ATOM    750  H   VAL    48      48.669 109.963 109.216  1.00  0.00           H  
ATOM    751  HA  VAL    48      48.828 107.110 108.569  1.00  0.00           H  
ATOM    752  HB  VAL    48      47.438 108.487 110.835  1.00  0.00           H  
ATOM    753 HG11 VAL    48      47.142 106.136 111.625  1.00  0.00           H  
ATOM    754 HG12 VAL    48      46.036 106.639 110.391  1.00  0.00           H  
ATOM    755 HG13 VAL    48      47.392 105.536 109.915  1.00  0.00           H  
ATOM    756 HG21 VAL    48      49.877 106.707 110.799  1.00  0.00           H  
ATOM    757 HG22 VAL    48      49.623 108.404 111.334  1.00  0.00           H  
ATOM    758 HG23 VAL    48      48.956 107.084 112.250  1.00  0.00           H  
ATOM    759  N   GLU    49      46.494 107.028 107.424  1.00  0.00           N  
ATOM    760  CA  GLU    49      45.105 107.025 106.924  1.00  0.00           C  
ATOM    761  C   GLU    49      44.432 105.592 107.183  1.00  0.00           C  
ATOM    762  O   GLU    49      45.107 104.579 107.203  1.00  0.00           O  
ATOM    763  CB  GLU    49      45.201 107.169 105.350  1.00  0.00           C  
ATOM    764  CG  GLU    49      45.880 108.370 104.758  1.00  0.00           C  
ATOM    765  CD  GLU    49      47.387 108.268 104.673  1.00  0.00           C  
ATOM    766  OE1 GLU    49      47.920 107.392 103.972  1.00  0.00           O  
ATOM    767  OE2 GLU    49      48.026 109.221 105.243  1.00  0.00           O1-
ATOM    768  H   GLU    49      47.041 106.179 107.422  1.00  0.00           H  
ATOM    769  HA  GLU    49      44.530 107.824 107.393  1.00  0.00           H  
ATOM    770  HB2 GLU    49      45.712 106.271 105.004  1.00  0.00           H  
ATOM    771  HB3 GLU    49      44.215 107.136 104.886  1.00  0.00           H  
ATOM    772  HG2 GLU    49      45.456 108.502 103.762  1.00  0.00           H  
ATOM    773  HG3 GLU    49      45.535 109.197 105.378  1.00  0.00           H  
ATOM    774  N   VAL    50      43.093 105.590 107.362  1.00  0.00           N  
ATOM    775  CA  VAL    50      42.157 104.480 107.668  1.00  0.00           C  
ATOM    776  C   VAL    50      41.547 103.824 106.334  1.00  0.00           C  
ATOM    777  O   VAL    50      41.188 104.534 105.359  1.00  0.00           O  
ATOM    778  CB  VAL    50      41.148 104.784 108.811  1.00  0.00           C  
ATOM    779  CG1 VAL    50      40.216 105.976 108.518  1.00  0.00           C  
ATOM    780  CG2 VAL    50      40.205 103.553 109.182  1.00  0.00           C  
ATOM    781  H   VAL    50      42.584 106.442 107.175  1.00  0.00           H  
ATOM    782  HA  VAL    50      42.833 103.689 107.991  1.00  0.00           H  
ATOM    783  HB  VAL    50      41.648 105.101 109.727  1.00  0.00           H  
ATOM    784 HG11 VAL    50      40.825 106.831 108.224  1.00  0.00           H  
ATOM    785 HG12 VAL    50      39.411 105.723 107.827  1.00  0.00           H  
ATOM    786 HG13 VAL    50      39.713 106.266 109.440  1.00  0.00           H  
ATOM    787 HG21 VAL    50      40.790 102.634 109.221  1.00  0.00           H  
ATOM    788 HG22 VAL    50      39.753 103.697 110.163  1.00  0.00           H  
ATOM    789 HG23 VAL    50      39.411 103.394 108.452  1.00  0.00           H  
ATOM    790  N   VAL    51      41.546 102.478 106.207  1.00  0.00           N  
ATOM    791  CA  VAL    51      40.907 101.694 105.226  1.00  0.00           C  
ATOM    792  C   VAL    51      40.278 100.329 105.544  1.00  0.00           C  
ATOM    793  O   VAL    51      40.899  99.568 106.234  1.00  0.00           O  
ATOM    794  CB  VAL    51      41.734 101.623 103.920  1.00  0.00           C  
ATOM    795  CG1 VAL    51      43.150 100.974 104.115  1.00  0.00           C  
ATOM    796  CG2 VAL    51      41.041 100.997 102.813  1.00  0.00           C  
ATOM    797  H   VAL    51      41.954 101.985 106.988  1.00  0.00           H  
ATOM    798  HA  VAL    51      40.007 102.229 104.922  1.00  0.00           H  
ATOM    799  HB  VAL    51      41.773 102.671 103.625  1.00  0.00           H  
ATOM    800 HG11 VAL    51      43.717 101.191 103.210  1.00  0.00           H  
ATOM    801 HG12 VAL    51      43.744 101.405 104.921  1.00  0.00           H  
ATOM    802 HG13 VAL    51      42.991  99.915 104.318  1.00  0.00           H  
ATOM    803 HG21 VAL    51      41.512 101.078 101.833  1.00  0.00           H  
ATOM    804 HG22 VAL    51      40.981  99.931 103.034  1.00  0.00           H  
ATOM    805 HG23 VAL    51      40.004 101.332 102.812  1.00  0.00           H  
ATOM    806  N   ARG    52      39.005 100.128 105.100  1.00  0.00           N  
ATOM    807  CA  ARG    52      38.222  98.849 105.144  1.00  0.00           C  
ATOM    808  C   ARG    52      37.820  98.224 103.803  1.00  0.00           C  
ATOM    809  O   ARG    52      37.853  96.999 103.716  1.00  0.00           O  
ATOM    810  CB  ARG    52      37.014  99.045 106.076  1.00  0.00           C  
ATOM    811  CG  ARG    52      36.085  97.845 106.172  1.00  0.00           C  
ATOM    812  CD  ARG    52      34.882  97.795 105.142  1.00  0.00           C  
ATOM    813  NE  ARG    52      34.021  96.663 105.350  1.00  0.00           N  
ATOM    814  CZ  ARG    52      33.027  96.368 104.538  1.00  0.00           C  
ATOM    815  NH1 ARG    52      32.733  96.941 103.385  1.00  0.00           N1+
ATOM    816  NH2 ARG    52      32.088  95.519 104.844  1.00  0.00           N  
ATOM    817  H   ARG    52      38.491 100.980 104.927  1.00  0.00           H  
ATOM    818  HA  ARG    52      38.866  98.066 105.544  1.00  0.00           H  
ATOM    819  HB2 ARG    52      37.375  99.174 107.096  1.00  0.00           H  
ATOM    820  HB3 ARG    52      36.487  99.945 105.759  1.00  0.00           H  
ATOM    821  HG2 ARG    52      36.691  96.941 106.116  1.00  0.00           H  
ATOM    822  HG3 ARG    52      35.612  97.944 107.149  1.00  0.00           H  
ATOM    823  HD2 ARG    52      34.278  98.695 105.260  1.00  0.00           H  
ATOM    824  HD3 ARG    52      35.250  97.709 104.119  1.00  0.00           H  
ATOM    825  HE  ARG    52      34.122  96.061 106.155  1.00  0.00           H  
ATOM    826 HH11 ARG    52      33.345  97.645 102.996  1.00  0.00           H  
ATOM    827 HH12 ARG    52      32.034  96.489 102.813  1.00  0.00           H  
ATOM    828 HH21 ARG    52      31.962  95.330 105.829  1.00  0.00           H  
ATOM    829 HH22 ARG    52      31.411  95.120 104.210  1.00  0.00           H  
ATOM    830  N   ASP    53      37.634  99.089 102.783  1.00  0.00           N  
ATOM    831  CA  ASP    53      37.500  98.854 101.261  1.00  0.00           C  
ATOM    832  C   ASP    53      38.064  99.981 100.399  1.00  0.00           C  
ATOM    833  O   ASP    53      37.733 101.156 100.611  1.00  0.00           O  
ATOM    834  CB  ASP    53      36.060  98.529 100.817  1.00  0.00           C  
ATOM    835  CG  ASP    53      34.906  99.489 101.361  1.00  0.00           C  
ATOM    836  OD1 ASP    53      33.873  99.015 101.839  1.00  0.00           O  
ATOM    837  OD2 ASP    53      34.946 100.720 101.109  1.00  0.00           O1-
ATOM    838  H   ASP    53      37.506 100.063 103.020  1.00  0.00           H  
ATOM    839  HA  ASP    53      38.141  97.998 101.047  1.00  0.00           H  
ATOM    840  HB2 ASP    53      36.141  98.508  99.730  1.00  0.00           H  
ATOM    841  HB3 ASP    53      36.000  97.503 101.178  1.00  0.00           H  
ATOM    842  N   GLY    54      38.701  99.693  99.257  1.00  0.00           N  
ATOM    843  CA  GLY    54      39.128 100.732  98.294  1.00  0.00           C  
ATOM    844  C   GLY    54      40.527 101.412  98.631  1.00  0.00           C  
ATOM    845  O   GLY    54      41.335 100.831  99.366  1.00  0.00           O  
ATOM    846  H   GLY    54      39.003  98.762  99.006  1.00  0.00           H  
ATOM    847  HA2 GLY    54      39.222 100.279  97.307  1.00  0.00           H  
ATOM    848  HA3 GLY    54      38.408 101.528  98.104  1.00  0.00           H  
ATOM    849  N   GLU    55      40.735 102.588  98.082  1.00  0.00           N  
ATOM    850  CA  GLU    55      41.726 103.480  98.718  1.00  0.00           C  
ATOM    851  C   GLU    55      41.409 104.215 100.061  1.00  0.00           C  
ATOM    852  O   GLU    55      40.321 104.753 100.319  1.00  0.00           O  
ATOM    853  CB  GLU    55      42.363 104.407  97.583  1.00  0.00           C  
ATOM    854  CG  GLU    55      43.150 105.746  97.872  1.00  0.00           C  
ATOM    855  CD  GLU    55      44.442 105.426  98.697  1.00  0.00           C  
ATOM    856  OE1 GLU    55      45.113 106.290  99.212  1.00  0.00           O  
ATOM    857  OE2 GLU    55      44.738 104.260  99.019  1.00  0.00           O1-
ATOM    858  H   GLU    55      39.998 102.931  97.483  1.00  0.00           H  
ATOM    859  HA  GLU    55      42.543 102.833  99.035  1.00  0.00           H  
ATOM    860  HB2 GLU    55      43.003 103.794  96.948  1.00  0.00           H  
ATOM    861  HB3 GLU    55      41.511 104.755  96.999  1.00  0.00           H  
ATOM    862  HG2 GLU    55      43.473 106.397  97.059  1.00  0.00           H  
ATOM    863  HG3 GLU    55      42.465 106.332  98.485  1.00  0.00           H  
ATOM    864  N   ALA    56      42.404 104.284 100.955  1.00  0.00           N  
ATOM    865  CA  ALA    56      42.345 104.967 102.246  1.00  0.00           C  
ATOM    866  C   ALA    56      42.007 106.486 102.338  1.00  0.00           C  
ATOM    867  O   ALA    56      42.034 107.211 101.349  1.00  0.00           O  
ATOM    868  CB  ALA    56      43.627 104.740 102.937  1.00  0.00           C  
ATOM    869  H   ALA    56      43.267 103.809 100.732  1.00  0.00           H  
ATOM    870  HA  ALA    56      41.562 104.426 102.777  1.00  0.00           H  
ATOM    871  HB1 ALA    56      44.472 105.338 102.598  1.00  0.00           H  
ATOM    872  HB2 ALA    56      43.479 104.875 104.009  1.00  0.00           H  
ATOM    873  HB3 ALA    56      43.804 103.681 102.749  1.00  0.00           H  
ATOM    874  N   GLU    57      41.603 107.049 103.536  1.00  0.00           N  
ATOM    875  CA  GLU    57      41.503 108.449 103.751  1.00  0.00           C  
ATOM    876  C   GLU    57      42.218 108.903 105.040  1.00  0.00           C  
ATOM    877  O   GLU    57      42.192 108.191 106.118  1.00  0.00           O  
ATOM    878  CB  GLU    57      40.035 108.883 103.839  1.00  0.00           C  
ATOM    879  CG  GLU    57      39.310 108.487 102.494  1.00  0.00           C  
ATOM    880  CD  GLU    57      37.893 109.043 102.432  1.00  0.00           C  
ATOM    881  OE1 GLU    57      37.121 108.926 103.384  1.00  0.00           O  
ATOM    882  OE2 GLU    57      37.575 109.579 101.354  1.00  0.00           O1-
ATOM    883  H   GLU    57      41.665 106.482 104.370  1.00  0.00           H  
ATOM    884  HA  GLU    57      41.911 108.952 102.874  1.00  0.00           H  
ATOM    885  HB2 GLU    57      39.481 108.721 104.764  1.00  0.00           H  
ATOM    886  HB3 GLU    57      40.051 109.971 103.784  1.00  0.00           H  
ATOM    887  HG2 GLU    57      39.880 108.741 101.600  1.00  0.00           H  
ATOM    888  HG3 GLU    57      39.201 107.404 102.434  1.00  0.00           H  
ATOM    889  N   GLU    58      42.656 110.173 105.032  1.00  0.00           N  
ATOM    890  CA  GLU    58      43.415 111.011 106.007  1.00  0.00           C  
ATOM    891  C   GLU    58      42.747 111.293 107.373  1.00  0.00           C  
ATOM    892  O   GLU    58      41.537 111.693 107.452  1.00  0.00           O  
ATOM    893  CB  GLU    58      43.967 112.247 105.373  1.00  0.00           C  
ATOM    894  CG  GLU    58      44.686 111.979 104.014  1.00  0.00           C  
ATOM    895  CD  GLU    58      43.920 111.927 102.685  1.00  0.00           C  
ATOM    896  OE1 GLU    58      44.600 111.991 101.648  1.00  0.00           O  
ATOM    897  OE2 GLU    58      42.650 111.794 102.705  1.00  0.00           O1-
ATOM    898  H   GLU    58      42.565 110.621 104.132  1.00  0.00           H  
ATOM    899  HA  GLU    58      44.303 110.403 106.178  1.00  0.00           H  
ATOM    900  HB2 GLU    58      43.167 112.982 105.283  1.00  0.00           H  
ATOM    901  HB3 GLU    58      44.686 112.694 106.060  1.00  0.00           H  
ATOM    902  HG2 GLU    58      45.404 112.797 103.979  1.00  0.00           H  
ATOM    903  HG3 GLU    58      45.267 111.067 104.151  1.00  0.00           H  
ATOM    904  N   VAL    59      43.580 111.283 108.486  1.00  0.00           N  
ATOM    905  CA  VAL    59      43.169 111.717 109.856  1.00  0.00           C  
ATOM    906  C   VAL    59      44.263 112.495 110.484  1.00  0.00           C  
ATOM    907  O   VAL    59      45.388 111.948 110.662  1.00  0.00           O  
ATOM    908  CB  VAL    59      42.623 110.452 110.645  1.00  0.00           C  
ATOM    909  CG1 VAL    59      41.870 110.892 111.958  1.00  0.00           C  
ATOM    910  CG2 VAL    59      41.550 109.666 109.875  1.00  0.00           C  
ATOM    911  H   VAL    59      44.535 110.984 108.354  1.00  0.00           H  
ATOM    912  HA  VAL    59      42.313 112.358 109.643  1.00  0.00           H  
ATOM    913  HB  VAL    59      43.449 109.802 110.936  1.00  0.00           H  
ATOM    914 HG11 VAL    59      40.997 111.495 111.710  1.00  0.00           H  
ATOM    915 HG12 VAL    59      41.647 110.023 112.578  1.00  0.00           H  
ATOM    916 HG13 VAL    59      42.548 111.614 112.413  1.00  0.00           H  
ATOM    917 HG21 VAL    59      40.931 110.384 109.338  1.00  0.00           H  
ATOM    918 HG22 VAL    59      42.215 109.172 109.166  1.00  0.00           H  
ATOM    919 HG23 VAL    59      41.108 108.813 110.389  1.00  0.00           H  
ATOM    920  N   ALA    60      43.965 113.635 111.112  1.00  0.00           N  
ATOM    921  CA  ALA    60      44.845 114.478 111.996  1.00  0.00           C  
ATOM    922  C   ALA    60      45.208 113.955 113.383  1.00  0.00           C  
ATOM    923  O   ALA    60      44.667 113.037 114.006  1.00  0.00           O  
ATOM    924  CB  ALA    60      44.150 115.884 112.059  1.00  0.00           C  
ATOM    925  H   ALA    60      43.012 113.945 110.985  1.00  0.00           H  
ATOM    926  HA  ALA    60      45.727 114.701 111.394  1.00  0.00           H  
ATOM    927  HB1 ALA    60      44.888 116.574 112.467  1.00  0.00           H  
ATOM    928  HB2 ALA    60      43.869 116.303 111.092  1.00  0.00           H  
ATOM    929  HB3 ALA    60      43.214 115.661 112.571  1.00  0.00           H  
ATOM    930  N   THR    61      46.293 114.520 113.950  1.00  0.00           N  
ATOM    931  CA  THR    61      46.957 114.109 115.211  1.00  0.00           C  
ATOM    932  C   THR    61      45.952 113.816 116.366  1.00  0.00           C  
ATOM    933  O   THR    61      46.065 112.761 117.018  1.00  0.00           O  
ATOM    934  CB  THR    61      48.099 115.054 115.500  1.00  0.00           C  
ATOM    935  CG2 THR    61      47.906 116.533 115.427  1.00  0.00           C  
ATOM    936  OG1 THR    61      48.490 114.785 116.882  1.00  0.00           O  
ATOM    937  H   THR    61      46.734 115.221 113.371  1.00  0.00           H  
ATOM    938  HA  THR    61      47.380 113.134 114.969  1.00  0.00           H  
ATOM    939  HB  THR    61      48.912 114.807 114.817  1.00  0.00           H  
ATOM    940  HG1 THR    61      49.102 114.046 116.855  1.00  0.00           H  
ATOM    941 HG21 THR    61      47.424 116.863 114.507  1.00  0.00           H  
ATOM    942 HG22 THR    61      47.230 116.849 116.222  1.00  0.00           H  
ATOM    943 HG23 THR    61      48.875 117.032 115.463  1.00  0.00           H  
ATOM    944  N   ASN    62      44.946 114.659 116.627  1.00  0.00           N  
ATOM    945  CA  ASN    62      43.996 114.486 117.650  1.00  0.00           C  
ATOM    946  C   ASN    62      42.617 114.222 117.020  1.00  0.00           C  
ATOM    947  O   ASN    62      41.654 114.908 117.365  1.00  0.00           O  
ATOM    948  CB  ASN    62      44.001 115.701 118.663  1.00  0.00           C  
ATOM    949  CG  ASN    62      43.556 115.260 120.025  1.00  0.00           C  
ATOM    950  ND2 ASN    62      42.526 115.840 120.662  1.00  0.00           N  
ATOM    951  OD1 ASN    62      44.093 114.277 120.565  1.00  0.00           O  
ATOM    952  H   ASN    62      44.931 115.605 116.272  1.00  0.00           H  
ATOM    953  HA  ASN    62      44.225 113.603 118.247  1.00  0.00           H  
ATOM    954  HB2 ASN    62      45.065 115.925 118.736  1.00  0.00           H  
ATOM    955  HB3 ASN    62      43.447 116.589 118.360  1.00  0.00           H  
ATOM    956 HD21 ASN    62      42.332 115.400 121.550  1.00  0.00           H  
ATOM    957 HD22 ASN    62      41.831 116.304 120.095  1.00  0.00           H  
ATOM    958  N   GLY    63      42.463 113.191 116.159  1.00  0.00           N  
ATOM    959  CA  GLY    63      41.127 112.786 115.620  1.00  0.00           C  
ATOM    960  C   GLY    63      40.332 112.020 116.662  1.00  0.00           C  
ATOM    961  O   GLY    63      40.821 110.985 117.203  1.00  0.00           O  
ATOM    962  H   GLY    63      43.279 112.774 115.734  1.00  0.00           H  
ATOM    963  HA2 GLY    63      40.648 113.675 115.209  1.00  0.00           H  
ATOM    964  HA3 GLY    63      41.409 112.069 114.849  1.00  0.00           H  
ATOM    965  N   LYS    64      39.066 112.322 117.004  1.00  0.00           N  
ATOM    966  CA  LYS    64      38.097 111.814 118.009  1.00  0.00           C  
ATOM    967  C   LYS    64      36.859 111.099 117.316  1.00  0.00           C  
ATOM    968  O   LYS    64      36.144 110.351 117.978  1.00  0.00           O  
ATOM    969  CB  LYS    64      37.642 112.955 118.894  1.00  0.00           C  
ATOM    970  CG  LYS    64      38.694 113.369 120.018  1.00  0.00           C  
ATOM    971  CD  LYS    64      38.721 112.392 121.154  1.00  0.00           C  
ATOM    972  CE  LYS    64      38.969 113.046 122.497  1.00  0.00           C  
ATOM    973  NZ  LYS    64      39.127 111.853 123.366  1.00  0.00           N1+
ATOM    974  H   LYS    64      38.836 113.230 116.625  1.00  0.00           H  
ATOM    975  HA  LYS    64      38.594 111.059 118.618  1.00  0.00           H  
ATOM    976  HB2 LYS    64      37.514 113.817 118.239  1.00  0.00           H  
ATOM    977  HB3 LYS    64      36.669 112.669 119.294  1.00  0.00           H  
ATOM    978  HG2 LYS    64      39.725 113.328 119.669  1.00  0.00           H  
ATOM    979  HG3 LYS    64      38.347 114.342 120.366  1.00  0.00           H  
ATOM    980  HD2 LYS    64      37.736 111.926 121.130  1.00  0.00           H  
ATOM    981  HD3 LYS    64      39.492 111.653 120.935  1.00  0.00           H  
ATOM    982  HE2 LYS    64      39.935 113.535 122.369  1.00  0.00           H  
ATOM    983  HE3 LYS    64      38.243 113.790 122.826  1.00  0.00           H  
ATOM    984  HZ1 LYS    64      39.650 112.041 124.210  1.00  0.00           H  
ATOM    985  HZ2 LYS    64      38.243 111.445 123.634  1.00  0.00           H  
ATOM    986  HZ3 LYS    64      39.623 111.167 122.817  1.00  0.00           H  
ATOM    987  N   GLN    65      36.741 111.155 115.953  1.00  0.00           N  
ATOM    988  CA  GLN    65      35.806 110.526 115.144  1.00  0.00           C  
ATOM    989  C   GLN    65      35.941 109.022 115.279  1.00  0.00           C  
ATOM    990  O   GLN    65      37.093 108.557 115.240  1.00  0.00           O  
ATOM    991  CB  GLN    65      35.844 110.909 113.667  1.00  0.00           C  
ATOM    992  CG  GLN    65      37.119 110.584 112.908  1.00  0.00           C  
ATOM    993  CD  GLN    65      38.279 111.556 113.111  1.00  0.00           C  
ATOM    994  NE2 GLN    65      38.238 112.685 112.507  1.00  0.00           N  
ATOM    995  OE1 GLN    65      39.132 111.330 113.959  1.00  0.00           O  
ATOM    996  H   GLN    65      37.461 111.695 115.494  1.00  0.00           H  
ATOM    997  HA  GLN    65      34.863 110.820 115.605  1.00  0.00           H  
ATOM    998  HB2 GLN    65      35.015 110.389 113.185  1.00  0.00           H  
ATOM    999  HB3 GLN    65      35.780 111.991 113.549  1.00  0.00           H  
ATOM   1000  HG2 GLN    65      37.418 109.540 113.004  1.00  0.00           H  
ATOM   1001  HG3 GLN    65      36.894 110.585 111.842  1.00  0.00           H  
ATOM   1002 HE21 GLN    65      38.878 113.395 112.834  1.00  0.00           H  
ATOM   1003 HE22 GLN    65      37.526 112.936 111.836  1.00  0.00           H  
ATOM   1004  N   ARG    66      34.879 108.197 115.243  1.00  0.00           N  
ATOM   1005  CA  ARG    66      34.898 106.701 115.495  1.00  0.00           C  
ATOM   1006  C   ARG    66      34.420 105.724 114.374  1.00  0.00           C  
ATOM   1007  O   ARG    66      33.556 106.178 113.568  1.00  0.00           O  
ATOM   1008  CB  ARG    66      34.229 106.330 116.883  1.00  0.00           C  
ATOM   1009  CG  ARG    66      34.595 107.291 118.035  1.00  0.00           C  
ATOM   1010  CD  ARG    66      34.150 106.807 119.422  1.00  0.00           C  
ATOM   1011  NE  ARG    66      32.725 106.923 119.661  1.00  0.00           N  
ATOM   1012  CZ  ARG    66      32.080 107.988 120.096  1.00  0.00           C  
ATOM   1013  NH1 ARG    66      32.636 109.137 120.303  1.00  0.00           N1+
ATOM   1014  NH2 ARG    66      30.777 108.024 120.205  1.00  0.00           N  
ATOM   1015  H   ARG    66      33.997 108.613 114.983  1.00  0.00           H  
ATOM   1016  HA  ARG    66      35.949 106.498 115.700  1.00  0.00           H  
ATOM   1017  HB2 ARG    66      33.141 106.334 116.822  1.00  0.00           H  
ATOM   1018  HB3 ARG    66      34.517 105.299 117.090  1.00  0.00           H  
ATOM   1019  HG2 ARG    66      35.644 107.528 117.862  1.00  0.00           H  
ATOM   1020  HG3 ARG    66      34.131 108.271 117.922  1.00  0.00           H  
ATOM   1021  HD2 ARG    66      34.201 105.719 119.449  1.00  0.00           H  
ATOM   1022  HD3 ARG    66      34.814 107.219 120.183  1.00  0.00           H  
ATOM   1023  HE  ARG    66      32.142 106.099 119.662  1.00  0.00           H  
ATOM   1024 HH11 ARG    66      33.638 109.207 120.406  1.00  0.00           H  
ATOM   1025 HH12 ARG    66      32.097 109.963 120.518  1.00  0.00           H  
ATOM   1026 HH21 ARG    66      30.294 107.152 120.044  1.00  0.00           H  
ATOM   1027 HH22 ARG    66      30.382 108.916 120.467  1.00  0.00           H  
ATOM   1028  N   TRP    67      34.960 104.539 114.405  1.00  0.00           N  
ATOM   1029  CA  TRP    67      35.093 103.662 113.233  1.00  0.00           C  
ATOM   1030  C   TRP    67      34.779 102.134 113.634  1.00  0.00           C  
ATOM   1031  O   TRP    67      35.014 101.677 114.760  1.00  0.00           O  
ATOM   1032  CB  TRP    67      36.475 103.687 112.610  1.00  0.00           C  
ATOM   1033  CG  TRP    67      37.021 104.981 112.373  1.00  0.00           C  
ATOM   1034  CD1 TRP    67      37.575 105.758 113.357  1.00  0.00           C  
ATOM   1035  CD2 TRP    67      36.931 105.747 111.166  1.00  0.00           C  
ATOM   1036  CE2 TRP    67      37.473 107.092 111.471  1.00  0.00           C  
ATOM   1037  CE3 TRP    67      36.644 105.499 109.789  1.00  0.00           C  
ATOM   1038  NE1 TRP    67      37.759 106.972 112.805  1.00  0.00           N  
ATOM   1039  CZ2 TRP    67      37.663 108.023 110.462  1.00  0.00           C  
ATOM   1040  CZ3 TRP    67      36.690 106.533 108.793  1.00  0.00           C  
ATOM   1041  CH2 TRP    67      37.145 107.786 109.197  1.00  0.00           C  
ATOM   1042  H   TRP    67      35.543 104.420 115.221  1.00  0.00           H  
ATOM   1043  HA  TRP    67      34.395 103.951 112.447  1.00  0.00           H  
ATOM   1044  HB2 TRP    67      37.274 103.172 113.144  1.00  0.00           H  
ATOM   1045  HB3 TRP    67      36.432 103.142 111.667  1.00  0.00           H  
ATOM   1046  HD1 TRP    67      37.848 105.399 114.338  1.00  0.00           H  
ATOM   1047  HE1 TRP    67      38.067 107.824 113.251  1.00  0.00           H  
ATOM   1048  HE3 TRP    67      36.344 104.548 109.375  1.00  0.00           H  
ATOM   1049  HZ2 TRP    67      38.082 108.961 110.797  1.00  0.00           H  
ATOM   1050  HZ3 TRP    67      36.391 106.288 107.784  1.00  0.00           H  
ATOM   1051  HH2 TRP    67      37.153 108.526 108.410  1.00  0.00           H  
ATOM   1052  N   LEU    68      34.163 101.383 112.751  1.00  0.00           N  
ATOM   1053  CA  LEU    68      33.671 100.038 113.043  1.00  0.00           C  
ATOM   1054  C   LEU    68      34.831  98.960 113.155  1.00  0.00           C  
ATOM   1055  O   LEU    68      35.700  98.837 112.312  1.00  0.00           O  
ATOM   1056  CB  LEU    68      32.625  99.679 111.899  1.00  0.00           C  
ATOM   1057  CG  LEU    68      31.231 100.422 111.875  1.00  0.00           C  
ATOM   1058  CD1 LEU    68      30.270  99.611 110.992  1.00  0.00           C  
ATOM   1059  CD2 LEU    68      30.595 100.561 113.251  1.00  0.00           C  
ATOM   1060  H   LEU    68      34.025 101.703 111.803  1.00  0.00           H  
ATOM   1061  HA  LEU    68      33.271 100.032 114.057  1.00  0.00           H  
ATOM   1062  HB2 LEU    68      33.060 100.057 110.974  1.00  0.00           H  
ATOM   1063  HB3 LEU    68      32.497  98.597 111.889  1.00  0.00           H  
ATOM   1064  HG  LEU    68      31.335 101.475 111.615  1.00  0.00           H  
ATOM   1065 HD11 LEU    68      29.913  98.742 111.544  1.00  0.00           H  
ATOM   1066 HD12 LEU    68      29.434 100.278 110.779  1.00  0.00           H  
ATOM   1067 HD13 LEU    68      30.720  99.343 110.037  1.00  0.00           H  
ATOM   1068 HD21 LEU    68      31.339 101.023 113.900  1.00  0.00           H  
ATOM   1069 HD22 LEU    68      29.781 101.284 113.205  1.00  0.00           H  
ATOM   1070 HD23 LEU    68      30.287  99.601 113.665  1.00  0.00           H  
ATOM   1071  N   LEU    69      34.857  98.190 114.208  1.00  0.00           N  
ATOM   1072  CA  LEU    69      35.748  97.081 114.488  1.00  0.00           C  
ATOM   1073  C   LEU    69      35.326  95.919 113.528  1.00  0.00           C  
ATOM   1074  O   LEU    69      34.332  95.188 113.683  1.00  0.00           O  
ATOM   1075  CB  LEU    69      35.580  96.678 115.948  1.00  0.00           C  
ATOM   1076  CG  LEU    69      36.573  97.447 116.891  1.00  0.00           C  
ATOM   1077  CD1 LEU    69      36.421  96.985 118.285  1.00  0.00           C  
ATOM   1078  CD2 LEU    69      38.048  97.260 116.485  1.00  0.00           C  
ATOM   1079  H   LEU    69      34.104  98.380 114.855  1.00  0.00           H  
ATOM   1080  HA  LEU    69      36.762  97.356 114.199  1.00  0.00           H  
ATOM   1081  HB2 LEU    69      34.549  96.772 116.289  1.00  0.00           H  
ATOM   1082  HB3 LEU    69      35.715  95.606 116.089  1.00  0.00           H  
ATOM   1083  HG  LEU    69      36.418  98.523 116.970  1.00  0.00           H  
ATOM   1084 HD11 LEU    69      37.066  97.680 118.823  1.00  0.00           H  
ATOM   1085 HD12 LEU    69      35.438  97.146 118.726  1.00  0.00           H  
ATOM   1086 HD13 LEU    69      36.638  95.926 118.426  1.00  0.00           H  
ATOM   1087 HD21 LEU    69      38.715  97.386 117.338  1.00  0.00           H  
ATOM   1088 HD22 LEU    69      38.144  96.200 116.248  1.00  0.00           H  
ATOM   1089 HD23 LEU    69      38.317  97.812 115.584  1.00  0.00           H  
ATOM   1090  N   SER    70      36.243  95.621 112.518  1.00  0.00           N  
ATOM   1091  CA  SER    70      36.169  94.467 111.553  1.00  0.00           C  
ATOM   1092  C   SER    70      37.559  94.105 111.083  1.00  0.00           C  
ATOM   1093  O   SER    70      38.386  95.017 110.891  1.00  0.00           O  
ATOM   1094  CB  SER    70      35.377  94.996 110.356  1.00  0.00           C  
ATOM   1095  OG  SER    70      35.411  93.975 109.403  1.00  0.00           O  
ATOM   1096  H   SER    70      37.174  96.012 112.516  1.00  0.00           H  
ATOM   1097  HA  SER    70      35.688  93.624 112.049  1.00  0.00           H  
ATOM   1098  HB2 SER    70      34.333  95.193 110.601  1.00  0.00           H  
ATOM   1099  HB3 SER    70      35.801  95.937 110.007  1.00  0.00           H  
ATOM   1100  HG  SER    70      34.684  93.416 109.687  1.00  0.00           H  
ATOM   1101  N   PRO    71      37.943  92.825 110.997  1.00  0.00           N  
ATOM   1102  CA  PRO    71      39.301  92.392 110.768  1.00  0.00           C  
ATOM   1103  C   PRO    71      39.873  92.872 109.402  1.00  0.00           C  
ATOM   1104  O   PRO    71      41.008  93.028 109.193  1.00  0.00           O  
ATOM   1105  CB  PRO    71      39.322  90.862 110.813  1.00  0.00           C  
ATOM   1106  CG  PRO    71      37.868  90.378 110.604  1.00  0.00           C  
ATOM   1107  CD  PRO    71      37.113  91.605 111.118  1.00  0.00           C  
ATOM   1108  HA  PRO    71      40.023  92.698 111.525  1.00  0.00           H  
ATOM   1109  HB2 PRO    71      39.892  90.376 110.021  1.00  0.00           H  
ATOM   1110  HB3 PRO    71      39.660  90.483 111.778  1.00  0.00           H  
ATOM   1111  HG2 PRO    71      37.721  90.288 109.528  1.00  0.00           H  
ATOM   1112  HG3 PRO    71      37.624  89.554 111.275  1.00  0.00           H  
ATOM   1113  HD2 PRO    71      36.176  91.689 110.567  1.00  0.00           H  
ATOM   1114  HD3 PRO    71      37.011  91.401 112.183  1.00  0.00           H  
ATOM   1115  N   SER    72      38.974  93.178 108.482  1.00  0.00           N  
ATOM   1116  CA  SER    72      39.143  93.752 107.181  1.00  0.00           C  
ATOM   1117  C   SER    72      39.663  95.210 107.176  1.00  0.00           C  
ATOM   1118  O   SER    72      40.149  95.687 106.168  1.00  0.00           O  
ATOM   1119  CB  SER    72      37.922  93.493 106.287  1.00  0.00           C  
ATOM   1120  OG  SER    72      36.691  94.158 106.648  1.00  0.00           O  
ATOM   1121  H   SER    72      38.070  92.792 108.713  1.00  0.00           H  
ATOM   1122  HA  SER    72      39.974  93.165 106.789  1.00  0.00           H  
ATOM   1123  HB2 SER    72      38.175  94.029 105.372  1.00  0.00           H  
ATOM   1124  HB3 SER    72      37.775  92.454 105.993  1.00  0.00           H  
ATOM   1125  HG  SER    72      36.279  93.630 107.335  1.00  0.00           H  
ATOM   1126  N   THR    73      39.599  95.791 108.317  1.00  0.00           N  
ATOM   1127  CA  THR    73      40.242  97.055 108.596  1.00  0.00           C  
ATOM   1128  C   THR    73      41.791  96.924 108.642  1.00  0.00           C  
ATOM   1129  O   THR    73      42.388  96.032 109.236  1.00  0.00           O  
ATOM   1130  CB  THR    73      39.755  97.750 109.892  1.00  0.00           C  
ATOM   1131  CG2 THR    73      40.245  99.213 109.957  1.00  0.00           C  
ATOM   1132  OG1 THR    73      38.316  97.664 110.065  1.00  0.00           O  
ATOM   1133  H   THR    73      39.362  95.242 109.130  1.00  0.00           H  
ATOM   1134  HA  THR    73      39.964  97.728 107.785  1.00  0.00           H  
ATOM   1135  HB  THR    73      40.235  97.255 110.736  1.00  0.00           H  
ATOM   1136  HG1 THR    73      38.225  96.709 110.113  1.00  0.00           H  
ATOM   1137 HG21 THR    73      41.304  99.464 110.015  1.00  0.00           H  
ATOM   1138 HG22 THR    73      39.848  99.795 109.125  1.00  0.00           H  
ATOM   1139 HG23 THR    73      39.929  99.535 110.950  1.00  0.00           H  
ATOM   1140  N   THR    74      42.504  97.875 108.002  1.00  0.00           N  
ATOM   1141  CA  THR    74      43.929  98.086 108.239  1.00  0.00           C  
ATOM   1142  C   THR    74      44.213  99.584 108.212  1.00  0.00           C  
ATOM   1143  O   THR    74      43.631 100.301 107.359  1.00  0.00           O  
ATOM   1144  CB  THR    74      44.630  97.321 107.140  1.00  0.00           C  
ATOM   1145  CG2 THR    74      44.396  97.634 105.673  1.00  0.00           C  
ATOM   1146  OG1 THR    74      46.047  97.507 107.295  1.00  0.00           O  
ATOM   1147  H   THR    74      42.043  98.488 107.345  1.00  0.00           H  
ATOM   1148  HA  THR    74      44.279  97.824 109.237  1.00  0.00           H  
ATOM   1149  HB  THR    74      44.295  96.285 107.184  1.00  0.00           H  
ATOM   1150  HG1 THR    74      46.393  96.623 107.439  1.00  0.00           H  
ATOM   1151 HG21 THR    74      44.824  98.623 105.505  1.00  0.00           H  
ATOM   1152 HG22 THR    74      44.789  96.879 104.993  1.00  0.00           H  
ATOM   1153 HG23 THR    74      43.330  97.779 105.500  1.00  0.00           H  
ATOM   1154  N   LEU    75      45.110 100.098 109.023  1.00  0.00           N  
ATOM   1155  CA  LEU    75      45.592 101.493 108.922  1.00  0.00           C  
ATOM   1156  C   LEU    75      46.891 101.560 108.063  1.00  0.00           C  
ATOM   1157  O   LEU    75      47.819 100.759 108.289  1.00  0.00           O  
ATOM   1158  CB  LEU    75      45.828 102.025 110.281  1.00  0.00           C  
ATOM   1159  CG  LEU    75      44.582 102.052 111.319  1.00  0.00           C  
ATOM   1160  CD1 LEU    75      45.105 102.501 112.747  1.00  0.00           C  
ATOM   1161  CD2 LEU    75      43.523 103.069 110.859  1.00  0.00           C  
ATOM   1162  H   LEU    75      45.650  99.498 109.631  1.00  0.00           H  
ATOM   1163  HA  LEU    75      44.852 102.086 108.384  1.00  0.00           H  
ATOM   1164  HB2 LEU    75      46.624 101.506 110.815  1.00  0.00           H  
ATOM   1165  HB3 LEU    75      46.170 103.041 110.084  1.00  0.00           H  
ATOM   1166  HG  LEU    75      44.043 101.114 111.454  1.00  0.00           H  
ATOM   1167 HD11 LEU    75      44.296 102.644 113.463  1.00  0.00           H  
ATOM   1168 HD12 LEU    75      45.843 101.778 113.096  1.00  0.00           H  
ATOM   1169 HD13 LEU    75      45.679 103.423 112.651  1.00  0.00           H  
ATOM   1170 HD21 LEU    75      43.936 104.022 110.526  1.00  0.00           H  
ATOM   1171 HD22 LEU    75      42.997 102.708 109.975  1.00  0.00           H  
ATOM   1172 HD23 LEU    75      42.771 103.201 111.637  1.00  0.00           H  
ATOM   1173  N   ARG    76      46.984 102.563 107.180  1.00  0.00           N  
ATOM   1174  CA  ARG    76      48.187 102.995 106.472  1.00  0.00           C  
ATOM   1175  C   ARG    76      48.974 103.892 107.361  1.00  0.00           C  
ATOM   1176  O   ARG    76      48.450 104.956 107.761  1.00  0.00           O  
ATOM   1177  CB  ARG    76      47.869 103.501 105.054  1.00  0.00           C  
ATOM   1178  CG  ARG    76      49.225 103.670 104.267  1.00  0.00           C  
ATOM   1179  CD  ARG    76      49.079 103.882 102.859  1.00  0.00           C  
ATOM   1180  NE  ARG    76      48.210 105.044 102.556  1.00  0.00           N  
ATOM   1181  CZ  ARG    76      47.419 105.209 101.545  1.00  0.00           C  
ATOM   1182  NH1 ARG    76      47.233 104.346 100.663  1.00  0.00           N1+
ATOM   1183  NH2 ARG    76      46.804 106.379 101.395  1.00  0.00           N  
ATOM   1184  H   ARG    76      46.224 103.228 107.196  1.00  0.00           H  
ATOM   1185  HA  ARG    76      48.796 102.101 106.340  1.00  0.00           H  
ATOM   1186  HB2 ARG    76      47.291 102.719 104.562  1.00  0.00           H  
ATOM   1187  HB3 ARG    76      47.325 104.445 105.041  1.00  0.00           H  
ATOM   1188  HG2 ARG    76      49.778 104.512 104.684  1.00  0.00           H  
ATOM   1189  HG3 ARG    76      49.790 102.752 104.426  1.00  0.00           H  
ATOM   1190  HD2 ARG    76      50.061 103.990 102.398  1.00  0.00           H  
ATOM   1191  HD3 ARG    76      48.631 102.940 102.544  1.00  0.00           H  
ATOM   1192  HE  ARG    76      48.281 105.806 103.215  1.00  0.00           H  
ATOM   1193 HH11 ARG    76      47.534 103.392 100.801  1.00  0.00           H  
ATOM   1194 HH12 ARG    76      46.579 104.494  99.907  1.00  0.00           H  
ATOM   1195 HH21 ARG    76      46.903 107.063 102.131  1.00  0.00           H  
ATOM   1196 HH22 ARG    76      46.155 106.362 100.621  1.00  0.00           H  
ATOM   1197  N   VAL    77      50.158 103.444 107.733  1.00  0.00           N  
ATOM   1198  CA  VAL    77      51.132 104.354 108.386  1.00  0.00           C  
ATOM   1199  C   VAL    77      52.319 104.646 107.406  1.00  0.00           C  
ATOM   1200  O   VAL    77      52.839 103.737 106.755  1.00  0.00           O  
ATOM   1201  CB  VAL    77      51.639 103.848 109.834  1.00  0.00           C  
ATOM   1202  CG1 VAL    77      52.565 104.926 110.480  1.00  0.00           C  
ATOM   1203  CG2 VAL    77      50.468 103.430 110.751  1.00  0.00           C  
ATOM   1204  H   VAL    77      50.419 102.473 107.637  1.00  0.00           H  
ATOM   1205  HA  VAL    77      50.780 105.370 108.567  1.00  0.00           H  
ATOM   1206  HB  VAL    77      52.231 102.935 109.781  1.00  0.00           H  
ATOM   1207 HG11 VAL    77      53.492 104.968 109.907  1.00  0.00           H  
ATOM   1208 HG12 VAL    77      52.033 105.863 110.641  1.00  0.00           H  
ATOM   1209 HG13 VAL    77      52.819 104.640 111.501  1.00  0.00           H  
ATOM   1210 HG21 VAL    77      49.943 102.588 110.302  1.00  0.00           H  
ATOM   1211 HG22 VAL    77      50.898 103.094 111.695  1.00  0.00           H  
ATOM   1212 HG23 VAL    77      49.758 104.215 111.014  1.00  0.00           H  
ATOM   1213  N   THR    78      52.768 105.939 107.376  1.00  0.00           N  
ATOM   1214  CA  THR    78      53.967 106.444 106.693  1.00  0.00           C  
ATOM   1215  C   THR    78      54.653 107.532 107.537  1.00  0.00           C  
ATOM   1216  O   THR    78      54.082 108.130 108.451  1.00  0.00           O  
ATOM   1217  CB  THR    78      53.450 106.964 105.382  1.00  0.00           C  
ATOM   1218  CG2 THR    78      54.537 107.471 104.430  1.00  0.00           C  
ATOM   1219  OG1 THR    78      52.568 106.128 104.658  1.00  0.00           O  
ATOM   1220  H   THR    78      52.362 106.649 107.968  1.00  0.00           H  
ATOM   1221  HA  THR    78      54.631 105.633 106.395  1.00  0.00           H  
ATOM   1222  HB  THR    78      52.790 107.792 105.638  1.00  0.00           H  
ATOM   1223  HG1 THR    78      51.700 106.314 105.025  1.00  0.00           H  
ATOM   1224 HG21 THR    78      54.016 107.863 103.557  1.00  0.00           H  
ATOM   1225 HG22 THR    78      55.061 108.230 105.012  1.00  0.00           H  
ATOM   1226 HG23 THR    78      55.206 106.658 104.147  1.00  0.00           H  
ATOM   1227  N   MET    79      55.888 107.653 107.271  1.00  0.00           N  
ATOM   1228  CA  MET    79      56.776 108.686 107.884  1.00  0.00           C  
ATOM   1229  C   MET    79      57.758 109.173 106.815  1.00  0.00           C  
ATOM   1230  O   MET    79      58.371 108.415 106.077  1.00  0.00           O  
ATOM   1231  CB  MET    79      57.626 108.073 109.010  1.00  0.00           C  
ATOM   1232  CG  MET    79      56.811 107.556 110.201  1.00  0.00           C  
ATOM   1233  SD  MET    79      57.780 106.987 111.628  1.00  0.00           S  
ATOM   1234  CE  MET    79      58.639 108.436 112.050  1.00  0.00           C  
ATOM   1235  H   MET    79      56.333 107.052 106.592  1.00  0.00           H  
ATOM   1236  HA  MET    79      56.260 109.603 108.169  1.00  0.00           H  
ATOM   1237  HB2 MET    79      58.142 107.184 108.649  1.00  0.00           H  
ATOM   1238  HB3 MET    79      58.348 108.789 109.402  1.00  0.00           H  
ATOM   1239  HG2 MET    79      56.122 108.293 110.613  1.00  0.00           H  
ATOM   1240  HG3 MET    79      56.224 106.733 109.794  1.00  0.00           H  
ATOM   1241  HE1 MET    79      58.048 109.344 111.930  1.00  0.00           H  
ATOM   1242  HE2 MET    79      58.906 108.318 113.100  1.00  0.00           H  
ATOM   1243  HE3 MET    79      59.617 108.543 111.581  1.00  0.00           H  
ATOM   1244  N   SER    80      57.902 110.504 106.745  1.00  0.00           N  
ATOM   1245  CA  SER    80      59.003 111.103 106.096  1.00  0.00           C  
ATOM   1246  C   SER    80      59.987 111.591 107.230  1.00  0.00           C  
ATOM   1247  O   SER    80      59.498 111.893 108.311  1.00  0.00           O  
ATOM   1248  CB  SER    80      58.665 112.274 105.100  1.00  0.00           C  
ATOM   1249  OG  SER    80      58.063 113.267 105.894  1.00  0.00           O  
ATOM   1250  H   SER    80      57.218 111.089 107.204  1.00  0.00           H  
ATOM   1251  HA  SER    80      59.570 110.428 105.455  1.00  0.00           H  
ATOM   1252  HB2 SER    80      59.608 112.639 104.693  1.00  0.00           H  
ATOM   1253  HB3 SER    80      57.981 111.886 104.345  1.00  0.00           H  
ATOM   1254  HG  SER    80      57.126 113.061 105.927  1.00  0.00           H  
ATOM   1255  N   GLN    81      61.260 111.537 106.914  1.00  0.00           N  
ATOM   1256  CA  GLN    81      62.439 111.847 107.792  1.00  0.00           C  
ATOM   1257  C   GLN    81      62.605 110.975 109.085  1.00  0.00           C  
ATOM   1258  O   GLN    81      61.626 110.471 109.734  1.00  0.00           O  
ATOM   1259  CB  GLN    81      62.442 113.365 108.161  1.00  0.00           C  
ATOM   1260  CG  GLN    81      62.373 114.205 106.916  1.00  0.00           C  
ATOM   1261  CD  GLN    81      62.694 115.695 107.148  1.00  0.00           C  
ATOM   1262  NE2 GLN    81      63.224 116.365 106.212  1.00  0.00           N  
ATOM   1263  OE1 GLN    81      62.540 116.315 108.227  1.00  0.00           O  
ATOM   1264  H   GLN    81      61.567 111.395 105.962  1.00  0.00           H  
ATOM   1265  HA  GLN    81      63.270 111.746 107.093  1.00  0.00           H  
ATOM   1266  HB2 GLN    81      61.495 113.553 108.666  1.00  0.00           H  
ATOM   1267  HB3 GLN    81      63.267 113.618 108.827  1.00  0.00           H  
ATOM   1268  HG2 GLN    81      63.156 113.834 106.255  1.00  0.00           H  
ATOM   1269  HG3 GLN    81      61.434 114.072 106.380  1.00  0.00           H  
ATOM   1270 HE21 GLN    81      63.671 117.253 106.393  1.00  0.00           H  
ATOM   1271 HE22 GLN    81      63.399 115.871 105.349  1.00  0.00           H  
ATOM   1272  N   ALA    82      63.902 110.714 109.396  1.00  0.00           N  
ATOM   1273  CA  ALA    82      64.328 109.662 110.394  1.00  0.00           C  
ATOM   1274  C   ALA    82      63.843 110.162 111.735  1.00  0.00           C  
ATOM   1275  O   ALA    82      63.994 111.316 112.013  1.00  0.00           O  
ATOM   1276  CB  ALA    82      65.833 109.290 110.267  1.00  0.00           C  
ATOM   1277  H   ALA    82      64.557 111.136 108.753  1.00  0.00           H  
ATOM   1278  HA  ALA    82      63.843 108.713 110.166  1.00  0.00           H  
ATOM   1279  HB1 ALA    82      65.958 108.598 111.100  1.00  0.00           H  
ATOM   1280  HB2 ALA    82      66.044 108.742 109.349  1.00  0.00           H  
ATOM   1281  HB3 ALA    82      66.485 110.140 110.467  1.00  0.00           H  
ATOM   1282  N   SER    83      63.452 109.324 112.748  1.00  0.00           N  
ATOM   1283  CA  SER    83      63.023 109.711 114.085  1.00  0.00           C  
ATOM   1284  C   SER    83      64.120 110.222 114.947  1.00  0.00           C  
ATOM   1285  O   SER    83      65.186 109.536 114.983  1.00  0.00           O  
ATOM   1286  CB  SER    83      62.338 108.573 114.811  1.00  0.00           C  
ATOM   1287  OG  SER    83      61.071 108.187 114.254  1.00  0.00           O  
ATOM   1288  H   SER    83      63.457 108.324 112.612  1.00  0.00           H  
ATOM   1289  HA  SER    83      62.355 110.563 113.954  1.00  0.00           H  
ATOM   1290  HB2 SER    83      62.994 107.728 115.021  1.00  0.00           H  
ATOM   1291  HB3 SER    83      62.168 108.889 115.840  1.00  0.00           H  
ATOM   1292  HG  SER    83      60.461 108.762 114.723  1.00  0.00           H  
ATOM   1293  N   THR    84      63.985 111.341 115.560  1.00  0.00           N  
ATOM   1294  CA  THR    84      65.131 111.952 116.368  1.00  0.00           C  
ATOM   1295  C   THR    84      65.530 111.132 117.569  1.00  0.00           C  
ATOM   1296  O   THR    84      66.551 111.174 118.145  1.00  0.00           O  
ATOM   1297  CB  THR    84      64.782 113.362 116.876  1.00  0.00           C  
ATOM   1298  CG2 THR    84      65.957 114.140 117.550  1.00  0.00           C  
ATOM   1299  OG1 THR    84      64.411 114.100 115.784  1.00  0.00           O  
ATOM   1300  H   THR    84      63.091 111.810 115.593  1.00  0.00           H  
ATOM   1301  HA  THR    84      65.978 111.940 115.682  1.00  0.00           H  
ATOM   1302  HB  THR    84      63.895 113.401 117.508  1.00  0.00           H  
ATOM   1303  HG1 THR    84      64.045 114.860 116.242  1.00  0.00           H  
ATOM   1304 HG21 THR    84      65.763 115.212 117.532  1.00  0.00           H  
ATOM   1305 HG22 THR    84      66.096 113.709 118.542  1.00  0.00           H  
ATOM   1306 HG23 THR    84      66.907 113.853 117.099  1.00  0.00           H  
ATOM   1307  N   GLU    85      64.610 110.210 117.931  1.00  0.00           N  
ATOM   1308  CA  GLU    85      64.651 109.502 119.191  1.00  0.00           C  
ATOM   1309  C   GLU    85      64.031 108.145 118.935  1.00  0.00           C  
ATOM   1310  O   GLU    85      63.067 107.893 118.133  1.00  0.00           O  
ATOM   1311  CB  GLU    85      63.927 110.361 120.289  1.00  0.00           C  
ATOM   1312  CG  GLU    85      63.395 109.627 121.539  1.00  0.00           C  
ATOM   1313  CD  GLU    85      64.520 109.262 122.620  1.00  0.00           C  
ATOM   1314  OE1 GLU    85      65.498 108.703 122.207  1.00  0.00           O  
ATOM   1315  OE2 GLU    85      64.268 109.258 123.840  1.00  0.00           O1-
ATOM   1316  H   GLU    85      63.760 110.130 117.391  1.00  0.00           H  
ATOM   1317  HA  GLU    85      65.652 109.258 119.547  1.00  0.00           H  
ATOM   1318  HB2 GLU    85      64.666 111.101 120.594  1.00  0.00           H  
ATOM   1319  HB3 GLU    85      63.106 110.917 119.837  1.00  0.00           H  
ATOM   1320  HG2 GLU    85      62.652 110.215 122.077  1.00  0.00           H  
ATOM   1321  HG3 GLU    85      62.902 108.680 121.320  1.00  0.00           H  
ATOM   1322  N   ALA    86      64.450 107.189 119.707  1.00  0.00           N  
ATOM   1323  CA  ALA    86      64.050 105.761 119.632  1.00  0.00           C  
ATOM   1324  C   ALA    86      62.715 105.467 120.332  1.00  0.00           C  
ATOM   1325  O   ALA    86      62.593 105.844 121.549  1.00  0.00           O  
ATOM   1326  CB  ALA    86      65.214 104.857 120.090  1.00  0.00           C  
ATOM   1327  H   ALA    86      64.899 107.508 120.554  1.00  0.00           H  
ATOM   1328  HA  ALA    86      63.812 105.549 118.590  1.00  0.00           H  
ATOM   1329  HB1 ALA    86      65.771 105.259 120.937  1.00  0.00           H  
ATOM   1330  HB2 ALA    86      64.796 103.909 120.428  1.00  0.00           H  
ATOM   1331  HB3 ALA    86      65.935 104.791 119.275  1.00  0.00           H  
ATOM   1332  N   SER    87      61.833 104.733 119.667  1.00  0.00           N  
ATOM   1333  CA  SER    87      60.436 104.402 120.187  1.00  0.00           C  
ATOM   1334  C   SER    87      59.788 105.571 120.965  1.00  0.00           C  
ATOM   1335  O   SER    87      59.684 105.474 122.180  1.00  0.00           O  
ATOM   1336  CB  SER    87      60.343 103.117 121.004  1.00  0.00           C  
ATOM   1337  OG  SER    87      60.635 101.939 120.196  1.00  0.00           O  
ATOM   1338  H   SER    87      62.006 104.347 118.750  1.00  0.00           H  
ATOM   1339  HA  SER    87      59.864 104.144 119.296  1.00  0.00           H  
ATOM   1340  HB2 SER    87      61.000 103.092 121.873  1.00  0.00           H  
ATOM   1341  HB3 SER    87      59.326 103.049 121.390  1.00  0.00           H  
ATOM   1342  HG  SER    87      60.692 101.233 120.845  1.00  0.00           H  
ATOM   1343  N   SER    88      59.234 106.609 120.267  1.00  0.00           N  
ATOM   1344  CA  SER    88      58.670 107.816 120.887  1.00  0.00           C  
ATOM   1345  C   SER    88      57.580 108.492 120.026  1.00  0.00           C  
ATOM   1346  O   SER    88      56.562 108.894 120.553  1.00  0.00           O  
ATOM   1347  CB  SER    88      59.820 108.896 121.037  1.00  0.00           C  
ATOM   1348  OG  SER    88      59.273 110.095 121.487  1.00  0.00           O  
ATOM   1349  H   SER    88      59.379 106.662 119.269  1.00  0.00           H  
ATOM   1350  HA  SER    88      58.178 107.534 121.818  1.00  0.00           H  
ATOM   1351  HB2 SER    88      60.474 108.543 121.834  1.00  0.00           H  
ATOM   1352  HB3 SER    88      60.351 109.039 120.096  1.00  0.00           H  
ATOM   1353  HG  SER    88      59.523 110.251 122.400  1.00  0.00           H  
ATOM   1354  N   ASP    89      57.827 108.544 118.700  1.00  0.00           N  
ATOM   1355  CA  ASP    89      56.864 108.738 117.628  1.00  0.00           C  
ATOM   1356  C   ASP    89      55.867 107.569 117.546  1.00  0.00           C  
ATOM   1357  O   ASP    89      56.238 106.403 117.322  1.00  0.00           O  
ATOM   1358  CB  ASP    89      57.617 108.934 116.325  1.00  0.00           C  
ATOM   1359  CG  ASP    89      58.745 109.932 116.386  1.00  0.00           C  
ATOM   1360  OD1 ASP    89      58.839 110.787 117.321  1.00  0.00           O  
ATOM   1361  OD2 ASP    89      59.471 109.964 115.356  1.00  0.00           O1-
ATOM   1362  H   ASP    89      58.666 108.232 118.232  1.00  0.00           H  
ATOM   1363  HA  ASP    89      56.237 109.577 117.932  1.00  0.00           H  
ATOM   1364  HB2 ASP    89      58.074 107.985 116.043  1.00  0.00           H  
ATOM   1365  HB3 ASP    89      56.932 109.208 115.522  1.00  0.00           H  
ATOM   1366  N   LYS    90      54.612 107.906 117.507  1.00  0.00           N  
ATOM   1367  CA  LYS    90      53.523 106.938 117.662  1.00  0.00           C  
ATOM   1368  C   LYS    90      52.212 107.133 116.939  1.00  0.00           C  
ATOM   1369  O   LYS    90      51.752 108.174 116.450  1.00  0.00           O  
ATOM   1370  CB  LYS    90      53.210 106.841 119.207  1.00  0.00           C  
ATOM   1371  CG  LYS    90      52.205 107.890 119.752  1.00  0.00           C  
ATOM   1372  CD  LYS    90      52.111 107.782 121.297  1.00  0.00           C  
ATOM   1373  CE  LYS    90      51.301 108.822 122.066  1.00  0.00           C  
ATOM   1374  NZ  LYS    90      52.125 110.026 122.322  1.00  0.00           N1+
ATOM   1375  H   LYS    90      54.430 108.873 117.735  1.00  0.00           H  
ATOM   1376  HA  LYS    90      53.901 105.978 117.311  1.00  0.00           H  
ATOM   1377  HB2 LYS    90      52.872 105.871 119.572  1.00  0.00           H  
ATOM   1378  HB3 LYS    90      54.170 106.967 119.708  1.00  0.00           H  
ATOM   1379  HG2 LYS    90      52.488 108.912 119.500  1.00  0.00           H  
ATOM   1380  HG3 LYS    90      51.228 107.719 119.299  1.00  0.00           H  
ATOM   1381  HD2 LYS    90      51.605 106.818 121.323  1.00  0.00           H  
ATOM   1382  HD3 LYS    90      53.129 107.694 121.678  1.00  0.00           H  
ATOM   1383  HE2 LYS    90      50.412 109.140 121.522  1.00  0.00           H  
ATOM   1384  HE3 LYS    90      50.951 108.390 123.004  1.00  0.00           H  
ATOM   1385  HZ1 LYS    90      52.845 110.026 121.613  1.00  0.00           H  
ATOM   1386  HZ2 LYS    90      51.604 110.891 122.292  1.00  0.00           H  
ATOM   1387  HZ3 LYS    90      52.707 109.933 123.142  1.00  0.00           H  
ATOM   1388  N   VAL    91      51.535 105.967 116.871  1.00  0.00           N  
ATOM   1389  CA  VAL    91      50.071 105.850 116.682  1.00  0.00           C  
ATOM   1390  C   VAL    91      49.528 104.918 117.783  1.00  0.00           C  
ATOM   1391  O   VAL    91      50.139 103.992 118.258  1.00  0.00           O  
ATOM   1392  CB  VAL    91      49.875 105.327 115.279  1.00  0.00           C  
ATOM   1393  CG1 VAL    91      50.322 103.856 115.031  1.00  0.00           C  
ATOM   1394  CG2 VAL    91      48.323 105.436 114.909  1.00  0.00           C  
ATOM   1395  H   VAL    91      51.938 105.252 117.459  1.00  0.00           H  
ATOM   1396  HA  VAL    91      49.614 106.839 116.706  1.00  0.00           H  
ATOM   1397  HB  VAL    91      50.452 105.873 114.533  1.00  0.00           H  
ATOM   1398 HG11 VAL    91      49.809 103.108 115.635  1.00  0.00           H  
ATOM   1399 HG12 VAL    91      50.112 103.580 113.998  1.00  0.00           H  
ATOM   1400 HG13 VAL    91      51.396 103.757 115.189  1.00  0.00           H  
ATOM   1401 HG21 VAL    91      48.094 104.894 113.991  1.00  0.00           H  
ATOM   1402 HG22 VAL    91      47.670 105.203 115.750  1.00  0.00           H  
ATOM   1403 HG23 VAL    91      48.071 106.488 114.777  1.00  0.00           H  
ATOM   1404  N   THR    92      48.327 105.202 118.250  1.00  0.00           N  
ATOM   1405  CA  THR    92      47.522 104.565 119.232  1.00  0.00           C  
ATOM   1406  C   THR    92      45.991 104.828 119.102  1.00  0.00           C  
ATOM   1407  O   THR    92      45.524 105.780 118.498  1.00  0.00           O  
ATOM   1408  CB  THR    92      48.048 104.922 120.660  1.00  0.00           C  
ATOM   1409  CG2 THR    92      48.013 106.390 121.041  1.00  0.00           C  
ATOM   1410  OG1 THR    92      47.225 104.464 121.624  1.00  0.00           O  
ATOM   1411  H   THR    92      47.885 106.025 117.866  1.00  0.00           H  
ATOM   1412  HA  THR    92      47.563 103.478 119.161  1.00  0.00           H  
ATOM   1413  HB  THR    92      49.083 104.584 120.720  1.00  0.00           H  
ATOM   1414  HG1 THR    92      47.188 103.515 121.486  1.00  0.00           H  
ATOM   1415 HG21 THR    92      47.009 106.735 120.793  1.00  0.00           H  
ATOM   1416 HG22 THR    92      48.213 106.542 122.102  1.00  0.00           H  
ATOM   1417 HG23 THR    92      48.705 106.981 120.441  1.00  0.00           H  
ATOM   1418  N   VAL    93      45.291 103.795 119.653  1.00  0.00           N  
ATOM   1419  CA  VAL    93      43.917 103.515 119.274  1.00  0.00           C  
ATOM   1420  C   VAL    93      43.104 103.117 120.497  1.00  0.00           C  
ATOM   1421  O   VAL    93      43.559 102.246 121.207  1.00  0.00           O  
ATOM   1422  CB  VAL    93      43.956 102.377 118.282  1.00  0.00           C  
ATOM   1423  CG1 VAL    93      42.509 101.950 117.836  1.00  0.00           C  
ATOM   1424  CG2 VAL    93      44.775 102.676 117.023  1.00  0.00           C  
ATOM   1425  H   VAL    93      45.758 103.051 120.153  1.00  0.00           H  
ATOM   1426  HA  VAL    93      43.681 104.422 118.718  1.00  0.00           H  
ATOM   1427  HB  VAL    93      44.398 101.471 118.696  1.00  0.00           H  
ATOM   1428 HG11 VAL    93      42.113 101.442 118.715  1.00  0.00           H  
ATOM   1429 HG12 VAL    93      41.836 102.781 117.623  1.00  0.00           H  
ATOM   1430 HG13 VAL    93      42.536 101.154 117.091  1.00  0.00           H  
ATOM   1431 HG21 VAL    93      44.441 102.051 116.194  1.00  0.00           H  
ATOM   1432 HG22 VAL    93      44.461 103.689 116.772  1.00  0.00           H  
ATOM   1433 HG23 VAL    93      45.844 102.526 117.172  1.00  0.00           H  
ATOM   1434  N   ASN    94      41.900 103.698 120.676  1.00  0.00           N  
ATOM   1435  CA  ASN    94      40.985 103.531 121.804  1.00  0.00           C  
ATOM   1436  C   ASN    94      39.756 102.732 121.405  1.00  0.00           C  
ATOM   1437  O   ASN    94      39.357 102.930 120.280  1.00  0.00           O  
ATOM   1438  CB  ASN    94      40.602 104.852 122.383  1.00  0.00           C  
ATOM   1439  CG  ASN    94      41.664 105.450 123.293  1.00  0.00           C  
ATOM   1440  ND2 ASN    94      41.245 106.042 124.413  1.00  0.00           N  
ATOM   1441  OD1 ASN    94      42.824 105.288 123.048  1.00  0.00           O  
ATOM   1442  H   ASN    94      41.592 104.365 119.983  1.00  0.00           H  
ATOM   1443  HA  ASN    94      41.449 103.015 122.645  1.00  0.00           H  
ATOM   1444  HB2 ASN    94      40.394 105.540 121.563  1.00  0.00           H  
ATOM   1445  HB3 ASN    94      39.639 104.833 122.894  1.00  0.00           H  
ATOM   1446 HD21 ASN    94      41.898 106.349 125.120  1.00  0.00           H  
ATOM   1447 HD22 ASN    94      40.240 105.985 124.502  1.00  0.00           H  
ATOM   1448  N   TYR    95      39.282 101.879 122.300  1.00  0.00           N  
ATOM   1449  CA  TYR    95      38.227 100.991 121.988  1.00  0.00           C  
ATOM   1450  C   TYR    95      36.958 101.380 122.800  1.00  0.00           C  
ATOM   1451  O   TYR    95      37.111 101.822 123.947  1.00  0.00           O  
ATOM   1452  CB  TYR    95      38.611  99.583 122.317  1.00  0.00           C  
ATOM   1453  CG  TYR    95      39.768  99.124 121.427  1.00  0.00           C  
ATOM   1454  CD1 TYR    95      39.534  98.927 120.085  1.00  0.00           C  
ATOM   1455  CD2 TYR    95      41.031  98.915 121.935  1.00  0.00           C  
ATOM   1456  CE1 TYR    95      40.543  98.500 119.194  1.00  0.00           C  
ATOM   1457  CE2 TYR    95      41.998  98.432 121.071  1.00  0.00           C  
ATOM   1458  CZ  TYR    95      41.821  98.241 119.724  1.00  0.00           C  
ATOM   1459  OH  TYR    95      42.854  97.730 118.978  1.00  0.00           O  
ATOM   1460  H   TYR    95      39.550 101.940 123.271  1.00  0.00           H  
ATOM   1461  HA  TYR    95      37.905 101.063 120.949  1.00  0.00           H  
ATOM   1462  HB2 TYR    95      38.927  99.481 123.355  1.00  0.00           H  
ATOM   1463  HB3 TYR    95      37.753  98.922 122.194  1.00  0.00           H  
ATOM   1464  HD1 TYR    95      38.576  99.176 119.653  1.00  0.00           H  
ATOM   1465  HD2 TYR    95      41.252  99.058 122.983  1.00  0.00           H  
ATOM   1466  HE1 TYR    95      40.459  98.641 118.127  1.00  0.00           H  
ATOM   1467  HE2 TYR    95      42.971  98.229 121.493  1.00  0.00           H  
ATOM   1468  HH  TYR    95      42.651  97.270 118.161  1.00  0.00           H  
ATOM   1469  N   TYR    96      35.778 101.193 122.184  1.00  0.00           N  
ATOM   1470  CA  TYR    96      34.494 101.677 122.658  1.00  0.00           C  
ATOM   1471  C   TYR    96      33.153 100.863 122.539  1.00  0.00           C  
ATOM   1472  O   TYR    96      32.981  99.993 121.671  1.00  0.00           O  
ATOM   1473  CB  TYR    96      34.297 103.063 121.899  1.00  0.00           C  
ATOM   1474  CG  TYR    96      35.300 104.171 122.042  1.00  0.00           C  
ATOM   1475  CD1 TYR    96      36.366 104.249 121.083  1.00  0.00           C  
ATOM   1476  CD2 TYR    96      35.118 105.180 122.954  1.00  0.00           C  
ATOM   1477  CE1 TYR    96      37.298 105.251 121.219  1.00  0.00           C  
ATOM   1478  CE2 TYR    96      35.983 106.311 122.989  1.00  0.00           C  
ATOM   1479  CZ  TYR    96      37.116 106.299 122.207  1.00  0.00           C  
ATOM   1480  OH  TYR    96      38.053 107.235 122.390  1.00  0.00           O  
ATOM   1481  H   TYR    96      35.868 100.889 121.225  1.00  0.00           H  
ATOM   1482  HA  TYR    96      34.591 101.975 123.702  1.00  0.00           H  
ATOM   1483  HB2 TYR    96      34.189 102.845 120.836  1.00  0.00           H  
ATOM   1484  HB3 TYR    96      33.314 103.455 122.158  1.00  0.00           H  
ATOM   1485  HD1 TYR    96      36.472 103.579 120.243  1.00  0.00           H  
ATOM   1486  HD2 TYR    96      34.267 105.186 123.619  1.00  0.00           H  
ATOM   1487  HE1 TYR    96      38.174 105.238 120.587  1.00  0.00           H  
ATOM   1488  HE2 TYR    96      35.785 107.030 123.770  1.00  0.00           H  
ATOM   1489  HH  TYR    96      37.667 108.011 122.802  1.00  0.00           H  
ATOM   1490  N   ASP    97      32.330 101.189 123.551  1.00  0.00           N  
ATOM   1491  CA  ASP    97      30.911 100.963 123.654  1.00  0.00           C  
ATOM   1492  C   ASP    97      30.108 102.220 123.212  1.00  0.00           C  
ATOM   1493  O   ASP    97      30.275 103.232 123.869  1.00  0.00           O  
ATOM   1494  CB  ASP    97      30.563 100.560 125.115  1.00  0.00           C  
ATOM   1495  CG  ASP    97      29.073 100.085 125.191  1.00  0.00           C  
ATOM   1496  OD1 ASP    97      28.517  99.846 126.277  1.00  0.00           O  
ATOM   1497  OD2 ASP    97      28.472  99.749 124.164  1.00  0.00           O1-
ATOM   1498  H   ASP    97      32.720 101.797 124.257  1.00  0.00           H  
ATOM   1499  HA  ASP    97      30.669 100.177 122.939  1.00  0.00           H  
ATOM   1500  HB2 ASP    97      31.195  99.731 125.434  1.00  0.00           H  
ATOM   1501  HB3 ASP    97      30.598 101.482 125.695  1.00  0.00           H  
ATOM   1502  N   GLU    98      29.287 102.142 122.138  1.00  0.00           N  
ATOM   1503  CA  GLU    98      28.485 103.308 121.653  1.00  0.00           C  
ATOM   1504  C   GLU    98      27.237 103.492 122.505  1.00  0.00           C  
ATOM   1505  O   GLU    98      26.600 104.544 122.262  1.00  0.00           O  
ATOM   1506  CB  GLU    98      28.147 103.172 120.146  1.00  0.00           C  
ATOM   1507  CG  GLU    98      29.281 103.279 119.207  1.00  0.00           C  
ATOM   1508  CD  GLU    98      29.966 104.667 119.265  1.00  0.00           C  
ATOM   1509  OE1 GLU    98      29.270 105.655 119.547  1.00  0.00           O  
ATOM   1510  OE2 GLU    98      31.166 104.759 118.973  1.00  0.00           O1-
ATOM   1511  H   GLU    98      29.100 101.231 121.745  1.00  0.00           H  
ATOM   1512  HA  GLU    98      29.166 104.157 121.709  1.00  0.00           H  
ATOM   1513  HB2 GLU    98      27.657 102.203 120.055  1.00  0.00           H  
ATOM   1514  HB3 GLU    98      27.348 103.866 119.884  1.00  0.00           H  
ATOM   1515  HG2 GLU    98      29.998 102.491 119.434  1.00  0.00           H  
ATOM   1516  HG3 GLU    98      29.007 103.044 118.178  1.00  0.00           H  
ATOM   1517  N   GLU    99      26.734 102.501 123.260  1.00  0.00           N  
ATOM   1518  CA  GLU    99      25.584 102.708 124.222  1.00  0.00           C  
ATOM   1519  C   GLU    99      26.143 103.441 125.452  1.00  0.00           C  
ATOM   1520  O   GLU    99      25.280 103.941 126.240  1.00  0.00           O  
ATOM   1521  CB  GLU    99      25.038 101.341 124.685  1.00  0.00           C  
ATOM   1522  CG  GLU    99      24.642 100.279 123.582  1.00  0.00           C  
ATOM   1523  CD  GLU    99      23.567 100.844 122.692  1.00  0.00           C  
ATOM   1524  OE1 GLU    99      22.520 101.140 123.259  1.00  0.00           O  
ATOM   1525  OE2 GLU    99      23.871 101.175 121.531  1.00  0.00           O1-
ATOM   1526  H   GLU    99      27.165 101.590 123.199  1.00  0.00           H  
ATOM   1527  HA  GLU    99      24.821 103.318 123.738  1.00  0.00           H  
ATOM   1528  HB2 GLU    99      25.812 100.882 125.301  1.00  0.00           H  
ATOM   1529  HB3 GLU    99      24.182 101.457 125.349  1.00  0.00           H  
ATOM   1530  HG2 GLU    99      25.537 100.007 123.022  1.00  0.00           H  
ATOM   1531  HG3 GLU    99      24.274  99.370 124.057  1.00  0.00           H  
ATOM   1532  N   GLY   100      27.448 103.489 125.691  1.00  0.00           N  
ATOM   1533  CA  GLY   100      28.161 104.307 126.703  1.00  0.00           C  
ATOM   1534  C   GLY   100      28.742 105.678 126.141  1.00  0.00           C  
ATOM   1535  O   GLY   100      28.301 106.089 125.095  1.00  0.00           O  
ATOM   1536  H   GLY   100      27.970 102.985 124.988  1.00  0.00           H  
ATOM   1537  HA2 GLY   100      27.494 104.512 127.541  1.00  0.00           H  
ATOM   1538  HA3 GLY   100      29.053 103.776 127.036  1.00  0.00           H  
ATOM   1539  N   SER   101      29.662 106.209 126.869  1.00  0.00           N  
ATOM   1540  CA  SER   101      30.384 107.415 126.583  1.00  0.00           C  
ATOM   1541  C   SER   101      31.883 107.326 126.886  1.00  0.00           C  
ATOM   1542  O   SER   101      32.699 107.951 126.220  1.00  0.00           O  
ATOM   1543  CB  SER   101      29.703 108.533 127.384  1.00  0.00           C  
ATOM   1544  OG  SER   101      29.669 108.297 128.751  1.00  0.00           O  
ATOM   1545  H   SER   101      29.778 105.821 127.795  1.00  0.00           H  
ATOM   1546  HA  SER   101      30.325 107.582 125.508  1.00  0.00           H  
ATOM   1547  HB2 SER   101      30.172 109.509 127.257  1.00  0.00           H  
ATOM   1548  HB3 SER   101      28.707 108.771 127.011  1.00  0.00           H  
ATOM   1549  HG  SER   101      29.145 107.493 128.745  1.00  0.00           H  
ATOM   1550  N   ILE   102      32.290 106.559 127.905  1.00  0.00           N  
ATOM   1551  CA  ILE   102      33.691 106.384 128.436  1.00  0.00           C  
ATOM   1552  C   ILE   102      34.469 105.362 127.640  1.00  0.00           C  
ATOM   1553  O   ILE   102      33.926 104.301 127.306  1.00  0.00           O  
ATOM   1554  CB  ILE   102      33.571 106.048 129.950  1.00  0.00           C  
ATOM   1555  CG1 ILE   102      33.223 107.374 130.661  1.00  0.00           C  
ATOM   1556  CG2 ILE   102      34.790 105.389 130.608  1.00  0.00           C  
ATOM   1557  CD1 ILE   102      34.432 108.362 130.983  1.00  0.00           C  
ATOM   1558  H   ILE   102      31.530 106.189 128.458  1.00  0.00           H  
ATOM   1559  HA  ILE   102      34.211 107.337 128.341  1.00  0.00           H  
ATOM   1560  HB  ILE   102      32.707 105.390 130.038  1.00  0.00           H  
ATOM   1561 HG12 ILE   102      32.494 108.040 130.199  1.00  0.00           H  
ATOM   1562 HG13 ILE   102      32.754 107.107 131.608  1.00  0.00           H  
ATOM   1563 HG21 ILE   102      34.697 105.275 131.688  1.00  0.00           H  
ATOM   1564 HG22 ILE   102      34.911 104.375 130.228  1.00  0.00           H  
ATOM   1565 HG23 ILE   102      35.694 105.960 130.397  1.00  0.00           H  
ATOM   1566 HD11 ILE   102      35.009 108.001 131.834  1.00  0.00           H  
ATOM   1567 HD12 ILE   102      35.030 108.460 130.076  1.00  0.00           H  
ATOM   1568 HD13 ILE   102      34.047 109.359 131.198  1.00  0.00           H  
ATOM   1569  N   PRO   103      35.730 105.603 127.223  1.00  0.00           N  
ATOM   1570  CA  PRO   103      36.570 104.591 126.513  1.00  0.00           C  
ATOM   1571  C   PRO   103      36.827 103.309 127.359  1.00  0.00           C  
ATOM   1572  O   PRO   103      37.073 103.449 128.535  1.00  0.00           O  
ATOM   1573  CB  PRO   103      37.818 105.346 126.194  1.00  0.00           C  
ATOM   1574  CG  PRO   103      37.562 106.830 126.328  1.00  0.00           C  
ATOM   1575  CD  PRO   103      36.613 106.745 127.535  1.00  0.00           C  
ATOM   1576  HA  PRO   103      36.018 104.299 125.620  1.00  0.00           H  
ATOM   1577  HB2 PRO   103      38.499 105.108 127.012  1.00  0.00           H  
ATOM   1578  HB3 PRO   103      38.115 105.023 125.196  1.00  0.00           H  
ATOM   1579  HG2 PRO   103      38.494 107.386 126.425  1.00  0.00           H  
ATOM   1580  HG3 PRO   103      36.961 107.166 125.482  1.00  0.00           H  
ATOM   1581  HD2 PRO   103      37.260 106.566 128.393  1.00  0.00           H  
ATOM   1582  HD3 PRO   103      36.008 107.650 127.601  1.00  0.00           H  
ATOM   1583  N   ILE   104      36.750 102.122 126.739  1.00  0.00           N  
ATOM   1584  CA  ILE   104      36.939 100.799 127.380  1.00  0.00           C  
ATOM   1585  C   ILE   104      38.391 100.544 127.558  1.00  0.00           C  
ATOM   1586  O   ILE   104      38.703 100.027 128.599  1.00  0.00           O  
ATOM   1587  CB  ILE   104      36.424  99.664 126.498  1.00  0.00           C  
ATOM   1588  CG1 ILE   104      34.914  99.691 125.951  1.00  0.00           C  
ATOM   1589  CG2 ILE   104      36.653  98.414 127.320  1.00  0.00           C  
ATOM   1590  CD1 ILE   104      34.572  98.575 124.991  1.00  0.00           C  
ATOM   1591  H   ILE   104      36.607 102.024 125.744  1.00  0.00           H  
ATOM   1592  HA  ILE   104      36.476 100.829 128.367  1.00  0.00           H  
ATOM   1593  HB  ILE   104      37.045  99.531 125.612  1.00  0.00           H  
ATOM   1594 HG12 ILE   104      34.237  99.768 126.802  1.00  0.00           H  
ATOM   1595 HG13 ILE   104      34.714 100.641 125.454  1.00  0.00           H  
ATOM   1596 HG21 ILE   104      35.824  97.708 127.279  1.00  0.00           H  
ATOM   1597 HG22 ILE   104      37.633  97.988 127.105  1.00  0.00           H  
ATOM   1598 HG23 ILE   104      36.497  98.693 128.362  1.00  0.00           H  
ATOM   1599 HD11 ILE   104      33.487  98.638 125.066  1.00  0.00           H  
ATOM   1600 HD12 ILE   104      34.832  98.741 123.945  1.00  0.00           H  
ATOM   1601 HD13 ILE   104      34.892  97.571 125.268  1.00  0.00           H  
ATOM   1602  N   ASP   105      39.178 100.748 126.582  1.00  0.00           N  
ATOM   1603  CA  ASP   105      40.599 100.319 126.576  1.00  0.00           C  
ATOM   1604  C   ASP   105      41.450 101.048 125.528  1.00  0.00           C  
ATOM   1605  O   ASP   105      40.861 101.825 124.722  1.00  0.00           O  
ATOM   1606  CB  ASP   105      40.700  98.773 126.364  1.00  0.00           C  
ATOM   1607  CG  ASP   105      42.079  98.157 126.528  1.00  0.00           C  
ATOM   1608  OD1 ASP   105      42.308  97.051 125.986  1.00  0.00           O  
ATOM   1609  OD2 ASP   105      42.916  98.627 127.326  1.00  0.00           O1-
ATOM   1610  H   ASP   105      38.905 101.321 125.796  1.00  0.00           H  
ATOM   1611  HA  ASP   105      40.946 100.705 127.534  1.00  0.00           H  
ATOM   1612  HB2 ASP   105      40.129  98.325 127.178  1.00  0.00           H  
ATOM   1613  HB3 ASP   105      40.416  98.567 125.332  1.00  0.00           H  
ATOM   1614  N   GLN   106      42.719 100.864 125.478  1.00  0.00           N  
ATOM   1615  CA  GLN   106      43.659 101.438 124.575  1.00  0.00           C  
ATOM   1616  C   GLN   106      44.665 100.405 124.119  1.00  0.00           C  
ATOM   1617  O   GLN   106      45.196  99.641 124.871  1.00  0.00           O  
ATOM   1618  CB  GLN   106      44.376 102.504 125.255  1.00  0.00           C  
ATOM   1619  CG  GLN   106      45.356 103.361 124.365  1.00  0.00           C  
ATOM   1620  CD  GLN   106      45.610 104.712 125.019  1.00  0.00           C  
ATOM   1621  NE2 GLN   106      46.355 105.577 124.317  1.00  0.00           N  
ATOM   1622  OE1 GLN   106      45.172 105.042 126.154  1.00  0.00           O  
ATOM   1623  H   GLN   106      43.133 100.221 126.138  1.00  0.00           H  
ATOM   1624  HA  GLN   106      43.083 101.822 123.734  1.00  0.00           H  
ATOM   1625  HB2 GLN   106      43.591 103.171 125.610  1.00  0.00           H  
ATOM   1626  HB3 GLN   106      44.879 102.205 126.175  1.00  0.00           H  
ATOM   1627  HG2 GLN   106      46.282 102.788 124.312  1.00  0.00           H  
ATOM   1628  HG3 GLN   106      44.987 103.517 123.352  1.00  0.00           H  
ATOM   1629 HE21 GLN   106      46.497 106.512 124.671  1.00  0.00           H  
ATOM   1630 HE22 GLN   106      46.940 105.189 123.590  1.00  0.00           H  
ATOM   1631  N   ALA   107      45.078 100.412 122.804  1.00  0.00           N  
ATOM   1632  CA  ALA   107      46.275  99.748 122.329  1.00  0.00           C  
ATOM   1633  C   ALA   107      47.153 100.768 121.592  1.00  0.00           C  
ATOM   1634  O   ALA   107      46.718 101.816 121.042  1.00  0.00           O  
ATOM   1635  CB  ALA   107      45.862  98.557 121.525  1.00  0.00           C  
ATOM   1636  H   ALA   107      44.526 100.892 122.109  1.00  0.00           H  
ATOM   1637  HA  ALA   107      46.911  99.415 123.149  1.00  0.00           H  
ATOM   1638  HB1 ALA   107      45.358  98.812 120.593  1.00  0.00           H  
ATOM   1639  HB2 ALA   107      46.785  98.045 121.253  1.00  0.00           H  
ATOM   1640  HB3 ALA   107      45.219  97.874 122.080  1.00  0.00           H  
ATOM   1641  N   GLY   108      48.422 100.417 121.434  1.00  0.00           N  
ATOM   1642  CA  GLY   108      49.553 101.369 121.196  1.00  0.00           C  
ATOM   1643  C   GLY   108      50.658 100.821 120.284  1.00  0.00           C  
ATOM   1644  O   GLY   108      50.930  99.640 120.416  1.00  0.00           O  
ATOM   1645  H   GLY   108      48.641  99.495 121.782  1.00  0.00           H  
ATOM   1646  HA2 GLY   108      49.195 102.284 120.725  1.00  0.00           H  
ATOM   1647  HA3 GLY   108      50.063 101.551 122.142  1.00  0.00           H  
ATOM   1648  N   LEU   109      51.300 101.695 119.501  1.00  0.00           N  
ATOM   1649  CA  LEU   109      52.362 101.275 118.564  1.00  0.00           C  
ATOM   1650  C   LEU   109      53.488 102.363 118.362  1.00  0.00           C  
ATOM   1651  O   LEU   109      53.342 103.302 117.579  1.00  0.00           O  
ATOM   1652  CB  LEU   109      51.699 100.851 117.244  1.00  0.00           C  
ATOM   1653  CG  LEU   109      52.757 100.466 116.161  1.00  0.00           C  
ATOM   1654  CD1 LEU   109      53.597  99.233 116.480  1.00  0.00           C  
ATOM   1655  CD2 LEU   109      52.177 100.207 114.773  1.00  0.00           C  
ATOM   1656  H   LEU   109      50.977 102.652 119.499  1.00  0.00           H  
ATOM   1657  HA  LEU   109      52.880 100.408 118.975  1.00  0.00           H  
ATOM   1658  HB2 LEU   109      51.011 100.014 117.367  1.00  0.00           H  
ATOM   1659  HB3 LEU   109      51.174 101.711 116.829  1.00  0.00           H  
ATOM   1660  HG  LEU   109      53.495 101.264 116.078  1.00  0.00           H  
ATOM   1661 HD11 LEU   109      54.308  99.493 117.264  1.00  0.00           H  
ATOM   1662 HD12 LEU   109      52.910  98.452 116.806  1.00  0.00           H  
ATOM   1663 HD13 LEU   109      54.266  99.057 115.638  1.00  0.00           H  
ATOM   1664 HD21 LEU   109      52.895 100.231 113.953  1.00  0.00           H  
ATOM   1665 HD22 LEU   109      51.555  99.316 114.861  1.00  0.00           H  
ATOM   1666 HD23 LEU   109      51.569 101.087 114.560  1.00  0.00           H  
ATOM   1667  N   PHE   110      54.654 102.191 118.993  1.00  0.00           N  
ATOM   1668  CA  PHE   110      55.770 103.169 118.998  1.00  0.00           C  
ATOM   1669  C   PHE   110      56.649 102.853 117.794  1.00  0.00           C  
ATOM   1670  O   PHE   110      57.086 101.709 117.598  1.00  0.00           O  
ATOM   1671  CB  PHE   110      56.621 103.038 120.273  1.00  0.00           C  
ATOM   1672  CG  PHE   110      56.002 103.774 121.395  1.00  0.00           C  
ATOM   1673  CD1 PHE   110      55.303 103.129 122.474  1.00  0.00           C  
ATOM   1674  CD2 PHE   110      56.050 105.168 121.539  1.00  0.00           C  
ATOM   1675  CE1 PHE   110      54.828 103.858 123.624  1.00  0.00           C  
ATOM   1676  CE2 PHE   110      55.546 105.920 122.590  1.00  0.00           C  
ATOM   1677  CZ  PHE   110      55.006 105.252 123.662  1.00  0.00           C  
ATOM   1678  H   PHE   110      54.704 101.404 119.624  1.00  0.00           H  
ATOM   1679  HA  PHE   110      55.305 104.153 118.938  1.00  0.00           H  
ATOM   1680  HB2 PHE   110      56.651 101.993 120.581  1.00  0.00           H  
ATOM   1681  HB3 PHE   110      57.631 103.409 120.101  1.00  0.00           H  
ATOM   1682  HD1 PHE   110      55.232 102.052 122.517  1.00  0.00           H  
ATOM   1683  HD2 PHE   110      56.510 105.781 120.779  1.00  0.00           H  
ATOM   1684  HE1 PHE   110      54.462 103.311 124.480  1.00  0.00           H  
ATOM   1685  HE2 PHE   110      55.580 106.995 122.488  1.00  0.00           H  
ATOM   1686  HZ  PHE   110      54.616 105.829 124.488  1.00  0.00           H  
ATOM   1687  N   LEU   111      57.040 103.838 117.056  1.00  0.00           N  
ATOM   1688  CA  LEU   111      57.850 103.768 115.818  1.00  0.00           C  
ATOM   1689  C   LEU   111      59.273 104.376 115.924  1.00  0.00           C  
ATOM   1690  O   LEU   111      59.407 105.336 116.636  1.00  0.00           O  
ATOM   1691  CB  LEU   111      57.018 104.379 114.629  1.00  0.00           C  
ATOM   1692  CG  LEU   111      55.614 103.780 114.470  1.00  0.00           C  
ATOM   1693  CD1 LEU   111      54.896 104.507 113.364  1.00  0.00           C  
ATOM   1694  CD2 LEU   111      55.738 102.275 114.268  1.00  0.00           C  
ATOM   1695  H   LEU   111      56.669 104.728 117.358  1.00  0.00           H  
ATOM   1696  HA  LEU   111      57.980 102.731 115.509  1.00  0.00           H  
ATOM   1697  HB2 LEU   111      56.878 105.451 114.773  1.00  0.00           H  
ATOM   1698  HB3 LEU   111      57.479 104.157 113.667  1.00  0.00           H  
ATOM   1699  HG  LEU   111      55.008 104.027 115.341  1.00  0.00           H  
ATOM   1700 HD11 LEU   111      53.863 104.167 113.280  1.00  0.00           H  
ATOM   1701 HD12 LEU   111      54.904 105.592 113.463  1.00  0.00           H  
ATOM   1702 HD13 LEU   111      55.466 104.381 112.443  1.00  0.00           H  
ATOM   1703 HD21 LEU   111      56.511 102.122 113.515  1.00  0.00           H  
ATOM   1704 HD22 LEU   111      56.055 101.744 115.165  1.00  0.00           H  
ATOM   1705 HD23 LEU   111      54.727 101.910 114.087  1.00  0.00           H  
ATOM   1706  N   THR   112      60.186 103.920 115.157  1.00  0.00           N  
ATOM   1707  CA  THR   112      61.500 104.543 114.963  1.00  0.00           C  
ATOM   1708  C   THR   112      61.732 104.544 113.424  1.00  0.00           C  
ATOM   1709  O   THR   112      62.062 103.491 112.940  1.00  0.00           O  
ATOM   1710  CB  THR   112      62.677 103.767 115.638  1.00  0.00           C  
ATOM   1711  CG2 THR   112      64.083 104.270 115.346  1.00  0.00           C  
ATOM   1712  OG1 THR   112      62.270 103.782 116.954  1.00  0.00           O  
ATOM   1713  H   THR   112      60.011 103.061 114.654  1.00  0.00           H  
ATOM   1714  HA  THR   112      61.484 105.568 115.333  1.00  0.00           H  
ATOM   1715  HB  THR   112      62.745 102.746 115.263  1.00  0.00           H  
ATOM   1716  HG1 THR   112      61.556 103.165 117.134  1.00  0.00           H  
ATOM   1717 HG21 THR   112      64.920 103.576 115.420  1.00  0.00           H  
ATOM   1718 HG22 THR   112      64.238 104.685 114.350  1.00  0.00           H  
ATOM   1719 HG23 THR   112      64.329 105.027 116.091  1.00  0.00           H  
ATOM   1720  N   ALA   113      61.722 105.727 112.713  1.00  0.00           N  
ATOM   1721  CA  ALA   113      62.234 105.893 111.406  1.00  0.00           C  
ATOM   1722  C   ALA   113      63.727 105.916 111.332  1.00  0.00           C  
ATOM   1723  O   ALA   113      64.329 106.692 112.089  1.00  0.00           O  
ATOM   1724  CB  ALA   113      61.556 106.964 110.613  1.00  0.00           C  
ATOM   1725  H   ALA   113      61.299 106.528 113.159  1.00  0.00           H  
ATOM   1726  HA  ALA   113      61.955 104.939 110.959  1.00  0.00           H  
ATOM   1727  HB1 ALA   113      60.532 106.634 110.440  1.00  0.00           H  
ATOM   1728  HB2 ALA   113      61.633 107.796 111.313  1.00  0.00           H  
ATOM   1729  HB3 ALA   113      62.216 107.092 109.756  1.00  0.00           H  
ATOM   1730  N   ILE   114      64.395 105.151 110.455  1.00  0.00           N  
ATOM   1731  CA  ILE   114      65.793 105.318 109.940  1.00  0.00           C  
ATOM   1732  C   ILE   114      65.848 105.335 108.396  1.00  0.00           C  
ATOM   1733  O   ILE   114      64.967 104.831 107.689  1.00  0.00           O  
ATOM   1734  CB  ILE   114      66.665 104.157 110.546  1.00  0.00           C  
ATOM   1735  CG1 ILE   114      66.197 102.804 109.967  1.00  0.00           C  
ATOM   1736  CG2 ILE   114      66.648 104.071 112.092  1.00  0.00           C  
ATOM   1737  CD1 ILE   114      66.924 102.347 108.690  1.00  0.00           C  
ATOM   1738  H   ILE   114      63.887 104.400 110.011  1.00  0.00           H  
ATOM   1739  HA  ILE   114      66.231 106.242 110.316  1.00  0.00           H  
ATOM   1740  HB  ILE   114      67.645 104.379 110.122  1.00  0.00           H  
ATOM   1741 HG12 ILE   114      66.250 102.029 110.731  1.00  0.00           H  
ATOM   1742 HG13 ILE   114      65.147 102.741 109.681  1.00  0.00           H  
ATOM   1743 HG21 ILE   114      67.463 103.519 112.559  1.00  0.00           H  
ATOM   1744 HG22 ILE   114      66.765 105.086 112.471  1.00  0.00           H  
ATOM   1745 HG23 ILE   114      65.709 103.692 112.498  1.00  0.00           H  
ATOM   1746 HD11 ILE   114      66.681 103.027 107.874  1.00  0.00           H  
ATOM   1747 HD12 ILE   114      68.000 102.263 108.847  1.00  0.00           H  
ATOM   1748 HD13 ILE   114      66.576 101.364 108.373  1.00  0.00           H  
ATOM   1749  N   GLU   115      66.920 106.085 107.981  1.00  0.00           N  
ATOM   1750  CA  GLU   115      67.464 105.925 106.578  1.00  0.00           C  
ATOM   1751  C   GLU   115      68.493 104.805 106.576  1.00  0.00           C  
ATOM   1752  O   GLU   115      69.366 104.748 107.422  1.00  0.00           O  
ATOM   1753  CB  GLU   115      68.142 107.258 106.115  1.00  0.00           C  
ATOM   1754  CG  GLU   115      68.135 107.434 104.620  1.00  0.00           C  
ATOM   1755  CD  GLU   115      68.469 108.842 104.262  1.00  0.00           C  
ATOM   1756  OE1 GLU   115      67.694 109.520 103.488  1.00  0.00           O  
ATOM   1757  OE2 GLU   115      69.615 109.300 104.478  1.00  0.00           O1-
ATOM   1758  H   GLU   115      67.691 106.281 108.602  1.00  0.00           H  
ATOM   1759  HA  GLU   115      66.584 105.764 105.954  1.00  0.00           H  
ATOM   1760  HB2 GLU   115      67.523 108.099 106.427  1.00  0.00           H  
ATOM   1761  HB3 GLU   115      69.209 107.214 106.334  1.00  0.00           H  
ATOM   1762  HG2 GLU   115      68.818 106.739 104.131  1.00  0.00           H  
ATOM   1763  HG3 GLU   115      67.140 107.090 104.337  1.00  0.00           H  
ATOM   1764  N   ILE   116      68.433 103.981 105.562  1.00  0.00           N  
ATOM   1765  CA  ILE   116      69.359 102.972 104.978  1.00  0.00           C  
ATOM   1766  C   ILE   116      69.326 102.947 103.426  1.00  0.00           C  
ATOM   1767  O   ILE   116      68.330 102.854 102.826  1.00  0.00           O  
ATOM   1768  CB  ILE   116      69.154 101.558 105.638  1.00  0.00           C  
ATOM   1769  CG1 ILE   116      70.405 100.726 105.424  1.00  0.00           C  
ATOM   1770  CG2 ILE   116      67.835 100.942 105.043  1.00  0.00           C  
ATOM   1771  CD1 ILE   116      70.483  99.503 106.363  1.00  0.00           C  
ATOM   1772  H   ILE   116      67.578 104.031 105.028  1.00  0.00           H  
ATOM   1773  HA  ILE   116      70.322 103.314 105.357  1.00  0.00           H  
ATOM   1774  HB  ILE   116      68.975 101.701 106.704  1.00  0.00           H  
ATOM   1775 HG12 ILE   116      70.290 100.340 104.411  1.00  0.00           H  
ATOM   1776 HG13 ILE   116      71.240 101.426 105.442  1.00  0.00           H  
ATOM   1777 HG21 ILE   116      67.450 100.137 105.669  1.00  0.00           H  
ATOM   1778 HG22 ILE   116      67.119 101.763 104.996  1.00  0.00           H  
ATOM   1779 HG23 ILE   116      67.988 100.617 104.014  1.00  0.00           H  
ATOM   1780 HD11 ILE   116      70.553  99.850 107.394  1.00  0.00           H  
ATOM   1781 HD12 ILE   116      69.646  98.821 106.210  1.00  0.00           H  
ATOM   1782 HD13 ILE   116      71.484  99.127 106.149  1.00  0.00           H  
ATOM   1783  N   SER   117      70.556 103.050 102.822  1.00  0.00           N  
ATOM   1784  CA  SER   117      70.833 102.562 101.466  1.00  0.00           C  
ATOM   1785  C   SER   117      72.154 101.802 101.251  1.00  0.00           C  
ATOM   1786  O   SER   117      73.195 102.285 101.741  1.00  0.00           O  
ATOM   1787  CB  SER   117      70.576 103.654 100.529  1.00  0.00           C  
ATOM   1788  OG  SER   117      70.852 103.228  99.156  1.00  0.00           O  
ATOM   1789  H   SER   117      71.366 103.330 103.356  1.00  0.00           H  
ATOM   1790  HA  SER   117      70.103 101.799 101.196  1.00  0.00           H  
ATOM   1791  HB2 SER   117      69.538 103.987 100.536  1.00  0.00           H  
ATOM   1792  HB3 SER   117      71.215 104.520 100.703  1.00  0.00           H  
ATOM   1793  HG  SER   117      71.552 103.713  98.711  1.00  0.00           H  
ATOM   1794  N   LEU   118      72.184 100.756 100.464  1.00  0.00           N  
ATOM   1795  CA  LEU   118      73.433 100.166 100.025  1.00  0.00           C  
ATOM   1796  C   LEU   118      73.659 100.667  98.611  1.00  0.00           C  
ATOM   1797  O   LEU   118      72.908 100.349  97.713  1.00  0.00           O  
ATOM   1798  CB  LEU   118      73.266  98.587 100.169  1.00  0.00           C  
ATOM   1799  CG  LEU   118      74.498  97.816  99.645  1.00  0.00           C  
ATOM   1800  CD1 LEU   118      75.910  98.337 100.153  1.00  0.00           C  
ATOM   1801  CD2 LEU   118      74.402  96.337  99.973  1.00  0.00           C  
ATOM   1802  H   LEU   118      71.308 100.318 100.220  1.00  0.00           H  
ATOM   1803  HA  LEU   118      74.318 100.507 100.562  1.00  0.00           H  
ATOM   1804  HB2 LEU   118      73.158  98.332 101.223  1.00  0.00           H  
ATOM   1805  HB3 LEU   118      72.389  98.287  99.596  1.00  0.00           H  
ATOM   1806  HG  LEU   118      74.486  97.995  98.569  1.00  0.00           H  
ATOM   1807 HD11 LEU   118      75.883  98.532 101.225  1.00  0.00           H  
ATOM   1808 HD12 LEU   118      76.655  97.543 100.100  1.00  0.00           H  
ATOM   1809 HD13 LEU   118      76.226  99.281  99.708  1.00  0.00           H  
ATOM   1810 HD21 LEU   118      75.286  95.833  99.581  1.00  0.00           H  
ATOM   1811 HD22 LEU   118      74.281  96.304 101.056  1.00  0.00           H  
ATOM   1812 HD23 LEU   118      73.501  95.993  99.466  1.00  0.00           H  
ATOM   1813  N   ASP   119      74.669 101.590  98.460  1.00  0.00           N  
ATOM   1814  CA  ASP   119      74.983 102.513  97.368  1.00  0.00           C  
ATOM   1815  C   ASP   119      76.158 102.065  96.493  1.00  0.00           C  
ATOM   1816  O   ASP   119      77.068 101.404  96.979  1.00  0.00           O  
ATOM   1817  CB  ASP   119      75.208 103.921  97.883  1.00  0.00           C  
ATOM   1818  CG  ASP   119      73.963 104.513  98.627  1.00  0.00           C  
ATOM   1819  OD1 ASP   119      74.163 105.385  99.513  1.00  0.00           O  
ATOM   1820  OD2 ASP   119      72.856 104.189  98.154  1.00  0.00           O1-
ATOM   1821  H   ASP   119      75.079 101.865  99.341  1.00  0.00           H  
ATOM   1822  HA  ASP   119      74.061 102.546  96.786  1.00  0.00           H  
ATOM   1823  HB2 ASP   119      76.033 103.956  98.594  1.00  0.00           H  
ATOM   1824  HB3 ASP   119      75.522 104.558  97.056  1.00  0.00           H  
ATOM   1825  N   VAL   120      76.048 102.455  95.179  1.00  0.00           N  
ATOM   1826  CA  VAL   120      76.997 102.152  94.043  1.00  0.00           C  
ATOM   1827  C   VAL   120      77.017 103.282  93.012  1.00  0.00           C  
ATOM   1828  O   VAL   120      76.176 104.141  93.054  1.00  0.00           O  
ATOM   1829  CB  VAL   120      76.735 100.776  93.418  1.00  0.00           C  
ATOM   1830  CG1 VAL   120      76.746  99.688  94.494  1.00  0.00           C  
ATOM   1831  CG2 VAL   120      75.427 100.814  92.565  1.00  0.00           C  
ATOM   1832  H   VAL   120      75.351 103.135  94.912  1.00  0.00           H  
ATOM   1833  HA  VAL   120      77.972 102.216  94.526  1.00  0.00           H  
ATOM   1834  HB  VAL   120      77.538 100.597  92.703  1.00  0.00           H  
ATOM   1835 HG11 VAL   120      76.589  98.747  93.966  1.00  0.00           H  
ATOM   1836 HG12 VAL   120      77.746  99.564  94.909  1.00  0.00           H  
ATOM   1837 HG13 VAL   120      76.030  99.822  95.305  1.00  0.00           H  
ATOM   1838 HG21 VAL   120      75.537 101.401  91.653  1.00  0.00           H  
ATOM   1839 HG22 VAL   120      75.179  99.771  92.370  1.00  0.00           H  
ATOM   1840 HG23 VAL   120      74.536 101.116  93.115  1.00  0.00           H  
ATOM   1841  N   ASP   121      77.901 103.121  91.977  1.00  0.00           N  
ATOM   1842  CA  ASP   121      77.942 104.046  90.878  1.00  0.00           C  
ATOM   1843  C   ASP   121      76.828 103.685  89.903  1.00  0.00           C  
ATOM   1844  O   ASP   121      77.018 102.943  88.891  1.00  0.00           O  
ATOM   1845  CB  ASP   121      79.302 103.983  90.250  1.00  0.00           C  
ATOM   1846  CG  ASP   121      79.374 104.934  88.976  1.00  0.00           C  
ATOM   1847  OD1 ASP   121      78.826 106.061  88.995  1.00  0.00           O  
ATOM   1848  OD2 ASP   121      79.918 104.487  87.942  1.00  0.00           O1-
ATOM   1849  H   ASP   121      78.492 102.303  92.019  1.00  0.00           H  
ATOM   1850  HA  ASP   121      77.691 105.064  91.177  1.00  0.00           H  
ATOM   1851  HB2 ASP   121      80.052 104.396  90.925  1.00  0.00           H  
ATOM   1852  HB3 ASP   121      79.597 102.976  89.954  1.00  0.00           H  
ATOM   1853  N   ALA   122      75.568 104.117  90.113  1.00  0.00           N  
ATOM   1854  CA  ALA   122      74.475 103.661  89.330  1.00  0.00           C  
ATOM   1855  C   ALA   122      74.473 104.190  87.965  1.00  0.00           C  
ATOM   1856  O   ALA   122      73.992 103.587  87.067  1.00  0.00           O  
ATOM   1857  CB  ALA   122      73.212 104.016  90.182  1.00  0.00           C  
ATOM   1858  H   ALA   122      75.388 104.742  90.886  1.00  0.00           H  
ATOM   1859  HA  ALA   122      74.519 102.580  89.198  1.00  0.00           H  
ATOM   1860  HB1 ALA   122      73.004 105.086  90.169  1.00  0.00           H  
ATOM   1861  HB2 ALA   122      72.427 103.548  89.587  1.00  0.00           H  
ATOM   1862  HB3 ALA   122      73.355 103.600  91.179  1.00  0.00           H  
ATOM   1863  N   ASP   123      75.000 105.399  87.724  1.00  0.00           N  
ATOM   1864  CA  ASP   123      74.897 106.154  86.458  1.00  0.00           C  
ATOM   1865  C   ASP   123      76.236 106.031  85.643  1.00  0.00           C  
ATOM   1866  O   ASP   123      76.324 106.804  84.669  1.00  0.00           O  
ATOM   1867  CB  ASP   123      74.336 107.612  86.603  1.00  0.00           C  
ATOM   1868  CG  ASP   123      75.358 108.633  87.058  1.00  0.00           C  
ATOM   1869  OD1 ASP   123      74.913 109.767  87.372  1.00  0.00           O  
ATOM   1870  OD2 ASP   123      76.572 108.438  87.295  1.00  0.00           O1-
ATOM   1871  H   ASP   123      75.307 105.930  88.526  1.00  0.00           H  
ATOM   1872  HA  ASP   123      74.111 105.719  85.841  1.00  0.00           H  
ATOM   1873  HB2 ASP   123      73.918 108.011  85.678  1.00  0.00           H  
ATOM   1874  HB3 ASP   123      73.603 107.648  87.409  1.00  0.00           H  
ATOM   1875  N   ARG   124      77.072 105.097  85.906  1.00  0.00           N  
ATOM   1876  CA  ARG   124      78.160 104.603  85.068  1.00  0.00           C  
ATOM   1877  C   ARG   124      79.119 105.773  84.703  1.00  0.00           C  
ATOM   1878  O   ARG   124      79.421 106.033  83.515  1.00  0.00           O  
ATOM   1879  CB  ARG   124      77.614 103.795  83.889  1.00  0.00           C  
ATOM   1880  CG  ARG   124      76.853 102.531  84.342  1.00  0.00           C  
ATOM   1881  CD  ARG   124      76.062 102.127  83.121  1.00  0.00           C  
ATOM   1882  NE  ARG   124      75.259 100.964  83.385  1.00  0.00           N  
ATOM   1883  CZ  ARG   124      74.576 100.131  82.700  1.00  0.00           C  
ATOM   1884  NH1 ARG   124      74.423 100.114  81.427  1.00  0.00           N1+
ATOM   1885  NH2 ARG   124      73.903  99.248  83.436  1.00  0.00           N  
ATOM   1886  H   ARG   124      76.914 104.620  86.782  1.00  0.00           H  
ATOM   1887  HA  ARG   124      78.720 103.750  85.452  1.00  0.00           H  
ATOM   1888  HB2 ARG   124      76.948 104.452  83.331  1.00  0.00           H  
ATOM   1889  HB3 ARG   124      78.452 103.477  83.267  1.00  0.00           H  
ATOM   1890  HG2 ARG   124      77.570 101.812  84.738  1.00  0.00           H  
ATOM   1891  HG3 ARG   124      76.084 102.848  85.046  1.00  0.00           H  
ATOM   1892  HD2 ARG   124      75.425 102.981  82.889  1.00  0.00           H  
ATOM   1893  HD3 ARG   124      76.637 101.939  82.214  1.00  0.00           H  
ATOM   1894  HE  ARG   124      75.074 100.792  84.363  1.00  0.00           H  
ATOM   1895 HH11 ARG   124      74.918 100.771  80.842  1.00  0.00           H  
ATOM   1896 HH12 ARG   124      73.717  99.563  80.960  1.00  0.00           H  
ATOM   1897 HH21 ARG   124      73.997  99.270  84.442  1.00  0.00           H  
ATOM   1898 HH22 ARG   124      73.334  98.566  82.955  1.00  0.00           H  
ATOM   1899  N   ASP   125      79.729 106.408  85.715  1.00  0.00           N  
ATOM   1900  CA  ASP   125      80.930 107.311  85.581  1.00  0.00           C  
ATOM   1901  C   ASP   125      82.023 107.378  86.657  1.00  0.00           C  
ATOM   1902  O   ASP   125      82.830 108.286  86.735  1.00  0.00           O  
ATOM   1903  CB  ASP   125      80.306 108.703  85.405  1.00  0.00           C  
ATOM   1904  CG  ASP   125      79.918 109.326  86.694  1.00  0.00           C  
ATOM   1905  OD1 ASP   125      79.799 108.669  87.768  1.00  0.00           O  
ATOM   1906  OD2 ASP   125      79.518 110.516  86.753  1.00  0.00           O1-
ATOM   1907  H   ASP   125      79.478 106.249  86.680  1.00  0.00           H  
ATOM   1908  HA  ASP   125      81.484 107.165  84.653  1.00  0.00           H  
ATOM   1909  HB2 ASP   125      81.106 109.250  84.906  1.00  0.00           H  
ATOM   1910  HB3 ASP   125      79.426 108.663  84.763  1.00  0.00           H  
ATOM   1911  N   GLY   126      82.046 106.265  87.470  1.00  0.00           N  
ATOM   1912  CA  GLY   126      83.084 106.155  88.459  1.00  0.00           C  
ATOM   1913  C   GLY   126      82.872 106.857  89.799  1.00  0.00           C  
ATOM   1914  O   GLY   126      83.826 106.927  90.581  1.00  0.00           O  
ATOM   1915  H   GLY   126      81.300 105.584  87.460  1.00  0.00           H  
ATOM   1916  HA2 GLY   126      83.471 105.163  88.691  1.00  0.00           H  
ATOM   1917  HA3 GLY   126      83.962 106.596  87.987  1.00  0.00           H  
ATOM   1918  N   VAL   127      81.702 107.352  90.215  1.00  0.00           N  
ATOM   1919  CA  VAL   127      81.469 108.143  91.514  1.00  0.00           C  
ATOM   1920  C   VAL   127      80.165 107.694  92.108  1.00  0.00           C  
ATOM   1921  O   VAL   127      79.152 107.530  91.395  1.00  0.00           O  
ATOM   1922  CB  VAL   127      81.390 109.628  91.174  1.00  0.00           C  
ATOM   1923  CG1 VAL   127      80.559 110.542  92.147  1.00  0.00           C  
ATOM   1924  CG2 VAL   127      82.765 110.297  90.952  1.00  0.00           C  
ATOM   1925  H   VAL   127      80.874 107.212  89.654  1.00  0.00           H  
ATOM   1926  HA  VAL   127      82.205 108.011  92.308  1.00  0.00           H  
ATOM   1927  HB  VAL   127      80.843 109.717  90.235  1.00  0.00           H  
ATOM   1928 HG11 VAL   127      79.484 110.365  92.119  1.00  0.00           H  
ATOM   1929 HG12 VAL   127      80.926 110.288  93.141  1.00  0.00           H  
ATOM   1930 HG13 VAL   127      80.900 111.549  91.904  1.00  0.00           H  
ATOM   1931 HG21 VAL   127      82.540 111.225  90.426  1.00  0.00           H  
ATOM   1932 HG22 VAL   127      83.322 110.511  91.864  1.00  0.00           H  
ATOM   1933 HG23 VAL   127      83.390 109.693  90.293  1.00  0.00           H  
ATOM   1934  N   VAL   128      80.166 107.262  93.418  1.00  0.00           N  
ATOM   1935  CA  VAL   128      79.018 106.653  94.197  1.00  0.00           C  
ATOM   1936  C   VAL   128      77.879 107.648  94.278  1.00  0.00           C  
ATOM   1937  O   VAL   128      78.071 108.808  94.663  1.00  0.00           O  
ATOM   1938  CB  VAL   128      79.499 106.184  95.606  1.00  0.00           C  
ATOM   1939  CG1 VAL   128      78.229 105.807  96.433  1.00  0.00           C  
ATOM   1940  CG2 VAL   128      80.447 104.932  95.662  1.00  0.00           C  
ATOM   1941  H   VAL   128      80.892 107.450  94.094  1.00  0.00           H  
ATOM   1942  HA  VAL   128      78.786 105.677  93.772  1.00  0.00           H  
ATOM   1943  HB  VAL   128      79.946 107.051  96.093  1.00  0.00           H  
ATOM   1944 HG11 VAL   128      77.616 106.624  96.815  1.00  0.00           H  
ATOM   1945 HG12 VAL   128      77.551 105.154  95.882  1.00  0.00           H  
ATOM   1946 HG13 VAL   128      78.556 105.373  97.378  1.00  0.00           H  
ATOM   1947 HG21 VAL   128      81.419 105.191  95.242  1.00  0.00           H  
ATOM   1948 HG22 VAL   128      80.618 104.586  96.681  1.00  0.00           H  
ATOM   1949 HG23 VAL   128      79.990 104.084  95.151  1.00  0.00           H  
ATOM   1950  N   GLU   129      76.665 107.189  93.882  1.00  0.00           N  
ATOM   1951  CA  GLU   129      75.413 107.894  94.004  1.00  0.00           C  
ATOM   1952  C   GLU   129      74.828 107.811  95.412  1.00  0.00           C  
ATOM   1953  O   GLU   129      74.723 106.720  95.928  1.00  0.00           O  
ATOM   1954  CB  GLU   129      74.428 107.254  92.975  1.00  0.00           C  
ATOM   1955  CG  GLU   129      74.369 107.936  91.596  1.00  0.00           C  
ATOM   1956  CD  GLU   129      75.712 107.979  90.880  1.00  0.00           C  
ATOM   1957  OE1 GLU   129      76.448 108.966  90.855  1.00  0.00           O  
ATOM   1958  OE2 GLU   129      75.957 107.136  89.946  1.00  0.00           O1-
ATOM   1959  H   GLU   129      76.651 106.197  93.696  1.00  0.00           H  
ATOM   1960  HA  GLU   129      75.605 108.941  93.767  1.00  0.00           H  
ATOM   1961  HB2 GLU   129      74.618 106.191  92.824  1.00  0.00           H  
ATOM   1962  HB3 GLU   129      73.458 107.435  93.439  1.00  0.00           H  
ATOM   1963  HG2 GLU   129      73.502 107.646  91.002  1.00  0.00           H  
ATOM   1964  HG3 GLU   129      74.204 108.980  91.862  1.00  0.00           H  
ATOM   1965  N   LYS   130      74.380 108.960  95.986  1.00  0.00           N  
ATOM   1966  CA  LYS   130      73.454 108.939  97.086  1.00  0.00           C  
ATOM   1967  C   LYS   130      72.116 108.307  96.674  1.00  0.00           C  
ATOM   1968  O   LYS   130      71.476 108.783  95.804  1.00  0.00           O  
ATOM   1969  CB  LYS   130      73.299 110.373  97.628  1.00  0.00           C  
ATOM   1970  CG  LYS   130      74.527 110.446  98.593  1.00  0.00           C  
ATOM   1971  CD  LYS   130      74.826 111.881  99.191  1.00  0.00           C  
ATOM   1972  CE  LYS   130      76.115 111.846 100.027  1.00  0.00           C  
ATOM   1973  NZ  LYS   130      76.679 113.202 100.107  1.00  0.00           N1+
ATOM   1974  H   LYS   130      74.627 109.843  95.564  1.00  0.00           H  
ATOM   1975  HA  LYS   130      73.727 108.284  97.914  1.00  0.00           H  
ATOM   1976  HB2 LYS   130      73.319 111.168  96.882  1.00  0.00           H  
ATOM   1977  HB3 LYS   130      72.397 110.693  98.149  1.00  0.00           H  
ATOM   1978  HG2 LYS   130      74.422 109.766  99.438  1.00  0.00           H  
ATOM   1979  HG3 LYS   130      75.432 110.223  98.028  1.00  0.00           H  
ATOM   1980  HD2 LYS   130      74.880 112.606  98.379  1.00  0.00           H  
ATOM   1981  HD3 LYS   130      74.026 112.249  99.834  1.00  0.00           H  
ATOM   1982  HE2 LYS   130      75.898 111.420 101.007  1.00  0.00           H  
ATOM   1983  HE3 LYS   130      76.794 111.181  99.493  1.00  0.00           H  
ATOM   1984  HZ1 LYS   130      76.504 113.652  99.220  1.00  0.00           H  
ATOM   1985  HZ2 LYS   130      76.284 113.677 100.906  1.00  0.00           H  
ATOM   1986  HZ3 LYS   130      77.664 113.071 100.288  1.00  0.00           H  
ATOM   1987  N   ASN   131      71.641 107.238  97.317  1.00  0.00           N  
ATOM   1988  CA  ASN   131      70.368 106.524  97.090  1.00  0.00           C  
ATOM   1989  C   ASN   131      69.656 106.680  95.673  1.00  0.00           C  
ATOM   1990  O   ASN   131      68.590 107.271  95.521  1.00  0.00           O  
ATOM   1991  CB  ASN   131      69.496 106.924  98.239  1.00  0.00           C  
ATOM   1992  CG  ASN   131      68.202 106.083  98.392  1.00  0.00           C  
ATOM   1993  ND2 ASN   131      67.473 106.435  99.403  1.00  0.00           N  
ATOM   1994  OD1 ASN   131      67.975 105.133  97.655  1.00  0.00           O  
ATOM   1995  H   ASN   131      72.164 106.940  98.128  1.00  0.00           H  
ATOM   1996  HA  ASN   131      70.515 105.448  97.191  1.00  0.00           H  
ATOM   1997  HB2 ASN   131      70.071 106.866  99.163  1.00  0.00           H  
ATOM   1998  HB3 ASN   131      69.203 107.954  98.034  1.00  0.00           H  
ATOM   1999 HD21 ASN   131      66.630 105.973  99.712  1.00  0.00           H  
ATOM   2000 HD22 ASN   131      67.775 107.249  99.918  1.00  0.00           H  
ATOM   2001  N   ASN   132      70.307 106.141  94.591  1.00  0.00           N  
ATOM   2002  CA  ASN   132      69.666 105.871  93.293  1.00  0.00           C  
ATOM   2003  C   ASN   132      68.657 104.688  93.264  1.00  0.00           C  
ATOM   2004  O   ASN   132      69.111 103.530  93.390  1.00  0.00           O  
ATOM   2005  CB  ASN   132      70.795 105.836  92.178  1.00  0.00           C  
ATOM   2006  CG  ASN   132      70.336 105.497  90.789  1.00  0.00           C  
ATOM   2007  ND2 ASN   132      70.549 106.425  89.890  1.00  0.00           N  
ATOM   2008  OD1 ASN   132      69.785 104.422  90.398  1.00  0.00           O  
ATOM   2009  H   ASN   132      71.230 105.790  94.802  1.00  0.00           H  
ATOM   2010  HA  ASN   132      69.120 106.804  93.156  1.00  0.00           H  
ATOM   2011  HB2 ASN   132      71.254 106.824  92.223  1.00  0.00           H  
ATOM   2012  HB3 ASN   132      71.546 105.153  92.575  1.00  0.00           H  
ATOM   2013 HD21 ASN   132      70.118 106.155  89.018  1.00  0.00           H  
ATOM   2014 HD22 ASN   132      70.725 107.405  90.060  1.00  0.00           H  
ATOM   2015  N   PRO   133      67.327 104.913  93.007  1.00  0.00           N  
ATOM   2016  CA  PRO   133      66.386 103.807  93.022  1.00  0.00           C  
ATOM   2017  C   PRO   133      66.401 102.713  91.945  1.00  0.00           C  
ATOM   2018  O   PRO   133      65.856 101.666  92.232  1.00  0.00           O  
ATOM   2019  CB  PRO   133      64.984 104.489  93.095  1.00  0.00           C  
ATOM   2020  CG  PRO   133      65.148 105.857  92.519  1.00  0.00           C  
ATOM   2021  CD  PRO   133      66.709 106.177  92.597  1.00  0.00           C  
ATOM   2022  HA  PRO   133      66.555 103.298  93.971  1.00  0.00           H  
ATOM   2023  HB2 PRO   133      64.238 103.928  92.531  1.00  0.00           H  
ATOM   2024  HB3 PRO   133      64.601 104.638  94.104  1.00  0.00           H  
ATOM   2025  HG2 PRO   133      64.926 105.832  91.452  1.00  0.00           H  
ATOM   2026  HG3 PRO   133      64.648 106.640  93.089  1.00  0.00           H  
ATOM   2027  HD2 PRO   133      67.052 106.487  91.611  1.00  0.00           H  
ATOM   2028  HD3 PRO   133      66.769 106.965  93.347  1.00  0.00           H  
ATOM   2029  N   LYS   134      67.020 102.968  90.772  1.00  0.00           N  
ATOM   2030  CA  LYS   134      67.245 101.959  89.685  1.00  0.00           C  
ATOM   2031  C   LYS   134      68.269 100.850  90.035  1.00  0.00           C  
ATOM   2032  O   LYS   134      68.102  99.831  89.467  1.00  0.00           O  
ATOM   2033  CB  LYS   134      67.700 102.602  88.316  1.00  0.00           C  
ATOM   2034  CG  LYS   134      66.667 103.527  87.677  1.00  0.00           C  
ATOM   2035  CD  LYS   134      66.643 104.966  88.338  1.00  0.00           C  
ATOM   2036  CE  LYS   134      66.163 106.094  87.504  1.00  0.00           C  
ATOM   2037  NZ  LYS   134      66.446 107.531  87.916  1.00  0.00           N1+
ATOM   2038  H   LYS   134      67.568 103.816  90.787  1.00  0.00           H  
ATOM   2039  HA  LYS   134      66.291 101.439  89.593  1.00  0.00           H  
ATOM   2040  HB2 LYS   134      68.615 103.170  88.481  1.00  0.00           H  
ATOM   2041  HB3 LYS   134      67.918 101.867  87.541  1.00  0.00           H  
ATOM   2042  HG2 LYS   134      66.978 103.774  86.662  1.00  0.00           H  
ATOM   2043  HG3 LYS   134      65.684 103.061  87.726  1.00  0.00           H  
ATOM   2044  HD2 LYS   134      65.987 104.958  89.209  1.00  0.00           H  
ATOM   2045  HD3 LYS   134      67.663 105.218  88.628  1.00  0.00           H  
ATOM   2046  HE2 LYS   134      66.732 106.050  86.575  1.00  0.00           H  
ATOM   2047  HE3 LYS   134      65.086 106.050  87.346  1.00  0.00           H  
ATOM   2048  HZ1 LYS   134      67.444 107.641  87.800  1.00  0.00           H  
ATOM   2049  HZ2 LYS   134      66.048 108.199  87.272  1.00  0.00           H  
ATOM   2050  HZ3 LYS   134      66.130 107.692  88.861  1.00  0.00           H  
ATOM   2051  N   LYS   135      69.227 101.073  90.928  1.00  0.00           N  
ATOM   2052  CA  LYS   135      70.336 100.065  91.268  1.00  0.00           C  
ATOM   2053  C   LYS   135      69.889  98.627  91.480  1.00  0.00           C  
ATOM   2054  O   LYS   135      70.533  97.645  91.328  1.00  0.00           O  
ATOM   2055  CB  LYS   135      71.356 100.662  92.294  1.00  0.00           C  
ATOM   2056  CG  LYS   135      70.680 100.784  93.661  1.00  0.00           C  
ATOM   2057  CD  LYS   135      71.363 101.662  94.644  1.00  0.00           C  
ATOM   2058  CE  LYS   135      70.431 102.156  95.767  1.00  0.00           C  
ATOM   2059  NZ  LYS   135      70.303 101.162  96.886  1.00  0.00           N1+
ATOM   2060  H   LYS   135      68.977 101.827  91.552  1.00  0.00           H  
ATOM   2061  HA  LYS   135      70.925  99.895  90.367  1.00  0.00           H  
ATOM   2062  HB2 LYS   135      72.147  99.923  92.421  1.00  0.00           H  
ATOM   2063  HB3 LYS   135      71.823 101.602  92.000  1.00  0.00           H  
ATOM   2064  HG2 LYS   135      69.622 101.017  93.534  1.00  0.00           H  
ATOM   2065  HG3 LYS   135      70.737  99.764  94.043  1.00  0.00           H  
ATOM   2066  HD2 LYS   135      72.230 101.178  95.094  1.00  0.00           H  
ATOM   2067  HD3 LYS   135      71.691 102.539  94.087  1.00  0.00           H  
ATOM   2068  HE2 LYS   135      70.892 103.026  96.237  1.00  0.00           H  
ATOM   2069  HE3 LYS   135      69.500 102.458  95.288  1.00  0.00           H  
ATOM   2070  HZ1 LYS   135      70.036 101.573  97.769  1.00  0.00           H  
ATOM   2071  HZ2 LYS   135      69.656 100.393  96.780  1.00  0.00           H  
ATOM   2072  HZ3 LYS   135      71.214 100.771  97.080  1.00  0.00           H  
ATOM   2073  N   ALA   136      68.610  98.388  91.838  1.00  0.00           N  
ATOM   2074  CA  ALA   136      67.943  97.085  91.819  1.00  0.00           C  
ATOM   2075  C   ALA   136      67.693  96.465  90.385  1.00  0.00           C  
ATOM   2076  O   ALA   136      67.072  95.398  90.314  1.00  0.00           O  
ATOM   2077  CB  ALA   136      66.661  97.426  92.590  1.00  0.00           C  
ATOM   2078  H   ALA   136      67.967  99.162  91.752  1.00  0.00           H  
ATOM   2079  HA  ALA   136      68.530  96.385  92.413  1.00  0.00           H  
ATOM   2080  HB1 ALA   136      66.821  97.854  93.579  1.00  0.00           H  
ATOM   2081  HB2 ALA   136      65.990  98.009  91.960  1.00  0.00           H  
ATOM   2082  HB3 ALA   136      66.104  96.519  92.827  1.00  0.00           H  
ATOM   2083  N   SER   137      68.208  97.032  89.353  1.00  0.00           N  
ATOM   2084  CA  SER   137      68.247  96.539  87.959  1.00  0.00           C  
ATOM   2085  C   SER   137      69.471  97.002  87.166  1.00  0.00           C  
ATOM   2086  O   SER   137      70.273  97.864  87.607  1.00  0.00           O  
ATOM   2087  CB  SER   137      66.928  96.847  87.290  1.00  0.00           C  
ATOM   2088  OG  SER   137      66.820  96.323  85.963  1.00  0.00           O  
ATOM   2089  H   SER   137      68.658  97.929  89.460  1.00  0.00           H  
ATOM   2090  HA  SER   137      68.188  95.450  87.948  1.00  0.00           H  
ATOM   2091  HB2 SER   137      66.093  96.482  87.889  1.00  0.00           H  
ATOM   2092  HB3 SER   137      66.958  97.933  87.202  1.00  0.00           H  
ATOM   2093  HG  SER   137      65.978  96.583  85.582  1.00  0.00           H  
ATOM   2094  N   TRP   138      69.770  96.444  86.006  1.00  0.00           N  
ATOM   2095  CA  TRP   138      70.901  96.580  85.190  1.00  0.00           C  
ATOM   2096  C   TRP   138      70.304  96.675  83.853  1.00  0.00           C  
ATOM   2097  O   TRP   138      69.626  95.806  83.319  1.00  0.00           O  
ATOM   2098  CB  TRP   138      71.892  95.440  85.384  1.00  0.00           C  
ATOM   2099  CG  TRP   138      73.347  95.847  85.041  1.00  0.00           C  
ATOM   2100  CD1 TRP   138      74.148  96.457  85.887  1.00  0.00           C  
ATOM   2101  CD2 TRP   138      73.923  96.027  83.711  1.00  0.00           C  
ATOM   2102  CE2 TRP   138      75.236  96.619  83.927  1.00  0.00           C  
ATOM   2103  CE3 TRP   138      73.362  95.922  82.373  1.00  0.00           C  
ATOM   2104  NE1 TRP   138      75.335  96.792  85.289  1.00  0.00           N  
ATOM   2105  CZ2 TRP   138      75.877  97.119  82.782  1.00  0.00           C  
ATOM   2106  CZ3 TRP   138      74.101  96.432  81.266  1.00  0.00           C  
ATOM   2107  CH2 TRP   138      75.358  97.088  81.508  1.00  0.00           C  
ATOM   2108  H   TRP   138      68.995  95.919  85.628  1.00  0.00           H  
ATOM   2109  HA  TRP   138      71.479  97.493  85.334  1.00  0.00           H  
ATOM   2110  HB2 TRP   138      71.896  95.048  86.400  1.00  0.00           H  
ATOM   2111  HB3 TRP   138      71.602  94.592  84.764  1.00  0.00           H  
ATOM   2112  HD1 TRP   138      74.010  96.640  86.942  1.00  0.00           H  
ATOM   2113  HE1 TRP   138      76.114  97.142  85.829  1.00  0.00           H  
ATOM   2114  HE3 TRP   138      72.355  95.547  82.266  1.00  0.00           H  
ATOM   2115  HZ2 TRP   138      76.708  97.777  82.989  1.00  0.00           H  
ATOM   2116  HZ3 TRP   138      73.693  96.403  80.266  1.00  0.00           H  
ATOM   2117  HH2 TRP   138      75.831  97.408  80.591  1.00  0.00           H  
ATOM   2118  N   THR   139      70.614  97.760  83.192  1.00  0.00           N  
ATOM   2119  CA  THR   139      70.062  98.058  81.841  1.00  0.00           C  
ATOM   2120  C   THR   139      70.968  98.515  80.736  1.00  0.00           C  
ATOM   2121  O   THR   139      71.965  99.125  81.020  1.00  0.00           O  
ATOM   2122  CB  THR   139      68.873  99.080  81.971  1.00  0.00           C  
ATOM   2123  CG2 THR   139      67.742  98.415  82.784  1.00  0.00           C  
ATOM   2124  OG1 THR   139      69.326 100.262  82.525  1.00  0.00           O  
ATOM   2125  H   THR   139      71.165  98.501  83.601  1.00  0.00           H  
ATOM   2126  HA  THR   139      69.628  97.197  81.334  1.00  0.00           H  
ATOM   2127  HB  THR   139      68.508  99.341  80.977  1.00  0.00           H  
ATOM   2128  HG1 THR   139      68.551 100.760  82.795  1.00  0.00           H  
ATOM   2129 HG21 THR   139      67.707  97.342  82.601  1.00  0.00           H  
ATOM   2130 HG22 THR   139      68.033  98.580  83.821  1.00  0.00           H  
ATOM   2131 HG23 THR   139      66.785  98.873  82.531  1.00  0.00           H  
ATOM   2132  N   TRP   140      70.744  98.217  79.463  1.00  0.00           N  
ATOM   2133  CA  TRP   140      71.543  98.544  78.302  1.00  0.00           C  
ATOM   2134  C   TRP   140      71.339  99.957  77.802  1.00  0.00           C  
ATOM   2135  O   TRP   140      70.599 100.800  78.321  1.00  0.00           O  
ATOM   2136  CB  TRP   140      71.173  97.493  77.250  1.00  0.00           C  
ATOM   2137  CG  TRP   140      71.768  96.152  77.397  1.00  0.00           C  
ATOM   2138  CD1 TRP   140      71.038  95.019  77.720  1.00  0.00           C  
ATOM   2139  CD2 TRP   140      73.167  95.675  77.323  1.00  0.00           C  
ATOM   2140  CE2 TRP   140      73.151  94.241  77.552  1.00  0.00           C  
ATOM   2141  CE3 TRP   140      74.402  96.296  77.033  1.00  0.00           C  
ATOM   2142  NE1 TRP   140      71.851  93.982  77.915  1.00  0.00           N  
ATOM   2143  CZ2 TRP   140      74.291  93.427  77.290  1.00  0.00           C  
ATOM   2144  CZ3 TRP   140      75.528  95.501  76.948  1.00  0.00           C  
ATOM   2145  CH2 TRP   140      75.498  94.094  77.013  1.00  0.00           C  
ATOM   2146  H   TRP   140      69.873  97.719  79.344  1.00  0.00           H  
ATOM   2147  HA  TRP   140      72.621  98.395  78.360  1.00  0.00           H  
ATOM   2148  HB2 TRP   140      70.091  97.395  77.161  1.00  0.00           H  
ATOM   2149  HB3 TRP   140      71.508  97.832  76.270  1.00  0.00           H  
ATOM   2150  HD1 TRP   140      69.973  95.016  77.903  1.00  0.00           H  
ATOM   2151  HE1 TRP   140      71.596  93.043  78.188  1.00  0.00           H  
ATOM   2152  HE3 TRP   140      74.390  97.350  76.799  1.00  0.00           H  
ATOM   2153  HZ2 TRP   140      74.284  92.351  77.381  1.00  0.00           H  
ATOM   2154  HZ3 TRP   140      76.442  96.019  76.698  1.00  0.00           H  
ATOM   2155  HH2 TRP   140      76.356  93.522  76.690  1.00  0.00           H  
ATOM   2156  N   GLY   141      71.925 100.218  76.614  1.00  0.00           N  
ATOM   2157  CA  GLY   141      71.781 101.510  75.920  1.00  0.00           C  
ATOM   2158  C   GLY   141      72.620 102.711  76.443  1.00  0.00           C  
ATOM   2159  O   GLY   141      73.226 102.576  77.517  1.00  0.00           O  
ATOM   2160  H   GLY   141      72.368  99.454  76.124  1.00  0.00           H  
ATOM   2161  HA2 GLY   141      72.039 101.242  74.896  1.00  0.00           H  
ATOM   2162  HA3 GLY   141      70.740 101.833  75.932  1.00  0.00           H  
ATOM   2163  N   PRO   142      72.647 103.851  75.703  1.00  0.00           N  
ATOM   2164  CA  PRO   142      73.534 104.941  76.125  1.00  0.00           C  
ATOM   2165  C   PRO   142      73.183 105.660  77.429  1.00  0.00           C  
ATOM   2166  O   PRO   142      74.030 106.272  78.047  1.00  0.00           O  
ATOM   2167  CB  PRO   142      73.607 105.874  74.857  1.00  0.00           C  
ATOM   2168  CG  PRO   142      72.911 105.060  73.729  1.00  0.00           C  
ATOM   2169  CD  PRO   142      71.958 104.144  74.517  1.00  0.00           C  
ATOM   2170  HA  PRO   142      74.538 104.517  76.150  1.00  0.00           H  
ATOM   2171  HB2 PRO   142      73.030 106.776  75.060  1.00  0.00           H  
ATOM   2172  HB3 PRO   142      74.655 106.107  74.668  1.00  0.00           H  
ATOM   2173  HG2 PRO   142      72.344 105.671  73.026  1.00  0.00           H  
ATOM   2174  HG3 PRO   142      73.646 104.433  73.225  1.00  0.00           H  
ATOM   2175  HD2 PRO   142      71.131 104.750  74.885  1.00  0.00           H  
ATOM   2176  HD3 PRO   142      71.659 103.359  73.822  1.00  0.00           H  
ATOM   2177  N   GLU   143      71.875 105.593  77.874  1.00  0.00           N  
ATOM   2178  CA  GLU   143      71.440 106.038  79.198  1.00  0.00           C  
ATOM   2179  C   GLU   143      70.898 104.893  80.093  1.00  0.00           C  
ATOM   2180  O   GLU   143      70.084 105.116  80.985  1.00  0.00           O  
ATOM   2181  CB  GLU   143      70.519 107.276  79.032  1.00  0.00           C  
ATOM   2182  CG  GLU   143      69.099 107.077  78.519  1.00  0.00           C  
ATOM   2183  CD  GLU   143      69.275 107.064  76.960  1.00  0.00           C  
ATOM   2184  OE1 GLU   143      68.746 106.123  76.382  1.00  0.00           O  
ATOM   2185  OE2 GLU   143      69.717 108.060  76.371  1.00  0.00           O1-
ATOM   2186  H   GLU   143      71.280 104.983  77.333  1.00  0.00           H  
ATOM   2187  HA  GLU   143      72.356 106.412  79.657  1.00  0.00           H  
ATOM   2188  HB2 GLU   143      70.447 107.727  80.021  1.00  0.00           H  
ATOM   2189  HB3 GLU   143      70.960 108.062  78.418  1.00  0.00           H  
ATOM   2190  HG2 GLU   143      68.616 106.148  78.821  1.00  0.00           H  
ATOM   2191  HG3 GLU   143      68.469 107.938  78.741  1.00  0.00           H  
ATOM   2192  N   GLY   144      71.458 103.679  79.977  1.00  0.00           N  
ATOM   2193  CA  GLY   144      71.388 102.561  80.892  1.00  0.00           C  
ATOM   2194  C   GLY   144      71.957 102.788  82.274  1.00  0.00           C  
ATOM   2195  O   GLY   144      72.868 103.556  82.451  1.00  0.00           O  
ATOM   2196  H   GLY   144      71.996 103.563  79.130  1.00  0.00           H  
ATOM   2197  HA2 GLY   144      70.377 102.157  80.935  1.00  0.00           H  
ATOM   2198  HA3 GLY   144      72.055 101.828  80.439  1.00  0.00           H  
ATOM   2199  N   GLN   145      71.405 102.314  83.438  1.00  0.00           N  
ATOM   2200  CA  GLN   145      71.926 102.337  84.899  1.00  0.00           C  
ATOM   2201  C   GLN   145      72.151 100.932  85.531  1.00  0.00           C  
ATOM   2202  O   GLN   145      71.619  99.926  85.069  1.00  0.00           O  
ATOM   2203  CB  GLN   145      71.091 103.297  85.767  1.00  0.00           C  
ATOM   2204  CG  GLN   145      70.924 104.669  85.167  1.00  0.00           C  
ATOM   2205  CD  GLN   145      70.426 105.657  86.157  1.00  0.00           C  
ATOM   2206  NE2 GLN   145      70.442 106.900  85.952  1.00  0.00           N  
ATOM   2207  OE1 GLN   145      69.756 105.275  87.158  1.00  0.00           O  
ATOM   2208  H   GLN   145      70.680 101.639  83.240  1.00  0.00           H  
ATOM   2209  HA  GLN   145      72.949 102.708  84.832  1.00  0.00           H  
ATOM   2210  HB2 GLN   145      70.102 102.847  85.860  1.00  0.00           H  
ATOM   2211  HB3 GLN   145      71.500 103.247  86.776  1.00  0.00           H  
ATOM   2212  HG2 GLN   145      71.861 105.108  84.826  1.00  0.00           H  
ATOM   2213  HG3 GLN   145      70.235 104.625  84.324  1.00  0.00           H  
ATOM   2214 HE21 GLN   145      69.988 107.530  86.597  1.00  0.00           H  
ATOM   2215 HE22 GLN   145      71.007 107.189  85.166  1.00  0.00           H  
ATOM   2216  N   GLY   146      72.925 100.839  86.603  1.00  0.00           N  
ATOM   2217  CA  GLY   146      73.358  99.644  87.244  1.00  0.00           C  
ATOM   2218  C   GLY   146      74.813  99.428  87.019  1.00  0.00           C  
ATOM   2219  O   GLY   146      75.251  99.571  85.845  1.00  0.00           O  
ATOM   2220  H   GLY   146      73.109 101.761  86.973  1.00  0.00           H  
ATOM   2221  HA2 GLY   146      73.106  99.737  88.301  1.00  0.00           H  
ATOM   2222  HA3 GLY   146      72.755  98.860  86.786  1.00  0.00           H  
ATOM   2223  N   ALA   147      75.485  99.030  88.029  1.00  0.00           N  
ATOM   2224  CA  ALA   147      76.954  99.252  88.178  1.00  0.00           C  
ATOM   2225  C   ALA   147      77.817  98.115  87.610  1.00  0.00           C  
ATOM   2226  O   ALA   147      77.330  96.997  87.367  1.00  0.00           O  
ATOM   2227  CB  ALA   147      77.145  99.541  89.692  1.00  0.00           C  
ATOM   2228  H   ALA   147      74.974  98.886  88.889  1.00  0.00           H  
ATOM   2229  HA  ALA   147      77.204 100.127  87.577  1.00  0.00           H  
ATOM   2230  HB1 ALA   147      76.509 100.404  89.892  1.00  0.00           H  
ATOM   2231  HB2 ALA   147      77.018  98.683  90.352  1.00  0.00           H  
ATOM   2232  HB3 ALA   147      78.152  99.942  89.807  1.00  0.00           H  
ATOM   2233  N   ILE   148      79.134  98.356  87.308  1.00  0.00           N  
ATOM   2234  CA  ILE   148      80.036  97.506  86.531  1.00  0.00           C  
ATOM   2235  C   ILE   148      81.346  97.059  87.321  1.00  0.00           C  
ATOM   2236  O   ILE   148      81.938  97.867  88.056  1.00  0.00           O  
ATOM   2237  CB  ILE   148      80.404  98.262  85.204  1.00  0.00           C  
ATOM   2238  CG1 ILE   148      79.062  98.499  84.451  1.00  0.00           C  
ATOM   2239  CG2 ILE   148      81.346  97.385  84.418  1.00  0.00           C  
ATOM   2240  CD1 ILE   148      79.226  99.143  83.052  1.00  0.00           C  
ATOM   2241  H   ILE   148      79.466  99.305  87.403  1.00  0.00           H  
ATOM   2242  HA  ILE   148      79.440  96.650  86.214  1.00  0.00           H  
ATOM   2243  HB  ILE   148      80.820  99.250  85.400  1.00  0.00           H  
ATOM   2244 HG12 ILE   148      78.593  97.519  84.364  1.00  0.00           H  
ATOM   2245 HG13 ILE   148      78.359  99.134  84.989  1.00  0.00           H  
ATOM   2246 HG21 ILE   148      81.626  97.967  83.541  1.00  0.00           H  
ATOM   2247 HG22 ILE   148      82.305  97.288  84.929  1.00  0.00           H  
ATOM   2248 HG23 ILE   148      80.926  96.405  84.192  1.00  0.00           H  
ATOM   2249 HD11 ILE   148      79.557  98.363  82.366  1.00  0.00           H  
ATOM   2250 HD12 ILE   148      78.229  99.556  82.897  1.00  0.00           H  
ATOM   2251 HD13 ILE   148      80.011  99.897  83.110  1.00  0.00           H  
ATOM   2252  N   LEU   149      81.726  95.763  87.116  1.00  0.00           N  
ATOM   2253  CA  LEU   149      83.014  95.265  87.621  1.00  0.00           C  
ATOM   2254  C   LEU   149      83.840  94.821  86.420  1.00  0.00           C  
ATOM   2255  O   LEU   149      83.275  94.279  85.491  1.00  0.00           O  
ATOM   2256  CB  LEU   149      82.899  94.209  88.713  1.00  0.00           C  
ATOM   2257  CG  LEU   149      81.735  94.250  89.822  1.00  0.00           C  
ATOM   2258  CD1 LEU   149      81.608  92.935  90.524  1.00  0.00           C  
ATOM   2259  CD2 LEU   149      82.106  95.357  90.810  1.00  0.00           C  
ATOM   2260  H   LEU   149      81.284  95.277  86.349  1.00  0.00           H  
ATOM   2261  HA  LEU   149      83.551  96.087  88.095  1.00  0.00           H  
ATOM   2262  HB2 LEU   149      82.690  93.280  88.181  1.00  0.00           H  
ATOM   2263  HB3 LEU   149      83.892  94.087  89.145  1.00  0.00           H  
ATOM   2264  HG  LEU   149      80.807  94.594  89.365  1.00  0.00           H  
ATOM   2265 HD11 LEU   149      80.845  92.961  91.302  1.00  0.00           H  
ATOM   2266 HD12 LEU   149      81.349  92.198  89.763  1.00  0.00           H  
ATOM   2267 HD13 LEU   149      82.559  92.609  90.945  1.00  0.00           H  
ATOM   2268 HD21 LEU   149      83.098  95.120  91.196  1.00  0.00           H  
ATOM   2269 HD22 LEU   149      82.205  96.278  90.236  1.00  0.00           H  
ATOM   2270 HD23 LEU   149      81.252  95.357  91.487  1.00  0.00           H  
ATOM   2271  N   LEU   150      85.161  95.029  86.516  1.00  0.00           N  
ATOM   2272  CA  LEU   150      86.191  94.451  85.661  1.00  0.00           C  
ATOM   2273  C   LEU   150      86.396  93.023  86.160  1.00  0.00           C  
ATOM   2274  O   LEU   150      86.140  92.839  87.388  1.00  0.00           O  
ATOM   2275  CB  LEU   150      87.420  95.217  85.709  1.00  0.00           C  
ATOM   2276  CG  LEU   150      87.529  96.740  85.214  1.00  0.00           C  
ATOM   2277  CD1 LEU   150      88.737  97.418  85.977  1.00  0.00           C  
ATOM   2278  CD2 LEU   150      87.896  96.982  83.740  1.00  0.00           C  
ATOM   2279  H   LEU   150      85.505  95.588  87.284  1.00  0.00           H  
ATOM   2280  HA  LEU   150      85.747  94.423  84.666  1.00  0.00           H  
ATOM   2281  HB2 LEU   150      87.710  95.302  86.756  1.00  0.00           H  
ATOM   2282  HB3 LEU   150      88.231  94.728  85.171  1.00  0.00           H  
ATOM   2283  HG  LEU   150      86.539  97.150  85.412  1.00  0.00           H  
ATOM   2284 HD11 LEU   150      88.885  97.179  87.030  1.00  0.00           H  
ATOM   2285 HD12 LEU   150      89.730  97.310  85.540  1.00  0.00           H  
ATOM   2286 HD13 LEU   150      88.513  98.484  85.933  1.00  0.00           H  
ATOM   2287 HD21 LEU   150      88.699  96.334  83.389  1.00  0.00           H  
ATOM   2288 HD22 LEU   150      86.999  96.780  83.156  1.00  0.00           H  
ATOM   2289 HD23 LEU   150      88.116  98.039  83.590  1.00  0.00           H  
ATOM   2290  N   VAL   151      86.993  92.134  85.339  1.00  0.00           N  
ATOM   2291  CA  VAL   151      87.635  90.919  85.883  1.00  0.00           C  
ATOM   2292  C   VAL   151      89.122  91.197  86.095  1.00  0.00           C  
ATOM   2293  O   VAL   151      89.749  91.930  85.295  1.00  0.00           O  
ATOM   2294  CB  VAL   151      87.434  89.758  84.845  1.00  0.00           C  
ATOM   2295  CG1 VAL   151      87.889  88.496  85.566  1.00  0.00           C  
ATOM   2296  CG2 VAL   151      85.980  89.590  84.496  1.00  0.00           C  
ATOM   2297  H   VAL   151      87.202  92.572  84.453  1.00  0.00           H  
ATOM   2298  HA  VAL   151      87.026  90.658  86.748  1.00  0.00           H  
ATOM   2299  HB  VAL   151      88.079  89.860  83.973  1.00  0.00           H  
ATOM   2300 HG11 VAL   151      88.951  88.614  85.780  1.00  0.00           H  
ATOM   2301 HG12 VAL   151      87.452  88.377  86.558  1.00  0.00           H  
ATOM   2302 HG13 VAL   151      87.772  87.549  85.038  1.00  0.00           H  
ATOM   2303 HG21 VAL   151      85.906  88.656  83.939  1.00  0.00           H  
ATOM   2304 HG22 VAL   151      85.399  89.532  85.416  1.00  0.00           H  
ATOM   2305 HG23 VAL   151      85.680  90.359  83.784  1.00  0.00           H  
ATOM   2306  N   ASN   152      89.708  90.856  87.261  1.00  0.00           N  
ATOM   2307  CA  ASN   152      91.071  91.195  87.765  1.00  0.00           C  
ATOM   2308  C   ASN   152      92.057  90.315  87.125  1.00  0.00           C  
ATOM   2309  O   ASN   152      92.842  89.584  87.764  1.00  0.00           O  
ATOM   2310  CB  ASN   152      91.206  91.201  89.301  1.00  0.00           C  
ATOM   2311  CG  ASN   152      92.354  92.071  89.890  1.00  0.00           C  
ATOM   2312  ND2 ASN   152      92.677  91.817  91.115  1.00  0.00           N  
ATOM   2313  OD1 ASN   152      92.990  92.894  89.269  1.00  0.00           O  
ATOM   2314  H   ASN   152      89.086  90.560  88.000  1.00  0.00           H  
ATOM   2315  HA  ASN   152      91.255  92.234  87.491  1.00  0.00           H  
ATOM   2316  HB2 ASN   152      90.305  91.662  89.706  1.00  0.00           H  
ATOM   2317  HB3 ASN   152      91.183  90.178  89.677  1.00  0.00           H  
ATOM   2318 HD21 ASN   152      93.470  92.312  91.497  1.00  0.00           H  
ATOM   2319 HD22 ASN   152      92.168  91.056  91.542  1.00  0.00           H  
ATOM   2320  N   CYS   153      92.004  90.124  85.787  1.00  0.00           N  
ATOM   2321  CA  CYS   153      92.889  89.216  85.037  1.00  0.00           C  
ATOM   2322  C   CYS   153      94.315  89.660  84.763  1.00  0.00           C  
ATOM   2323  O   CYS   153      95.090  88.959  84.106  1.00  0.00           O  
ATOM   2324  CB  CYS   153      92.220  88.849  83.710  1.00  0.00           C  
ATOM   2325  SG  CYS   153      91.331  90.176  83.018  1.00  0.00           S  
ATOM   2326  H   CYS   153      91.258  90.599  85.298  1.00  0.00           H  
ATOM   2327  HA  CYS   153      93.020  88.290  85.598  1.00  0.00           H  
ATOM   2328  HB2 CYS   153      92.799  88.336  82.943  1.00  0.00           H  
ATOM   2329  HB3 CYS   153      91.402  88.157  83.911  1.00  0.00           H  
ATOM   2330  HG  CYS   153      92.359  91.030  83.022  1.00  0.00           H  
ATOM   2331  N   ASP   154      94.729  90.803  85.342  1.00  0.00           N  
ATOM   2332  CA  ASP   154      96.107  91.352  85.285  1.00  0.00           C  
ATOM   2333  C   ASP   154      96.949  90.970  86.539  1.00  0.00           C  
ATOM   2334  O   ASP   154      96.439  90.420  87.491  1.00  0.00           O  
ATOM   2335  CB  ASP   154      96.052  92.851  84.973  1.00  0.00           C  
ATOM   2336  CG  ASP   154      95.617  93.780  86.131  1.00  0.00           C  
ATOM   2337  OD1 ASP   154      95.275  93.291  87.271  1.00  0.00           O  
ATOM   2338  OD2 ASP   154      95.813  94.997  85.998  1.00  0.00           O1-
ATOM   2339  H   ASP   154      94.075  91.142  86.033  1.00  0.00           H  
ATOM   2340  HA  ASP   154      96.646  90.825  84.498  1.00  0.00           H  
ATOM   2341  HB2 ASP   154      97.066  93.201  84.779  1.00  0.00           H  
ATOM   2342  HB3 ASP   154      95.408  93.098  84.129  1.00  0.00           H  
ATOM   2343  N   ARG   155      98.226  91.433  86.685  1.00  0.00           N  
ATOM   2344  CA  ARG   155      99.064  91.269  87.846  1.00  0.00           C  
ATOM   2345  C   ARG   155     100.095  92.358  88.085  1.00  0.00           C  
ATOM   2346  O   ARG   155     101.028  92.485  87.283  1.00  0.00           O  
ATOM   2347  CB  ARG   155      99.795  89.904  87.755  1.00  0.00           C  
ATOM   2348  CG  ARG   155     100.525  89.604  88.994  1.00  0.00           C  
ATOM   2349  CD  ARG   155     101.473  88.402  88.801  1.00  0.00           C  
ATOM   2350  NE  ARG   155     102.663  88.794  87.932  1.00  0.00           N  
ATOM   2351  CZ  ARG   155     103.187  88.116  86.887  1.00  0.00           C  
ATOM   2352  NH1 ARG   155     102.948  86.869  86.779  1.00  0.00           N1+
ATOM   2353  NH2 ARG   155     103.994  88.800  86.148  1.00  0.00           N  
ATOM   2354  H   ARG   155      98.499  92.061  85.941  1.00  0.00           H  
ATOM   2355  HA  ARG   155      98.454  91.257  88.749  1.00  0.00           H  
ATOM   2356  HB2 ARG   155      99.067  89.164  87.424  1.00  0.00           H  
ATOM   2357  HB3 ARG   155     100.515  89.966  86.939  1.00  0.00           H  
ATOM   2358  HG2 ARG   155     101.193  90.395  89.332  1.00  0.00           H  
ATOM   2359  HG3 ARG   155      99.795  89.373  89.770  1.00  0.00           H  
ATOM   2360  HD2 ARG   155     101.895  88.087  89.755  1.00  0.00           H  
ATOM   2361  HD3 ARG   155     100.931  87.623  88.266  1.00  0.00           H  
ATOM   2362  HE  ARG   155     103.162  89.644  88.150  1.00  0.00           H  
ATOM   2363 HH11 ARG   155     102.391  86.408  87.484  1.00  0.00           H  
ATOM   2364 HH12 ARG   155     103.229  86.444  85.907  1.00  0.00           H  
ATOM   2365 HH21 ARG   155     104.464  88.462  85.321  1.00  0.00           H  
ATOM   2366 HH22 ARG   155     104.050  89.787  86.356  1.00  0.00           H  
ATOM   2367  N   GLU   156      99.939  93.173  89.070  1.00  0.00           N  
ATOM   2368  CA  GLU   156     100.819  94.296  89.358  1.00  0.00           C  
ATOM   2369  C   GLU   156     102.142  93.899  90.100  1.00  0.00           C  
ATOM   2370  O   GLU   156     103.098  94.643  90.106  1.00  0.00           O  
ATOM   2371  CB  GLU   156     100.105  95.479  90.019  1.00  0.00           C  
ATOM   2372  CG  GLU   156      99.068  95.975  89.019  1.00  0.00           C  
ATOM   2373  CD  GLU   156      97.657  95.403  89.224  1.00  0.00           C  
ATOM   2374  OE1 GLU   156      96.619  95.856  88.679  1.00  0.00           O  
ATOM   2375  OE2 GLU   156      97.405  94.458  89.992  1.00  0.00           O1-
ATOM   2376  H   GLU   156      99.156  93.093  89.703  1.00  0.00           H  
ATOM   2377  HA  GLU   156     101.155  94.676  88.394  1.00  0.00           H  
ATOM   2378  HB2 GLU   156      99.719  95.087  90.960  1.00  0.00           H  
ATOM   2379  HB3 GLU   156     100.843  96.254  90.225  1.00  0.00           H  
ATOM   2380  HG2 GLU   156      99.023  97.054  89.166  1.00  0.00           H  
ATOM   2381  HG3 GLU   156      99.359  95.774  87.988  1.00  0.00           H  
ATOM   2382  N   THR   157     102.219  92.679  90.654  1.00  0.00           N  
ATOM   2383  CA  THR   157     103.353  92.140  91.470  1.00  0.00           C  
ATOM   2384  C   THR   157     104.268  91.289  90.675  1.00  0.00           C  
ATOM   2385  O   THR   157     103.784  90.207  90.234  1.00  0.00           O  
ATOM   2386  CB  THR   157     102.725  91.153  92.488  1.00  0.00           C  
ATOM   2387  CG2 THR   157     103.658  90.406  93.452  1.00  0.00           C  
ATOM   2388  OG1 THR   157     101.920  92.026  93.257  1.00  0.00           O  
ATOM   2389  H   THR   157     101.339  92.189  90.571  1.00  0.00           H  
ATOM   2390  HA  THR   157     103.800  92.939  92.061  1.00  0.00           H  
ATOM   2391  HB  THR   157     102.041  90.447  92.019  1.00  0.00           H  
ATOM   2392  HG1 THR   157     101.199  92.149  92.635  1.00  0.00           H  
ATOM   2393 HG21 THR   157     104.314  91.148  93.907  1.00  0.00           H  
ATOM   2394 HG22 THR   157     103.035  89.928  94.208  1.00  0.00           H  
ATOM   2395 HG23 THR   157     104.364  89.738  92.957  1.00  0.00           H  
ATOM   2396  N   PRO   158     105.595  91.515  90.577  1.00  0.00           N  
ATOM   2397  CA  PRO   158     106.450  91.011  89.422  1.00  0.00           C  
ATOM   2398  C   PRO   158     106.628  89.506  89.344  1.00  0.00           C  
ATOM   2399  O   PRO   158     106.723  88.979  88.226  1.00  0.00           O  
ATOM   2400  CB  PRO   158     107.779  91.774  89.496  1.00  0.00           C  
ATOM   2401  CG  PRO   158     107.650  92.420  90.827  1.00  0.00           C  
ATOM   2402  CD  PRO   158     106.257  92.725  91.070  1.00  0.00           C  
ATOM   2403  HA  PRO   158     106.034  91.300  88.457  1.00  0.00           H  
ATOM   2404  HB2 PRO   158     108.663  91.138  89.539  1.00  0.00           H  
ATOM   2405  HB3 PRO   158     107.879  92.453  88.649  1.00  0.00           H  
ATOM   2406  HG2 PRO   158     108.054  91.863  91.672  1.00  0.00           H  
ATOM   2407  HG3 PRO   158     108.206  93.348  90.693  1.00  0.00           H  
ATOM   2408  HD2 PRO   158     106.154  92.804  92.152  1.00  0.00           H  
ATOM   2409  HD3 PRO   158     105.946  93.600  90.500  1.00  0.00           H  
ATOM   2410  N   TRP   159     106.588  88.796  90.444  1.00  0.00           N  
ATOM   2411  CA  TRP   159     107.070  87.387  90.434  1.00  0.00           C  
ATOM   2412  C   TRP   159     106.086  86.326  90.298  1.00  0.00           C  
ATOM   2413  O   TRP   159     106.377  85.181  90.007  1.00  0.00           O  
ATOM   2414  CB  TRP   159     108.158  87.175  91.657  1.00  0.00           C  
ATOM   2415  CG  TRP   159     107.588  87.031  93.061  1.00  0.00           C  
ATOM   2416  CD1 TRP   159     107.379  85.801  93.656  1.00  0.00           C  
ATOM   2417  CD2 TRP   159     107.206  88.031  94.039  1.00  0.00           C  
ATOM   2418  CE2 TRP   159     106.623  87.359  95.199  1.00  0.00           C  
ATOM   2419  CE3 TRP   159     107.128  89.473  94.034  1.00  0.00           C  
ATOM   2420  NE1 TRP   159     106.715  86.017  94.872  1.00  0.00           N  
ATOM   2421  CZ2 TRP   159     105.896  88.022  96.212  1.00  0.00           C  
ATOM   2422  CZ3 TRP   159     106.502  90.144  95.158  1.00  0.00           C  
ATOM   2423  CH2 TRP   159     105.884  89.419  96.189  1.00  0.00           C  
ATOM   2424  H   TRP   159     106.446  89.261  91.329  1.00  0.00           H  
ATOM   2425  HA  TRP   159     107.697  87.208  89.561  1.00  0.00           H  
ATOM   2426  HB2 TRP   159     108.764  86.292  91.457  1.00  0.00           H  
ATOM   2427  HB3 TRP   159     108.847  88.019  91.630  1.00  0.00           H  
ATOM   2428  HD1 TRP   159     107.622  84.870  93.165  1.00  0.00           H  
ATOM   2429  HE1 TRP   159     106.342  85.212  95.353  1.00  0.00           H  
ATOM   2430  HE3 TRP   159     107.497  90.013  93.174  1.00  0.00           H  
ATOM   2431  HZ2 TRP   159     105.492  87.457  97.040  1.00  0.00           H  
ATOM   2432  HZ3 TRP   159     106.433  91.218  95.070  1.00  0.00           H  
ATOM   2433  HH2 TRP   159     105.384  89.886  97.025  1.00  0.00           H  
ATOM   2434  N   LEU   160     104.822  86.459  90.795  1.00  0.00           N  
ATOM   2435  CA  LEU   160     103.821  85.435  91.128  1.00  0.00           C  
ATOM   2436  C   LEU   160     103.314  84.700  89.846  1.00  0.00           C  
ATOM   2437  O   LEU   160     102.712  85.432  89.066  1.00  0.00           O  
ATOM   2438  CB  LEU   160     102.641  86.041  91.985  1.00  0.00           C  
ATOM   2439  CG  LEU   160     103.003  86.608  93.311  1.00  0.00           C  
ATOM   2440  CD1 LEU   160     101.826  87.343  93.843  1.00  0.00           C  
ATOM   2441  CD2 LEU   160     103.432  85.387  94.260  1.00  0.00           C  
ATOM   2442  H   LEU   160     104.570  87.417  90.996  1.00  0.00           H  
ATOM   2443  HA  LEU   160     104.310  84.610  91.648  1.00  0.00           H  
ATOM   2444  HB2 LEU   160     102.077  86.777  91.413  1.00  0.00           H  
ATOM   2445  HB3 LEU   160     101.889  85.254  92.046  1.00  0.00           H  
ATOM   2446  HG  LEU   160     103.913  87.200  93.216  1.00  0.00           H  
ATOM   2447 HD11 LEU   160     101.909  87.456  94.924  1.00  0.00           H  
ATOM   2448 HD12 LEU   160     101.663  88.325  93.399  1.00  0.00           H  
ATOM   2449 HD13 LEU   160     100.889  86.822  93.648  1.00  0.00           H  
ATOM   2450 HD21 LEU   160     104.359  84.875  94.001  1.00  0.00           H  
ATOM   2451 HD22 LEU   160     103.585  85.734  95.282  1.00  0.00           H  
ATOM   2452 HD23 LEU   160     102.585  84.707  94.165  1.00  0.00           H  
ATOM   2453  N   PRO   161     103.497  83.382  89.537  1.00  0.00           N  
ATOM   2454  CA  PRO   161     103.177  82.809  88.205  1.00  0.00           C  
ATOM   2455  C   PRO   161     101.668  82.713  87.866  1.00  0.00           C  
ATOM   2456  O   PRO   161     101.275  82.107  86.833  1.00  0.00           O  
ATOM   2457  CB  PRO   161     103.930  81.412  88.206  1.00  0.00           C  
ATOM   2458  CG  PRO   161     104.033  81.078  89.666  1.00  0.00           C  
ATOM   2459  CD  PRO   161     104.273  82.431  90.339  1.00  0.00           C  
ATOM   2460  HA  PRO   161     103.702  83.480  87.525  1.00  0.00           H  
ATOM   2461  HB2 PRO   161     103.454  80.596  87.662  1.00  0.00           H  
ATOM   2462  HB3 PRO   161     104.926  81.458  87.766  1.00  0.00           H  
ATOM   2463  HG2 PRO   161     103.175  80.612  90.151  1.00  0.00           H  
ATOM   2464  HG3 PRO   161     104.931  80.476  89.803  1.00  0.00           H  
ATOM   2465  HD2 PRO   161     103.974  82.279  91.376  1.00  0.00           H  
ATOM   2466  HD3 PRO   161     105.316  82.739  90.268  1.00  0.00           H  
ATOM   2467  N   LYS   162     100.746  83.262  88.694  1.00  0.00           N  
ATOM   2468  CA  LYS   162      99.379  83.550  88.295  1.00  0.00           C  
ATOM   2469  C   LYS   162      98.959  84.909  88.647  1.00  0.00           C  
ATOM   2470  O   LYS   162      99.494  85.481  89.549  1.00  0.00           O  
ATOM   2471  CB  LYS   162      98.396  82.480  88.867  1.00  0.00           C  
ATOM   2472  CG  LYS   162      98.427  82.339  90.388  1.00  0.00           C  
ATOM   2473  CD  LYS   162      97.656  81.061  90.810  1.00  0.00           C  
ATOM   2474  CE  LYS   162      98.002  80.888  92.294  1.00  0.00           C  
ATOM   2475  NZ  LYS   162      97.363  79.681  92.809  1.00  0.00           N1+
ATOM   2476  H   LYS   162     101.039  83.679  89.566  1.00  0.00           H  
ATOM   2477  HA  LYS   162      99.270  83.351  87.228  1.00  0.00           H  
ATOM   2478  HB2 LYS   162      97.387  82.732  88.541  1.00  0.00           H  
ATOM   2479  HB3 LYS   162      98.595  81.525  88.381  1.00  0.00           H  
ATOM   2480  HG2 LYS   162      99.466  82.262  90.708  1.00  0.00           H  
ATOM   2481  HG3 LYS   162      97.935  83.215  90.812  1.00  0.00           H  
ATOM   2482  HD2 LYS   162      96.587  81.240  90.694  1.00  0.00           H  
ATOM   2483  HD3 LYS   162      98.025  80.179  90.287  1.00  0.00           H  
ATOM   2484  HE2 LYS   162      99.085  80.764  92.294  1.00  0.00           H  
ATOM   2485  HE3 LYS   162      97.742  81.734  92.931  1.00  0.00           H  
ATOM   2486  HZ1 LYS   162      97.556  79.438  93.770  1.00  0.00           H  
ATOM   2487  HZ2 LYS   162      96.354  79.727  92.802  1.00  0.00           H  
ATOM   2488  HZ3 LYS   162      97.502  78.887  92.200  1.00  0.00           H  
ATOM   2489  N   GLU   163      97.905  85.319  87.909  1.00  0.00           N  
ATOM   2490  CA  GLU   163      97.202  86.612  88.031  1.00  0.00           C  
ATOM   2491  C   GLU   163      96.393  86.755  89.328  1.00  0.00           C  
ATOM   2492  O   GLU   163      95.979  85.738  90.011  1.00  0.00           O  
ATOM   2493  CB  GLU   163      96.450  86.809  86.694  1.00  0.00           C  
ATOM   2494  CG  GLU   163      95.022  86.212  86.634  1.00  0.00           C  
ATOM   2495  CD  GLU   163      94.930  84.738  86.265  1.00  0.00           C  
ATOM   2496  OE1 GLU   163      95.930  84.014  86.327  1.00  0.00           O  
ATOM   2497  OE2 GLU   163      93.854  84.320  85.871  1.00  0.00           O1-
ATOM   2498  H   GLU   163      97.413  84.666  87.316  1.00  0.00           H  
ATOM   2499  HA  GLU   163      97.938  87.397  88.205  1.00  0.00           H  
ATOM   2500  HB2 GLU   163      96.373  87.891  86.587  1.00  0.00           H  
ATOM   2501  HB3 GLU   163      97.043  86.408  85.872  1.00  0.00           H  
ATOM   2502  HG2 GLU   163      94.537  86.375  87.596  1.00  0.00           H  
ATOM   2503  HG3 GLU   163      94.498  86.789  85.872  1.00  0.00           H  
ATOM   2504  N   ASP   164      95.859  87.958  89.593  1.00  0.00           N  
ATOM   2505  CA  ASP   164      95.153  88.313  90.885  1.00  0.00           C  
ATOM   2506  C   ASP   164      93.677  87.874  90.962  1.00  0.00           C  
ATOM   2507  O   ASP   164      93.201  87.823  92.036  1.00  0.00           O  
ATOM   2508  CB  ASP   164      95.123  89.796  90.932  1.00  0.00           C  
ATOM   2509  CG  ASP   164      96.490  90.622  90.766  1.00  0.00           C  
ATOM   2510  OD1 ASP   164      96.269  91.808  90.421  1.00  0.00           O  
ATOM   2511  OD2 ASP   164      97.620  90.115  91.087  1.00  0.00           O1-
ATOM   2512  H   ASP   164      96.078  88.744  88.998  1.00  0.00           H  
ATOM   2513  HA  ASP   164      95.725  87.954  91.740  1.00  0.00           H  
ATOM   2514  HB2 ASP   164      94.422  90.101  90.155  1.00  0.00           H  
ATOM   2515  HB3 ASP   164      94.600  90.061  91.850  1.00  0.00           H  
ATOM   2516  N   CYS   165      93.020  87.395  89.874  1.00  0.00           N  
ATOM   2517  CA  CYS   165      91.779  86.632  90.017  1.00  0.00           C  
ATOM   2518  C   CYS   165      92.106  85.213  90.644  1.00  0.00           C  
ATOM   2519  O   CYS   165      91.236  84.601  91.331  1.00  0.00           O  
ATOM   2520  CB  CYS   165      91.145  86.189  88.683  1.00  0.00           C  
ATOM   2521  SG  CYS   165      90.125  87.460  87.853  1.00  0.00           S  
ATOM   2522  H   CYS   165      93.446  87.419  88.959  1.00  0.00           H  
ATOM   2523  HA  CYS   165      91.139  87.095  90.767  1.00  0.00           H  
ATOM   2524  HB2 CYS   165      91.946  85.837  88.034  1.00  0.00           H  
ATOM   2525  HB3 CYS   165      90.446  85.380  88.897  1.00  0.00           H  
ATOM   2526  HG  CYS   165      90.956  87.681  86.831  1.00  0.00           H  
ATOM   2527  N   ARG   166      93.388  84.740  90.642  1.00  0.00           N  
ATOM   2528  CA  ARG   166      93.838  83.389  91.019  1.00  0.00           C  
ATOM   2529  C   ARG   166      94.800  83.467  92.231  1.00  0.00           C  
ATOM   2530  O   ARG   166      95.409  82.462  92.587  1.00  0.00           O  
ATOM   2531  CB  ARG   166      94.418  82.654  89.758  1.00  0.00           C  
ATOM   2532  CG  ARG   166      93.359  82.523  88.690  1.00  0.00           C  
ATOM   2533  CD  ARG   166      93.559  81.319  87.654  1.00  0.00           C  
ATOM   2534  NE  ARG   166      94.798  81.541  86.842  1.00  0.00           N  
ATOM   2535  CZ  ARG   166      95.826  80.857  86.590  1.00  0.00           C  
ATOM   2536  NH1 ARG   166      96.125  79.624  87.012  1.00  0.00           N1+
ATOM   2537  NH2 ARG   166      96.761  81.355  85.820  1.00  0.00           N  
ATOM   2538  H   ARG   166      94.069  85.363  90.231  1.00  0.00           H  
ATOM   2539  HA  ARG   166      92.952  82.877  91.395  1.00  0.00           H  
ATOM   2540  HB2 ARG   166      95.365  83.105  89.461  1.00  0.00           H  
ATOM   2541  HB3 ARG   166      94.579  81.620  90.061  1.00  0.00           H  
ATOM   2542  HG2 ARG   166      92.437  82.126  89.113  1.00  0.00           H  
ATOM   2543  HG3 ARG   166      93.242  83.467  88.158  1.00  0.00           H  
ATOM   2544  HD2 ARG   166      93.691  80.471  88.326  1.00  0.00           H  
ATOM   2545  HD3 ARG   166      92.719  81.230  86.965  1.00  0.00           H  
ATOM   2546  HE  ARG   166      94.819  82.456  86.415  1.00  0.00           H  
ATOM   2547 HH11 ARG   166      95.440  79.161  87.591  1.00  0.00           H  
ATOM   2548 HH12 ARG   166      96.928  79.131  86.648  1.00  0.00           H  
ATOM   2549 HH21 ARG   166      96.661  82.328  85.571  1.00  0.00           H  
ATOM   2550 HH22 ARG   166      97.567  80.980  85.340  1.00  0.00           H  
ATOM   2551  N   ASP   167      94.964  84.665  92.853  1.00  0.00           N  
ATOM   2552  CA  ASP   167      95.626  84.872  94.197  1.00  0.00           C  
ATOM   2553  C   ASP   167      94.954  84.064  95.371  1.00  0.00           C  
ATOM   2554  O   ASP   167      93.900  83.545  95.229  1.00  0.00           O  
ATOM   2555  CB  ASP   167      95.719  86.381  94.508  1.00  0.00           C  
ATOM   2556  CG  ASP   167      94.377  87.000  94.676  1.00  0.00           C  
ATOM   2557  OD1 ASP   167      94.261  88.223  94.880  1.00  0.00           O  
ATOM   2558  OD2 ASP   167      93.297  86.398  94.528  1.00  0.00           O1-
ATOM   2559  H   ASP   167      94.268  85.338  92.567  1.00  0.00           H  
ATOM   2560  HA  ASP   167      96.672  84.564  94.225  1.00  0.00           H  
ATOM   2561  HB2 ASP   167      96.358  86.478  95.386  1.00  0.00           H  
ATOM   2562  HB3 ASP   167      96.293  86.873  93.724  1.00  0.00           H  
ATOM   2563  N   GLU   168      95.621  83.871  96.470  1.00  0.00           N  
ATOM   2564  CA  GLU   168      95.120  83.295  97.698  1.00  0.00           C  
ATOM   2565  C   GLU   168      94.954  84.367  98.746  1.00  0.00           C  
ATOM   2566  O   GLU   168      93.857  84.488  99.356  1.00  0.00           O  
ATOM   2567  CB  GLU   168      95.958  82.058  98.146  1.00  0.00           C  
ATOM   2568  CG  GLU   168      95.360  81.572  99.564  1.00  0.00           C  
ATOM   2569  CD  GLU   168      93.820  81.431  99.702  1.00  0.00           C  
ATOM   2570  OE1 GLU   168      93.167  81.223  98.648  1.00  0.00           O  
ATOM   2571  OE2 GLU   168      93.279  81.436 100.799  1.00  0.00           O1-
ATOM   2572  H   GLU   168      96.519  84.332  96.462  1.00  0.00           H  
ATOM   2573  HA  GLU   168      94.102  82.917  97.599  1.00  0.00           H  
ATOM   2574  HB2 GLU   168      95.895  81.229  97.442  1.00  0.00           H  
ATOM   2575  HB3 GLU   168      96.989  82.413  98.149  1.00  0.00           H  
ATOM   2576  HG2 GLU   168      95.733  80.558  99.710  1.00  0.00           H  
ATOM   2577  HG3 GLU   168      95.679  82.137 100.441  1.00  0.00           H  
ATOM   2578  N   LYS   169      95.858  85.349  98.788  1.00  0.00           N  
ATOM   2579  CA  LYS   169      95.823  86.607  99.662  1.00  0.00           C  
ATOM   2580  C   LYS   169      96.241  87.880  98.879  1.00  0.00           C  
ATOM   2581  O   LYS   169      97.346  87.967  98.410  1.00  0.00           O  
ATOM   2582  CB  LYS   169      96.551  86.526 100.957  1.00  0.00           C  
ATOM   2583  CG  LYS   169      96.151  85.410 101.957  1.00  0.00           C  
ATOM   2584  CD  LYS   169      94.656  85.521 102.529  1.00  0.00           C  
ATOM   2585  CE  LYS   169      94.440  84.278 103.403  1.00  0.00           C  
ATOM   2586  NZ  LYS   169      93.436  84.533 104.405  1.00  0.00           N1+
ATOM   2587  H   LYS   169      96.674  85.111  98.242  1.00  0.00           H  
ATOM   2588  HA  LYS   169      94.799  86.838  99.954  1.00  0.00           H  
ATOM   2589  HB2 LYS   169      97.557  86.201 100.689  1.00  0.00           H  
ATOM   2590  HB3 LYS   169      96.589  87.450 101.535  1.00  0.00           H  
ATOM   2591  HG2 LYS   169      96.119  84.485 101.381  1.00  0.00           H  
ATOM   2592  HG3 LYS   169      96.824  85.315 102.808  1.00  0.00           H  
ATOM   2593  HD2 LYS   169      94.659  86.457 103.088  1.00  0.00           H  
ATOM   2594  HD3 LYS   169      93.949  85.559 101.700  1.00  0.00           H  
ATOM   2595  HE2 LYS   169      94.236  83.451 102.723  1.00  0.00           H  
ATOM   2596  HE3 LYS   169      95.393  84.033 103.872  1.00  0.00           H  
ATOM   2597  HZ1 LYS   169      93.852  85.028 105.182  1.00  0.00           H  
ATOM   2598  HZ2 LYS   169      92.562  84.920 104.080  1.00  0.00           H  
ATOM   2599  HZ3 LYS   169      93.153  83.679 104.863  1.00  0.00           H  
ATOM   2600  N   VAL   170      95.258  88.748  98.677  1.00  0.00           N  
ATOM   2601  CA  VAL   170      95.419  90.127  98.145  1.00  0.00           C  
ATOM   2602  C   VAL   170      96.333  90.998  98.978  1.00  0.00           C  
ATOM   2603  O   VAL   170      96.359  90.932 100.208  1.00  0.00           O  
ATOM   2604  CB  VAL   170      94.047  90.753  98.063  1.00  0.00           C  
ATOM   2605  CG1 VAL   170      93.273  90.940  99.462  1.00  0.00           C  
ATOM   2606  CG2 VAL   170      94.223  92.167  97.323  1.00  0.00           C  
ATOM   2607  H   VAL   170      94.409  88.619  99.209  1.00  0.00           H  
ATOM   2608  HA  VAL   170      95.924  90.160  97.180  1.00  0.00           H  
ATOM   2609  HB  VAL   170      93.377  90.116  97.485  1.00  0.00           H  
ATOM   2610 HG11 VAL   170      93.920  91.142 100.317  1.00  0.00           H  
ATOM   2611 HG12 VAL   170      92.611  91.806  99.472  1.00  0.00           H  
ATOM   2612 HG13 VAL   170      92.573  90.124  99.642  1.00  0.00           H  
ATOM   2613 HG21 VAL   170      94.867  92.902  97.806  1.00  0.00           H  
ATOM   2614 HG22 VAL   170      94.596  92.121  96.299  1.00  0.00           H  
ATOM   2615 HG23 VAL   170      93.192  92.505  97.216  1.00  0.00           H  
ATOM   2616  N   TYR   171      97.093  91.824  98.323  1.00  0.00           N  
ATOM   2617  CA  TYR   171      98.159  92.562  98.996  1.00  0.00           C  
ATOM   2618  C   TYR   171      98.392  94.056  98.573  1.00  0.00           C  
ATOM   2619  O   TYR   171      98.894  94.844  99.374  1.00  0.00           O  
ATOM   2620  CB  TYR   171      99.502  91.801  99.188  1.00  0.00           C  
ATOM   2621  CG  TYR   171      99.532  90.857 100.394  1.00  0.00           C  
ATOM   2622  CD1 TYR   171      99.522  91.383 101.719  1.00  0.00           C  
ATOM   2623  CD2 TYR   171      99.691  89.476 100.199  1.00  0.00           C  
ATOM   2624  CE1 TYR   171      99.807  90.499 102.840  1.00  0.00           C  
ATOM   2625  CE2 TYR   171      99.915  88.622 101.302  1.00  0.00           C  
ATOM   2626  CZ  TYR   171      99.817  89.115 102.619  1.00  0.00           C  
ATOM   2627  OH  TYR   171      99.814  88.215 103.678  1.00  0.00           O  
ATOM   2628  H   TYR   171      97.156  91.733  97.319  1.00  0.00           H  
ATOM   2629  HA  TYR   171      97.867  92.741 100.031  1.00  0.00           H  
ATOM   2630  HB2 TYR   171      99.660  91.242  98.266  1.00  0.00           H  
ATOM   2631  HB3 TYR   171     100.223  92.590  99.408  1.00  0.00           H  
ATOM   2632  HD1 TYR   171      99.446  92.443 101.914  1.00  0.00           H  
ATOM   2633  HD2 TYR   171      99.664  89.059  99.203  1.00  0.00           H  
ATOM   2634  HE1 TYR   171      99.896  90.966 103.809  1.00  0.00           H  
ATOM   2635  HE2 TYR   171      99.996  87.555 101.159  1.00  0.00           H  
ATOM   2636  HH  TYR   171      99.914  87.298 103.413  1.00  0.00           H  
ATOM   2637  N   SER   172      98.157  94.435  97.340  1.00  0.00           N  
ATOM   2638  CA  SER   172      98.629  95.711  96.754  1.00  0.00           C  
ATOM   2639  C   SER   172      97.670  96.932  96.791  1.00  0.00           C  
ATOM   2640  O   SER   172      96.410  96.714  96.676  1.00  0.00           O  
ATOM   2641  CB  SER   172      99.144  95.580  95.302  1.00  0.00           C  
ATOM   2642  OG  SER   172      99.605  96.774  94.782  1.00  0.00           O  
ATOM   2643  H   SER   172      97.797  93.733  96.709  1.00  0.00           H  
ATOM   2644  HA  SER   172      99.512  96.073  97.280  1.00  0.00           H  
ATOM   2645  HB2 SER   172      99.944  94.845  95.211  1.00  0.00           H  
ATOM   2646  HB3 SER   172      98.242  95.277  94.770  1.00  0.00           H  
ATOM   2647  HG  SER   172     100.350  96.556  94.218  1.00  0.00           H  
ATOM   2648  N   LYS   173      98.215  98.200  96.933  1.00  0.00           N  
ATOM   2649  CA  LYS   173      97.427  99.510  96.598  1.00  0.00           C  
ATOM   2650  C   LYS   173      96.690  99.427  95.194  1.00  0.00           C  
ATOM   2651  O   LYS   173      95.551  99.883  94.994  1.00  0.00           O  
ATOM   2652  CB  LYS   173      98.301 100.746  96.755  1.00  0.00           C  
ATOM   2653  CG  LYS   173      99.423 100.946  95.715  1.00  0.00           C  
ATOM   2654  CD  LYS   173     100.422 102.086  95.922  1.00  0.00           C  
ATOM   2655  CE  LYS   173     101.602 101.991  94.996  1.00  0.00           C  
ATOM   2656  NZ  LYS   173     102.456 103.204  95.271  1.00  0.00           N1+
ATOM   2657  H   LYS   173      99.159  98.313  97.274  1.00  0.00           H  
ATOM   2658  HA  LYS   173      96.592  99.710  97.270  1.00  0.00           H  
ATOM   2659  HB2 LYS   173      97.658 101.626  96.721  1.00  0.00           H  
ATOM   2660  HB3 LYS   173      98.669 100.682  97.779  1.00  0.00           H  
ATOM   2661  HG2 LYS   173     100.015 100.031  95.700  1.00  0.00           H  
ATOM   2662  HG3 LYS   173      98.933 101.060  94.748  1.00  0.00           H  
ATOM   2663  HD2 LYS   173      99.954 103.069  95.978  1.00  0.00           H  
ATOM   2664  HD3 LYS   173     100.733 101.886  96.948  1.00  0.00           H  
ATOM   2665  HE2 LYS   173     102.174 101.103  95.267  1.00  0.00           H  
ATOM   2666  HE3 LYS   173     101.312 101.877  93.951  1.00  0.00           H  
ATOM   2667  HZ1 LYS   173     101.966 104.054  95.510  1.00  0.00           H  
ATOM   2668  HZ2 LYS   173     103.030 103.072  96.091  1.00  0.00           H  
ATOM   2669  HZ3 LYS   173     103.033 103.319  94.450  1.00  0.00           H  
ATOM   2670  N   GLU   174      97.428  98.865  94.233  1.00  0.00           N  
ATOM   2671  CA  GLU   174      96.978  98.828  92.809  1.00  0.00           C  
ATOM   2672  C   GLU   174      95.689  98.166  92.514  1.00  0.00           C  
ATOM   2673  O   GLU   174      94.984  98.654  91.635  1.00  0.00           O  
ATOM   2674  CB  GLU   174      98.207  98.257  91.958  1.00  0.00           C  
ATOM   2675  CG  GLU   174      99.368  99.206  91.519  1.00  0.00           C  
ATOM   2676  CD  GLU   174      99.173 100.040  90.235  1.00  0.00           C  
ATOM   2677  OE1 GLU   174     100.111 100.648  89.743  1.00  0.00           O  
ATOM   2678  OE2 GLU   174      98.060  99.939  89.660  1.00  0.00           O1-
ATOM   2679  H   GLU   174      98.346  98.517  94.468  1.00  0.00           H  
ATOM   2680  HA  GLU   174      96.932  99.876  92.514  1.00  0.00           H  
ATOM   2681  HB2 GLU   174      98.700  97.427  92.465  1.00  0.00           H  
ATOM   2682  HB3 GLU   174      97.872  97.789  91.033  1.00  0.00           H  
ATOM   2683  HG2 GLU   174      99.692  99.889  92.304  1.00  0.00           H  
ATOM   2684  HG3 GLU   174     100.314  98.671  91.437  1.00  0.00           H  
ATOM   2685  N   ASP   175      95.302  97.038  93.256  1.00  0.00           N  
ATOM   2686  CA  ASP   175      93.983  96.423  93.207  1.00  0.00           C  
ATOM   2687  C   ASP   175      92.880  97.367  93.739  1.00  0.00           C  
ATOM   2688  O   ASP   175      91.791  97.205  93.247  1.00  0.00           O  
ATOM   2689  CB  ASP   175      94.059  94.979  93.821  1.00  0.00           C  
ATOM   2690  CG  ASP   175      94.465  93.795  92.914  1.00  0.00           C  
ATOM   2691  OD1 ASP   175      94.605  94.012  91.689  1.00  0.00           O  
ATOM   2692  OD2 ASP   175      94.725  92.728  93.493  1.00  0.00           O1-
ATOM   2693  H   ASP   175      95.985  96.602  93.860  1.00  0.00           H  
ATOM   2694  HA  ASP   175      93.783  96.255  92.149  1.00  0.00           H  
ATOM   2695  HB2 ASP   175      94.627  94.919  94.750  1.00  0.00           H  
ATOM   2696  HB3 ASP   175      93.003  94.834  94.045  1.00  0.00           H  
ATOM   2697  N   LEU   176      93.064  98.425  94.514  1.00  0.00           N  
ATOM   2698  CA  LEU   176      92.026  99.312  94.706  1.00  0.00           C  
ATOM   2699  C   LEU   176      91.432  99.988  93.464  1.00  0.00           C  
ATOM   2700  O   LEU   176      90.264 100.331  93.425  1.00  0.00           O  
ATOM   2701  CB  LEU   176      92.486 100.361  95.760  1.00  0.00           C  
ATOM   2702  CG  LEU   176      92.884  99.675  97.084  1.00  0.00           C  
ATOM   2703  CD1 LEU   176      93.361 100.717  98.086  1.00  0.00           C  
ATOM   2704  CD2 LEU   176      91.852  98.716  97.777  1.00  0.00           C  
ATOM   2705  H   LEU   176      93.995  98.714  94.780  1.00  0.00           H  
ATOM   2706  HA  LEU   176      91.174  98.810  95.165  1.00  0.00           H  
ATOM   2707  HB2 LEU   176      93.323 100.909  95.327  1.00  0.00           H  
ATOM   2708  HB3 LEU   176      91.631 101.006  95.962  1.00  0.00           H  
ATOM   2709  HG  LEU   176      93.766  99.104  96.794  1.00  0.00           H  
ATOM   2710 HD11 LEU   176      93.987 101.489  97.638  1.00  0.00           H  
ATOM   2711 HD12 LEU   176      92.430 101.207  98.372  1.00  0.00           H  
ATOM   2712 HD13 LEU   176      93.967 100.261  98.870  1.00  0.00           H  
ATOM   2713 HD21 LEU   176      90.913  99.111  98.163  1.00  0.00           H  
ATOM   2714 HD22 LEU   176      91.735  97.939  97.022  1.00  0.00           H  
ATOM   2715 HD23 LEU   176      92.453  98.277  98.573  1.00  0.00           H  
ATOM   2716  N   LYS   177      92.317 100.175  92.477  1.00  0.00           N  
ATOM   2717  CA  LYS   177      91.984 100.655  91.049  1.00  0.00           C  
ATOM   2718  C   LYS   177      91.298  99.580  90.130  1.00  0.00           C  
ATOM   2719  O   LYS   177      90.582 100.008  89.216  1.00  0.00           O  
ATOM   2720  CB  LYS   177      93.249 101.159  90.342  1.00  0.00           C  
ATOM   2721  CG  LYS   177      94.016 102.211  91.112  1.00  0.00           C  
ATOM   2722  CD  LYS   177      95.486 102.279  90.614  1.00  0.00           C  
ATOM   2723  CE  LYS   177      95.616 102.249  89.118  1.00  0.00           C  
ATOM   2724  NZ  LYS   177      97.050 102.303  88.703  1.00  0.00           N1+
ATOM   2725  H   LYS   177      93.257  99.833  92.616  1.00  0.00           H  
ATOM   2726  HA  LYS   177      91.415 101.583  91.104  1.00  0.00           H  
ATOM   2727  HB2 LYS   177      93.978 100.366  90.172  1.00  0.00           H  
ATOM   2728  HB3 LYS   177      92.919 101.609  89.406  1.00  0.00           H  
ATOM   2729  HG2 LYS   177      93.500 103.148  90.903  1.00  0.00           H  
ATOM   2730  HG3 LYS   177      93.947 102.080  92.192  1.00  0.00           H  
ATOM   2731  HD2 LYS   177      95.916 103.185  91.040  1.00  0.00           H  
ATOM   2732  HD3 LYS   177      96.032 101.412  90.986  1.00  0.00           H  
ATOM   2733  HE2 LYS   177      95.292 101.290  88.715  1.00  0.00           H  
ATOM   2734  HE3 LYS   177      95.129 103.090  88.624  1.00  0.00           H  
ATOM   2735  HZ1 LYS   177      97.663 101.576  89.044  1.00  0.00           H  
ATOM   2736  HZ2 LYS   177      97.244 102.323  87.712  1.00  0.00           H  
ATOM   2737  HZ3 LYS   177      97.462 103.164  89.032  1.00  0.00           H  
ATOM   2738  N   ASP   178      91.354  98.305  90.457  1.00  0.00           N  
ATOM   2739  CA  ASP   178      90.697  97.171  89.761  1.00  0.00           C  
ATOM   2740  C   ASP   178      89.426  96.784  90.469  1.00  0.00           C  
ATOM   2741  O   ASP   178      88.443  96.437  89.764  1.00  0.00           O  
ATOM   2742  CB  ASP   178      91.652  95.980  89.581  1.00  0.00           C  
ATOM   2743  CG  ASP   178      92.944  96.399  88.934  1.00  0.00           C  
ATOM   2744  OD1 ASP   178      93.924  95.661  89.037  1.00  0.00           O  
ATOM   2745  OD2 ASP   178      93.028  97.380  88.139  1.00  0.00           O1-
ATOM   2746  H   ASP   178      91.824  98.017  91.304  1.00  0.00           H  
ATOM   2747  HA  ASP   178      90.428  97.521  88.764  1.00  0.00           H  
ATOM   2748  HB2 ASP   178      91.865  95.551  90.560  1.00  0.00           H  
ATOM   2749  HB3 ASP   178      91.179  95.184  89.005  1.00  0.00           H  
ATOM   2750  N   MET   179      89.349  96.764  91.791  1.00  0.00           N  
ATOM   2751  CA  MET   179      88.106  96.600  92.481  1.00  0.00           C  
ATOM   2752  C   MET   179      87.140  97.805  92.172  1.00  0.00           C  
ATOM   2753  O   MET   179      87.571  98.916  92.008  1.00  0.00           O  
ATOM   2754  CB  MET   179      88.364  96.334  93.940  1.00  0.00           C  
ATOM   2755  CG  MET   179      89.216  95.097  93.954  1.00  0.00           C  
ATOM   2756  SD  MET   179      89.072  94.434  95.667  1.00  0.00           S  
ATOM   2757  CE  MET   179      90.545  95.017  96.484  1.00  0.00           C  
ATOM   2758  H   MET   179      90.159  96.973  92.357  1.00  0.00           H  
ATOM   2759  HA  MET   179      87.591  95.725  92.083  1.00  0.00           H  
ATOM   2760  HB2 MET   179      88.936  97.137  94.405  1.00  0.00           H  
ATOM   2761  HB3 MET   179      87.439  96.275  94.514  1.00  0.00           H  
ATOM   2762  HG2 MET   179      88.758  94.345  93.311  1.00  0.00           H  
ATOM   2763  HG3 MET   179      90.260  95.343  93.764  1.00  0.00           H  
ATOM   2764  HE1 MET   179      90.735  96.021  96.105  1.00  0.00           H  
ATOM   2765  HE2 MET   179      90.312  95.224  97.528  1.00  0.00           H  
ATOM   2766  HE3 MET   179      91.382  94.320  96.454  1.00  0.00           H  
ATOM   2767  N   SER   180      85.812  97.542  92.219  1.00  0.00           N  
ATOM   2768  CA  SER   180      84.833  98.646  92.102  1.00  0.00           C  
ATOM   2769  C   SER   180      84.479  99.013  93.597  1.00  0.00           C  
ATOM   2770  O   SER   180      84.492  98.094  94.458  1.00  0.00           O  
ATOM   2771  CB  SER   180      83.650  98.219  91.347  1.00  0.00           C  
ATOM   2772  OG  SER   180      82.964  99.290  90.716  1.00  0.00           O  
ATOM   2773  H   SER   180      85.539  96.612  92.503  1.00  0.00           H  
ATOM   2774  HA  SER   180      85.295  99.484  91.579  1.00  0.00           H  
ATOM   2775  HB2 SER   180      84.040  97.598  90.540  1.00  0.00           H  
ATOM   2776  HB3 SER   180      83.030  97.662  92.050  1.00  0.00           H  
ATOM   2777  HG  SER   180      83.411  99.476  89.887  1.00  0.00           H  
ATOM   2778  N   GLN   181      84.086 100.246  93.991  1.00  0.00           N  
ATOM   2779  CA  GLN   181      83.670 100.707  95.343  1.00  0.00           C  
ATOM   2780  C   GLN   181      82.135 100.408  95.452  1.00  0.00           C  
ATOM   2781  O   GLN   181      81.211 100.577  94.561  1.00  0.00           O  
ATOM   2782  CB  GLN   181      83.926 102.171  95.487  1.00  0.00           C  
ATOM   2783  CG  GLN   181      85.382 102.570  95.174  1.00  0.00           C  
ATOM   2784  CD  GLN   181      85.712 103.956  95.680  1.00  0.00           C  
ATOM   2785  NE2 GLN   181      86.952 104.468  95.521  1.00  0.00           N  
ATOM   2786  OE1 GLN   181      84.826 104.661  96.192  1.00  0.00           O  
ATOM   2787  H   GLN   181      84.175 101.021  93.349  1.00  0.00           H  
ATOM   2788  HA  GLN   181      84.127 100.121  96.141  1.00  0.00           H  
ATOM   2789  HB2 GLN   181      83.304 102.830  94.881  1.00  0.00           H  
ATOM   2790  HB3 GLN   181      83.654 102.488  96.494  1.00  0.00           H  
ATOM   2791  HG2 GLN   181      86.000 101.782  95.604  1.00  0.00           H  
ATOM   2792  HG3 GLN   181      85.577 102.604  94.102  1.00  0.00           H  
ATOM   2793 HE21 GLN   181      87.343 105.323  95.889  1.00  0.00           H  
ATOM   2794 HE22 GLN   181      87.620 103.826  95.119  1.00  0.00           H  
ATOM   2795  N   MET   182      81.813 100.215  96.739  1.00  0.00           N  
ATOM   2796  CA  MET   182      80.448  99.967  97.241  1.00  0.00           C  
ATOM   2797  C   MET   182      80.195 100.483  98.699  1.00  0.00           C  
ATOM   2798  O   MET   182      80.956 100.121  99.499  1.00  0.00           O  
ATOM   2799  CB  MET   182      80.123  98.470  97.217  1.00  0.00           C  
ATOM   2800  CG  MET   182      78.766  98.035  97.746  1.00  0.00           C  
ATOM   2801  SD  MET   182      78.379  96.244  97.440  1.00  0.00           S  
ATOM   2802  CE  MET   182      79.202  95.432  98.814  1.00  0.00           C  
ATOM   2803  H   MET   182      82.614 100.106  97.344  1.00  0.00           H  
ATOM   2804  HA  MET   182      79.661 100.454  96.665  1.00  0.00           H  
ATOM   2805  HB2 MET   182      79.999  98.166  96.178  1.00  0.00           H  
ATOM   2806  HB3 MET   182      80.862  97.832  97.702  1.00  0.00           H  
ATOM   2807  HG2 MET   182      78.549  98.264  98.789  1.00  0.00           H  
ATOM   2808  HG3 MET   182      77.965  98.592  97.260  1.00  0.00           H  
ATOM   2809  HE1 MET   182      80.044  96.059  99.107  1.00  0.00           H  
ATOM   2810  HE2 MET   182      78.534  95.452  99.674  1.00  0.00           H  
ATOM   2811  HE3 MET   182      79.621  94.430  98.718  1.00  0.00           H  
ATOM   2812  N   ILE   183      79.204 101.363  98.897  1.00  0.00           N  
ATOM   2813  CA  ILE   183      79.087 102.164 100.207  1.00  0.00           C  
ATOM   2814  C   ILE   183      77.715 101.777 100.935  1.00  0.00           C  
ATOM   2815  O   ILE   183      76.559 101.900 100.425  1.00  0.00           O  
ATOM   2816  CB  ILE   183      79.404 103.721  99.992  1.00  0.00           C  
ATOM   2817  CG1 ILE   183      80.936 103.953  99.859  1.00  0.00           C  
ATOM   2818  CG2 ILE   183      78.712 104.581 101.032  1.00  0.00           C  
ATOM   2819  CD1 ILE   183      81.362 105.334  99.582  1.00  0.00           C  
ATOM   2820  H   ILE   183      78.541 101.438  98.139  1.00  0.00           H  
ATOM   2821  HA  ILE   183      79.862 101.829 100.897  1.00  0.00           H  
ATOM   2822  HB  ILE   183      78.917 104.022  99.064  1.00  0.00           H  
ATOM   2823 HG12 ILE   183      81.354 103.662 100.822  1.00  0.00           H  
ATOM   2824 HG13 ILE   183      81.342 103.266  99.117  1.00  0.00           H  
ATOM   2825 HG21 ILE   183      78.953 104.265 102.047  1.00  0.00           H  
ATOM   2826 HG22 ILE   183      78.982 105.636 100.976  1.00  0.00           H  
ATOM   2827 HG23 ILE   183      77.631 104.507 100.911  1.00  0.00           H  
ATOM   2828 HD11 ILE   183      81.026 105.674  98.602  1.00  0.00           H  
ATOM   2829 HD12 ILE   183      80.888 106.139 100.144  1.00  0.00           H  
ATOM   2830 HD13 ILE   183      82.427 105.520  99.715  1.00  0.00           H  
ATOM   2831  N   LEU   184      77.832 101.225 102.148  1.00  0.00           N  
ATOM   2832  CA  LEU   184      76.817 101.338 103.238  1.00  0.00           C  
ATOM   2833  C   LEU   184      76.727 102.767 103.894  1.00  0.00           C  
ATOM   2834  O   LEU   184      77.777 103.314 104.128  1.00  0.00           O  
ATOM   2835  CB  LEU   184      77.045 100.240 104.287  1.00  0.00           C  
ATOM   2836  CG  LEU   184      75.987 100.242 105.437  1.00  0.00           C  
ATOM   2837  CD1 LEU   184      74.589  99.876 104.873  1.00  0.00           C  
ATOM   2838  CD2 LEU   184      76.515  99.293 106.512  1.00  0.00           C  
ATOM   2839  H   LEU   184      78.782 101.189 102.491  1.00  0.00           H  
ATOM   2840  HA  LEU   184      75.878 101.119 102.729  1.00  0.00           H  
ATOM   2841  HB2 LEU   184      77.052  99.240 103.854  1.00  0.00           H  
ATOM   2842  HB3 LEU   184      78.001 100.456 104.764  1.00  0.00           H  
ATOM   2843  HG  LEU   184      76.013 101.243 105.868  1.00  0.00           H  
ATOM   2844 HD11 LEU   184      73.911 100.383 105.560  1.00  0.00           H  
ATOM   2845 HD12 LEU   184      74.369 100.225 103.865  1.00  0.00           H  
ATOM   2846 HD13 LEU   184      74.484  98.795 104.783  1.00  0.00           H  
ATOM   2847 HD21 LEU   184      77.438  99.759 106.857  1.00  0.00           H  
ATOM   2848 HD22 LEU   184      75.788  99.133 107.309  1.00  0.00           H  
ATOM   2849 HD23 LEU   184      76.778  98.300 106.148  1.00  0.00           H  
ATOM   2850  N   ARG   185      75.485 103.301 104.047  1.00  0.00           N  
ATOM   2851  CA  ARG   185      75.173 104.510 104.875  1.00  0.00           C  
ATOM   2852  C   ARG   185      73.870 104.325 105.574  1.00  0.00           C  
ATOM   2853  O   ARG   185      73.006 103.719 104.965  1.00  0.00           O  
ATOM   2854  CB  ARG   185      75.109 105.704 103.923  1.00  0.00           C  
ATOM   2855  CG  ARG   185      76.524 106.200 103.481  1.00  0.00           C  
ATOM   2856  CD  ARG   185      76.491 107.410 102.548  1.00  0.00           C  
ATOM   2857  NE  ARG   185      76.234 106.987 101.232  1.00  0.00           N  
ATOM   2858  CZ  ARG   185      76.650 107.539 100.148  1.00  0.00           C  
ATOM   2859  NH1 ARG   185      77.610 108.387 100.050  1.00  0.00           N1+
ATOM   2860  NH2 ARG   185      76.127 107.292  99.040  1.00  0.00           N  
ATOM   2861  H   ARG   185      74.695 102.752 103.740  1.00  0.00           H  
ATOM   2862  HA  ARG   185      76.003 104.504 105.582  1.00  0.00           H  
ATOM   2863  HB2 ARG   185      74.575 105.463 103.004  1.00  0.00           H  
ATOM   2864  HB3 ARG   185      74.731 106.604 104.409  1.00  0.00           H  
ATOM   2865  HG2 ARG   185      77.063 106.492 104.382  1.00  0.00           H  
ATOM   2866  HG3 ARG   185      76.996 105.335 103.016  1.00  0.00           H  
ATOM   2867  HD2 ARG   185      75.787 108.162 102.907  1.00  0.00           H  
ATOM   2868  HD3 ARG   185      77.489 107.823 102.694  1.00  0.00           H  
ATOM   2869  HE  ARG   185      75.642 106.183 101.075  1.00  0.00           H  
ATOM   2870 HH11 ARG   185      77.938 108.765 100.927  1.00  0.00           H  
ATOM   2871 HH12 ARG   185      78.050 108.545  99.154  1.00  0.00           H  
ATOM   2872 HH21 ARG   185      75.342 106.661  98.975  1.00  0.00           H  
ATOM   2873 HH22 ARG   185      76.499 107.759  98.225  1.00  0.00           H  
ATOM   2874  N   THR   186      73.767 104.912 106.751  1.00  0.00           N  
ATOM   2875  CA  THR   186      72.550 104.934 107.626  1.00  0.00           C  
ATOM   2876  C   THR   186      72.444 106.302 108.306  1.00  0.00           C  
ATOM   2877  O   THR   186      73.470 107.011 108.509  1.00  0.00           O  
ATOM   2878  CB  THR   186      72.568 103.789 108.686  1.00  0.00           C  
ATOM   2879  CG2 THR   186      72.232 102.454 107.944  1.00  0.00           C  
ATOM   2880  OG1 THR   186      73.762 103.732 109.492  1.00  0.00           O  
ATOM   2881  H   THR   186      74.555 105.411 107.138  1.00  0.00           H  
ATOM   2882  HA  THR   186      71.675 104.736 107.007  1.00  0.00           H  
ATOM   2883  HB  THR   186      71.659 104.022 109.241  1.00  0.00           H  
ATOM   2884  HG1 THR   186      73.656 104.405 110.168  1.00  0.00           H  
ATOM   2885 HG21 THR   186      72.077 101.666 108.681  1.00  0.00           H  
ATOM   2886 HG22 THR   186      71.325 102.656 107.374  1.00  0.00           H  
ATOM   2887 HG23 THR   186      73.044 102.054 107.338  1.00  0.00           H  
ATOM   2888  N   LYS   187      71.270 106.791 108.638  1.00  0.00           N  
ATOM   2889  CA  LYS   187      71.013 108.070 109.395  1.00  0.00           C  
ATOM   2890  C   LYS   187      69.845 107.822 110.286  1.00  0.00           C  
ATOM   2891  O   LYS   187      68.777 107.351 109.785  1.00  0.00           O  
ATOM   2892  CB  LYS   187      70.864 109.259 108.448  1.00  0.00           C  
ATOM   2893  CG  LYS   187      71.051 110.618 109.023  1.00  0.00           C  
ATOM   2894  CD  LYS   187      70.764 111.701 107.996  1.00  0.00           C  
ATOM   2895  CE  LYS   187      70.954 113.090 108.599  1.00  0.00           C  
ATOM   2896  NZ  LYS   187      70.780 114.196 107.523  1.00  0.00           N1+
ATOM   2897  H   LYS   187      70.460 106.227 108.423  1.00  0.00           H  
ATOM   2898  HA  LYS   187      71.869 108.289 110.034  1.00  0.00           H  
ATOM   2899  HB2 LYS   187      71.646 109.170 107.694  1.00  0.00           H  
ATOM   2900  HB3 LYS   187      69.935 109.215 107.880  1.00  0.00           H  
ATOM   2901  HG2 LYS   187      70.256 110.753 109.757  1.00  0.00           H  
ATOM   2902  HG3 LYS   187      72.029 110.781 109.474  1.00  0.00           H  
ATOM   2903  HD2 LYS   187      71.377 111.607 107.099  1.00  0.00           H  
ATOM   2904  HD3 LYS   187      69.775 111.648 107.541  1.00  0.00           H  
ATOM   2905  HE2 LYS   187      70.124 113.100 109.306  1.00  0.00           H  
ATOM   2906  HE3 LYS   187      71.931 113.204 109.069  1.00  0.00           H  
ATOM   2907  HZ1 LYS   187      69.845 114.465 107.251  1.00  0.00           H  
ATOM   2908  HZ2 LYS   187      71.196 115.034 107.904  1.00  0.00           H  
ATOM   2909  HZ3 LYS   187      71.342 113.917 106.732  1.00  0.00           H  
ATOM   2910  N   GLY   188      70.094 107.925 111.598  1.00  0.00           N  
ATOM   2911  CA  GLY   188      69.042 107.819 112.581  1.00  0.00           C  
ATOM   2912  C   GLY   188      69.240 108.470 113.839  1.00  0.00           C  
ATOM   2913  O   GLY   188      70.162 109.298 113.922  1.00  0.00           O  
ATOM   2914  H   GLY   188      71.046 108.078 111.899  1.00  0.00           H  
ATOM   2915  HA2 GLY   188      68.083 108.085 112.136  1.00  0.00           H  
ATOM   2916  HA3 GLY   188      68.801 106.780 112.807  1.00  0.00           H  
ATOM   2917  N   PRO   189      68.541 108.035 114.887  1.00  0.00           N  
ATOM   2918  CA  PRO   189      68.877 108.527 116.272  1.00  0.00           C  
ATOM   2919  C   PRO   189      70.129 107.877 116.926  1.00  0.00           C  
ATOM   2920  O   PRO   189      70.917 107.239 116.242  1.00  0.00           O  
ATOM   2921  CB  PRO   189      67.536 108.203 116.993  1.00  0.00           C  
ATOM   2922  CG  PRO   189      67.052 106.913 116.318  1.00  0.00           C  
ATOM   2923  CD  PRO   189      67.402 107.140 114.881  1.00  0.00           C  
ATOM   2924  HA  PRO   189      69.053 109.602 116.312  1.00  0.00           H  
ATOM   2925  HB2 PRO   189      67.632 108.140 118.077  1.00  0.00           H  
ATOM   2926  HB3 PRO   189      66.749 108.926 116.780  1.00  0.00           H  
ATOM   2927  HG2 PRO   189      67.783 106.195 116.688  1.00  0.00           H  
ATOM   2928  HG3 PRO   189      66.019 106.693 116.590  1.00  0.00           H  
ATOM   2929  HD2 PRO   189      67.594 106.183 114.397  1.00  0.00           H  
ATOM   2930  HD3 PRO   189      66.616 107.700 114.374  1.00  0.00           H  
ATOM   2931  N   ASP   190      70.339 107.969 118.219  1.00  0.00           N  
ATOM   2932  CA  ASP   190      71.599 107.570 118.893  1.00  0.00           C  
ATOM   2933  C   ASP   190      71.706 106.042 119.077  1.00  0.00           C  
ATOM   2934  O   ASP   190      72.794 105.430 119.078  1.00  0.00           O  
ATOM   2935  CB  ASP   190      71.685 108.232 120.285  1.00  0.00           C  
ATOM   2936  CG  ASP   190      70.411 108.418 121.206  1.00  0.00           C  
ATOM   2937  OD1 ASP   190      70.672 108.904 122.295  1.00  0.00           O  
ATOM   2938  OD2 ASP   190      69.329 107.934 120.913  1.00  0.00           O1-
ATOM   2939  H   ASP   190      69.635 108.432 118.776  1.00  0.00           H  
ATOM   2940  HA  ASP   190      72.503 107.921 118.395  1.00  0.00           H  
ATOM   2941  HB2 ASP   190      72.568 107.782 120.738  1.00  0.00           H  
ATOM   2942  HB3 ASP   190      72.016 109.268 120.210  1.00  0.00           H  
ATOM   2943  N   ARG   191      70.606 105.396 119.343  1.00  0.00           N  
ATOM   2944  CA  ARG   191      70.528 103.931 119.591  1.00  0.00           C  
ATOM   2945  C   ARG   191      69.271 103.413 118.868  1.00  0.00           C  
ATOM   2946  O   ARG   191      68.351 104.188 118.475  1.00  0.00           O  
ATOM   2947  CB  ARG   191      70.348 103.556 121.108  1.00  0.00           C  
ATOM   2948  CG  ARG   191      71.608 103.696 121.913  1.00  0.00           C  
ATOM   2949  CD  ARG   191      71.398 103.212 123.337  1.00  0.00           C  
ATOM   2950  NE  ARG   191      70.353 103.957 124.112  1.00  0.00           N  
ATOM   2951  CZ  ARG   191      70.498 104.797 125.122  1.00  0.00           C  
ATOM   2952  NH1 ARG   191      71.658 105.284 125.503  1.00  0.00           N1+
ATOM   2953  NH2 ARG   191      69.450 105.352 125.647  1.00  0.00           N  
ATOM   2954  H   ARG   191      69.766 105.955 119.326  1.00  0.00           H  
ATOM   2955  HA  ARG   191      71.419 103.449 119.188  1.00  0.00           H  
ATOM   2956  HB2 ARG   191      69.522 104.152 121.495  1.00  0.00           H  
ATOM   2957  HB3 ARG   191      69.990 102.527 121.071  1.00  0.00           H  
ATOM   2958  HG2 ARG   191      72.399 103.085 121.478  1.00  0.00           H  
ATOM   2959  HG3 ARG   191      71.927 104.738 121.881  1.00  0.00           H  
ATOM   2960  HD2 ARG   191      71.113 102.163 123.259  1.00  0.00           H  
ATOM   2961  HD3 ARG   191      72.368 103.160 123.833  1.00  0.00           H  
ATOM   2962  HE  ARG   191      69.397 103.781 123.839  1.00  0.00           H  
ATOM   2963 HH11 ARG   191      72.499 105.023 125.009  1.00  0.00           H  
ATOM   2964 HH12 ARG   191      71.612 106.016 126.197  1.00  0.00           H  
ATOM   2965 HH21 ARG   191      68.540 104.993 125.396  1.00  0.00           H  
ATOM   2966 HH22 ARG   191      69.495 106.166 126.243  1.00  0.00           H  
ATOM   2967  N   LEU   192      69.140 102.070 118.680  1.00  0.00           N  
ATOM   2968  CA  LEU   192      67.993 101.381 118.151  1.00  0.00           C  
ATOM   2969  C   LEU   192      67.276 100.807 119.417  1.00  0.00           C  
ATOM   2970  O   LEU   192      67.907 100.828 120.497  1.00  0.00           O  
ATOM   2971  CB  LEU   192      68.448 100.208 117.244  1.00  0.00           C  
ATOM   2972  CG  LEU   192      68.906 100.626 115.784  1.00  0.00           C  
ATOM   2973  CD1 LEU   192      69.544  99.516 114.973  1.00  0.00           C  
ATOM   2974  CD2 LEU   192      67.708 101.128 114.834  1.00  0.00           C  
ATOM   2975  H   LEU   192      69.905 101.483 118.979  1.00  0.00           H  
ATOM   2976  HA  LEU   192      67.272 102.042 117.670  1.00  0.00           H  
ATOM   2977  HB2 LEU   192      69.205  99.646 117.792  1.00  0.00           H  
ATOM   2978  HB3 LEU   192      67.591  99.535 117.211  1.00  0.00           H  
ATOM   2979  HG  LEU   192      69.592 101.451 115.973  1.00  0.00           H  
ATOM   2980 HD11 LEU   192      69.804  99.870 113.975  1.00  0.00           H  
ATOM   2981 HD12 LEU   192      70.397  99.026 115.443  1.00  0.00           H  
ATOM   2982 HD13 LEU   192      68.829  98.705 114.836  1.00  0.00           H  
ATOM   2983 HD21 LEU   192      68.056 100.935 113.820  1.00  0.00           H  
ATOM   2984 HD22 LEU   192      66.913 100.492 115.224  1.00  0.00           H  
ATOM   2985 HD23 LEU   192      67.553 102.190 115.023  1.00  0.00           H  
ATOM   2986  N   PRO   193      66.022 100.389 119.356  1.00  0.00           N  
ATOM   2987  CA  PRO   193      65.472  99.566 120.407  1.00  0.00           C  
ATOM   2988  C   PRO   193      66.257  98.261 120.723  1.00  0.00           C  
ATOM   2989  O   PRO   193      67.032  97.830 119.823  1.00  0.00           O  
ATOM   2990  CB  PRO   193      64.073  99.235 119.913  1.00  0.00           C  
ATOM   2991  CG  PRO   193      63.750 100.241 118.840  1.00  0.00           C  
ATOM   2992  CD  PRO   193      65.064 100.645 118.275  1.00  0.00           C  
ATOM   2993  HA  PRO   193      65.366 100.141 121.327  1.00  0.00           H  
ATOM   2994  HB2 PRO   193      64.040  98.218 119.521  1.00  0.00           H  
ATOM   2995  HB3 PRO   193      63.326  99.164 120.703  1.00  0.00           H  
ATOM   2996  HG2 PRO   193      62.937 100.104 118.126  1.00  0.00           H  
ATOM   2997  HG3 PRO   193      63.509 101.140 119.408  1.00  0.00           H  
ATOM   2998  HD2 PRO   193      65.203  99.970 117.432  1.00  0.00           H  
ATOM   2999  HD3 PRO   193      65.028 101.674 117.916  1.00  0.00           H  
ATOM   3000  N   ALA   194      66.174  97.556 121.916  1.00  0.00           N  
ATOM   3001  CA  ALA   194      66.829  96.322 122.054  1.00  0.00           C  
ATOM   3002  C   ALA   194      66.193  95.202 121.261  1.00  0.00           C  
ATOM   3003  O   ALA   194      65.036  95.023 121.328  1.00  0.00           O  
ATOM   3004  CB  ALA   194      66.845  95.945 123.602  1.00  0.00           C  
ATOM   3005  H   ALA   194      65.390  97.786 122.510  1.00  0.00           H  
ATOM   3006  HA  ALA   194      67.873  96.479 121.781  1.00  0.00           H  
ATOM   3007  HB1 ALA   194      65.861  96.151 124.024  1.00  0.00           H  
ATOM   3008  HB2 ALA   194      67.033  94.872 123.630  1.00  0.00           H  
ATOM   3009  HB3 ALA   194      67.592  96.563 124.099  1.00  0.00           H  
ATOM   3010  N   GLY   195      66.966  94.220 120.710  1.00  0.00           N  
ATOM   3011  CA  GLY   195      66.513  93.108 120.037  1.00  0.00           C  
ATOM   3012  C   GLY   195      66.399  93.371 118.494  1.00  0.00           C  
ATOM   3013  O   GLY   195      65.392  92.959 117.862  1.00  0.00           O  
ATOM   3014  H   GLY   195      67.969  94.294 120.804  1.00  0.00           H  
ATOM   3015  HA2 GLY   195      67.154  92.236 120.163  1.00  0.00           H  
ATOM   3016  HA3 GLY   195      65.528  92.885 120.448  1.00  0.00           H  
ATOM   3017  N   TYR   196      67.319  94.072 117.870  1.00  0.00           N  
ATOM   3018  CA  TYR   196      67.365  94.323 116.419  1.00  0.00           C  
ATOM   3019  C   TYR   196      68.812  94.175 115.862  1.00  0.00           C  
ATOM   3020  O   TYR   196      69.704  94.451 116.679  1.00  0.00           O  
ATOM   3021  CB  TYR   196      66.840  95.684 115.956  1.00  0.00           C  
ATOM   3022  CG  TYR   196      65.314  95.758 115.990  1.00  0.00           C  
ATOM   3023  CD1 TYR   196      64.519  95.316 114.929  1.00  0.00           C  
ATOM   3024  CD2 TYR   196      64.742  96.179 117.181  1.00  0.00           C  
ATOM   3025  CE1 TYR   196      63.127  95.592 114.998  1.00  0.00           C  
ATOM   3026  CE2 TYR   196      63.351  96.318 117.330  1.00  0.00           C  
ATOM   3027  CZ  TYR   196      62.595  96.136 116.213  1.00  0.00           C  
ATOM   3028  OH  TYR   196      61.208  96.299 116.185  1.00  0.00           O  
ATOM   3029  H   TYR   196      68.168  94.180 118.406  1.00  0.00           H  
ATOM   3030  HA  TYR   196      66.781  93.612 115.835  1.00  0.00           H  
ATOM   3031  HB2 TYR   196      67.252  96.511 116.535  1.00  0.00           H  
ATOM   3032  HB3 TYR   196      67.266  95.917 114.981  1.00  0.00           H  
ATOM   3033  HD1 TYR   196      64.975  94.997 114.004  1.00  0.00           H  
ATOM   3034  HD2 TYR   196      65.355  96.498 118.011  1.00  0.00           H  
ATOM   3035  HE1 TYR   196      62.492  95.475 114.132  1.00  0.00           H  
ATOM   3036  HE2 TYR   196      62.838  96.648 118.222  1.00  0.00           H  
ATOM   3037  HH  TYR   196      60.772  96.227 117.038  1.00  0.00           H  
ATOM   3038  N   GLU   197      68.974  93.709 114.597  1.00  0.00           N  
ATOM   3039  CA  GLU   197      70.233  93.493 113.845  1.00  0.00           C  
ATOM   3040  C   GLU   197      70.272  93.579 112.295  1.00  0.00           C  
ATOM   3041  O   GLU   197      69.271  93.255 111.555  1.00  0.00           O  
ATOM   3042  CB  GLU   197      70.784  92.100 114.233  1.00  0.00           C  
ATOM   3043  CG  GLU   197      72.228  91.563 113.958  1.00  0.00           C  
ATOM   3044  CD  GLU   197      73.214  92.024 115.053  1.00  0.00           C  
ATOM   3045  OE1 GLU   197      73.427  93.234 115.199  1.00  0.00           O  
ATOM   3046  OE2 GLU   197      73.793  91.175 115.790  1.00  0.00           O1-
ATOM   3047  H   GLU   197      68.125  93.526 114.081  1.00  0.00           H  
ATOM   3048  HA  GLU   197      70.932  94.285 114.116  1.00  0.00           H  
ATOM   3049  HB2 GLU   197      70.742  92.037 115.320  1.00  0.00           H  
ATOM   3050  HB3 GLU   197      70.126  91.386 113.738  1.00  0.00           H  
ATOM   3051  HG2 GLU   197      72.305  90.476 113.969  1.00  0.00           H  
ATOM   3052  HG3 GLU   197      72.628  91.939 113.016  1.00  0.00           H  
ATOM   3053  N   ILE   198      71.452  93.920 111.684  1.00  0.00           N  
ATOM   3054  CA  ILE   198      71.596  94.154 110.211  1.00  0.00           C  
ATOM   3055  C   ILE   198      72.398  92.982 109.550  1.00  0.00           C  
ATOM   3056  O   ILE   198      73.472  92.587 110.039  1.00  0.00           O  
ATOM   3057  CB  ILE   198      72.340  95.507 109.931  1.00  0.00           C  
ATOM   3058  CG1 ILE   198      71.703  96.632 110.770  1.00  0.00           C  
ATOM   3059  CG2 ILE   198      72.187  95.763 108.418  1.00  0.00           C  
ATOM   3060  CD1 ILE   198      72.227  98.078 110.681  1.00  0.00           C  
ATOM   3061  H   ILE   198      72.351  94.018 112.133  1.00  0.00           H  
ATOM   3062  HA  ILE   198      70.620  94.138 109.726  1.00  0.00           H  
ATOM   3063  HB  ILE   198      73.412  95.410 110.104  1.00  0.00           H  
ATOM   3064 HG12 ILE   198      70.660  96.765 110.484  1.00  0.00           H  
ATOM   3065 HG13 ILE   198      71.703  96.443 111.844  1.00  0.00           H  
ATOM   3066 HG21 ILE   198      72.716  96.681 108.163  1.00  0.00           H  
ATOM   3067 HG22 ILE   198      72.591  94.995 107.759  1.00  0.00           H  
ATOM   3068 HG23 ILE   198      71.174  95.984 108.083  1.00  0.00           H  
ATOM   3069 HD11 ILE   198      73.315  98.012 110.689  1.00  0.00           H  
ATOM   3070 HD12 ILE   198      71.734  98.553 109.833  1.00  0.00           H  
ATOM   3071 HD13 ILE   198      71.934  98.581 111.603  1.00  0.00           H  
ATOM   3072  N   VAL   199      71.955  92.553 108.408  1.00  0.00           N  
ATOM   3073  CA  VAL   199      72.602  91.449 107.652  1.00  0.00           C  
ATOM   3074  C   VAL   199      72.759  91.905 106.225  1.00  0.00           C  
ATOM   3075  O   VAL   199      71.917  92.581 105.645  1.00  0.00           O  
ATOM   3076  CB  VAL   199      71.867  90.117 107.845  1.00  0.00           C  
ATOM   3077  CG1 VAL   199      72.724  89.049 107.240  1.00  0.00           C  
ATOM   3078  CG2 VAL   199      71.809  89.723 109.357  1.00  0.00           C  
ATOM   3079  H   VAL   199      71.023  92.808 108.114  1.00  0.00           H  
ATOM   3080  HA  VAL   199      73.633  91.340 107.990  1.00  0.00           H  
ATOM   3081  HB  VAL   199      70.865  90.158 107.417  1.00  0.00           H  
ATOM   3082 HG11 VAL   199      72.829  89.228 106.170  1.00  0.00           H  
ATOM   3083 HG12 VAL   199      73.735  89.048 107.646  1.00  0.00           H  
ATOM   3084 HG13 VAL   199      72.322  88.038 107.311  1.00  0.00           H  
ATOM   3085 HG21 VAL   199      72.815  89.602 109.759  1.00  0.00           H  
ATOM   3086 HG22 VAL   199      71.279  90.467 109.953  1.00  0.00           H  
ATOM   3087 HG23 VAL   199      71.325  88.748 109.415  1.00  0.00           H  
ATOM   3088  N   LEU   200      73.938  91.598 105.723  1.00  0.00           N  
ATOM   3089  CA  LEU   200      74.323  91.614 104.287  1.00  0.00           C  
ATOM   3090  C   LEU   200      74.366  90.167 103.785  1.00  0.00           C  
ATOM   3091  O   LEU   200      74.909  89.285 104.437  1.00  0.00           O  
ATOM   3092  CB  LEU   200      75.749  92.226 104.108  1.00  0.00           C  
ATOM   3093  CG  LEU   200      75.782  93.764 104.454  1.00  0.00           C  
ATOM   3094  CD1 LEU   200      77.247  94.084 104.472  1.00  0.00           C  
ATOM   3095  CD2 LEU   200      74.973  94.665 103.451  1.00  0.00           C  
ATOM   3096  H   LEU   200      74.611  91.160 106.336  1.00  0.00           H  
ATOM   3097  HA  LEU   200      73.565  92.158 103.723  1.00  0.00           H  
ATOM   3098  HB2 LEU   200      76.423  91.680 104.768  1.00  0.00           H  
ATOM   3099  HB3 LEU   200      75.963  92.060 103.052  1.00  0.00           H  
ATOM   3100  HG  LEU   200      75.487  93.972 105.483  1.00  0.00           H  
ATOM   3101 HD11 LEU   200      77.356  95.150 104.672  1.00  0.00           H  
ATOM   3102 HD12 LEU   200      77.896  93.669 105.243  1.00  0.00           H  
ATOM   3103 HD13 LEU   200      77.723  93.913 103.507  1.00  0.00           H  
ATOM   3104 HD21 LEU   200      75.033  95.685 103.831  1.00  0.00           H  
ATOM   3105 HD22 LEU   200      75.560  94.480 102.552  1.00  0.00           H  
ATOM   3106 HD23 LEU   200      73.920  94.411 103.332  1.00  0.00           H  
ATOM   3107  N   TYR   201      73.711  89.962 102.603  1.00  0.00           N  
ATOM   3108  CA  TYR   201      73.688  88.619 101.973  1.00  0.00           C  
ATOM   3109  C   TYR   201      74.160  88.631 100.555  1.00  0.00           C  
ATOM   3110  O   TYR   201      74.132  89.657  99.838  1.00  0.00           O  
ATOM   3111  CB  TYR   201      72.208  88.105 102.158  1.00  0.00           C  
ATOM   3112  CG  TYR   201      71.941  86.677 101.567  1.00  0.00           C  
ATOM   3113  CD1 TYR   201      72.607  85.491 101.958  1.00  0.00           C  
ATOM   3114  CD2 TYR   201      70.823  86.560 100.750  1.00  0.00           C  
ATOM   3115  CE1 TYR   201      72.145  84.130 101.549  1.00  0.00           C  
ATOM   3116  CE2 TYR   201      70.356  85.289 100.309  1.00  0.00           C  
ATOM   3117  CZ  TYR   201      71.025  84.074 100.693  1.00  0.00           C  
ATOM   3118  OH  TYR   201      70.579  82.898 100.194  1.00  0.00           O  
ATOM   3119  H   TYR   201      73.196  90.668 102.097  1.00  0.00           H  
ATOM   3120  HA  TYR   201      74.339  87.947 102.532  1.00  0.00           H  
ATOM   3121  HB2 TYR   201      72.002  88.054 103.227  1.00  0.00           H  
ATOM   3122  HB3 TYR   201      71.535  88.850 101.734  1.00  0.00           H  
ATOM   3123  HD1 TYR   201      73.442  85.429 102.640  1.00  0.00           H  
ATOM   3124  HD2 TYR   201      70.220  87.437 100.564  1.00  0.00           H  
ATOM   3125  HE1 TYR   201      72.682  83.249 101.867  1.00  0.00           H  
ATOM   3126  HE2 TYR   201      69.519  85.117  99.648  1.00  0.00           H  
ATOM   3127  HH  TYR   201      70.789  82.119 100.714  1.00  0.00           H  
ATOM   3128  N   ILE   202      74.627  87.554  99.980  1.00  0.00           N  
ATOM   3129  CA  ILE   202      74.911  87.172  98.593  1.00  0.00           C  
ATOM   3130  C   ILE   202      74.601  85.697  98.364  1.00  0.00           C  
ATOM   3131  O   ILE   202      74.884  84.828  99.262  1.00  0.00           O  
ATOM   3132  CB  ILE   202      76.400  87.564  98.216  1.00  0.00           C  
ATOM   3133  CG1 ILE   202      76.662  87.618  96.717  1.00  0.00           C  
ATOM   3134  CG2 ILE   202      77.444  86.669  98.867  1.00  0.00           C  
ATOM   3135  CD1 ILE   202      78.129  87.965  96.175  1.00  0.00           C  
ATOM   3136  H   ILE   202      74.655  86.759 100.603  1.00  0.00           H  
ATOM   3137  HA  ILE   202      74.273  87.893  98.081  1.00  0.00           H  
ATOM   3138  HB  ILE   202      76.463  88.613  98.507  1.00  0.00           H  
ATOM   3139 HG12 ILE   202      76.507  86.601  96.358  1.00  0.00           H  
ATOM   3140 HG13 ILE   202      75.892  88.193  96.204  1.00  0.00           H  
ATOM   3141 HG21 ILE   202      78.459  87.067  98.879  1.00  0.00           H  
ATOM   3142 HG22 ILE   202      77.277  86.364  99.900  1.00  0.00           H  
ATOM   3143 HG23 ILE   202      77.433  85.702  98.365  1.00  0.00           H  
ATOM   3144 HD11 ILE   202      78.143  87.989  95.085  1.00  0.00           H  
ATOM   3145 HD12 ILE   202      78.354  88.952  96.579  1.00  0.00           H  
ATOM   3146 HD13 ILE   202      78.903  87.261  96.479  1.00  0.00           H  
ATOM   3147  N   SER   203      74.163  85.407  97.125  1.00  0.00           N  
ATOM   3148  CA  SER   203      73.340  84.191  96.771  1.00  0.00           C  
ATOM   3149  C   SER   203      74.190  83.010  96.474  1.00  0.00           C  
ATOM   3150  O   SER   203      75.244  83.209  95.847  1.00  0.00           O  
ATOM   3151  CB  SER   203      72.383  84.483  95.515  1.00  0.00           C  
ATOM   3152  OG  SER   203      71.751  85.662  95.681  1.00  0.00           O  
ATOM   3153  H   SER   203      74.096  86.209  96.514  1.00  0.00           H  
ATOM   3154  HA  SER   203      72.594  83.913  97.515  1.00  0.00           H  
ATOM   3155  HB2 SER   203      73.073  84.408  94.674  1.00  0.00           H  
ATOM   3156  HB3 SER   203      71.639  83.689  95.451  1.00  0.00           H  
ATOM   3157  HG  SER   203      72.421  86.315  95.470  1.00  0.00           H  
ATOM   3158  N   MET   204      73.856  81.772  96.784  1.00  0.00           N  
ATOM   3159  CA  MET   204      74.707  80.611  96.411  1.00  0.00           C  
ATOM   3160  C   MET   204      75.051  80.385  94.892  1.00  0.00           C  
ATOM   3161  O   MET   204      75.906  79.518  94.532  1.00  0.00           O  
ATOM   3162  CB  MET   204      74.144  79.281  97.002  1.00  0.00           C  
ATOM   3163  CG  MET   204      72.677  78.941  96.466  1.00  0.00           C  
ATOM   3164  SD  MET   204      71.863  77.640  97.462  1.00  0.00           S  
ATOM   3165  CE  MET   204      72.689  76.170  96.867  1.00  0.00           C  
ATOM   3166  H   MET   204      72.899  81.646  97.083  1.00  0.00           H  
ATOM   3167  HA  MET   204      75.662  80.830  96.891  1.00  0.00           H  
ATOM   3168  HB2 MET   204      74.813  78.492  96.658  1.00  0.00           H  
ATOM   3169  HB3 MET   204      74.125  79.375  98.088  1.00  0.00           H  
ATOM   3170  HG2 MET   204      72.072  79.847  96.506  1.00  0.00           H  
ATOM   3171  HG3 MET   204      72.686  78.812  95.383  1.00  0.00           H  
ATOM   3172  HE1 MET   204      73.739  76.375  96.657  1.00  0.00           H  
ATOM   3173  HE2 MET   204      72.716  75.413  97.651  1.00  0.00           H  
ATOM   3174  HE3 MET   204      72.070  75.687  96.111  1.00  0.00           H  
ATOM   3175  N   SER   205      74.474  81.141  93.900  1.00  0.00           N  
ATOM   3176  CA  SER   205      74.914  81.168  92.487  1.00  0.00           C  
ATOM   3177  C   SER   205      76.099  82.234  92.321  1.00  0.00           C  
ATOM   3178  O   SER   205      76.808  82.132  91.362  1.00  0.00           O  
ATOM   3179  CB  SER   205      73.754  81.575  91.540  1.00  0.00           C  
ATOM   3180  OG  SER   205      73.383  82.863  92.021  1.00  0.00           O  
ATOM   3181  H   SER   205      73.825  81.877  94.141  1.00  0.00           H  
ATOM   3182  HA  SER   205      75.266  80.215  92.091  1.00  0.00           H  
ATOM   3183  HB2 SER   205      73.989  81.573  90.476  1.00  0.00           H  
ATOM   3184  HB3 SER   205      72.914  80.882  91.581  1.00  0.00           H  
ATOM   3185  HG  SER   205      73.967  83.468  91.558  1.00  0.00           H  
ATOM   3186  N   ASP   206      76.221  83.298  93.101  1.00  0.00           N  
ATOM   3187  CA  ASP   206      77.117  84.423  92.842  1.00  0.00           C  
ATOM   3188  C   ASP   206      78.243  84.553  93.913  1.00  0.00           C  
ATOM   3189  O   ASP   206      79.220  85.245  93.591  1.00  0.00           O  
ATOM   3190  CB  ASP   206      76.326  85.634  93.002  1.00  0.00           C  
ATOM   3191  CG  ASP   206      75.154  85.734  91.975  1.00  0.00           C  
ATOM   3192  OD1 ASP   206      74.299  86.566  92.329  1.00  0.00           O  
ATOM   3193  OD2 ASP   206      75.103  85.132  90.902  1.00  0.00           O1-
ATOM   3194  H   ASP   206      75.580  83.297  93.881  1.00  0.00           H  
ATOM   3195  HA  ASP   206      77.588  84.476  91.860  1.00  0.00           H  
ATOM   3196  HB2 ASP   206      76.015  85.715  94.044  1.00  0.00           H  
ATOM   3197  HB3 ASP   206      77.016  86.477  92.942  1.00  0.00           H  
ATOM   3198  N   SER   207      78.040  83.822  95.073  1.00  0.00           N  
ATOM   3199  CA  SER   207      79.075  83.805  96.161  1.00  0.00           C  
ATOM   3200  C   SER   207      80.398  83.197  95.743  1.00  0.00           C  
ATOM   3201  O   SER   207      81.441  83.102  96.543  1.00  0.00           O  
ATOM   3202  CB  SER   207      78.481  83.145  97.356  1.00  0.00           C  
ATOM   3203  OG  SER   207      79.378  83.312  98.508  1.00  0.00           O  
ATOM   3204  H   SER   207      77.204  83.265  95.175  1.00  0.00           H  
ATOM   3205  HA  SER   207      79.339  84.838  96.385  1.00  0.00           H  
ATOM   3206  HB2 SER   207      77.452  83.487  97.459  1.00  0.00           H  
ATOM   3207  HB3 SER   207      78.472  82.062  97.239  1.00  0.00           H  
ATOM   3208  HG  SER   207      78.949  83.894  99.140  1.00  0.00           H  
ATOM   3209  N   ASP   208      80.519  82.716  94.512  1.00  0.00           N  
ATOM   3210  CA  ASP   208      81.847  82.312  93.842  1.00  0.00           C  
ATOM   3211  C   ASP   208      82.267  83.135  92.677  1.00  0.00           C  
ATOM   3212  O   ASP   208      83.437  82.881  92.286  1.00  0.00           O  
ATOM   3213  CB  ASP   208      81.918  80.799  93.611  1.00  0.00           C  
ATOM   3214  CG  ASP   208      81.083  80.284  92.460  1.00  0.00           C  
ATOM   3215  OD1 ASP   208      79.881  80.632  92.329  1.00  0.00           O  
ATOM   3216  OD2 ASP   208      81.690  79.508  91.637  1.00  0.00           O1-
ATOM   3217  H   ASP   208      79.648  82.746  94.001  1.00  0.00           H  
ATOM   3218  HA  ASP   208      82.649  82.478  94.562  1.00  0.00           H  
ATOM   3219  HB2 ASP   208      82.940  80.480  93.404  1.00  0.00           H  
ATOM   3220  HB3 ASP   208      81.734  80.231  94.522  1.00  0.00           H  
ATOM   3221  N   LYS   209      81.447  84.004  92.114  1.00  0.00           N  
ATOM   3222  CA  LYS   209      81.731  84.903  90.934  1.00  0.00           C  
ATOM   3223  C   LYS   209      82.383  86.282  91.276  1.00  0.00           C  
ATOM   3224  O   LYS   209      83.005  86.904  90.442  1.00  0.00           O  
ATOM   3225  CB  LYS   209      80.469  85.105  90.143  1.00  0.00           C  
ATOM   3226  CG  LYS   209      79.625  83.924  89.913  1.00  0.00           C  
ATOM   3227  CD  LYS   209      80.420  82.891  89.055  1.00  0.00           C  
ATOM   3228  CE  LYS   209      79.344  81.760  88.633  1.00  0.00           C  
ATOM   3229  NZ  LYS   209      78.729  81.004  89.762  1.00  0.00           N1+
ATOM   3230  H   LYS   209      80.596  84.251  92.600  1.00  0.00           H  
ATOM   3231  HA  LYS   209      82.520  84.487  90.308  1.00  0.00           H  
ATOM   3232  HB2 LYS   209      79.722  85.684  90.686  1.00  0.00           H  
ATOM   3233  HB3 LYS   209      80.699  85.494  89.151  1.00  0.00           H  
ATOM   3234  HG2 LYS   209      79.265  83.489  90.846  1.00  0.00           H  
ATOM   3235  HG3 LYS   209      78.701  84.228  89.421  1.00  0.00           H  
ATOM   3236  HD2 LYS   209      80.955  83.205  88.159  1.00  0.00           H  
ATOM   3237  HD3 LYS   209      81.126  82.362  89.696  1.00  0.00           H  
ATOM   3238  HE2 LYS   209      78.626  82.246  87.973  1.00  0.00           H  
ATOM   3239  HE3 LYS   209      79.768  80.941  88.052  1.00  0.00           H  
ATOM   3240  HZ1 LYS   209      79.481  80.651  90.336  1.00  0.00           H  
ATOM   3241  HZ2 LYS   209      78.110  81.589  90.306  1.00  0.00           H  
ATOM   3242  HZ3 LYS   209      78.210  80.207  89.423  1.00  0.00           H  
ATOM   3243  N   VAL   210      82.045  86.795  92.461  1.00  0.00           N  
ATOM   3244  CA  VAL   210      82.789  87.964  93.035  1.00  0.00           C  
ATOM   3245  C   VAL   210      83.453  87.626  94.351  1.00  0.00           C  
ATOM   3246  O   VAL   210      82.933  86.771  95.060  1.00  0.00           O  
ATOM   3247  CB  VAL   210      81.903  89.244  93.284  1.00  0.00           C  
ATOM   3248  CG1 VAL   210      81.221  89.772  92.017  1.00  0.00           C  
ATOM   3249  CG2 VAL   210      80.802  89.187  94.326  1.00  0.00           C  
ATOM   3250  H   VAL   210      81.507  86.319  93.170  1.00  0.00           H  
ATOM   3251  HA  VAL   210      83.532  88.275  92.301  1.00  0.00           H  
ATOM   3252  HB  VAL   210      82.552  90.062  93.595  1.00  0.00           H  
ATOM   3253 HG11 VAL   210      81.898  89.677  91.168  1.00  0.00           H  
ATOM   3254 HG12 VAL   210      80.359  89.148  91.782  1.00  0.00           H  
ATOM   3255 HG13 VAL   210      80.985  90.818  92.209  1.00  0.00           H  
ATOM   3256 HG21 VAL   210      80.021  88.440  94.183  1.00  0.00           H  
ATOM   3257 HG22 VAL   210      81.239  88.938  95.293  1.00  0.00           H  
ATOM   3258 HG23 VAL   210      80.321  90.121  94.614  1.00  0.00           H  
ATOM   3259  N   GLY   211      84.431  88.427  94.826  1.00  0.00           N  
ATOM   3260  CA  GLY   211      85.026  88.500  96.205  1.00  0.00           C  
ATOM   3261  C   GLY   211      84.828  89.953  96.743  1.00  0.00           C  
ATOM   3262  O   GLY   211      85.191  90.939  96.012  1.00  0.00           O  
ATOM   3263  H   GLY   211      84.773  89.136  94.193  1.00  0.00           H  
ATOM   3264  HA2 GLY   211      84.335  87.893  96.790  1.00  0.00           H  
ATOM   3265  HA3 GLY   211      86.087  88.251  96.213  1.00  0.00           H  
ATOM   3266  N   VAL   212      84.292  90.073  97.882  1.00  0.00           N  
ATOM   3267  CA  VAL   212      83.893  91.338  98.604  1.00  0.00           C  
ATOM   3268  C   VAL   212      84.930  91.691  99.713  1.00  0.00           C  
ATOM   3269  O   VAL   212      85.123  90.803 100.577  1.00  0.00           O  
ATOM   3270  CB  VAL   212      82.472  91.250  99.149  1.00  0.00           C  
ATOM   3271  CG1 VAL   212      82.011  92.653  99.469  1.00  0.00           C  
ATOM   3272  CG2 VAL   212      81.595  90.658  98.082  1.00  0.00           C  
ATOM   3273  H   VAL   212      84.132  89.240  98.430  1.00  0.00           H  
ATOM   3274  HA  VAL   212      83.993  92.120  97.851  1.00  0.00           H  
ATOM   3275  HB  VAL   212      82.343  90.750 100.109  1.00  0.00           H  
ATOM   3276 HG11 VAL   212      82.640  93.101 100.237  1.00  0.00           H  
ATOM   3277 HG12 VAL   212      82.014  93.357  98.637  1.00  0.00           H  
ATOM   3278 HG13 VAL   212      80.964  92.605  99.768  1.00  0.00           H  
ATOM   3279 HG21 VAL   212      81.795  89.591  97.990  1.00  0.00           H  
ATOM   3280 HG22 VAL   212      80.616  90.769  98.548  1.00  0.00           H  
ATOM   3281 HG23 VAL   212      81.651  91.183  97.128  1.00  0.00           H  
ATOM   3282  N   PHE   213      85.490  92.934  99.786  1.00  0.00           N  
ATOM   3283  CA  PHE   213      86.650  93.276 100.670  1.00  0.00           C  
ATOM   3284  C   PHE   213      86.664  94.617 101.341  1.00  0.00           C  
ATOM   3285  O   PHE   213      85.813  95.456 101.104  1.00  0.00           O  
ATOM   3286  CB  PHE   213      87.997  93.128  99.804  1.00  0.00           C  
ATOM   3287  CG  PHE   213      88.199  91.731  99.399  1.00  0.00           C  
ATOM   3288  CD1 PHE   213      87.846  91.311  98.058  1.00  0.00           C  
ATOM   3289  CD2 PHE   213      88.919  90.852 100.263  1.00  0.00           C  
ATOM   3290  CE1 PHE   213      88.080  89.976  97.695  1.00  0.00           C  
ATOM   3291  CE2 PHE   213      89.143  89.511  99.870  1.00  0.00           C  
ATOM   3292  CZ  PHE   213      88.736  89.066  98.630  1.00  0.00           C  
ATOM   3293  H   PHE   213      84.972  93.727  99.435  1.00  0.00           H  
ATOM   3294  HA  PHE   213      86.850  92.481 101.388  1.00  0.00           H  
ATOM   3295  HB2 PHE   213      87.776  93.810  98.983  1.00  0.00           H  
ATOM   3296  HB3 PHE   213      88.908  93.581 100.196  1.00  0.00           H  
ATOM   3297  HD1 PHE   213      87.288  91.964  97.403  1.00  0.00           H  
ATOM   3298  HD2 PHE   213      89.015  91.155 101.295  1.00  0.00           H  
ATOM   3299  HE1 PHE   213      87.899  89.801  96.644  1.00  0.00           H  
ATOM   3300  HE2 PHE   213      89.578  88.879 100.630  1.00  0.00           H  
ATOM   3301  HZ  PHE   213      89.051  88.092  98.285  1.00  0.00           H  
ATOM   3302  N   TYR   214      87.646  94.821 102.206  1.00  0.00           N  
ATOM   3303  CA  TYR   214      87.808  95.961 103.094  1.00  0.00           C  
ATOM   3304  C   TYR   214      89.308  96.192 103.333  1.00  0.00           C  
ATOM   3305  O   TYR   214      90.107  95.248 103.257  1.00  0.00           O  
ATOM   3306  CB  TYR   214      86.933  95.730 104.322  1.00  0.00           C  
ATOM   3307  CG  TYR   214      86.953  96.777 105.462  1.00  0.00           C  
ATOM   3308  CD1 TYR   214      85.983  97.826 105.392  1.00  0.00           C  
ATOM   3309  CD2 TYR   214      87.942  96.857 106.448  1.00  0.00           C  
ATOM   3310  CE1 TYR   214      86.018  98.931 106.356  1.00  0.00           C  
ATOM   3311  CE2 TYR   214      88.053  98.004 107.291  1.00  0.00           C  
ATOM   3312  CZ  TYR   214      87.040  99.015 107.290  1.00  0.00           C  
ATOM   3313  OH  TYR   214      87.002  99.952 108.301  1.00  0.00           O  
ATOM   3314  H   TYR   214      88.267  94.042 102.372  1.00  0.00           H  
ATOM   3315  HA  TYR   214      87.442  96.871 102.619  1.00  0.00           H  
ATOM   3316  HB2 TYR   214      85.931  95.573 103.922  1.00  0.00           H  
ATOM   3317  HB3 TYR   214      87.236  94.810 104.824  1.00  0.00           H  
ATOM   3318  HD1 TYR   214      85.294  97.820 104.561  1.00  0.00           H  
ATOM   3319  HD2 TYR   214      88.752  96.159 106.602  1.00  0.00           H  
ATOM   3320  HE1 TYR   214      85.261  99.699 106.410  1.00  0.00           H  
ATOM   3321  HE2 TYR   214      88.804  98.045 108.066  1.00  0.00           H  
ATOM   3322  HH  TYR   214      86.885  99.500 109.139  1.00  0.00           H  
ATOM   3323  N   VAL   215      89.766  97.394 103.617  1.00  0.00           N  
ATOM   3324  CA  VAL   215      91.246  97.701 103.647  1.00  0.00           C  
ATOM   3325  C   VAL   215      91.510  98.693 104.809  1.00  0.00           C  
ATOM   3326  O   VAL   215      90.798  99.659 105.002  1.00  0.00           O  
ATOM   3327  CB  VAL   215      91.724  98.120 102.248  1.00  0.00           C  
ATOM   3328  CG1 VAL   215      91.233  99.578 101.933  1.00  0.00           C  
ATOM   3329  CG2 VAL   215      93.214  98.115 102.232  1.00  0.00           C  
ATOM   3330  H   VAL   215      89.204  98.192 103.877  1.00  0.00           H  
ATOM   3331  HA  VAL   215      91.769  96.783 103.918  1.00  0.00           H  
ATOM   3332  HB  VAL   215      91.289  97.504 101.460  1.00  0.00           H  
ATOM   3333 HG11 VAL   215      91.456  99.923 100.924  1.00  0.00           H  
ATOM   3334 HG12 VAL   215      90.152  99.453 102.004  1.00  0.00           H  
ATOM   3335 HG13 VAL   215      91.558 100.296 102.687  1.00  0.00           H  
ATOM   3336 HG21 VAL   215      93.674  98.856 102.885  1.00  0.00           H  
ATOM   3337 HG22 VAL   215      93.548  97.088 102.383  1.00  0.00           H  
ATOM   3338 HG23 VAL   215      93.512  98.201 101.187  1.00  0.00           H  
ATOM   3339  N   GLU   216      92.593  98.398 105.578  1.00  0.00           N  
ATOM   3340  CA  GLU   216      93.103  99.415 106.696  1.00  0.00           C  
ATOM   3341  C   GLU   216      94.439 100.018 106.261  1.00  0.00           C  
ATOM   3342  O   GLU   216      95.235  99.313 105.640  1.00  0.00           O  
ATOM   3343  CB  GLU   216      93.252  98.687 108.005  1.00  0.00           C  
ATOM   3344  CG  GLU   216      91.913  98.251 108.612  1.00  0.00           C  
ATOM   3345  CD  GLU   216      92.010  97.395 109.876  1.00  0.00           C  
ATOM   3346  OE1 GLU   216      93.109  96.908 110.279  1.00  0.00           O  
ATOM   3347  OE2 GLU   216      90.971  97.342 110.565  1.00  0.00           O1-
ATOM   3348  H   GLU   216      93.267  97.654 105.464  1.00  0.00           H  
ATOM   3349  HA  GLU   216      92.321 100.168 106.786  1.00  0.00           H  
ATOM   3350  HB2 GLU   216      93.877  97.794 107.992  1.00  0.00           H  
ATOM   3351  HB3 GLU   216      93.701  99.434 108.659  1.00  0.00           H  
ATOM   3352  HG2 GLU   216      91.269  99.075 108.918  1.00  0.00           H  
ATOM   3353  HG3 GLU   216      91.307  97.782 107.836  1.00  0.00           H  
ATOM   3354  N   ASN   217      94.727 101.253 106.707  1.00  0.00           N  
ATOM   3355  CA  ASN   217      95.940 102.034 106.393  1.00  0.00           C  
ATOM   3356  C   ASN   217      96.443 101.954 104.924  1.00  0.00           C  
ATOM   3357  O   ASN   217      97.638 101.826 104.679  1.00  0.00           O  
ATOM   3358  CB  ASN   217      97.018 101.658 107.445  1.00  0.00           C  
ATOM   3359  CG  ASN   217      96.748 102.018 108.888  1.00  0.00           C  
ATOM   3360  ND2 ASN   217      97.511 101.592 109.835  1.00  0.00           N  
ATOM   3361  OD1 ASN   217      95.800 102.807 109.170  1.00  0.00           O  
ATOM   3362  H   ASN   217      93.923 101.747 107.068  1.00  0.00           H  
ATOM   3363  HA  ASN   217      95.728 103.099 106.493  1.00  0.00           H  
ATOM   3364  HB2 ASN   217      97.139 100.576 107.394  1.00  0.00           H  
ATOM   3365  HB3 ASN   217      97.963 102.018 107.039  1.00  0.00           H  
ATOM   3366 HD21 ASN   217      97.045 101.832 110.698  1.00  0.00           H  
ATOM   3367 HD22 ASN   217      98.333 101.025 109.684  1.00  0.00           H  
ATOM   3368  N   PRO   218      95.589 101.938 103.900  1.00  0.00           N  
ATOM   3369  CA  PRO   218      95.905 101.689 102.509  1.00  0.00           C  
ATOM   3370  C   PRO   218      97.046 102.529 101.950  1.00  0.00           C  
ATOM   3371  O   PRO   218      97.045 103.719 102.228  1.00  0.00           O  
ATOM   3372  CB  PRO   218      94.647 101.912 101.731  1.00  0.00           C  
ATOM   3373  CG  PRO   218      93.763 102.820 102.596  1.00  0.00           C  
ATOM   3374  CD  PRO   218      94.208 102.358 103.971  1.00  0.00           C  
ATOM   3375  HA  PRO   218      96.194 100.641 102.428  1.00  0.00           H  
ATOM   3376  HB2 PRO   218      94.904 102.370 100.776  1.00  0.00           H  
ATOM   3377  HB3 PRO   218      94.030 101.063 101.435  1.00  0.00           H  
ATOM   3378  HG2 PRO   218      94.004 103.875 102.464  1.00  0.00           H  
ATOM   3379  HG3 PRO   218      92.715 102.571 102.426  1.00  0.00           H  
ATOM   3380  HD2 PRO   218      94.126 103.069 104.793  1.00  0.00           H  
ATOM   3381  HD3 PRO   218      93.594 101.492 104.219  1.00  0.00           H  
ATOM   3382  N   ALA   219      98.072 101.963 101.275  1.00  0.00           N  
ATOM   3383  CA  ALA   219      99.255 102.618 100.759  1.00  0.00           C  
ATOM   3384  C   ALA   219     100.036 103.423 101.923  1.00  0.00           C  
ATOM   3385  O   ALA   219     100.896 104.241 101.609  1.00  0.00           O  
ATOM   3386  CB  ALA   219      98.958 103.537  99.594  1.00  0.00           C  
ATOM   3387  H   ALA   219      97.986 101.007 100.962  1.00  0.00           H  
ATOM   3388  HA  ALA   219      99.945 101.857 100.397  1.00  0.00           H  
ATOM   3389  HB1 ALA   219      98.583 102.929  98.771  1.00  0.00           H  
ATOM   3390  HB2 ALA   219      98.186 104.261  99.852  1.00  0.00           H  
ATOM   3391  HB3 ALA   219      99.851 104.058  99.247  1.00  0.00           H  
ATOM   3392  N   ALA   220      99.870 102.997 103.159  1.00  0.00           N  
ATOM   3393  CA  ALA   220     100.479 103.518 104.357  1.00  0.00           C  
ATOM   3394  C   ALA   220     100.769 102.514 105.463  1.00  0.00           C  
ATOM   3395  O   ALA   220     100.907 102.913 106.628  1.00  0.00           O  
ATOM   3396  CB  ALA   220      99.642 104.651 104.914  1.00  0.00           C  
ATOM   3397  H   ALA   220      99.092 102.363 103.269  1.00  0.00           H  
ATOM   3398  HA  ALA   220     101.452 103.923 104.080  1.00  0.00           H  
ATOM   3399  HB1 ALA   220      98.714 104.337 105.392  1.00  0.00           H  
ATOM   3400  HB2 ALA   220     100.167 105.112 105.751  1.00  0.00           H  
ATOM   3401  HB3 ALA   220      99.481 105.512 104.266  1.00  0.00           H  
ATOM   3402  N   GLY   221     100.780 101.210 105.120  1.00  0.00           N  
ATOM   3403  CA  GLY   221     100.841 100.128 106.080  1.00  0.00           C  
ATOM   3404  C   GLY   221      99.723  99.100 105.784  1.00  0.00           C  
ATOM   3405  O   GLY   221      98.934  98.676 106.688  1.00  0.00           O  
ATOM   3406  H   GLY   221     100.664 101.112 104.121  1.00  0.00           H  
ATOM   3407  HA2 GLY   221     101.775  99.578 105.963  1.00  0.00           H  
ATOM   3408  HA3 GLY   221     100.672 100.472 107.100  1.00  0.00           H  
ATOM   3409  N   GLN   222      99.531  98.831 104.462  1.00  0.00           N  
ATOM   3410  CA  GLN   222      98.344  98.154 103.974  1.00  0.00           C  
ATOM   3411  C   GLN   222      98.214  96.677 104.391  1.00  0.00           C  
ATOM   3412  O   GLN   222      99.177  95.926 104.385  1.00  0.00           O  
ATOM   3413  CB  GLN   222      98.259  98.410 102.450  1.00  0.00           C  
ATOM   3414  CG  GLN   222      96.998  97.797 101.858  1.00  0.00           C  
ATOM   3415  CD  GLN   222      96.555  98.452 100.554  1.00  0.00           C  
ATOM   3416  NE2 GLN   222      95.689  97.788  99.898  1.00  0.00           N  
ATOM   3417  OE1 GLN   222      97.053  99.482 100.146  1.00  0.00           O  
ATOM   3418  H   GLN   222     100.133  99.324 103.818  1.00  0.00           H  
ATOM   3419  HA  GLN   222      97.473  98.704 104.330  1.00  0.00           H  
ATOM   3420  HB2 GLN   222      98.172  99.494 102.378  1.00  0.00           H  
ATOM   3421  HB3 GLN   222      99.119  98.038 101.894  1.00  0.00           H  
ATOM   3422  HG2 GLN   222      97.181  96.746 101.631  1.00  0.00           H  
ATOM   3423  HG3 GLN   222      96.122  97.836 102.507  1.00  0.00           H  
ATOM   3424 HE21 GLN   222      95.359  98.048  98.979  1.00  0.00           H  
ATOM   3425 HE22 GLN   222      95.360  96.940 100.337  1.00  0.00           H  
ATOM   3426  N   ARG   223      96.984  96.335 104.688  1.00  0.00           N  
ATOM   3427  CA  ARG   223      96.450  95.046 104.951  1.00  0.00           C  
ATOM   3428  C   ARG   223      94.983  95.053 104.607  1.00  0.00           C  
ATOM   3429  O   ARG   223      94.360  96.064 104.757  1.00  0.00           O  
ATOM   3430  CB  ARG   223      96.712  94.555 106.376  1.00  0.00           C  
ATOM   3431  CG  ARG   223      96.317  95.561 107.463  1.00  0.00           C  
ATOM   3432  CD  ARG   223      96.370  95.085 108.920  1.00  0.00           C  
ATOM   3433  NE  ARG   223      95.732  95.929 109.842  1.00  0.00           N  
ATOM   3434  CZ  ARG   223      96.318  96.968 110.528  1.00  0.00           C  
ATOM   3435  NH1 ARG   223      97.626  96.886 110.699  1.00  0.00           N1+
ATOM   3436  NH2 ARG   223      95.594  97.892 111.095  1.00  0.00           N  
ATOM   3437  H   ARG   223      96.325  97.099 104.725  1.00  0.00           H  
ATOM   3438  HA  ARG   223      96.827  94.436 104.130  1.00  0.00           H  
ATOM   3439  HB2 ARG   223      96.227  93.586 106.499  1.00  0.00           H  
ATOM   3440  HB3 ARG   223      97.762  94.290 106.497  1.00  0.00           H  
ATOM   3441  HG2 ARG   223      96.962  96.435 107.377  1.00  0.00           H  
ATOM   3442  HG3 ARG   223      95.315  95.881 107.175  1.00  0.00           H  
ATOM   3443  HD2 ARG   223      95.975  94.097 109.156  1.00  0.00           H  
ATOM   3444  HD3 ARG   223      97.412  94.955 109.214  1.00  0.00           H  
ATOM   3445  HE  ARG   223      94.725  95.974 109.784  1.00  0.00           H  
ATOM   3446 HH11 ARG   223      98.112  96.058 110.384  1.00  0.00           H  
ATOM   3447 HH12 ARG   223      98.178  97.543 111.232  1.00  0.00           H  
ATOM   3448 HH21 ARG   223      94.598  97.855 110.928  1.00  0.00           H  
ATOM   3449 HH22 ARG   223      95.926  98.250 111.979  1.00  0.00           H  
ATOM   3450  N   TYR   224      94.440  93.906 104.145  1.00  0.00           N  
ATOM   3451  CA  TYR   224      93.019  93.718 103.898  1.00  0.00           C  
ATOM   3452  C   TYR   224      92.248  92.707 104.731  1.00  0.00           C  
ATOM   3453  O   TYR   224      92.850  91.823 105.304  1.00  0.00           O  
ATOM   3454  CB  TYR   224      92.923  93.196 102.440  1.00  0.00           C  
ATOM   3455  CG  TYR   224      93.223  94.144 101.297  1.00  0.00           C  
ATOM   3456  CD1 TYR   224      92.301  95.077 100.839  1.00  0.00           C  
ATOM   3457  CD2 TYR   224      94.449  94.091 100.614  1.00  0.00           C  
ATOM   3458  CE1 TYR   224      92.522  95.751  99.650  1.00  0.00           C  
ATOM   3459  CE2 TYR   224      94.774  94.912  99.509  1.00  0.00           C  
ATOM   3460  CZ  TYR   224      93.740  95.615  98.936  1.00  0.00           C  
ATOM   3461  OH  TYR   224      93.913  96.264  97.751  1.00  0.00           O  
ATOM   3462  H   TYR   224      95.014  93.087 104.004  1.00  0.00           H  
ATOM   3463  HA  TYR   224      92.437  94.639 103.887  1.00  0.00           H  
ATOM   3464  HB2 TYR   224      93.465  92.263 102.287  1.00  0.00           H  
ATOM   3465  HB3 TYR   224      91.870  92.975 102.265  1.00  0.00           H  
ATOM   3466  HD1 TYR   224      91.343  95.218 101.318  1.00  0.00           H  
ATOM   3467  HD2 TYR   224      95.214  93.390 100.917  1.00  0.00           H  
ATOM   3468  HE1 TYR   224      91.784  96.357  99.145  1.00  0.00           H  
ATOM   3469  HE2 TYR   224      95.654  94.735  98.909  1.00  0.00           H  
ATOM   3470  HH  TYR   224      94.816  96.162  97.444  1.00  0.00           H  
ATOM   3471  N   ILE   225      90.911  92.798 104.792  1.00  0.00           N  
ATOM   3472  CA  ILE   225      89.970  91.894 105.388  1.00  0.00           C  
ATOM   3473  C   ILE   225      88.987  91.353 104.320  1.00  0.00           C  
ATOM   3474  O   ILE   225      88.538  92.077 103.426  1.00  0.00           O  
ATOM   3475  CB  ILE   225      89.188  92.774 106.519  1.00  0.00           C  
ATOM   3476  CG1 ILE   225      90.100  93.140 107.765  1.00  0.00           C  
ATOM   3477  CG2 ILE   225      87.816  92.159 106.986  1.00  0.00           C  
ATOM   3478  CD1 ILE   225      91.119  94.289 107.598  1.00  0.00           C  
ATOM   3479  H   ILE   225      90.450  93.589 104.365  1.00  0.00           H  
ATOM   3480  HA  ILE   225      90.515  91.099 105.895  1.00  0.00           H  
ATOM   3481  HB  ILE   225      88.874  93.650 105.951  1.00  0.00           H  
ATOM   3482 HG12 ILE   225      89.496  93.381 108.640  1.00  0.00           H  
ATOM   3483 HG13 ILE   225      90.586  92.180 107.935  1.00  0.00           H  
ATOM   3484 HG21 ILE   225      87.404  92.662 107.860  1.00  0.00           H  
ATOM   3485 HG22 ILE   225      87.072  92.165 106.190  1.00  0.00           H  
ATOM   3486 HG23 ILE   225      88.093  91.125 107.192  1.00  0.00           H  
ATOM   3487 HD11 ILE   225      91.144  95.014 108.411  1.00  0.00           H  
ATOM   3488 HD12 ILE   225      92.109  93.872 107.410  1.00  0.00           H  
ATOM   3489 HD13 ILE   225      90.765  94.914 106.778  1.00  0.00           H  
ATOM   3490  N   HIE   226      88.509  90.113 104.546  1.00  0.00           N  
ATOM   3491  CA  HIE   226      87.439  89.498 103.744  1.00  0.00           C  
ATOM   3492  C   HIE   226      86.095  89.906 104.287  1.00  0.00           C  
ATOM   3493  O   HIE   226      85.901  90.239 105.470  1.00  0.00           O  
ATOM   3494  CB  HIE   226      87.650  87.990 103.652  1.00  0.00           C  
ATOM   3495  CG  HIE   226      86.643  87.276 102.793  1.00  0.00           C  
ATOM   3496  CD2 HIE   226      86.074  87.669 101.610  1.00  0.00           C  
ATOM   3497  ND1 HIE   226      86.186  86.011 103.132  1.00  0.00           N  
ATOM   3498  CE1 HIE   226      85.280  85.678 102.224  1.00  0.00           C  
ATOM   3499  NE2 HIE   226      85.255  86.632 101.260  1.00  0.00           N  
ATOM   3500  H   HIE   226      88.885  89.646 105.359  1.00  0.00           H  
ATOM   3501  HA  HIE   226      87.566  89.974 102.772  1.00  0.00           H  
ATOM   3502  HB2 HIE   226      88.664  87.788 103.307  1.00  0.00           H  
ATOM   3503  HB3 HIE   226      87.497  87.524 104.626  1.00  0.00           H  
ATOM   3504  HD2 HIE   226      86.278  88.551 101.021  1.00  0.00           H  
ATOM   3505  HE1 HIE   226      84.862  84.682 102.200  1.00  0.00           H  
ATOM   3506  HE2 HIE   226      84.561  86.636 100.526  1.00  0.00           H  
ATOM   3507  N   ILE   227      85.135  90.105 103.367  1.00  0.00           N  
ATOM   3508  CA  ILE   227      83.766  90.352 103.772  1.00  0.00           C  
ATOM   3509  C   ILE   227      82.704  89.362 103.328  1.00  0.00           C  
ATOM   3510  O   ILE   227      82.013  88.968 104.214  1.00  0.00           O  
ATOM   3511  CB  ILE   227      83.446  91.855 103.385  1.00  0.00           C  
ATOM   3512  CG1 ILE   227      84.498  92.853 103.919  1.00  0.00           C  
ATOM   3513  CG2 ILE   227      81.957  92.289 103.517  1.00  0.00           C  
ATOM   3514  CD1 ILE   227      84.343  93.006 105.465  1.00  0.00           C  
ATOM   3515  H   ILE   227      85.335  90.013 102.381  1.00  0.00           H  
ATOM   3516  HA  ILE   227      83.616  90.314 104.851  1.00  0.00           H  
ATOM   3517  HB  ILE   227      83.613  91.944 102.312  1.00  0.00           H  
ATOM   3518 HG12 ILE   227      85.491  92.514 103.625  1.00  0.00           H  
ATOM   3519 HG13 ILE   227      84.349  93.764 103.339  1.00  0.00           H  
ATOM   3520 HG21 ILE   227      81.390  91.802 102.723  1.00  0.00           H  
ATOM   3521 HG22 ILE   227      81.432  91.860 104.370  1.00  0.00           H  
ATOM   3522 HG23 ILE   227      81.759  93.358 103.446  1.00  0.00           H  
ATOM   3523 HD11 ILE   227      83.317  93.228 105.760  1.00  0.00           H  
ATOM   3524 HD12 ILE   227      84.713  92.172 106.061  1.00  0.00           H  
ATOM   3525 HD13 ILE   227      84.937  93.891 105.694  1.00  0.00           H  
ATOM   3526  N   LEU   228      82.616  88.951 102.067  1.00  0.00           N  
ATOM   3527  CA  LEU   228      81.555  88.207 101.431  1.00  0.00           C  
ATOM   3528  C   LEU   228      82.118  87.659 100.113  1.00  0.00           C  
ATOM   3529  O   LEU   228      83.221  88.019  99.800  1.00  0.00           O  
ATOM   3530  CB  LEU   228      80.256  89.044 101.065  1.00  0.00           C  
ATOM   3531  CG  LEU   228      79.468  89.486 102.248  1.00  0.00           C  
ATOM   3532  CD1 LEU   228      78.314  90.416 101.774  1.00  0.00           C  
ATOM   3533  CD2 LEU   228      78.686  88.249 102.889  1.00  0.00           C  
ATOM   3534  H   LEU   228      83.216  89.449 101.425  1.00  0.00           H  
ATOM   3535  HA  LEU   228      81.278  87.398 102.107  1.00  0.00           H  
ATOM   3536  HB2 LEU   228      80.621  89.966 100.613  1.00  0.00           H  
ATOM   3537  HB3 LEU   228      79.604  88.461 100.414  1.00  0.00           H  
ATOM   3538  HG  LEU   228      80.001  89.991 103.055  1.00  0.00           H  
ATOM   3539 HD11 LEU   228      78.727  91.336 101.361  1.00  0.00           H  
ATOM   3540 HD12 LEU   228      77.766  89.956 100.951  1.00  0.00           H  
ATOM   3541 HD13 LEU   228      77.697  90.656 102.639  1.00  0.00           H  
ATOM   3542 HD21 LEU   228      79.336  87.733 103.595  1.00  0.00           H  
ATOM   3543 HD22 LEU   228      77.789  88.540 103.437  1.00  0.00           H  
ATOM   3544 HD23 LEU   228      78.369  87.532 102.131  1.00  0.00           H  
ATOM   3545  N   GLY   229      81.363  86.721  99.457  1.00  0.00           N  
ATOM   3546  CA  GLY   229      81.808  85.915  98.384  1.00  0.00           C  
ATOM   3547  C   GLY   229      82.934  84.911  98.784  1.00  0.00           C  
ATOM   3548  O   GLY   229      83.195  84.753  99.959  1.00  0.00           O  
ATOM   3549  H   GLY   229      80.429  86.497  99.771  1.00  0.00           H  
ATOM   3550  HA2 GLY   229      80.978  85.453  97.849  1.00  0.00           H  
ATOM   3551  HA3 GLY   229      82.319  86.573  97.681  1.00  0.00           H  
ATOM   3552  N   ARG   230      83.688  84.458  97.741  1.00  0.00           N  
ATOM   3553  CA  ARG   230      84.534  83.236  97.742  1.00  0.00           C  
ATOM   3554  C   ARG   230      84.034  82.213  98.829  1.00  0.00           C  
ATOM   3555  O   ARG   230      84.797  81.838  99.698  1.00  0.00           O  
ATOM   3556  CB  ARG   230      86.020  83.765  97.824  1.00  0.00           C  
ATOM   3557  CG  ARG   230      87.076  82.810  97.226  1.00  0.00           C  
ATOM   3558  CD  ARG   230      88.415  83.498  97.369  1.00  0.00           C  
ATOM   3559  NE  ARG   230      89.029  83.422  98.708  1.00  0.00           N  
ATOM   3560  CZ  ARG   230      90.263  83.030  99.057  1.00  0.00           C  
ATOM   3561  NH1 ARG   230      91.131  83.047  98.113  1.00  0.00           N1+
ATOM   3562  NH2 ARG   230      90.576  82.834 100.302  1.00  0.00           N  
ATOM   3563  H   ARG   230      83.497  84.850  96.830  1.00  0.00           H  
ATOM   3564  HA  ARG   230      84.378  82.842  96.738  1.00  0.00           H  
ATOM   3565  HB2 ARG   230      86.029  84.707  97.276  1.00  0.00           H  
ATOM   3566  HB3 ARG   230      86.354  83.952  98.844  1.00  0.00           H  
ATOM   3567  HG2 ARG   230      87.261  81.877  97.758  1.00  0.00           H  
ATOM   3568  HG3 ARG   230      86.912  82.672  96.158  1.00  0.00           H  
ATOM   3569  HD2 ARG   230      89.059  83.102  96.583  1.00  0.00           H  
ATOM   3570  HD3 ARG   230      88.349  84.546  97.078  1.00  0.00           H  
ATOM   3571  HE  ARG   230      88.435  83.589  99.508  1.00  0.00           H  
ATOM   3572 HH11 ARG   230      90.989  83.678  97.337  1.00  0.00           H  
ATOM   3573 HH12 ARG   230      92.067  82.697  98.258  1.00  0.00           H  
ATOM   3574 HH21 ARG   230      89.822  82.865 100.973  1.00  0.00           H  
ATOM   3575 HH22 ARG   230      91.523  82.502 100.420  1.00  0.00           H  
ATOM   3576  N   ARG   231      82.754  81.776  98.727  1.00  0.00           N  
ATOM   3577  CA  ARG   231      81.921  80.849  99.614  1.00  0.00           C  
ATOM   3578  C   ARG   231      81.160  81.469 100.753  1.00  0.00           C  
ATOM   3579  O   ARG   231      80.416  80.686 101.434  1.00  0.00           O  
ATOM   3580  CB  ARG   231      82.597  79.537  99.964  1.00  0.00           C  
ATOM   3581  CG  ARG   231      83.476  78.927  98.856  1.00  0.00           C  
ATOM   3582  CD  ARG   231      83.655  77.435  99.141  1.00  0.00           C  
ATOM   3583  NE  ARG   231      84.710  76.872  98.251  1.00  0.00           N  
ATOM   3584  CZ  ARG   231      86.002  76.965  98.375  1.00  0.00           C  
ATOM   3585  NH1 ARG   231      86.520  77.577  99.379  1.00  0.00           N1+
ATOM   3586  NH2 ARG   231      86.843  76.346  97.610  1.00  0.00           N  
ATOM   3587  H   ARG   231      82.321  82.203  97.920  1.00  0.00           H  
ATOM   3588  HA  ARG   231      81.098  80.532  98.974  1.00  0.00           H  
ATOM   3589  HB2 ARG   231      83.097  79.632 100.928  1.00  0.00           H  
ATOM   3590  HB3 ARG   231      81.717  78.915 100.131  1.00  0.00           H  
ATOM   3591  HG2 ARG   231      82.973  79.041  97.895  1.00  0.00           H  
ATOM   3592  HG3 ARG   231      84.398  79.500  98.952  1.00  0.00           H  
ATOM   3593  HD2 ARG   231      83.973  77.287 100.173  1.00  0.00           H  
ATOM   3594  HD3 ARG   231      82.660  77.001  99.034  1.00  0.00           H  
ATOM   3595  HE  ARG   231      84.385  76.308  97.478  1.00  0.00           H  
ATOM   3596 HH11 ARG   231      85.944  78.245  99.872  1.00  0.00           H  
ATOM   3597 HH12 ARG   231      87.509  77.769  99.309  1.00  0.00           H  
ATOM   3598 HH21 ARG   231      86.507  75.708  96.902  1.00  0.00           H  
ATOM   3599 HH22 ARG   231      87.797  76.180  97.898  1.00  0.00           H  
ATOM   3600  N   LYS   232      81.422  82.741 101.102  1.00  0.00           N  
ATOM   3601  CA  LYS   232      80.678  83.424 102.209  1.00  0.00           C  
ATOM   3602  C   LYS   232      79.444  84.144 101.865  1.00  0.00           C  
ATOM   3603  O   LYS   232      79.398  84.997 100.986  1.00  0.00           O  
ATOM   3604  CB  LYS   232      81.728  84.406 102.778  1.00  0.00           C  
ATOM   3605  CG  LYS   232      81.525  84.888 104.226  1.00  0.00           C  
ATOM   3606  CD  LYS   232      82.820  85.502 104.771  1.00  0.00           C  
ATOM   3607  CE  LYS   232      82.505  85.867 106.207  1.00  0.00           C  
ATOM   3608  NZ  LYS   232      81.610  87.002 106.564  1.00  0.00           N1+
ATOM   3609  H   LYS   232      81.883  83.405 100.496  1.00  0.00           H  
ATOM   3610  HA  LYS   232      80.486  82.676 102.978  1.00  0.00           H  
ATOM   3611  HB2 LYS   232      82.707  83.932 102.720  1.00  0.00           H  
ATOM   3612  HB3 LYS   232      81.795  85.344 102.225  1.00  0.00           H  
ATOM   3613  HG2 LYS   232      80.629  85.487 104.391  1.00  0.00           H  
ATOM   3614  HG3 LYS   232      81.265  84.023 104.836  1.00  0.00           H  
ATOM   3615  HD2 LYS   232      83.525  84.690 104.951  1.00  0.00           H  
ATOM   3616  HD3 LYS   232      83.122  86.445 104.315  1.00  0.00           H  
ATOM   3617  HE2 LYS   232      82.102  84.909 106.534  1.00  0.00           H  
ATOM   3618  HE3 LYS   232      83.441  86.063 106.730  1.00  0.00           H  
ATOM   3619  HZ1 LYS   232      80.679  86.883 106.191  1.00  0.00           H  
ATOM   3620  HZ2 LYS   232      81.548  87.124 107.564  1.00  0.00           H  
ATOM   3621  HZ3 LYS   232      81.957  87.870 106.179  1.00  0.00           H  
ATOM   3622  N   LEU   233      78.357  83.674 102.468  1.00  0.00           N  
ATOM   3623  CA  LEU   233      77.002  84.097 102.164  1.00  0.00           C  
ATOM   3624  C   LEU   233      76.583  85.326 102.986  1.00  0.00           C  
ATOM   3625  O   LEU   233      75.764  86.159 102.544  1.00  0.00           O  
ATOM   3626  CB  LEU   233      76.131  82.919 102.518  1.00  0.00           C  
ATOM   3627  CG  LEU   233      76.225  81.616 101.702  1.00  0.00           C  
ATOM   3628  CD1 LEU   233      75.213  80.554 102.277  1.00  0.00           C  
ATOM   3629  CD2 LEU   233      75.908  81.659 100.186  1.00  0.00           C  
ATOM   3630  H   LEU   233      78.509  83.101 103.286  1.00  0.00           H  
ATOM   3631  HA  LEU   233      76.860  84.220 101.091  1.00  0.00           H  
ATOM   3632  HB2 LEU   233      76.187  82.658 103.575  1.00  0.00           H  
ATOM   3633  HB3 LEU   233      75.071  83.167 102.559  1.00  0.00           H  
ATOM   3634  HG  LEU   233      77.282  81.357 101.768  1.00  0.00           H  
ATOM   3635 HD11 LEU   233      74.222  80.984 102.421  1.00  0.00           H  
ATOM   3636 HD12 LEU   233      75.145  79.766 101.527  1.00  0.00           H  
ATOM   3637 HD13 LEU   233      75.643  80.131 103.185  1.00  0.00           H  
ATOM   3638 HD21 LEU   233      76.331  80.822  99.630  1.00  0.00           H  
ATOM   3639 HD22 LEU   233      74.893  81.958  99.926  1.00  0.00           H  
ATOM   3640 HD23 LEU   233      76.446  82.498  99.743  1.00  0.00           H  
ATOM   3641  N   TYR   234      77.099  85.507 104.233  1.00  0.00           N  
ATOM   3642  CA  TYR   234      76.515  86.405 105.249  1.00  0.00           C  
ATOM   3643  C   TYR   234      77.671  87.254 105.862  1.00  0.00           C  
ATOM   3644  O   TYR   234      78.854  86.792 106.022  1.00  0.00           O  
ATOM   3645  CB  TYR   234      75.842  85.552 106.348  1.00  0.00           C  
ATOM   3646  CG  TYR   234      75.064  84.342 105.982  1.00  0.00           C  
ATOM   3647  CD1 TYR   234      75.599  83.083 106.365  1.00  0.00           C  
ATOM   3648  CD2 TYR   234      73.798  84.416 105.357  1.00  0.00           C  
ATOM   3649  CE1 TYR   234      74.880  81.872 106.114  1.00  0.00           C  
ATOM   3650  CE2 TYR   234      73.166  83.221 105.212  1.00  0.00           C  
ATOM   3651  CZ  TYR   234      73.667  81.940 105.458  1.00  0.00           C  
ATOM   3652  OH  TYR   234      73.075  80.709 105.188  1.00  0.00           O  
ATOM   3653  H   TYR   234      77.673  84.721 104.504  1.00  0.00           H  
ATOM   3654  HA  TYR   234      75.706  86.977 104.793  1.00  0.00           H  
ATOM   3655  HB2 TYR   234      76.740  85.248 106.885  1.00  0.00           H  
ATOM   3656  HB3 TYR   234      75.256  86.208 106.992  1.00  0.00           H  
ATOM   3657  HD1 TYR   234      76.535  82.922 106.879  1.00  0.00           H  
ATOM   3658  HD2 TYR   234      73.367  85.359 105.053  1.00  0.00           H  
ATOM   3659  HE1 TYR   234      75.294  80.888 106.278  1.00  0.00           H  
ATOM   3660  HE2 TYR   234      72.184  83.271 104.764  1.00  0.00           H  
ATOM   3661  HH  TYR   234      72.148  80.897 105.023  1.00  0.00           H  
ATOM   3662  N   HIE   235      77.387  88.458 106.141  1.00  0.00           N  
ATOM   3663  CA  HIE   235      78.141  89.285 107.083  1.00  0.00           C  
ATOM   3664  C   HIE   235      77.241  90.264 107.948  1.00  0.00           C  
ATOM   3665  O   HIE   235      76.429  90.996 107.357  1.00  0.00           O  
ATOM   3666  CB  HIE   235      79.101  90.187 106.202  1.00  0.00           C  
ATOM   3667  CG  HIE   235      80.137  90.978 107.011  1.00  0.00           C  
ATOM   3668  CD2 HIE   235      80.135  92.325 107.269  1.00  0.00           C  
ATOM   3669  ND1 HIE   235      81.424  90.542 107.197  1.00  0.00           N  
ATOM   3670  CE1 HIE   235      82.157  91.583 107.661  1.00  0.00           C  
ATOM   3671  NE2 HIE   235      81.422  92.656 107.667  1.00  0.00           N  
ATOM   3672  H   HIE   235      76.454  88.830 106.036  1.00  0.00           H  
ATOM   3673  HA  HIE   235      78.810  88.699 107.713  1.00  0.00           H  
ATOM   3674  HB2 HIE   235      79.702  89.585 105.520  1.00  0.00           H  
ATOM   3675  HB3 HIE   235      78.463  90.845 105.612  1.00  0.00           H  
ATOM   3676  HD2 HIE   235      79.298  93.007 107.275  1.00  0.00           H  
ATOM   3677  HE1 HIE   235      83.153  91.488 108.068  1.00  0.00           H  
ATOM   3678  HE2 HIE   235      81.788  93.554 107.951  1.00  0.00           H  
ATOM   3679  N   VAL   236      77.371  90.243 109.288  1.00  0.00           N  
ATOM   3680  CA  VAL   236      76.691  91.187 110.188  1.00  0.00           C  
ATOM   3681  C   VAL   236      77.256  92.646 110.115  1.00  0.00           C  
ATOM   3682  O   VAL   236      78.429  92.793 109.949  1.00  0.00           O  
ATOM   3683  CB  VAL   236      76.612  90.541 111.594  1.00  0.00           C  
ATOM   3684  CG1 VAL   236      77.961  90.669 112.387  1.00  0.00           C  
ATOM   3685  CG2 VAL   236      75.639  91.221 112.584  1.00  0.00           C  
ATOM   3686  H   VAL   236      78.011  89.652 109.797  1.00  0.00           H  
ATOM   3687  HA  VAL   236      75.675  91.278 109.804  1.00  0.00           H  
ATOM   3688  HB  VAL   236      76.276  89.510 111.480  1.00  0.00           H  
ATOM   3689 HG11 VAL   236      78.270  91.711 112.461  1.00  0.00           H  
ATOM   3690 HG12 VAL   236      77.787  90.165 113.338  1.00  0.00           H  
ATOM   3691 HG13 VAL   236      78.660  90.040 111.837  1.00  0.00           H  
ATOM   3692 HG21 VAL   236      75.602  90.595 113.475  1.00  0.00           H  
ATOM   3693 HG22 VAL   236      76.033  92.220 112.770  1.00  0.00           H  
ATOM   3694 HG23 VAL   236      74.662  91.357 112.119  1.00  0.00           H  
ATOM   3695  N   VAL   237      76.466  93.679 110.560  1.00  0.00           N  
ATOM   3696  CA  VAL   237      76.943  95.027 110.841  1.00  0.00           C  
ATOM   3697  C   VAL   237      76.308  95.364 112.204  1.00  0.00           C  
ATOM   3698  O   VAL   237      75.121  95.061 112.381  1.00  0.00           O  
ATOM   3699  CB  VAL   237      76.546  96.027 109.785  1.00  0.00           C  
ATOM   3700  CG1 VAL   237      76.919  97.523 109.900  1.00  0.00           C  
ATOM   3701  CG2 VAL   237      77.116  95.614 108.413  1.00  0.00           C  
ATOM   3702  H   VAL   237      75.504  93.427 110.732  1.00  0.00           H  
ATOM   3703  HA  VAL   237      78.018  95.111 110.999  1.00  0.00           H  
ATOM   3704  HB  VAL   237      75.479  95.968 109.567  1.00  0.00           H  
ATOM   3705 HG11 VAL   237      76.513  97.946 110.818  1.00  0.00           H  
ATOM   3706 HG12 VAL   237      77.997  97.448 110.049  1.00  0.00           H  
ATOM   3707 HG13 VAL   237      76.634  98.039 108.984  1.00  0.00           H  
ATOM   3708 HG21 VAL   237      78.204  95.639 108.352  1.00  0.00           H  
ATOM   3709 HG22 VAL   237      76.681  94.657 108.125  1.00  0.00           H  
ATOM   3710 HG23 VAL   237      76.793  96.323 107.650  1.00  0.00           H  
ATOM   3711  N   LYS   238      77.029  96.005 113.150  1.00  0.00           N  
ATOM   3712  CA  LYS   238      76.441  96.702 114.309  1.00  0.00           C  
ATOM   3713  C   LYS   238      76.060  98.146 113.904  1.00  0.00           C  
ATOM   3714  O   LYS   238      76.873  98.862 113.249  1.00  0.00           O  
ATOM   3715  CB  LYS   238      77.381  96.703 115.544  1.00  0.00           C  
ATOM   3716  CG  LYS   238      77.692  95.318 116.063  1.00  0.00           C  
ATOM   3717  CD  LYS   238      76.544  94.509 116.640  1.00  0.00           C  
ATOM   3718  CE  LYS   238      76.863  93.008 116.719  1.00  0.00           C  
ATOM   3719  NZ  LYS   238      75.807  92.235 117.475  1.00  0.00           N1+
ATOM   3720  H   LYS   238      77.997  96.168 112.914  1.00  0.00           H  
ATOM   3721  HA  LYS   238      75.581  96.144 114.678  1.00  0.00           H  
ATOM   3722  HB2 LYS   238      78.376  97.007 115.221  1.00  0.00           H  
ATOM   3723  HB3 LYS   238      77.120  97.327 116.399  1.00  0.00           H  
ATOM   3724  HG2 LYS   238      78.088  94.825 115.175  1.00  0.00           H  
ATOM   3725  HG3 LYS   238      78.479  95.262 116.815  1.00  0.00           H  
ATOM   3726  HD2 LYS   238      76.108  94.877 117.569  1.00  0.00           H  
ATOM   3727  HD3 LYS   238      75.676  94.530 115.981  1.00  0.00           H  
ATOM   3728  HE2 LYS   238      76.891  92.649 115.690  1.00  0.00           H  
ATOM   3729  HE3 LYS   238      77.845  92.831 117.159  1.00  0.00           H  
ATOM   3730  HZ1 LYS   238      76.147  91.303 117.661  1.00  0.00           H  
ATOM   3731  HZ2 LYS   238      75.616  92.718 118.341  1.00  0.00           H  
ATOM   3732  HZ3 LYS   238      75.002  92.061 116.890  1.00  0.00           H  
ATOM   3733  N   TYR   239      74.858  98.584 114.294  1.00  0.00           N  
ATOM   3734  CA  TYR   239      74.377  99.940 113.951  1.00  0.00           C  
ATOM   3735  C   TYR   239      75.148 101.005 114.797  1.00  0.00           C  
ATOM   3736  O   TYR   239      75.623 100.800 115.893  1.00  0.00           O  
ATOM   3737  CB  TYR   239      72.810  99.958 114.339  1.00  0.00           C  
ATOM   3738  CG  TYR   239      72.306 101.373 114.358  1.00  0.00           C  
ATOM   3739  CD1 TYR   239      71.460 101.861 113.254  1.00  0.00           C  
ATOM   3740  CD2 TYR   239      72.588 102.267 115.398  1.00  0.00           C  
ATOM   3741  CE1 TYR   239      71.008 103.204 113.204  1.00  0.00           C  
ATOM   3742  CE2 TYR   239      72.015 103.579 115.466  1.00  0.00           C  
ATOM   3743  CZ  TYR   239      71.293 104.024 114.347  1.00  0.00           C  
ATOM   3744  OH  TYR   239      70.752 105.265 114.358  1.00  0.00           O  
ATOM   3745  H   TYR   239      74.214  97.912 114.687  1.00  0.00           H  
ATOM   3746  HA  TYR   239      74.438 100.189 112.891  1.00  0.00           H  
ATOM   3747  HB2 TYR   239      72.325  99.311 113.609  1.00  0.00           H  
ATOM   3748  HB3 TYR   239      72.578  99.478 115.290  1.00  0.00           H  
ATOM   3749  HD1 TYR   239      71.196 101.225 112.422  1.00  0.00           H  
ATOM   3750  HD2 TYR   239      73.115 101.899 116.266  1.00  0.00           H  
ATOM   3751  HE1 TYR   239      70.530 103.658 112.349  1.00  0.00           H  
ATOM   3752  HE2 TYR   239      72.053 104.131 116.394  1.00  0.00           H  
ATOM   3753  HH  TYR   239      71.007 105.875 115.054  1.00  0.00           H  
ATOM   3754  N   THR   240      75.300 102.207 114.120  1.00  0.00           N  
ATOM   3755  CA  THR   240      76.011 103.349 114.672  1.00  0.00           C  
ATOM   3756  C   THR   240      75.118 104.621 114.784  1.00  0.00           C  
ATOM   3757  O   THR   240      74.511 104.966 113.746  1.00  0.00           O  
ATOM   3758  CB  THR   240      77.317 103.701 113.828  1.00  0.00           C  
ATOM   3759  CG2 THR   240      78.094 104.853 114.512  1.00  0.00           C  
ATOM   3760  OG1 THR   240      78.152 102.605 113.670  1.00  0.00           O  
ATOM   3761  H   THR   240      75.174 102.216 113.118  1.00  0.00           H  
ATOM   3762  HA  THR   240      76.369 103.042 115.654  1.00  0.00           H  
ATOM   3763  HB  THR   240      76.931 104.088 112.885  1.00  0.00           H  
ATOM   3764  HG1 THR   240      77.666 101.827 113.385  1.00  0.00           H  
ATOM   3765 HG21 THR   240      78.963 105.131 113.916  1.00  0.00           H  
ATOM   3766 HG22 THR   240      77.570 105.802 114.399  1.00  0.00           H  
ATOM   3767 HG23 THR   240      78.324 104.575 115.541  1.00  0.00           H  
ATOM   3768  N   GLY   241      75.028 105.256 115.920  1.00  0.00           N  
ATOM   3769  CA  GLY   241      74.090 106.405 116.135  1.00  0.00           C  
ATOM   3770  C   GLY   241      74.289 107.438 115.075  1.00  0.00           C  
ATOM   3771  O   GLY   241      75.350 107.660 114.520  1.00  0.00           O  
ATOM   3772  H   GLY   241      75.512 104.868 116.718  1.00  0.00           H  
ATOM   3773  HA2 GLY   241      73.025 106.183 116.200  1.00  0.00           H  
ATOM   3774  HA3 GLY   241      74.404 106.868 117.070  1.00  0.00           H  
ATOM   3775  N   GLY   242      73.257 108.200 114.847  1.00  0.00           N  
ATOM   3776  CA  GLY   242      73.345 109.428 114.063  1.00  0.00           C  
ATOM   3777  C   GLY   242      73.441 109.048 112.580  1.00  0.00           C  
ATOM   3778  O   GLY   242      72.864 108.084 112.170  1.00  0.00           O  
ATOM   3779  H   GLY   242      72.409 107.997 115.357  1.00  0.00           H  
ATOM   3780  HA2 GLY   242      72.430 110.014 114.154  1.00  0.00           H  
ATOM   3781  HA3 GLY   242      74.107 110.089 114.475  1.00  0.00           H  
ATOM   3782  N   SER   243      74.279 109.805 111.894  1.00  0.00           N  
ATOM   3783  CA  SER   243      74.730 109.613 110.436  1.00  0.00           C  
ATOM   3784  C   SER   243      76.130 108.954 110.343  1.00  0.00           C  
ATOM   3785  O   SER   243      77.120 109.541 110.788  1.00  0.00           O  
ATOM   3786  CB  SER   243      74.759 111.011 109.739  1.00  0.00           C  
ATOM   3787  OG  SER   243      74.579 110.798 108.402  1.00  0.00           O  
ATOM   3788  H   SER   243      74.676 110.602 112.371  1.00  0.00           H  
ATOM   3789  HA  SER   243      74.008 108.959 109.947  1.00  0.00           H  
ATOM   3790  HB2 SER   243      73.937 111.587 110.165  1.00  0.00           H  
ATOM   3791  HB3 SER   243      75.718 111.528 109.751  1.00  0.00           H  
ATOM   3792  HG  SER   243      74.910 111.586 107.964  1.00  0.00           H  
ATOM   3793  N   ALA   244      76.262 107.858 109.602  1.00  0.00           N  
ATOM   3794  CA  ALA   244      77.537 107.155 109.416  1.00  0.00           C  
ATOM   3795  C   ALA   244      77.632 106.532 108.026  1.00  0.00           C  
ATOM   3796  O   ALA   244      76.558 106.410 107.245  1.00  0.00           O  
ATOM   3797  CB  ALA   244      77.621 106.100 110.628  1.00  0.00           C  
ATOM   3798  H   ALA   244      75.423 107.431 109.237  1.00  0.00           H  
ATOM   3799  HA  ALA   244      78.359 107.830 109.651  1.00  0.00           H  
ATOM   3800  HB1 ALA   244      76.864 105.316 110.610  1.00  0.00           H  
ATOM   3801  HB2 ALA   244      78.493 105.456 110.517  1.00  0.00           H  
ATOM   3802  HB3 ALA   244      77.703 106.637 111.573  1.00  0.00           H  
ATOM   3803  N   GLU   245      78.847 106.102 107.630  1.00  0.00           N  
ATOM   3804  CA  GLU   245      79.189 105.569 106.355  1.00  0.00           C  
ATOM   3805  C   GLU   245      80.276 104.420 106.488  1.00  0.00           C  
ATOM   3806  O   GLU   245      81.196 104.493 107.353  1.00  0.00           O  
ATOM   3807  CB  GLU   245      79.796 106.631 105.439  1.00  0.00           C  
ATOM   3808  CG  GLU   245      80.418 106.192 104.110  1.00  0.00           C  
ATOM   3809  CD  GLU   245      80.763 107.418 103.197  1.00  0.00           C  
ATOM   3810  OE1 GLU   245      79.820 108.080 102.712  1.00  0.00           O  
ATOM   3811  OE2 GLU   245      81.977 107.721 103.088  1.00  0.00           O1-
ATOM   3812  H   GLU   245      79.553 106.046 108.351  1.00  0.00           H  
ATOM   3813  HA  GLU   245      78.289 105.255 105.826  1.00  0.00           H  
ATOM   3814  HB2 GLU   245      79.062 107.376 105.133  1.00  0.00           H  
ATOM   3815  HB3 GLU   245      80.457 107.140 106.140  1.00  0.00           H  
ATOM   3816  HG2 GLU   245      81.303 105.597 104.340  1.00  0.00           H  
ATOM   3817  HG3 GLU   245      79.683 105.627 103.538  1.00  0.00           H  
ATOM   3818  N   LEU   246      80.266 103.461 105.596  1.00  0.00           N  
ATOM   3819  CA  LEU   246      81.062 102.232 105.678  1.00  0.00           C  
ATOM   3820  C   LEU   246      81.347 101.787 104.215  1.00  0.00           C  
ATOM   3821  O   LEU   246      80.491 101.273 103.514  1.00  0.00           O  
ATOM   3822  CB  LEU   246      80.383 101.172 106.522  1.00  0.00           C  
ATOM   3823  CG  LEU   246      81.225  99.947 106.711  1.00  0.00           C  
ATOM   3824  CD1 LEU   246      82.651 100.194 107.255  1.00  0.00           C  
ATOM   3825  CD2 LEU   246      80.611  98.895 107.658  1.00  0.00           C  
ATOM   3826  H   LEU   246      79.463 103.423 104.985  1.00  0.00           H  
ATOM   3827  HA  LEU   246      81.984 102.486 106.201  1.00  0.00           H  
ATOM   3828  HB2 LEU   246      80.247 101.742 107.441  1.00  0.00           H  
ATOM   3829  HB3 LEU   246      79.363 100.921 106.228  1.00  0.00           H  
ATOM   3830  HG  LEU   246      81.273  99.483 105.726  1.00  0.00           H  
ATOM   3831 HD11 LEU   246      83.169 100.790 106.504  1.00  0.00           H  
ATOM   3832 HD12 LEU   246      82.719 100.626 108.253  1.00  0.00           H  
ATOM   3833 HD13 LEU   246      83.157  99.230 107.309  1.00  0.00           H  
ATOM   3834 HD21 LEU   246      81.295  98.065 107.836  1.00  0.00           H  
ATOM   3835 HD22 LEU   246      80.370  99.201 108.676  1.00  0.00           H  
ATOM   3836 HD23 LEU   246      79.675  98.514 107.249  1.00  0.00           H  
ATOM   3837  N   LEU   247      82.576 101.913 103.816  1.00  0.00           N  
ATOM   3838  CA  LEU   247      83.097 101.684 102.463  1.00  0.00           C  
ATOM   3839  C   LEU   247      83.573 100.245 102.372  1.00  0.00           C  
ATOM   3840  O   LEU   247      84.394  99.758 103.157  1.00  0.00           O  
ATOM   3841  CB  LEU   247      84.200 102.757 102.165  1.00  0.00           C  
ATOM   3842  CG  LEU   247      85.064 102.534 100.949  1.00  0.00           C  
ATOM   3843  CD1 LEU   247      84.303 102.516  99.620  1.00  0.00           C  
ATOM   3844  CD2 LEU   247      86.125 103.597 100.637  1.00  0.00           C  
ATOM   3845  H   LEU   247      83.176 102.314 104.522  1.00  0.00           H  
ATOM   3846  HA  LEU   247      82.358 101.838 101.676  1.00  0.00           H  
ATOM   3847  HB2 LEU   247      83.616 103.674 102.093  1.00  0.00           H  
ATOM   3848  HB3 LEU   247      84.773 102.989 103.063  1.00  0.00           H  
ATOM   3849  HG  LEU   247      85.534 101.552 100.999  1.00  0.00           H  
ATOM   3850 HD11 LEU   247      84.873 101.911  98.914  1.00  0.00           H  
ATOM   3851 HD12 LEU   247      83.384 101.943  99.736  1.00  0.00           H  
ATOM   3852 HD13 LEU   247      84.074 103.538  99.318  1.00  0.00           H  
ATOM   3853 HD21 LEU   247      85.709 104.603 100.697  1.00  0.00           H  
ATOM   3854 HD22 LEU   247      87.024 103.547 101.252  1.00  0.00           H  
ATOM   3855 HD23 LEU   247      86.587 103.450  99.660  1.00  0.00           H  
ATOM   3856  N   PHE   248      83.138  99.503 101.363  1.00  0.00           N  
ATOM   3857  CA  PHE   248      83.743  98.257 100.863  1.00  0.00           C  
ATOM   3858  C   PHE   248      84.168  98.316  99.415  1.00  0.00           C  
ATOM   3859  O   PHE   248      83.859  99.253  98.599  1.00  0.00           O  
ATOM   3860  CB  PHE   248      82.618  97.170 101.043  1.00  0.00           C  
ATOM   3861  CG  PHE   248      82.079  96.941 102.494  1.00  0.00           C  
ATOM   3862  CD1 PHE   248      82.979  96.665 103.496  1.00  0.00           C  
ATOM   3863  CD2 PHE   248      80.738  97.029 102.774  1.00  0.00           C  
ATOM   3864  CE1 PHE   248      82.560  96.321 104.809  1.00  0.00           C  
ATOM   3865  CE2 PHE   248      80.260  96.798 104.096  1.00  0.00           C  
ATOM   3866  CZ  PHE   248      81.162  96.361 105.093  1.00  0.00           C  
ATOM   3867  H   PHE   248      82.337  99.884 100.880  1.00  0.00           H  
ATOM   3868  HA  PHE   248      84.632  97.949 101.412  1.00  0.00           H  
ATOM   3869  HB2 PHE   248      81.772  97.485 100.432  1.00  0.00           H  
ATOM   3870  HB3 PHE   248      83.068  96.225 100.737  1.00  0.00           H  
ATOM   3871  HD1 PHE   248      84.011  96.841 103.228  1.00  0.00           H  
ATOM   3872  HD2 PHE   248      80.084  97.156 101.924  1.00  0.00           H  
ATOM   3873  HE1 PHE   248      83.306  95.942 105.492  1.00  0.00           H  
ATOM   3874  HE2 PHE   248      79.192  96.842 104.248  1.00  0.00           H  
ATOM   3875  HZ  PHE   248      80.902  96.204 106.130  1.00  0.00           H  
ATOM   3876  N   PHE   249      84.915  97.318  98.988  1.00  0.00           N  
ATOM   3877  CA  PHE   249      85.380  97.028  97.648  1.00  0.00           C  
ATOM   3878  C   PHE   249      84.899  95.704  97.106  1.00  0.00           C  
ATOM   3879  O   PHE   249      84.740  94.734  97.835  1.00  0.00           O  
ATOM   3880  CB  PHE   249      86.896  97.283  97.681  1.00  0.00           C  
ATOM   3881  CG  PHE   249      87.435  98.689  97.927  1.00  0.00           C  
ATOM   3882  CD1 PHE   249      87.753  99.492  96.868  1.00  0.00           C  
ATOM   3883  CD2 PHE   249      87.421  99.125  99.308  1.00  0.00           C  
ATOM   3884  CE1 PHE   249      88.194 100.841  97.176  1.00  0.00           C  
ATOM   3885  CE2 PHE   249      87.933 100.384  99.612  1.00  0.00           C  
ATOM   3886  CZ  PHE   249      88.382 101.240  98.569  1.00  0.00           C  
ATOM   3887  H   PHE   249      85.123  96.572  99.636  1.00  0.00           H  
ATOM   3888  HA  PHE   249      85.042  97.755  96.910  1.00  0.00           H  
ATOM   3889  HB2 PHE   249      87.293  96.658  98.481  1.00  0.00           H  
ATOM   3890  HB3 PHE   249      87.223  96.995  96.682  1.00  0.00           H  
ATOM   3891  HD1 PHE   249      87.740  99.165  95.839  1.00  0.00           H  
ATOM   3892  HD2 PHE   249      87.053  98.517 100.120  1.00  0.00           H  
ATOM   3893  HE1 PHE   249      88.404 101.541  96.380  1.00  0.00           H  
ATOM   3894  HE2 PHE   249      87.786 100.817 100.590  1.00  0.00           H  
ATOM   3895  HZ  PHE   249      88.630 102.260  98.825  1.00  0.00           H  
ATOM   3896  N   VAL   250      84.887  95.590  95.809  1.00  0.00           N  
ATOM   3897  CA  VAL   250      84.372  94.391  95.102  1.00  0.00           C  
ATOM   3898  C   VAL   250      85.226  93.976  93.902  1.00  0.00           C  
ATOM   3899  O   VAL   250      85.362  94.728  92.884  1.00  0.00           O  
ATOM   3900  CB  VAL   250      82.965  94.411  94.624  1.00  0.00           C  
ATOM   3901  CG1 VAL   250      82.301  93.155  94.076  1.00  0.00           C  
ATOM   3902  CG2 VAL   250      81.972  94.991  95.665  1.00  0.00           C  
ATOM   3903  H   VAL   250      85.003  96.373  95.182  1.00  0.00           H  
ATOM   3904  HA  VAL   250      84.518  93.560  95.792  1.00  0.00           H  
ATOM   3905  HB  VAL   250      82.921  95.120  93.797  1.00  0.00           H  
ATOM   3906 HG11 VAL   250      82.795  92.753  93.192  1.00  0.00           H  
ATOM   3907 HG12 VAL   250      82.202  92.484  94.930  1.00  0.00           H  
ATOM   3908 HG13 VAL   250      81.326  93.447  93.686  1.00  0.00           H  
ATOM   3909 HG21 VAL   250      81.780  94.175  96.361  1.00  0.00           H  
ATOM   3910 HG22 VAL   250      82.208  95.964  96.097  1.00  0.00           H  
ATOM   3911 HG23 VAL   250      81.033  95.179  95.144  1.00  0.00           H  
ATOM   3912  N   GLU   251      85.759  92.766  93.983  1.00  0.00           N  
ATOM   3913  CA  GLU   251      86.472  92.115  92.858  1.00  0.00           C  
ATOM   3914  C   GLU   251      85.686  91.163  91.983  1.00  0.00           C  
ATOM   3915  O   GLU   251      85.118  90.226  92.482  1.00  0.00           O  
ATOM   3916  CB  GLU   251      87.665  91.400  93.440  1.00  0.00           C  
ATOM   3917  CG  GLU   251      88.688  90.826  92.488  1.00  0.00           C  
ATOM   3918  CD  GLU   251      89.872  90.030  93.106  1.00  0.00           C  
ATOM   3919  OE1 GLU   251      89.953  89.701  94.306  1.00  0.00           O  
ATOM   3920  OE2 GLU   251      90.918  89.802  92.431  1.00  0.00           O1-
ATOM   3921  H   GLU   251      85.479  92.150  94.732  1.00  0.00           H  
ATOM   3922  HA  GLU   251      86.933  92.873  92.225  1.00  0.00           H  
ATOM   3923  HB2 GLU   251      88.236  92.085  94.066  1.00  0.00           H  
ATOM   3924  HB3 GLU   251      87.329  90.521  93.990  1.00  0.00           H  
ATOM   3925  HG2 GLU   251      88.025  90.233  91.858  1.00  0.00           H  
ATOM   3926  HG3 GLU   251      89.052  91.702  91.952  1.00  0.00           H  
ATOM   3927  N   GLY   252      85.622  91.433  90.629  1.00  0.00           N  
ATOM   3928  CA  GLY   252      85.309  90.471  89.648  1.00  0.00           C  
ATOM   3929  C   GLY   252      86.302  89.221  89.491  1.00  0.00           C  
ATOM   3930  O   GLY   252      87.434  89.303  89.027  1.00  0.00           O  
ATOM   3931  H   GLY   252      85.972  92.318  90.290  1.00  0.00           H  
ATOM   3932  HA2 GLY   252      84.324  90.067  89.885  1.00  0.00           H  
ATOM   3933  HA3 GLY   252      85.256  90.923  88.658  1.00  0.00           H  
ATOM   3934  N   LEU   253      85.877  88.045  90.070  1.00  0.00           N  
ATOM   3935  CA  LEU   253      86.637  86.773  90.017  1.00  0.00           C  
ATOM   3936  C   LEU   253      86.527  86.052  88.706  1.00  0.00           C  
ATOM   3937  O   LEU   253      87.495  85.426  88.211  1.00  0.00           O  
ATOM   3938  CB  LEU   253      86.048  85.828  91.125  1.00  0.00           C  
ATOM   3939  CG  LEU   253      86.003  86.299  92.578  1.00  0.00           C  
ATOM   3940  CD1 LEU   253      85.509  85.246  93.580  1.00  0.00           C  
ATOM   3941  CD2 LEU   253      87.370  86.863  93.057  1.00  0.00           C  
ATOM   3942  H   LEU   253      84.957  88.068  90.487  1.00  0.00           H  
ATOM   3943  HA  LEU   253      87.712  86.908  90.138  1.00  0.00           H  
ATOM   3944  HB2 LEU   253      85.116  85.437  90.717  1.00  0.00           H  
ATOM   3945  HB3 LEU   253      86.703  84.958  91.156  1.00  0.00           H  
ATOM   3946  HG  LEU   253      85.301  87.131  92.516  1.00  0.00           H  
ATOM   3947 HD11 LEU   253      84.607  84.919  93.063  1.00  0.00           H  
ATOM   3948 HD12 LEU   253      86.172  84.381  93.612  1.00  0.00           H  
ATOM   3949 HD13 LEU   253      85.315  85.708  94.548  1.00  0.00           H  
ATOM   3950 HD21 LEU   253      87.362  87.160  94.105  1.00  0.00           H  
ATOM   3951 HD22 LEU   253      88.094  86.057  92.933  1.00  0.00           H  
ATOM   3952 HD23 LEU   253      87.503  87.723  92.399  1.00  0.00           H  
ATOM   3953  N   CYS   254      85.412  86.136  88.078  1.00  0.00           N  
ATOM   3954  CA  CYS   254      84.922  85.286  86.841  1.00  0.00           C  
ATOM   3955  C   CYS   254      84.719  86.164  85.663  1.00  0.00           C  
ATOM   3956  O   CYS   254      84.051  87.204  85.813  1.00  0.00           O  
ATOM   3957  CB  CYS   254      83.599  84.563  87.213  1.00  0.00           C  
ATOM   3958  SG  CYS   254      83.839  83.226  88.451  1.00  0.00           S  
ATOM   3959  H   CYS   254      84.754  86.770  88.508  1.00  0.00           H  
ATOM   3960  HA  CYS   254      85.714  84.618  86.502  1.00  0.00           H  
ATOM   3961  HB2 CYS   254      82.932  85.280  87.693  1.00  0.00           H  
ATOM   3962  HB3 CYS   254      83.159  84.118  86.321  1.00  0.00           H  
ATOM   3963  HG  CYS   254      84.333  82.299  87.624  1.00  0.00           H  
ATOM   3964  N   PHE   255      85.046  85.668  84.518  1.00  0.00           N  
ATOM   3965  CA  PHE   255      84.513  86.193  83.174  1.00  0.00           C  
ATOM   3966  C   PHE   255      83.156  85.624  82.946  1.00  0.00           C  
ATOM   3967  O   PHE   255      82.727  84.696  83.516  1.00  0.00           O  
ATOM   3968  CB  PHE   255      85.368  85.994  81.883  1.00  0.00           C  
ATOM   3969  CG  PHE   255      86.485  86.941  81.654  1.00  0.00           C  
ATOM   3970  CD1 PHE   255      86.412  88.027  80.776  1.00  0.00           C  
ATOM   3971  CD2 PHE   255      87.764  86.659  82.267  1.00  0.00           C  
ATOM   3972  CE1 PHE   255      87.499  88.905  80.652  1.00  0.00           C  
ATOM   3973  CE2 PHE   255      88.784  87.535  82.156  1.00  0.00           C  
ATOM   3974  CZ  PHE   255      88.684  88.764  81.366  1.00  0.00           C  
ATOM   3975  H   PHE   255      85.709  84.909  84.586  1.00  0.00           H  
ATOM   3976  HA  PHE   255      84.360  87.253  83.373  1.00  0.00           H  
ATOM   3977  HB2 PHE   255      85.742  84.981  82.033  1.00  0.00           H  
ATOM   3978  HB3 PHE   255      84.670  86.059  81.048  1.00  0.00           H  
ATOM   3979  HD1 PHE   255      85.477  88.159  80.252  1.00  0.00           H  
ATOM   3980  HD2 PHE   255      87.795  85.771  82.881  1.00  0.00           H  
ATOM   3981  HE1 PHE   255      87.468  89.676  79.896  1.00  0.00           H  
ATOM   3982  HE2 PHE   255      89.618  87.541  82.843  1.00  0.00           H  
ATOM   3983  HZ  PHE   255      89.490  89.480  81.300  1.00  0.00           H  
ATOM   3984  N   PRO   256      82.326  86.268  82.050  1.00  0.00           N  
ATOM   3985  CA  PRO   256      81.044  85.715  81.675  1.00  0.00           C  
ATOM   3986  C   PRO   256      81.225  84.379  80.927  1.00  0.00           C  
ATOM   3987  O   PRO   256      82.262  84.168  80.394  1.00  0.00           O  
ATOM   3988  CB  PRO   256      80.374  86.803  80.798  1.00  0.00           C  
ATOM   3989  CG  PRO   256      81.014  88.103  81.175  1.00  0.00           C  
ATOM   3990  CD  PRO   256      82.407  87.649  81.581  1.00  0.00           C  
ATOM   3991  HA  PRO   256      80.475  85.557  82.591  1.00  0.00           H  
ATOM   3992  HB2 PRO   256      80.707  86.394  79.844  1.00  0.00           H  
ATOM   3993  HB3 PRO   256      79.296  86.878  80.941  1.00  0.00           H  
ATOM   3994  HG2 PRO   256      81.108  88.763  80.312  1.00  0.00           H  
ATOM   3995  HG3 PRO   256      80.446  88.545  81.994  1.00  0.00           H  
ATOM   3996  HD2 PRO   256      83.029  87.768  80.694  1.00  0.00           H  
ATOM   3997  HD3 PRO   256      82.708  88.312  82.391  1.00  0.00           H  
ATOM   3998  N   ASP   257      80.306  83.372  81.000  1.00  0.00           N  
ATOM   3999  CA  ASP   257      80.647  82.000  80.596  1.00  0.00           C  
ATOM   4000  C   ASP   257      79.436  81.255  80.133  1.00  0.00           C  
ATOM   4001  O   ASP   257      78.296  81.638  80.442  1.00  0.00           O  
ATOM   4002  CB  ASP   257      81.436  81.280  81.775  1.00  0.00           C  
ATOM   4003  CG  ASP   257      82.673  80.524  81.372  1.00  0.00           C  
ATOM   4004  OD1 ASP   257      82.717  80.049  80.185  1.00  0.00           O  
ATOM   4005  OD2 ASP   257      83.495  80.154  82.298  1.00  0.00           O1-
ATOM   4006  H   ASP   257      79.351  83.559  81.273  1.00  0.00           H  
ATOM   4007  HA  ASP   257      81.371  81.993  79.781  1.00  0.00           H  
ATOM   4008  HB2 ASP   257      81.742  82.130  82.385  1.00  0.00           H  
ATOM   4009  HB3 ASP   257      80.810  80.677  82.433  1.00  0.00           H  
ATOM   4010  N   GLU   258      79.617  80.218  79.352  1.00  0.00           N  
ATOM   4011  CA  GLU   258      78.501  79.256  79.003  1.00  0.00           C  
ATOM   4012  C   GLU   258      77.891  78.730  80.263  1.00  0.00           C  
ATOM   4013  O   GLU   258      78.479  77.984  80.976  1.00  0.00           O  
ATOM   4014  CB  GLU   258      79.029  78.144  77.955  1.00  0.00           C  
ATOM   4015  CG  GLU   258      77.928  77.143  77.518  1.00  0.00           C  
ATOM   4016  CD  GLU   258      76.598  77.625  76.920  1.00  0.00           C  
ATOM   4017  OE1 GLU   258      75.708  76.784  76.702  1.00  0.00           O  
ATOM   4018  OE2 GLU   258      76.422  78.843  76.797  1.00  0.00           O1-
ATOM   4019  H   GLU   258      80.560  79.867  79.263  1.00  0.00           H  
ATOM   4020  HA  GLU   258      77.702  79.839  78.543  1.00  0.00           H  
ATOM   4021  HB2 GLU   258      79.307  78.715  77.069  1.00  0.00           H  
ATOM   4022  HB3 GLU   258      79.975  77.737  78.311  1.00  0.00           H  
ATOM   4023  HG2 GLU   258      78.339  76.450  76.784  1.00  0.00           H  
ATOM   4024  HG3 GLU   258      77.694  76.415  78.295  1.00  0.00           H  
ATOM   4025  N   GLY   259      76.669  79.133  80.654  1.00  0.00           N  
ATOM   4026  CA  GLY   259      76.009  78.894  81.987  1.00  0.00           C  
ATOM   4027  C   GLY   259      76.033  79.949  83.096  1.00  0.00           C  
ATOM   4028  O   GLY   259      75.633  79.772  84.235  1.00  0.00           O  
ATOM   4029  H   GLY   259      76.132  79.591  79.931  1.00  0.00           H  
ATOM   4030  HA2 GLY   259      74.983  78.614  81.751  1.00  0.00           H  
ATOM   4031  HA3 GLY   259      76.421  77.995  82.448  1.00  0.00           H  
ATOM   4032  N   PHE   260      76.538  81.152  82.765  1.00  0.00           N  
ATOM   4033  CA  PHE   260      76.668  82.304  83.625  1.00  0.00           C  
ATOM   4034  C   PHE   260      76.895  83.673  82.847  1.00  0.00           C  
ATOM   4035  O   PHE   260      77.954  83.808  82.189  1.00  0.00           O  
ATOM   4036  CB  PHE   260      77.926  82.007  84.507  1.00  0.00           C  
ATOM   4037  CG  PHE   260      78.299  83.288  85.280  1.00  0.00           C  
ATOM   4038  CD1 PHE   260      77.356  83.832  86.078  1.00  0.00           C  
ATOM   4039  CD2 PHE   260      79.584  83.723  85.259  1.00  0.00           C  
ATOM   4040  CE1 PHE   260      77.677  84.958  86.877  1.00  0.00           C  
ATOM   4041  CE2 PHE   260      79.831  85.011  85.879  1.00  0.00           C  
ATOM   4042  CZ  PHE   260      78.934  85.532  86.767  1.00  0.00           C  
ATOM   4043  H   PHE   260      76.867  81.328  81.827  1.00  0.00           H  
ATOM   4044  HA  PHE   260      75.752  82.515  84.176  1.00  0.00           H  
ATOM   4045  HB2 PHE   260      77.698  81.212  85.216  1.00  0.00           H  
ATOM   4046  HB3 PHE   260      78.720  81.562  83.907  1.00  0.00           H  
ATOM   4047  HD1 PHE   260      76.401  83.333  86.140  1.00  0.00           H  
ATOM   4048  HD2 PHE   260      80.372  83.352  84.620  1.00  0.00           H  
ATOM   4049  HE1 PHE   260      77.022  85.488  87.553  1.00  0.00           H  
ATOM   4050  HE2 PHE   260      80.779  85.523  85.808  1.00  0.00           H  
ATOM   4051  HZ  PHE   260      79.152  86.371  87.410  1.00  0.00           H  
ATOM   4052  N   SER   261      75.874  84.518  82.908  1.00  0.00           N  
ATOM   4053  CA  SER   261      75.834  85.822  82.150  1.00  0.00           C  
ATOM   4054  C   SER   261      76.651  87.006  82.634  1.00  0.00           C  
ATOM   4055  O   SER   261      76.726  88.054  82.031  1.00  0.00           O  
ATOM   4056  CB  SER   261      74.317  86.245  82.238  1.00  0.00           C  
ATOM   4057  OG  SER   261      74.120  86.460  83.616  1.00  0.00           O  
ATOM   4058  H   SER   261      75.142  84.437  83.599  1.00  0.00           H  
ATOM   4059  HA  SER   261      76.157  85.550  81.145  1.00  0.00           H  
ATOM   4060  HB2 SER   261      74.087  87.123  81.635  1.00  0.00           H  
ATOM   4061  HB3 SER   261      73.698  85.402  81.931  1.00  0.00           H  
ATOM   4062  HG  SER   261      73.258  86.044  83.689  1.00  0.00           H  
ATOM   4063  N   GLY   262      77.374  86.774  83.735  1.00  0.00           N  
ATOM   4064  CA  GLY   262      78.066  87.876  84.361  1.00  0.00           C  
ATOM   4065  C   GLY   262      77.183  88.829  85.130  1.00  0.00           C  
ATOM   4066  O   GLY   262      77.674  89.780  85.755  1.00  0.00           O  
ATOM   4067  H   GLY   262      77.297  85.869  84.178  1.00  0.00           H  
ATOM   4068  HA2 GLY   262      78.848  87.564  85.053  1.00  0.00           H  
ATOM   4069  HA3 GLY   262      78.456  88.504  83.561  1.00  0.00           H  
ATOM   4070  N   LEU   263      75.914  88.560  85.113  1.00  0.00           N  
ATOM   4071  CA  LEU   263      75.040  89.297  86.107  1.00  0.00           C  
ATOM   4072  C   LEU   263      75.056  88.683  87.496  1.00  0.00           C  
ATOM   4073  O   LEU   263      75.119  87.413  87.554  1.00  0.00           O  
ATOM   4074  CB  LEU   263      73.515  89.390  85.750  1.00  0.00           C  
ATOM   4075  CG  LEU   263      73.238  90.163  84.424  1.00  0.00           C  
ATOM   4076  CD1 LEU   263      72.028  89.625  83.827  1.00  0.00           C  
ATOM   4077  CD2 LEU   263      72.929  91.702  84.634  1.00  0.00           C  
ATOM   4078  H   LEU   263      75.542  87.783  84.585  1.00  0.00           H  
ATOM   4079  HA  LEU   263      75.369  90.328  86.235  1.00  0.00           H  
ATOM   4080  HB2 LEU   263      73.147  88.372  85.620  1.00  0.00           H  
ATOM   4081  HB3 LEU   263      72.837  89.765  86.516  1.00  0.00           H  
ATOM   4082  HG  LEU   263      74.037  90.239  83.687  1.00  0.00           H  
ATOM   4083 HD11 LEU   263      72.127  88.573  83.562  1.00  0.00           H  
ATOM   4084 HD12 LEU   263      71.138  89.704  84.452  1.00  0.00           H  
ATOM   4085 HD13 LEU   263      71.821  90.230  82.944  1.00  0.00           H  
ATOM   4086 HD21 LEU   263      72.574  92.202  83.733  1.00  0.00           H  
ATOM   4087 HD22 LEU   263      72.242  91.694  85.480  1.00  0.00           H  
ATOM   4088 HD23 LEU   263      73.795  92.225  85.042  1.00  0.00           H  
ATOM   4089  N   VAL   264      74.964  89.512  88.580  1.00  0.00           N  
ATOM   4090  CA  VAL   264      75.203  89.090  89.898  1.00  0.00           C  
ATOM   4091  C   VAL   264      74.541  90.031  90.812  1.00  0.00           C  
ATOM   4092  O   VAL   264      74.379  91.227  90.518  1.00  0.00           O  
ATOM   4093  CB  VAL   264      76.755  89.010  90.272  1.00  0.00           C  
ATOM   4094  CG1 VAL   264      77.708  88.190  89.425  1.00  0.00           C  
ATOM   4095  CG2 VAL   264      77.358  90.414  90.436  1.00  0.00           C  
ATOM   4096  H   VAL   264      75.005  90.518  88.503  1.00  0.00           H  
ATOM   4097  HA  VAL   264      74.635  88.172  90.047  1.00  0.00           H  
ATOM   4098  HB  VAL   264      76.747  88.566  91.267  1.00  0.00           H  
ATOM   4099 HG11 VAL   264      78.632  87.884  89.916  1.00  0.00           H  
ATOM   4100 HG12 VAL   264      77.170  87.300  89.100  1.00  0.00           H  
ATOM   4101 HG13 VAL   264      77.925  88.614  88.444  1.00  0.00           H  
ATOM   4102 HG21 VAL   264      76.980  90.999  91.274  1.00  0.00           H  
ATOM   4103 HG22 VAL   264      78.419  90.245  90.621  1.00  0.00           H  
ATOM   4104 HG23 VAL   264      77.340  90.908  89.464  1.00  0.00           H  
ATOM   4105  N   SER   265      74.048  89.620  92.064  1.00  0.00           N  
ATOM   4106  CA  SER   265      73.301  90.431  93.085  1.00  0.00           C  
ATOM   4107  C   SER   265      74.061  90.557  94.380  1.00  0.00           C  
ATOM   4108  O   SER   265      74.842  89.687  94.594  1.00  0.00           O  
ATOM   4109  CB  SER   265      71.880  89.916  93.365  1.00  0.00           C  
ATOM   4110  OG  SER   265      71.072  89.684  92.237  1.00  0.00           O  
ATOM   4111  H   SER   265      74.048  88.627  92.246  1.00  0.00           H  
ATOM   4112  HA  SER   265      73.162  91.446  92.712  1.00  0.00           H  
ATOM   4113  HB2 SER   265      71.849  88.920  93.807  1.00  0.00           H  
ATOM   4114  HB3 SER   265      71.428  90.598  94.086  1.00  0.00           H  
ATOM   4115  HG  SER   265      71.339  88.838  91.869  1.00  0.00           H  
ATOM   4116  N   ILE   266      73.752  91.557  95.180  1.00  0.00           N  
ATOM   4117  CA  ILE   266      74.011  91.609  96.638  1.00  0.00           C  
ATOM   4118  C   ILE   266      72.765  92.076  97.328  1.00  0.00           C  
ATOM   4119  O   ILE   266      71.987  92.781  96.628  1.00  0.00           O  
ATOM   4120  CB  ILE   266      75.122  92.633  96.767  1.00  0.00           C  
ATOM   4121  CG1 ILE   266      76.446  92.135  96.136  1.00  0.00           C  
ATOM   4122  CG2 ILE   266      75.310  93.094  98.232  1.00  0.00           C  
ATOM   4123  CD1 ILE   266      76.767  92.725  94.765  1.00  0.00           C  
ATOM   4124  H   ILE   266      73.121  92.254  94.810  1.00  0.00           H  
ATOM   4125  HA  ILE   266      74.335  90.620  96.962  1.00  0.00           H  
ATOM   4126  HB  ILE   266      74.838  93.533  96.222  1.00  0.00           H  
ATOM   4127 HG12 ILE   266      77.276  92.323  96.817  1.00  0.00           H  
ATOM   4128 HG13 ILE   266      76.340  91.059  95.997  1.00  0.00           H  
ATOM   4129 HG21 ILE   266      74.421  93.649  98.532  1.00  0.00           H  
ATOM   4130 HG22 ILE   266      75.479  92.299  98.959  1.00  0.00           H  
ATOM   4131 HG23 ILE   266      76.138  93.793  98.351  1.00  0.00           H  
ATOM   4132 HD11 ILE   266      76.105  92.493  93.931  1.00  0.00           H  
ATOM   4133 HD12 ILE   266      76.883  93.797  94.924  1.00  0.00           H  
ATOM   4134 HD13 ILE   266      77.755  92.348  94.499  1.00  0.00           H  
ATOM   4135  N   HIE   267      72.524  91.761  98.594  1.00  0.00           N  
ATOM   4136  CA  HIE   267      71.359  92.054  99.363  1.00  0.00           C  
ATOM   4137  C   HIE   267      71.564  92.475 100.772  1.00  0.00           C  
ATOM   4138  O   HIE   267      72.644  92.250 101.308  1.00  0.00           O  
ATOM   4139  CB  HIE   267      70.399  90.786  99.307  1.00  0.00           C  
ATOM   4140  CG  HIE   267      70.466  90.013  97.995  1.00  0.00           C  
ATOM   4141  CD2 HIE   267      71.090  88.827  97.763  1.00  0.00           C  
ATOM   4142  ND1 HIE   267      69.523  90.172  96.992  1.00  0.00           N  
ATOM   4143  CE1 HIE   267      69.669  89.191  96.122  1.00  0.00           C  
ATOM   4144  NE2 HIE   267      70.529  88.303  96.557  1.00  0.00           N  
ATOM   4145  H   HIE   267      73.238  91.200  99.037  1.00  0.00           H  
ATOM   4146  HA  HIE   267      70.896  92.852  98.782  1.00  0.00           H  
ATOM   4147  HB2 HIE   267      70.579  90.034 100.076  1.00  0.00           H  
ATOM   4148  HB3 HIE   267      69.372  91.097  99.497  1.00  0.00           H  
ATOM   4149  HD2 HIE   267      71.762  88.327  98.443  1.00  0.00           H  
ATOM   4150  HE1 HIE   267      69.195  89.009  95.169  1.00  0.00           H  
ATOM   4151  HE2 HIE   267      70.872  87.457  96.125  1.00  0.00           H  
ATOM   4152  N   VAL   268      70.595  93.267 101.385  1.00  0.00           N  
ATOM   4153  CA  VAL   268      70.534  93.676 102.894  1.00  0.00           C  
ATOM   4154  C   VAL   268      69.245  93.154 103.504  1.00  0.00           C  
ATOM   4155  O   VAL   268      68.236  93.093 102.752  1.00  0.00           O  
ATOM   4156  CB  VAL   268      70.800  95.162 102.981  1.00  0.00           C  
ATOM   4157  CG1 VAL   268      69.675  96.014 102.413  1.00  0.00           C  
ATOM   4158  CG2 VAL   268      70.898  95.693 104.407  1.00  0.00           C  
ATOM   4159  H   VAL   268      69.720  93.302 100.882  1.00  0.00           H  
ATOM   4160  HA  VAL   268      71.361  93.162 103.383  1.00  0.00           H  
ATOM   4161  HB  VAL   268      71.763  95.321 102.495  1.00  0.00           H  
ATOM   4162 HG11 VAL   268      69.817  97.094 102.456  1.00  0.00           H  
ATOM   4163 HG12 VAL   268      69.581  95.754 101.358  1.00  0.00           H  
ATOM   4164 HG13 VAL   268      68.758  95.781 102.953  1.00  0.00           H  
ATOM   4165 HG21 VAL   268      71.096  96.765 104.441  1.00  0.00           H  
ATOM   4166 HG22 VAL   268      70.062  95.505 105.080  1.00  0.00           H  
ATOM   4167 HG23 VAL   268      71.705  95.143 104.890  1.00  0.00           H  
ATOM   4168  N   SER   269      69.215  92.892 104.804  1.00  0.00           N  
ATOM   4169  CA  SER   269      68.094  92.642 105.663  1.00  0.00           C  
ATOM   4170  C   SER   269      68.126  93.324 107.075  1.00  0.00           C  
ATOM   4171  O   SER   269      69.207  93.288 107.728  1.00  0.00           O  
ATOM   4172  CB  SER   269      67.959  91.121 105.865  1.00  0.00           C  
ATOM   4173  OG  SER   269      66.670  90.683 106.371  1.00  0.00           O  
ATOM   4174  H   SER   269      70.145  92.889 105.199  1.00  0.00           H  
ATOM   4175  HA  SER   269      67.257  92.944 105.034  1.00  0.00           H  
ATOM   4176  HB2 SER   269      68.134  90.527 104.969  1.00  0.00           H  
ATOM   4177  HB3 SER   269      68.670  90.809 106.631  1.00  0.00           H  
ATOM   4178  HG  SER   269      66.069  91.323 105.982  1.00  0.00           H  
ATOM   4179  N   LEU   270      67.066  93.845 107.641  1.00  0.00           N  
ATOM   4180  CA  LEU   270      66.853  94.088 109.035  1.00  0.00           C  
ATOM   4181  C   LEU   270      66.094  92.947 109.685  1.00  0.00           C  
ATOM   4182  O   LEU   270      65.150  92.421 109.182  1.00  0.00           O  
ATOM   4183  CB  LEU   270      66.159  95.439 109.264  1.00  0.00           C  
ATOM   4184  CG  LEU   270      66.604  96.692 108.568  1.00  0.00           C  
ATOM   4185  CD1 LEU   270      65.913  97.853 109.292  1.00  0.00           C  
ATOM   4186  CD2 LEU   270      68.094  97.001 108.744  1.00  0.00           C  
ATOM   4187  H   LEU   270      66.232  93.715 107.086  1.00  0.00           H  
ATOM   4188  HA  LEU   270      67.818  94.099 109.542  1.00  0.00           H  
ATOM   4189  HB2 LEU   270      65.109  95.444 108.971  1.00  0.00           H  
ATOM   4190  HB3 LEU   270      66.155  95.507 110.352  1.00  0.00           H  
ATOM   4191  HG  LEU   270      66.392  96.801 107.505  1.00  0.00           H  
ATOM   4192 HD11 LEU   270      66.063  98.760 108.706  1.00  0.00           H  
ATOM   4193 HD12 LEU   270      64.849  97.629 109.363  1.00  0.00           H  
ATOM   4194 HD13 LEU   270      66.318  97.899 110.303  1.00  0.00           H  
ATOM   4195 HD21 LEU   270      68.740  96.415 108.090  1.00  0.00           H  
ATOM   4196 HD22 LEU   270      68.276  97.997 108.340  1.00  0.00           H  
ATOM   4197 HD23 LEU   270      68.373  97.000 109.797  1.00  0.00           H  
ATOM   4198  N   LEU   271      66.620  92.474 110.762  1.00  0.00           N  
ATOM   4199  CA  LEU   271      65.895  91.437 111.542  1.00  0.00           C  
ATOM   4200  C   LEU   271      65.514  91.987 112.937  1.00  0.00           C  
ATOM   4201  O   LEU   271      66.237  92.744 113.560  1.00  0.00           O  
ATOM   4202  CB  LEU   271      66.836  90.118 111.710  1.00  0.00           C  
ATOM   4203  CG  LEU   271      66.828  89.179 110.449  1.00  0.00           C  
ATOM   4204  CD1 LEU   271      68.000  89.596 109.551  1.00  0.00           C  
ATOM   4205  CD2 LEU   271      67.051  87.704 110.828  1.00  0.00           C  
ATOM   4206  H   LEU   271      67.495  92.829 111.122  1.00  0.00           H  
ATOM   4207  HA  LEU   271      64.967  91.138 111.054  1.00  0.00           H  
ATOM   4208  HB2 LEU   271      67.831  90.399 112.054  1.00  0.00           H  
ATOM   4209  HB3 LEU   271      66.384  89.506 112.491  1.00  0.00           H  
ATOM   4210  HG  LEU   271      65.861  89.245 109.950  1.00  0.00           H  
ATOM   4211 HD11 LEU   271      67.879  90.648 109.291  1.00  0.00           H  
ATOM   4212 HD12 LEU   271      68.979  89.398 109.988  1.00  0.00           H  
ATOM   4213 HD13 LEU   271      67.962  89.031 108.620  1.00  0.00           H  
ATOM   4214 HD21 LEU   271      66.147  87.410 111.361  1.00  0.00           H  
ATOM   4215 HD22 LEU   271      67.203  87.082 109.946  1.00  0.00           H  
ATOM   4216 HD23 LEU   271      67.926  87.682 111.477  1.00  0.00           H  
ATOM   4217  N   GLU   272      64.499  91.361 113.575  1.00  0.00           N  
ATOM   4218  CA  GLU   272      63.889  91.563 114.872  1.00  0.00           C  
ATOM   4219  C   GLU   272      64.047  90.330 115.778  1.00  0.00           C  
ATOM   4220  O   GLU   272      63.817  89.220 115.274  1.00  0.00           O  
ATOM   4221  CB  GLU   272      62.504  92.087 114.697  1.00  0.00           C  
ATOM   4222  CG  GLU   272      61.804  92.253 116.013  1.00  0.00           C  
ATOM   4223  CD  GLU   272      60.456  92.945 115.937  1.00  0.00           C  
ATOM   4224  OE1 GLU   272      60.012  93.108 114.817  1.00  0.00           O  
ATOM   4225  OE2 GLU   272      59.807  93.143 117.044  1.00  0.00           O1-
ATOM   4226  H   GLU   272      64.057  90.582 113.108  1.00  0.00           H  
ATOM   4227  HA  GLU   272      64.424  92.328 115.436  1.00  0.00           H  
ATOM   4228  HB2 GLU   272      62.606  93.076 114.251  1.00  0.00           H  
ATOM   4229  HB3 GLU   272      61.889  91.415 114.098  1.00  0.00           H  
ATOM   4230  HG2 GLU   272      61.759  91.315 116.566  1.00  0.00           H  
ATOM   4231  HG3 GLU   272      62.507  92.844 116.599  1.00  0.00           H  
ATOM   4232  N   TYR   273      64.432  90.461 116.978  1.00  0.00           N  
ATOM   4233  CA  TYR   273      64.378  89.384 117.953  1.00  0.00           C  
ATOM   4234  C   TYR   273      63.045  89.354 118.815  1.00  0.00           C  
ATOM   4235  O   TYR   273      62.443  90.438 119.013  1.00  0.00           O  
ATOM   4236  CB  TYR   273      65.525  89.626 119.007  1.00  0.00           C  
ATOM   4237  CG  TYR   273      65.432  89.094 120.434  1.00  0.00           C  
ATOM   4238  CD1 TYR   273      64.908  90.003 121.470  1.00  0.00           C  
ATOM   4239  CD2 TYR   273      65.921  87.834 120.797  1.00  0.00           C  
ATOM   4240  CE1 TYR   273      64.687  89.464 122.740  1.00  0.00           C  
ATOM   4241  CE2 TYR   273      65.906  87.484 122.143  1.00  0.00           C  
ATOM   4242  CZ  TYR   273      65.247  88.167 123.137  1.00  0.00           C  
ATOM   4243  OH  TYR   273      65.180  87.686 124.362  1.00  0.00           O  
ATOM   4244  H   TYR   273      64.877  91.308 117.300  1.00  0.00           H  
ATOM   4245  HA  TYR   273      64.421  88.383 117.523  1.00  0.00           H  
ATOM   4246  HB2 TYR   273      66.467  89.281 118.579  1.00  0.00           H  
ATOM   4247  HB3 TYR   273      65.600  90.694 119.209  1.00  0.00           H  
ATOM   4248  HD1 TYR   273      64.493  90.968 121.217  1.00  0.00           H  
ATOM   4249  HD2 TYR   273      66.467  87.276 120.052  1.00  0.00           H  
ATOM   4250  HE1 TYR   273      64.310  90.133 123.500  1.00  0.00           H  
ATOM   4251  HE2 TYR   273      66.271  86.529 122.491  1.00  0.00           H  
ATOM   4252  HH  TYR   273      64.916  88.277 125.071  1.00  0.00           H  
ATOM   4253  N   MET   274      62.613  88.205 119.340  1.00  0.00           N  
ATOM   4254  CA  MET   274      61.303  88.021 120.004  1.00  0.00           C  
ATOM   4255  C   MET   274      61.364  87.450 121.410  1.00  0.00           C  
ATOM   4256  O   MET   274      60.484  87.821 122.242  1.00  0.00           O  
ATOM   4257  CB  MET   274      60.409  87.216 119.026  1.00  0.00           C  
ATOM   4258  CG  MET   274      59.019  87.020 119.370  1.00  0.00           C  
ATOM   4259  SD  MET   274      57.880  86.861 117.976  1.00  0.00           S  
ATOM   4260  CE  MET   274      57.311  88.578 117.811  1.00  0.00           C  
ATOM   4261  H   MET   274      63.167  87.429 119.008  1.00  0.00           H  
ATOM   4262  HA  MET   274      60.718  88.928 120.154  1.00  0.00           H  
ATOM   4263  HB2 MET   274      60.482  87.735 118.070  1.00  0.00           H  
ATOM   4264  HB3 MET   274      60.787  86.266 118.648  1.00  0.00           H  
ATOM   4265  HG2 MET   274      58.921  86.184 120.062  1.00  0.00           H  
ATOM   4266  HG3 MET   274      58.711  87.875 119.971  1.00  0.00           H  
ATOM   4267  HE1 MET   274      56.800  88.760 118.757  1.00  0.00           H  
ATOM   4268  HE2 MET   274      58.167  89.251 117.763  1.00  0.00           H  
ATOM   4269  HE3 MET   274      56.759  88.723 116.882  1.00  0.00           H  
ATOM   4270  N   ALA   275      62.354  86.587 121.698  1.00  0.00           N  
ATOM   4271  CA  ALA   275      62.515  85.959 122.989  1.00  0.00           C  
ATOM   4272  C   ALA   275      63.771  85.097 122.965  1.00  0.00           C  
ATOM   4273  O   ALA   275      64.433  84.871 121.946  1.00  0.00           O  
ATOM   4274  CB  ALA   275      61.265  85.092 123.389  1.00  0.00           C  
ATOM   4275  H   ALA   275      63.047  86.412 120.984  1.00  0.00           H  
ATOM   4276  HA  ALA   275      62.640  86.752 123.727  1.00  0.00           H  
ATOM   4277  HB1 ALA   275      60.412  85.762 123.283  1.00  0.00           H  
ATOM   4278  HB2 ALA   275      61.222  84.283 122.659  1.00  0.00           H  
ATOM   4279  HB3 ALA   275      61.418  84.648 124.373  1.00  0.00           H  
ATOM   4280  N   GLN   276      64.197  84.676 124.211  1.00  0.00           N  
ATOM   4281  CA  GLN   276      65.328  83.816 124.539  1.00  0.00           C  
ATOM   4282  C   GLN   276      65.187  82.456 123.771  1.00  0.00           C  
ATOM   4283  O   GLN   276      64.117  81.868 123.733  1.00  0.00           O  
ATOM   4284  CB  GLN   276      65.539  83.487 126.050  1.00  0.00           C  
ATOM   4285  CG  GLN   276      65.554  84.800 126.943  1.00  0.00           C  
ATOM   4286  CD  GLN   276      66.629  85.783 126.728  1.00  0.00           C  
ATOM   4287  NE2 GLN   276      66.522  86.954 127.232  1.00  0.00           N  
ATOM   4288  OE1 GLN   276      67.600  85.513 126.024  1.00  0.00           O  
ATOM   4289  H   GLN   276      63.662  84.943 125.025  1.00  0.00           H  
ATOM   4290  HA  GLN   276      66.251  84.224 124.125  1.00  0.00           H  
ATOM   4291  HB2 GLN   276      64.905  82.694 126.449  1.00  0.00           H  
ATOM   4292  HB3 GLN   276      66.549  83.123 126.238  1.00  0.00           H  
ATOM   4293  HG2 GLN   276      64.602  85.251 126.661  1.00  0.00           H  
ATOM   4294  HG3 GLN   276      65.510  84.469 127.980  1.00  0.00           H  
ATOM   4295 HE21 GLN   276      67.290  87.575 127.021  1.00  0.00           H  
ATOM   4296 HE22 GLN   276      65.696  87.060 127.805  1.00  0.00           H  
ATOM   4297  N   ASP   277      66.275  81.913 123.212  1.00  0.00           N  
ATOM   4298  CA  ASP   277      66.222  80.598 122.513  1.00  0.00           C  
ATOM   4299  C   ASP   277      65.353  80.466 121.248  1.00  0.00           C  
ATOM   4300  O   ASP   277      65.589  79.428 120.571  1.00  0.00           O  
ATOM   4301  CB  ASP   277      65.928  79.493 123.579  1.00  0.00           C  
ATOM   4302  CG  ASP   277      66.812  79.237 124.825  1.00  0.00           C  
ATOM   4303  OD1 ASP   277      66.384  78.450 125.680  1.00  0.00           O  
ATOM   4304  OD2 ASP   277      67.943  79.791 124.826  1.00  0.00           O1-
ATOM   4305  H   ASP   277      67.137  82.429 123.308  1.00  0.00           H  
ATOM   4306  HA  ASP   277      67.246  80.467 122.164  1.00  0.00           H  
ATOM   4307  HB2 ASP   277      64.929  79.669 123.977  1.00  0.00           H  
ATOM   4308  HB3 ASP   277      65.831  78.561 123.022  1.00  0.00           H  
ATOM   4309  N   ILE   278      64.426  81.384 120.934  1.00  0.00           N  
ATOM   4310  CA  ILE   278      63.661  81.505 119.662  1.00  0.00           C  
ATOM   4311  C   ILE   278      64.584  82.156 118.652  1.00  0.00           C  
ATOM   4312  O   ILE   278      65.079  83.213 118.958  1.00  0.00           O  
ATOM   4313  CB  ILE   278      62.447  82.299 119.959  1.00  0.00           C  
ATOM   4314  CG1 ILE   278      61.627  81.557 120.938  1.00  0.00           C  
ATOM   4315  CG2 ILE   278      61.450  82.701 118.874  1.00  0.00           C  
ATOM   4316  CD1 ILE   278      61.024  80.212 120.589  1.00  0.00           C  
ATOM   4317  H   ILE   278      64.193  82.088 121.619  1.00  0.00           H  
ATOM   4318  HA  ILE   278      63.386  80.484 119.398  1.00  0.00           H  
ATOM   4319  HB  ILE   278      62.623  83.288 120.381  1.00  0.00           H  
ATOM   4320 HG12 ILE   278      62.208  81.287 121.820  1.00  0.00           H  
ATOM   4321 HG13 ILE   278      60.910  82.275 121.336  1.00  0.00           H  
ATOM   4322 HG21 ILE   278      60.581  83.186 119.319  1.00  0.00           H  
ATOM   4323 HG22 ILE   278      61.939  83.346 118.145  1.00  0.00           H  
ATOM   4324 HG23 ILE   278      61.162  81.881 118.217  1.00  0.00           H  
ATOM   4325 HD11 ILE   278      61.772  79.474 120.300  1.00  0.00           H  
ATOM   4326 HD12 ILE   278      60.674  79.670 121.468  1.00  0.00           H  
ATOM   4327 HD13 ILE   278      60.272  80.363 119.814  1.00  0.00           H  
ATOM   4328  N   PRO   279      64.632  81.634 117.394  1.00  0.00           N  
ATOM   4329  CA  PRO   279      65.345  82.300 116.322  1.00  0.00           C  
ATOM   4330  C   PRO   279      65.022  83.811 116.085  1.00  0.00           C  
ATOM   4331  O   PRO   279      64.040  84.391 116.554  1.00  0.00           O  
ATOM   4332  CB  PRO   279      65.055  81.434 115.073  1.00  0.00           C  
ATOM   4333  CG  PRO   279      64.694  80.084 115.748  1.00  0.00           C  
ATOM   4334  CD  PRO   279      63.833  80.489 116.944  1.00  0.00           C  
ATOM   4335  HA  PRO   279      66.410  82.122 116.477  1.00  0.00           H  
ATOM   4336  HB2 PRO   279      64.219  81.737 114.443  1.00  0.00           H  
ATOM   4337  HB3 PRO   279      65.934  81.353 114.433  1.00  0.00           H  
ATOM   4338  HG2 PRO   279      64.073  79.371 115.205  1.00  0.00           H  
ATOM   4339  HG3 PRO   279      65.651  79.652 116.039  1.00  0.00           H  
ATOM   4340  HD2 PRO   279      62.866  80.894 116.644  1.00  0.00           H  
ATOM   4341  HD3 PRO   279      63.707  79.759 117.744  1.00  0.00           H  
ATOM   4342  N   LEU   280      65.945  84.442 115.289  1.00  0.00           N  
ATOM   4343  CA  LEU   280      65.623  85.781 114.722  1.00  0.00           C  
ATOM   4344  C   LEU   280      64.458  85.734 113.611  1.00  0.00           C  
ATOM   4345  O   LEU   280      64.389  84.812 112.897  1.00  0.00           O  
ATOM   4346  CB  LEU   280      66.929  86.477 114.372  1.00  0.00           C  
ATOM   4347  CG  LEU   280      67.852  86.595 115.545  1.00  0.00           C  
ATOM   4348  CD1 LEU   280      69.003  87.458 115.161  1.00  0.00           C  
ATOM   4349  CD2 LEU   280      67.276  87.353 116.815  1.00  0.00           C  
ATOM   4350  H   LEU   280      66.743  83.902 114.986  1.00  0.00           H  
ATOM   4351  HA  LEU   280      65.127  86.360 115.501  1.00  0.00           H  
ATOM   4352  HB2 LEU   280      67.429  85.876 113.613  1.00  0.00           H  
ATOM   4353  HB3 LEU   280      66.665  87.465 113.993  1.00  0.00           H  
ATOM   4354  HG  LEU   280      68.250  85.618 115.817  1.00  0.00           H  
ATOM   4355 HD11 LEU   280      69.654  86.896 114.492  1.00  0.00           H  
ATOM   4356 HD12 LEU   280      68.527  88.352 114.758  1.00  0.00           H  
ATOM   4357 HD13 LEU   280      69.695  87.692 115.970  1.00  0.00           H  
ATOM   4358 HD21 LEU   280      66.331  86.823 116.937  1.00  0.00           H  
ATOM   4359 HD22 LEU   280      67.890  87.128 117.687  1.00  0.00           H  
ATOM   4360 HD23 LEU   280      67.365  88.432 116.689  1.00  0.00           H  
ATOM   4361  N   THR   281      63.772  86.858 113.291  1.00  0.00           N  
ATOM   4362  CA  THR   281      62.702  86.966 112.245  1.00  0.00           C  
ATOM   4363  C   THR   281      62.795  88.273 111.420  1.00  0.00           C  
ATOM   4364  O   THR   281      63.025  89.261 112.120  1.00  0.00           O  
ATOM   4365  CB  THR   281      61.252  86.617 112.840  1.00  0.00           C  
ATOM   4366  CG2 THR   281      60.737  87.513 113.950  1.00  0.00           C  
ATOM   4367  OG1 THR   281      60.254  86.581 111.792  1.00  0.00           O  
ATOM   4368  H   THR   281      63.819  87.623 113.947  1.00  0.00           H  
ATOM   4369  HA  THR   281      62.918  86.133 111.576  1.00  0.00           H  
ATOM   4370  HB  THR   281      61.247  85.587 113.197  1.00  0.00           H  
ATOM   4371  HG1 THR   281      60.256  85.760 111.295  1.00  0.00           H  
ATOM   4372 HG21 THR   281      59.814  87.215 114.448  1.00  0.00           H  
ATOM   4373 HG22 THR   281      61.418  87.659 114.788  1.00  0.00           H  
ATOM   4374 HG23 THR   281      60.584  88.474 113.457  1.00  0.00           H  
ATOM   4375  N   PRO   282      62.509  88.315 110.106  1.00  0.00           N  
ATOM   4376  CA  PRO   282      62.845  89.475 109.250  1.00  0.00           C  
ATOM   4377  C   PRO   282      61.742  90.465 109.214  1.00  0.00           C  
ATOM   4378  O   PRO   282      60.568  90.152 109.149  1.00  0.00           O  
ATOM   4379  CB  PRO   282      62.894  88.876 107.819  1.00  0.00           C  
ATOM   4380  CG  PRO   282      62.077  87.550 107.796  1.00  0.00           C  
ATOM   4381  CD  PRO   282      62.076  87.195 109.295  1.00  0.00           C  
ATOM   4382  HA  PRO   282      63.832  89.862 109.502  1.00  0.00           H  
ATOM   4383  HB2 PRO   282      62.441  89.500 107.049  1.00  0.00           H  
ATOM   4384  HB3 PRO   282      63.884  88.622 107.441  1.00  0.00           H  
ATOM   4385  HG2 PRO   282      61.067  87.672 107.405  1.00  0.00           H  
ATOM   4386  HG3 PRO   282      62.549  86.761 107.211  1.00  0.00           H  
ATOM   4387  HD2 PRO   282      61.097  86.840 109.616  1.00  0.00           H  
ATOM   4388  HD3 PRO   282      62.830  86.409 109.326  1.00  0.00           H  
ATOM   4389  N   ILE   283      62.179  91.693 108.941  1.00  0.00           N  
ATOM   4390  CA  ILE   283      61.353  92.912 108.827  1.00  0.00           C  
ATOM   4391  C   ILE   283      61.673  93.747 107.676  1.00  0.00           C  
ATOM   4392  O   ILE   283      60.869  94.627 107.407  1.00  0.00           O  
ATOM   4393  CB  ILE   283      61.410  93.721 110.141  1.00  0.00           C  
ATOM   4394  CG1 ILE   283      62.859  94.119 110.448  1.00  0.00           C  
ATOM   4395  CG2 ILE   283      60.793  92.950 111.266  1.00  0.00           C  
ATOM   4396  CD1 ILE   283      62.823  95.571 110.984  1.00  0.00           C  
ATOM   4397  H   ILE   283      63.176  91.813 109.052  1.00  0.00           H  
ATOM   4398  HA  ILE   283      60.299  92.737 108.615  1.00  0.00           H  
ATOM   4399  HB  ILE   283      60.763  94.584 109.989  1.00  0.00           H  
ATOM   4400 HG12 ILE   283      63.286  93.397 111.144  1.00  0.00           H  
ATOM   4401 HG13 ILE   283      63.499  94.095 109.566  1.00  0.00           H  
ATOM   4402 HG21 ILE   283      59.822  92.594 110.923  1.00  0.00           H  
ATOM   4403 HG22 ILE   283      61.308  92.000 111.407  1.00  0.00           H  
ATOM   4404 HG23 ILE   283      60.785  93.544 112.180  1.00  0.00           H  
ATOM   4405 HD11 ILE   283      63.827  95.907 111.247  1.00  0.00           H  
ATOM   4406 HD12 ILE   283      62.472  96.281 110.236  1.00  0.00           H  
ATOM   4407 HD13 ILE   283      62.223  95.513 111.892  1.00  0.00           H  
ATOM   4408  N   PHE   284      62.785  93.432 107.032  1.00  0.00           N  
ATOM   4409  CA  PHE   284      63.210  94.129 105.860  1.00  0.00           C  
ATOM   4410  C   PHE   284      64.156  93.285 104.937  1.00  0.00           C  
ATOM   4411  O   PHE   284      64.960  92.481 105.383  1.00  0.00           O  
ATOM   4412  CB  PHE   284      63.738  95.566 106.193  1.00  0.00           C  
ATOM   4413  CG  PHE   284      64.113  96.470 105.058  1.00  0.00           C  
ATOM   4414  CD1 PHE   284      63.141  96.693 104.007  1.00  0.00           C  
ATOM   4415  CD2 PHE   284      65.377  97.104 104.823  1.00  0.00           C  
ATOM   4416  CE1 PHE   284      63.455  97.386 102.880  1.00  0.00           C  
ATOM   4417  CE2 PHE   284      65.612  97.915 103.686  1.00  0.00           C  
ATOM   4418  CZ  PHE   284      64.727  98.040 102.725  1.00  0.00           C  
ATOM   4419  H   PHE   284      63.399  92.665 107.264  1.00  0.00           H  
ATOM   4420  HA  PHE   284      62.311  94.293 105.267  1.00  0.00           H  
ATOM   4421  HB2 PHE   284      63.142  96.020 106.985  1.00  0.00           H  
ATOM   4422  HB3 PHE   284      64.682  95.391 106.710  1.00  0.00           H  
ATOM   4423  HD1 PHE   284      62.146  96.317 104.191  1.00  0.00           H  
ATOM   4424  HD2 PHE   284      66.247  96.890 105.427  1.00  0.00           H  
ATOM   4425  HE1 PHE   284      62.750  97.427 102.062  1.00  0.00           H  
ATOM   4426  HE2 PHE   284      66.491  98.541 103.637  1.00  0.00           H  
ATOM   4427  HZ  PHE   284      64.845  98.605 101.812  1.00  0.00           H  
ATOM   4428  N   THR   285      64.033  93.641 103.623  1.00  0.00           N  
ATOM   4429  CA  THR   285      64.988  93.215 102.500  1.00  0.00           C  
ATOM   4430  C   THR   285      65.100  94.174 101.349  1.00  0.00           C  
ATOM   4431  O   THR   285      64.138  94.859 101.051  1.00  0.00           O  
ATOM   4432  CB  THR   285      64.692  91.780 102.025  1.00  0.00           C  
ATOM   4433  CG2 THR   285      65.074  90.733 103.118  1.00  0.00           C  
ATOM   4434  OG1 THR   285      63.392  91.547 101.613  1.00  0.00           O  
ATOM   4435  H   THR   285      63.186  94.102 103.322  1.00  0.00           H  
ATOM   4436  HA  THR   285      65.995  92.951 102.823  1.00  0.00           H  
ATOM   4437  HB  THR   285      65.411  91.538 101.243  1.00  0.00           H  
ATOM   4438  HG1 THR   285      63.397  91.911 100.725  1.00  0.00           H  
ATOM   4439 HG21 THR   285      65.259  89.763 102.658  1.00  0.00           H  
ATOM   4440 HG22 THR   285      65.969  90.988 103.685  1.00  0.00           H  
ATOM   4441 HG23 THR   285      64.277  90.710 103.861  1.00  0.00           H  
ATOM   4442  N   ASP   286      66.260  94.173 100.655  1.00  0.00           N  
ATOM   4443  CA  ASP   286      66.498  94.936  99.437  1.00  0.00           C  
ATOM   4444  C   ASP   286      67.755  94.399  98.641  1.00  0.00           C  
ATOM   4445  O   ASP   286      68.527  93.700  99.228  1.00  0.00           O  
ATOM   4446  CB  ASP   286      66.613  96.413  99.728  1.00  0.00           C  
ATOM   4447  CG  ASP   286      66.719  97.247  98.484  1.00  0.00           C  
ATOM   4448  OD1 ASP   286      66.234  96.866  97.446  1.00  0.00           O  
ATOM   4449  OD2 ASP   286      67.187  98.361  98.534  1.00  0.00           O1-
ATOM   4450  H   ASP   286      66.984  93.499 100.857  1.00  0.00           H  
ATOM   4451  HA  ASP   286      65.663  94.854  98.741  1.00  0.00           H  
ATOM   4452  HB2 ASP   286      65.690  96.684 100.240  1.00  0.00           H  
ATOM   4453  HB3 ASP   286      67.400  96.627 100.452  1.00  0.00           H  
ATOM   4454  N   THR   287      67.855  94.777  97.331  1.00  0.00           N  
ATOM   4455  CA  THR   287      68.913  94.262  96.499  1.00  0.00           C  
ATOM   4456  C   THR   287      69.606  95.280  95.522  1.00  0.00           C  
ATOM   4457  O   THR   287      69.007  96.159  94.991  1.00  0.00           O  
ATOM   4458  CB  THR   287      68.357  93.190  95.558  1.00  0.00           C  
ATOM   4459  CG2 THR   287      69.328  92.495  94.579  1.00  0.00           C  
ATOM   4460  OG1 THR   287      67.791  92.152  96.323  1.00  0.00           O  
ATOM   4461  H   THR   287      67.301  95.491  96.881  1.00  0.00           H  
ATOM   4462  HA  THR   287      69.704  93.895  97.154  1.00  0.00           H  
ATOM   4463  HB  THR   287      67.553  93.746  95.075  1.00  0.00           H  
ATOM   4464  HG1 THR   287      68.498  91.624  96.702  1.00  0.00           H  
ATOM   4465 HG21 THR   287      69.531  93.235  93.806  1.00  0.00           H  
ATOM   4466 HG22 THR   287      70.161  92.055  95.126  1.00  0.00           H  
ATOM   4467 HG23 THR   287      68.922  91.631  94.052  1.00  0.00           H  
ATOM   4468  N   VAL   288      70.879  95.104  95.281  1.00  0.00           N  
ATOM   4469  CA  VAL   288      71.668  95.792  94.245  1.00  0.00           C  
ATOM   4470  C   VAL   288      72.256  94.821  93.197  1.00  0.00           C  
ATOM   4471  O   VAL   288      72.805  93.822  93.645  1.00  0.00           O  
ATOM   4472  CB  VAL   288      72.922  96.404  94.882  1.00  0.00           C  
ATOM   4473  CG1 VAL   288      74.140  96.770  93.952  1.00  0.00           C  
ATOM   4474  CG2 VAL   288      72.541  97.672  95.683  1.00  0.00           C  
ATOM   4475  H   VAL   288      71.352  94.355  95.766  1.00  0.00           H  
ATOM   4476  HA  VAL   288      71.103  96.576  93.741  1.00  0.00           H  
ATOM   4477  HB  VAL   288      73.218  95.711  95.670  1.00  0.00           H  
ATOM   4478 HG11 VAL   288      74.579  95.859  93.543  1.00  0.00           H  
ATOM   4479 HG12 VAL   288      73.873  97.455  93.148  1.00  0.00           H  
ATOM   4480 HG13 VAL   288      74.961  97.112  94.583  1.00  0.00           H  
ATOM   4481 HG21 VAL   288      73.320  97.984  96.378  1.00  0.00           H  
ATOM   4482 HG22 VAL   288      72.417  98.441  94.920  1.00  0.00           H  
ATOM   4483 HG23 VAL   288      71.599  97.672  96.232  1.00  0.00           H  
ATOM   4484  N   ILE   289      72.003  95.008  91.906  1.00  0.00           N  
ATOM   4485  CA  ILE   289      72.550  94.247  90.836  1.00  0.00           C  
ATOM   4486  C   ILE   289      73.744  94.846  90.047  1.00  0.00           C  
ATOM   4487  O   ILE   289      73.703  96.095  89.872  1.00  0.00           O  
ATOM   4488  CB  ILE   289      71.442  93.836  89.782  1.00  0.00           C  
ATOM   4489  CG1 ILE   289      70.380  93.112  90.695  1.00  0.00           C  
ATOM   4490  CG2 ILE   289      71.925  92.780  88.748  1.00  0.00           C  
ATOM   4491  CD1 ILE   289      69.090  92.712  89.919  1.00  0.00           C  
ATOM   4492  H   ILE   289      71.641  95.912  91.637  1.00  0.00           H  
ATOM   4493  HA  ILE   289      72.860  93.373  91.409  1.00  0.00           H  
ATOM   4494  HB  ILE   289      71.113  94.717  89.230  1.00  0.00           H  
ATOM   4495 HG12 ILE   289      70.678  92.162  91.138  1.00  0.00           H  
ATOM   4496 HG13 ILE   289      70.022  93.756  91.499  1.00  0.00           H  
ATOM   4497 HG21 ILE   289      71.031  92.646  88.140  1.00  0.00           H  
ATOM   4498 HG22 ILE   289      72.727  93.212  88.150  1.00  0.00           H  
ATOM   4499 HG23 ILE   289      72.153  91.796  89.158  1.00  0.00           H  
ATOM   4500 HD11 ILE   289      69.097  91.692  89.536  1.00  0.00           H  
ATOM   4501 HD12 ILE   289      68.247  92.810  90.604  1.00  0.00           H  
ATOM   4502 HD13 ILE   289      68.811  93.370  89.096  1.00  0.00           H  
ATOM   4503  N   PHE   290      74.765  94.080  89.606  1.00  0.00           N  
ATOM   4504  CA  PHE   290      75.877  94.545  88.866  1.00  0.00           C  
ATOM   4505  C   PHE   290      75.901  93.720  87.565  1.00  0.00           C  
ATOM   4506  O   PHE   290      75.358  92.639  87.497  1.00  0.00           O  
ATOM   4507  CB  PHE   290      77.273  94.332  89.518  1.00  0.00           C  
ATOM   4508  CG  PHE   290      77.610  95.301  90.668  1.00  0.00           C  
ATOM   4509  CD1 PHE   290      78.655  96.225  90.478  1.00  0.00           C  
ATOM   4510  CD2 PHE   290      77.128  95.162  91.916  1.00  0.00           C  
ATOM   4511  CE1 PHE   290      79.204  96.917  91.533  1.00  0.00           C  
ATOM   4512  CE2 PHE   290      77.625  95.878  92.987  1.00  0.00           C  
ATOM   4513  CZ  PHE   290      78.702  96.716  92.836  1.00  0.00           C  
ATOM   4514  H   PHE   290      74.683  93.087  89.774  1.00  0.00           H  
ATOM   4515  HA  PHE   290      75.758  95.587  88.568  1.00  0.00           H  
ATOM   4516  HB2 PHE   290      77.302  93.355  90.001  1.00  0.00           H  
ATOM   4517  HB3 PHE   290      78.090  94.287  88.797  1.00  0.00           H  
ATOM   4518  HD1 PHE   290      79.044  96.426  89.491  1.00  0.00           H  
ATOM   4519  HD2 PHE   290      76.393  94.387  92.075  1.00  0.00           H  
ATOM   4520  HE1 PHE   290      79.995  97.647  91.446  1.00  0.00           H  
ATOM   4521  HE2 PHE   290      77.290  95.761  94.007  1.00  0.00           H  
ATOM   4522  HZ  PHE   290      79.062  97.143  93.760  1.00  0.00           H  
ATOM   4523  N   ARG   291      76.689  94.152  86.519  1.00  0.00           N  
ATOM   4524  CA  ARG   291      77.166  93.250  85.445  1.00  0.00           C  
ATOM   4525  C   ARG   291      78.641  93.291  85.268  1.00  0.00           C  
ATOM   4526  O   ARG   291      79.267  94.363  85.447  1.00  0.00           O  
ATOM   4527  CB  ARG   291      76.557  93.512  84.085  1.00  0.00           C  
ATOM   4528  CG  ARG   291      76.688  92.371  83.064  1.00  0.00           C  
ATOM   4529  CD  ARG   291      75.762  92.516  81.857  1.00  0.00           C  
ATOM   4530  NE  ARG   291      75.882  91.449  80.849  1.00  0.00           N  
ATOM   4531  CZ  ARG   291      74.989  90.829  80.034  1.00  0.00           C  
ATOM   4532  NH1 ARG   291      73.742  91.218  79.956  1.00  0.00           N1+
ATOM   4533  NH2 ARG   291      75.353  89.842  79.212  1.00  0.00           N  
ATOM   4534  H   ARG   291      77.169  95.040  86.553  1.00  0.00           H  
ATOM   4535  HA  ARG   291      76.915  92.219  85.692  1.00  0.00           H  
ATOM   4536  HB2 ARG   291      75.497  93.671  84.284  1.00  0.00           H  
ATOM   4537  HB3 ARG   291      77.001  94.440  83.724  1.00  0.00           H  
ATOM   4538  HG2 ARG   291      77.741  92.196  82.845  1.00  0.00           H  
ATOM   4539  HG3 ARG   291      76.425  91.449  83.584  1.00  0.00           H  
ATOM   4540  HD2 ARG   291      74.751  92.417  82.251  1.00  0.00           H  
ATOM   4541  HD3 ARG   291      75.965  93.501  81.435  1.00  0.00           H  
ATOM   4542  HE  ARG   291      76.815  91.061  80.841  1.00  0.00           H  
ATOM   4543 HH11 ARG   291      73.293  91.946  80.493  1.00  0.00           H  
ATOM   4544 HH12 ARG   291      73.123  90.685  79.361  1.00  0.00           H  
ATOM   4545 HH21 ARG   291      76.348  89.691  79.293  1.00  0.00           H  
ATOM   4546 HH22 ARG   291      74.735  89.607  78.449  1.00  0.00           H  
ATOM   4547  N   ILE   292      79.272  92.169  85.186  1.00  0.00           N  
ATOM   4548  CA  ILE   292      80.731  91.965  85.068  1.00  0.00           C  
ATOM   4549  C   ILE   292      81.188  92.150  83.595  1.00  0.00           C  
ATOM   4550  O   ILE   292      80.535  91.517  82.754  1.00  0.00           O  
ATOM   4551  CB  ILE   292      81.038  90.583  85.642  1.00  0.00           C  
ATOM   4552  CG1 ILE   292      80.726  90.581  87.145  1.00  0.00           C  
ATOM   4553  CG2 ILE   292      82.511  90.225  85.232  1.00  0.00           C  
ATOM   4554  CD1 ILE   292      81.029  89.314  87.999  1.00  0.00           C  
ATOM   4555  H   ILE   292      78.631  91.392  85.109  1.00  0.00           H  
ATOM   4556  HA  ILE   292      81.345  92.711  85.573  1.00  0.00           H  
ATOM   4557  HB  ILE   292      80.412  89.814  85.189  1.00  0.00           H  
ATOM   4558 HG12 ILE   292      81.311  91.436  87.484  1.00  0.00           H  
ATOM   4559 HG13 ILE   292      79.725  90.905  87.428  1.00  0.00           H  
ATOM   4560 HG21 ILE   292      82.767  90.186  84.173  1.00  0.00           H  
ATOM   4561 HG22 ILE   292      83.197  90.909  85.730  1.00  0.00           H  
ATOM   4562 HG23 ILE   292      82.656  89.199  85.568  1.00  0.00           H  
ATOM   4563 HD11 ILE   292      82.097  89.139  87.871  1.00  0.00           H  
ATOM   4564 HD12 ILE   292      80.707  89.374  89.039  1.00  0.00           H  
ATOM   4565 HD13 ILE   292      80.577  88.426  87.558  1.00  0.00           H  
ATOM   4566  N   ALA   293      82.176  92.954  83.298  1.00  0.00           N  
ATOM   4567  CA  ALA   293      82.447  93.308  81.896  1.00  0.00           C  
ATOM   4568  C   ALA   293      82.855  92.128  80.973  1.00  0.00           C  
ATOM   4569  O   ALA   293      83.549  91.245  81.425  1.00  0.00           O  
ATOM   4570  CB  ALA   293      83.541  94.396  81.900  1.00  0.00           C  
ATOM   4571  H   ALA   293      82.738  93.229  84.091  1.00  0.00           H  
ATOM   4572  HA  ALA   293      81.543  93.720  81.446  1.00  0.00           H  
ATOM   4573  HB1 ALA   293      83.978  94.517  80.909  1.00  0.00           H  
ATOM   4574  HB2 ALA   293      83.120  95.319  82.299  1.00  0.00           H  
ATOM   4575  HB3 ALA   293      84.342  94.303  82.634  1.00  0.00           H  
ATOM   4576  N   PRO   294      82.320  92.093  79.726  1.00  0.00           N  
ATOM   4577  CA  PRO   294      82.866  91.104  78.753  1.00  0.00           C  
ATOM   4578  C   PRO   294      84.373  91.301  78.363  1.00  0.00           C  
ATOM   4579  O   PRO   294      84.944  92.381  78.606  1.00  0.00           O  
ATOM   4580  CB  PRO   294      81.863  91.138  77.584  1.00  0.00           C  
ATOM   4581  CG  PRO   294      81.463  92.667  77.633  1.00  0.00           C  
ATOM   4582  CD  PRO   294      81.409  93.072  79.056  1.00  0.00           C  
ATOM   4583  HA  PRO   294      82.856  90.104  79.187  1.00  0.00           H  
ATOM   4584  HB2 PRO   294      82.447  90.932  76.687  1.00  0.00           H  
ATOM   4585  HB3 PRO   294      81.004  90.489  77.754  1.00  0.00           H  
ATOM   4586  HG2 PRO   294      82.286  93.224  77.185  1.00  0.00           H  
ATOM   4587  HG3 PRO   294      80.524  92.890  77.127  1.00  0.00           H  
ATOM   4588  HD2 PRO   294      81.693  94.069  79.395  1.00  0.00           H  
ATOM   4589  HD3 PRO   294      80.414  92.834  79.431  1.00  0.00           H  
ATOM   4590  N   TRP   295      85.031  90.302  77.699  1.00  0.00           N  
ATOM   4591  CA  TRP   295      86.154  90.451  76.828  1.00  0.00           C  
ATOM   4592  C   TRP   295      85.715  90.869  75.411  1.00  0.00           C  
ATOM   4593  O   TRP   295      84.669  90.421  74.933  1.00  0.00           O  
ATOM   4594  CB  TRP   295      86.885  89.092  76.827  1.00  0.00           C  
ATOM   4595  CG  TRP   295      88.085  89.152  75.996  1.00  0.00           C  
ATOM   4596  CD1 TRP   295      89.200  89.865  76.297  1.00  0.00           C  
ATOM   4597  CD2 TRP   295      88.439  88.455  74.736  1.00  0.00           C  
ATOM   4598  CE2 TRP   295      89.713  88.775  74.258  1.00  0.00           C  
ATOM   4599  CE3 TRP   295      87.701  87.478  73.935  1.00  0.00           C  
ATOM   4600  NE1 TRP   295      90.187  89.643  75.305  1.00  0.00           N  
ATOM   4601  CZ2 TRP   295      90.321  88.275  73.121  1.00  0.00           C  
ATOM   4602  CZ3 TRP   295      88.245  87.005  72.779  1.00  0.00           C  
ATOM   4603  CH2 TRP   295      89.542  87.302  72.373  1.00  0.00           C  
ATOM   4604  H   TRP   295      84.486  89.456  77.613  1.00  0.00           H  
ATOM   4605  HA  TRP   295      86.734  91.229  77.325  1.00  0.00           H  
ATOM   4606  HB2 TRP   295      87.182  88.748  77.818  1.00  0.00           H  
ATOM   4607  HB3 TRP   295      86.261  88.289  76.435  1.00  0.00           H  
ATOM   4608  HD1 TRP   295      89.374  90.500  77.153  1.00  0.00           H  
ATOM   4609  HE1 TRP   295      91.148  89.945  75.376  1.00  0.00           H  
ATOM   4610  HE3 TRP   295      86.660  87.289  74.149  1.00  0.00           H  
ATOM   4611  HZ2 TRP   295      91.313  88.540  72.787  1.00  0.00           H  
ATOM   4612  HZ3 TRP   295      87.591  86.442  72.130  1.00  0.00           H  
ATOM   4613  HH2 TRP   295      89.860  86.969  71.397  1.00  0.00           H  
ATOM   4614  N   ILE   296      86.584  91.672  74.755  1.00  0.00           N  
ATOM   4615  CA  ILE   296      86.308  92.314  73.466  1.00  0.00           C  
ATOM   4616  C   ILE   296      87.580  91.964  72.571  1.00  0.00           C  
ATOM   4617  O   ILE   296      88.690  92.414  72.900  1.00  0.00           O  
ATOM   4618  CB  ILE   296      86.072  93.828  73.765  1.00  0.00           C  
ATOM   4619  CG1 ILE   296      84.771  94.098  74.689  1.00  0.00           C  
ATOM   4620  CG2 ILE   296      85.723  94.485  72.329  1.00  0.00           C  
ATOM   4621  CD1 ILE   296      84.560  95.622  74.954  1.00  0.00           C  
ATOM   4622  H   ILE   296      87.445  92.010  75.159  1.00  0.00           H  
ATOM   4623  HA  ILE   296      85.427  91.885  72.989  1.00  0.00           H  
ATOM   4624  HB  ILE   296      86.843  94.513  74.117  1.00  0.00           H  
ATOM   4625 HG12 ILE   296      83.900  93.560  74.315  1.00  0.00           H  
ATOM   4626 HG13 ILE   296      84.922  93.493  75.583  1.00  0.00           H  
ATOM   4627 HG21 ILE   296      84.857  93.949  71.941  1.00  0.00           H  
ATOM   4628 HG22 ILE   296      85.670  95.573  72.366  1.00  0.00           H  
ATOM   4629 HG23 ILE   296      86.558  94.291  71.656  1.00  0.00           H  
ATOM   4630 HD11 ILE   296      83.785  95.859  75.683  1.00  0.00           H  
ATOM   4631 HD12 ILE   296      85.451  96.051  75.413  1.00  0.00           H  
ATOM   4632 HD13 ILE   296      84.330  96.151  74.029  1.00  0.00           H  
ATOM   4633  N   MET   297      87.421  91.312  71.411  1.00  0.00           N  
ATOM   4634  CA  MET   297      88.434  91.295  70.202  1.00  0.00           C  
ATOM   4635  C   MET   297      88.487  92.674  69.500  1.00  0.00           C  
ATOM   4636  O   MET   297      87.602  93.519  69.573  1.00  0.00           O  
ATOM   4637  CB  MET   297      87.912  90.212  69.297  1.00  0.00           C  
ATOM   4638  CG  MET   297      88.194  88.840  69.934  1.00  0.00           C  
ATOM   4639  SD  MET   297      87.903  87.299  68.989  1.00  0.00           S  
ATOM   4640  CE  MET   297      88.925  87.551  67.489  1.00  0.00           C  
ATOM   4641  H   MET   297      86.482  90.949  71.323  1.00  0.00           H  
ATOM   4642  HA  MET   297      89.426  90.996  70.542  1.00  0.00           H  
ATOM   4643  HB2 MET   297      86.856  90.337  69.055  1.00  0.00           H  
ATOM   4644  HB3 MET   297      88.478  90.273  68.367  1.00  0.00           H  
ATOM   4645  HG2 MET   297      89.184  88.866  70.389  1.00  0.00           H  
ATOM   4646  HG3 MET   297      87.493  88.738  70.762  1.00  0.00           H  
ATOM   4647  HE1 MET   297      89.969  87.832  67.625  1.00  0.00           H  
ATOM   4648  HE2 MET   297      88.955  86.649  66.877  1.00  0.00           H  
ATOM   4649  HE3 MET   297      88.560  88.375  66.876  1.00  0.00           H  
ATOM   4650  N   THR   298      89.483  92.803  68.672  1.00  0.00           N  
ATOM   4651  CA  THR   298      90.019  94.049  68.054  1.00  0.00           C  
ATOM   4652  C   THR   298      90.259  93.837  66.522  1.00  0.00           C  
ATOM   4653  O   THR   298      91.294  93.331  66.172  1.00  0.00           O  
ATOM   4654  CB  THR   298      91.243  94.563  68.881  1.00  0.00           C  
ATOM   4655  CG2 THR   298      90.901  94.825  70.338  1.00  0.00           C  
ATOM   4656  OG1 THR   298      92.292  93.616  68.859  1.00  0.00           O  
ATOM   4657  H   THR   298      90.170  92.083  68.498  1.00  0.00           H  
ATOM   4658  HA  THR   298      89.278  94.838  68.180  1.00  0.00           H  
ATOM   4659  HB  THR   298      91.625  95.513  68.509  1.00  0.00           H  
ATOM   4660  HG1 THR   298      92.343  93.294  67.957  1.00  0.00           H  
ATOM   4661 HG21 THR   298      90.203  95.647  70.500  1.00  0.00           H  
ATOM   4662 HG22 THR   298      90.593  93.904  70.833  1.00  0.00           H  
ATOM   4663 HG23 THR   298      91.851  95.099  70.797  1.00  0.00           H  
ATOM   4664  N   PRO   299      89.355  94.386  65.680  1.00  0.00           N  
ATOM   4665  CA  PRO   299      89.412  94.238  64.232  1.00  0.00           C  
ATOM   4666  C   PRO   299      90.510  95.145  63.604  1.00  0.00           C  
ATOM   4667  O   PRO   299      90.966  96.150  64.154  1.00  0.00           O  
ATOM   4668  CB  PRO   299      87.997  94.551  63.635  1.00  0.00           C  
ATOM   4669  CG  PRO   299      87.427  95.427  64.698  1.00  0.00           C  
ATOM   4670  CD  PRO   299      88.011  94.919  66.028  1.00  0.00           C  
ATOM   4671  HA  PRO   299      89.774  93.237  63.994  1.00  0.00           H  
ATOM   4672  HB2 PRO   299      88.008  95.003  62.643  1.00  0.00           H  
ATOM   4673  HB3 PRO   299      87.465  93.601  63.593  1.00  0.00           H  
ATOM   4674  HG2 PRO   299      87.674  96.482  64.578  1.00  0.00           H  
ATOM   4675  HG3 PRO   299      86.348  95.276  64.708  1.00  0.00           H  
ATOM   4676  HD2 PRO   299      88.012  95.732  66.754  1.00  0.00           H  
ATOM   4677  HD3 PRO   299      87.313  94.179  66.422  1.00  0.00           H  
ATOM   4678  N   ASN   300      90.854  94.913  62.319  1.00  0.00           N  
ATOM   4679  CA  ASN   300      92.042  95.558  61.709  1.00  0.00           C  
ATOM   4680  C   ASN   300      91.985  97.036  61.299  1.00  0.00           C  
ATOM   4681  O   ASN   300      92.952  97.712  60.986  1.00  0.00           O  
ATOM   4682  CB  ASN   300      92.460  94.695  60.445  1.00  0.00           C  
ATOM   4683  CG  ASN   300      92.883  93.238  60.708  1.00  0.00           C  
ATOM   4684  ND2 ASN   300      92.835  92.467  59.661  1.00  0.00           N  
ATOM   4685  OD1 ASN   300      93.049  92.788  61.839  1.00  0.00           O  
ATOM   4686  H   ASN   300      90.445  94.174  61.765  1.00  0.00           H  
ATOM   4687  HA  ASN   300      92.809  95.452  62.476  1.00  0.00           H  
ATOM   4688  HB2 ASN   300      91.641  94.692  59.727  1.00  0.00           H  
ATOM   4689  HB3 ASN   300      93.253  95.197  59.890  1.00  0.00           H  
ATOM   4690 HD21 ASN   300      93.017  91.492  59.854  1.00  0.00           H  
ATOM   4691 HD22 ASN   300      92.546  92.837  58.767  1.00  0.00           H  
ATOM   4692  N   ILE   301      90.730  97.580  61.391  1.00  0.00           N  
ATOM   4693  CA  ILE   301      90.539  99.082  61.362  1.00  0.00           C  
ATOM   4694  C   ILE   301      91.202  99.718  62.591  1.00  0.00           C  
ATOM   4695  O   ILE   301      91.574 100.820  62.456  1.00  0.00           O  
ATOM   4696  CB  ILE   301      88.948  99.301  61.230  1.00  0.00           C  
ATOM   4697  CG1 ILE   301      88.533 100.695  60.903  1.00  0.00           C  
ATOM   4698  CG2 ILE   301      88.312  98.742  62.489  1.00  0.00           C  
ATOM   4699  CD1 ILE   301      87.237 100.795  60.075  1.00  0.00           C  
ATOM   4700  H   ILE   301      89.969  97.019  61.746  1.00  0.00           H  
ATOM   4701  HA  ILE   301      91.002  99.483  60.460  1.00  0.00           H  
ATOM   4702  HB  ILE   301      88.713  98.735  60.329  1.00  0.00           H  
ATOM   4703 HG12 ILE   301      88.418 101.314  61.793  1.00  0.00           H  
ATOM   4704 HG13 ILE   301      89.210 101.133  60.169  1.00  0.00           H  
ATOM   4705 HG21 ILE   301      88.545  99.398  63.328  1.00  0.00           H  
ATOM   4706 HG22 ILE   301      87.260  98.841  62.222  1.00  0.00           H  
ATOM   4707 HG23 ILE   301      88.603  97.698  62.602  1.00  0.00           H  
ATOM   4708 HD11 ILE   301      87.303 100.033  59.298  1.00  0.00           H  
ATOM   4709 HD12 ILE   301      86.322 100.591  60.630  1.00  0.00           H  
ATOM   4710 HD13 ILE   301      87.195 101.767  59.583  1.00  0.00           H  
ATOM   4711  N   LEU   302      91.456  99.018  63.690  1.00  0.00           N  
ATOM   4712  CA  LEU   302      92.168  99.374  64.902  1.00  0.00           C  
ATOM   4713  C   LEU   302      93.645  99.112  64.712  1.00  0.00           C  
ATOM   4714  O   LEU   302      94.076  97.961  64.575  1.00  0.00           O  
ATOM   4715  CB  LEU   302      91.642  98.740  66.173  1.00  0.00           C  
ATOM   4716  CG  LEU   302      90.221  99.100  66.500  1.00  0.00           C  
ATOM   4717  CD1 LEU   302      89.509  98.074  67.435  1.00  0.00           C  
ATOM   4718  CD2 LEU   302      90.191 100.488  67.231  1.00  0.00           C  
ATOM   4719  H   LEU   302      91.162  98.052  63.718  1.00  0.00           H  
ATOM   4720  HA  LEU   302      91.960 100.435  65.043  1.00  0.00           H  
ATOM   4721  HB2 LEU   302      91.839  97.669  66.199  1.00  0.00           H  
ATOM   4722  HB3 LEU   302      92.263  99.146  66.971  1.00  0.00           H  
ATOM   4723  HG  LEU   302      89.801  99.213  65.500  1.00  0.00           H  
ATOM   4724 HD11 LEU   302      89.993  97.107  67.297  1.00  0.00           H  
ATOM   4725 HD12 LEU   302      89.505  98.341  68.492  1.00  0.00           H  
ATOM   4726 HD13 LEU   302      88.444  98.114  67.205  1.00  0.00           H  
ATOM   4727 HD21 LEU   302      90.689 101.261  66.646  1.00  0.00           H  
ATOM   4728 HD22 LEU   302      89.153 100.796  67.363  1.00  0.00           H  
ATOM   4729 HD23 LEU   302      90.606 100.384  68.234  1.00  0.00           H  
ATOM   4730  N   PRO   303      94.510 100.156  64.719  1.00  0.00           N  
ATOM   4731  CA  PRO   303      95.873 100.054  64.225  1.00  0.00           C  
ATOM   4732  C   PRO   303      96.750  99.263  65.176  1.00  0.00           C  
ATOM   4733  O   PRO   303      96.337  99.018  66.308  1.00  0.00           O  
ATOM   4734  CB  PRO   303      96.371 101.506  64.011  1.00  0.00           C  
ATOM   4735  CG  PRO   303      95.580 102.316  64.976  1.00  0.00           C  
ATOM   4736  CD  PRO   303      94.220 101.614  64.881  1.00  0.00           C  
ATOM   4737  HA  PRO   303      95.885  99.553  63.257  1.00  0.00           H  
ATOM   4738  HB2 PRO   303      97.453 101.588  64.122  1.00  0.00           H  
ATOM   4739  HB3 PRO   303      96.253 101.811  62.971  1.00  0.00           H  
ATOM   4740  HG2 PRO   303      95.990 102.204  65.980  1.00  0.00           H  
ATOM   4741  HG3 PRO   303      95.442 103.372  64.745  1.00  0.00           H  
ATOM   4742  HD2 PRO   303      93.546 101.929  65.677  1.00  0.00           H  
ATOM   4743  HD3 PRO   303      93.679 101.836  63.961  1.00  0.00           H  
ATOM   4744  N   PRO   304      97.916  98.781  64.758  1.00  0.00           N  
ATOM   4745  CA  PRO   304      98.848  97.961  65.549  1.00  0.00           C  
ATOM   4746  C   PRO   304      99.442  98.669  66.702  1.00  0.00           C  
ATOM   4747  O   PRO   304      99.777  99.845  66.747  1.00  0.00           O  
ATOM   4748  CB  PRO   304      99.931  97.425  64.549  1.00  0.00           C  
ATOM   4749  CG  PRO   304      99.201  97.572  63.154  1.00  0.00           C  
ATOM   4750  CD  PRO   304      98.399  98.834  63.378  1.00  0.00           C  
ATOM   4751  HA  PRO   304      98.274  97.108  65.910  1.00  0.00           H  
ATOM   4752  HB2 PRO   304     100.800  98.082  64.557  1.00  0.00           H  
ATOM   4753  HB3 PRO   304     100.083  96.370  64.778  1.00  0.00           H  
ATOM   4754  HG2 PRO   304      99.977  97.734  62.405  1.00  0.00           H  
ATOM   4755  HG3 PRO   304      98.606  96.663  63.073  1.00  0.00           H  
ATOM   4756  HD2 PRO   304      99.144  99.627  63.310  1.00  0.00           H  
ATOM   4757  HD3 PRO   304      97.630  98.867  62.606  1.00  0.00           H  
ATOM   4758  N   VAL   305      99.708  97.926  67.707  1.00  0.00           N  
ATOM   4759  CA  VAL   305     100.381  98.336  69.025  1.00  0.00           C  
ATOM   4760  C   VAL   305     101.536  97.367  69.277  1.00  0.00           C  
ATOM   4761  O   VAL   305     102.532  97.838  69.926  1.00  0.00           O  
ATOM   4762  CB  VAL   305      99.448  98.310  70.264  1.00  0.00           C  
ATOM   4763  CG1 VAL   305     100.037  99.016  71.540  1.00  0.00           C  
ATOM   4764  CG2 VAL   305      98.135  98.974  70.077  1.00  0.00           C  
ATOM   4765  H   VAL   305      99.313  96.996  67.724  1.00  0.00           H  
ATOM   4766  HA  VAL   305     100.791  99.338  68.893  1.00  0.00           H  
ATOM   4767  HB  VAL   305      99.188  97.277  70.494  1.00  0.00           H  
ATOM   4768 HG11 VAL   305      99.362  99.384  72.312  1.00  0.00           H  
ATOM   4769 HG12 VAL   305     100.819  98.458  72.055  1.00  0.00           H  
ATOM   4770 HG13 VAL   305     100.582  99.911  71.241  1.00  0.00           H  
ATOM   4771 HG21 VAL   305      97.407  98.652  70.821  1.00  0.00           H  
ATOM   4772 HG22 VAL   305      98.264 100.048  69.939  1.00  0.00           H  
ATOM   4773 HG23 VAL   305      97.776  98.604  69.117  1.00  0.00           H  
ATOM   4774  N   SER   306     101.428  96.088  69.033  1.00  0.00           N  
ATOM   4775  CA  SER   306     102.548  95.204  68.982  1.00  0.00           C  
ATOM   4776  C   SER   306     102.407  93.971  67.997  1.00  0.00           C  
ATOM   4777  O   SER   306     101.332  93.334  67.969  1.00  0.00           O  
ATOM   4778  CB  SER   306     102.953  94.706  70.395  1.00  0.00           C  
ATOM   4779  OG  SER   306     103.715  95.704  71.141  1.00  0.00           O  
ATOM   4780  H   SER   306     100.550  95.809  68.618  1.00  0.00           H  
ATOM   4781  HA  SER   306     103.426  95.756  68.645  1.00  0.00           H  
ATOM   4782  HB2 SER   306     102.015  94.363  70.833  1.00  0.00           H  
ATOM   4783  HB3 SER   306     103.602  93.840  70.264  1.00  0.00           H  
ATOM   4784  HG  SER   306     103.338  96.529  70.829  1.00  0.00           H  
ATOM   4785  N   VAL   307     103.501  93.559  67.329  1.00  0.00           N  
ATOM   4786  CA  VAL   307     103.595  92.530  66.295  1.00  0.00           C  
ATOM   4787  C   VAL   307     104.328  91.415  66.802  1.00  0.00           C  
ATOM   4788  O   VAL   307     105.528  91.461  66.975  1.00  0.00           O  
ATOM   4789  CB  VAL   307     104.105  93.068  64.986  1.00  0.00           C  
ATOM   4790  CG1 VAL   307     104.132  91.995  63.949  1.00  0.00           C  
ATOM   4791  CG2 VAL   307     103.109  94.074  64.420  1.00  0.00           C  
ATOM   4792  H   VAL   307     104.379  94.018  67.522  1.00  0.00           H  
ATOM   4793  HA  VAL   307     102.616  92.084  66.117  1.00  0.00           H  
ATOM   4794  HB  VAL   307     105.095  93.490  65.156  1.00  0.00           H  
ATOM   4795 HG11 VAL   307     104.959  91.287  64.008  1.00  0.00           H  
ATOM   4796 HG12 VAL   307     103.167  91.489  63.973  1.00  0.00           H  
ATOM   4797 HG13 VAL   307     104.239  92.468  62.973  1.00  0.00           H  
ATOM   4798 HG21 VAL   307     102.706  94.776  65.150  1.00  0.00           H  
ATOM   4799 HG22 VAL   307     103.444  94.599  63.526  1.00  0.00           H  
ATOM   4800 HG23 VAL   307     102.234  93.595  63.981  1.00  0.00           H  
ATOM   4801  N   PHE   308     103.653  90.269  67.004  1.00  0.00           N  
ATOM   4802  CA  PHE   308     104.266  89.098  67.653  1.00  0.00           C  
ATOM   4803  C   PHE   308     104.649  88.051  66.603  1.00  0.00           C  
ATOM   4804  O   PHE   308     104.009  87.862  65.647  1.00  0.00           O  
ATOM   4805  CB  PHE   308     103.310  88.584  68.705  1.00  0.00           C  
ATOM   4806  CG  PHE   308     102.989  89.511  69.859  1.00  0.00           C  
ATOM   4807  CD1 PHE   308     101.911  90.389  69.751  1.00  0.00           C  
ATOM   4808  CD2 PHE   308     103.869  89.517  70.915  1.00  0.00           C  
ATOM   4809  CE1 PHE   308     101.683  91.272  70.832  1.00  0.00           C  
ATOM   4810  CE2 PHE   308     103.582  90.412  71.983  1.00  0.00           C  
ATOM   4811  CZ  PHE   308     102.504  91.277  71.965  1.00  0.00           C  
ATOM   4812  H   PHE   308     102.654  90.215  66.869  1.00  0.00           H  
ATOM   4813  HA  PHE   308     105.176  89.412  68.165  1.00  0.00           H  
ATOM   4814  HB2 PHE   308     102.395  88.108  68.352  1.00  0.00           H  
ATOM   4815  HB3 PHE   308     103.904  87.781  69.142  1.00  0.00           H  
ATOM   4816  HD1 PHE   308     101.308  90.508  68.863  1.00  0.00           H  
ATOM   4817  HD2 PHE   308     104.795  88.963  70.884  1.00  0.00           H  
ATOM   4818  HE1 PHE   308     100.853  91.962  70.783  1.00  0.00           H  
ATOM   4819  HE2 PHE   308     104.243  90.483  72.834  1.00  0.00           H  
ATOM   4820  HZ  PHE   308     102.292  92.004  72.735  1.00  0.00           H  
ATOM   4821  N   VAL   309     105.812  87.441  66.880  1.00  0.00           N  
ATOM   4822  CA  VAL   309     106.628  86.619  65.916  1.00  0.00           C  
ATOM   4823  C   VAL   309     107.561  85.625  66.670  1.00  0.00           C  
ATOM   4824  O   VAL   309     107.973  85.992  67.770  1.00  0.00           O  
ATOM   4825  CB  VAL   309     107.442  87.447  64.852  1.00  0.00           C  
ATOM   4826  CG1 VAL   309     107.819  86.557  63.674  1.00  0.00           C  
ATOM   4827  CG2 VAL   309     106.727  88.661  64.220  1.00  0.00           C  
ATOM   4828  H   VAL   309     106.239  87.726  67.750  1.00  0.00           H  
ATOM   4829  HA  VAL   309     105.996  85.965  65.316  1.00  0.00           H  
ATOM   4830  HB  VAL   309     108.360  87.865  65.266  1.00  0.00           H  
ATOM   4831 HG11 VAL   309     108.457  85.813  64.151  1.00  0.00           H  
ATOM   4832 HG12 VAL   309     107.027  85.987  63.188  1.00  0.00           H  
ATOM   4833 HG13 VAL   309     108.264  87.220  62.931  1.00  0.00           H  
ATOM   4834 HG21 VAL   309     105.761  88.450  63.762  1.00  0.00           H  
ATOM   4835 HG22 VAL   309     106.598  89.502  64.902  1.00  0.00           H  
ATOM   4836 HG23 VAL   309     107.366  88.988  63.400  1.00  0.00           H  
ATOM   4837  N   CYS   310     107.700  84.331  66.269  1.00  0.00           N  
ATOM   4838  CA  CYS   310     108.673  83.424  66.862  1.00  0.00           C  
ATOM   4839  C   CYS   310     110.144  83.529  66.296  1.00  0.00           C  
ATOM   4840  O   CYS   310     110.345  83.468  65.072  1.00  0.00           O  
ATOM   4841  CB  CYS   310     108.148  81.993  66.692  1.00  0.00           C  
ATOM   4842  SG  CYS   310     106.440  81.718  67.390  1.00  0.00           S  
ATOM   4843  H   CYS   310     107.385  84.051  65.351  1.00  0.00           H  
ATOM   4844  HA  CYS   310     108.754  83.625  67.931  1.00  0.00           H  
ATOM   4845  HB2 CYS   310     108.100  81.716  65.639  1.00  0.00           H  
ATOM   4846  HB3 CYS   310     108.849  81.336  67.206  1.00  0.00           H  
ATOM   4847  HG  CYS   310     106.352  80.390  67.509  1.00  0.00           H  
ATOM   4848  N   CYS   311     111.090  83.784  67.198  1.00  0.00           N  
ATOM   4849  CA  CYS   311     112.573  83.704  66.943  1.00  0.00           C  
ATOM   4850  C   CYS   311     113.143  82.330  66.420  1.00  0.00           C  
ATOM   4851  O   CYS   311     113.142  81.331  67.150  1.00  0.00           O  
ATOM   4852  CB  CYS   311     113.303  83.974  68.278  1.00  0.00           C  
ATOM   4853  SG  CYS   311     115.042  83.848  68.052  1.00  0.00           S  
ATOM   4854  H   CYS   311     110.783  83.887  68.155  1.00  0.00           H  
ATOM   4855  HA  CYS   311     112.822  84.454  66.192  1.00  0.00           H  
ATOM   4856  HB2 CYS   311     113.011  84.967  68.621  1.00  0.00           H  
ATOM   4857  HB3 CYS   311     113.010  83.240  69.029  1.00  0.00           H  
ATOM   4858  HG  CYS   311     115.167  85.168  67.885  1.00  0.00           H  
ATOM   4859  N   MET   312     113.722  82.220  65.229  1.00  0.00           N  
ATOM   4860  CA  MET   312     113.817  83.254  64.165  1.00  0.00           C  
ATOM   4861  C   MET   312     113.903  82.710  62.761  1.00  0.00           C  
ATOM   4862  O   MET   312     114.305  81.547  62.611  1.00  0.00           O  
ATOM   4863  CB  MET   312     114.985  84.197  64.397  1.00  0.00           C  
ATOM   4864  CG  MET   312     116.388  83.650  64.242  1.00  0.00           C  
ATOM   4865  SD  MET   312     117.806  84.702  64.758  1.00  0.00           S  
ATOM   4866  CE  MET   312     117.939  85.778  63.349  1.00  0.00           C  
ATOM   4867  H   MET   312     114.001  81.278  64.997  1.00  0.00           H  
ATOM   4868  HA  MET   312     112.958  83.923  64.115  1.00  0.00           H  
ATOM   4869  HB2 MET   312     114.893  85.060  63.738  1.00  0.00           H  
ATOM   4870  HB3 MET   312     114.949  84.566  65.422  1.00  0.00           H  
ATOM   4871  HG2 MET   312     116.444  82.759  64.867  1.00  0.00           H  
ATOM   4872  HG3 MET   312     116.534  83.484  63.175  1.00  0.00           H  
ATOM   4873  HE1 MET   312     117.705  85.190  62.462  1.00  0.00           H  
ATOM   4874  HE2 MET   312     117.055  86.415  63.349  1.00  0.00           H  
ATOM   4875  HE3 MET   312     118.870  86.345  63.333  1.00  0.00           H  
ATOM   4876  N   LYS   313     113.556  83.497  61.766  1.00  0.00           N  
ATOM   4877  CA  LYS   313     113.791  83.162  60.305  1.00  0.00           C  
ATOM   4878  C   LYS   313     115.212  83.630  59.957  1.00  0.00           C  
ATOM   4879  O   LYS   313     115.765  84.498  60.578  1.00  0.00           O  
ATOM   4880  CB  LYS   313     112.723  83.882  59.610  1.00  0.00           C  
ATOM   4881  CG  LYS   313     112.682  83.500  58.103  1.00  0.00           C  
ATOM   4882  CD  LYS   313     111.379  84.011  57.462  1.00  0.00           C  
ATOM   4883  CE  LYS   313     111.535  84.061  55.937  1.00  0.00           C  
ATOM   4884  NZ  LYS   313     110.589  85.063  55.302  1.00  0.00           N1+
ATOM   4885  H   LYS   313     112.964  84.299  61.927  1.00  0.00           H  
ATOM   4886  HA  LYS   313     113.758  82.073  60.328  1.00  0.00           H  
ATOM   4887  HB2 LYS   313     111.802  83.699  60.163  1.00  0.00           H  
ATOM   4888  HB3 LYS   313     112.907  84.952  59.709  1.00  0.00           H  
ATOM   4889  HG2 LYS   313     113.550  84.017  57.693  1.00  0.00           H  
ATOM   4890  HG3 LYS   313     112.770  82.417  58.016  1.00  0.00           H  
ATOM   4891  HD2 LYS   313     110.446  83.553  57.788  1.00  0.00           H  
ATOM   4892  HD3 LYS   313     111.328  85.057  57.763  1.00  0.00           H  
ATOM   4893  HE2 LYS   313     112.571  84.355  55.772  1.00  0.00           H  
ATOM   4894  HE3 LYS   313     111.540  83.070  55.483  1.00  0.00           H  
ATOM   4895  HZ1 LYS   313     110.442  84.883  54.319  1.00  0.00           H  
ATOM   4896  HZ2 LYS   313     109.698  84.873  55.737  1.00  0.00           H  
ATOM   4897  HZ3 LYS   313     110.733  86.038  55.521  1.00  0.00           H  
ATOM   4898  N   ASP   314     115.995  82.991  59.037  1.00  0.00           N  
ATOM   4899  CA  ASP   314     115.637  81.765  58.294  1.00  0.00           C  
ATOM   4900  C   ASP   314     116.356  80.391  58.644  1.00  0.00           C  
ATOM   4901  O   ASP   314     115.794  79.334  58.420  1.00  0.00           O  
ATOM   4902  CB  ASP   314     115.912  82.053  56.824  1.00  0.00           C  
ATOM   4903  CG  ASP   314     115.331  81.095  55.816  1.00  0.00           C  
ATOM   4904  OD1 ASP   314     114.171  80.600  56.018  1.00  0.00           O  
ATOM   4905  OD2 ASP   314     115.946  80.866  54.760  1.00  0.00           O1-
ATOM   4906  OXT ASP   314     117.506  80.467  59.107  1.00  0.00           O1-
ATOM   4907  H   ASP   314     116.923  83.389  59.085  1.00  0.00           H  
ATOM   4908  HA  ASP   314     114.579  81.503  58.307  1.00  0.00           H  
ATOM   4909  HB2 ASP   314     115.438  82.983  56.508  1.00  0.00           H  
ATOM   4910  HB3 ASP   314     116.950  82.270  56.571  1.00  0.00           H  
ATOM   4911  N   THR   315     104.974 100.618  57.428  1.00  0.00           N  
ATOM   4912  CA  THR   315     104.541 101.431  58.620  1.00  0.00           C  
ATOM   4913  C   THR   315     105.069 100.902  59.934  1.00  0.00           C  
ATOM   4914  O   THR   315     104.981  99.684  60.177  1.00  0.00           O  
ATOM   4915  CB  THR   315     103.029 101.526  58.610  1.00  0.00           C  
ATOM   4916  CG2 THR   315     102.418 102.490  59.650  1.00  0.00           C  
ATOM   4917  OG1 THR   315     102.544 102.122  57.379  1.00  0.00           O  
ATOM   4918  HA  THR   315     104.845 102.477  58.616  1.00  0.00           H  
ATOM   4919  HB  THR   315     102.571 100.544  58.725  1.00  0.00           H  
ATOM   4920  HG1 THR   315     101.592 102.006  57.411  1.00  0.00           H  
ATOM   4921 HG21 THR   315     103.014 103.381  59.846  1.00  0.00           H  
ATOM   4922 HG22 THR   315     101.412 102.785  59.351  1.00  0.00           H  
ATOM   4923 HG23 THR   315     102.453 102.080  60.659  1.00  0.00           H  
ATOM   4924  H1  THR   315     105.912 100.901  57.184  1.00  0.00           H  
ATOM   4925  H2  THR   315     104.343 100.876  56.682  1.00  0.00           H  
ATOM   4926  H3  THR   315     105.009  99.640  57.679  1.00  0.00           H  
ATOM   4927  N   ASN   316     105.722 101.676  60.800  1.00  0.00           N  
ATOM   4928  CA  ASN   316     106.378 101.040  61.985  1.00  0.00           C  
ATOM   4929  C   ASN   316     105.382 100.573  63.089  1.00  0.00           C  
ATOM   4930  O   ASN   316     104.301 101.068  63.137  1.00  0.00           O  
ATOM   4931  CB  ASN   316     107.449 102.050  62.424  1.00  0.00           C  
ATOM   4932  CG  ASN   316     108.356 102.514  61.313  1.00  0.00           C  
ATOM   4933  ND2 ASN   316     108.857 103.735  61.216  1.00  0.00           N  
ATOM   4934  OD1 ASN   316     108.675 101.705  60.472  1.00  0.00           O  
ATOM   4935  H   ASN   316     105.760 102.669  60.620  1.00  0.00           H  
ATOM   4936  HA  ASN   316     106.865 100.134  61.626  1.00  0.00           H  
ATOM   4937  HB2 ASN   316     107.031 102.891  62.977  1.00  0.00           H  
ATOM   4938  HB3 ASN   316     108.115 101.595  63.157  1.00  0.00           H
[truncated: 1,315,149 more chars]
