# Supplementary material for: Molecular Mechanism of Protein Arginine Deiminase 2: A Study Involving Multiple Microsecond Long Molecular Dynamics Simulations
Source: Biochemistry. 2022 Jun 23;61(13):1286–97. doi: 10.1021/acs.biochem.2c00158 (PMC9260958; doi:10.1021/acs.biochem.2c00158)
Supplement: Supplementary file 2 — bi2c00158_si_002.zip [file bi2c00158_si_002.zip › closest/ps5-04-100w-last-frame.pdb]

ATOM      1  N   ARG     1      64.933 113.000  64.785  1.00  0.00           N  
ATOM      2  CA  ARG     1      64.066 114.221  64.844  1.00  0.00           C  
ATOM      3  C   ARG     1      62.801 114.142  63.995  1.00  0.00           C  
ATOM      4  O   ARG     1      61.823 114.621  64.517  1.00  0.00           O  
ATOM      5  CB  ARG     1      64.876 115.540  64.836  1.00  0.00           C  
ATOM      6  CG  ARG     1      64.062 116.703  65.332  1.00  0.00           C  
ATOM      7  CD  ARG     1      64.913 118.001  65.439  1.00  0.00           C  
ATOM      8  NE  ARG     1      65.429 118.467  64.108  1.00  0.00           N  
ATOM      9  CZ  ARG     1      66.160 119.584  63.910  1.00  0.00           C  
ATOM     10  NH1 ARG     1      66.614 120.205  64.976  1.00  0.00           N1+
ATOM     11  NH2 ARG     1      66.535 119.959  62.692  1.00  0.00           N  
ATOM     12  HA  ARG     1      63.634 114.127  65.841  1.00  0.00           H  
ATOM     13  HB2 ARG     1      65.721 115.269  65.468  1.00  0.00           H  
ATOM     14  HB3 ARG     1      65.304 115.750  63.855  1.00  0.00           H  
ATOM     15  HG2 ARG     1      63.189 116.887  64.706  1.00  0.00           H  
ATOM     16  HG3 ARG     1      63.624 116.440  66.295  1.00  0.00           H  
ATOM     17  HD2 ARG     1      64.136 118.700  65.749  1.00  0.00           H  
ATOM     18  HD3 ARG     1      65.737 117.867  66.140  1.00  0.00           H  
ATOM     19  HE  ARG     1      64.984 118.141  63.262  1.00  0.00           H  
ATOM     20 HH11 ARG     1      66.409 119.855  65.901  1.00  0.00           H  
ATOM     21 HH12 ARG     1      67.203 121.017  64.860  1.00  0.00           H  
ATOM     22 HH21 ARG     1      67.214 120.679  62.490  1.00  0.00           H  
ATOM     23 HH22 ARG     1      66.205 119.473  61.870  1.00  0.00           H  
ATOM     24  H1  ARG     1      65.485 112.919  63.943  1.00  0.00           H  
ATOM     25  H2  ARG     1      64.312 112.213  64.909  1.00  0.00           H  
ATOM     26  H3  ARG     1      65.569 112.945  65.568  1.00  0.00           H  
ATOM     27  N   GLU     2      62.939 113.799  62.768  1.00  0.00           N  
ATOM     28  CA  GLU     2      61.887 113.879  61.766  1.00  0.00           C  
ATOM     29  C   GLU     2      61.839 112.706  60.853  1.00  0.00           C  
ATOM     30  O   GLU     2      62.841 112.069  60.609  1.00  0.00           O  
ATOM     31  CB  GLU     2      62.095 115.176  60.960  1.00  0.00           C  
ATOM     32  CG  GLU     2      63.467 115.341  60.250  1.00  0.00           C  
ATOM     33  CD  GLU     2      64.454 116.279  60.931  1.00  0.00           C  
ATOM     34  OE1 GLU     2      65.586 116.243  60.563  1.00  0.00           O  
ATOM     35  OE2 GLU     2      64.149 117.056  61.879  1.00  0.00           O1-
ATOM     36  H   GLU     2      63.877 113.748  62.395  1.00  0.00           H  
ATOM     37  HA  GLU     2      60.976 113.804  62.360  1.00  0.00           H  
ATOM     38  HB2 GLU     2      61.263 115.284  60.264  1.00  0.00           H  
ATOM     39  HB3 GLU     2      61.870 116.048  61.573  1.00  0.00           H  
ATOM     40  HG2 GLU     2      63.948 114.367  60.158  1.00  0.00           H  
ATOM     41  HG3 GLU     2      63.243 115.734  59.258  1.00  0.00           H  
ATOM     42  N   ARG     3      60.579 112.400  60.486  1.00  0.00           N  
ATOM     43  CA  ARG     3      60.277 111.571  59.331  1.00  0.00           C  
ATOM     44  C   ARG     3      60.210 112.313  58.090  1.00  0.00           C  
ATOM     45  O   ARG     3      59.385 113.202  57.947  1.00  0.00           O  
ATOM     46  CB  ARG     3      59.006 110.738  59.691  1.00  0.00           C  
ATOM     47  CG  ARG     3      58.597 109.742  58.540  1.00  0.00           C  
ATOM     48  CD  ARG     3      57.503 108.705  58.880  1.00  0.00           C  
ATOM     49  NE  ARG     3      57.605 107.570  57.971  1.00  0.00           N  
ATOM     50  CZ  ARG     3      56.591 106.869  57.524  1.00  0.00           C  
ATOM     51  NH1 ARG     3      55.426 106.888  58.153  1.00  0.00           N1+
ATOM     52  NH2 ARG     3      56.592 106.133  56.473  1.00  0.00           N  
ATOM     53  H   ARG     3      59.862 113.018  60.838  1.00  0.00           H  
ATOM     54  HA  ARG     3      61.173 110.955  59.253  1.00  0.00           H  
ATOM     55  HB2 ARG     3      59.136 110.233  60.648  1.00  0.00           H  
ATOM     56  HB3 ARG     3      58.233 111.492  59.837  1.00  0.00           H  
ATOM     57  HG2 ARG     3      58.423 110.311  57.627  1.00  0.00           H  
ATOM     58  HG3 ARG     3      59.541 109.197  58.533  1.00  0.00           H  
ATOM     59  HD2 ARG     3      57.789 108.321  59.859  1.00  0.00           H  
ATOM     60  HD3 ARG     3      56.483 109.091  58.860  1.00  0.00           H  
ATOM     61  HE  ARG     3      58.497 107.352  57.551  1.00  0.00           H  
ATOM     62 HH11 ARG     3      55.307 107.268  59.081  1.00  0.00           H  
ATOM     63 HH12 ARG     3      54.660 106.305  57.845  1.00  0.00           H  
ATOM     64 HH21 ARG     3      57.355 106.146  55.812  1.00  0.00           H  
ATOM     65 HH22 ARG     3      55.759 105.626  56.209  1.00  0.00           H  
ATOM     66  N   THR     4      61.000 111.841  57.075  1.00  0.00           N  
ATOM     67  CA  THR     4      60.797 112.133  55.634  1.00  0.00           C  
ATOM     68  C   THR     4      59.454 111.574  55.140  1.00  0.00           C  
ATOM     69  O   THR     4      59.332 110.347  55.292  1.00  0.00           O  
ATOM     70  CB  THR     4      62.023 111.726  54.745  1.00  0.00           C  
ATOM     71  CG2 THR     4      61.923 112.356  53.367  1.00  0.00           C  
ATOM     72  OG1 THR     4      63.208 112.208  55.399  1.00  0.00           O  
ATOM     73  H   THR     4      61.499 111.015  57.374  1.00  0.00           H  
ATOM     74  HA  THR     4      60.718 113.210  55.489  1.00  0.00           H  
ATOM     75  HB  THR     4      62.109 110.645  54.636  1.00  0.00           H  
ATOM     76  HG1 THR     4      63.430 111.644  56.144  1.00  0.00           H  
ATOM     77 HG21 THR     4      62.894 112.421  52.877  1.00  0.00           H  
ATOM     78 HG22 THR     4      61.290 111.699  52.770  1.00  0.00           H  
ATOM     79 HG23 THR     4      61.600 113.391  53.481  1.00  0.00           H  
ATOM     80  N   VAL     5      58.531 112.374  54.651  1.00  0.00           N  
ATOM     81  CA  VAL     5      57.207 112.023  54.044  1.00  0.00           C  
ATOM     82  C   VAL     5      57.199 112.422  52.566  1.00  0.00           C  
ATOM     83  O   VAL     5      58.035 113.210  52.150  1.00  0.00           O  
ATOM     84  CB  VAL     5      55.921 112.525  54.781  1.00  0.00           C  
ATOM     85  CG1 VAL     5      55.732 111.891  56.170  1.00  0.00           C  
ATOM     86  CG2 VAL     5      55.859 114.034  55.001  1.00  0.00           C  
ATOM     87  H   VAL     5      58.673 113.371  54.570  1.00  0.00           H  
ATOM     88  HA  VAL     5      57.287 110.936  54.027  1.00  0.00           H  
ATOM     89  HB  VAL     5      55.023 112.352  54.188  1.00  0.00           H  
ATOM     90 HG11 VAL     5      56.572 112.270  56.753  1.00  0.00           H  
ATOM     91 HG12 VAL     5      54.803 112.049  56.717  1.00  0.00           H  
ATOM     92 HG13 VAL     5      55.912 110.827  56.017  1.00  0.00           H  
ATOM     93 HG21 VAL     5      56.659 114.363  55.664  1.00  0.00           H  
ATOM     94 HG22 VAL     5      55.785 114.510  54.024  1.00  0.00           H  
ATOM     95 HG23 VAL     5      54.885 114.149  55.477  1.00  0.00           H  
ATOM     96  N   ARG     6      56.158 111.969  51.830  1.00  0.00           N  
ATOM     97  CA  ARG     6      56.049 112.076  50.370  1.00  0.00           C  
ATOM     98  C   ARG     6      54.530 112.216  50.003  1.00  0.00           C  
ATOM     99  O   ARG     6      53.733 111.318  50.247  1.00  0.00           O  
ATOM    100  CB  ARG     6      56.841 110.976  49.633  1.00  0.00           C  
ATOM    101  CG  ARG     6      57.283 111.376  48.217  1.00  0.00           C  
ATOM    102  CD  ARG     6      58.380 112.371  48.363  1.00  0.00           C  
ATOM    103  NE  ARG     6      59.685 111.947  48.828  1.00  0.00           N  
ATOM    104  CZ  ARG     6      60.849 112.389  48.467  1.00  0.00           C  
ATOM    105  NH1 ARG     6      61.125 113.345  47.594  1.00  0.00           N1+
ATOM    106  NH2 ARG     6      61.897 111.788  48.983  1.00  0.00           N  
ATOM    107  H   ARG     6      55.448 111.390  52.254  1.00  0.00           H  
ATOM    108  HA  ARG     6      56.548 113.005  50.094  1.00  0.00           H  
ATOM    109  HB2 ARG     6      57.725 110.733  50.222  1.00  0.00           H  
ATOM    110  HB3 ARG     6      56.243 110.065  49.597  1.00  0.00           H  
ATOM    111  HG2 ARG     6      57.610 110.488  47.676  1.00  0.00           H  
ATOM    112  HG3 ARG     6      56.416 111.729  47.660  1.00  0.00           H  
ATOM    113  HD2 ARG     6      58.735 112.859  47.455  1.00  0.00           H  
ATOM    114  HD3 ARG     6      58.037 113.217  48.959  1.00  0.00           H  
ATOM    115  HE  ARG     6      59.642 111.260  49.566  1.00  0.00           H  
ATOM    116 HH11 ARG     6      60.389 113.983  47.324  1.00  0.00           H  
ATOM    117 HH12 ARG     6      62.079 113.554  47.337  1.00  0.00           H  
ATOM    118 HH21 ARG     6      61.743 111.015  49.615  1.00  0.00           H  
ATOM    119 HH22 ARG     6      62.781 112.136  48.641  1.00  0.00           H  
ATOM    120  N   LEU     7      54.214 113.406  49.472  1.00  0.00           N  
ATOM    121  CA  LEU     7      52.987 113.552  48.809  1.00  0.00           C  
ATOM    122  C   LEU     7      52.882 112.832  47.457  1.00  0.00           C  
ATOM    123  O   LEU     7      53.787 113.010  46.594  1.00  0.00           O  
ATOM    124  CB  LEU     7      52.674 115.052  48.680  1.00  0.00           C  
ATOM    125  CG  LEU     7      52.564 116.001  49.933  1.00  0.00           C  
ATOM    126  CD1 LEU     7      52.564 117.497  49.606  1.00  0.00           C  
ATOM    127  CD2 LEU     7      51.330 115.685  50.720  1.00  0.00           C  
ATOM    128  H   LEU     7      54.980 114.034  49.271  1.00  0.00           H  
ATOM    129  HA  LEU     7      52.225 113.087  49.434  1.00  0.00           H  
ATOM    130  HB2 LEU     7      53.526 115.468  48.142  1.00  0.00           H  
ATOM    131  HB3 LEU     7      51.775 115.225  48.088  1.00  0.00           H  
ATOM    132  HG  LEU     7      53.438 115.762  50.539  1.00  0.00           H  
ATOM    133 HD11 LEU     7      51.666 117.745  49.040  1.00  0.00           H  
ATOM    134 HD12 LEU     7      52.684 118.060  50.531  1.00  0.00           H  
ATOM    135 HD13 LEU     7      53.505 117.675  49.086  1.00  0.00           H  
ATOM    136 HD21 LEU     7      50.482 116.020  50.124  1.00  0.00           H  
ATOM    137 HD22 LEU     7      51.094 114.645  50.946  1.00  0.00           H  
ATOM    138 HD23 LEU     7      51.536 116.187  51.665  1.00  0.00           H  
ATOM    139  N   GLN     8      51.818 112.112  47.267  1.00  0.00           N  
ATOM    140  CA  GLN     8      51.458 111.580  45.975  1.00  0.00           C  
ATOM    141  C   GLN     8      51.050 112.680  45.003  1.00  0.00           C  
ATOM    142  O   GLN     8      50.161 113.488  45.334  1.00  0.00           O  
ATOM    143  CB  GLN     8      50.379 110.465  46.209  1.00  0.00           C  
ATOM    144  CG  GLN     8      49.515 110.011  45.066  1.00  0.00           C  
ATOM    145  CD  GLN     8      50.258 109.542  43.849  1.00  0.00           C  
ATOM    146  NE2 GLN     8      49.622 109.606  42.740  1.00  0.00           N  
ATOM    147  OE1 GLN     8      51.441 109.174  43.895  1.00  0.00           O  
ATOM    148  H   GLN     8      51.121 112.046  47.995  1.00  0.00           H  
ATOM    149  HA  GLN     8      52.329 111.031  45.617  1.00  0.00           H  
ATOM    150  HB2 GLN     8      50.897 109.600  46.625  1.00  0.00           H  
ATOM    151  HB3 GLN     8      49.706 110.774  47.009  1.00  0.00           H  
ATOM    152  HG2 GLN     8      48.822 109.265  45.456  1.00  0.00           H  
ATOM    153  HG3 GLN     8      48.981 110.893  44.712  1.00  0.00           H  
ATOM    154 HE21 GLN     8      50.075 109.364  41.870  1.00  0.00           H  
ATOM    155 HE22 GLN     8      48.696 109.980  42.592  1.00  0.00           H  
ATOM    156  N   TYR     9      51.531 112.672  43.751  1.00  0.00           N  
ATOM    157  CA  TYR     9      51.312 113.782  42.862  1.00  0.00           C  
ATOM    158  C   TYR     9      49.882 114.357  42.664  1.00  0.00           C  
ATOM    159  O   TYR     9      49.045 113.794  41.965  1.00  0.00           O  
ATOM    160  CB  TYR     9      52.009 113.636  41.522  1.00  0.00           C  
ATOM    161  CG  TYR     9      52.125 114.910  40.679  1.00  0.00           C  
ATOM    162  CD1 TYR     9      51.350 115.022  39.542  1.00  0.00           C  
ATOM    163  CD2 TYR     9      53.017 115.838  41.054  1.00  0.00           C  
ATOM    164  CE1 TYR     9      51.542 116.218  38.739  1.00  0.00           C  
ATOM    165  CE2 TYR     9      53.411 116.902  40.273  1.00  0.00           C  
ATOM    166  CZ  TYR     9      52.635 117.101  39.103  1.00  0.00           C  
ATOM    167  OH  TYR     9      52.928 118.080  38.271  1.00  0.00           O  
ATOM    168  H   TYR     9      52.081 111.895  43.414  1.00  0.00           H  
ATOM    169  HA  TYR     9      51.898 114.557  43.357  1.00  0.00           H  
ATOM    170  HB2 TYR     9      53.036 113.340  41.738  1.00  0.00           H  
ATOM    171  HB3 TYR     9      51.619 112.868  40.853  1.00  0.00           H  
ATOM    172  HD1 TYR     9      50.561 114.311  39.348  1.00  0.00           H  
ATOM    173  HD2 TYR     9      53.415 115.800  42.057  1.00  0.00           H  
ATOM    174  HE1 TYR     9      51.010 116.377  37.812  1.00  0.00           H  
ATOM    175  HE2 TYR     9      54.151 117.608  40.620  1.00  0.00           H  
ATOM    176  HH  TYR     9      52.198 118.338  37.702  1.00  0.00           H  
ATOM    177  N   GLY    10      49.653 115.613  42.997  1.00  0.00           N  
ATOM    178  CA  GLY    10      48.372 116.280  42.890  1.00  0.00           C  
ATOM    179  C   GLY    10      47.193 115.583  43.511  1.00  0.00           C  
ATOM    180  O   GLY    10      46.139 115.572  42.940  1.00  0.00           O  
ATOM    181  H   GLY    10      50.437 116.113  43.391  1.00  0.00           H  
ATOM    182  HA2 GLY    10      48.457 117.267  43.345  1.00  0.00           H  
ATOM    183  HA3 GLY    10      48.231 116.344  41.811  1.00  0.00           H  
ATOM    184  N   SER    11      47.393 114.973  44.676  1.00  0.00           N  
ATOM    185  CA  SER    11      46.350 114.283  45.427  1.00  0.00           C  
ATOM    186  C   SER    11      46.628 114.236  46.972  1.00  0.00           C  
ATOM    187  O   SER    11      47.612 114.770  47.393  1.00  0.00           O  
ATOM    188  CB  SER    11      46.297 112.882  44.870  1.00  0.00           C  
ATOM    189  OG  SER    11      45.388 111.977  45.515  1.00  0.00           O  
ATOM    190  H   SER    11      48.339 115.028  45.027  1.00  0.00           H  
ATOM    191  HA  SER    11      45.416 114.803  45.213  1.00  0.00           H  
ATOM    192  HB2 SER    11      46.138 112.927  43.792  1.00  0.00           H  
ATOM    193  HB3 SER    11      47.226 112.426  45.213  1.00  0.00           H  
ATOM    194  HG  SER    11      45.617 111.047  45.582  1.00  0.00           H  
ATOM    195  N   ALA    12      45.765 113.614  47.753  1.00  0.00           N  
ATOM    196  CA  ALA    12      45.974 113.606  49.190  1.00  0.00           C  
ATOM    197  C   ALA    12      45.698 112.211  49.789  1.00  0.00           C  
ATOM    198  O   ALA    12      44.732 111.546  49.369  1.00  0.00           O  
ATOM    199  CB  ALA    12      45.086 114.685  49.939  1.00  0.00           C  
ATOM    200  H   ALA    12      45.038 113.030  47.367  1.00  0.00           H  
ATOM    201  HA  ALA    12      47.009 113.911  49.343  1.00  0.00           H  
ATOM    202  HB1 ALA    12      45.513 115.631  49.607  1.00  0.00           H  
ATOM    203  HB2 ALA    12      44.035 114.530  49.694  1.00  0.00           H  
ATOM    204  HB3 ALA    12      45.130 114.678  51.029  1.00  0.00           H  
ATOM    205  N   VAL    13      46.394 111.864  50.888  1.00  0.00           N  
ATOM    206  CA  VAL    13      46.632 110.504  51.434  1.00  0.00           C  
ATOM    207  C   VAL    13      46.553 110.540  52.925  1.00  0.00           C  
ATOM    208  O   VAL    13      46.974 111.525  53.482  1.00  0.00           O  
ATOM    209  CB  VAL    13      47.962 109.909  50.954  1.00  0.00           C  
ATOM    210  CG1 VAL    13      48.284 108.572  51.545  1.00  0.00           C  
ATOM    211  CG2 VAL    13      48.200 109.824  49.463  1.00  0.00           C  
ATOM    212  H   VAL    13      47.006 112.593  51.224  1.00  0.00           H  
ATOM    213  HA  VAL    13      45.828 109.913  50.996  1.00  0.00           H  
ATOM    214  HB  VAL    13      48.711 110.571  51.389  1.00  0.00           H  
ATOM    215 HG11 VAL    13      47.391 107.948  51.543  1.00  0.00           H  
ATOM    216 HG12 VAL    13      49.125 108.120  51.019  1.00  0.00           H  
ATOM    217 HG13 VAL    13      48.551 108.669  52.597  1.00  0.00           H  
ATOM    218 HG21 VAL    13      47.311 109.339  49.059  1.00  0.00           H  
ATOM    219 HG22 VAL    13      48.036 110.811  49.030  1.00  0.00           H  
ATOM    220 HG23 VAL    13      49.205 109.504  49.187  1.00  0.00           H  
ATOM    221  N   GLU    14      46.049 109.439  53.433  1.00  0.00           N  
ATOM    222  CA  GLU    14      45.986 109.252  54.898  1.00  0.00           C  
ATOM    223  C   GLU    14      47.361 108.684  55.560  1.00  0.00           C  
ATOM    224  O   GLU    14      47.972 107.754  55.007  1.00  0.00           O  
ATOM    225  CB  GLU    14      44.951 108.223  55.218  1.00  0.00           C  
ATOM    226  CG  GLU    14      44.712 107.690  56.664  1.00  0.00           C  
ATOM    227  CD  GLU    14      43.530 108.335  57.425  1.00  0.00           C  
ATOM    228  OE1 GLU    14      42.429 107.703  57.305  1.00  0.00           O  
ATOM    229  OE2 GLU    14      43.630 109.541  57.721  1.00  0.00           O1-
ATOM    230  H   GLU    14      45.660 108.739  52.817  1.00  0.00           H  
ATOM    231  HA  GLU    14      45.635 110.128  55.444  1.00  0.00           H  
ATOM    232  HB2 GLU    14      43.983 108.586  54.871  1.00  0.00           H  
ATOM    233  HB3 GLU    14      45.052 107.328  54.606  1.00  0.00           H  
ATOM    234  HG2 GLU    14      44.609 106.606  56.707  1.00  0.00           H  
ATOM    235  HG3 GLU    14      45.642 107.759  57.229  1.00  0.00           H  
ATOM    236  N   ALA    15      47.800 109.374  56.595  1.00  0.00           N  
ATOM    237  CA  ALA    15      48.959 109.065  57.443  1.00  0.00           C  
ATOM    238  C   ALA    15      48.669 109.173  58.909  1.00  0.00           C  
ATOM    239  O   ALA    15      47.597 109.601  59.405  1.00  0.00           O  
ATOM    240  CB  ALA    15      50.044 110.053  57.073  1.00  0.00           C  
ATOM    241  H   ALA    15      47.262 110.186  56.863  1.00  0.00           H  
ATOM    242  HA  ALA    15      49.270 108.068  57.131  1.00  0.00           H  
ATOM    243  HB1 ALA    15      50.946 110.173  57.673  1.00  0.00           H  
ATOM    244  HB2 ALA    15      50.409 109.798  56.078  1.00  0.00           H  
ATOM    245  HB3 ALA    15      49.634 111.063  57.073  1.00  0.00           H  
ATOM    246  N   VAL    16      49.616 108.700  59.737  1.00  0.00           N  
ATOM    247  CA  VAL    16      49.571 108.745  61.176  1.00  0.00           C  
ATOM    248  C   VAL    16      50.807 109.452  61.767  1.00  0.00           C  
ATOM    249  O   VAL    16      51.957 109.157  61.396  1.00  0.00           O  
ATOM    250  CB  VAL    16      49.355 107.328  61.810  1.00  0.00           C  
ATOM    251  CG1 VAL    16      49.501 107.236  63.296  1.00  0.00           C  
ATOM    252  CG2 VAL    16      48.064 106.693  61.399  1.00  0.00           C  
ATOM    253  H   VAL    16      50.483 108.344  59.362  1.00  0.00           H  
ATOM    254  HA  VAL    16      48.694 109.334  61.446  1.00  0.00           H  
ATOM    255  HB  VAL    16      50.187 106.727  61.443  1.00  0.00           H  
ATOM    256 HG11 VAL    16      50.474 107.465  63.731  1.00  0.00           H  
ATOM    257 HG12 VAL    16      48.680 107.836  63.688  1.00  0.00           H  
ATOM    258 HG13 VAL    16      49.371 106.177  63.522  1.00  0.00           H  
ATOM    259 HG21 VAL    16      48.024 105.671  61.777  1.00  0.00           H  
ATOM    260 HG22 VAL    16      47.192 107.176  61.841  1.00  0.00           H  
ATOM    261 HG23 VAL    16      47.999 106.677  60.311  1.00  0.00           H  
ATOM    262  N   TYR    17      50.563 110.326  62.694  1.00  0.00           N  
ATOM    263  CA  TYR    17      51.546 111.021  63.480  1.00  0.00           C  
ATOM    264  C   TYR    17      51.892 110.266  64.747  1.00  0.00           C  
ATOM    265  O   TYR    17      51.016 110.135  65.605  1.00  0.00           O  
ATOM    266  CB  TYR    17      51.164 112.428  63.763  1.00  0.00           C  
ATOM    267  CG  TYR    17      52.219 113.427  64.308  1.00  0.00           C  
ATOM    268  CD1 TYR    17      52.781 114.393  63.418  1.00  0.00           C  
ATOM    269  CD2 TYR    17      52.602 113.371  65.571  1.00  0.00           C  
ATOM    270  CE1 TYR    17      53.770 115.244  63.871  1.00  0.00           C  
ATOM    271  CE2 TYR    17      53.511 114.353  66.072  1.00  0.00           C  
ATOM    272  CZ  TYR    17      54.057 115.319  65.248  1.00  0.00           C  
ATOM    273  OH  TYR    17      54.959 116.292  65.638  1.00  0.00           O  
ATOM    274  H   TYR    17      49.570 110.403  62.861  1.00  0.00           H  
ATOM    275  HA  TYR    17      52.485 111.020  62.926  1.00  0.00           H  
ATOM    276  HB2 TYR    17      50.882 112.799  62.777  1.00  0.00           H  
ATOM    277  HB3 TYR    17      50.245 112.416  64.349  1.00  0.00           H  
ATOM    278  HD1 TYR    17      52.535 114.448  62.368  1.00  0.00           H  
ATOM    279  HD2 TYR    17      52.179 112.689  66.294  1.00  0.00           H  
ATOM    280  HE1 TYR    17      54.350 115.919  63.260  1.00  0.00           H  
ATOM    281  HE2 TYR    17      53.865 114.401  67.091  1.00  0.00           H  
ATOM    282  HH  TYR    17      55.447 115.858  66.341  1.00  0.00           H  
ATOM    283  N   VAL    18      53.220 110.050  64.923  1.00  0.00           N  
ATOM    284  CA  VAL    18      53.792 109.399  66.113  1.00  0.00           C  
ATOM    285  C   VAL    18      54.446 110.561  66.948  1.00  0.00           C  
ATOM    286  O   VAL    18      55.445 111.110  66.492  1.00  0.00           O  
ATOM    287  CB  VAL    18      54.797 108.347  65.757  1.00  0.00           C  
ATOM    288  CG1 VAL    18      55.230 107.659  66.980  1.00  0.00           C  
ATOM    289  CG2 VAL    18      54.264 107.376  64.772  1.00  0.00           C  
ATOM    290  H   VAL    18      53.759 110.353  64.124  1.00  0.00           H  
ATOM    291  HA  VAL    18      52.975 108.993  66.711  1.00  0.00           H  
ATOM    292  HB  VAL    18      55.674 108.817  65.313  1.00  0.00           H  
ATOM    293 HG11 VAL    18      55.815 108.254  67.680  1.00  0.00           H  
ATOM    294 HG12 VAL    18      54.433 107.106  67.478  1.00  0.00           H  
ATOM    295 HG13 VAL    18      55.921 106.864  66.702  1.00  0.00           H  
ATOM    296 HG21 VAL    18      54.967 106.598  64.474  1.00  0.00           H  
ATOM    297 HG22 VAL    18      53.455 106.881  65.309  1.00  0.00           H  
ATOM    298 HG23 VAL    18      53.822 107.813  63.877  1.00  0.00           H  
ATOM    299  N   LEU    19      53.774 110.932  68.067  1.00  0.00           N  
ATOM    300  CA  LEU    19      54.230 111.986  68.942  1.00  0.00           C  
ATOM    301  C   LEU    19      55.688 111.810  69.409  1.00  0.00           C  
ATOM    302  O   LEU    19      56.185 110.662  69.532  1.00  0.00           O  
ATOM    303  CB  LEU    19      53.297 111.931  70.208  1.00  0.00           C  
ATOM    304  CG  LEU    19      51.829 112.383  69.935  1.00  0.00           C  
ATOM    305  CD1 LEU    19      50.885 111.999  71.023  1.00  0.00           C  
ATOM    306  CD2 LEU    19      51.559 113.953  69.751  1.00  0.00           C  
ATOM    307  H   LEU    19      52.957 110.357  68.215  1.00  0.00           H  
ATOM    308  HA  LEU    19      54.166 112.993  68.531  1.00  0.00           H  
ATOM    309  HB2 LEU    19      53.350 110.905  70.573  1.00  0.00           H  
ATOM    310  HB3 LEU    19      53.790 112.500  70.997  1.00  0.00           H  
ATOM    311  HG  LEU    19      51.593 111.947  68.964  1.00  0.00           H  
ATOM    312 HD11 LEU    19      50.755 110.916  71.024  1.00  0.00           H  
ATOM    313 HD12 LEU    19      51.333 112.261  71.981  1.00  0.00           H  
ATOM    314 HD13 LEU    19      49.910 112.484  70.971  1.00  0.00           H  
ATOM    315 HD21 LEU    19      51.744 114.441  70.708  1.00  0.00           H  
ATOM    316 HD22 LEU    19      52.230 114.404  69.020  1.00  0.00           H  
ATOM    317 HD23 LEU    19      50.543 114.170  69.421  1.00  0.00           H  
ATOM    318  N   GLY    20      56.481 112.905  69.525  1.00  0.00           N  
ATOM    319  CA  GLY    20      57.958 112.903  69.768  1.00  0.00           C  
ATOM    320  C   GLY    20      58.703 112.918  68.487  1.00  0.00           C  
ATOM    321  O   GLY    20      59.933 112.760  68.489  1.00  0.00           O  
ATOM    322  H   GLY    20      56.006 113.761  69.279  1.00  0.00           H  
ATOM    323  HA2 GLY    20      58.354 113.769  70.298  1.00  0.00           H  
ATOM    324  HA3 GLY    20      58.254 112.032  70.354  1.00  0.00           H  
ATOM    325  N   THR    21      58.077 113.188  67.347  1.00  0.00           N  
ATOM    326  CA  THR    21      58.749 113.321  66.038  1.00  0.00           C  
ATOM    327  C   THR    21      57.962 114.141  65.078  1.00  0.00           C  
ATOM    328  O   THR    21      56.735 113.881  65.015  1.00  0.00           O  
ATOM    329  CB  THR    21      58.939 111.908  65.425  1.00  0.00           C  
ATOM    330  CG2 THR    21      59.219 111.872  63.979  1.00  0.00           C  
ATOM    331  OG1 THR    21      60.160 111.306  65.908  1.00  0.00           O  
ATOM    332  H   THR    21      57.076 113.325  67.346  1.00  0.00           H  
ATOM    333  HA  THR    21      59.644 113.895  66.279  1.00  0.00           H  
ATOM    334  HB  THR    21      58.075 111.275  65.628  1.00  0.00           H  
ATOM    335  HG1 THR    21      60.161 111.320  66.868  1.00  0.00           H  
ATOM    336 HG21 THR    21      60.159 112.324  63.663  1.00  0.00           H  
ATOM    337 HG22 THR    21      59.119 110.884  63.531  1.00  0.00           H  
ATOM    338 HG23 THR    21      58.395 112.382  63.479  1.00  0.00           H  
ATOM    339  N   TYR    22      58.568 115.095  64.316  1.00  0.00           N  
ATOM    340  CA  TYR    22      57.909 115.856  63.257  1.00  0.00           C  
ATOM    341  C   TYR    22      57.872 115.078  61.856  1.00  0.00           C  
ATOM    342  O   TYR    22      58.663 114.247  61.515  1.00  0.00           O  
ATOM    343  CB  TYR    22      58.687 117.179  63.024  1.00  0.00           C  
ATOM    344  CG  TYR    22      58.898 118.044  64.210  1.00  0.00           C  
ATOM    345  CD1 TYR    22      60.129 118.315  64.828  1.00  0.00           C  
ATOM    346  CD2 TYR    22      57.805 118.509  64.962  1.00  0.00           C  
ATOM    347  CE1 TYR    22      60.225 119.265  65.831  1.00  0.00           C  
ATOM    348  CE2 TYR    22      57.873 119.296  66.150  1.00  0.00           C  
ATOM    349  CZ  TYR    22      59.132 119.719  66.573  1.00  0.00           C  
ATOM    350  OH  TYR    22      59.368 120.360  67.750  1.00  0.00           O  
ATOM    351  H   TYR    22      59.542 115.284  64.508  1.00  0.00           H  
ATOM    352  HA  TYR    22      56.918 116.186  63.568  1.00  0.00           H  
ATOM    353  HB2 TYR    22      59.620 116.915  62.527  1.00  0.00           H  
ATOM    354  HB3 TYR    22      58.127 117.785  62.312  1.00  0.00           H  
ATOM    355  HD1 TYR    22      61.041 117.877  64.449  1.00  0.00           H  
ATOM    356  HD2 TYR    22      56.819 118.221  64.627  1.00  0.00           H  
ATOM    357  HE1 TYR    22      61.129 119.377  66.411  1.00  0.00           H  
ATOM    358  HE2 TYR    22      56.973 119.533  66.697  1.00  0.00           H  
ATOM    359  HH  TYR    22      59.892 121.156  67.633  1.00  0.00           H  
ATOM    360  N   LEU    23      56.946 115.543  60.958  1.00  0.00           N  
ATOM    361  CA  LEU    23      56.966 115.081  59.560  1.00  0.00           C  
ATOM    362  C   LEU    23      57.536 116.274  58.675  1.00  0.00           C  
ATOM    363  O   LEU    23      57.131 117.428  58.941  1.00  0.00           O  
ATOM    364  CB  LEU    23      55.586 114.573  59.132  1.00  0.00           C  
ATOM    365  CG  LEU    23      54.806 113.721  60.143  1.00  0.00           C  
ATOM    366  CD1 LEU    23      53.369 113.503  59.543  1.00  0.00           C  
ATOM    367  CD2 LEU    23      55.314 112.285  60.330  1.00  0.00           C  
ATOM    368  H   LEU    23      56.290 116.277  61.184  1.00  0.00           H  
ATOM    369  HA  LEU    23      57.725 114.312  59.417  1.00  0.00           H  
ATOM    370  HB2 LEU    23      55.061 115.494  58.879  1.00  0.00           H  
ATOM    371  HB3 LEU    23      55.676 113.923  58.262  1.00  0.00           H  
ATOM    372  HG  LEU    23      54.579 114.268  61.058  1.00  0.00           H  
ATOM    373 HD11 LEU    23      52.831 112.899  60.273  1.00  0.00           H  
ATOM    374 HD12 LEU    23      52.948 114.480  59.302  1.00  0.00           H  
ATOM    375 HD13 LEU    23      53.444 112.898  58.639  1.00  0.00           H  
ATOM    376 HD21 LEU    23      56.124 112.218  61.056  1.00  0.00           H  
ATOM    377 HD22 LEU    23      54.597 111.599  60.780  1.00  0.00           H  
ATOM    378 HD23 LEU    23      55.625 111.900  59.358  1.00  0.00           H  
ATOM    379  N   TRP    24      58.506 115.969  57.839  1.00  0.00           N  
ATOM    380  CA  TRP    24      59.231 116.874  56.894  1.00  0.00           C  
ATOM    381  C   TRP    24      59.339 116.313  55.469  1.00  0.00           C  
ATOM    382  O   TRP    24      59.159 115.156  55.252  1.00  0.00           O  
ATOM    383  CB  TRP    24      60.592 117.158  57.629  1.00  0.00           C  
ATOM    384  CG  TRP    24      61.805 117.731  56.877  1.00  0.00           C  
ATOM    385  CD1 TRP    24      62.165 119.048  56.976  1.00  0.00           C  
ATOM    386  CD2 TRP    24      62.580 117.079  55.848  1.00  0.00           C  
ATOM    387  CE2 TRP    24      63.563 118.052  55.466  1.00  0.00           C  
ATOM    388  CE3 TRP    24      62.702 115.787  55.230  1.00  0.00           C  
ATOM    389  NE1 TRP    24      63.343 119.143  56.291  1.00  0.00           N  
ATOM    390  CZ2 TRP    24      64.518 117.827  54.516  1.00  0.00           C  
ATOM    391  CZ3 TRP    24      63.599 115.576  54.179  1.00  0.00           C  
ATOM    392  CH2 TRP    24      64.459 116.677  53.766  1.00  0.00           C  
ATOM    393  H   TRP    24      58.639 114.976  57.705  1.00  0.00           H  
ATOM    394  HA  TRP    24      58.690 117.815  56.807  1.00  0.00           H  
ATOM    395  HB2 TRP    24      60.372 117.833  58.456  1.00  0.00           H  
ATOM    396  HB3 TRP    24      60.830 116.234  58.157  1.00  0.00           H  
ATOM    397  HD1 TRP    24      61.678 119.749  57.638  1.00  0.00           H  
ATOM    398  HE1 TRP    24      63.820 120.031  56.356  1.00  0.00           H  
ATOM    399  HE3 TRP    24      61.953 115.102  55.599  1.00  0.00           H  
ATOM    400  HZ2 TRP    24      65.190 118.577  54.125  1.00  0.00           H  
ATOM    401  HZ3 TRP    24      63.683 114.699  53.556  1.00  0.00           H  
ATOM    402  HH2 TRP    24      65.066 116.460  52.899  1.00  0.00           H  
ATOM    403  N   THR    25      59.489 117.221  54.473  1.00  0.00           N  
ATOM    404  CA  THR    25      59.671 116.830  53.092  1.00  0.00           C  
ATOM    405  C   THR    25      60.339 117.973  52.279  1.00  0.00           C  
ATOM    406  O   THR    25      60.176 119.100  52.626  1.00  0.00           O  
ATOM    407  CB  THR    25      58.313 116.534  52.463  1.00  0.00           C  
ATOM    408  CG2 THR    25      57.242 117.700  52.501  1.00  0.00           C  
ATOM    409  OG1 THR    25      58.371 116.145  51.103  1.00  0.00           O  
ATOM    410  H   THR    25      59.538 118.217  54.635  1.00  0.00           H  
ATOM    411  HA  THR    25      60.341 115.974  53.010  1.00  0.00           H  
ATOM    412  HB  THR    25      57.877 115.751  53.084  1.00  0.00           H  
ATOM    413  HG1 THR    25      59.066 115.487  51.030  1.00  0.00           H  
ATOM    414 HG21 THR    25      57.480 118.396  51.697  1.00  0.00           H  
ATOM    415 HG22 THR    25      56.226 117.337  52.351  1.00  0.00           H  
ATOM    416 HG23 THR    25      57.222 118.142  53.498  1.00  0.00           H  
ATOM    417  N   ASP    26      61.064 117.627  51.237  1.00  0.00           N  
ATOM    418  CA  ASP    26      61.356 118.513  50.071  1.00  0.00           C  
ATOM    419  C   ASP    26      60.011 118.835  49.243  1.00  0.00           C  
ATOM    420  O   ASP    26      59.325 117.967  48.759  1.00  0.00           O  
ATOM    421  CB  ASP    26      62.426 117.832  49.190  1.00  0.00           C  
ATOM    422  CG  ASP    26      62.632 118.336  47.775  1.00  0.00           C  
ATOM    423  OD1 ASP    26      63.041 117.471  46.953  1.00  0.00           O  
ATOM    424  OD2 ASP    26      62.336 119.531  47.477  1.00  0.00           O1-
ATOM    425  H   ASP    26      61.198 116.628  51.311  1.00  0.00           H  
ATOM    426  HA  ASP    26      61.830 119.470  50.293  1.00  0.00           H  
ATOM    427  HB2 ASP    26      63.380 117.871  49.715  1.00  0.00           H  
ATOM    428  HB3 ASP    26      62.111 116.792  49.101  1.00  0.00           H  
ATOM    429  N   VAL    27      59.596 120.141  49.126  1.00  0.00           N  
ATOM    430  CA  VAL    27      58.374 120.495  48.370  1.00  0.00           C  
ATOM    431  C   VAL    27      58.733 121.035  46.974  1.00  0.00           C  
ATOM    432  O   VAL    27      57.868 120.986  46.069  1.00  0.00           O  
ATOM    433  CB  VAL    27      57.554 121.497  49.245  1.00  0.00           C  
ATOM    434  CG1 VAL    27      58.148 122.923  49.297  1.00  0.00           C  
ATOM    435  CG2 VAL    27      56.093 121.604  48.848  1.00  0.00           C  
ATOM    436  H   VAL    27      60.144 120.844  49.603  1.00  0.00           H  
ATOM    437  HA  VAL    27      57.728 119.646  48.148  1.00  0.00           H  
ATOM    438  HB  VAL    27      57.719 121.175  50.273  1.00  0.00           H  
ATOM    439 HG11 VAL    27      57.480 123.476  49.957  1.00  0.00           H  
ATOM    440 HG12 VAL    27      59.169 122.923  49.679  1.00  0.00           H  
ATOM    441 HG13 VAL    27      58.125 123.319  48.282  1.00  0.00           H  
ATOM    442 HG21 VAL    27      55.987 122.135  47.902  1.00  0.00           H  
ATOM    443 HG22 VAL    27      55.625 120.623  48.766  1.00  0.00           H  
ATOM    444 HG23 VAL    27      55.500 122.177  49.561  1.00  0.00           H  
ATOM    445  N   TYR    28      60.055 121.282  46.726  1.00  0.00           N  
ATOM    446  CA  TYR    28      60.544 121.483  45.329  1.00  0.00           C  
ATOM    447  C   TYR    28      60.349 120.351  44.275  1.00  0.00           C  
ATOM    448  O   TYR    28      59.686 120.614  43.262  1.00  0.00           O  
ATOM    449  CB  TYR    28      62.097 121.726  45.322  1.00  0.00           C  
ATOM    450  CG  TYR    28      62.550 122.334  44.009  1.00  0.00           C  
ATOM    451  CD1 TYR    28      62.000 123.583  43.580  1.00  0.00           C  
ATOM    452  CD2 TYR    28      63.537 121.728  43.263  1.00  0.00           C  
ATOM    453  CE1 TYR    28      62.365 124.149  42.387  1.00  0.00           C  
ATOM    454  CE2 TYR    28      63.883 122.287  41.964  1.00  0.00           C  
ATOM    455  CZ  TYR    28      63.301 123.490  41.584  1.00  0.00           C  
ATOM    456  OH  TYR    28      63.538 124.104  40.386  1.00  0.00           O  
ATOM    457  H   TYR    28      60.725 121.037  47.441  1.00  0.00           H  
ATOM    458  HA  TYR    28      60.025 122.406  45.072  1.00  0.00           H  
ATOM    459  HB2 TYR    28      62.370 122.437  46.102  1.00  0.00           H  
ATOM    460  HB3 TYR    28      62.602 120.763  45.384  1.00  0.00           H  
ATOM    461  HD1 TYR    28      61.279 124.205  44.090  1.00  0.00           H  
ATOM    462  HD2 TYR    28      63.985 120.793  43.563  1.00  0.00           H  
ATOM    463  HE1 TYR    28      61.855 125.035  42.039  1.00  0.00           H  
ATOM    464  HE2 TYR    28      64.625 121.822  41.333  1.00  0.00           H  
ATOM    465  HH  TYR    28      64.484 124.257  40.338  1.00  0.00           H  
ATOM    466  N   SER    29      60.766 119.148  44.584  1.00  0.00           N  
ATOM    467  CA  SER    29      60.450 117.988  43.705  1.00  0.00           C  
ATOM    468  C   SER    29      59.041 117.390  43.840  1.00  0.00           C  
ATOM    469  O   SER    29      58.610 116.734  42.901  1.00  0.00           O  
ATOM    470  CB  SER    29      61.380 116.845  44.112  1.00  0.00           C  
ATOM    471  OG  SER    29      61.070 116.520  45.438  1.00  0.00           O  
ATOM    472  H   SER    29      61.207 118.964  45.473  1.00  0.00           H  
ATOM    473  HA  SER    29      60.635 118.274  42.670  1.00  0.00           H  
ATOM    474  HB2 SER    29      61.119 115.969  43.518  1.00  0.00           H  
ATOM    475  HB3 SER    29      62.391 117.191  43.899  1.00  0.00           H  
ATOM    476  HG  SER    29      61.842 116.725  45.970  1.00  0.00           H  
ATOM    477  N   ALA    30      58.183 117.768  44.837  1.00  0.00           N  
ATOM    478  CA  ALA    30      56.775 117.571  44.725  1.00  0.00           C  
ATOM    479  C   ALA    30      55.978 118.574  43.832  1.00  0.00           C  
ATOM    480  O   ALA    30      54.906 118.275  43.313  1.00  0.00           O  
ATOM    481  CB  ALA    30      56.068 117.463  46.046  1.00  0.00           C  
ATOM    482  H   ALA    30      58.462 118.345  45.618  1.00  0.00           H  
ATOM    483  HA  ALA    30      56.700 116.525  44.427  1.00  0.00           H  
ATOM    484  HB1 ALA    30      55.022 117.221  45.860  1.00  0.00           H  
ATOM    485  HB2 ALA    30      56.512 116.615  46.568  1.00  0.00           H  
ATOM    486  HB3 ALA    30      56.269 118.342  46.658  1.00  0.00           H  
ATOM    487  N   ALA    31      56.483 119.833  43.745  1.00  0.00           N  
ATOM    488  CA  ALA    31      55.720 120.894  42.965  1.00  0.00           C  
ATOM    489  C   ALA    31      55.615 120.629  41.487  1.00  0.00           C  
ATOM    490  O   ALA    31      56.476 120.013  40.896  1.00  0.00           O  
ATOM    491  CB  ALA    31      56.366 122.318  43.282  1.00  0.00           C  
ATOM    492  H   ALA    31      57.269 120.079  44.331  1.00  0.00           H  
ATOM    493  HA  ALA    31      54.717 121.084  43.346  1.00  0.00           H  
ATOM    494  HB1 ALA    31      55.824 123.146  42.826  1.00  0.00           H  
ATOM    495  HB2 ALA    31      56.259 122.528  44.346  1.00  0.00           H  
ATOM    496  HB3 ALA    31      57.411 122.356  42.975  1.00  0.00           H  
ATOM    497  N   PRO    32      54.502 120.963  40.840  1.00  0.00           N  
ATOM    498  CA  PRO    32      54.526 121.040  39.336  1.00  0.00           C  
ATOM    499  C   PRO    32      55.550 121.967  38.782  1.00  0.00           C  
ATOM    500  O   PRO    32      55.862 123.047  39.322  1.00  0.00           O  
ATOM    501  CB  PRO    32      53.143 121.380  38.927  1.00  0.00           C  
ATOM    502  CG  PRO    32      52.675 122.268  40.123  1.00  0.00           C  
ATOM    503  CD  PRO    32      53.416 121.794  41.351  1.00  0.00           C  
ATOM    504  HA  PRO    32      54.753 120.010  39.061  1.00  0.00           H  
ATOM    505  HB2 PRO    32      53.074 121.938  37.993  1.00  0.00           H  
ATOM    506  HB3 PRO    32      52.414 120.570  38.956  1.00  0.00           H  
ATOM    507  HG2 PRO    32      52.806 123.341  39.979  1.00  0.00           H  
ATOM    508  HG3 PRO    32      51.590 122.265  40.231  1.00  0.00           H  
ATOM    509  HD2 PRO    32      53.779 122.668  41.892  1.00  0.00           H  
ATOM    510  HD3 PRO    32      52.673 121.287  41.967  1.00  0.00           H  
ATOM    511  N   ALA    33      56.051 121.689  37.554  1.00  0.00           N  
ATOM    512  CA  ALA    33      57.202 122.395  36.973  1.00  0.00           C  
ATOM    513  C   ALA    33      56.928 123.819  36.554  1.00  0.00           C  
ATOM    514  O   ALA    33      57.850 124.569  36.275  1.00  0.00           O  
ATOM    515  CB  ALA    33      57.788 121.484  35.906  1.00  0.00           C  
ATOM    516  H   ALA    33      55.616 120.880  37.134  1.00  0.00           H  
ATOM    517  HA  ALA    33      57.940 122.418  37.776  1.00  0.00           H  
ATOM    518  HB1 ALA    33      57.639 120.490  36.328  1.00  0.00           H  
ATOM    519  HB2 ALA    33      57.225 121.638  34.985  1.00  0.00           H  
ATOM    520  HB3 ALA    33      58.855 121.677  35.794  1.00  0.00           H  
ATOM    521  N   GLY    34      55.633 124.236  36.502  1.00  0.00           N  
ATOM    522  CA  GLY    34      55.211 125.553  36.085  1.00  0.00           C  
ATOM    523  C   GLY    34      54.784 126.536  37.242  1.00  0.00           C  
ATOM    524  O   GLY    34      54.180 127.573  36.989  1.00  0.00           O  
ATOM    525  H   GLY    34      54.946 123.532  36.728  1.00  0.00           H  
ATOM    526  HA2 GLY    34      55.958 126.104  35.513  1.00  0.00           H  
ATOM    527  HA3 GLY    34      54.588 125.478  35.194  1.00  0.00           H  
ATOM    528  N   ALA    35      54.987 126.121  38.461  1.00  0.00           N  
ATOM    529  CA  ALA    35      54.858 126.907  39.648  1.00  0.00           C  
ATOM    530  C   ALA    35      55.927 127.992  39.877  1.00  0.00           C  
ATOM    531  O   ALA    35      56.984 127.941  39.242  1.00  0.00           O  
ATOM    532  CB  ALA    35      54.705 125.951  40.866  1.00  0.00           C  
ATOM    533  H   ALA    35      55.293 125.170  38.604  1.00  0.00           H  
ATOM    534  HA  ALA    35      53.900 127.422  39.725  1.00  0.00           H  
ATOM    535  HB1 ALA    35      53.933 125.215  40.640  1.00  0.00           H  
ATOM    536  HB2 ALA    35      55.649 125.409  40.928  1.00  0.00           H  
ATOM    537  HB3 ALA    35      54.384 126.436  41.787  1.00  0.00           H  
ATOM    538  N   GLN    36      55.665 128.979  40.731  1.00  0.00           N  
ATOM    539  CA  GLN    36      56.622 129.944  41.129  1.00  0.00           C  
ATOM    540  C   GLN    36      56.472 130.301  42.624  1.00  0.00           C  
ATOM    541  O   GLN    36      57.457 130.786  43.233  1.00  0.00           O  
ATOM    542  CB  GLN    36      56.367 131.240  40.368  1.00  0.00           C  
ATOM    543  CG  GLN    36      56.809 131.137  38.921  1.00  0.00           C  
ATOM    544  CD  GLN    36      58.289 131.270  38.720  1.00  0.00           C  
ATOM    545  NE2 GLN    36      58.780 131.699  37.594  1.00  0.00           N  
ATOM    546  OE1 GLN    36      59.063 130.751  39.539  1.00  0.00           O  
ATOM    547  H   GLN    36      54.737 129.203  41.061  1.00  0.00           H  
ATOM    548  HA  GLN    36      57.641 129.561  41.065  1.00  0.00           H  
ATOM    549  HB2 GLN    36      55.308 131.495  40.425  1.00  0.00           H  
ATOM    550  HB3 GLN    36      56.910 132.023  40.896  1.00  0.00           H  
ATOM    551  HG2 GLN    36      56.517 130.168  38.517  1.00  0.00           H  
ATOM    552  HG3 GLN    36      56.301 131.914  38.350  1.00  0.00           H  
ATOM    553 HE21 GLN    36      59.729 131.420  37.390  1.00  0.00           H  
ATOM    554 HE22 GLN    36      58.236 132.209  36.914  1.00  0.00           H  
ATOM    555  N   THR    37      55.292 130.105  43.150  1.00  0.00           N  
ATOM    556  CA  THR    37      54.936 130.320  44.571  1.00  0.00           C  
ATOM    557  C   THR    37      54.000 129.218  45.035  1.00  0.00           C  
ATOM    558  O   THR    37      53.568 128.362  44.277  1.00  0.00           O  
ATOM    559  CB  THR    37      54.211 131.673  44.679  1.00  0.00           C  
ATOM    560  CG2 THR    37      55.127 132.815  44.222  1.00  0.00           C  
ATOM    561  OG1 THR    37      53.059 131.726  43.798  1.00  0.00           O  
ATOM    562  H   THR    37      54.523 129.677  42.654  1.00  0.00           H  
ATOM    563  HA  THR    37      55.770 130.441  45.262  1.00  0.00           H  
ATOM    564  HB  THR    37      54.020 131.882  45.732  1.00  0.00           H  
ATOM    565  HG1 THR    37      53.347 131.727  42.882  1.00  0.00           H  
ATOM    566 HG21 THR    37      55.514 132.663  43.214  1.00  0.00           H  
ATOM    567 HG22 THR    37      54.519 133.714  44.322  1.00  0.00           H  
ATOM    568 HG23 THR    37      55.870 132.859  45.018  1.00  0.00           H  
ATOM    569  N   PHE    38      53.625 129.255  46.371  1.00  0.00           N  
ATOM    570  CA  PHE    38      52.593 128.507  47.049  1.00  0.00           C  
ATOM    571  C   PHE    38      51.972 129.214  48.289  1.00  0.00           C  
ATOM    572  O   PHE    38      52.591 130.110  48.849  1.00  0.00           O  
ATOM    573  CB  PHE    38      53.160 127.140  47.533  1.00  0.00           C  
ATOM    574  CG  PHE    38      54.310 127.166  48.482  1.00  0.00           C  
ATOM    575  CD1 PHE    38      54.033 126.936  49.814  1.00  0.00           C  
ATOM    576  CD2 PHE    38      55.681 127.479  48.071  1.00  0.00           C  
ATOM    577  CE1 PHE    38      55.049 126.940  50.767  1.00  0.00           C  
ATOM    578  CE2 PHE    38      56.719 127.321  48.985  1.00  0.00           C  
ATOM    579  CZ  PHE    38      56.389 127.165  50.378  1.00  0.00           C  
ATOM    580  H   PHE    38      54.144 129.921  46.925  1.00  0.00           H  
ATOM    581  HA  PHE    38      51.705 128.338  46.440  1.00  0.00           H  
ATOM    582  HB2 PHE    38      52.406 126.468  47.943  1.00  0.00           H  
ATOM    583  HB3 PHE    38      53.573 126.606  46.677  1.00  0.00           H  
ATOM    584  HD1 PHE    38      53.015 126.709  50.094  1.00  0.00           H  
ATOM    585  HD2 PHE    38      55.896 127.608  47.021  1.00  0.00           H  
ATOM    586  HE1 PHE    38      54.837 126.784  51.814  1.00  0.00           H  
ATOM    587  HE2 PHE    38      57.744 127.371  48.648  1.00  0.00           H  
ATOM    588  HZ  PHE    38      57.195 127.102  51.093  1.00  0.00           H  
ATOM    589  N   SER    39      50.839 128.704  48.682  1.00  0.00           N  
ATOM    590  CA  SER    39      50.123 128.891  49.993  1.00  0.00           C  
ATOM    591  C   SER    39      49.814 127.659  50.760  1.00  0.00           C  
ATOM    592  O   SER    39      50.223 126.608  50.234  1.00  0.00           O  
ATOM    593  CB  SER    39      48.866 129.764  49.759  1.00  0.00           C  
ATOM    594  OG  SER    39      48.303 130.126  51.001  1.00  0.00           O  
ATOM    595  H   SER    39      50.361 128.110  48.019  1.00  0.00           H  
ATOM    596  HA  SER    39      50.780 129.503  50.611  1.00  0.00           H  
ATOM    597  HB2 SER    39      49.002 130.571  49.039  1.00  0.00           H  
ATOM    598  HB3 SER    39      48.075 129.218  49.245  1.00  0.00           H  
ATOM    599  HG  SER    39      48.762 130.931  51.251  1.00  0.00           H  
ATOM    600  N   LEU    40      49.218 127.706  52.000  1.00  0.00           N  
ATOM    601  CA  LEU    40      49.047 126.661  53.011  1.00  0.00           C  
ATOM    602  C   LEU    40      47.623 126.675  53.579  1.00  0.00           C  
ATOM    603  O   LEU    40      47.062 127.710  53.922  1.00  0.00           O  
ATOM    604  CB  LEU    40      50.189 126.652  54.089  1.00  0.00           C  
ATOM    605  CG  LEU    40      51.588 126.365  53.519  1.00  0.00           C  
ATOM    606  CD1 LEU    40      52.676 126.625  54.525  1.00  0.00           C  
ATOM    607  CD2 LEU    40      51.737 124.918  53.023  1.00  0.00           C  
ATOM    608  H   LEU    40      48.860 128.634  52.178  1.00  0.00           H  
ATOM    609  HA  LEU    40      49.031 125.747  52.416  1.00  0.00           H  
ATOM    610  HB2 LEU    40      50.088 127.530  54.728  1.00  0.00           H  
ATOM    611  HB3 LEU    40      49.926 125.790  54.701  1.00  0.00           H  
ATOM    612  HG  LEU    40      51.857 126.891  52.603  1.00  0.00           H  
ATOM    613 HD11 LEU    40      52.559 127.642  54.901  1.00  0.00           H  
ATOM    614 HD12 LEU    40      52.463 125.874  55.285  1.00  0.00           H  
ATOM    615 HD13 LEU    40      53.678 126.424  54.146  1.00  0.00           H  
ATOM    616 HD21 LEU    40      52.752 124.759  52.659  1.00  0.00           H  
ATOM    617 HD22 LEU    40      51.452 124.234  53.822  1.00  0.00           H  
ATOM    618 HD23 LEU    40      51.114 124.904  52.129  1.00  0.00           H  
ATOM    619  N   LYS    41      47.078 125.484  53.921  1.00  0.00           N  
ATOM    620  CA  LYS    41      45.770 125.315  54.672  1.00  0.00           C  
ATOM    621  C   LYS    41      45.932 124.183  55.710  1.00  0.00           C  
ATOM    622  O   LYS    41      46.640 123.274  55.425  1.00  0.00           O  
ATOM    623  CB  LYS    41      44.647 124.948  53.552  1.00  0.00           C  
ATOM    624  CG  LYS    41      44.482 125.929  52.405  1.00  0.00           C  
ATOM    625  CD  LYS    41      43.301 125.740  51.488  1.00  0.00           C  
ATOM    626  CE  LYS    41      43.390 124.400  50.719  1.00  0.00           C  
ATOM    627  NZ  LYS    41      42.384 124.193  49.662  1.00  0.00           N1+
ATOM    628  H   LYS    41      47.646 124.651  53.858  1.00  0.00           H  
ATOM    629  HA  LYS    41      45.505 126.223  55.213  1.00  0.00           H  
ATOM    630  HB2 LYS    41      45.028 124.000  53.171  1.00  0.00           H  
ATOM    631  HB3 LYS    41      43.678 124.810  54.030  1.00  0.00           H  
ATOM    632  HG2 LYS    41      44.316 126.895  52.883  1.00  0.00           H  
ATOM    633  HG3 LYS    41      45.417 126.040  51.857  1.00  0.00           H  
ATOM    634  HD2 LYS    41      42.450 125.954  52.133  1.00  0.00           H  
ATOM    635  HD3 LYS    41      43.307 126.593  50.810  1.00  0.00           H  
ATOM    636  HE2 LYS    41      44.337 124.396  50.180  1.00  0.00           H  
ATOM    637  HE3 LYS    41      43.351 123.645  51.504  1.00  0.00           H  
ATOM    638  HZ1 LYS    41      42.432 124.836  48.884  1.00  0.00           H  
ATOM    639  HZ2 LYS    41      42.478 123.223  49.394  1.00  0.00           H  
ATOM    640  HZ3 LYS    41      41.410 124.255  49.919  1.00  0.00           H  
ATOM    641  N   HIP    42      45.392 124.317  56.941  1.00  0.00           N  
ATOM    642  CA  HIP    42      45.495 123.285  58.040  1.00  0.00           C  
ATOM    643  C   HIP    42      44.385 123.267  59.047  1.00  0.00           C  
ATOM    644  O   HIP    42      43.943 124.314  59.626  1.00  0.00           O  
ATOM    645  CB  HIP    42      46.926 123.538  58.672  1.00  0.00           C  
ATOM    646  CG  HIP    42      47.108 124.763  59.587  1.00  0.00           C  
ATOM    647  CD2 HIP    42      47.555 126.035  59.182  1.00  0.00           C  
ATOM    648  ND1 HIP    42      46.824 124.774  60.922  1.00  0.00           N1+
ATOM    649  CE1 HIP    42      47.062 126.067  61.390  1.00  0.00           C  
ATOM    650  NE2 HIP    42      47.483 126.810  60.319  1.00  0.00           N  
ATOM    651  H   HIP    42      44.803 125.110  57.152  1.00  0.00           H  
ATOM    652  HA  HIP    42      45.627 122.282  57.633  1.00  0.00           H  
ATOM    653  HB2 HIP    42      47.311 122.635  59.147  1.00  0.00           H  
ATOM    654  HB3 HIP    42      47.615 123.666  57.838  1.00  0.00           H  
ATOM    655  HD1 HIP    42      46.586 123.915  61.398  1.00  0.00           H  
ATOM    656  HD2 HIP    42      48.012 126.306  58.242  1.00  0.00           H  
ATOM    657  HE1 HIP    42      47.162 126.341  62.430  1.00  0.00           H  
ATOM    658  HE2 HIP    42      47.914 127.716  60.431  1.00  0.00           H  
ATOM    659  N   SER    43      43.884 122.010  59.286  1.00  0.00           N  
ATOM    660  CA  SER    43      42.750 121.903  60.291  1.00  0.00           C  
ATOM    661  C   SER    43      43.117 122.233  61.737  1.00  0.00           C  
ATOM    662  O   SER    43      44.295 122.619  61.986  1.00  0.00           O  
ATOM    663  CB  SER    43      42.214 120.476  60.247  1.00  0.00           C  
ATOM    664  OG  SER    43      41.841 120.032  58.991  1.00  0.00           O  
ATOM    665  H   SER    43      44.214 121.158  58.856  1.00  0.00           H  
ATOM    666  HA  SER    43      41.948 122.591  60.023  1.00  0.00           H  
ATOM    667  HB2 SER    43      43.037 119.930  60.707  1.00  0.00           H  
ATOM    668  HB3 SER    43      41.416 120.461  60.989  1.00  0.00           H  
ATOM    669  HG  SER    43      41.441 120.762  58.511  1.00  0.00           H  
ATOM    670  N   GLU    44      42.171 122.184  62.701  1.00  0.00           N  
ATOM    671  CA  GLU    44      42.288 122.626  64.134  1.00  0.00           C  
ATOM    672  C   GLU    44      43.337 121.876  64.999  1.00  0.00           C  
ATOM    673  O   GLU    44      43.741 122.444  66.057  1.00  0.00           O  
ATOM    674  CB  GLU    44      40.902 122.371  64.712  1.00  0.00           C  
ATOM    675  CG  GLU    44      40.546 122.985  66.091  1.00  0.00           C  
ATOM    676  CD  GLU    44      40.556 124.501  66.117  1.00  0.00           C  
ATOM    677  OE1 GLU    44      41.007 125.163  65.134  1.00  0.00           O  
ATOM    678  OE2 GLU    44      40.007 125.123  67.059  1.00  0.00           O1-
ATOM    679  H   GLU    44      41.234 121.856  62.516  1.00  0.00           H  
ATOM    680  HA  GLU    44      42.513 123.688  64.238  1.00  0.00           H  
ATOM    681  HB2 GLU    44      40.117 122.697  64.029  1.00  0.00           H  
ATOM    682  HB3 GLU    44      40.723 121.305  64.856  1.00  0.00           H  
ATOM    683  HG2 GLU    44      39.580 122.570  66.379  1.00  0.00           H  
ATOM    684  HG3 GLU    44      41.258 122.641  66.841  1.00  0.00           H  
ATOM    685  N   HIP    45      43.736 120.615  64.643  1.00  0.00           N  
ATOM    686  CA  HIP    45      44.686 119.824  65.440  1.00  0.00           C  
ATOM    687  C   HIP    45      45.981 119.476  64.691  1.00  0.00           C  
ATOM    688  O   HIP    45      46.568 118.483  65.099  1.00  0.00           O  
ATOM    689  CB  HIP    45      43.989 118.608  66.039  1.00  0.00           C  
ATOM    690  CG  HIP    45      42.568 118.838  66.523  1.00  0.00           C  
ATOM    691  CD2 HIP    45      42.383 119.459  67.639  1.00  0.00           C  
ATOM    692  ND1 HIP    45      41.362 118.703  65.842  1.00  0.00           N1+
ATOM    693  CE1 HIP    45      40.414 119.237  66.622  1.00  0.00           C  
ATOM    694  NE2 HIP    45      41.058 119.809  67.687  1.00  0.00           N  
ATOM    695  H   HIP    45      43.439 120.209  63.767  1.00  0.00           H  
ATOM    696  HA  HIP    45      45.052 120.484  66.227  1.00  0.00           H  
ATOM    697  HB2 HIP    45      43.997 117.845  65.261  1.00  0.00           H  
ATOM    698  HB3 HIP    45      44.528 118.159  66.873  1.00  0.00           H  
ATOM    699  HD1 HIP    45      41.323 118.396  64.881  1.00  0.00           H  
ATOM    700  HD2 HIP    45      43.138 119.823  68.320  1.00  0.00           H  
ATOM    701  HE1 HIP    45      39.355 119.432  66.533  1.00  0.00           H  
ATOM    702  HE2 HIP    45      40.579 120.180  68.495  1.00  0.00           H  
ATOM    703  N   VAL    46      46.475 120.221  63.679  1.00  0.00           N  
ATOM    704  CA  VAL    46      47.822 120.199  63.062  1.00  0.00           C  
ATOM    705  C   VAL    46      48.321 121.557  62.617  1.00  0.00           C  
ATOM    706  O   VAL    46      47.545 122.284  61.974  1.00  0.00           O  
ATOM    707  CB  VAL    46      47.690 119.245  61.802  1.00  0.00           C  
ATOM    708  CG1 VAL    46      46.674 119.649  60.744  1.00  0.00           C  
ATOM    709  CG2 VAL    46      48.975 119.090  61.020  1.00  0.00           C  
ATOM    710  H   VAL    46      46.017 121.091  63.450  1.00  0.00           H  
ATOM    711  HA  VAL    46      48.554 119.750  63.734  1.00  0.00           H  
ATOM    712  HB  VAL    46      47.397 118.267  62.183  1.00  0.00           H  
ATOM    713 HG11 VAL    46      45.870 120.233  61.193  1.00  0.00           H  
ATOM    714 HG12 VAL    46      47.054 120.445  60.103  1.00  0.00           H  
ATOM    715 HG13 VAL    46      46.373 118.859  60.056  1.00  0.00           H  
ATOM    716 HG21 VAL    46      49.706 118.772  61.763  1.00  0.00           H  
ATOM    717 HG22 VAL    46      48.770 118.357  60.240  1.00  0.00           H  
ATOM    718 HG23 VAL    46      49.198 120.074  60.607  1.00  0.00           H  
ATOM    719  N   TRP    47      49.561 121.883  62.845  1.00  0.00           N  
ATOM    720  CA  TRP    47      50.230 123.169  62.437  1.00  0.00           C  
ATOM    721  C   TRP    47      51.374 122.842  61.420  1.00  0.00           C  
ATOM    722  O   TRP    47      51.842 121.756  61.237  1.00  0.00           O  
ATOM    723  CB  TRP    47      50.921 123.727  63.734  1.00  0.00           C  
ATOM    724  CG  TRP    47      49.995 124.020  64.825  1.00  0.00           C  
ATOM    725  CD1 TRP    47      49.611 125.253  65.348  1.00  0.00           C  
ATOM    726  CD2 TRP    47      49.315 122.963  65.675  1.00  0.00           C  
ATOM    727  CE2 TRP    47      48.324 123.665  66.466  1.00  0.00           C  
ATOM    728  CE3 TRP    47      49.293 121.571  65.834  1.00  0.00           C  
ATOM    729  NE1 TRP    47      48.506 125.007  66.165  1.00  0.00           N  
ATOM    730  CZ2 TRP    47      47.393 123.053  67.316  1.00  0.00           C  
ATOM    731  CZ3 TRP    47      48.405 120.932  66.795  1.00  0.00           C  
ATOM    732  CH2 TRP    47      47.584 121.715  67.498  1.00  0.00           C  
ATOM    733  H   TRP    47      50.133 121.221  63.350  1.00  0.00           H  
ATOM    734  HA  TRP    47      49.533 123.823  61.912  1.00  0.00           H  
ATOM    735  HB2 TRP    47      51.643 122.966  64.029  1.00  0.00           H  
ATOM    736  HB3 TRP    47      51.437 124.642  63.444  1.00  0.00           H  
ATOM    737  HD1 TRP    47      49.893 126.213  64.944  1.00  0.00           H  
ATOM    738  HE1 TRP    47      48.042 125.781  66.618  1.00  0.00           H  
ATOM    739  HE3 TRP    47      49.930 121.000  65.174  1.00  0.00           H  
ATOM    740  HZ2 TRP    47      46.795 123.666  67.973  1.00  0.00           H  
ATOM    741  HZ3 TRP    47      48.400 119.862  66.945  1.00  0.00           H  
ATOM    742  HH2 TRP    47      46.863 121.276  68.171  1.00  0.00           H  
ATOM    743  N   VAL    48      51.656 123.865  60.555  1.00  0.00           N  
ATOM    744  CA  VAL    48      52.556 123.670  59.362  1.00  0.00           C  
ATOM    745  C   VAL    48      53.500 124.838  59.336  1.00  0.00           C  
ATOM    746  O   VAL    48      53.230 125.879  59.783  1.00  0.00           O  
ATOM    747  CB  VAL    48      51.757 123.454  58.136  1.00  0.00           C  
ATOM    748  CG1 VAL    48      50.637 124.463  57.949  1.00  0.00           C  
ATOM    749  CG2 VAL    48      52.507 123.412  56.773  1.00  0.00           C  
ATOM    750  H   VAL    48      51.238 124.778  60.658  1.00  0.00           H  
ATOM    751  HA  VAL    48      53.176 122.819  59.645  1.00  0.00           H  
ATOM    752  HB  VAL    48      51.187 122.532  58.252  1.00  0.00           H  
ATOM    753 HG11 VAL    48      51.042 125.469  58.056  1.00  0.00           H  
ATOM    754 HG12 VAL    48      50.038 124.209  57.075  1.00  0.00           H  
ATOM    755 HG13 VAL    48      50.001 124.535  58.831  1.00  0.00           H  
ATOM    756 HG21 VAL    48      51.797 123.127  55.997  1.00  0.00           H  
ATOM    757 HG22 VAL    48      52.989 124.386  56.697  1.00  0.00           H  
ATOM    758 HG23 VAL    48      53.252 122.642  56.973  1.00  0.00           H  
ATOM    759  N   GLU    49      54.745 124.634  58.852  1.00  0.00           N  
ATOM    760  CA  GLU    49      55.912 125.576  58.916  1.00  0.00           C  
ATOM    761  C   GLU    49      56.785 125.485  57.614  1.00  0.00           C  
ATOM    762  O   GLU    49      57.114 124.456  57.069  1.00  0.00           O  
ATOM    763  CB  GLU    49      56.789 124.982  60.038  1.00  0.00           C  
ATOM    764  CG  GLU    49      58.108 125.735  60.290  1.00  0.00           C  
ATOM    765  CD  GLU    49      58.678 125.355  61.741  1.00  0.00           C  
ATOM    766  OE1 GLU    49      59.465 126.104  62.247  1.00  0.00           O  
ATOM    767  OE2 GLU    49      58.349 124.268  62.348  1.00  0.00           O1-
ATOM    768  H   GLU    49      54.979 123.660  58.729  1.00  0.00           H  
ATOM    769  HA  GLU    49      55.733 126.583  59.291  1.00  0.00           H  
ATOM    770  HB2 GLU    49      56.241 125.042  60.978  1.00  0.00           H  
ATOM    771  HB3 GLU    49      56.994 123.926  59.861  1.00  0.00           H  
ATOM    772  HG2 GLU    49      58.688 125.290  59.481  1.00  0.00           H  
ATOM    773  HG3 GLU    49      58.045 126.817  60.169  1.00  0.00           H  
ATOM    774  N   VAL    50      57.261 126.666  57.071  1.00  0.00           N  
ATOM    775  CA  VAL    50      58.218 126.650  55.916  1.00  0.00           C  
ATOM    776  C   VAL    50      59.734 126.835  56.374  1.00  0.00           C  
ATOM    777  O   VAL    50      59.995 127.796  57.070  1.00  0.00           O  
ATOM    778  CB  VAL    50      57.872 127.670  54.838  1.00  0.00           C  
ATOM    779  CG1 VAL    50      58.603 127.418  53.436  1.00  0.00           C  
ATOM    780  CG2 VAL    50      56.431 127.691  54.508  1.00  0.00           C  
ATOM    781  H   VAL    50      57.202 127.556  57.544  1.00  0.00           H  
ATOM    782  HA  VAL    50      58.210 125.667  55.444  1.00  0.00           H  
ATOM    783  HB  VAL    50      58.120 128.688  55.140  1.00  0.00           H  
ATOM    784 HG11 VAL    50      59.646 127.195  53.664  1.00  0.00           H  
ATOM    785 HG12 VAL    50      58.257 126.469  53.027  1.00  0.00           H  
ATOM    786 HG13 VAL    50      58.634 128.231  52.710  1.00  0.00           H  
ATOM    787 HG21 VAL    50      56.208 128.346  53.667  1.00  0.00           H  
ATOM    788 HG22 VAL    50      56.092 126.655  54.504  1.00  0.00           H  
ATOM    789 HG23 VAL    50      55.847 128.047  55.357  1.00  0.00           H  
ATOM    790  N   VAL    51      60.666 126.017  55.981  1.00  0.00           N  
ATOM    791  CA  VAL    51      62.101 126.064  56.352  1.00  0.00           C  
ATOM    792  C   VAL    51      62.988 125.943  55.110  1.00  0.00           C  
ATOM    793  O   VAL    51      62.755 125.047  54.372  1.00  0.00           O  
ATOM    794  CB  VAL    51      62.554 124.934  57.339  1.00  0.00           C  
ATOM    795  CG1 VAL    51      63.923 125.093  57.968  1.00  0.00           C  
ATOM    796  CG2 VAL    51      61.678 124.708  58.503  1.00  0.00           C  
ATOM    797  H   VAL    51      60.359 125.348  55.290  1.00  0.00           H  
ATOM    798  HA  VAL    51      62.256 127.034  56.825  1.00  0.00           H  
ATOM    799  HB  VAL    51      62.577 124.022  56.744  1.00  0.00           H  
ATOM    800 HG11 VAL    51      64.184 125.993  58.526  1.00  0.00           H  
ATOM    801 HG12 VAL    51      64.037 124.389  58.792  1.00  0.00           H  
ATOM    802 HG13 VAL    51      64.614 125.047  57.126  1.00  0.00           H  
ATOM    803 HG21 VAL    51      62.076 124.037  59.264  1.00  0.00           H  
ATOM    804 HG22 VAL    51      61.559 125.673  58.997  1.00  0.00           H  
ATOM    805 HG23 VAL    51      60.676 124.403  58.202  1.00  0.00           H  
ATOM    806  N   ARG    52      63.843 126.874  54.893  1.00  0.00           N  
ATOM    807  CA  ARG    52      64.649 126.988  53.685  1.00  0.00           C  
ATOM    808  C   ARG    52      66.092 127.349  53.959  1.00  0.00           C  
ATOM    809  O   ARG    52      66.348 128.237  54.732  1.00  0.00           O  
ATOM    810  CB  ARG    52      63.955 128.052  52.740  1.00  0.00           C  
ATOM    811  CG  ARG    52      64.651 128.126  51.386  1.00  0.00           C  
ATOM    812  CD  ARG    52      65.538 129.375  51.383  1.00  0.00           C  
ATOM    813  NE  ARG    52      64.924 130.713  51.359  1.00  0.00           N  
ATOM    814  CZ  ARG    52      65.604 131.876  51.348  1.00  0.00           C  
ATOM    815  NH1 ARG    52      66.895 131.980  51.270  1.00  0.00           N1+
ATOM    816  NH2 ARG    52      64.822 132.936  51.374  1.00  0.00           N  
ATOM    817  H   ARG    52      64.067 127.493  55.658  1.00  0.00           H  
ATOM    818  HA  ARG    52      64.687 126.004  53.219  1.00  0.00           H  
ATOM    819  HB2 ARG    52      62.904 127.776  52.656  1.00  0.00           H  
ATOM    820  HB3 ARG    52      63.830 129.021  53.224  1.00  0.00           H  
ATOM    821  HG2 ARG    52      65.176 127.183  51.229  1.00  0.00           H  
ATOM    822  HG3 ARG    52      63.917 128.128  50.580  1.00  0.00           H  
ATOM    823  HD2 ARG    52      66.283 129.236  52.166  1.00  0.00           H  
ATOM    824  HD3 ARG    52      66.087 129.229  50.452  1.00  0.00           H  
ATOM    825  HE  ARG    52      63.918 130.762  51.284  1.00  0.00           H  
ATOM    826 HH11 ARG    52      67.532 131.198  51.332  1.00  0.00           H  
ATOM    827 HH12 ARG    52      67.229 132.930  51.338  1.00  0.00           H  
ATOM    828 HH21 ARG    52      63.850 132.854  51.639  1.00  0.00           H  
ATOM    829 HH22 ARG    52      65.182 133.876  51.304  1.00  0.00           H  
ATOM    830  N   ASP    53      67.106 126.702  53.291  1.00  0.00           N  
ATOM    831  CA  ASP    53      68.497 126.915  53.710  1.00  0.00           C  
ATOM    832  C   ASP    53      68.825 126.734  55.193  1.00  0.00           C  
ATOM    833  O   ASP    53      69.649 127.455  55.779  1.00  0.00           O  
ATOM    834  CB  ASP    53      69.073 128.290  53.218  1.00  0.00           C  
ATOM    835  CG  ASP    53      68.911 128.729  51.820  1.00  0.00           C  
ATOM    836  OD1 ASP    53      68.630 129.968  51.695  1.00  0.00           O  
ATOM    837  OD2 ASP    53      68.838 127.848  50.927  1.00  0.00           O1-
ATOM    838  H   ASP    53      66.842 126.101  52.523  1.00  0.00           H  
ATOM    839  HA  ASP    53      69.177 126.233  53.201  1.00  0.00           H  
ATOM    840  HB2 ASP    53      68.625 128.961  53.951  1.00  0.00           H  
ATOM    841  HB3 ASP    53      70.140 128.352  53.435  1.00  0.00           H  
ATOM    842  N   GLY    54      68.122 125.776  55.833  1.00  0.00           N  
ATOM    843  CA  GLY    54      68.172 125.467  57.297  1.00  0.00           C  
ATOM    844  C   GLY    54      67.662 126.616  58.216  1.00  0.00           C  
ATOM    845  O   GLY    54      67.904 126.488  59.370  1.00  0.00           O  
ATOM    846  H   GLY    54      67.764 125.044  55.236  1.00  0.00           H  
ATOM    847  HA2 GLY    54      67.505 124.622  57.472  1.00  0.00           H  
ATOM    848  HA3 GLY    54      69.200 125.308  57.620  1.00  0.00           H  
ATOM    849  N   GLU    55      66.909 127.611  57.802  1.00  0.00           N  
ATOM    850  CA  GLU    55      66.282 128.654  58.623  1.00  0.00           C  
ATOM    851  C   GLU    55      64.777 128.728  58.372  1.00  0.00           C  
ATOM    852  O   GLU    55      64.302 128.372  57.279  1.00  0.00           O  
ATOM    853  CB  GLU    55      66.973 129.989  58.310  1.00  0.00           C  
ATOM    854  CG  GLU    55      68.446 130.100  58.817  1.00  0.00           C  
ATOM    855  CD  GLU    55      68.660 129.929  60.362  1.00  0.00           C  
ATOM    856  OE1 GLU    55      69.455 129.023  60.768  1.00  0.00           O  
ATOM    857  OE2 GLU    55      67.963 130.678  61.139  1.00  0.00           O1-
ATOM    858  H   GLU    55      66.607 127.598  56.838  1.00  0.00           H  
ATOM    859  HA  GLU    55      66.452 128.345  59.654  1.00  0.00           H  
ATOM    860  HB2 GLU    55      67.029 130.114  57.228  1.00  0.00           H  
ATOM    861  HB3 GLU    55      66.385 130.759  58.809  1.00  0.00           H  
ATOM    862  HG2 GLU    55      68.958 129.283  58.308  1.00  0.00           H  
ATOM    863  HG3 GLU    55      68.823 131.097  58.590  1.00  0.00           H  
ATOM    864  N   ALA    56      63.990 129.358  59.255  1.00  0.00           N  
ATOM    865  CA  ALA    56      62.615 129.685  59.069  1.00  0.00           C  
ATOM    866  C   ALA    56      62.477 130.625  57.910  1.00  0.00           C  
ATOM    867  O   ALA    56      63.035 131.738  57.994  1.00  0.00           O  
ATOM    868  CB  ALA    56      61.939 130.105  60.330  1.00  0.00           C  
ATOM    869  H   ALA    56      64.448 129.801  60.039  1.00  0.00           H  
ATOM    870  HA  ALA    56      62.161 128.709  58.894  1.00  0.00           H  
ATOM    871  HB1 ALA    56      62.139 129.463  61.188  1.00  0.00           H  
ATOM    872  HB2 ALA    56      62.374 131.080  60.551  1.00  0.00           H  
ATOM    873  HB3 ALA    56      60.851 130.154  60.302  1.00  0.00           H  
ATOM    874  N   GLU    57      61.766 130.162  56.876  1.00  0.00           N  
ATOM    875  CA  GLU    57      61.633 130.917  55.572  1.00  0.00           C  
ATOM    876  C   GLU    57      60.681 132.115  55.680  1.00  0.00           C  
ATOM    877  O   GLU    57      59.651 132.049  56.356  1.00  0.00           O  
ATOM    878  CB  GLU    57      61.153 129.936  54.588  1.00  0.00           C  
ATOM    879  CG  GLU    57      60.880 130.484  53.182  1.00  0.00           C  
ATOM    880  CD  GLU    57      62.034 131.304  52.529  1.00  0.00           C  
ATOM    881  OE1 GLU    57      62.771 132.148  53.060  1.00  0.00           O  
ATOM    882  OE2 GLU    57      62.221 131.134  51.303  1.00  0.00           O1-
ATOM    883  H   GLU    57      61.251 129.298  56.967  1.00  0.00           H  
ATOM    884  HA  GLU    57      62.643 131.299  55.421  1.00  0.00           H  
ATOM    885  HB2 GLU    57      61.905 129.148  54.550  1.00  0.00           H  
ATOM    886  HB3 GLU    57      60.184 129.560  54.917  1.00  0.00           H  
ATOM    887  HG2 GLU    57      60.557 129.613  52.613  1.00  0.00           H  
ATOM    888  HG3 GLU    57      60.062 131.204  53.184  1.00  0.00           H  
ATOM    889  N   GLU    58      61.039 133.221  55.015  1.00  0.00           N  
ATOM    890  CA  GLU    58      60.354 134.462  54.923  1.00  0.00           C  
ATOM    891  C   GLU    58      58.993 134.403  54.205  1.00  0.00           C  
ATOM    892  O   GLU    58      58.990 134.066  53.007  1.00  0.00           O  
ATOM    893  CB  GLU    58      61.275 135.430  54.081  1.00  0.00           C  
ATOM    894  CG  GLU    58      62.455 136.010  54.777  1.00  0.00           C  
ATOM    895  CD  GLU    58      62.120 137.258  55.648  1.00  0.00           C  
ATOM    896  OE1 GLU    58      61.078 137.148  56.370  1.00  0.00           O  
ATOM    897  OE2 GLU    58      62.764 138.309  55.533  1.00  0.00           O1-
ATOM    898  H   GLU    58      61.862 133.065  54.451  1.00  0.00           H  
ATOM    899  HA  GLU    58      60.171 134.897  55.905  1.00  0.00           H  
ATOM    900  HB2 GLU    58      61.627 134.846  53.230  1.00  0.00           H  
ATOM    901  HB3 GLU    58      60.763 136.290  53.648  1.00  0.00           H  
ATOM    902  HG2 GLU    58      62.898 135.211  55.372  1.00  0.00           H  
ATOM    903  HG3 GLU    58      63.237 136.346  54.096  1.00  0.00           H  
ATOM    904  N   VAL    59      57.845 134.628  54.892  1.00  0.00           N  
ATOM    905  CA  VAL    59      56.548 134.983  54.192  1.00  0.00           C  
ATOM    906  C   VAL    59      56.507 136.231  53.341  1.00  0.00           C  
ATOM    907  O   VAL    59      57.442 137.049  53.544  1.00  0.00           O  
ATOM    908  CB  VAL    59      55.484 134.935  55.309  1.00  0.00           C  
ATOM    909  CG1 VAL    59      55.554 136.160  56.222  1.00  0.00           C  
ATOM    910  CG2 VAL    59      54.025 134.699  54.965  1.00  0.00           C  
ATOM    911  H   VAL    59      57.995 134.764  55.881  1.00  0.00           H  
ATOM    912  HA  VAL    59      56.213 134.125  53.609  1.00  0.00           H  
ATOM    913  HB  VAL    59      55.766 134.129  55.986  1.00  0.00           H  
ATOM    914 HG11 VAL    59      54.945 135.886  57.083  1.00  0.00           H  
ATOM    915 HG12 VAL    59      56.557 136.367  56.597  1.00  0.00           H  
ATOM    916 HG13 VAL    59      55.204 137.094  55.782  1.00  0.00           H  
ATOM    917 HG21 VAL    59      54.132 133.915  54.215  1.00  0.00           H  
ATOM    918 HG22 VAL    59      53.428 134.295  55.783  1.00  0.00           H  
ATOM    919 HG23 VAL    59      53.622 135.608  54.517  1.00  0.00           H  
ATOM    920  N   ALA    60      55.590 136.388  52.391  1.00  0.00           N  
ATOM    921  CA  ALA    60      55.400 137.716  51.830  1.00  0.00           C  
ATOM    922  C   ALA    60      54.819 138.762  52.792  1.00  0.00           C  
ATOM    923  O   ALA    60      53.972 138.441  53.677  1.00  0.00           O  
ATOM    924  CB  ALA    60      54.437 137.530  50.652  1.00  0.00           C  
ATOM    925  H   ALA    60      54.842 135.732  52.218  1.00  0.00           H  
ATOM    926  HA  ALA    60      56.335 138.092  51.416  1.00  0.00           H  
ATOM    927  HB1 ALA    60      54.781 136.759  49.964  1.00  0.00           H  
ATOM    928  HB2 ALA    60      53.487 137.227  51.093  1.00  0.00           H  
ATOM    929  HB3 ALA    60      54.266 138.454  50.099  1.00  0.00           H  
ATOM    930  N   THR    61      55.237 140.019  52.623  1.00  0.00           N  
ATOM    931  CA  THR    61      54.787 141.143  53.496  1.00  0.00           C  
ATOM    932  C   THR    61      53.342 141.422  53.291  1.00  0.00           C  
ATOM    933  O   THR    61      52.698 140.841  52.408  1.00  0.00           O  
ATOM    934  CB  THR    61      55.663 142.402  53.378  1.00  0.00           C  
ATOM    935  CG2 THR    61      57.103 142.194  53.764  1.00  0.00           C  
ATOM    936  OG1 THR    61      55.635 142.808  52.012  1.00  0.00           O  
ATOM    937  H   THR    61      55.942 140.283  51.950  1.00  0.00           H  
ATOM    938  HA  THR    61      54.938 140.820  54.526  1.00  0.00           H  
ATOM    939  HB  THR    61      55.242 143.215  53.970  1.00  0.00           H  
ATOM    940  HG1 THR    61      54.779 143.233  51.928  1.00  0.00           H  
ATOM    941 HG21 THR    61      57.705 143.029  53.404  1.00  0.00           H  
ATOM    942 HG22 THR    61      57.171 142.082  54.846  1.00  0.00           H  
ATOM    943 HG23 THR    61      57.365 141.294  53.208  1.00  0.00           H  
ATOM    944  N   ASN    62      52.761 142.275  54.064  1.00  0.00           N  
ATOM    945  CA  ASN    62      51.417 142.695  53.878  1.00  0.00           C  
ATOM    946  C   ASN    62      50.278 141.643  54.167  1.00  0.00           C  
ATOM    947  O   ASN    62      49.290 141.545  53.466  1.00  0.00           O  
ATOM    948  CB  ASN    62      51.127 143.580  52.600  1.00  0.00           C  
ATOM    949  CG  ASN    62      52.282 144.511  52.232  1.00  0.00           C  
ATOM    950  ND2 ASN    62      52.175 145.789  52.743  1.00  0.00           N  
ATOM    951  OD1 ASN    62      53.200 144.145  51.469  1.00  0.00           O  
ATOM    952  H   ASN    62      53.183 142.660  54.897  1.00  0.00           H  
ATOM    953  HA  ASN    62      51.278 143.385  54.710  1.00  0.00           H  
ATOM    954  HB2 ASN    62      50.845 142.912  51.786  1.00  0.00           H  
ATOM    955  HB3 ASN    62      50.202 144.141  52.737  1.00  0.00           H  
ATOM    956 HD21 ASN    62      52.831 146.466  52.381  1.00  0.00           H  
ATOM    957 HD22 ASN    62      51.430 146.067  53.366  1.00  0.00           H  
ATOM    958  N   GLY    63      50.592 140.760  55.050  1.00  0.00           N  
ATOM    959  CA  GLY    63      49.700 139.721  55.583  1.00  0.00           C  
ATOM    960  C   GLY    63      49.220 138.647  54.646  1.00  0.00           C  
ATOM    961  O   GLY    63      48.399 137.805  55.089  1.00  0.00           O  
ATOM    962  H   GLY    63      51.504 140.923  55.451  1.00  0.00           H  
ATOM    963  HA2 GLY    63      50.165 139.221  56.432  1.00  0.00           H  
ATOM    964  HA3 GLY    63      48.788 140.212  55.923  1.00  0.00           H  
ATOM    965  N   LYS    64      49.691 138.630  53.412  1.00  0.00           N  
ATOM    966  CA  LYS    64      49.480 137.484  52.547  1.00  0.00           C  
ATOM    967  C   LYS    64      50.190 136.287  53.186  1.00  0.00           C  
ATOM    968  O   LYS    64      51.364 136.393  53.569  1.00  0.00           O  
ATOM    969  CB  LYS    64      50.193 137.751  51.175  1.00  0.00           C  
ATOM    970  CG  LYS    64      49.756 138.882  50.358  1.00  0.00           C  
ATOM    971  CD  LYS    64      50.694 139.039  49.115  1.00  0.00           C  
ATOM    972  CE  LYS    64      50.329 140.244  48.332  1.00  0.00           C  
ATOM    973  NZ  LYS    64      51.071 140.424  47.069  1.00  0.00           N1+
ATOM    974  H   LYS    64      50.304 139.381  53.127  1.00  0.00           H  
ATOM    975  HA  LYS    64      48.412 137.301  52.434  1.00  0.00           H  
ATOM    976  HB2 LYS    64      51.244 137.850  51.446  1.00  0.00           H  
ATOM    977  HB3 LYS    64      50.055 136.772  50.716  1.00  0.00           H  
ATOM    978  HG2 LYS    64      48.739 138.701  50.012  1.00  0.00           H  
ATOM    979  HG3 LYS    64      49.723 139.813  50.925  1.00  0.00           H  
ATOM    980  HD2 LYS    64      51.726 139.159  49.444  1.00  0.00           H  
ATOM    981  HD3 LYS    64      50.541 138.128  48.536  1.00  0.00           H  
ATOM    982  HE2 LYS    64      49.315 140.126  47.949  1.00  0.00           H  
ATOM    983  HE3 LYS    64      50.311 141.114  48.988  1.00  0.00           H  
ATOM    984  HZ1 LYS    64      51.027 139.542  46.578  1.00  0.00           H  
ATOM    985  HZ2 LYS    64      50.584 141.011  46.407  1.00  0.00           H  
ATOM    986  HZ3 LYS    64      52.056 140.610  47.187  1.00  0.00           H  
ATOM    987  N   GLN    65      49.508 135.077  53.255  1.00  0.00           N  
ATOM    988  CA  GLN    65      50.148 133.789  53.671  1.00  0.00           C  
ATOM    989  C   GLN    65      50.600 133.135  52.361  1.00  0.00           C  
ATOM    990  O   GLN    65      49.954 132.222  51.826  1.00  0.00           O  
ATOM    991  CB  GLN    65      49.217 132.868  54.401  1.00  0.00           C  
ATOM    992  CG  GLN    65      48.568 133.433  55.585  1.00  0.00           C  
ATOM    993  CD  GLN    65      47.890 132.345  56.480  1.00  0.00           C  
ATOM    994  NE2 GLN    65      47.168 132.670  57.554  1.00  0.00           N  
ATOM    995  OE1 GLN    65      48.202 131.203  56.365  1.00  0.00           O  
ATOM    996  H   GLN    65      48.516 135.110  53.072  1.00  0.00           H  
ATOM    997  HA  GLN    65      51.006 133.970  54.318  1.00  0.00           H  
ATOM    998  HB2 GLN    65      48.422 132.605  53.704  1.00  0.00           H  
ATOM    999  HB3 GLN    65      49.776 131.991  54.728  1.00  0.00           H  
ATOM   1000  HG2 GLN    65      49.305 134.060  56.086  1.00  0.00           H  
ATOM   1001  HG3 GLN    65      47.859 134.175  55.217  1.00  0.00           H  
ATOM   1002 HE21 GLN    65      47.060 132.054  58.346  1.00  0.00           H  
ATOM   1003 HE22 GLN    65      46.870 133.633  57.619  1.00  0.00           H  
ATOM   1004  N   ARG    66      51.707 133.620  51.866  1.00  0.00           N  
ATOM   1005  CA  ARG    66      52.333 133.304  50.538  1.00  0.00           C  
ATOM   1006  C   ARG    66      53.839 133.110  50.654  1.00  0.00           C  
ATOM   1007  O   ARG    66      54.474 134.017  51.230  1.00  0.00           O  
ATOM   1008  CB  ARG    66      51.984 134.464  49.616  1.00  0.00           C  
ATOM   1009  CG  ARG    66      50.439 134.515  49.202  1.00  0.00           C  
ATOM   1010  CD  ARG    66      49.776 133.214  48.655  1.00  0.00           C  
ATOM   1011  NE  ARG    66      48.256 133.363  48.572  1.00  0.00           N  
ATOM   1012  CZ  ARG    66      47.567 133.652  47.454  1.00  0.00           C  
ATOM   1013  NH1 ARG    66      48.207 133.699  46.315  1.00  0.00           N1+
ATOM   1014  NH2 ARG    66      46.272 133.917  47.426  1.00  0.00           N  
ATOM   1015  H   ARG    66      52.104 134.413  52.348  1.00  0.00           H  
ATOM   1016  HA  ARG    66      52.072 132.327  50.129  1.00  0.00           H  
ATOM   1017  HB2 ARG    66      52.274 135.420  50.054  1.00  0.00           H  
ATOM   1018  HB3 ARG    66      52.588 134.333  48.718  1.00  0.00           H  
ATOM   1019  HG2 ARG    66      49.854 134.810  50.073  1.00  0.00           H  
ATOM   1020  HG3 ARG    66      50.482 135.375  48.533  1.00  0.00           H  
ATOM   1021  HD2 ARG    66      50.231 132.844  47.736  1.00  0.00           H  
ATOM   1022  HD3 ARG    66      49.886 132.452  49.426  1.00  0.00           H  
ATOM   1023  HE  ARG    66      47.693 133.474  49.404  1.00  0.00           H  
ATOM   1024 HH11 ARG    66      49.183 133.457  46.224  1.00  0.00           H  
ATOM   1025 HH12 ARG    66      47.738 134.165  45.551  1.00  0.00           H  
ATOM   1026 HH21 ARG    66      45.715 133.996  48.265  1.00  0.00           H  
ATOM   1027 HH22 ARG    66      45.816 133.916  46.525  1.00  0.00           H  
ATOM   1028  N   TRP    67      54.383 132.071  50.019  1.00  0.00           N  
ATOM   1029  CA  TRP    67      55.797 131.802  49.968  1.00  0.00           C  
ATOM   1030  C   TRP    67      56.243 131.582  48.549  1.00  0.00           C  
ATOM   1031  O   TRP    67      55.544 130.977  47.702  1.00  0.00           O  
ATOM   1032  CB  TRP    67      56.146 130.610  50.908  1.00  0.00           C  
ATOM   1033  CG  TRP    67      55.721 130.688  52.345  1.00  0.00           C  
ATOM   1034  CD1 TRP    67      56.579 131.083  53.325  1.00  0.00           C  
ATOM   1035  CD2 TRP    67      54.436 130.514  52.968  1.00  0.00           C  
ATOM   1036  CE2 TRP    67      54.649 130.660  54.374  1.00  0.00           C  
ATOM   1037  CE3 TRP    67      53.156 130.137  52.593  1.00  0.00           C  
ATOM   1038  NE1 TRP    67      56.035 130.907  54.562  1.00  0.00           N  
ATOM   1039  CZ2 TRP    67      53.528 130.592  55.274  1.00  0.00           C  
ATOM   1040  CZ3 TRP    67      52.046 130.179  53.445  1.00  0.00           C  
ATOM   1041  CH2 TRP    67      52.218 130.430  54.784  1.00  0.00           C  
ATOM   1042  H   TRP    67      53.683 131.429  49.673  1.00  0.00           H  
ATOM   1043  HA  TRP    67      56.369 132.651  50.342  1.00  0.00           H  
ATOM   1044  HB2 TRP    67      55.789 129.658  50.516  1.00  0.00           H  
ATOM   1045  HB3 TRP    67      57.227 130.514  50.805  1.00  0.00           H  
ATOM   1046  HD1 TRP    67      57.633 131.284  53.204  1.00  0.00           H  
ATOM   1047  HE1 TRP    67      56.445 131.059  55.472  1.00  0.00           H  
ATOM   1048  HE3 TRP    67      53.045 129.883  51.549  1.00  0.00           H  
ATOM   1049  HZ2 TRP    67      53.706 130.552  56.339  1.00  0.00           H  
ATOM   1050  HZ3 TRP    67      51.052 129.876  53.150  1.00  0.00           H  
ATOM   1051  HH2 TRP    67      51.357 130.267  55.415  1.00  0.00           H  
ATOM   1052  N   LEU    68      57.442 132.071  48.240  1.00  0.00           N  
ATOM   1053  CA  LEU    68      58.170 131.647  46.998  1.00  0.00           C  
ATOM   1054  C   LEU    68      58.717 130.235  47.065  1.00  0.00           C  
ATOM   1055  O   LEU    68      59.134 129.705  48.116  1.00  0.00           O  
ATOM   1056  CB  LEU    68      59.439 132.507  46.919  1.00  0.00           C  
ATOM   1057  CG  LEU    68      59.143 134.006  46.536  1.00  0.00           C  
ATOM   1058  CD1 LEU    68      60.441 134.799  46.748  1.00  0.00           C  
ATOM   1059  CD2 LEU    68      58.697 134.234  45.115  1.00  0.00           C  
ATOM   1060  H   LEU    68      58.008 132.554  48.923  1.00  0.00           H  
ATOM   1061  HA  LEU    68      57.620 131.788  46.068  1.00  0.00           H  
ATOM   1062  HB2 LEU    68      59.912 132.478  47.901  1.00  0.00           H  
ATOM   1063  HB3 LEU    68      60.111 132.122  46.152  1.00  0.00           H  
ATOM   1064  HG  LEU    68      58.379 134.459  47.167  1.00  0.00           H  
ATOM   1065 HD11 LEU    68      60.212 135.846  46.549  1.00  0.00           H  
ATOM   1066 HD12 LEU    68      60.699 134.668  47.799  1.00  0.00           H  
ATOM   1067 HD13 LEU    68      61.242 134.600  46.036  1.00  0.00           H  
ATOM   1068 HD21 LEU    68      59.248 135.036  44.623  1.00  0.00           H  
ATOM   1069 HD22 LEU    68      58.857 133.333  44.524  1.00  0.00           H  
ATOM   1070 HD23 LEU    68      57.613 134.344  45.126  1.00  0.00           H  
ATOM   1071  N   LEU    69      58.882 129.658  45.905  1.00  0.00           N  
ATOM   1072  CA  LEU    69      59.622 128.442  45.674  1.00  0.00           C  
ATOM   1073  C   LEU    69      61.089 128.617  45.465  1.00  0.00           C  
ATOM   1074  O   LEU    69      61.538 129.701  45.073  1.00  0.00           O  
ATOM   1075  CB  LEU    69      59.038 127.705  44.431  1.00  0.00           C  
ATOM   1076  CG  LEU    69      57.578 127.223  44.633  1.00  0.00           C  
ATOM   1077  CD1 LEU    69      56.939 126.665  43.341  1.00  0.00           C  
ATOM   1078  CD2 LEU    69      57.564 126.017  45.637  1.00  0.00           C  
ATOM   1079  H   LEU    69      58.491 130.120  45.097  1.00  0.00           H  
ATOM   1080  HA  LEU    69      59.592 127.835  46.578  1.00  0.00           H  
ATOM   1081  HB2 LEU    69      59.002 128.397  43.589  1.00  0.00           H  
ATOM   1082  HB3 LEU    69      59.731 126.927  44.113  1.00  0.00           H  
ATOM   1083  HG  LEU    69      56.960 128.015  45.055  1.00  0.00           H  
ATOM   1084 HD11 LEU    69      57.606 125.876  42.995  1.00  0.00           H  
ATOM   1085 HD12 LEU    69      55.912 126.375  43.564  1.00  0.00           H  
ATOM   1086 HD13 LEU    69      56.999 127.485  42.625  1.00  0.00           H  
ATOM   1087 HD21 LEU    69      58.115 125.168  45.233  1.00  0.00           H  
ATOM   1088 HD22 LEU    69      58.027 126.315  46.578  1.00  0.00           H  
ATOM   1089 HD23 LEU    69      56.544 125.665  45.788  1.00  0.00           H  
ATOM   1090  N   SER    70      61.826 127.677  45.757  1.00  0.00           N  
ATOM   1091  CA  SER    70      63.302 127.627  45.753  1.00  0.00           C  
ATOM   1092  C   SER    70      63.840 126.161  45.830  1.00  0.00           C  
ATOM   1093  O   SER    70      63.181 125.296  46.385  1.00  0.00           O  
ATOM   1094  CB  SER    70      64.047 128.430  46.898  1.00  0.00           C  
ATOM   1095  OG  SER    70      63.242 129.523  47.288  1.00  0.00           O  
ATOM   1096  H   SER    70      61.567 126.755  46.077  1.00  0.00           H  
ATOM   1097  HA  SER    70      63.653 128.064  44.818  1.00  0.00           H  
ATOM   1098  HB2 SER    70      64.319 127.757  47.712  1.00  0.00           H  
ATOM   1099  HB3 SER    70      65.019 128.786  46.557  1.00  0.00           H  
ATOM   1100  HG  SER    70      62.774 129.210  48.066  1.00  0.00           H  
ATOM   1101  N   PRO    71      64.996 125.772  45.258  1.00  0.00           N  
ATOM   1102  CA  PRO    71      65.443 124.359  45.250  1.00  0.00           C  
ATOM   1103  C   PRO    71      65.782 123.878  46.694  1.00  0.00           C  
ATOM   1104  O   PRO    71      66.162 122.690  46.857  1.00  0.00           O  
ATOM   1105  CB  PRO    71      66.696 124.165  44.349  1.00  0.00           C  
ATOM   1106  CG  PRO    71      66.601 125.486  43.563  1.00  0.00           C  
ATOM   1107  CD  PRO    71      65.824 126.548  44.383  1.00  0.00           C  
ATOM   1108  HA  PRO    71      64.626 123.799  44.793  1.00  0.00           H  
ATOM   1109  HB2 PRO    71      67.539 124.317  45.023  1.00  0.00           H  
ATOM   1110  HB3 PRO    71      66.779 123.215  43.822  1.00  0.00           H  
ATOM   1111  HG2 PRO    71      67.521 125.929  43.181  1.00  0.00           H  
ATOM   1112  HG3 PRO    71      66.104 125.420  42.595  1.00  0.00           H  
ATOM   1113  HD2 PRO    71      66.548 127.097  44.985  1.00  0.00           H  
ATOM   1114  HD3 PRO    71      65.269 127.230  43.740  1.00  0.00           H  
ATOM   1115  N   SER    72      65.813 124.748  47.671  1.00  0.00           N  
ATOM   1116  CA  SER    72      66.002 124.382  49.048  1.00  0.00           C  
ATOM   1117  C   SER    72      64.803 124.558  50.032  1.00  0.00           C  
ATOM   1118  O   SER    72      64.978 124.500  51.279  1.00  0.00           O  
ATOM   1119  CB  SER    72      67.281 124.971  49.638  1.00  0.00           C  
ATOM   1120  OG  SER    72      67.317 126.375  49.365  1.00  0.00           O  
ATOM   1121  H   SER    72      65.592 125.710  47.459  1.00  0.00           H  
ATOM   1122  HA  SER    72      66.251 123.322  49.089  1.00  0.00           H  
ATOM   1123  HB2 SER    72      67.237 124.634  50.673  1.00  0.00           H  
ATOM   1124  HB3 SER    72      68.195 124.575  49.196  1.00  0.00           H  
ATOM   1125  HG  SER    72      67.740 126.752  50.140  1.00  0.00           H  
ATOM   1126  N   THR    73      63.623 124.834  49.507  1.00  0.00           N  
ATOM   1127  CA  THR    73      62.455 125.001  50.399  1.00  0.00           C  
ATOM   1128  C   THR    73      62.030 123.633  51.028  1.00  0.00           C  
ATOM   1129  O   THR    73      61.946 122.590  50.370  1.00  0.00           O  
ATOM   1130  CB  THR    73      61.293 125.649  49.608  1.00  0.00           C  
ATOM   1131  CG2 THR    73      60.269 126.213  50.633  1.00  0.00           C  
ATOM   1132  OG1 THR    73      61.625 126.680  48.801  1.00  0.00           O  
ATOM   1133  H   THR    73      63.447 125.096  48.548  1.00  0.00           H  
ATOM   1134  HA  THR    73      62.686 125.774  51.132  1.00  0.00           H  
ATOM   1135  HB  THR    73      60.906 124.853  48.973  1.00  0.00           H  
ATOM   1136  HG1 THR    73      61.424 127.486  49.283  1.00  0.00           H  
ATOM   1137 HG21 THR    73      59.841 125.440  51.271  1.00  0.00           H  
ATOM   1138 HG22 THR    73      60.771 127.017  51.171  1.00  0.00           H  
ATOM   1139 HG23 THR    73      59.385 126.501  50.064  1.00  0.00           H  
ATOM   1140  N   THR    74      61.544 123.613  52.296  1.00  0.00           N  
ATOM   1141  CA  THR    74      60.964 122.388  52.921  1.00  0.00           C  
ATOM   1142  C   THR    74      59.721 122.726  53.707  1.00  0.00           C  
ATOM   1143  O   THR    74      59.639 123.856  54.233  1.00  0.00           O  
ATOM   1144  CB  THR    74      61.905 121.540  53.781  1.00  0.00           C  
ATOM   1145  CG2 THR    74      63.113 121.090  52.962  1.00  0.00           C  
ATOM   1146  OG1 THR    74      62.416 122.208  54.900  1.00  0.00           O  
ATOM   1147  H   THR    74      61.327 124.480  52.766  1.00  0.00           H  
ATOM   1148  HA  THR    74      60.633 121.758  52.095  1.00  0.00           H  
ATOM   1149  HB  THR    74      61.437 120.597  54.066  1.00  0.00           H  
ATOM   1150  HG1 THR    74      62.674 123.033  54.483  1.00  0.00           H  
ATOM   1151 HG21 THR    74      63.752 121.878  52.562  1.00  0.00           H  
ATOM   1152 HG22 THR    74      63.683 120.334  53.502  1.00  0.00           H  
ATOM   1153 HG23 THR    74      62.708 120.637  52.057  1.00  0.00           H  
ATOM   1154  N   LEU    75      58.782 121.718  53.813  1.00  0.00           N  
ATOM   1155  CA  LEU    75      57.615 121.724  54.656  1.00  0.00           C  
ATOM   1156  C   LEU    75      57.814 120.830  55.861  1.00  0.00           C  
ATOM   1157  O   LEU    75      58.076 119.659  55.653  1.00  0.00           O  
ATOM   1158  CB  LEU    75      56.413 121.330  53.827  1.00  0.00           C  
ATOM   1159  CG  LEU    75      55.904 122.313  52.755  1.00  0.00           C  
ATOM   1160  CD1 LEU    75      54.666 121.613  52.124  1.00  0.00           C  
ATOM   1161  CD2 LEU    75      55.568 123.707  53.301  1.00  0.00           C  
ATOM   1162  H   LEU    75      58.965 120.797  53.441  1.00  0.00           H  
ATOM   1163  HA  LEU    75      57.300 122.713  54.989  1.00  0.00           H  
ATOM   1164  HB2 LEU    75      56.659 120.382  53.349  1.00  0.00           H  
ATOM   1165  HB3 LEU    75      55.689 121.192  54.631  1.00  0.00           H  
ATOM   1166  HG  LEU    75      56.632 122.405  51.949  1.00  0.00           H  
ATOM   1167 HD11 LEU    75      53.974 121.309  52.909  1.00  0.00           H  
ATOM   1168 HD12 LEU    75      54.201 122.299  51.416  1.00  0.00           H  
ATOM   1169 HD13 LEU    75      54.973 120.711  51.595  1.00  0.00           H  
ATOM   1170 HD21 LEU    75      54.966 123.563  54.198  1.00  0.00           H  
ATOM   1171 HD22 LEU    75      56.501 124.192  53.588  1.00  0.00           H  
ATOM   1172 HD23 LEU    75      55.034 124.276  52.539  1.00  0.00           H  
ATOM   1173  N   ARG    76      57.530 121.309  57.100  1.00  0.00           N  
ATOM   1174  CA  ARG    76      57.518 120.531  58.357  1.00  0.00           C  
ATOM   1175  C   ARG    76      56.064 120.619  58.970  1.00  0.00           C  
ATOM   1176  O   ARG    76      55.432 121.758  58.903  1.00  0.00           O  
ATOM   1177  CB  ARG    76      58.616 121.113  59.342  1.00  0.00           C  
ATOM   1178  CG  ARG    76      58.648 120.200  60.577  1.00  0.00           C  
ATOM   1179  CD  ARG    76      59.942 120.537  61.389  1.00  0.00           C  
ATOM   1180  NE  ARG    76      59.979 121.881  62.012  1.00  0.00           N  
ATOM   1181  CZ  ARG    76      60.810 122.304  62.898  1.00  0.00           C  
ATOM   1182  NH1 ARG    76      61.749 121.589  63.347  1.00  0.00           N1+
ATOM   1183  NH2 ARG    76      60.727 123.497  63.324  1.00  0.00           N  
ATOM   1184  H   ARG    76      57.082 122.213  57.147  1.00  0.00           H  
ATOM   1185  HA  ARG    76      57.715 119.495  58.080  1.00  0.00           H  
ATOM   1186  HB2 ARG    76      59.611 121.075  58.898  1.00  0.00           H  
ATOM   1187  HB3 ARG    76      58.401 122.136  59.648  1.00  0.00           H  
ATOM   1188  HG2 ARG    76      57.853 120.283  61.319  1.00  0.00           H  
ATOM   1189  HG3 ARG    76      58.601 119.156  60.267  1.00  0.00           H  
ATOM   1190  HD2 ARG    76      60.079 119.783  62.164  1.00  0.00           H  
ATOM   1191  HD3 ARG    76      60.771 120.411  60.692  1.00  0.00           H  
ATOM   1192  HE  ARG    76      59.235 122.540  61.831  1.00  0.00           H  
ATOM   1193 HH11 ARG    76      61.720 120.607  63.116  1.00  0.00           H  
ATOM   1194 HH12 ARG    76      62.226 121.906  64.180  1.00  0.00           H  
ATOM   1195 HH21 ARG    76      59.990 124.049  62.908  1.00  0.00           H  
ATOM   1196 HH22 ARG    76      61.342 123.837  64.050  1.00  0.00           H  
ATOM   1197  N   VAL    77      55.540 119.472  59.388  1.00  0.00           N  
ATOM   1198  CA  VAL    77      54.212 119.314  59.950  1.00  0.00           C  
ATOM   1199  C   VAL    77      54.276 118.822  61.332  1.00  0.00           C  
ATOM   1200  O   VAL    77      55.019 117.965  61.697  1.00  0.00           O  
ATOM   1201  CB  VAL    77      53.312 118.417  59.043  1.00  0.00           C  
ATOM   1202  CG1 VAL    77      51.881 118.251  59.618  1.00  0.00           C  
ATOM   1203  CG2 VAL    77      53.083 119.271  57.761  1.00  0.00           C  
ATOM   1204  H   VAL    77      56.190 118.699  59.392  1.00  0.00           H  
ATOM   1205  HA  VAL    77      53.757 120.305  59.930  1.00  0.00           H  
ATOM   1206  HB  VAL    77      53.764 117.428  58.968  1.00  0.00           H  
ATOM   1207 HG11 VAL    77      51.813 117.538  60.439  1.00  0.00           H  
ATOM   1208 HG12 VAL    77      51.654 119.183  60.136  1.00  0.00           H  
ATOM   1209 HG13 VAL    77      51.141 117.972  58.866  1.00  0.00           H  
ATOM   1210 HG21 VAL    77      52.418 118.855  57.004  1.00  0.00           H  
ATOM   1211 HG22 VAL    77      52.567 120.215  57.938  1.00  0.00           H  
ATOM   1212 HG23 VAL    77      53.938 119.422  57.102  1.00  0.00           H  
ATOM   1213  N   THR    78      53.505 119.438  62.224  1.00  0.00           N  
ATOM   1214  CA  THR    78      53.509 119.046  63.739  1.00  0.00           C  
ATOM   1215  C   THR    78      52.107 118.617  64.236  1.00  0.00           C  
ATOM   1216  O   THR    78      51.068 119.143  63.716  1.00  0.00           O  
ATOM   1217  CB  THR    78      53.891 120.300  64.586  1.00  0.00           C  
ATOM   1218  CG2 THR    78      53.887 120.172  66.201  1.00  0.00           C  
ATOM   1219  OG1 THR    78      55.195 120.765  64.362  1.00  0.00           O  
ATOM   1220  H   THR    78      52.853 120.138  61.901  1.00  0.00           H  
ATOM   1221  HA  THR    78      54.115 118.154  63.900  1.00  0.00           H  
ATOM   1222  HB  THR    78      53.140 121.064  64.385  1.00  0.00           H  
ATOM   1223  HG1 THR    78      55.208 121.196  63.505  1.00  0.00           H  
ATOM   1224 HG21 THR    78      52.935 120.541  66.585  1.00  0.00           H  
ATOM   1225 HG22 THR    78      53.969 119.145  66.558  1.00  0.00           H  
ATOM   1226 HG23 THR    78      54.518 120.963  66.605  1.00  0.00           H  
ATOM   1227  N   MET    79      52.112 117.808  65.259  1.00  0.00           N  
ATOM   1228  CA  MET    79      50.869 117.596  66.043  1.00  0.00           C  
ATOM   1229  C   MET    79      51.192 117.307  67.535  1.00  0.00           C  
ATOM   1230  O   MET    79      52.268 116.867  67.856  1.00  0.00           O  
ATOM   1231  CB  MET    79      50.080 116.403  65.401  1.00  0.00           C  
ATOM   1232  CG  MET    79      49.798 116.420  63.862  1.00  0.00           C  
ATOM   1233  SD  MET    79      48.844 114.992  63.180  1.00  0.00           S  
ATOM   1234  CE  MET    79      47.216 115.290  63.834  1.00  0.00           C  
ATOM   1235  H   MET    79      52.923 117.349  65.648  1.00  0.00           H  
ATOM   1236  HA  MET    79      50.196 118.449  65.962  1.00  0.00           H  
ATOM   1237  HB2 MET    79      50.622 115.482  65.612  1.00  0.00           H  
ATOM   1238  HB3 MET    79      49.109 116.232  65.865  1.00  0.00           H  
ATOM   1239  HG2 MET    79      49.241 117.322  63.608  1.00  0.00           H  
ATOM   1240  HG3 MET    79      50.680 116.564  63.238  1.00  0.00           H  
ATOM   1241  HE1 MET    79      46.774 115.998  63.133  1.00  0.00           H  
ATOM   1242  HE2 MET    79      46.579 114.406  63.848  1.00  0.00           H  
ATOM   1243  HE3 MET    79      47.160 115.677  64.852  1.00  0.00           H  
ATOM   1244  N   SER    80      50.210 117.528  68.516  1.00  0.00           N  
ATOM   1245  CA  SER    80      50.502 117.737  69.900  1.00  0.00           C  
ATOM   1246  C   SER    80      49.768 116.670  70.795  1.00  0.00           C  
ATOM   1247  O   SER    80      50.360 116.208  71.778  1.00  0.00           O  
ATOM   1248  CB  SER    80      50.181 119.153  70.425  1.00  0.00           C  
ATOM   1249  OG  SER    80      50.926 120.103  69.754  1.00  0.00           O  
ATOM   1250  H   SER    80      49.327 117.765  68.086  1.00  0.00           H  
ATOM   1251  HA  SER    80      51.542 117.523  70.146  1.00  0.00           H  
ATOM   1252  HB2 SER    80      49.102 119.306  70.431  1.00  0.00           H  
ATOM   1253  HB3 SER    80      50.347 119.227  71.500  1.00  0.00           H  
ATOM   1254  HG  SER    80      51.856 119.998  69.970  1.00  0.00           H  
ATOM   1255  N   GLN    81      48.445 116.397  70.517  1.00  0.00           N  
ATOM   1256  CA  GLN    81      47.651 115.330  71.220  1.00  0.00           C  
ATOM   1257  C   GLN    81      47.329 114.118  70.313  1.00  0.00           C  
ATOM   1258  O   GLN    81      46.895 114.347  69.216  1.00  0.00           O  
ATOM   1259  CB  GLN    81      46.249 115.973  71.767  1.00  0.00           C  
ATOM   1260  CG  GLN    81      46.752 116.928  72.907  1.00  0.00           C  
ATOM   1261  CD  GLN    81      47.353 116.396  74.217  1.00  0.00           C  
ATOM   1262  NE2 GLN    81      47.914 117.291  75.047  1.00  0.00           N  
ATOM   1263  OE1 GLN    81      47.305 115.181  74.518  1.00  0.00           O  
ATOM   1264  H   GLN    81      48.007 116.812  69.707  1.00  0.00           H  
ATOM   1265  HA  GLN    81      48.253 114.983  72.060  1.00  0.00           H  
ATOM   1266  HB2 GLN    81      45.683 116.431  70.956  1.00  0.00           H  
ATOM   1267  HB3 GLN    81      45.704 115.138  72.208  1.00  0.00           H  
ATOM   1268  HG2 GLN    81      47.490 117.615  72.494  1.00  0.00           H  
ATOM   1269  HG3 GLN    81      45.865 117.523  73.124  1.00  0.00           H  
ATOM   1270 HE21 GLN    81      48.413 116.916  75.841  1.00  0.00           H  
ATOM   1271 HE22 GLN    81      47.730 118.279  74.944  1.00  0.00           H  
ATOM   1272  N   ALA    82      47.434 112.901  70.801  1.00  0.00           N  
ATOM   1273  CA  ALA    82      46.686 111.851  70.137  1.00  0.00           C  
ATOM   1274  C   ALA    82      45.207 112.139  70.069  1.00  0.00           C  
ATOM   1275  O   ALA    82      44.476 112.357  71.063  1.00  0.00           O  
ATOM   1276  CB  ALA    82      47.102 110.526  70.804  1.00  0.00           C  
ATOM   1277  H   ALA    82      47.631 112.831  71.789  1.00  0.00           H  
ATOM   1278  HA  ALA    82      46.895 111.792  69.069  1.00  0.00           H  
ATOM   1279  HB1 ALA    82      46.317 109.798  70.596  1.00  0.00           H  
ATOM   1280  HB2 ALA    82      48.044 110.251  70.330  1.00  0.00           H  
ATOM   1281  HB3 ALA    82      47.333 110.722  71.851  1.00  0.00           H  
ATOM   1282  N   SER    83      44.690 112.051  68.829  1.00  0.00           N  
ATOM   1283  CA  SER    83      43.443 112.408  68.374  1.00  0.00           C  
ATOM   1284  C   SER    83      42.188 111.797  68.974  1.00  0.00           C  
ATOM   1285  O   SER    83      42.195 110.626  69.393  1.00  0.00           O  
ATOM   1286  CB  SER    83      43.385 112.234  66.816  1.00  0.00           C  
ATOM   1287  OG  SER    83      44.384 113.033  66.187  1.00  0.00           O  
ATOM   1288  H   SER    83      45.418 111.917  68.142  1.00  0.00           H  
ATOM   1289  HA  SER    83      43.313 113.490  68.405  1.00  0.00           H  
ATOM   1290  HB2 SER    83      43.540 111.203  66.499  1.00  0.00           H  
ATOM   1291  HB3 SER    83      42.387 112.575  66.542  1.00  0.00           H  
ATOM   1292  HG  SER    83      43.965 113.798  65.786  1.00  0.00           H  
ATOM   1293  N   THR    84      41.137 112.586  68.994  1.00  0.00           N  
ATOM   1294  CA  THR    84      39.746 112.031  69.272  1.00  0.00           C  
ATOM   1295  C   THR    84      39.098 111.366  68.067  1.00  0.00           C  
ATOM   1296  O   THR    84      39.679 111.512  66.999  1.00  0.00           O  
ATOM   1297  CB  THR    84      38.934 113.199  69.880  1.00  0.00           C  
ATOM   1298  CG2 THR    84      39.626 113.850  71.062  1.00  0.00           C  
ATOM   1299  OG1 THR    84      38.717 114.093  68.844  1.00  0.00           O  
ATOM   1300  H   THR    84      41.188 113.515  68.602  1.00  0.00           H  
ATOM   1301  HA  THR    84      39.677 111.268  70.047  1.00  0.00           H  
ATOM   1302  HB  THR    84      37.924 112.946  70.201  1.00  0.00           H  
ATOM   1303  HG1 THR    84      37.789 114.328  68.767  1.00  0.00           H  
ATOM   1304 HG21 THR    84      40.110 113.169  71.763  1.00  0.00           H  
ATOM   1305 HG22 THR    84      40.333 114.574  70.659  1.00  0.00           H  
ATOM   1306 HG23 THR    84      38.955 114.556  71.552  1.00  0.00           H  
ATOM   1307  N   GLU    85      37.935 110.709  68.190  1.00  0.00           N  
ATOM   1308  CA  GLU    85      37.190 110.107  67.020  1.00  0.00           C  
ATOM   1309  C   GLU    85      36.568 111.183  66.100  1.00  0.00           C  
ATOM   1310  O   GLU    85      36.136 112.259  66.541  1.00  0.00           O  
ATOM   1311  CB  GLU    85      36.090 109.142  67.515  1.00  0.00           C  
ATOM   1312  CG  GLU    85      34.910 109.643  68.364  1.00  0.00           C  
ATOM   1313  CD  GLU    85      35.218 109.586  69.852  1.00  0.00           C  
ATOM   1314  OE1 GLU    85      34.637 108.693  70.505  1.00  0.00           O  
ATOM   1315  OE2 GLU    85      35.965 110.423  70.431  1.00  0.00           O1-
ATOM   1316  H   GLU    85      37.493 110.767  69.097  1.00  0.00           H  
ATOM   1317  HA  GLU    85      37.974 109.597  66.461  1.00  0.00           H  
ATOM   1318  HB2 GLU    85      35.653 108.589  66.683  1.00  0.00           H  
ATOM   1319  HB3 GLU    85      36.589 108.368  68.097  1.00  0.00           H  
ATOM   1320  HG2 GLU    85      34.618 110.642  68.041  1.00  0.00           H  
ATOM   1321  HG3 GLU    85      34.083 108.966  68.150  1.00  0.00           H  
ATOM   1322  N   ALA    86      36.533 110.749  64.823  1.00  0.00           N  
ATOM   1323  CA  ALA    86      36.002 111.613  63.796  1.00  0.00           C  
ATOM   1324  C   ALA    86      36.659 112.934  63.584  1.00  0.00           C  
ATOM   1325  O   ALA    86      36.090 113.719  62.788  1.00  0.00           O  
ATOM   1326  CB  ALA    86      34.402 111.567  63.706  1.00  0.00           C  
ATOM   1327  H   ALA    86      36.875 109.840  64.548  1.00  0.00           H  
ATOM   1328  HA  ALA    86      36.246 111.065  62.886  1.00  0.00           H  
ATOM   1329  HB1 ALA    86      34.116 112.038  62.766  1.00  0.00           H  
ATOM   1330  HB2 ALA    86      33.932 110.583  63.723  1.00  0.00           H  
ATOM   1331  HB3 ALA    86      33.950 112.273  64.402  1.00  0.00           H  
ATOM   1332  N   SER    87      37.719 113.317  64.204  1.00  0.00           N  
ATOM   1333  CA  SER    87      38.201 114.722  64.154  1.00  0.00           C  
ATOM   1334  C   SER    87      38.509 115.347  62.799  1.00  0.00           C  
ATOM   1335  O   SER    87      38.417 116.560  62.560  1.00  0.00           O  
ATOM   1336  CB  SER    87      39.528 114.728  64.989  1.00  0.00           C  
ATOM   1337  OG  SER    87      39.998 116.018  65.280  1.00  0.00           O  
ATOM   1338  H   SER    87      38.239 112.679  64.789  1.00  0.00           H  
ATOM   1339  HA  SER    87      37.417 115.342  64.589  1.00  0.00           H  
ATOM   1340  HB2 SER    87      39.338 114.274  65.961  1.00  0.00           H  
ATOM   1341  HB3 SER    87      40.316 114.162  64.492  1.00  0.00           H  
ATOM   1342  HG  SER    87      40.746 116.185  64.702  1.00  0.00           H  
ATOM   1343  N   SER    88      38.768 114.464  61.806  1.00  0.00           N  
ATOM   1344  CA  SER    88      38.853 114.867  60.365  1.00  0.00           C  
ATOM   1345  C   SER    88      39.934 115.910  59.908  1.00  0.00           C  
ATOM   1346  O   SER    88      39.724 116.571  58.914  1.00  0.00           O  
ATOM   1347  CB  SER    88      37.495 115.219  59.867  1.00  0.00           C  
ATOM   1348  OG  SER    88      36.701 114.058  60.135  1.00  0.00           O  
ATOM   1349  H   SER    88      38.750 113.466  61.957  1.00  0.00           H  
ATOM   1350  HA  SER    88      39.097 113.994  59.759  1.00  0.00           H  
ATOM   1351  HB2 SER    88      37.078 116.059  60.422  1.00  0.00           H  
ATOM   1352  HB3 SER    88      37.539 115.595  58.845  1.00  0.00           H  
ATOM   1353  HG  SER    88      36.441 114.153  61.055  1.00  0.00           H  
ATOM   1354  N   ASP    89      40.947 115.989  60.775  1.00  0.00           N  
ATOM   1355  CA  ASP    89      42.125 116.808  60.605  1.00  0.00           C  
ATOM   1356  C   ASP    89      42.969 116.509  59.308  1.00  0.00           C  
ATOM   1357  O   ASP    89      43.206 115.313  58.953  1.00  0.00           O  
ATOM   1358  CB  ASP    89      42.952 116.760  61.822  1.00  0.00           C  
ATOM   1359  CG  ASP    89      42.319 117.501  63.014  1.00  0.00           C  
ATOM   1360  OD1 ASP    89      41.994 116.843  64.012  1.00  0.00           O  
ATOM   1361  OD2 ASP    89      42.213 118.702  62.945  1.00  0.00           O1-
ATOM   1362  H   ASP    89      40.865 115.303  61.513  1.00  0.00           H  
ATOM   1363  HA  ASP    89      41.753 117.814  60.412  1.00  0.00           H  
ATOM   1364  HB2 ASP    89      43.006 115.701  62.071  1.00  0.00           H  
ATOM   1365  HB3 ASP    89      44.000 116.938  61.582  1.00  0.00           H  
ATOM   1366  N   LYS    90      43.415 117.545  58.620  1.00  0.00           N  
ATOM   1367  CA  LYS    90      44.164 117.442  57.412  1.00  0.00           C  
ATOM   1368  C   LYS    90      44.911 118.755  57.302  1.00  0.00           C  
ATOM   1369  O   LYS    90      44.768 119.681  58.041  1.00  0.00           O  
ATOM   1370  CB  LYS    90      43.082 117.176  56.265  1.00  0.00           C  
ATOM   1371  CG  LYS    90      42.025 118.362  55.984  1.00  0.00           C  
ATOM   1372  CD  LYS    90      41.019 118.102  54.880  1.00  0.00           C  
ATOM   1373  CE  LYS    90      40.242 116.802  55.037  1.00  0.00           C  
ATOM   1374  NZ  LYS    90      39.345 116.880  56.227  1.00  0.00           N1+
ATOM   1375  H   LYS    90      43.272 118.472  58.994  1.00  0.00           H  
ATOM   1376  HA  LYS    90      44.841 116.591  57.495  1.00  0.00           H  
ATOM   1377  HB2 LYS    90      43.505 116.964  55.283  1.00  0.00           H  
ATOM   1378  HB3 LYS    90      42.521 116.317  56.634  1.00  0.00           H  
ATOM   1379  HG2 LYS    90      41.499 118.505  56.928  1.00  0.00           H  
ATOM   1380  HG3 LYS    90      42.556 119.293  55.783  1.00  0.00           H  
ATOM   1381  HD2 LYS    90      40.278 118.901  54.905  1.00  0.00           H  
ATOM   1382  HD3 LYS    90      41.542 117.997  53.930  1.00  0.00           H  
ATOM   1383  HE2 LYS    90      39.609 116.685  54.157  1.00  0.00           H  
ATOM   1384  HE3 LYS    90      40.873 115.913  55.031  1.00  0.00           H  
ATOM   1385  HZ1 LYS    90      39.790 117.104  57.106  1.00  0.00           H  
ATOM   1386  HZ2 LYS    90      38.645 117.592  56.074  1.00  0.00           H  
ATOM   1387  HZ3 LYS    90      38.836 116.019  56.367  1.00  0.00           H  
ATOM   1388  N   VAL    91      45.841 118.734  56.333  1.00  0.00           N  
ATOM   1389  CA  VAL    91      46.788 119.803  55.991  1.00  0.00           C  
ATOM   1390  C   VAL    91      47.156 119.748  54.490  1.00  0.00           C  
ATOM   1391  O   VAL    91      47.105 118.661  53.919  1.00  0.00           O  
ATOM   1392  CB  VAL    91      48.051 119.708  56.886  1.00  0.00           C  
ATOM   1393  CG1 VAL    91      48.895 118.402  56.657  1.00  0.00           C  
ATOM   1394  CG2 VAL    91      49.027 120.875  56.815  1.00  0.00           C  
ATOM   1395  H   VAL    91      45.842 117.909  55.750  1.00  0.00           H  
ATOM   1396  HA  VAL    91      46.254 120.722  56.232  1.00  0.00           H  
ATOM   1397  HB  VAL    91      47.846 119.780  57.954  1.00  0.00           H  
ATOM   1398 HG11 VAL    91      49.255 118.278  55.636  1.00  0.00           H  
ATOM   1399 HG12 VAL    91      49.752 118.222  57.306  1.00  0.00           H  
ATOM   1400 HG13 VAL    91      48.201 117.575  56.808  1.00  0.00           H  
ATOM   1401 HG21 VAL    91      49.694 120.811  57.675  1.00  0.00           H  
ATOM   1402 HG22 VAL    91      49.673 120.819  55.939  1.00  0.00           H  
ATOM   1403 HG23 VAL    91      48.443 121.772  56.608  1.00  0.00           H  
ATOM   1404  N   THR    92      47.265 120.891  53.818  1.00  0.00           N  
ATOM   1405  CA  THR    92      47.422 121.001  52.390  1.00  0.00           C  
ATOM   1406  C   THR    92      48.236 122.206  51.994  1.00  0.00           C  
ATOM   1407  O   THR    92      48.322 123.161  52.804  1.00  0.00           O  
ATOM   1408  CB  THR    92      46.070 120.971  51.683  1.00  0.00           C  
ATOM   1409  CG2 THR    92      46.030 121.180  50.191  1.00  0.00           C  
ATOM   1410  OG1 THR    92      45.464 119.694  51.783  1.00  0.00           O  
ATOM   1411  H   THR    92      47.375 121.754  54.332  1.00  0.00           H  
ATOM   1412  HA  THR    92      48.033 120.169  52.037  1.00  0.00           H  
ATOM   1413  HB  THR    92      45.347 121.639  52.151  1.00  0.00           H  
ATOM   1414  HG1 THR    92      45.679 119.360  52.657  1.00  0.00           H  
ATOM   1415 HG21 THR    92      46.101 122.223  49.883  1.00  0.00           H  
ATOM   1416 HG22 THR    92      46.949 120.833  49.720  1.00  0.00           H  
ATOM   1417 HG23 THR    92      45.161 120.740  49.701  1.00  0.00           H  
ATOM   1418  N   VAL    93      48.768 122.094  50.748  1.00  0.00           N  
ATOM   1419  CA  VAL    93      49.735 123.094  50.184  1.00  0.00           C  
ATOM   1420  C   VAL    93      49.347 123.372  48.680  1.00  0.00           C  
ATOM   1421  O   VAL    93      48.962 122.543  47.952  1.00  0.00           O  
ATOM   1422  CB  VAL    93      51.178 122.683  50.222  1.00  0.00           C  
ATOM   1423  CG1 VAL    93      51.615 121.286  49.745  1.00  0.00           C  
ATOM   1424  CG2 VAL    93      52.130 123.703  49.508  1.00  0.00           C  
ATOM   1425  H   VAL    93      48.531 121.293  50.180  1.00  0.00           H  
ATOM   1426  HA  VAL    93      49.645 123.981  50.811  1.00  0.00           H  
ATOM   1427  HB  VAL    93      51.437 122.677  51.281  1.00  0.00           H  
ATOM   1428 HG11 VAL    93      52.592 121.100  50.192  1.00  0.00           H  
ATOM   1429 HG12 VAL    93      50.925 120.491  50.025  1.00  0.00           H  
ATOM   1430 HG13 VAL    93      51.718 121.256  48.660  1.00  0.00           H  
ATOM   1431 HG21 VAL    93      51.977 123.909  48.448  1.00  0.00           H  
ATOM   1432 HG22 VAL    93      52.037 124.608  50.109  1.00  0.00           H  
ATOM   1433 HG23 VAL    93      53.167 123.383  49.613  1.00  0.00           H  
ATOM   1434  N   ASN    94      49.323 124.645  48.338  1.00  0.00           N  
ATOM   1435  CA  ASN    94      48.547 125.189  47.258  1.00  0.00           C  
ATOM   1436  C   ASN    94      49.379 126.069  46.346  1.00  0.00           C  
ATOM   1437  O   ASN    94      49.731 127.172  46.704  1.00  0.00           O  
ATOM   1438  CB  ASN    94      47.360 125.987  47.863  1.00  0.00           C  
ATOM   1439  CG  ASN    94      46.314 125.128  48.567  1.00  0.00           C  
ATOM   1440  ND2 ASN    94      45.429 124.534  47.912  1.00  0.00           N  
ATOM   1441  OD1 ASN    94      46.384 124.929  49.742  1.00  0.00           O  
ATOM   1442  H   ASN    94      49.662 125.303  49.025  1.00  0.00           H  
ATOM   1443  HA  ASN    94      48.142 124.420  46.600  1.00  0.00           H  
ATOM   1444  HB2 ASN    94      47.713 126.732  48.576  1.00  0.00           H  
ATOM   1445  HB3 ASN    94      46.897 126.448  46.991  1.00  0.00           H  
ATOM   1446 HD21 ASN    94      45.003 123.680  48.243  1.00  0.00           H  
ATOM   1447 HD22 ASN    94      45.308 124.685  46.921  1.00  0.00           H  
ATOM   1448  N   TYR    95      49.750 125.450  45.230  1.00  0.00           N  
ATOM   1449  CA  TYR    95      50.799 126.002  44.313  1.00  0.00           C  
ATOM   1450  C   TYR    95      50.173 127.127  43.359  1.00  0.00           C  
ATOM   1451  O   TYR    95      48.997 127.069  42.962  1.00  0.00           O  
ATOM   1452  CB  TYR    95      51.247 124.873  43.416  1.00  0.00           C  
ATOM   1453  CG  TYR    95      51.916 123.764  44.258  1.00  0.00           C  
ATOM   1454  CD1 TYR    95      53.104 124.029  45.003  1.00  0.00           C  
ATOM   1455  CD2 TYR    95      51.444 122.430  44.158  1.00  0.00           C  
ATOM   1456  CE1 TYR    95      53.756 123.014  45.798  1.00  0.00           C  
ATOM   1457  CE2 TYR    95      52.126 121.477  45.042  1.00  0.00           C  
ATOM   1458  CZ  TYR    95      53.163 121.716  45.875  1.00  0.00           C  
ATOM   1459  OH  TYR    95      53.870 120.680  46.518  1.00  0.00           O  
ATOM   1460  H   TYR    95      49.206 124.638  44.977  1.00  0.00           H  
ATOM   1461  HA  TYR    95      51.561 126.586  44.828  1.00  0.00           H  
ATOM   1462  HB2 TYR    95      50.354 124.535  42.891  1.00  0.00           H  
ATOM   1463  HB3 TYR    95      52.098 125.246  42.845  1.00  0.00           H  
ATOM   1464  HD1 TYR    95      53.483 125.036  45.087  1.00  0.00           H  
ATOM   1465  HD2 TYR    95      50.561 122.096  43.635  1.00  0.00           H  
ATOM   1466  HE1 TYR    95      54.638 123.317  46.343  1.00  0.00           H  
ATOM   1467  HE2 TYR    95      51.712 120.483  45.120  1.00  0.00           H  
ATOM   1468  HH  TYR    95      53.667 119.814  46.158  1.00  0.00           H  
ATOM   1469  N   TYR    96      51.019 128.064  42.998  1.00  0.00           N  
ATOM   1470  CA  TYR    96      50.577 129.330  42.274  1.00  0.00           C  
ATOM   1471  C   TYR    96      51.665 129.790  41.208  1.00  0.00           C  
ATOM   1472  O   TYR    96      52.860 129.481  41.253  1.00  0.00           O  
ATOM   1473  CB  TYR    96      50.360 130.385  43.281  1.00  0.00           C  
ATOM   1474  CG  TYR    96      49.054 130.313  43.987  1.00  0.00           C  
ATOM   1475  CD1 TYR    96      47.936 130.841  43.264  1.00  0.00           C  
ATOM   1476  CD2 TYR    96      48.917 129.824  45.286  1.00  0.00           C  
ATOM   1477  CE1 TYR    96      46.732 130.905  43.998  1.00  0.00           C  
ATOM   1478  CE2 TYR    96      47.663 129.777  45.909  1.00  0.00           C  
ATOM   1479  CZ  TYR    96      46.561 130.296  45.295  1.00  0.00           C  
ATOM   1480  OH  TYR    96      45.307 130.463  45.852  1.00  0.00           O  
ATOM   1481  H   TYR    96      51.965 128.122  43.349  1.00  0.00           H  
ATOM   1482  HA  TYR    96      49.660 129.189  41.702  1.00  0.00           H  
ATOM   1483  HB2 TYR    96      51.159 130.310  44.019  1.00  0.00           H  
ATOM   1484  HB3 TYR    96      50.481 131.342  42.772  1.00  0.00           H  
ATOM   1485  HD1 TYR    96      47.922 131.287  42.281  1.00  0.00           H  
ATOM   1486  HD2 TYR    96      49.825 129.416  45.703  1.00  0.00           H  
ATOM   1487  HE1 TYR    96      45.867 131.395  43.577  1.00  0.00           H  
ATOM   1488  HE2 TYR    96      47.481 129.257  46.838  1.00  0.00           H  
ATOM   1489  HH  TYR    96      44.585 130.506  45.221  1.00  0.00           H  
ATOM   1490  N   ASP    97      51.077 130.504  40.245  1.00  0.00           N  
ATOM   1491  CA  ASP    97      51.681 131.190  39.150  1.00  0.00           C  
ATOM   1492  C   ASP    97      52.582 132.298  39.652  1.00  0.00           C  
ATOM   1493  O   ASP    97      52.732 132.566  40.833  1.00  0.00           O  
ATOM   1494  CB  ASP    97      50.580 131.742  38.265  1.00  0.00           C  
ATOM   1495  CG  ASP    97      49.529 132.731  38.762  1.00  0.00           C  
ATOM   1496  OD1 ASP    97      48.576 132.965  37.970  1.00  0.00           O  
ATOM   1497  OD2 ASP    97      49.733 133.340  39.804  1.00  0.00           O1-
ATOM   1498  H   ASP    97      50.076 130.621  40.302  1.00  0.00           H  
ATOM   1499  HA  ASP    97      52.301 130.545  38.526  1.00  0.00           H  
ATOM   1500  HB2 ASP    97      50.980 132.080  37.309  1.00  0.00           H  
ATOM   1501  HB3 ASP    97      49.957 130.901  37.961  1.00  0.00           H  
ATOM   1502  N   GLU    98      53.242 133.033  38.731  1.00  0.00           N  
ATOM   1503  CA  GLU    98      54.158 134.208  38.974  1.00  0.00           C  
ATOM   1504  C   GLU    98      53.407 135.385  39.541  1.00  0.00           C  
ATOM   1505  O   GLU    98      54.084 136.379  40.013  1.00  0.00           O  
ATOM   1506  CB  GLU    98      54.869 134.597  37.655  1.00  0.00           C  
ATOM   1507  CG  GLU    98      53.837 135.156  36.596  1.00  0.00           C  
ATOM   1508  CD  GLU    98      52.963 134.114  35.887  1.00  0.00           C  
ATOM   1509  OE1 GLU    98      51.964 134.548  35.275  1.00  0.00           O  
ATOM   1510  OE2 GLU    98      53.340 132.925  35.990  1.00  0.00           O1-
ATOM   1511  H   GLU    98      53.200 132.777  37.755  1.00  0.00           H  
ATOM   1512  HA  GLU    98      54.824 134.067  39.826  1.00  0.00           H  
ATOM   1513  HB2 GLU    98      55.677 135.319  37.771  1.00  0.00           H  
ATOM   1514  HB3 GLU    98      55.330 133.720  37.200  1.00  0.00           H  
ATOM   1515  HG2 GLU    98      53.165 135.900  37.023  1.00  0.00           H  
ATOM   1516  HG3 GLU    98      54.473 135.507  35.783  1.00  0.00           H  
ATOM   1517  N   GLU    99      52.066 135.386  39.713  1.00  0.00           N  
ATOM   1518  CA  GLU    99      51.230 136.478  40.378  1.00  0.00           C  
ATOM   1519  C   GLU    99      50.613 136.134  41.775  1.00  0.00           C  
ATOM   1520  O   GLU    99      50.267 137.018  42.475  1.00  0.00           O  
ATOM   1521  CB  GLU    99      50.219 136.902  39.341  1.00  0.00           C  
ATOM   1522  CG  GLU    99      49.161 138.009  39.623  1.00  0.00           C  
ATOM   1523  CD  GLU    99      49.722 139.337  40.081  1.00  0.00           C  
ATOM   1524  OE1 GLU    99      49.037 140.253  40.632  1.00  0.00           O  
ATOM   1525  OE2 GLU    99      50.895 139.571  39.828  1.00  0.00           O1-
ATOM   1526  H   GLU    99      51.445 134.634  39.449  1.00  0.00           H  
ATOM   1527  HA  GLU    99      51.888 137.322  40.588  1.00  0.00           H  
ATOM   1528  HB2 GLU    99      50.668 137.176  38.386  1.00  0.00           H  
ATOM   1529  HB3 GLU    99      49.533 136.084  39.124  1.00  0.00           H  
ATOM   1530  HG2 GLU    99      48.735 138.178  38.634  1.00  0.00           H  
ATOM   1531  HG3 GLU    99      48.383 137.740  40.337  1.00  0.00           H  
ATOM   1532  N   GLY   100      50.348 134.888  42.018  1.00  0.00           N  
ATOM   1533  CA  GLY   100      49.518 134.280  43.142  1.00  0.00           C  
ATOM   1534  C   GLY   100      48.017 134.259  42.771  1.00  0.00           C  
ATOM   1535  O   GLY   100      47.110 134.104  43.659  1.00  0.00           O  
ATOM   1536  H   GLY   100      50.538 134.305  41.215  1.00  0.00           H  
ATOM   1537  HA2 GLY   100      49.848 133.293  43.467  1.00  0.00           H  
ATOM   1538  HA3 GLY   100      49.576 134.995  43.963  1.00  0.00           H  
ATOM   1539  N   SER   101      47.760 134.428  41.500  1.00  0.00           N  
ATOM   1540  CA  SER   101      46.443 134.587  40.838  1.00  0.00           C  
ATOM   1541  C   SER   101      45.822 133.189  40.533  1.00  0.00           C  
ATOM   1542  O   SER   101      44.761 132.926  41.096  1.00  0.00           O  
ATOM   1543  CB  SER   101      46.571 135.466  39.566  1.00  0.00           C  
ATOM   1544  OG  SER   101      45.265 135.799  39.137  1.00  0.00           O  
ATOM   1545  H   SER   101      48.531 134.431  40.847  1.00  0.00           H  
ATOM   1546  HA  SER   101      45.680 135.070  41.449  1.00  0.00           H  
ATOM   1547  HB2 SER   101      47.071 136.359  39.940  1.00  0.00           H  
ATOM   1548  HB3 SER   101      47.163 134.991  38.783  1.00  0.00           H  
ATOM   1549  HG  SER   101      45.410 136.174  38.265  1.00  0.00           H  
ATOM   1550  N   ILE   102      46.368 132.416  39.609  1.00  0.00           N  
ATOM   1551  CA  ILE   102      45.799 131.122  39.193  1.00  0.00           C  
ATOM   1552  C   ILE   102      46.417 129.977  39.950  1.00  0.00           C  
ATOM   1553  O   ILE   102      47.607 129.815  40.044  1.00  0.00           O  
ATOM   1554  CB  ILE   102      45.966 130.817  37.653  1.00  0.00           C  
ATOM   1555  CG1 ILE   102      45.553 131.948  36.639  1.00  0.00           C  
ATOM   1556  CG2 ILE   102      45.386 129.497  37.149  1.00  0.00           C  
ATOM   1557  CD1 ILE   102      44.067 131.949  36.145  1.00  0.00           C  
ATOM   1558  H   ILE   102      47.112 132.808  39.050  1.00  0.00           H  
ATOM   1559  HA  ILE   102      44.723 131.214  39.340  1.00  0.00           H  
ATOM   1560  HB  ILE   102      47.042 130.676  37.548  1.00  0.00           H  
ATOM   1561 HG12 ILE   102      45.771 132.946  37.021  1.00  0.00           H  
ATOM   1562 HG13 ILE   102      46.217 131.880  35.777  1.00  0.00           H  
ATOM   1563 HG21 ILE   102      44.317 129.432  37.351  1.00  0.00           H  
ATOM   1564 HG22 ILE   102      45.482 129.462  36.064  1.00  0.00           H  
ATOM   1565 HG23 ILE   102      45.920 128.623  37.521  1.00  0.00           H  
ATOM   1566 HD11 ILE   102      43.375 132.171  36.957  1.00  0.00           H  
ATOM   1567 HD12 ILE   102      44.084 132.732  35.387  1.00  0.00           H  
ATOM   1568 HD13 ILE   102      43.766 131.008  35.683  1.00  0.00           H  
ATOM   1569  N   PRO   103      45.617 129.181  40.655  1.00  0.00           N  
ATOM   1570  CA  PRO   103      46.013 128.009  41.407  1.00  0.00           C  
ATOM   1571  C   PRO   103      46.527 126.917  40.408  1.00  0.00           C  
ATOM   1572  O   PRO   103      45.805 126.729  39.429  1.00  0.00           O  
ATOM   1573  CB  PRO   103      44.876 127.543  42.303  1.00  0.00           C  
ATOM   1574  CG  PRO   103      43.669 128.283  41.749  1.00  0.00           C  
ATOM   1575  CD  PRO   103      44.181 129.329  40.766  1.00  0.00           C  
ATOM   1576  HA  PRO   103      46.912 128.293  41.954  1.00  0.00           H  
ATOM   1577  HB2 PRO   103      44.769 126.459  42.259  1.00  0.00           H  
ATOM   1578  HB3 PRO   103      45.095 127.921  43.302  1.00  0.00           H  
ATOM   1579  HG2 PRO   103      42.967 127.539  41.370  1.00  0.00           H  
ATOM   1580  HG3 PRO   103      43.349 128.963  42.539  1.00  0.00           H  
ATOM   1581  HD2 PRO   103      43.575 129.357  39.860  1.00  0.00           H  
ATOM   1582  HD3 PRO   103      44.034 130.315  41.205  1.00  0.00           H  
ATOM   1583  N   ILE   104      47.595 126.269  40.560  1.00  0.00           N  
ATOM   1584  CA  ILE   104      48.189 125.343  39.600  1.00  0.00           C  
ATOM   1585  C   ILE   104      47.872 123.921  40.042  1.00  0.00           C  
ATOM   1586  O   ILE   104      47.338 123.129  39.263  1.00  0.00           O  
ATOM   1587  CB  ILE   104      49.759 125.575  39.492  1.00  0.00           C  
ATOM   1588  CG1 ILE   104      50.126 127.033  39.260  1.00  0.00           C  
ATOM   1589  CG2 ILE   104      50.301 124.693  38.353  1.00  0.00           C  
ATOM   1590  CD1 ILE   104      49.526 127.789  38.121  1.00  0.00           C  
ATOM   1591  H   ILE   104      48.185 126.332  41.378  1.00  0.00           H  
ATOM   1592  HA  ILE   104      47.802 125.402  38.583  1.00  0.00           H  
ATOM   1593  HB  ILE   104      50.267 125.227  40.391  1.00  0.00           H  
ATOM   1594 HG12 ILE   104      49.938 127.555  40.199  1.00  0.00           H  
ATOM   1595 HG13 ILE   104      51.201 127.186  39.171  1.00  0.00           H  
ATOM   1596 HG21 ILE   104      49.726 124.743  37.428  1.00  0.00           H  
ATOM   1597 HG22 ILE   104      51.305 125.024  38.087  1.00  0.00           H  
ATOM   1598 HG23 ILE   104      50.334 123.698  38.796  1.00  0.00           H  
ATOM   1599 HD11 ILE   104      48.449 127.899  38.244  1.00  0.00           H  
ATOM   1600 HD12 ILE   104      49.960 128.751  37.850  1.00  0.00           H  
ATOM   1601 HD13 ILE   104      49.716 127.227  37.206  1.00  0.00           H  
ATOM   1602  N   ASP   105      48.115 123.549  41.307  1.00  0.00           N  
ATOM   1603  CA  ASP   105      47.775 122.306  41.980  1.00  0.00           C  
ATOM   1604  C   ASP   105      47.627 122.435  43.462  1.00  0.00           C  
ATOM   1605  O   ASP   105      47.986 123.471  44.055  1.00  0.00           O  
ATOM   1606  CB  ASP   105      48.686 121.082  41.583  1.00  0.00           C  
ATOM   1607  CG  ASP   105      47.962 119.742  41.368  1.00  0.00           C  
ATOM   1608  OD1 ASP   105      48.501 118.866  40.645  1.00  0.00           O  
ATOM   1609  OD2 ASP   105      46.799 119.558  41.769  1.00  0.00           O1-
ATOM   1610  H   ASP   105      48.441 124.250  41.957  1.00  0.00           H  
ATOM   1611  HA  ASP   105      46.789 122.030  41.607  1.00  0.00           H  
ATOM   1612  HB2 ASP   105      49.239 121.293  40.668  1.00  0.00           H  
ATOM   1613  HB3 ASP   105      49.494 120.976  42.307  1.00  0.00           H  
ATOM   1614  N   GLN   106      47.105 121.330  44.064  1.00  0.00           N  
ATOM   1615  CA  GLN   106      47.055 121.188  45.525  1.00  0.00           C  
ATOM   1616  C   GLN   106      47.153 119.758  46.055  1.00  0.00           C  
ATOM   1617  O   GLN   106      46.733 118.897  45.278  1.00  0.00           O  
ATOM   1618  CB  GLN   106      45.876 121.973  46.086  1.00  0.00           C  
ATOM   1619  CG  GLN   106      44.485 121.403  45.785  1.00  0.00           C  
ATOM   1620  CD  GLN   106      43.382 121.582  46.905  1.00  0.00           C  
ATOM   1621  NE2 GLN   106      42.201 121.136  46.638  1.00  0.00           N  
ATOM   1622  OE1 GLN   106      43.597 122.158  47.989  1.00  0.00           O  
ATOM   1623  H   GLN   106      47.021 120.533  43.448  1.00  0.00           H  
ATOM   1624  HA  GLN   106      47.952 121.717  45.847  1.00  0.00           H  
ATOM   1625  HB2 GLN   106      46.076 122.036  47.156  1.00  0.00           H  
ATOM   1626  HB3 GLN   106      45.831 123.010  45.753  1.00  0.00           H  
ATOM   1627  HG2 GLN   106      44.160 121.766  44.810  1.00  0.00           H  
ATOM   1628  HG3 GLN   106      44.601 120.336  45.591  1.00  0.00           H  
ATOM   1629 HE21 GLN   106      41.516 121.210  47.376  1.00  0.00           H  
ATOM   1630 HE22 GLN   106      42.031 120.746  45.722  1.00  0.00           H  
ATOM   1631  N   ALA   107      47.789 119.591  47.204  1.00  0.00           N  
ATOM   1632  CA  ALA   107      48.297 118.226  47.625  1.00  0.00           C  
ATOM   1633  C   ALA   107      48.405 118.254  49.154  1.00  0.00           C  
ATOM   1634  O   ALA   107      48.820 119.196  49.697  1.00  0.00           O  
ATOM   1635  CB  ALA   107      49.628 117.828  46.975  1.00  0.00           C  
ATOM   1636  H   ALA   107      48.206 120.403  47.636  1.00  0.00           H  
ATOM   1637  HA  ALA   107      47.656 117.417  47.272  1.00  0.00           H  
ATOM   1638  HB1 ALA   107      49.893 116.865  47.413  1.00  0.00           H  
ATOM   1639  HB2 ALA   107      49.473 117.729  45.901  1.00  0.00           H  
ATOM   1640  HB3 ALA   107      50.369 118.620  47.084  1.00  0.00           H  
ATOM   1641  N   GLY   108      47.995 117.177  49.802  1.00  0.00           N  
ATOM   1642  CA  GLY   108      47.670 117.170  51.272  1.00  0.00           C  
ATOM   1643  C   GLY   108      47.838 115.793  52.001  1.00  0.00           C  
ATOM   1644  O   GLY   108      48.132 114.835  51.282  1.00  0.00           O  
ATOM   1645  H   GLY   108      47.842 116.375  49.208  1.00  0.00           H  
ATOM   1646  HA2 GLY   108      48.417 117.836  51.702  1.00  0.00           H  
ATOM   1647  HA3 GLY   108      46.703 117.652  51.418  1.00  0.00           H  
ATOM   1648  N   LEU   109      47.826 115.878  53.342  1.00  0.00           N  
ATOM   1649  CA  LEU   109      47.936 114.759  54.215  1.00  0.00           C  
ATOM   1650  C   LEU   109      46.780 114.800  55.212  1.00  0.00           C  
ATOM   1651  O   LEU   109      46.638 115.869  55.894  1.00  0.00           O  
ATOM   1652  CB  LEU   109      49.355 114.719  54.967  1.00  0.00           C  
ATOM   1653  CG  LEU   109      50.570 114.517  54.025  1.00  0.00           C  
ATOM   1654  CD1 LEU   109      51.879 114.678  54.765  1.00  0.00           C  
ATOM   1655  CD2 LEU   109      50.449 113.102  53.455  1.00  0.00           C  
ATOM   1656  H   LEU   109      47.596 116.791  53.708  1.00  0.00           H  
ATOM   1657  HA  LEU   109      47.820 113.779  53.752  1.00  0.00           H  
ATOM   1658  HB2 LEU   109      49.449 115.627  55.563  1.00  0.00           H  
ATOM   1659  HB3 LEU   109      49.469 113.889  55.665  1.00  0.00           H  
ATOM   1660  HG  LEU   109      50.444 115.218  53.200  1.00  0.00           H  
ATOM   1661 HD11 LEU   109      52.726 114.520  54.097  1.00  0.00           H  
ATOM   1662 HD12 LEU   109      51.840 115.724  55.067  1.00  0.00           H  
ATOM   1663 HD13 LEU   109      51.860 114.028  55.640  1.00  0.00           H  
ATOM   1664 HD21 LEU   109      51.318 112.770  52.887  1.00  0.00           H  
ATOM   1665 HD22 LEU   109      50.187 112.434  54.275  1.00  0.00           H  
ATOM   1666 HD23 LEU   109      49.546 113.025  52.850  1.00  0.00           H  
ATOM   1667  N   PHE   110      45.922 113.806  55.208  1.00  0.00           N  
ATOM   1668  CA  PHE   110      44.902 113.641  56.289  1.00  0.00           C  
ATOM   1669  C   PHE   110      45.574 112.848  57.522  1.00  0.00           C  
ATOM   1670  O   PHE   110      46.228 111.798  57.274  1.00  0.00           O  
ATOM   1671  CB  PHE   110      43.725 112.823  55.779  1.00  0.00           C  
ATOM   1672  CG  PHE   110      43.271 113.053  54.317  1.00  0.00           C  
ATOM   1673  CD1 PHE   110      43.288 111.885  53.440  1.00  0.00           C  
ATOM   1674  CD2 PHE   110      42.736 114.269  53.911  1.00  0.00           C  
ATOM   1675  CE1 PHE   110      42.774 112.065  52.147  1.00  0.00           C  
ATOM   1676  CE2 PHE   110      42.283 114.401  52.605  1.00  0.00           C  
ATOM   1677  CZ  PHE   110      42.377 113.344  51.720  1.00  0.00           C  
ATOM   1678  H   PHE   110      46.222 113.008  54.666  1.00  0.00           H  
ATOM   1679  HA  PHE   110      44.622 114.643  56.614  1.00  0.00           H  
ATOM   1680  HB2 PHE   110      43.920 111.791  56.071  1.00  0.00           H  
ATOM   1681  HB3 PHE   110      42.901 113.088  56.442  1.00  0.00           H  
ATOM   1682  HD1 PHE   110      43.622 110.927  53.811  1.00  0.00           H  
ATOM   1683  HD2 PHE   110      42.734 115.127  54.566  1.00  0.00           H  
ATOM   1684  HE1 PHE   110      42.881 111.271  51.424  1.00  0.00           H  
ATOM   1685  HE2 PHE   110      41.738 115.283  52.302  1.00  0.00           H  
ATOM   1686  HZ  PHE   110      41.844 113.401  50.783  1.00  0.00           H  
ATOM   1687  N   LEU   111      45.483 113.377  58.733  1.00  0.00           N  
ATOM   1688  CA  LEU   111      46.304 112.772  59.857  1.00  0.00           C  
ATOM   1689  C   LEU   111      45.497 112.413  61.066  1.00  0.00           C  
ATOM   1690  O   LEU   111      44.437 113.027  61.314  1.00  0.00           O  
ATOM   1691  CB  LEU   111      47.394 113.792  60.161  1.00  0.00           C  
ATOM   1692  CG  LEU   111      48.407 114.280  59.064  1.00  0.00           C  
ATOM   1693  CD1 LEU   111      49.137 115.574  59.542  1.00  0.00           C  
ATOM   1694  CD2 LEU   111      49.426 113.194  58.828  1.00  0.00           C  
ATOM   1695  H   LEU   111      44.917 114.195  58.905  1.00  0.00           H  
ATOM   1696  HA  LEU   111      46.699 111.813  59.524  1.00  0.00           H  
ATOM   1697  HB2 LEU   111      46.827 114.630  60.566  1.00  0.00           H  
ATOM   1698  HB3 LEU   111      48.032 113.389  60.947  1.00  0.00           H  
ATOM   1699  HG  LEU   111      47.831 114.584  58.190  1.00  0.00           H  
ATOM   1700 HD11 LEU   111      48.431 116.376  59.760  1.00  0.00           H  
ATOM   1701 HD12 LEU   111      49.661 115.458  60.491  1.00  0.00           H  
ATOM   1702 HD13 LEU   111      49.956 115.856  58.881  1.00  0.00           H  
ATOM   1703 HD21 LEU   111      48.858 112.267  58.751  1.00  0.00           H  
ATOM   1704 HD22 LEU   111      49.873 113.437  57.863  1.00  0.00           H  
ATOM   1705 HD23 LEU   111      50.148 113.031  59.628  1.00  0.00           H  
ATOM   1706  N   THR   112      46.017 111.569  61.891  1.00  0.00           N  
ATOM   1707  CA  THR   112      45.592 111.086  63.208  1.00  0.00           C  
ATOM   1708  C   THR   112      46.854 110.985  64.098  1.00  0.00           C  
ATOM   1709  O   THR   112      47.778 110.247  63.691  1.00  0.00           O  
ATOM   1710  CB  THR   112      44.999 109.675  63.032  1.00  0.00           C  
ATOM   1711  CG2 THR   112      44.635 109.013  64.370  1.00  0.00           C  
ATOM   1712  OG1 THR   112      43.790 109.604  62.380  1.00  0.00           O  
ATOM   1713  H   THR   112      46.853 111.139  61.523  1.00  0.00           H  
ATOM   1714  HA  THR   112      44.800 111.653  63.695  1.00  0.00           H  
ATOM   1715  HB  THR   112      45.768 109.116  62.499  1.00  0.00           H  
ATOM   1716  HG1 THR   112      44.002 109.394  61.467  1.00  0.00           H  
ATOM   1717 HG21 THR   112      45.521 108.617  64.867  1.00  0.00           H  
ATOM   1718 HG22 THR   112      44.092 109.718  65.000  1.00  0.00           H  
ATOM   1719 HG23 THR   112      44.070 108.089  64.247  1.00  0.00           H  
ATOM   1720  N   ALA   113      46.886 111.662  65.229  1.00  0.00           N  
ATOM   1721  CA  ALA   113      47.970 111.399  66.153  1.00  0.00           C  
ATOM   1722  C   ALA   113      47.705 110.235  67.108  1.00  0.00           C  
ATOM   1723  O   ALA   113      46.606 110.085  67.536  1.00  0.00           O  
ATOM   1724  CB  ALA   113      48.427 112.692  66.840  1.00  0.00           C  
ATOM   1725  H   ALA   113      46.057 112.141  65.550  1.00  0.00           H  
ATOM   1726  HA  ALA   113      48.819 111.087  65.544  1.00  0.00           H  
ATOM   1727  HB1 ALA   113      47.571 113.268  67.192  1.00  0.00           H  
ATOM   1728  HB2 ALA   113      49.130 112.477  67.646  1.00  0.00           H  
ATOM   1729  HB3 ALA   113      48.933 113.384  66.168  1.00  0.00           H  
ATOM   1730  N   ILE   114      48.811 109.478  67.414  1.00  0.00           N  
ATOM   1731  CA  ILE   114      48.813 108.352  68.389  1.00  0.00           C  
ATOM   1732  C   ILE   114      50.016 108.380  69.307  1.00  0.00           C  
ATOM   1733  O   ILE   114      51.045 108.964  69.018  1.00  0.00           O  
ATOM   1734  CB  ILE   114      48.684 107.019  67.619  1.00  0.00           C  
ATOM   1735  CG1 ILE   114      48.303 105.830  68.504  1.00  0.00           C  
ATOM   1736  CG2 ILE   114      50.120 106.812  66.820  1.00  0.00           C  
ATOM   1737  CD1 ILE   114      47.663 104.718  67.729  1.00  0.00           C  
ATOM   1738  H   ILE   114      49.664 109.658  66.903  1.00  0.00           H  
ATOM   1739  HA  ILE   114      47.973 108.586  69.043  1.00  0.00           H  
ATOM   1740  HB  ILE   114      47.942 107.117  66.827  1.00  0.00           H  
ATOM   1741 HG12 ILE   114      49.163 105.464  69.065  1.00  0.00           H  
ATOM   1742 HG13 ILE   114      47.509 106.160  69.175  1.00  0.00           H  
ATOM   1743 HG21 ILE   114      50.040 106.035  66.059  1.00  0.00           H  
ATOM   1744 HG22 ILE   114      50.384 107.772  66.379  1.00  0.00           H  
ATOM   1745 HG23 ILE   114      50.901 106.530  67.526  1.00  0.00           H  
ATOM   1746 HD11 ILE   114      48.517 104.302  67.194  1.00  0.00           H  
ATOM   1747 HD12 ILE   114      47.410 103.901  68.405  1.00  0.00           H  
ATOM   1748 HD13 ILE   114      46.948 105.024  66.965  1.00  0.00           H  
ATOM   1749  N   GLU   115      49.893 107.625  70.424  1.00  0.00           N  
ATOM   1750  CA  GLU   115      51.068 107.196  71.259  1.00  0.00           C  
ATOM   1751  C   GLU   115      50.855 105.825  71.857  1.00  0.00           C  
ATOM   1752  O   GLU   115      49.735 105.309  71.914  1.00  0.00           O  
ATOM   1753  CB  GLU   115      51.454 108.226  72.207  1.00  0.00           C  
ATOM   1754  CG  GLU   115      50.307 108.761  73.157  1.00  0.00           C  
ATOM   1755  CD  GLU   115      50.762 109.786  74.207  1.00  0.00           C  
ATOM   1756  OE1 GLU   115      51.859 110.443  74.013  1.00  0.00           O  
ATOM   1757  OE2 GLU   115      50.009 110.054  75.214  1.00  0.00           O1-
ATOM   1758  H   GLU   115      48.968 107.231  70.517  1.00  0.00           H  
ATOM   1759  HA  GLU   115      51.983 107.092  70.675  1.00  0.00           H  
ATOM   1760  HB2 GLU   115      52.378 108.134  72.778  1.00  0.00           H  
ATOM   1761  HB3 GLU   115      51.801 109.108  71.668  1.00  0.00           H  
ATOM   1762  HG2 GLU   115      49.548 109.332  72.623  1.00  0.00           H  
ATOM   1763  HG3 GLU   115      49.825 107.917  73.651  1.00  0.00           H  
ATOM   1764  N   ILE   116      52.009 105.142  72.092  1.00  0.00           N  
ATOM   1765  CA  ILE   116      52.167 103.666  72.320  1.00  0.00           C  
ATOM   1766  C   ILE   116      53.320 103.440  73.388  1.00  0.00           C  
ATOM   1767  O   ILE   116      54.495 103.808  73.099  1.00  0.00           O  
ATOM   1768  CB  ILE   116      52.435 102.869  71.034  1.00  0.00           C  
ATOM   1769  CG1 ILE   116      51.459 103.252  69.950  1.00  0.00           C  
ATOM   1770  CG2 ILE   116      52.347 101.378  71.472  1.00  0.00           C  
ATOM   1771  CD1 ILE   116      51.615 102.443  68.621  1.00  0.00           C  
ATOM   1772  H   ILE   116      52.877 105.658  72.087  1.00  0.00           H  
ATOM   1773  HA  ILE   116      51.237 103.355  72.796  1.00  0.00           H  
ATOM   1774  HB  ILE   116      53.463 103.103  70.754  1.00  0.00           H  
ATOM   1775 HG12 ILE   116      50.417 103.151  70.254  1.00  0.00           H  
ATOM   1776 HG13 ILE   116      51.598 104.301  69.690  1.00  0.00           H  
ATOM   1777 HG21 ILE   116      53.224 101.065  72.039  1.00  0.00           H  
ATOM   1778 HG22 ILE   116      51.439 101.164  72.036  1.00  0.00           H  
ATOM   1779 HG23 ILE   116      52.371 100.726  70.599  1.00  0.00           H  
ATOM   1780 HD11 ILE   116      51.493 101.415  68.963  1.00  0.00           H  
ATOM   1781 HD12 ILE   116      50.846 102.811  67.941  1.00  0.00           H  
ATOM   1782 HD13 ILE   116      52.604 102.534  68.173  1.00  0.00           H  
ATOM   1783  N   SER   117      53.119 102.605  74.427  1.00  0.00           N  
ATOM   1784  CA  SER   117      54.247 102.102  75.205  1.00  0.00           C  
ATOM   1785  C   SER   117      54.051 100.634  75.569  1.00  0.00           C  
ATOM   1786  O   SER   117      52.932 100.240  75.934  1.00  0.00           O  
ATOM   1787  CB  SER   117      54.475 103.046  76.509  1.00  0.00           C  
ATOM   1788  OG  SER   117      55.733 102.860  77.071  1.00  0.00           O  
ATOM   1789  H   SER   117      52.189 102.346  74.725  1.00  0.00           H  
ATOM   1790  HA  SER   117      55.240 102.195  74.766  1.00  0.00           H  
ATOM   1791  HB2 SER   117      54.310 104.092  76.249  1.00  0.00           H  
ATOM   1792  HB3 SER   117      53.666 102.749  77.176  1.00  0.00           H  
ATOM   1793  HG  SER   117      55.585 102.252  77.799  1.00  0.00           H  
ATOM   1794  N   LEU   118      55.064  99.839  75.602  1.00  0.00           N  
ATOM   1795  CA  LEU   118      55.097  98.479  76.180  1.00  0.00           C  
ATOM   1796  C   LEU   118      56.158  98.528  77.351  1.00  0.00           C  
ATOM   1797  O   LEU   118      57.214  99.107  77.231  1.00  0.00           O  
ATOM   1798  CB  LEU   118      55.435  97.353  75.092  1.00  0.00           C  
ATOM   1799  CG  LEU   118      55.765  96.014  75.744  1.00  0.00           C  
ATOM   1800  CD1 LEU   118      54.515  95.465  76.540  1.00  0.00           C  
ATOM   1801  CD2 LEU   118      56.122  94.952  74.672  1.00  0.00           C  
ATOM   1802  H   LEU   118      55.939 100.269  75.338  1.00  0.00           H  
ATOM   1803  HA  LEU   118      54.106  98.418  76.629  1.00  0.00           H  
ATOM   1804  HB2 LEU   118      54.539  97.243  74.481  1.00  0.00           H  
ATOM   1805  HB3 LEU   118      56.316  97.655  74.527  1.00  0.00           H  
ATOM   1806  HG  LEU   118      56.606  96.095  76.434  1.00  0.00           H  
ATOM   1807 HD11 LEU   118      54.279  96.216  77.294  1.00  0.00           H  
ATOM   1808 HD12 LEU   118      53.761  95.446  75.753  1.00  0.00           H  
ATOM   1809 HD13 LEU   118      54.741  94.549  77.086  1.00  0.00           H  
ATOM   1810 HD21 LEU   118      56.304  93.988  75.147  1.00  0.00           H  
ATOM   1811 HD22 LEU   118      55.410  94.902  73.848  1.00  0.00           H  
ATOM   1812 HD23 LEU   118      57.041  95.265  74.175  1.00  0.00           H  
ATOM   1813  N   ASP   119      55.840  97.958  78.567  1.00  0.00           N  
ATOM   1814  CA  ASP   119      56.616  98.147  79.763  1.00  0.00           C  
ATOM   1815  C   ASP   119      56.647  96.943  80.757  1.00  0.00           C  
ATOM   1816  O   ASP   119      55.714  96.092  80.764  1.00  0.00           O  
ATOM   1817  CB  ASP   119      56.145  99.394  80.608  1.00  0.00           C  
ATOM   1818  CG  ASP   119      56.743 100.711  80.086  1.00  0.00           C  
ATOM   1819  OD1 ASP   119      57.840 101.101  80.498  1.00  0.00           O  
ATOM   1820  OD2 ASP   119      56.132 101.304  79.155  1.00  0.00           O1-
ATOM   1821  H   ASP   119      54.881  97.669  78.700  1.00  0.00           H  
ATOM   1822  HA  ASP   119      57.654  98.341  79.495  1.00  0.00           H  
ATOM   1823  HB2 ASP   119      55.071  99.573  80.577  1.00  0.00           H  
ATOM   1824  HB3 ASP   119      56.532  99.282  81.621  1.00  0.00           H  
ATOM   1825  N   VAL   120      57.727  96.776  81.505  1.00  0.00           N  
ATOM   1826  CA  VAL   120      57.911  95.677  82.579  1.00  0.00           C  
ATOM   1827  C   VAL   120      58.213  96.285  83.963  1.00  0.00           C  
ATOM   1828  O   VAL   120      58.257  97.482  84.162  1.00  0.00           O  
ATOM   1829  CB  VAL   120      59.030  94.860  82.145  1.00  0.00           C  
ATOM   1830  CG1 VAL   120      58.647  94.058  80.969  1.00  0.00           C  
ATOM   1831  CG2 VAL   120      60.304  95.710  81.836  1.00  0.00           C  
ATOM   1832  H   VAL   120      58.386  97.540  81.458  1.00  0.00           H  
ATOM   1833  HA  VAL   120      57.038  95.069  82.814  1.00  0.00           H  
ATOM   1834  HB  VAL   120      59.311  94.111  82.886  1.00  0.00           H  
ATOM   1835 HG11 VAL   120      59.412  93.299  80.803  1.00  0.00           H  
ATOM   1836 HG12 VAL   120      57.738  93.500  81.196  1.00  0.00           H  
ATOM   1837 HG13 VAL   120      58.605  94.703  80.092  1.00  0.00           H  
ATOM   1838 HG21 VAL   120      61.104  95.174  81.325  1.00  0.00           H  
ATOM   1839 HG22 VAL   120      60.041  96.563  81.211  1.00  0.00           H  
ATOM   1840 HG23 VAL   120      60.714  96.069  82.780  1.00  0.00           H  
ATOM   1841  N   ASP   121      58.428  95.435  85.026  1.00  0.00           N  
ATOM   1842  CA  ASP   121      59.102  95.842  86.318  1.00  0.00           C  
ATOM   1843  C   ASP   121      60.614  96.001  86.027  1.00  0.00           C  
ATOM   1844  O   ASP   121      61.416  95.162  86.345  1.00  0.00           O  
ATOM   1845  CB  ASP   121      58.902  94.692  87.416  1.00  0.00           C  
ATOM   1846  CG  ASP   121      59.508  95.178  88.722  1.00  0.00           C  
ATOM   1847  OD1 ASP   121      59.530  96.365  88.982  1.00  0.00           O  
ATOM   1848  OD2 ASP   121      60.008  94.316  89.461  1.00  0.00           O1-
ATOM   1849  H   ASP   121      58.519  94.457  84.789  1.00  0.00           H  
ATOM   1850  HA  ASP   121      58.633  96.767  86.654  1.00  0.00           H  
ATOM   1851  HB2 ASP   121      57.851  94.528  87.656  1.00  0.00           H  
ATOM   1852  HB3 ASP   121      59.269  93.734  87.048  1.00  0.00           H  
ATOM   1853  N   ALA   122      60.975  97.055  85.321  1.00  0.00           N  
ATOM   1854  CA  ALA   122      62.419  97.398  85.143  1.00  0.00           C  
ATOM   1855  C   ALA   122      63.173  97.971  86.372  1.00  0.00           C  
ATOM   1856  O   ALA   122      64.372  97.727  86.410  1.00  0.00           O  
ATOM   1857  CB  ALA   122      62.616  98.324  83.806  1.00  0.00           C  
ATOM   1858  H   ALA   122      60.256  97.729  85.101  1.00  0.00           H  
ATOM   1859  HA  ALA   122      62.895  96.443  84.919  1.00  0.00           H  
ATOM   1860  HB1 ALA   122      62.181  97.824  82.940  1.00  0.00           H  
ATOM   1861  HB2 ALA   122      62.104  99.285  83.848  1.00  0.00           H  
ATOM   1862  HB3 ALA   122      63.666  98.468  83.552  1.00  0.00           H  
ATOM   1863  N   ASP   123      62.536  98.740  87.250  1.00  0.00           N  
ATOM   1864  CA  ASP   123      63.262  99.179  88.466  1.00  0.00           C  
ATOM   1865  C   ASP   123      63.160  98.192  89.701  1.00  0.00           C  
ATOM   1866  O   ASP   123      63.660  98.511  90.802  1.00  0.00           O  
ATOM   1867  CB  ASP   123      62.805 100.601  88.843  1.00  0.00           C  
ATOM   1868  CG  ASP   123      61.356 100.790  89.284  1.00  0.00           C  
ATOM   1869  OD1 ASP   123      60.981 101.978  89.362  1.00  0.00           O  
ATOM   1870  OD2 ASP   123      60.670  99.792  89.630  1.00  0.00           O1-
ATOM   1871  H   ASP   123      61.550  98.845  87.055  1.00  0.00           H  
ATOM   1872  HA  ASP   123      64.341  99.244  88.329  1.00  0.00           H  
ATOM   1873  HB2 ASP   123      63.532 101.113  89.473  1.00  0.00           H  
ATOM   1874  HB3 ASP   123      62.981 101.226  87.968  1.00  0.00           H  
ATOM   1875  N   ARG   124      62.670  96.985  89.505  1.00  0.00           N  
ATOM   1876  CA  ARG   124      62.880  95.761  90.367  1.00  0.00           C  
ATOM   1877  C   ARG   124      62.270  95.871  91.771  1.00  0.00           C  
ATOM   1878  O   ARG   124      62.819  95.416  92.759  1.00  0.00           O  
ATOM   1879  CB  ARG   124      64.362  95.324  90.353  1.00  0.00           C  
ATOM   1880  CG  ARG   124      65.036  95.265  89.021  1.00  0.00           C  
ATOM   1881  CD  ARG   124      66.526  94.829  89.171  1.00  0.00           C  
ATOM   1882  NE  ARG   124      67.119  94.703  87.831  1.00  0.00           N  
ATOM   1883  CZ  ARG   124      68.408  94.606  87.478  1.00  0.00           C  
ATOM   1884  NH1 ARG   124      69.486  94.789  88.235  1.00  0.00           N1+
ATOM   1885  NH2 ARG   124      68.673  94.335  86.237  1.00  0.00           N  
ATOM   1886  H   ARG   124      62.189  96.839  88.630  1.00  0.00           H  
ATOM   1887  HA  ARG   124      62.377  94.972  89.808  1.00  0.00           H  
ATOM   1888  HB2 ARG   124      65.003  95.902  91.019  1.00  0.00           H  
ATOM   1889  HB3 ARG   124      64.430  94.304  90.729  1.00  0.00           H  
ATOM   1890  HG2 ARG   124      64.437  94.587  88.414  1.00  0.00           H  
ATOM   1891  HG3 ARG   124      65.093  96.290  88.653  1.00  0.00           H  
ATOM   1892  HD2 ARG   124      67.102  95.575  89.719  1.00  0.00           H  
ATOM   1893  HD3 ARG   124      66.612  93.896  89.729  1.00  0.00           H  
ATOM   1894  HE  ARG   124      66.480  94.415  87.104  1.00  0.00           H  
ATOM   1895 HH11 ARG   124      69.608  95.070  89.197  1.00  0.00           H  
ATOM   1896 HH12 ARG   124      70.361  94.914  87.746  1.00  0.00           H  
ATOM   1897 HH21 ARG   124      67.963  94.220  85.528  1.00  0.00           H  
ATOM   1898 HH22 ARG   124      69.634  94.534  85.997  1.00  0.00           H  
ATOM   1899  N   ASP   125      61.042  96.391  91.788  1.00  0.00           N  
ATOM   1900  CA  ASP   125      60.290  96.530  93.098  1.00  0.00           C  
ATOM   1901  C   ASP   125      59.122  95.579  93.130  1.00  0.00           C  
ATOM   1902  O   ASP   125      58.452  95.346  94.138  1.00  0.00           O  
ATOM   1903  CB  ASP   125      59.738  98.020  93.229  1.00  0.00           C  
ATOM   1904  CG  ASP   125      58.607  98.408  92.324  1.00  0.00           C  
ATOM   1905  OD1 ASP   125      57.869  99.388  92.643  1.00  0.00           O  
ATOM   1906  OD2 ASP   125      58.418  97.859  91.207  1.00  0.00           O1-
ATOM   1907  H   ASP   125      60.606  96.349  90.878  1.00  0.00           H  
ATOM   1908  HA  ASP   125      60.996  96.404  93.919  1.00  0.00           H  
ATOM   1909  HB2 ASP   125      59.390  98.210  94.244  1.00  0.00           H  
ATOM   1910  HB3 ASP   125      60.520  98.738  92.982  1.00  0.00           H  
ATOM   1911  N   GLY   126      58.795  94.946  91.989  1.00  0.00           N  
ATOM   1912  CA  GLY   126      57.811  93.903  91.818  1.00  0.00           C  
ATOM   1913  C   GLY   126      56.535  94.443  91.015  1.00  0.00           C  
ATOM   1914  O   GLY   126      55.524  93.708  90.823  1.00  0.00           O  
ATOM   1915  H   GLY   126      59.294  95.110  91.126  1.00  0.00           H  
ATOM   1916  HA2 GLY   126      58.312  93.099  91.279  1.00  0.00           H  
ATOM   1917  HA3 GLY   126      57.406  93.523  92.756  1.00  0.00           H  
ATOM   1918  N   VAL   127      56.587  95.693  90.488  1.00  0.00           N  
ATOM   1919  CA  VAL   127      55.432  96.307  89.865  1.00  0.00           C  
ATOM   1920  C   VAL   127      55.809  96.831  88.423  1.00  0.00           C  
ATOM   1921  O   VAL   127      56.775  97.507  88.187  1.00  0.00           O  
ATOM   1922  CB  VAL   127      54.934  97.479  90.763  1.00  0.00           C  
ATOM   1923  CG1 VAL   127      53.857  98.468  90.180  1.00  0.00           C  
ATOM   1924  CG2 VAL   127      54.393  96.929  92.133  1.00  0.00           C  
ATOM   1925  H   VAL   127      57.413  96.192  90.785  1.00  0.00           H  
ATOM   1926  HA  VAL   127      54.685  95.545  89.640  1.00  0.00           H  
ATOM   1927  HB  VAL   127      55.870  97.985  90.997  1.00  0.00           H  
ATOM   1928 HG11 VAL   127      54.358  99.011  89.378  1.00  0.00           H  
ATOM   1929 HG12 VAL   127      53.057  97.820  89.823  1.00  0.00           H  
ATOM   1930 HG13 VAL   127      53.579  99.187  90.950  1.00  0.00           H  
ATOM   1931 HG21 VAL   127      54.883  97.567  92.868  1.00  0.00           H  
ATOM   1932 HG22 VAL   127      53.310  97.049  92.157  1.00  0.00           H  
ATOM   1933 HG23 VAL   127      54.695  95.890  92.266  1.00  0.00           H  
ATOM   1934  N   VAL   128      54.973  96.625  87.427  1.00  0.00           N  
ATOM   1935  CA  VAL   128      55.048  97.275  86.087  1.00  0.00           C  
ATOM   1936  C   VAL   128      55.237  98.842  85.966  1.00  0.00           C  
ATOM   1937  O   VAL   128      54.492  99.589  86.588  1.00  0.00           O  
ATOM   1938  CB  VAL   128      54.146  96.706  85.034  1.00  0.00           C  
ATOM   1939  CG1 VAL   128      54.462  97.158  83.549  1.00  0.00           C  
ATOM   1940  CG2 VAL   128      54.211  95.170  84.929  1.00  0.00           C  
ATOM   1941  H   VAL   128      54.206  95.984  87.574  1.00  0.00           H  
ATOM   1942  HA  VAL   128      55.980  96.892  85.670  1.00  0.00           H  
ATOM   1943  HB  VAL   128      53.161  96.924  85.445  1.00  0.00           H  
ATOM   1944 HG11 VAL   128      55.549  97.073  83.563  1.00  0.00           H  
ATOM   1945 HG12 VAL   128      53.965  96.645  82.726  1.00  0.00           H  
ATOM   1946 HG13 VAL   128      54.148  98.172  83.302  1.00  0.00           H  
ATOM   1947 HG21 VAL   128      53.414  94.911  84.232  1.00  0.00           H  
ATOM   1948 HG22 VAL   128      55.183  94.902  84.515  1.00  0.00           H  
ATOM   1949 HG23 VAL   128      54.083  94.588  85.842  1.00  0.00           H  
ATOM   1950  N   GLU   129      56.186  99.306  85.179  1.00  0.00           N  
ATOM   1951  CA  GLU   129      56.499 100.706  84.870  1.00  0.00           C  
ATOM   1952  C   GLU   129      55.580 101.350  83.738  1.00  0.00           C  
ATOM   1953  O   GLU   129      54.841 100.701  83.107  1.00  0.00           O  
ATOM   1954  CB  GLU   129      57.965 100.732  84.302  1.00  0.00           C  
ATOM   1955  CG  GLU   129      59.111 100.605  85.243  1.00  0.00           C  
ATOM   1956  CD  GLU   129      58.986 100.031  86.537  1.00  0.00           C  
ATOM   1957  OE1 GLU   129      58.133 100.317  87.388  1.00  0.00           O  
ATOM   1958  OE2 GLU   129      59.609  98.966  86.831  1.00  0.00           O1-
ATOM   1959  H   GLU   129      56.676  98.671  84.565  1.00  0.00           H  
ATOM   1960  HA  GLU   129      56.273 101.197  85.817  1.00  0.00           H  
ATOM   1961  HB2 GLU   129      57.863  99.960  83.538  1.00  0.00           H  
ATOM   1962  HB3 GLU   129      58.000 101.688  83.780  1.00  0.00           H  
ATOM   1963  HG2 GLU   129      59.870  99.993  84.754  1.00  0.00           H  
ATOM   1964  HG3 GLU   129      59.561 101.570  85.475  1.00  0.00           H  
ATOM   1965  N   LYS   130      55.642 102.708  83.610  1.00  0.00           N  
ATOM   1966  CA  LYS   130      55.010 103.452  82.473  1.00  0.00           C  
ATOM   1967  C   LYS   130      56.070 104.334  81.801  1.00  0.00           C  
ATOM   1968  O   LYS   130      56.596 105.260  82.410  1.00  0.00           O  
ATOM   1969  CB  LYS   130      53.746 104.195  82.977  1.00  0.00           C  
ATOM   1970  CG  LYS   130      53.044 104.982  81.865  1.00  0.00           C  
ATOM   1971  CD  LYS   130      51.863 105.865  82.305  1.00  0.00           C  
ATOM   1972  CE  LYS   130      51.174 106.659  81.185  1.00  0.00           C  
ATOM   1973  NZ  LYS   130      49.967 107.329  81.729  1.00  0.00           N1+
ATOM   1974  H   LYS   130      56.278 103.193  84.227  1.00  0.00           H  
ATOM   1975  HA  LYS   130      54.538 102.726  81.811  1.00  0.00           H  
ATOM   1976  HB2 LYS   130      53.039 103.497  83.424  1.00  0.00           H  
ATOM   1977  HB3 LYS   130      53.999 104.868  83.797  1.00  0.00           H  
ATOM   1978  HG2 LYS   130      53.735 105.595  81.288  1.00  0.00           H  
ATOM   1979  HG3 LYS   130      52.693 104.221  81.168  1.00  0.00           H  
ATOM   1980  HD2 LYS   130      51.137 105.181  82.744  1.00  0.00           H  
ATOM   1981  HD3 LYS   130      52.220 106.610  83.015  1.00  0.00           H  
ATOM   1982  HE2 LYS   130      51.923 107.327  80.758  1.00  0.00           H  
ATOM   1983  HE3 LYS   130      50.896 105.939  80.415  1.00  0.00           H  
ATOM   1984  HZ1 LYS   130      49.561 107.851  80.965  1.00  0.00           H  
ATOM   1985  HZ2 LYS   130      49.396 106.662  82.229  1.00  0.00           H  
ATOM   1986  HZ3 LYS   130      50.151 108.121  82.328  1.00  0.00           H  
ATOM   1987  N   ASN   131      56.190 104.156  80.485  1.00  0.00           N  
ATOM   1988  CA  ASN   131      57.084 104.941  79.630  1.00  0.00           C  
ATOM   1989  C   ASN   131      58.557 104.905  80.036  1.00  0.00           C  
ATOM   1990  O   ASN   131      59.238 105.936  79.815  1.00  0.00           O  
ATOM   1991  CB  ASN   131      56.603 106.414  79.501  1.00  0.00           C  
ATOM   1992  CG  ASN   131      55.239 106.526  78.797  1.00  0.00           C  
ATOM   1993  ND2 ASN   131      54.601 107.678  78.797  1.00  0.00           N  
ATOM   1994  OD1 ASN   131      54.763 105.622  78.110  1.00  0.00           O  
ATOM   1995  H   ASN   131      55.775 103.322  80.094  1.00  0.00           H  
ATOM   1996  HA  ASN   131      57.042 104.532  78.621  1.00  0.00           H  
ATOM   1997  HB2 ASN   131      56.581 106.980  80.432  1.00  0.00           H  
ATOM   1998  HB3 ASN   131      57.259 106.902  78.779  1.00  0.00           H  
ATOM   1999 HD21 ASN   131      53.831 107.879  78.175  1.00  0.00           H  
ATOM   2000 HD22 ASN   131      55.031 108.433  79.312  1.00  0.00           H  
ATOM   2001  N   ASN   132      59.077 103.939  80.758  1.00  0.00           N  
ATOM   2002  CA  ASN   132      60.367 103.960  81.391  1.00  0.00           C  
ATOM   2003  C   ASN   132      61.542 104.096  80.366  1.00  0.00           C  
ATOM   2004  O   ASN   132      61.598 103.357  79.329  1.00  0.00           O  
ATOM   2005  CB  ASN   132      60.536 102.618  82.203  1.00  0.00           C  
ATOM   2006  CG  ASN   132      61.845 102.433  82.942  1.00  0.00           C  
ATOM   2007  ND2 ASN   132      61.898 102.707  84.195  1.00  0.00           N  
ATOM   2008  OD1 ASN   132      62.854 101.984  82.418  1.00  0.00           O  
ATOM   2009  H   ASN   132      58.550 103.081  80.681  1.00  0.00           H  
ATOM   2010  HA  ASN   132      60.397 104.762  82.128  1.00  0.00           H  
ATOM   2011  HB2 ASN   132      59.755 102.625  82.963  1.00  0.00           H  
ATOM   2012  HB3 ASN   132      60.319 101.827  81.485  1.00  0.00           H  
ATOM   2013 HD21 ASN   132      62.709 102.421  84.725  1.00  0.00           H  
ATOM   2014 HD22 ASN   132      61.053 103.023  84.650  1.00  0.00           H  
ATOM   2015  N   PRO   133      62.569 104.993  80.616  1.00  0.00           N  
ATOM   2016  CA  PRO   133      63.614 105.439  79.680  1.00  0.00           C  
ATOM   2017  C   PRO   133      64.865 104.470  79.542  1.00  0.00           C  
ATOM   2018  O   PRO   133      65.768 104.739  78.822  1.00  0.00           O  
ATOM   2019  CB  PRO   133      64.056 106.817  80.286  1.00  0.00           C  
ATOM   2020  CG  PRO   133      64.072 106.439  81.726  1.00  0.00           C  
ATOM   2021  CD  PRO   133      62.797 105.688  81.869  1.00  0.00           C  
ATOM   2022  HA  PRO   133      63.161 105.587  78.699  1.00  0.00           H  
ATOM   2023  HB2 PRO   133      65.055 107.041  79.912  1.00  0.00           H  
ATOM   2024  HB3 PRO   133      63.316 107.560  79.990  1.00  0.00           H  
ATOM   2025  HG2 PRO   133      64.919 105.766  81.860  1.00  0.00           H  
ATOM   2026  HG3 PRO   133      64.117 107.322  82.363  1.00  0.00           H  
ATOM   2027  HD2 PRO   133      62.966 104.979  82.679  1.00  0.00           H  
ATOM   2028  HD3 PRO   133      61.944 106.340  82.054  1.00  0.00           H  
ATOM   2029  N   LYS   134      64.906 103.334  80.296  1.00  0.00           N  
ATOM   2030  CA  LYS   134      65.976 102.354  80.304  1.00  0.00           C  
ATOM   2031  C   LYS   134      65.504 100.896  80.131  1.00  0.00           C  
ATOM   2032  O   LYS   134      66.415 100.047  79.943  1.00  0.00           O  
ATOM   2033  CB  LYS   134      66.829 102.595  81.584  1.00  0.00           C  
ATOM   2034  CG  LYS   134      67.684 103.824  81.741  1.00  0.00           C  
ATOM   2035  CD  LYS   134      68.480 103.613  83.071  1.00  0.00           C  
ATOM   2036  CE  LYS   134      69.499 104.668  83.483  1.00  0.00           C  
ATOM   2037  NZ  LYS   134      68.889 106.027  83.332  1.00  0.00           N1+
ATOM   2038  H   LYS   134      64.152 103.056  80.909  1.00  0.00           H  
ATOM   2039  HA  LYS   134      66.572 102.597  79.424  1.00  0.00           H  
ATOM   2040  HB2 LYS   134      66.339 102.258  82.498  1.00  0.00           H  
ATOM   2041  HB3 LYS   134      67.559 101.788  81.518  1.00  0.00           H  
ATOM   2042  HG2 LYS   134      68.357 104.054  80.914  1.00  0.00           H  
ATOM   2043  HG3 LYS   134      66.992 104.654  81.876  1.00  0.00           H  
ATOM   2044  HD2 LYS   134      67.751 103.363  83.842  1.00  0.00           H  
ATOM   2045  HD3 LYS   134      69.008 102.660  83.111  1.00  0.00           H  
ATOM   2046  HE2 LYS   134      69.861 104.507  84.498  1.00  0.00           H  
ATOM   2047  HE3 LYS   134      70.272 104.656  82.715  1.00  0.00           H  
ATOM   2048  HZ1 LYS   134      69.450 106.577  83.966  1.00  0.00           H  
ATOM   2049  HZ2 LYS   134      68.971 106.215  82.343  1.00  0.00           H  
ATOM   2050  HZ3 LYS   134      67.925 106.092  83.626  1.00  0.00           H  
ATOM   2051  N   LYS   135      64.207 100.602  79.992  1.00  0.00           N  
ATOM   2052  CA  LYS   135      63.508  99.330  79.735  1.00  0.00           C  
ATOM   2053  C   LYS   135      64.031  98.537  78.529  1.00  0.00           C  
ATOM   2054  O   LYS   135      63.721  97.334  78.475  1.00  0.00           O  
ATOM   2055  CB  LYS   135      62.006  99.570  79.615  1.00  0.00           C  
ATOM   2056  CG  LYS   135      61.574 100.274  78.266  1.00  0.00           C  
ATOM   2057  CD  LYS   135      60.057 100.581  78.306  1.00  0.00           C  
ATOM   2058  CE  LYS   135      59.536 100.827  76.887  1.00  0.00           C  
ATOM   2059  NZ  LYS   135      58.329 101.717  76.851  1.00  0.00           N1+
ATOM   2060  H   LYS   135      63.597 101.392  80.148  1.00  0.00           H  
ATOM   2061  HA  LYS   135      63.732  98.732  80.619  1.00  0.00           H  
ATOM   2062  HB2 LYS   135      61.480  98.650  79.871  1.00  0.00           H  
ATOM   2063  HB3 LYS   135      61.838 100.225  80.470  1.00  0.00           H  
ATOM   2064  HG2 LYS   135      62.195 101.162  78.149  1.00  0.00           H  
ATOM   2065  HG3 LYS   135      61.714  99.546  77.467  1.00  0.00           H  
ATOM   2066  HD2 LYS   135      59.358  99.802  78.609  1.00  0.00           H  
ATOM   2067  HD3 LYS   135      59.854 101.468  78.908  1.00  0.00           H  
ATOM   2068  HE2 LYS   135      60.270 101.353  76.277  1.00  0.00           H  
ATOM   2069  HE3 LYS   135      59.426  99.901  76.322  1.00  0.00           H  
ATOM   2070  HZ1 LYS   135      58.514 102.678  77.101  1.00  0.00           H  
ATOM   2071  HZ2 LYS   135      57.846 101.691  75.965  1.00  0.00           H  
ATOM   2072  HZ3 LYS   135      57.703 101.275  77.508  1.00  0.00           H  
ATOM   2073  N   ALA   136      64.812  99.112  77.558  1.00  0.00           N  
ATOM   2074  CA  ALA   136      65.412  98.422  76.414  1.00  0.00           C  
ATOM   2075  C   ALA   136      66.868  97.900  76.701  1.00  0.00           C  
ATOM   2076  O   ALA   136      67.447  97.262  75.856  1.00  0.00           O  
ATOM   2077  CB  ALA   136      65.399  99.406  75.247  1.00  0.00           C  
ATOM   2078  H   ALA   136      65.081 100.086  77.582  1.00  0.00           H  
ATOM   2079  HA  ALA   136      64.778  97.545  76.285  1.00  0.00           H  
ATOM   2080  HB1 ALA   136      64.369  99.591  74.943  1.00  0.00           H  
ATOM   2081  HB2 ALA   136      65.949 100.328  75.438  1.00  0.00           H  
ATOM   2082  HB3 ALA   136      65.823  98.862  74.403  1.00  0.00           H  
ATOM   2083  N   SER   137      67.391  98.043  77.943  1.00  0.00           N  
ATOM   2084  CA  SER   137      68.760  97.689  78.304  1.00  0.00           C  
ATOM   2085  C   SER   137      68.681  97.013  79.682  1.00  0.00           C  
ATOM   2086  O   SER   137      67.669  97.233  80.470  1.00  0.00           O  
ATOM   2087  CB  SER   137      69.623  98.964  78.513  1.00  0.00           C  
ATOM   2088  OG  SER   137      70.969  98.767  78.754  1.00  0.00           O  
ATOM   2089  H   SER   137      66.885  98.641  78.580  1.00  0.00           H  
ATOM   2090  HA  SER   137      69.168  96.980  77.584  1.00  0.00           H  
ATOM   2091  HB2 SER   137      69.605  99.596  77.625  1.00  0.00           H  
ATOM   2092  HB3 SER   137      69.218  99.557  79.333  1.00  0.00           H  
ATOM   2093  HG  SER   137      71.443  98.443  77.984  1.00  0.00           H  
ATOM   2094  N   TRP   138      69.677  96.088  79.954  1.00  0.00           N  
ATOM   2095  CA  TRP   138      69.668  95.343  81.258  1.00  0.00           C  
ATOM   2096  C   TRP   138      70.984  95.437  81.978  1.00  0.00           C  
ATOM   2097  O   TRP   138      72.006  95.128  81.316  1.00  0.00           O  
ATOM   2098  CB  TRP   138      69.244  93.916  80.919  1.00  0.00           C  
ATOM   2099  CG  TRP   138      68.827  93.026  82.074  1.00  0.00           C  
ATOM   2100  CD1 TRP   138      67.555  92.726  82.407  1.00  0.00           C  
ATOM   2101  CD2 TRP   138      69.600  92.304  83.158  1.00  0.00           C  
ATOM   2102  CE2 TRP   138      68.685  91.704  84.065  1.00  0.00           C  
ATOM   2103  CE3 TRP   138      70.938  92.263  83.605  1.00  0.00           C  
ATOM   2104  NE1 TRP   138      67.467  91.935  83.482  1.00  0.00           N  
ATOM   2105  CZ2 TRP   138      69.074  91.091  85.261  1.00  0.00           C  
ATOM   2106  CZ3 TRP   138      71.357  91.669  84.830  1.00  0.00           C  
ATOM   2107  CH2 TRP   138      70.362  91.070  85.639  1.00  0.00           C  
ATOM   2108  H   TRP   138      70.499  96.024  79.371  1.00  0.00           H  
ATOM   2109  HA  TRP   138      68.882  95.637  81.953  1.00  0.00           H  
ATOM   2110  HB2 TRP   138      68.281  94.036  80.423  1.00  0.00           H  
ATOM   2111  HB3 TRP   138      69.982  93.391  80.312  1.00  0.00           H  
ATOM   2112  HD1 TRP   138      66.708  93.002  81.795  1.00  0.00           H  
ATOM   2113  HE1 TRP   138      66.569  91.654  83.850  1.00  0.00           H  
ATOM   2114  HE3 TRP   138      71.652  92.763  82.968  1.00  0.00           H  
ATOM   2115  HZ2 TRP   138      68.342  90.563  85.854  1.00  0.00           H  
ATOM   2116  HZ3 TRP   138      72.351  91.750  85.245  1.00  0.00           H  
ATOM   2117  HH2 TRP   138      70.594  90.749  86.643  1.00  0.00           H  
ATOM   2118  N   THR   139      71.076  95.721  83.270  1.00  0.00           N  
ATOM   2119  CA  THR   139      72.365  95.952  84.065  1.00  0.00           C  
ATOM   2120  C   THR   139      72.398  95.213  85.500  1.00  0.00           C  
ATOM   2121  O   THR   139      71.447  95.080  86.184  1.00  0.00           O  
ATOM   2122  CB  THR   139      72.632  97.458  84.389  1.00  0.00           C  
ATOM   2123  CG2 THR   139      72.918  98.213  83.050  1.00  0.00           C  
ATOM   2124  OG1 THR   139      71.374  98.000  84.831  1.00  0.00           O  
ATOM   2125  H   THR   139      70.218  96.086  83.657  1.00  0.00           H  
ATOM   2126  HA  THR   139      73.177  95.477  83.514  1.00  0.00           H  
ATOM   2127  HB  THR   139      73.424  97.639  85.115  1.00  0.00           H  
ATOM   2128  HG1 THR   139      70.873  98.209  84.040  1.00  0.00           H  
ATOM   2129 HG21 THR   139      73.246  99.184  83.420  1.00  0.00           H  
ATOM   2130 HG22 THR   139      73.743  97.640  82.627  1.00  0.00           H  
ATOM   2131 HG23 THR   139      72.028  98.204  82.420  1.00  0.00           H  
ATOM   2132  N   TRP   140      73.652  94.767  85.835  1.00  0.00           N  
ATOM   2133  CA  TRP   140      74.202  94.310  87.117  1.00  0.00           C  
ATOM   2134  C   TRP   140      74.325  95.448  88.179  1.00  0.00           C  
ATOM   2135  O   TRP   140      74.158  96.653  87.766  1.00  0.00           O  
ATOM   2136  CB  TRP   140      75.481  93.608  86.840  1.00  0.00           C  
ATOM   2137  CG  TRP   140      75.311  92.245  86.197  1.00  0.00           C  
ATOM   2138  CD1 TRP   140      75.665  91.959  84.909  1.00  0.00           C  
ATOM   2139  CD2 TRP   140      74.713  91.011  86.660  1.00  0.00           C  
ATOM   2140  CE2 TRP   140      74.669  90.046  85.615  1.00  0.00           C  
ATOM   2141  CE3 TRP   140      74.140  90.573  87.901  1.00  0.00           C  
ATOM   2142  NE1 TRP   140      75.219  90.643  84.545  1.00  0.00           N  
ATOM   2143  CZ2 TRP   140      74.034  88.744  85.707  1.00  0.00           C  
ATOM   2144  CZ3 TRP   140      73.631  89.273  88.078  1.00  0.00           C  
ATOM   2145  CH2 TRP   140      73.631  88.385  86.972  1.00  0.00           C  
ATOM   2146  H   TRP   140      74.317  94.857  85.080  1.00  0.00           H  
ATOM   2147  HA  TRP   140      73.439  93.619  87.475  1.00  0.00           H  
ATOM   2148  HB2 TRP   140      76.046  94.250  86.163  1.00  0.00           H  
ATOM   2149  HB3 TRP   140      76.060  93.487  87.755  1.00  0.00           H  
ATOM   2150  HD1 TRP   140      76.255  92.600  84.270  1.00  0.00           H  
ATOM   2151  HE1 TRP   140      75.338  90.323  83.595  1.00  0.00           H  
ATOM   2152  HE3 TRP   140      74.155  91.190  88.787  1.00  0.00           H  
ATOM   2153  HZ2 TRP   140      74.060  88.047  84.883  1.00  0.00           H  
ATOM   2154  HZ3 TRP   140      73.354  88.933  89.065  1.00  0.00           H  
ATOM   2155  HH2 TRP   140      73.223  87.388  87.055  1.00  0.00           H  
ATOM   2156  N   GLY   141      74.672  95.207  89.417  1.00  0.00           N  
ATOM   2157  CA  GLY   141      75.079  96.210  90.319  1.00  0.00           C  
ATOM   2158  C   GLY   141      73.967  96.868  91.275  1.00  0.00           C  
ATOM   2159  O   GLY   141      72.850  96.802  90.906  1.00  0.00           O  
ATOM   2160  H   GLY   141      74.547  94.278  89.793  1.00  0.00           H  
ATOM   2161  HA2 GLY   141      75.890  95.746  90.881  1.00  0.00           H  
ATOM   2162  HA3 GLY   141      75.512  97.080  89.826  1.00  0.00           H  
ATOM   2163  N   PRO   142      74.316  97.502  92.391  1.00  0.00           N  
ATOM   2164  CA  PRO   142      73.369  97.998  93.276  1.00  0.00           C  
ATOM   2165  C   PRO   142      72.485  99.128  92.756  1.00  0.00           C  
ATOM   2166  O   PRO   142      71.468  99.380  93.325  1.00  0.00           O  
ATOM   2167  CB  PRO   142      74.086  98.421  94.555  1.00  0.00           C  
ATOM   2168  CG  PRO   142      75.585  98.480  94.110  1.00  0.00           C  
ATOM   2169  CD  PRO   142      75.658  97.540  92.894  1.00  0.00           C  
ATOM   2170  HA  PRO   142      72.750  97.143  93.548  1.00  0.00           H  
ATOM   2171  HB2 PRO   142      73.837  99.379  95.011  1.00  0.00           H  
ATOM   2172  HB3 PRO   142      73.824  97.599  95.221  1.00  0.00           H  
ATOM   2173  HG2 PRO   142      75.729  99.537  93.887  1.00  0.00           H  
ATOM   2174  HG3 PRO   142      76.219  98.185  94.946  1.00  0.00           H  
ATOM   2175  HD2 PRO   142      76.413  97.899  92.195  1.00  0.00           H  
ATOM   2176  HD3 PRO   142      75.922  96.512  93.145  1.00  0.00           H  
ATOM   2177  N   GLU   143      72.920  99.711  91.662  1.00  0.00           N  
ATOM   2178  CA  GLU   143      72.233 100.756  90.854  1.00  0.00           C  
ATOM   2179  C   GLU   143      71.610 100.256  89.546  1.00  0.00           C  
ATOM   2180  O   GLU   143      71.295 101.032  88.628  1.00  0.00           O  
ATOM   2181  CB  GLU   143      73.132 102.019  90.679  1.00  0.00           C  
ATOM   2182  CG  GLU   143      74.092 102.130  89.495  1.00  0.00           C  
ATOM   2183  CD  GLU   143      75.012 100.892  89.206  1.00  0.00           C  
ATOM   2184  OE1 GLU   143      75.242 100.025  90.091  1.00  0.00           O  
ATOM   2185  OE2 GLU   143      75.645 100.921  88.094  1.00  0.00           O1-
ATOM   2186  H   GLU   143      73.778  99.327  91.292  1.00  0.00           H  
ATOM   2187  HA  GLU   143      71.461 101.174  91.500  1.00  0.00           H  
ATOM   2188  HB2 GLU   143      72.448 102.863  90.763  1.00  0.00           H  
ATOM   2189  HB3 GLU   143      73.625 102.156  91.641  1.00  0.00           H  
ATOM   2190  HG2 GLU   143      73.507 102.383  88.611  1.00  0.00           H  
ATOM   2191  HG3 GLU   143      74.812 102.943  89.594  1.00  0.00           H  
ATOM   2192  N   GLY   144      71.555  98.909  89.353  1.00  0.00           N  
ATOM   2193  CA  GLY   144      71.082  98.131  88.186  1.00  0.00           C  
ATOM   2194  C   GLY   144      69.544  98.208  87.934  1.00  0.00           C  
ATOM   2195  O   GLY   144      68.778  98.348  88.873  1.00  0.00           O  
ATOM   2196  H   GLY   144      71.940  98.381  90.123  1.00  0.00           H  
ATOM   2197  HA2 GLY   144      71.632  98.482  87.313  1.00  0.00           H  
ATOM   2198  HA3 GLY   144      71.375  97.081  88.214  1.00  0.00           H  
ATOM   2199  N   GLN   145      69.181  97.850  86.712  1.00  0.00           N  
ATOM   2200  CA  GLN   145      67.830  98.008  86.084  1.00  0.00           C  
ATOM   2201  C   GLN   145      67.619  97.087  84.915  1.00  0.00           C  
ATOM   2202  O   GLN   145      68.602  96.627  84.326  1.00  0.00           O  
ATOM   2203  CB  GLN   145      67.637  99.467  85.691  1.00  0.00           C  
ATOM   2204  CG  GLN   145      68.704 100.097  84.787  1.00  0.00           C  
ATOM   2205  CD  GLN   145      68.712  99.549  83.410  1.00  0.00           C  
ATOM   2206  NE2 GLN   145      67.584  99.590  82.712  1.00  0.00           N  
ATOM   2207  OE1 GLN   145      69.782  99.143  82.857  1.00  0.00           O  
ATOM   2208  H   GLN   145      69.874  97.461  86.089  1.00  0.00           H  
ATOM   2209  HA  GLN   145      67.119  97.620  86.813  1.00  0.00           H  
ATOM   2210  HB2 GLN   145      66.650  99.529  85.233  1.00  0.00           H  
ATOM   2211  HB3 GLN   145      67.544  99.964  86.657  1.00  0.00           H  
ATOM   2212  HG2 GLN   145      68.505 101.168  84.768  1.00  0.00           H  
ATOM   2213  HG3 GLN   145      69.684  99.907  85.226  1.00  0.00           H  
ATOM   2214 HE21 GLN   145      67.666  99.321  81.742  1.00  0.00           H  
ATOM   2215 HE22 GLN   145      66.737  99.880  83.180  1.00  0.00           H  
ATOM   2216  N   GLY   146      66.293  96.790  84.716  1.00  0.00           N  
ATOM   2217  CA  GLY   146      65.838  95.872  83.743  1.00  0.00           C  
ATOM   2218  C   GLY   146      65.257  94.525  84.284  1.00  0.00           C  
ATOM   2219  O   GLY   146      65.625  94.085  85.337  1.00  0.00           O  
ATOM   2220  H   GLY   146      65.605  97.029  85.415  1.00  0.00           H  
ATOM   2221  HA2 GLY   146      65.119  96.282  83.034  1.00  0.00           H  
ATOM   2222  HA3 GLY   146      66.728  95.789  83.118  1.00  0.00           H  
ATOM   2223  N   ALA   147      64.301  93.777  83.705  1.00  0.00           N  
ATOM   2224  CA  ALA   147      63.297  93.025  84.344  1.00  0.00           C  
ATOM   2225  C   ALA   147      63.758  91.593  84.826  1.00  0.00           C  
ATOM   2226  O   ALA   147      64.661  90.963  84.293  1.00  0.00           O  
ATOM   2227  CB  ALA   147      62.085  92.963  83.484  1.00  0.00           C  
ATOM   2228  H   ALA   147      64.194  94.029  82.733  1.00  0.00           H  
ATOM   2229  HA  ALA   147      63.021  93.565  85.250  1.00  0.00           H  
ATOM   2230  HB1 ALA   147      62.191  92.328  82.605  1.00  0.00           H  
ATOM   2231  HB2 ALA   147      61.400  92.487  84.186  1.00  0.00           H  
ATOM   2232  HB3 ALA   147      61.552  93.892  83.281  1.00  0.00           H  
ATOM   2233  N   ILE   148      63.121  91.063  85.807  1.00  0.00           N  
ATOM   2234  CA  ILE   148      63.526  89.784  86.446  1.00  0.00           C  
ATOM   2235  C   ILE   148      62.441  88.786  86.373  1.00  0.00           C  
ATOM   2236  O   ILE   148      61.349  88.979  86.844  1.00  0.00           O  
ATOM   2237  CB  ILE   148      64.080  90.079  87.919  1.00  0.00           C  
ATOM   2238  CG1 ILE   148      65.146  91.258  87.859  1.00  0.00           C  
ATOM   2239  CG2 ILE   148      64.557  88.756  88.479  1.00  0.00           C  
ATOM   2240  CD1 ILE   148      66.031  91.240  89.084  1.00  0.00           C  
ATOM   2241  H   ILE   148      62.348  91.560  86.225  1.00  0.00           H  
ATOM   2242  HA  ILE   148      64.392  89.355  85.942  1.00  0.00           H  
ATOM   2243  HB  ILE   148      63.240  90.313  88.573  1.00  0.00           H  
ATOM   2244 HG12 ILE   148      65.800  91.112  86.999  1.00  0.00           H  
ATOM   2245 HG13 ILE   148      64.717  92.258  87.926  1.00  0.00           H  
ATOM   2246 HG21 ILE   148      64.945  88.839  89.495  1.00  0.00           H  
ATOM   2247 HG22 ILE   148      63.729  88.058  88.599  1.00  0.00           H  
ATOM   2248 HG23 ILE   148      65.340  88.308  87.866  1.00  0.00           H  
ATOM   2249 HD11 ILE   148      65.422  91.388  89.976  1.00  0.00           H  
ATOM   2250 HD12 ILE   148      66.692  90.374  89.050  1.00  0.00           H  
ATOM   2251 HD13 ILE   148      66.687  92.110  89.061  1.00  0.00           H  
ATOM   2252  N   LEU   149      62.839  87.624  85.849  1.00  0.00           N  
ATOM   2253  CA  LEU   149      61.924  86.489  85.575  1.00  0.00           C  
ATOM   2254  C   LEU   149      62.325  85.163  86.243  1.00  0.00           C  
ATOM   2255  O   LEU   149      63.487  84.771  86.185  1.00  0.00           O  
ATOM   2256  CB  LEU   149      61.853  86.425  84.013  1.00  0.00           C  
ATOM   2257  CG  LEU   149      60.908  85.456  83.291  1.00  0.00           C  
ATOM   2258  CD1 LEU   149      59.471  85.604  83.716  1.00  0.00           C  
ATOM   2259  CD2 LEU   149      60.939  85.563  81.737  1.00  0.00           C  
ATOM   2260  H   LEU   149      63.705  87.710  85.336  1.00  0.00           H  
ATOM   2261  HA  LEU   149      60.905  86.786  85.822  1.00  0.00           H  
ATOM   2262  HB2 LEU   149      61.761  87.439  83.625  1.00  0.00           H  
ATOM   2263  HB3 LEU   149      62.884  86.199  83.741  1.00  0.00           H  
ATOM   2264  HG  LEU   149      61.218  84.464  83.621  1.00  0.00           H  
ATOM   2265 HD11 LEU   149      59.098  86.558  83.342  1.00  0.00           H  
ATOM   2266 HD12 LEU   149      58.917  84.797  83.237  1.00  0.00           H  
ATOM   2267 HD13 LEU   149      59.363  85.527  84.798  1.00  0.00           H  
ATOM   2268 HD21 LEU   149      60.296  86.314  81.277  1.00  0.00           H  
ATOM   2269 HD22 LEU   149      61.963  85.616  81.368  1.00  0.00           H  
ATOM   2270 HD23 LEU   149      60.528  84.614  81.394  1.00  0.00           H  
ATOM   2271  N   LEU   150      61.446  84.435  86.835  1.00  0.00           N  
ATOM   2272  CA  LEU   150      61.699  82.993  87.360  1.00  0.00           C  
ATOM   2273  C   LEU   150      61.676  81.991  86.167  1.00  0.00           C  
ATOM   2274  O   LEU   150      61.288  82.320  84.993  1.00  0.00           O  
ATOM   2275  CB  LEU   150      60.629  82.719  88.467  1.00  0.00           C  
ATOM   2276  CG  LEU   150      60.753  83.764  89.611  1.00  0.00           C  
ATOM   2277  CD1 LEU   150      59.578  83.634  90.605  1.00  0.00           C  
ATOM   2278  CD2 LEU   150      62.028  83.613  90.429  1.00  0.00           C  
ATOM   2279  H   LEU   150      60.482  84.726  86.919  1.00  0.00           H  
ATOM   2280  HA  LEU   150      62.695  83.010  87.801  1.00  0.00           H  
ATOM   2281  HB2 LEU   150      59.637  82.710  88.016  1.00  0.00           H  
ATOM   2282  HB3 LEU   150      60.924  81.754  88.878  1.00  0.00           H  
ATOM   2283  HG  LEU   150      60.713  84.748  89.143  1.00  0.00           H  
ATOM   2284 HD11 LEU   150      59.663  82.757  91.247  1.00  0.00           H  
ATOM   2285 HD12 LEU   150      59.411  84.493  91.256  1.00  0.00           H  
ATOM   2286 HD13 LEU   150      58.615  83.598  90.097  1.00  0.00           H  
ATOM   2287 HD21 LEU   150      62.022  84.339  91.242  1.00  0.00           H  
ATOM   2288 HD22 LEU   150      62.191  82.583  90.746  1.00  0.00           H  
ATOM   2289 HD23 LEU   150      62.903  83.862  89.828  1.00  0.00           H  
ATOM   2290  N   VAL   151      61.933  80.738  86.472  1.00  0.00           N  
ATOM   2291  CA  VAL   151      61.549  79.554  85.612  1.00  0.00           C  
ATOM   2292  C   VAL   151      60.389  78.821  86.188  1.00  0.00           C  
ATOM   2293  O   VAL   151      60.336  78.700  87.357  1.00  0.00           O  
ATOM   2294  CB  VAL   151      62.652  78.548  85.233  1.00  0.00           C  
ATOM   2295  CG1 VAL   151      62.281  77.601  84.096  1.00  0.00           C  
ATOM   2296  CG2 VAL   151      63.913  79.171  84.742  1.00  0.00           C  
ATOM   2297  H   VAL   151      62.016  80.540  87.459  1.00  0.00           H  
ATOM   2298  HA  VAL   151      61.233  79.997  84.668  1.00  0.00           H  
ATOM   2299  HB  VAL   151      62.749  77.920  86.119  1.00  0.00           H  
ATOM   2300 HG11 VAL   151      63.137  76.967  83.869  1.00  0.00           H  
ATOM   2301 HG12 VAL   151      61.484  76.998  84.532  1.00  0.00           H  
ATOM   2302 HG13 VAL   151      61.896  78.219  83.284  1.00  0.00           H  
ATOM   2303 HG21 VAL   151      64.248  79.946  85.431  1.00  0.00           H  
ATOM   2304 HG22 VAL   151      64.672  78.393  84.653  1.00  0.00           H  
ATOM   2305 HG23 VAL   151      63.649  79.708  83.831  1.00  0.00           H  
ATOM   2306  N   ASN   152      59.452  78.365  85.389  1.00  0.00           N  
ATOM   2307  CA  ASN   152      58.238  77.637  85.801  1.00  0.00           C  
ATOM   2308  C   ASN   152      58.455  76.172  86.144  1.00  0.00           C  
ATOM   2309  O   ASN   152      57.735  75.274  85.640  1.00  0.00           O  
ATOM   2310  CB  ASN   152      57.126  77.863  84.785  1.00  0.00           C  
ATOM   2311  CG  ASN   152      55.732  77.824  85.427  1.00  0.00           C  
ATOM   2312  ND2 ASN   152      54.708  78.049  84.628  1.00  0.00           N  
ATOM   2313  OD1 ASN   152      55.629  77.635  86.640  1.00  0.00           O  
ATOM   2314  H   ASN   152      59.568  78.542  84.401  1.00  0.00           H  
ATOM   2315  HA  ASN   152      57.834  78.106  86.698  1.00  0.00           H  
ATOM   2316  HB2 ASN   152      57.232  78.807  84.251  1.00  0.00           H  
ATOM   2317  HB3 ASN   152      57.093  77.141  83.969  1.00  0.00           H  
ATOM   2318 HD21 ASN   152      53.857  78.434  85.011  1.00  0.00           H  
ATOM   2319 HD22 ASN   152      54.875  78.236  83.650  1.00  0.00           H  
ATOM   2320  N   CYS   153      59.481  75.900  86.963  1.00  0.00           N  
ATOM   2321  CA  CYS   153      60.118  74.665  87.155  1.00  0.00           C  
ATOM   2322  C   CYS   153      59.550  73.820  88.334  1.00  0.00           C  
ATOM   2323  O   CYS   153      59.830  72.677  88.519  1.00  0.00           O  
ATOM   2324  CB  CYS   153      61.647  74.933  87.328  1.00  0.00           C  
ATOM   2325  SG  CYS   153      62.023  76.017  88.784  1.00  0.00           S  
ATOM   2326  H   CYS   153      59.904  76.772  87.250  1.00  0.00           H  
ATOM   2327  HA  CYS   153      59.992  74.009  86.294  1.00  0.00           H  
ATOM   2328  HB2 CYS   153      62.155  73.970  87.389  1.00  0.00           H  
ATOM   2329  HB3 CYS   153      61.983  75.463  86.437  1.00  0.00           H  
ATOM   2330  HG  CYS   153      61.900  77.247  88.278  1.00  0.00           H  
ATOM   2331  N   ASP   154      58.530  74.423  89.064  1.00  0.00           N  
ATOM   2332  CA  ASP   154      57.803  73.672  90.045  1.00  0.00           C  
ATOM   2333  C   ASP   154      56.569  73.026  89.337  1.00  0.00           C  
ATOM   2334  O   ASP   154      56.484  73.053  88.118  1.00  0.00           O  
ATOM   2335  CB  ASP   154      57.341  74.525  91.255  1.00  0.00           C  
ATOM   2336  CG  ASP   154      56.325  75.700  90.960  1.00  0.00           C  
ATOM   2337  OD1 ASP   154      56.054  76.000  89.775  1.00  0.00           O  
ATOM   2338  OD2 ASP   154      55.933  76.464  91.949  1.00  0.00           O1-
ATOM   2339  H   ASP   154      58.263  75.348  88.757  1.00  0.00           H  
ATOM   2340  HA  ASP   154      58.384  72.835  90.431  1.00  0.00           H  
ATOM   2341  HB2 ASP   154      56.970  73.948  92.102  1.00  0.00           H  
ATOM   2342  HB3 ASP   154      58.292  74.881  91.650  1.00  0.00           H  
ATOM   2343  N   ARG   155      55.605  72.506  90.024  1.00  0.00           N  
ATOM   2344  CA  ARG   155      54.493  71.699  89.500  1.00  0.00           C  
ATOM   2345  C   ARG   155      53.325  71.929  90.419  1.00  0.00           C  
ATOM   2346  O   ARG   155      53.015  71.098  91.265  1.00  0.00           O  
ATOM   2347  CB  ARG   155      55.039  70.316  89.461  1.00  0.00           C  
ATOM   2348  CG  ARG   155      54.156  69.341  88.711  1.00  0.00           C  
ATOM   2349  CD  ARG   155      54.809  67.928  88.627  1.00  0.00           C  
ATOM   2350  NE  ARG   155      54.837  67.321  89.964  1.00  0.00           N  
ATOM   2351  CZ  ARG   155      54.150  66.262  90.423  1.00  0.00           C  
ATOM   2352  NH1 ARG   155      53.392  65.574  89.625  1.00  0.00           N1+
ATOM   2353  NH2 ARG   155      54.220  65.964  91.681  1.00  0.00           N  
ATOM   2354  H   ARG   155      55.684  72.548  91.030  1.00  0.00           H  
ATOM   2355  HA  ARG   155      54.151  72.051  88.527  1.00  0.00           H  
ATOM   2356  HB2 ARG   155      55.926  70.403  88.834  1.00  0.00           H  
ATOM   2357  HB3 ARG   155      55.383  69.996  90.444  1.00  0.00           H  
ATOM   2358  HG2 ARG   155      53.254  69.256  89.316  1.00  0.00           H  
ATOM   2359  HG3 ARG   155      53.865  69.712  87.728  1.00  0.00           H  
ATOM   2360  HD2 ARG   155      54.129  67.319  88.031  1.00  0.00           H  
ATOM   2361  HD3 ARG   155      55.817  67.984  88.216  1.00  0.00           H  
ATOM   2362  HE  ARG   155      55.516  67.658  90.631  1.00  0.00           H  
ATOM   2363 HH11 ARG   155      53.282  65.791  88.645  1.00  0.00           H  
ATOM   2364 HH12 ARG   155      52.951  64.726  89.952  1.00  0.00           H  
ATOM   2365 HH21 ARG   155      53.983  65.042  92.018  1.00  0.00           H  
ATOM   2366 HH22 ARG   155      54.577  66.676  92.302  1.00  0.00           H  
ATOM   2367  N   GLU   156      52.550  72.957  90.123  1.00  0.00           N  
ATOM   2368  CA  GLU   156      51.124  73.027  90.534  1.00  0.00           C  
ATOM   2369  C   GLU   156      50.152  72.164  89.669  1.00  0.00           C  
ATOM   2370  O   GLU   156      49.130  71.718  90.117  1.00  0.00           O  
ATOM   2371  CB  GLU   156      50.611  74.475  90.569  1.00  0.00           C  
ATOM   2372  CG  GLU   156      51.281  75.246  91.687  1.00  0.00           C  
ATOM   2373  CD  GLU   156      52.454  76.116  91.432  1.00  0.00           C  
ATOM   2374  OE1 GLU   156      52.766  76.396  90.269  1.00  0.00           O  
ATOM   2375  OE2 GLU   156      53.031  76.607  92.397  1.00  0.00           O1-
ATOM   2376  H   GLU   156      52.722  73.627  89.388  1.00  0.00           H  
ATOM   2377  HA  GLU   156      51.080  72.541  91.509  1.00  0.00           H  
ATOM   2378  HB2 GLU   156      50.736  74.962  89.602  1.00  0.00           H  
ATOM   2379  HB3 GLU   156      49.552  74.393  90.815  1.00  0.00           H  
ATOM   2380  HG2 GLU   156      50.480  75.773  92.205  1.00  0.00           H  
ATOM   2381  HG3 GLU   156      51.646  74.495  92.387  1.00  0.00           H  
ATOM   2382  N   THR   157      50.453  72.046  88.346  1.00  0.00           N  
ATOM   2383  CA  THR   157      49.756  71.149  87.435  1.00  0.00           C  
ATOM   2384  C   THR   157      49.650  69.725  88.130  1.00  0.00           C  
ATOM   2385  O   THR   157      50.651  69.208  88.622  1.00  0.00           O  
ATOM   2386  CB  THR   157      50.422  71.024  86.066  1.00  0.00           C  
ATOM   2387  CG2 THR   157      49.637  69.983  85.218  1.00  0.00           C  
ATOM   2388  OG1 THR   157      50.501  72.245  85.401  1.00  0.00           O  
ATOM   2389  H   THR   157      51.060  72.713  87.891  1.00  0.00           H  
ATOM   2390  HA  THR   157      48.737  71.519  87.323  1.00  0.00           H  
ATOM   2391  HB  THR   157      51.329  70.463  86.296  1.00  0.00           H  
ATOM   2392  HG1 THR   157      51.157  72.739  85.899  1.00  0.00           H  
ATOM   2393 HG21 THR   157      50.012  70.070  84.198  1.00  0.00           H  
ATOM   2394 HG22 THR   157      49.681  68.923  85.470  1.00  0.00           H  
ATOM   2395 HG23 THR   157      48.583  70.259  85.175  1.00  0.00           H  
ATOM   2396  N   PRO   158      48.462  69.008  88.172  1.00  0.00           N  
ATOM   2397  CA  PRO   158      48.240  67.807  88.952  1.00  0.00           C  
ATOM   2398  C   PRO   158      48.849  66.568  88.371  1.00  0.00           C  
ATOM   2399  O   PRO   158      49.339  65.739  89.118  1.00  0.00           O  
ATOM   2400  CB  PRO   158      46.784  67.637  89.183  1.00  0.00           C  
ATOM   2401  CG  PRO   158      46.174  68.862  88.663  1.00  0.00           C  
ATOM   2402  CD  PRO   158      47.170  69.563  87.749  1.00  0.00           C  
ATOM   2403  HA  PRO   158      48.588  68.081  89.949  1.00  0.00           H  
ATOM   2404  HB2 PRO   158      46.464  66.812  88.547  1.00  0.00           H  
ATOM   2405  HB3 PRO   158      46.591  67.430  90.236  1.00  0.00           H  
ATOM   2406  HG2 PRO   158      45.181  68.745  88.229  1.00  0.00           H  
ATOM   2407  HG3 PRO   158      46.057  69.598  89.458  1.00  0.00           H  
ATOM   2408  HD2 PRO   158      47.014  69.299  86.703  1.00  0.00           H  
ATOM   2409  HD3 PRO   158      47.063  70.635  87.913  1.00  0.00           H  
ATOM   2410  N   TRP   159      48.897  66.572  87.033  1.00  0.00           N  
ATOM   2411  CA  TRP   159      49.094  65.341  86.172  1.00  0.00           C  
ATOM   2412  C   TRP   159      50.524  65.276  85.688  1.00  0.00           C  
ATOM   2413  O   TRP   159      51.090  66.278  85.286  1.00  0.00           O  
ATOM   2414  CB  TRP   159      48.268  65.423  84.883  1.00  0.00           C  
ATOM   2415  CG  TRP   159      46.935  66.024  85.012  1.00  0.00           C  
ATOM   2416  CD1 TRP   159      46.536  67.092  84.336  1.00  0.00           C  
ATOM   2417  CD2 TRP   159      45.785  65.684  85.944  1.00  0.00           C  
ATOM   2418  CE2 TRP   159      44.743  66.510  85.677  1.00  0.00           C  
ATOM   2419  CE3 TRP   159      45.540  64.651  86.909  1.00  0.00           C  
ATOM   2420  NE1 TRP   159      45.173  67.247  84.636  1.00  0.00           N  
ATOM   2421  CZ2 TRP   159      43.442  66.459  86.349  1.00  0.00           C  
ATOM   2422  CZ3 TRP   159      44.280  64.594  87.628  1.00  0.00           C  
ATOM   2423  CH2 TRP   159      43.247  65.533  87.360  1.00  0.00           C  
ATOM   2424  H   TRP   159      48.500  67.387  86.587  1.00  0.00           H  
ATOM   2425  HA  TRP   159      48.842  64.478  86.788  1.00  0.00           H  
ATOM   2426  HB2 TRP   159      48.738  66.062  84.136  1.00  0.00           H  
ATOM   2427  HB3 TRP   159      48.194  64.410  84.488  1.00  0.00           H  
ATOM   2428  HD1 TRP   159      47.065  67.605  83.547  1.00  0.00           H  
ATOM   2429  HE1 TRP   159      44.579  67.859  84.093  1.00  0.00           H  
ATOM   2430  HE3 TRP   159      46.333  63.937  87.074  1.00  0.00           H  
ATOM   2431  HZ2 TRP   159      42.628  67.135  86.133  1.00  0.00           H  
ATOM   2432  HZ3 TRP   159      44.227  63.858  88.416  1.00  0.00           H  
ATOM   2433  HH2 TRP   159      42.325  65.609  87.917  1.00  0.00           H  
ATOM   2434  N   LEU   160      50.950  63.992  85.700  1.00  0.00           N  
ATOM   2435  CA  LEU   160      52.269  63.617  85.279  1.00  0.00           C  
ATOM   2436  C   LEU   160      53.384  64.078  86.201  1.00  0.00           C  
ATOM   2437  O   LEU   160      53.201  65.085  86.890  1.00  0.00           O  
ATOM   2438  CB  LEU   160      52.527  63.921  83.818  1.00  0.00           C  
ATOM   2439  CG  LEU   160      51.382  63.401  82.947  1.00  0.00           C  
ATOM   2440  CD1 LEU   160      51.675  64.051  81.555  1.00  0.00           C  
ATOM   2441  CD2 LEU   160      51.244  61.907  82.779  1.00  0.00           C  
ATOM   2442  H   LEU   160      50.265  63.281  85.910  1.00  0.00           H  
ATOM   2443  HA  LEU   160      52.218  62.538  85.426  1.00  0.00           H  
ATOM   2444  HB2 LEU   160      52.695  64.995  83.734  1.00  0.00           H  
ATOM   2445  HB3 LEU   160      53.456  63.467  83.475  1.00  0.00           H  
ATOM   2446  HG  LEU   160      50.369  63.718  83.198  1.00  0.00           H  
ATOM   2447 HD11 LEU   160      50.940  63.724  80.820  1.00  0.00           H  
ATOM   2448 HD12 LEU   160      51.578  65.136  81.602  1.00  0.00           H  
ATOM   2449 HD13 LEU   160      52.668  63.767  81.208  1.00  0.00           H  
ATOM   2450 HD21 LEU   160      50.441  61.698  82.072  1.00  0.00           H  
ATOM   2451 HD22 LEU   160      52.122  61.446  82.326  1.00  0.00           H  
ATOM   2452 HD23 LEU   160      50.981  61.396  83.705  1.00  0.00           H  
ATOM   2453  N   PRO   161      54.590  63.478  86.085  1.00  0.00           N  
ATOM   2454  CA  PRO   161      55.727  63.903  86.838  1.00  0.00           C  
ATOM   2455  C   PRO   161      56.328  65.305  86.380  1.00  0.00           C  
ATOM   2456  O   PRO   161      57.258  65.709  87.120  1.00  0.00           O  
ATOM   2457  CB  PRO   161      56.765  62.848  86.779  1.00  0.00           C  
ATOM   2458  CG  PRO   161      55.917  61.571  86.452  1.00  0.00           C  
ATOM   2459  CD  PRO   161      54.878  62.165  85.510  1.00  0.00           C  
ATOM   2460  HA  PRO   161      55.397  63.995  87.872  1.00  0.00           H  
ATOM   2461  HB2 PRO   161      57.464  62.958  85.950  1.00  0.00           H  
ATOM   2462  HB3 PRO   161      57.273  62.738  87.737  1.00  0.00           H  
ATOM   2463  HG2 PRO   161      56.507  60.777  85.993  1.00  0.00           H  
ATOM   2464  HG3 PRO   161      55.538  61.155  87.386  1.00  0.00           H  
ATOM   2465  HD2 PRO   161      55.360  62.287  84.540  1.00  0.00           H  
ATOM   2466  HD3 PRO   161      54.035  61.493  85.346  1.00  0.00           H  
ATOM   2467  N   LYS   162      55.813  65.887  85.294  1.00  0.00           N  
ATOM   2468  CA  LYS   162      56.340  67.013  84.589  1.00  0.00           C  
ATOM   2469  C   LYS   162      56.084  68.362  85.282  1.00  0.00           C  
ATOM   2470  O   LYS   162      55.044  68.697  85.851  1.00  0.00           O  
ATOM   2471  CB  LYS   162      55.808  66.972  83.124  1.00  0.00           C  
ATOM   2472  CG  LYS   162      55.850  65.704  82.323  1.00  0.00           C  
ATOM   2473  CD  LYS   162      55.008  65.991  81.122  1.00  0.00           C  
ATOM   2474  CE  LYS   162      55.211  64.782  80.263  1.00  0.00           C  
ATOM   2475  NZ  LYS   162      54.373  64.950  79.063  1.00  0.00           N1+
ATOM   2476  H   LYS   162      54.919  65.599  84.923  1.00  0.00           H  
ATOM   2477  HA  LYS   162      57.424  66.906  84.535  1.00  0.00           H  
ATOM   2478  HB2 LYS   162      54.792  67.345  83.256  1.00  0.00           H  
ATOM   2479  HB3 LYS   162      56.378  67.702  82.549  1.00  0.00           H  
ATOM   2480  HG2 LYS   162      56.902  65.635  82.046  1.00  0.00           H  
ATOM   2481  HG3 LYS   162      55.454  64.833  82.846  1.00  0.00           H  
ATOM   2482  HD2 LYS   162      53.962  66.057  81.420  1.00  0.00           H  
ATOM   2483  HD3 LYS   162      55.263  66.922  80.614  1.00  0.00           H  
ATOM   2484  HE2 LYS   162      56.284  64.740  80.076  1.00  0.00           H  
ATOM   2485  HE3 LYS   162      55.020  63.837  80.770  1.00  0.00           H  
ATOM   2486  HZ1 LYS   162      53.401  65.173  79.226  1.00  0.00           H  
ATOM   2487  HZ2 LYS   162      54.667  65.668  78.416  1.00  0.00           H  
ATOM   2488  HZ3 LYS   162      54.300  64.097  78.528  1.00  0.00           H  
ATOM   2489  N   GLU   163      57.168  69.208  85.205  1.00  0.00           N  
ATOM   2490  CA  GLU   163      57.079  70.599  85.617  1.00  0.00           C  
ATOM   2491  C   GLU   163      56.033  71.418  84.882  1.00  0.00           C  
ATOM   2492  O   GLU   163      55.516  71.012  83.796  1.00  0.00           O  
ATOM   2493  CB  GLU   163      58.530  71.132  85.459  1.00  0.00           C  
ATOM   2494  CG  GLU   163      59.648  70.248  86.100  1.00  0.00           C  
ATOM   2495  CD  GLU   163      60.465  69.444  85.112  1.00  0.00           C  
ATOM   2496  OE1 GLU   163      59.935  68.419  84.647  1.00  0.00           O  
ATOM   2497  OE2 GLU   163      61.584  69.841  84.745  1.00  0.00           O1-
ATOM   2498  H   GLU   163      57.869  68.862  84.566  1.00  0.00           H  
ATOM   2499  HA  GLU   163      56.759  70.597  86.659  1.00  0.00           H  
ATOM   2500  HB2 GLU   163      58.756  71.258  84.400  1.00  0.00           H  
ATOM   2501  HB3 GLU   163      58.436  72.103  85.947  1.00  0.00           H  
ATOM   2502  HG2 GLU   163      60.314  70.918  86.643  1.00  0.00           H  
ATOM   2503  HG3 GLU   163      59.182  69.550  86.796  1.00  0.00           H  
ATOM   2504  N   ASP   164      55.627  72.609  85.429  1.00  0.00           N  
ATOM   2505  CA  ASP   164      54.609  73.421  84.756  1.00  0.00           C  
ATOM   2506  C   ASP   164      55.017  74.099  83.434  1.00  0.00           C  
ATOM   2507  O   ASP   164      54.135  74.370  82.609  1.00  0.00           O  
ATOM   2508  CB  ASP   164      54.249  74.555  85.793  1.00  0.00           C  
ATOM   2509  CG  ASP   164      53.386  74.157  86.965  1.00  0.00           C  
ATOM   2510  OD1 ASP   164      53.574  74.812  88.028  1.00  0.00           O  
ATOM   2511  OD2 ASP   164      52.512  73.281  86.921  1.00  0.00           O1-
ATOM   2512  H   ASP   164      56.088  73.002  86.237  1.00  0.00           H  
ATOM   2513  HA  ASP   164      53.655  72.916  84.605  1.00  0.00           H  
ATOM   2514  HB2 ASP   164      55.161  75.001  86.189  1.00  0.00           H  
ATOM   2515  HB3 ASP   164      53.756  75.368  85.261  1.00  0.00           H  
ATOM   2516  N   CYS   165      56.331  74.229  83.226  1.00  0.00           N  
ATOM   2517  CA  CYS   165      56.838  74.809  81.949  1.00  0.00           C  
ATOM   2518  C   CYS   165      56.755  73.831  80.756  1.00  0.00           C  
ATOM   2519  O   CYS   165      56.771  74.286  79.585  1.00  0.00           O  
ATOM   2520  CB  CYS   165      58.316  75.314  82.198  1.00  0.00           C  
ATOM   2521  SG  CYS   165      59.263  73.852  82.806  1.00  0.00           S  
ATOM   2522  H   CYS   165      56.979  73.841  83.897  1.00  0.00           H  
ATOM   2523  HA  CYS   165      56.218  75.673  81.707  1.00  0.00           H  
ATOM   2524  HB2 CYS   165      58.751  75.558  81.228  1.00  0.00           H  
ATOM   2525  HB3 CYS   165      58.284  76.173  82.868  1.00  0.00           H  
ATOM   2526  HG  CYS   165      60.153  74.621  83.439  1.00  0.00           H  
ATOM   2527  N   ARG   166      56.737  72.564  81.017  1.00  0.00           N  
ATOM   2528  CA  ARG   166      56.782  71.475  80.032  1.00  0.00           C  
ATOM   2529  C   ARG   166      55.441  71.246  79.219  1.00  0.00           C  
ATOM   2530  O   ARG   166      55.448  70.231  78.535  1.00  0.00           O  
ATOM   2531  CB  ARG   166      57.203  70.143  80.803  1.00  0.00           C  
ATOM   2532  CG  ARG   166      58.680  70.275  81.252  1.00  0.00           C  
ATOM   2533  CD  ARG   166      59.255  69.017  81.942  1.00  0.00           C  
ATOM   2534  NE  ARG   166      59.217  67.827  81.111  1.00  0.00           N  
ATOM   2535  CZ  ARG   166      59.795  66.738  81.429  1.00  0.00           C  
ATOM   2536  NH1 ARG   166      60.379  66.542  82.567  1.00  0.00           N1+
ATOM   2537  NH2 ARG   166      59.875  65.800  80.559  1.00  0.00           N  
ATOM   2538  H   ARG   166      56.628  72.361  82.000  1.00  0.00           H  
ATOM   2539  HA  ARG   166      57.528  71.633  79.253  1.00  0.00           H  
ATOM   2540  HB2 ARG   166      56.646  70.005  81.729  1.00  0.00           H  
ATOM   2541  HB3 ARG   166      57.123  69.255  80.176  1.00  0.00           H  
ATOM   2542  HG2 ARG   166      59.370  70.532  80.448  1.00  0.00           H  
ATOM   2543  HG3 ARG   166      58.848  71.082  81.965  1.00  0.00           H  
ATOM   2544  HD2 ARG   166      60.213  69.265  82.398  1.00  0.00           H  
ATOM   2545  HD3 ARG   166      58.645  68.831  82.826  1.00  0.00           H  
ATOM   2546  HE  ARG   166      58.696  67.911  80.250  1.00  0.00           H  
ATOM   2547 HH11 ARG   166      60.289  67.254  83.278  1.00  0.00           H  
ATOM   2548 HH12 ARG   166      60.954  65.754  82.831  1.00  0.00           H  
ATOM   2549 HH21 ARG   166      59.554  65.988  79.620  1.00  0.00           H  
ATOM   2550 HH22 ARG   166      60.422  64.983  80.791  1.00  0.00           H  
ATOM   2551  N   ASP   167      54.398  72.033  79.307  1.00  0.00           N  
ATOM   2552  CA  ASP   167      53.326  72.023  78.222  1.00  0.00           C  
ATOM   2553  C   ASP   167      53.064  73.386  77.471  1.00  0.00           C  
ATOM   2554  O   ASP   167      53.714  74.376  77.774  1.00  0.00           O  
ATOM   2555  CB  ASP   167      52.112  71.225  78.699  1.00  0.00           C  
ATOM   2556  CG  ASP   167      51.079  71.976  79.544  1.00  0.00           C  
ATOM   2557  OD1 ASP   167      50.061  71.399  79.905  1.00  0.00           O  
ATOM   2558  OD2 ASP   167      51.344  73.157  79.921  1.00  0.00           O1-
ATOM   2559  H   ASP   167      54.572  72.978  79.616  1.00  0.00           H  
ATOM   2560  HA  ASP   167      53.765  71.407  77.437  1.00  0.00           H  
ATOM   2561  HB2 ASP   167      51.525  70.849  77.861  1.00  0.00           H  
ATOM   2562  HB3 ASP   167      52.492  70.371  79.260  1.00  0.00           H  
ATOM   2563  N   GLU   168      52.108  73.367  76.538  1.00  0.00           N  
ATOM   2564  CA  GLU   168      51.809  74.534  75.661  1.00  0.00           C  
ATOM   2565  C   GLU   168      50.950  75.609  76.374  1.00  0.00           C  
ATOM   2566  O   GLU   168      50.964  76.781  75.837  1.00  0.00           O  
ATOM   2567  CB  GLU   168      51.007  74.075  74.437  1.00  0.00           C  
ATOM   2568  CG  GLU   168      49.594  73.497  74.654  1.00  0.00           C  
ATOM   2569  CD  GLU   168      49.580  72.034  75.276  1.00  0.00           C  
ATOM   2570  OE1 GLU   168      48.481  71.542  75.672  1.00  0.00           O  
ATOM   2571  OE2 GLU   168      50.651  71.390  75.292  1.00  0.00           O1-
ATOM   2572  H   GLU   168      51.617  72.500  76.373  1.00  0.00           H  
ATOM   2573  HA  GLU   168      52.754  75.000  75.382  1.00  0.00           H  
ATOM   2574  HB2 GLU   168      50.782  75.006  73.916  1.00  0.00           H  
ATOM   2575  HB3 GLU   168      51.622  73.449  73.790  1.00  0.00           H  
ATOM   2576  HG2 GLU   168      49.081  74.141  75.368  1.00  0.00           H  
ATOM   2577  HG3 GLU   168      49.063  73.537  73.703  1.00  0.00           H  
ATOM   2578  N   LYS   169      50.340  75.341  77.435  1.00  0.00           N  
ATOM   2579  CA  LYS   169      49.336  76.217  78.103  1.00  0.00           C  
ATOM   2580  C   LYS   169      49.552  76.545  79.607  1.00  0.00           C  
ATOM   2581  O   LYS   169      50.271  75.839  80.339  1.00  0.00           O  
ATOM   2582  CB  LYS   169      47.925  75.557  77.928  1.00  0.00           C  
ATOM   2583  CG  LYS   169      47.863  74.222  78.573  1.00  0.00           C  
ATOM   2584  CD  LYS   169      46.672  73.498  78.030  1.00  0.00           C  
ATOM   2585  CE  LYS   169      46.597  72.167  78.583  1.00  0.00           C  
ATOM   2586  NZ  LYS   169      47.683  71.261  78.386  1.00  0.00           N1+
ATOM   2587  H   LYS   169      50.569  74.484  77.918  1.00  0.00           H  
ATOM   2588  HA  LYS   169      49.306  77.169  77.572  1.00  0.00           H  
ATOM   2589  HB2 LYS   169      47.217  76.285  78.325  1.00  0.00           H  
ATOM   2590  HB3 LYS   169      47.714  75.443  76.865  1.00  0.00           H  
ATOM   2591  HG2 LYS   169      48.748  73.604  78.424  1.00  0.00           H  
ATOM   2592  HG3 LYS   169      47.738  74.296  79.653  1.00  0.00           H  
ATOM   2593  HD2 LYS   169      45.769  74.089  78.183  1.00  0.00           H  
ATOM   2594  HD3 LYS   169      46.847  73.424  76.956  1.00  0.00           H  
ATOM   2595  HE2 LYS   169      46.436  72.319  79.650  1.00  0.00           H  
ATOM   2596  HE3 LYS   169      45.662  71.777  78.181  1.00  0.00           H  
ATOM   2597  HZ1 LYS   169      48.006  71.244  77.429  1.00  0.00           H  
ATOM   2598  HZ2 LYS   169      48.435  71.465  79.029  1.00  0.00           H  
ATOM   2599  HZ3 LYS   169      47.429  70.304  78.586  1.00  0.00           H  
ATOM   2600  N   VAL   170      48.939  77.638  80.027  1.00  0.00           N  
ATOM   2601  CA  VAL   170      48.678  77.886  81.501  1.00  0.00           C  
ATOM   2602  C   VAL   170      47.865  76.761  82.217  1.00  0.00           C  
ATOM   2603  O   VAL   170      46.811  76.506  81.639  1.00  0.00           O  
ATOM   2604  CB  VAL   170      48.014  79.199  81.732  1.00  0.00           C  
ATOM   2605  CG1 VAL   170      47.823  79.566  83.254  1.00  0.00           C  
ATOM   2606  CG2 VAL   170      48.736  80.352  81.051  1.00  0.00           C  
ATOM   2607  H   VAL   170      48.446  78.219  79.364  1.00  0.00           H  
ATOM   2608  HA  VAL   170      49.630  78.098  81.987  1.00  0.00           H  
ATOM   2609  HB  VAL   170      47.029  79.145  81.269  1.00  0.00           H  
ATOM   2610 HG11 VAL   170      47.279  80.494  83.429  1.00  0.00           H  
ATOM   2611 HG12 VAL   170      47.180  78.826  83.731  1.00  0.00           H  
ATOM   2612 HG13 VAL   170      48.785  79.747  83.734  1.00  0.00           H  
ATOM   2613 HG21 VAL   170      48.193  81.290  81.164  1.00  0.00           H  
ATOM   2614 HG22 VAL   170      49.694  80.574  81.521  1.00  0.00           H  
ATOM   2615 HG23 VAL   170      48.855  80.296  79.969  1.00  0.00           H  
ATOM   2616  N   TYR   171      48.146  76.259  83.426  1.00  0.00           N  
ATOM   2617  CA  TYR   171      47.241  75.494  84.255  1.00  0.00           C  
ATOM   2618  C   TYR   171      46.113  76.336  84.897  1.00  0.00           C  
ATOM   2619  O   TYR   171      44.955  76.001  84.660  1.00  0.00           O  
ATOM   2620  CB  TYR   171      48.047  74.850  85.285  1.00  0.00           C  
ATOM   2621  CG  TYR   171      47.210  74.240  86.394  1.00  0.00           C  
ATOM   2622  CD1 TYR   171      46.142  73.384  86.054  1.00  0.00           C  
ATOM   2623  CD2 TYR   171      47.475  74.472  87.754  1.00  0.00           C  
ATOM   2624  CE1 TYR   171      45.270  72.882  87.075  1.00  0.00           C  
ATOM   2625  CE2 TYR   171      46.646  73.968  88.755  1.00  0.00           C  
ATOM   2626  CZ  TYR   171      45.534  73.240  88.386  1.00  0.00           C  
ATOM   2627  OH  TYR   171      44.732  72.813  89.392  1.00  0.00           O  
ATOM   2628  H   TYR   171      49.046  76.461  83.839  1.00  0.00           H  
ATOM   2629  HA  TYR   171      46.715  74.725  83.689  1.00  0.00           H  
ATOM   2630  HB2 TYR   171      48.780  74.121  84.939  1.00  0.00           H  
ATOM   2631  HB3 TYR   171      48.682  75.561  85.815  1.00  0.00           H  
ATOM   2632  HD1 TYR   171      45.917  73.143  85.026  1.00  0.00           H  
ATOM   2633  HD2 TYR   171      48.236  75.181  88.047  1.00  0.00           H  
ATOM   2634  HE1 TYR   171      44.352  72.377  86.813  1.00  0.00           H  
ATOM   2635  HE2 TYR   171      46.879  74.293  89.758  1.00  0.00           H  
ATOM   2636  HH  TYR   171      44.941  73.247  90.222  1.00  0.00           H  
ATOM   2637  N   SER   172      46.378  77.324  85.669  1.00  0.00           N  
ATOM   2638  CA  SER   172      45.327  78.107  86.394  1.00  0.00           C  
ATOM   2639  C   SER   172      45.942  79.389  87.097  1.00  0.00           C  
ATOM   2640  O   SER   172      47.151  79.705  87.063  1.00  0.00           O  
ATOM   2641  CB  SER   172      44.771  77.231  87.503  1.00  0.00           C  
ATOM   2642  OG  SER   172      45.629  77.209  88.633  1.00  0.00           O  
ATOM   2643  H   SER   172      47.327  77.419  86.002  1.00  0.00           H  
ATOM   2644  HA  SER   172      44.524  78.409  85.722  1.00  0.00           H  
ATOM   2645  HB2 SER   172      43.822  77.635  87.854  1.00  0.00           H  
ATOM   2646  HB3 SER   172      44.567  76.213  87.173  1.00  0.00           H  
ATOM   2647  HG  SER   172      45.169  76.776  89.355  1.00  0.00           H  
ATOM   2648  N   LYS   173      45.004  80.153  87.779  1.00  0.00           N  
ATOM   2649  CA  LYS   173      45.391  81.392  88.592  1.00  0.00           C  
ATOM   2650  C   LYS   173      46.486  81.085  89.578  1.00  0.00           C  
ATOM   2651  O   LYS   173      47.257  82.005  89.818  1.00  0.00           O  
ATOM   2652  CB  LYS   173      44.127  81.856  89.286  1.00  0.00           C  
ATOM   2653  CG  LYS   173      44.288  83.222  90.017  1.00  0.00           C  
ATOM   2654  CD  LYS   173      42.848  83.579  90.492  1.00  0.00           C  
ATOM   2655  CE  LYS   173      42.800  84.722  91.458  1.00  0.00           C  
ATOM   2656  NZ  LYS   173      41.523  84.898  92.194  1.00  0.00           N1+
ATOM   2657  H   LYS   173      44.103  79.699  87.812  1.00  0.00           H  
ATOM   2658  HA  LYS   173      45.661  82.212  87.927  1.00  0.00           H  
ATOM   2659  HB2 LYS   173      43.322  81.943  88.556  1.00  0.00           H  
ATOM   2660  HB3 LYS   173      44.010  81.045  90.005  1.00  0.00           H  
ATOM   2661  HG2 LYS   173      44.850  83.147  90.948  1.00  0.00           H  
ATOM   2662  HG3 LYS   173      44.721  83.990  89.377  1.00  0.00           H  
ATOM   2663  HD2 LYS   173      42.183  83.727  89.641  1.00  0.00           H  
ATOM   2664  HD3 LYS   173      42.543  82.706  91.069  1.00  0.00           H  
ATOM   2665  HE2 LYS   173      43.635  84.581  92.143  1.00  0.00           H  
ATOM   2666  HE3 LYS   173      43.007  85.699  91.022  1.00  0.00           H  
ATOM   2667  HZ1 LYS   173      40.804  85.060  91.503  1.00  0.00           H  
ATOM   2668  HZ2 LYS   173      41.425  84.089  92.789  1.00  0.00           H  
ATOM   2669  HZ3 LYS   173      41.556  85.667  92.848  1.00  0.00           H  
ATOM   2670  N   GLU   174      46.664  79.845  90.050  1.00  0.00           N  
ATOM   2671  CA  GLU   174      47.686  79.457  91.025  1.00  0.00           C  
ATOM   2672  C   GLU   174      49.124  79.430  90.461  1.00  0.00           C  
ATOM   2673  O   GLU   174      50.020  80.056  91.044  1.00  0.00           O  
ATOM   2674  CB  GLU   174      47.253  78.120  91.637  1.00  0.00           C  
ATOM   2675  CG  GLU   174      48.108  77.655  92.850  1.00  0.00           C  
ATOM   2676  CD  GLU   174      47.744  78.564  94.100  1.00  0.00           C  
ATOM   2677  OE1 GLU   174      48.087  79.747  94.077  1.00  0.00           O  
ATOM   2678  OE2 GLU   174      47.142  78.105  95.130  1.00  0.00           O1-
ATOM   2679  H   GLU   174      46.056  79.151  89.641  1.00  0.00           H  
ATOM   2680  HA  GLU   174      47.753  80.176  91.841  1.00  0.00           H  
ATOM   2681  HB2 GLU   174      46.187  78.093  91.863  1.00  0.00           H  
ATOM   2682  HB3 GLU   174      47.331  77.320  90.900  1.00  0.00           H  
ATOM   2683  HG2 GLU   174      47.898  76.615  93.099  1.00  0.00           H  
ATOM   2684  HG3 GLU   174      49.162  77.805  92.617  1.00  0.00           H  
ATOM   2685  N   ASP   175      49.281  78.908  89.225  1.00  0.00           N  
ATOM   2686  CA  ASP   175      50.478  78.883  88.342  1.00  0.00           C  
ATOM   2687  C   ASP   175      50.918  80.289  87.966  1.00  0.00           C  
ATOM   2688  O   ASP   175      52.114  80.514  87.703  1.00  0.00           O  
ATOM   2689  CB  ASP   175      50.256  77.997  87.091  1.00  0.00           C  
ATOM   2690  CG  ASP   175      51.532  77.617  86.279  1.00  0.00           C  
ATOM   2691  OD1 ASP   175      52.571  77.407  86.928  1.00  0.00           O  
ATOM   2692  OD2 ASP   175      51.422  77.417  85.029  1.00  0.00           O1-
ATOM   2693  H   ASP   175      48.478  78.419  88.855  1.00  0.00           H  
ATOM   2694  HA  ASP   175      51.265  78.453  88.961  1.00  0.00           H  
ATOM   2695  HB2 ASP   175      49.754  77.055  87.312  1.00  0.00           H  
ATOM   2696  HB3 ASP   175      49.613  78.678  86.533  1.00  0.00           H  
ATOM   2697  N   LEU   176      50.010  81.215  87.775  1.00  0.00           N  
ATOM   2698  CA  LEU   176      50.227  82.585  87.243  1.00  0.00           C  
ATOM   2699  C   LEU   176      51.019  83.468  88.301  1.00  0.00           C  
ATOM   2700  O   LEU   176      51.808  84.290  87.898  1.00  0.00           O  
ATOM   2701  CB  LEU   176      48.930  83.262  86.783  1.00  0.00           C  
ATOM   2702  CG  LEU   176      48.387  82.803  85.468  1.00  0.00           C  
ATOM   2703  CD1 LEU   176      47.020  83.473  85.216  1.00  0.00           C  
ATOM   2704  CD2 LEU   176      49.267  83.019  84.184  1.00  0.00           C  
ATOM   2705  H   LEU   176      49.022  81.057  87.913  1.00  0.00           H  
ATOM   2706  HA  LEU   176      50.833  82.538  86.338  1.00  0.00           H  
ATOM   2707  HB2 LEU   176      48.195  83.333  87.585  1.00  0.00           H  
ATOM   2708  HB3 LEU   176      49.147  84.321  86.646  1.00  0.00           H  
ATOM   2709  HG  LEU   176      48.209  81.728  85.506  1.00  0.00           H  
ATOM   2710 HD11 LEU   176      46.643  83.150  84.246  1.00  0.00           H  
ATOM   2711 HD12 LEU   176      46.242  83.177  85.919  1.00  0.00           H  
ATOM   2712 HD13 LEU   176      47.238  84.527  85.041  1.00  0.00           H  
ATOM   2713 HD21 LEU   176      49.730  82.046  84.020  1.00  0.00           H  
ATOM   2714 HD22 LEU   176      48.703  83.331  83.305  1.00  0.00           H  
ATOM   2715 HD23 LEU   176      49.968  83.818  84.424  1.00  0.00           H  
ATOM   2716  N   LYS   177      50.910  83.148  89.601  1.00  0.00           N  
ATOM   2717  CA  LYS   177      51.835  83.712  90.614  1.00  0.00           C  
ATOM   2718  C   LYS   177      53.357  83.585  90.262  1.00  0.00           C  
ATOM   2719  O   LYS   177      54.129  84.412  90.714  1.00  0.00           O  
ATOM   2720  CB  LYS   177      51.565  83.111  91.965  1.00  0.00           C  
ATOM   2721  CG  LYS   177      50.288  83.557  92.675  1.00  0.00           C  
ATOM   2722  CD  LYS   177      49.956  82.738  93.928  1.00  0.00           C  
ATOM   2723  CE  LYS   177      48.713  83.089  94.737  1.00  0.00           C  
ATOM   2724  NZ  LYS   177      48.542  82.121  95.722  1.00  0.00           N1+
ATOM   2725  H   LYS   177      50.320  82.372  89.863  1.00  0.00           H  
ATOM   2726  HA  LYS   177      51.676  84.785  90.722  1.00  0.00           H  
ATOM   2727  HB2 LYS   177      51.536  82.025  91.875  1.00  0.00           H  
ATOM   2728  HB3 LYS   177      52.401  83.111  92.665  1.00  0.00           H  
ATOM   2729  HG2 LYS   177      50.435  84.576  93.034  1.00  0.00           H  
ATOM   2730  HG3 LYS   177      49.418  83.504  92.021  1.00  0.00           H  
ATOM   2731  HD2 LYS   177      49.874  81.715  93.562  1.00  0.00           H  
ATOM   2732  HD3 LYS   177      50.829  82.768  94.580  1.00  0.00           H  
ATOM   2733  HE2 LYS   177      48.756  84.004  95.327  1.00  0.00           H  
ATOM   2734  HE3 LYS   177      47.768  83.008  94.200  1.00  0.00           H  
ATOM   2735  HZ1 LYS   177      47.781  82.313  96.358  1.00  0.00           H  
ATOM   2736  HZ2 LYS   177      48.444  81.195  95.331  1.00  0.00           H  
ATOM   2737  HZ3 LYS   177      49.424  81.967  96.190  1.00  0.00           H  
ATOM   2738  N   ASP   178      53.744  82.577  89.500  1.00  0.00           N  
ATOM   2739  CA  ASP   178      55.111  82.299  89.060  1.00  0.00           C  
ATOM   2740  C   ASP   178      55.606  83.091  87.897  1.00  0.00           C  
ATOM   2741  O   ASP   178      56.681  82.869  87.418  1.00  0.00           O  
ATOM   2742  CB  ASP   178      55.348  80.763  88.849  1.00  0.00           C  
ATOM   2743  CG  ASP   178      55.139  79.842  90.076  1.00  0.00           C  
ATOM   2744  OD1 ASP   178      54.720  78.713  89.831  1.00  0.00           O  
ATOM   2745  OD2 ASP   178      55.303  80.265  91.212  1.00  0.00           O1-
ATOM   2746  H   ASP   178      53.028  81.969  89.130  1.00  0.00           H  
ATOM   2747  HA  ASP   178      55.714  82.524  89.940  1.00  0.00           H  
ATOM   2748  HB2 ASP   178      54.675  80.404  88.070  1.00  0.00           H  
ATOM   2749  HB3 ASP   178      56.387  80.584  88.574  1.00  0.00           H  
ATOM   2750  N   MET   179      54.716  83.855  87.304  1.00  0.00           N  
ATOM   2751  CA  MET   179      54.979  84.502  85.999  1.00  0.00           C  
ATOM   2752  C   MET   179      55.212  86.056  86.146  1.00  0.00           C  
ATOM   2753  O   MET   179      54.618  86.776  86.916  1.00  0.00           O  
ATOM   2754  CB  MET   179      53.852  84.129  84.993  1.00  0.00           C  
ATOM   2755  CG  MET   179      53.706  82.615  84.652  1.00  0.00           C  
ATOM   2756  SD  MET   179      52.435  82.274  83.512  1.00  0.00           S  
ATOM   2757  CE  MET   179      52.210  80.543  83.919  1.00  0.00           C  
ATOM   2758  H   MET   179      53.795  83.932  87.711  1.00  0.00           H  
ATOM   2759  HA  MET   179      55.859  84.063  85.529  1.00  0.00           H  
ATOM   2760  HB2 MET   179      52.874  84.463  85.338  1.00  0.00           H  
ATOM   2761  HB3 MET   179      53.990  84.619  84.029  1.00  0.00           H  
ATOM   2762  HG2 MET   179      54.644  82.176  84.311  1.00  0.00           H  
ATOM   2763  HG3 MET   179      53.331  82.046  85.503  1.00  0.00           H  
ATOM   2764  HE1 MET   179      52.080  80.421  84.994  1.00  0.00           H  
ATOM   2765  HE2 MET   179      51.340  80.205  83.356  1.00  0.00           H  
ATOM   2766  HE3 MET   179      53.093  80.027  83.542  1.00  0.00           H  
ATOM   2767  N   SER   180      56.095  86.603  85.321  1.00  0.00           N  
ATOM   2768  CA  SER   180      56.338  88.065  85.347  1.00  0.00           C  
ATOM   2769  C   SER   180      55.269  88.703  84.466  1.00  0.00           C  
ATOM   2770  O   SER   180      54.934  88.112  83.500  1.00  0.00           O  
ATOM   2771  CB  SER   180      57.712  88.486  84.906  1.00  0.00           C  
ATOM   2772  OG  SER   180      58.134  89.770  85.156  1.00  0.00           O  
ATOM   2773  H   SER   180      56.380  86.131  84.475  1.00  0.00           H  
ATOM   2774  HA  SER   180      56.257  88.423  86.374  1.00  0.00           H  
ATOM   2775  HB2 SER   180      58.428  87.860  85.437  1.00  0.00           H  
ATOM   2776  HB3 SER   180      57.840  88.200  83.862  1.00  0.00           H  
ATOM   2777  HG  SER   180      58.262  89.845  86.104  1.00  0.00           H  
ATOM   2778  N   GLN   181      54.873  89.926  84.785  1.00  0.00           N  
ATOM   2779  CA  GLN   181      53.890  90.760  84.113  1.00  0.00           C  
ATOM   2780  C   GLN   181      54.549  91.624  82.936  1.00  0.00           C  
ATOM   2781  O   GLN   181      55.734  92.001  83.109  1.00  0.00           O  
ATOM   2782  CB  GLN   181      53.254  91.603  85.144  1.00  0.00           C  
ATOM   2783  CG  GLN   181      52.434  90.940  86.334  1.00  0.00           C  
ATOM   2784  CD  GLN   181      51.514  91.952  87.043  1.00  0.00           C  
ATOM   2785  NE2 GLN   181      50.571  91.410  87.874  1.00  0.00           N  
ATOM   2786  OE1 GLN   181      51.601  93.163  86.863  1.00  0.00           O  
ATOM   2787  H   GLN   181      55.263  90.298  85.639  1.00  0.00           H  
ATOM   2788  HA  GLN   181      53.168  90.145  83.578  1.00  0.00           H  
ATOM   2789  HB2 GLN   181      54.046  92.179  85.622  1.00  0.00           H  
ATOM   2790  HB3 GLN   181      52.632  92.376  84.693  1.00  0.00           H  
ATOM   2791  HG2 GLN   181      51.925  90.098  85.867  1.00  0.00           H  
ATOM   2792  HG3 GLN   181      53.184  90.573  87.034  1.00  0.00           H  
ATOM   2793 HE21 GLN   181      49.850  92.060  88.151  1.00  0.00           H  
ATOM   2794 HE22 GLN   181      50.522  90.416  88.048  1.00  0.00           H  
ATOM   2795  N   MET   182      53.840  92.125  81.926  1.00  0.00           N  
ATOM   2796  CA  MET   182      54.282  93.186  81.059  1.00  0.00           C  
ATOM   2797  C   MET   182      52.979  93.886  80.526  1.00  0.00           C  
ATOM   2798  O   MET   182      51.903  93.311  80.455  1.00  0.00           O  
ATOM   2799  CB  MET   182      55.243  92.805  79.833  1.00  0.00           C  
ATOM   2800  CG  MET   182      54.628  91.953  78.710  1.00  0.00           C  
ATOM   2801  SD  MET   182      55.729  91.190  77.661  1.00  0.00           S  
ATOM   2802  CE  MET   182      54.601  90.251  76.629  1.00  0.00           C  
ATOM   2803  H   MET   182      52.999  91.597  81.741  1.00  0.00           H  
ATOM   2804  HA  MET   182      54.940  93.875  81.588  1.00  0.00           H  
ATOM   2805  HB2 MET   182      55.544  93.746  79.372  1.00  0.00           H  
ATOM   2806  HB3 MET   182      56.148  92.328  80.211  1.00  0.00           H  
ATOM   2807  HG2 MET   182      53.974  91.267  79.249  1.00  0.00           H  
ATOM   2808  HG3 MET   182      53.974  92.624  78.155  1.00  0.00           H  
ATOM   2809  HE1 MET   182      55.140  89.409  76.194  1.00  0.00           H  
ATOM   2810  HE2 MET   182      53.670  90.002  77.138  1.00  0.00           H  
ATOM   2811  HE3 MET   182      54.443  90.893  75.762  1.00  0.00           H  
ATOM   2812  N   ILE   183      53.007  95.297  80.374  1.00  0.00           N  
ATOM   2813  CA  ILE   183      51.799  96.151  80.182  1.00  0.00           C  
ATOM   2814  C   ILE   183      52.037  97.101  78.992  1.00  0.00           C  
ATOM   2815  O   ILE   183      53.135  97.713  78.829  1.00  0.00           O  
ATOM   2816  CB  ILE   183      51.337  96.895  81.468  1.00  0.00           C  
ATOM   2817  CG1 ILE   183      50.897  95.815  82.584  1.00  0.00           C  
ATOM   2818  CG2 ILE   183      50.133  97.774  81.006  1.00  0.00           C  
ATOM   2819  CD1 ILE   183      50.443  96.401  83.979  1.00  0.00           C  
ATOM   2820  H   ILE   183      53.831  95.849  80.568  1.00  0.00           H  
ATOM   2821  HA  ILE   183      51.055  95.424  79.857  1.00  0.00           H  
ATOM   2822  HB  ILE   183      52.142  97.516  81.860  1.00  0.00           H  
ATOM   2823 HG12 ILE   183      50.312  94.972  82.216  1.00  0.00           H  
ATOM   2824 HG13 ILE   183      51.812  95.285  82.849  1.00  0.00           H  
ATOM   2825 HG21 ILE   183      50.538  98.598  80.418  1.00  0.00           H  
ATOM   2826 HG22 ILE   183      49.268  97.299  80.544  1.00  0.00           H  
ATOM   2827 HG23 ILE   183      49.630  98.211  81.869  1.00  0.00           H  
ATOM   2828 HD11 ILE   183      51.188  97.141  84.273  1.00  0.00           H  
ATOM   2829 HD12 ILE   183      49.521  96.935  83.746  1.00  0.00           H  
ATOM   2830 HD13 ILE   183      50.119  95.655  84.704  1.00  0.00           H  
ATOM   2831  N   LEU   184      51.008  97.113  78.205  1.00  0.00           N  
ATOM   2832  CA  LEU   184      50.991  97.836  76.883  1.00  0.00           C  
ATOM   2833  C   LEU   184      49.931  98.811  76.923  1.00  0.00           C  
ATOM   2834  O   LEU   184      48.825  98.566  77.358  1.00  0.00           O  
ATOM   2835  CB  LEU   184      50.851  96.790  75.755  1.00  0.00           C  
ATOM   2836  CG  LEU   184      50.398  97.313  74.340  1.00  0.00           C  
ATOM   2837  CD1 LEU   184      51.360  98.292  73.658  1.00  0.00           C  
ATOM   2838  CD2 LEU   184      50.211  96.164  73.425  1.00  0.00           C  
ATOM   2839  H   LEU   184      50.258  96.504  78.501  1.00  0.00           H  
ATOM   2840  HA  LEU   184      51.987  98.244  76.710  1.00  0.00           H  
ATOM   2841  HB2 LEU   184      51.852  96.357  75.758  1.00  0.00           H  
ATOM   2842  HB3 LEU   184      50.035  96.148  76.085  1.00  0.00           H  
ATOM   2843  HG  LEU   184      49.413  97.780  74.370  1.00  0.00           H  
ATOM   2844 HD11 LEU   184      52.246  97.823  73.230  1.00  0.00           H  
ATOM   2845 HD12 LEU   184      50.826  98.828  72.873  1.00  0.00           H  
ATOM   2846 HD13 LEU   184      51.722  99.040  74.363  1.00  0.00           H  
ATOM   2847 HD21 LEU   184      49.980  96.660  72.482  1.00  0.00           H  
ATOM   2848 HD22 LEU   184      51.100  95.532  73.426  1.00  0.00           H  
ATOM   2849 HD23 LEU   184      49.343  95.587  73.744  1.00  0.00           H  
ATOM   2850  N   ARG   185      50.295 100.100  76.712  1.00  0.00           N  
ATOM   2851  CA  ARG   185      49.359 101.259  76.636  1.00  0.00           C  
ATOM   2852  C   ARG   185      49.277 101.828  75.200  1.00  0.00           C  
ATOM   2853  O   ARG   185      50.292 102.147  74.684  1.00  0.00           O  
ATOM   2854  CB  ARG   185      49.859 102.368  77.591  1.00  0.00           C  
ATOM   2855  CG  ARG   185      49.714 101.792  79.002  1.00  0.00           C  
ATOM   2856  CD  ARG   185      50.518 102.654  80.001  1.00  0.00           C  
ATOM   2857  NE  ARG   185      50.293 102.323  81.417  1.00  0.00           N  
ATOM   2858  CZ  ARG   185      51.169 101.620  82.148  1.00  0.00           C  
ATOM   2859  NH1 ARG   185      52.250 101.089  81.707  1.00  0.00           N1+
ATOM   2860  NH2 ARG   185      50.890 101.497  83.407  1.00  0.00           N  
ATOM   2861  H   ARG   185      51.259 100.257  76.457  1.00  0.00           H  
ATOM   2862  HA  ARG   185      48.346 100.989  76.936  1.00  0.00           H  
ATOM   2863  HB2 ARG   185      50.868 102.736  77.408  1.00  0.00           H  
ATOM   2864  HB3 ARG   185      49.279 103.281  77.456  1.00  0.00           H  
ATOM   2865  HG2 ARG   185      48.689 101.670  79.351  1.00  0.00           H  
ATOM   2866  HG3 ARG   185      50.134 100.786  79.028  1.00  0.00           H  
ATOM   2867  HD2 ARG   185      51.575 102.833  79.805  1.00  0.00           H  
ATOM   2868  HD3 ARG   185      50.144 103.676  79.952  1.00  0.00           H  
ATOM   2869  HE  ARG   185      49.451 102.644  81.875  1.00  0.00           H  
ATOM   2870 HH11 ARG   185      52.559 101.143  80.747  1.00  0.00           H  
ATOM   2871 HH12 ARG   185      52.959 100.687  82.303  1.00  0.00           H  
ATOM   2872 HH21 ARG   185      50.087 101.986  83.777  1.00  0.00           H  
ATOM   2873 HH22 ARG   185      51.418 100.855  83.981  1.00  0.00           H  
ATOM   2874  N   THR   186      48.134 102.401  74.881  1.00  0.00           N  
ATOM   2875  CA  THR   186      47.845 103.291  73.715  1.00  0.00           C  
ATOM   2876  C   THR   186      46.953 104.470  74.129  1.00  0.00           C  
ATOM   2877  O   THR   186      46.149 104.437  75.064  1.00  0.00           O  
ATOM   2878  CB  THR   186      47.279 102.473  72.561  1.00  0.00           C  
ATOM   2879  CG2 THR   186      48.353 101.512  71.976  1.00  0.00           C  
ATOM   2880  OG1 THR   186      46.224 101.708  73.044  1.00  0.00           O  
ATOM   2881  H   THR   186      47.357 102.244  75.508  1.00  0.00           H  
ATOM   2882  HA  THR   186      48.813 103.677  73.395  1.00  0.00           H  
ATOM   2883  HB  THR   186      46.978 103.209  71.815  1.00  0.00           H  
ATOM   2884  HG1 THR   186      45.477 102.296  73.176  1.00  0.00           H  
ATOM   2885 HG21 THR   186      48.459 100.668  72.658  1.00  0.00           H  
ATOM   2886 HG22 THR   186      48.120 100.956  71.068  1.00  0.00           H  
ATOM   2887 HG23 THR   186      49.272 102.041  71.726  1.00  0.00           H  
ATOM   2888  N   LYS   187      47.064 105.599  73.378  1.00  0.00           N  
ATOM   2889  CA  LYS   187      46.111 106.663  73.231  1.00  0.00           C  
ATOM   2890  C   LYS   187      45.947 106.994  71.728  1.00  0.00           C  
ATOM   2891  O   LYS   187      46.952 107.361  71.068  1.00  0.00           O  
ATOM   2892  CB  LYS   187      46.513 107.922  74.004  1.00  0.00           C  
ATOM   2893  CG  LYS   187      45.529 109.080  73.971  1.00  0.00           C  
ATOM   2894  CD  LYS   187      46.063 110.245  74.730  1.00  0.00           C  
ATOM   2895  CE  LYS   187      45.521 111.630  74.294  1.00  0.00           C  
ATOM   2896  NZ  LYS   187      46.180 112.736  74.985  1.00  0.00           N1+
ATOM   2897  H   LYS   187      47.839 105.639  72.731  1.00  0.00           H  
ATOM   2898  HA  LYS   187      45.150 106.258  73.549  1.00  0.00           H  
ATOM   2899  HB2 LYS   187      46.710 107.513  74.994  1.00  0.00           H  
ATOM   2900  HB3 LYS   187      47.417 108.351  73.572  1.00  0.00           H  
ATOM   2901  HG2 LYS   187      45.376 109.389  72.937  1.00  0.00           H  
ATOM   2902  HG3 LYS   187      44.562 108.807  74.395  1.00  0.00           H  
ATOM   2903  HD2 LYS   187      45.890 110.060  75.791  1.00  0.00           H  
ATOM   2904  HD3 LYS   187      47.134 110.323  74.544  1.00  0.00           H  
ATOM   2905  HE2 LYS   187      45.696 111.836  73.239  1.00  0.00           H  
ATOM   2906  HE3 LYS   187      44.456 111.687  74.523  1.00  0.00           H  
ATOM   2907  HZ1 LYS   187      45.785 112.800  75.912  1.00  0.00           H  
ATOM   2908  HZ2 LYS   187      47.186 112.648  74.971  1.00  0.00           H  
ATOM   2909  HZ3 LYS   187      45.997 113.652  74.601  1.00  0.00           H  
ATOM   2910  N   GLY   188      44.712 106.915  71.260  1.00  0.00           N  
ATOM   2911  CA  GLY   188      44.204 107.107  69.915  1.00  0.00           C  
ATOM   2912  C   GLY   188      42.744 107.322  69.739  1.00  0.00           C  
ATOM   2913  O   GLY   188      42.032 107.309  70.681  1.00  0.00           O  
ATOM   2914  H   GLY   188      44.047 106.594  71.949  1.00  0.00           H  
ATOM   2915  HA2 GLY   188      44.801 107.875  69.423  1.00  0.00           H  
ATOM   2916  HA3 GLY   188      44.358 106.190  69.346  1.00  0.00           H  
ATOM   2917  N   PRO   189      42.189 107.498  68.486  1.00  0.00           N  
ATOM   2918  CA  PRO   189      40.754 107.444  68.113  1.00  0.00           C  
ATOM   2919  C   PRO   189      40.047 106.116  68.429  1.00  0.00           C  
ATOM   2920  O   PRO   189      40.685 105.186  68.919  1.00  0.00           O  
ATOM   2921  CB  PRO   189      40.756 107.624  66.609  1.00  0.00           C  
ATOM   2922  CG  PRO   189      41.954 108.586  66.419  1.00  0.00           C  
ATOM   2923  CD  PRO   189      43.005 108.085  67.382  1.00  0.00           C  
ATOM   2924  HA  PRO   189      40.205 108.245  68.608  1.00  0.00           H  
ATOM   2925  HB2 PRO   189      40.948 106.688  66.085  1.00  0.00           H  
ATOM   2926  HB3 PRO   189      39.884 108.110  66.171  1.00  0.00           H  
ATOM   2927  HG2 PRO   189      42.372 108.533  65.414  1.00  0.00           H  
ATOM   2928  HG3 PRO   189      41.666 109.617  66.624  1.00  0.00           H  
ATOM   2929  HD2 PRO   189      43.623 107.314  66.923  1.00  0.00           H  
ATOM   2930  HD3 PRO   189      43.696 108.813  67.805  1.00  0.00           H  
ATOM   2931  N   ASP   190      38.814 105.979  68.112  1.00  0.00           N  
ATOM   2932  CA  ASP   190      37.982 104.745  68.445  1.00  0.00           C  
ATOM   2933  C   ASP   190      38.438 103.450  67.571  1.00  0.00           C  
ATOM   2934  O   ASP   190      38.024 102.322  67.731  1.00  0.00           O  
ATOM   2935  CB  ASP   190      36.528 105.165  68.125  1.00  0.00           C  
ATOM   2936  CG  ASP   190      36.209 105.636  66.658  1.00  0.00           C  
ATOM   2937  OD1 ASP   190      35.000 105.517  66.269  1.00  0.00           O  
ATOM   2938  OD2 ASP   190      37.088 106.174  65.962  1.00  0.00           O1-
ATOM   2939  H   ASP   190      38.416 106.600  67.423  1.00  0.00           H  
ATOM   2940  HA  ASP   190      38.067 104.561  69.516  1.00  0.00           H  
ATOM   2941  HB2 ASP   190      35.860 104.351  68.408  1.00  0.00           H  
ATOM   2942  HB3 ASP   190      36.280 105.999  68.782  1.00  0.00           H  
ATOM   2943  N   ARG   191      39.411 103.731  66.592  1.00  0.00           N  
ATOM   2944  CA  ARG   191      39.906 102.718  65.627  1.00  0.00           C  
ATOM   2945  C   ARG   191      41.222 103.323  65.151  1.00  0.00           C  
ATOM   2946  O   ARG   191      41.470 104.553  65.251  1.00  0.00           O  
ATOM   2947  CB  ARG   191      38.889 102.623  64.493  1.00  0.00           C  
ATOM   2948  CG  ARG   191      38.890 103.905  63.640  1.00  0.00           C  
ATOM   2949  CD  ARG   191      37.606 103.974  62.799  1.00  0.00           C  
ATOM   2950  NE  ARG   191      36.576 104.780  63.442  1.00  0.00           N  
ATOM   2951  CZ  ARG   191      35.447 105.015  62.896  1.00  0.00           C  
ATOM   2952  NH1 ARG   191      35.017 104.582  61.770  1.00  0.00           N1+
ATOM   2953  NH2 ARG   191      34.658 105.731  63.555  1.00  0.00           N  
ATOM   2954  H   ARG   191      39.648 104.709  66.505  1.00  0.00           H  
ATOM   2955  HA  ARG   191      40.031 101.724  66.054  1.00  0.00           H  
ATOM   2956  HB2 ARG   191      39.163 101.774  63.867  1.00  0.00           H  
ATOM   2957  HB3 ARG   191      37.933 102.316  64.916  1.00  0.00           H  
ATOM   2958  HG2 ARG   191      39.091 104.807  64.217  1.00  0.00           H  
ATOM   2959  HG3 ARG   191      39.783 103.775  63.029  1.00  0.00           H  
ATOM   2960  HD2 ARG   191      37.802 104.586  61.919  1.00  0.00           H  
ATOM   2961  HD3 ARG   191      37.314 102.997  62.413  1.00  0.00           H  
ATOM   2962  HE  ARG   191      36.756 105.212  64.337  1.00  0.00           H  
ATOM   2963 HH11 ARG   191      35.644 103.946  61.298  1.00  0.00           H  
ATOM   2964 HH12 ARG   191      34.152 104.930  61.383  1.00  0.00           H  
ATOM   2965 HH21 ARG   191      34.902 105.987  64.501  1.00  0.00           H  
ATOM   2966 HH22 ARG   191      33.760 105.966  63.159  1.00  0.00           H  
ATOM   2967  N   LEU   192      42.124 102.471  64.610  1.00  0.00           N  
ATOM   2968  CA  LEU   192      43.331 102.841  63.765  1.00  0.00           C  
ATOM   2969  C   LEU   192      42.750 103.173  62.345  1.00  0.00           C  
ATOM   2970  O   LEU   192      41.667 102.619  62.037  1.00  0.00           O  
ATOM   2971  CB  LEU   192      44.443 101.812  63.835  1.00  0.00           C  
ATOM   2972  CG  LEU   192      44.904 101.461  65.205  1.00  0.00           C  
ATOM   2973  CD1 LEU   192      45.980 100.279  65.091  1.00  0.00           C  
ATOM   2974  CD2 LEU   192      45.494 102.666  65.924  1.00  0.00           C  
ATOM   2975  H   LEU   192      41.825 101.509  64.533  1.00  0.00           H  
ATOM   2976  HA  LEU   192      43.797 103.765  64.109  1.00  0.00           H  
ATOM   2977  HB2 LEU   192      44.016 100.881  63.462  1.00  0.00           H  
ATOM   2978  HB3 LEU   192      45.173 102.161  63.104  1.00  0.00           H  
ATOM   2979  HG  LEU   192      43.981 101.205  65.727  1.00  0.00           H  
ATOM   2980 HD11 LEU   192      46.824 100.615  64.489  1.00  0.00           H  
ATOM   2981 HD12 LEU   192      46.323 100.068  66.104  1.00  0.00           H  
ATOM   2982 HD13 LEU   192      45.584  99.429  64.536  1.00  0.00           H  
ATOM   2983 HD21 LEU   192      46.041 102.346  66.811  1.00  0.00           H  
ATOM   2984 HD22 LEU   192      46.231 103.174  65.303  1.00  0.00           H  
ATOM   2985 HD23 LEU   192      44.708 103.370  66.202  1.00  0.00           H  
ATOM   2986  N   PRO   193      43.403 104.001  61.478  1.00  0.00           N  
ATOM   2987  CA  PRO   193      42.878 104.338  60.157  1.00  0.00           C  
ATOM   2988  C   PRO   193      42.866 103.107  59.192  1.00  0.00           C  
ATOM   2989  O   PRO   193      43.383 102.061  59.533  1.00  0.00           O  
ATOM   2990  CB  PRO   193      43.851 105.444  59.699  1.00  0.00           C  
ATOM   2991  CG  PRO   193      44.447 105.994  61.102  1.00  0.00           C  
ATOM   2992  CD  PRO   193      44.635 104.672  61.731  1.00  0.00           C  
ATOM   2993  HA  PRO   193      41.873 104.759  60.151  1.00  0.00           H  
ATOM   2994  HB2 PRO   193      44.576 104.907  59.088  1.00  0.00           H  
ATOM   2995  HB3 PRO   193      43.335 106.180  59.082  1.00  0.00           H  
ATOM   2996  HG2 PRO   193      45.373 106.550  60.958  1.00  0.00           H  
ATOM   2997  HG3 PRO   193      43.688 106.506  61.693  1.00  0.00           H  
ATOM   2998  HD2 PRO   193      45.480 104.196  61.234  1.00  0.00           H  
ATOM   2999  HD3 PRO   193      44.959 104.918  62.742  1.00  0.00           H  
ATOM   3000  N   ALA   194      42.208 103.198  58.045  1.00  0.00           N  
ATOM   3001  CA  ALA   194      42.159 102.049  57.156  1.00  0.00           C  
ATOM   3002  C   ALA   194      43.584 101.326  57.027  1.00  0.00           C  
ATOM   3003  O   ALA   194      44.556 102.003  56.776  1.00  0.00           O  
ATOM   3004  CB  ALA   194      41.562 102.490  55.788  1.00  0.00           C  
ATOM   3005  H   ALA   194      41.598 103.978  57.844  1.00  0.00           H  
ATOM   3006  HA  ALA   194      41.341 101.423  57.512  1.00  0.00           H  
ATOM   3007  HB1 ALA   194      41.374 101.648  55.122  1.00  0.00           H  
ATOM   3008  HB2 ALA   194      40.573 102.927  55.927  1.00  0.00           H  
ATOM   3009  HB3 ALA   194      42.225 103.269  55.411  1.00  0.00           H  
ATOM   3010  N   GLY   195      43.572 100.007  57.137  1.00  0.00           N  
ATOM   3011  CA  GLY   195      44.711  98.979  57.107  1.00  0.00           C  
ATOM   3012  C   GLY   195      45.743  99.005  58.151  1.00  0.00           C  
ATOM   3013  O   GLY   195      46.384  98.005  58.260  1.00  0.00           O  
ATOM   3014  H   GLY   195      42.636  99.627  57.135  1.00  0.00           H  
ATOM   3015  HA2 GLY   195      44.239  97.997  57.061  1.00  0.00           H  
ATOM   3016  HA3 GLY   195      45.199  99.212  56.161  1.00  0.00           H  
ATOM   3017  N   TYR   196      45.831 100.028  58.983  1.00  0.00           N  
ATOM   3018  CA  TYR   196      46.886 100.075  59.958  1.00  0.00           C  
ATOM   3019  C   TYR   196      46.766  99.004  61.068  1.00  0.00           C  
ATOM   3020  O   TYR   196      45.676  98.737  61.516  1.00  0.00           O  
ATOM   3021  CB  TYR   196      46.870 101.502  60.515  1.00  0.00           C  
ATOM   3022  CG  TYR   196      47.584 102.580  59.729  1.00  0.00           C  
ATOM   3023  CD1 TYR   196      46.979 103.141  58.582  1.00  0.00           C  
ATOM   3024  CD2 TYR   196      48.869 103.054  60.080  1.00  0.00           C  
ATOM   3025  CE1 TYR   196      47.638 104.151  57.842  1.00  0.00           C  
ATOM   3026  CE2 TYR   196      49.517 104.107  59.365  1.00  0.00           C  
ATOM   3027  CZ  TYR   196      48.863 104.664  58.199  1.00  0.00           C  
ATOM   3028  OH  TYR   196      49.461 105.690  57.509  1.00  0.00           O  
ATOM   3029  H   TYR   196      45.227 100.824  58.836  1.00  0.00           H  
ATOM   3030  HA  TYR   196      47.798  99.933  59.378  1.00  0.00           H  
ATOM   3031  HB2 TYR   196      45.868 101.864  60.747  1.00  0.00           H  
ATOM   3032  HB3 TYR   196      47.399 101.498  61.468  1.00  0.00           H  
ATOM   3033  HD1 TYR   196      45.968 102.872  58.313  1.00  0.00           H  
ATOM   3034  HD2 TYR   196      49.306 102.709  61.006  1.00  0.00           H  
ATOM   3035  HE1 TYR   196      47.113 104.602  57.013  1.00  0.00           H  
ATOM   3036  HE2 TYR   196      50.527 104.419  59.587  1.00  0.00           H  
ATOM   3037  HH  TYR   196      50.245 106.096  57.885  1.00  0.00           H  
ATOM   3038  N   GLU   197      47.876  98.445  61.452  1.00  0.00           N  
ATOM   3039  CA  GLU   197      47.844  97.205  62.232  1.00  0.00           C  
ATOM   3040  C   GLU   197      48.983  97.364  63.313  1.00  0.00           C  
ATOM   3041  O   GLU   197      50.015  97.997  63.068  1.00  0.00           O  
ATOM   3042  CB  GLU   197      48.103  96.047  61.313  1.00  0.00           C  
ATOM   3043  CG  GLU   197      47.708  94.735  61.820  1.00  0.00           C  
ATOM   3044  CD  GLU   197      46.147  94.601  61.800  1.00  0.00           C  
ATOM   3045  OE1 GLU   197      45.500  95.047  62.748  1.00  0.00           O  
ATOM   3046  OE2 GLU   197      45.557  94.172  60.757  1.00  0.00           O1-
ATOM   3047  H   GLU   197      48.765  98.835  61.171  1.00  0.00           H  
ATOM   3048  HA  GLU   197      46.838  97.127  62.644  1.00  0.00           H  
ATOM   3049  HB2 GLU   197      47.774  96.136  60.278  1.00  0.00           H  
ATOM   3050  HB3 GLU   197      49.184  95.929  61.232  1.00  0.00           H  
ATOM   3051  HG2 GLU   197      48.051  93.944  61.154  1.00  0.00           H  
ATOM   3052  HG3 GLU   197      48.101  94.608  62.829  1.00  0.00           H  
ATOM   3053  N   ILE   198      48.838  96.639  64.424  1.00  0.00           N  
ATOM   3054  CA  ILE   198      49.891  96.553  65.456  1.00  0.00           C  
ATOM   3055  C   ILE   198      50.198  95.076  65.699  1.00  0.00           C  
ATOM   3056  O   ILE   198      49.270  94.276  65.699  1.00  0.00           O  
ATOM   3057  CB  ILE   198      49.425  97.209  66.798  1.00  0.00           C  
ATOM   3058  CG1 ILE   198      49.259  98.784  66.567  1.00  0.00           C  
ATOM   3059  CG2 ILE   198      50.419  97.079  67.919  1.00  0.00           C  
ATOM   3060  CD1 ILE   198      48.671  99.659  67.613  1.00  0.00           C  
ATOM   3061  H   ILE   198      47.959  96.180  64.617  1.00  0.00           H  
ATOM   3062  HA  ILE   198      50.828  96.915  65.033  1.00  0.00           H  
ATOM   3063  HB  ILE   198      48.446  96.855  67.122  1.00  0.00           H  
ATOM   3064 HG12 ILE   198      50.286  99.090  66.367  1.00  0.00           H  
ATOM   3065 HG13 ILE   198      48.689  98.886  65.644  1.00  0.00           H  
ATOM   3066 HG21 ILE   198      50.024  97.695  68.726  1.00  0.00           H  
ATOM   3067 HG22 ILE   198      50.413  96.066  68.322  1.00  0.00           H  
ATOM   3068 HG23 ILE   198      51.396  97.476  67.643  1.00  0.00           H  
ATOM   3069 HD11 ILE   198      49.290  99.849  68.490  1.00  0.00           H  
ATOM   3070 HD12 ILE   198      48.521 100.631  67.144  1.00  0.00           H  
ATOM   3071 HD13 ILE   198      47.655  99.373  67.885  1.00  0.00           H  
ATOM   3072  N   VAL   199      51.406  94.710  65.994  1.00  0.00           N  
ATOM   3073  CA  VAL   199      52.000  93.337  65.843  1.00  0.00           C  
ATOM   3074  C   VAL   199      53.099  93.198  66.854  1.00  0.00           C  
ATOM   3075  O   VAL   199      54.008  94.032  66.929  1.00  0.00           O  
ATOM   3076  CB  VAL   199      52.559  93.078  64.417  1.00  0.00           C  
ATOM   3077  CG1 VAL   199      52.639  91.548  64.232  1.00  0.00           C  
ATOM   3078  CG2 VAL   199      51.582  93.493  63.238  1.00  0.00           C  
ATOM   3079  H   VAL   199      52.027  95.493  66.138  1.00  0.00           H  
ATOM   3080  HA  VAL   199      51.180  92.645  66.033  1.00  0.00           H  
ATOM   3081  HB  VAL   199      53.556  93.477  64.230  1.00  0.00           H  
ATOM   3082 HG11 VAL   199      53.279  91.078  64.979  1.00  0.00           H  
ATOM   3083 HG12 VAL   199      51.691  91.037  64.396  1.00  0.00           H  
ATOM   3084 HG13 VAL   199      53.011  91.394  63.219  1.00  0.00           H  
ATOM   3085 HG21 VAL   199      51.566  94.579  63.141  1.00  0.00           H  
ATOM   3086 HG22 VAL   199      51.719  93.041  62.256  1.00  0.00           H  
ATOM   3087 HG23 VAL   199      50.591  93.101  63.465  1.00  0.00           H  
ATOM   3088  N   LEU   200      53.197  92.078  67.591  1.00  0.00           N  
ATOM   3089  CA  LEU   200      54.124  91.810  68.803  1.00  0.00           C  
ATOM   3090  C   LEU   200      55.031  90.603  68.539  1.00  0.00           C  
ATOM   3091  O   LEU   200      54.513  89.604  68.032  1.00  0.00           O  
ATOM   3092  CB  LEU   200      53.250  91.519  70.021  1.00  0.00           C  
ATOM   3093  CG  LEU   200      53.889  91.275  71.385  1.00  0.00           C  
ATOM   3094  CD1 LEU   200      53.076  92.000  72.527  1.00  0.00           C  
ATOM   3095  CD2 LEU   200      53.714  89.794  71.734  1.00  0.00           C  
ATOM   3096  H   LEU   200      52.620  91.254  67.500  1.00  0.00           H  
ATOM   3097  HA  LEU   200      54.657  92.748  68.961  1.00  0.00           H  
ATOM   3098  HB2 LEU   200      52.671  92.441  70.062  1.00  0.00           H  
ATOM   3099  HB3 LEU   200      52.550  90.753  69.687  1.00  0.00           H  
ATOM   3100  HG  LEU   200      54.883  91.723  71.387  1.00  0.00           H  
ATOM   3101 HD11 LEU   200      53.380  91.737  73.540  1.00  0.00           H  
ATOM   3102 HD12 LEU   200      53.375  93.017  72.270  1.00  0.00           H  
ATOM   3103 HD13 LEU   200      52.032  91.830  72.263  1.00  0.00           H  
ATOM   3104 HD21 LEU   200      54.182  89.220  70.933  1.00  0.00           H  
ATOM   3105 HD22 LEU   200      54.326  89.655  72.625  1.00  0.00           H  
ATOM   3106 HD23 LEU   200      52.692  89.457  71.909  1.00  0.00           H  
ATOM   3107  N   TYR   201      56.348  90.681  68.791  1.00  0.00           N  
ATOM   3108  CA  TYR   201      57.222  89.628  68.180  1.00  0.00           C  
ATOM   3109  C   TYR   201      58.536  89.387  68.884  1.00  0.00           C  
ATOM   3110  O   TYR   201      58.974  90.262  69.666  1.00  0.00           O  
ATOM   3111  CB  TYR   201      57.458  90.060  66.714  1.00  0.00           C  
ATOM   3112  CG  TYR   201      58.375  91.267  66.452  1.00  0.00           C  
ATOM   3113  CD1 TYR   201      59.734  91.065  66.026  1.00  0.00           C  
ATOM   3114  CD2 TYR   201      57.914  92.573  66.539  1.00  0.00           C  
ATOM   3115  CE1 TYR   201      60.582  92.148  65.836  1.00  0.00           C  
ATOM   3116  CE2 TYR   201      58.716  93.675  66.310  1.00  0.00           C  
ATOM   3117  CZ  TYR   201      60.051  93.476  65.883  1.00  0.00           C  
ATOM   3118  OH  TYR   201      60.846  94.489  65.555  1.00  0.00           O  
ATOM   3119  H   TYR   201      56.796  91.484  69.208  1.00  0.00           H  
ATOM   3120  HA  TYR   201      56.575  88.752  68.210  1.00  0.00           H  
ATOM   3121  HB2 TYR   201      57.928  89.212  66.216  1.00  0.00           H  
ATOM   3122  HB3 TYR   201      56.512  90.147  66.179  1.00  0.00           H  
ATOM   3123  HD1 TYR   201      60.056  90.036  66.078  1.00  0.00           H  
ATOM   3124  HD2 TYR   201      56.906  92.753  66.884  1.00  0.00           H  
ATOM   3125  HE1 TYR   201      61.638  92.033  65.646  1.00  0.00           H  
ATOM   3126  HE2 TYR   201      58.393  94.674  66.565  1.00  0.00           H  
ATOM   3127  HH  TYR   201      60.324  95.106  65.037  1.00  0.00           H  
ATOM   3128  N   ILE   202      59.235  88.316  68.647  1.00  0.00           N  
ATOM   3129  CA  ILE   202      60.525  87.936  69.262  1.00  0.00           C  
ATOM   3130  C   ILE   202      61.527  87.418  68.139  1.00  0.00           C  
ATOM   3131  O   ILE   202      61.123  87.151  66.999  1.00  0.00           O  
ATOM   3132  CB  ILE   202      60.026  86.827  70.342  1.00  0.00           C  
ATOM   3133  CG1 ILE   202      61.191  86.520  71.403  1.00  0.00           C  
ATOM   3134  CG2 ILE   202      59.386  85.609  69.675  1.00  0.00           C  
ATOM   3135  CD1 ILE   202      60.566  85.978  72.649  1.00  0.00           C  
ATOM   3136  H   ILE   202      58.851  87.650  67.992  1.00  0.00           H  
ATOM   3137  HA  ILE   202      61.040  88.763  69.750  1.00  0.00           H  
ATOM   3138  HB  ILE   202      59.266  87.238  71.006  1.00  0.00           H  
ATOM   3139 HG12 ILE   202      61.683  85.696  70.886  1.00  0.00           H  
ATOM   3140 HG13 ILE   202      61.857  87.358  71.608  1.00  0.00           H  
ATOM   3141 HG21 ILE   202      58.478  85.927  69.163  1.00  0.00           H  
ATOM   3142 HG22 ILE   202      60.141  85.196  69.005  1.00  0.00           H  
ATOM   3143 HG23 ILE   202      58.980  84.942  70.435  1.00  0.00           H  
ATOM   3144 HD11 ILE   202      59.767  86.587  73.070  1.00  0.00           H  
ATOM   3145 HD12 ILE   202      60.140  85.010  72.384  1.00  0.00           H  
ATOM   3146 HD13 ILE   202      61.374  85.870  73.373  1.00  0.00           H  
ATOM   3147  N   SER   203      62.761  87.182  68.441  1.00  0.00           N  
ATOM   3148  CA  SER   203      63.670  86.450  67.603  1.00  0.00           C  
ATOM   3149  C   SER   203      63.398  84.911  67.690  1.00  0.00           C  
ATOM   3150  O   SER   203      62.960  84.416  68.735  1.00  0.00           O  
ATOM   3151  CB  SER   203      65.182  86.669  68.087  1.00  0.00           C  
ATOM   3152  OG  SER   203      65.520  88.028  68.184  1.00  0.00           O  
ATOM   3153  H   SER   203      62.958  87.296  69.425  1.00  0.00           H  
ATOM   3154  HA  SER   203      63.575  86.729  66.554  1.00  0.00           H  
ATOM   3155  HB2 SER   203      65.367  86.111  69.005  1.00  0.00           H  
ATOM   3156  HB3 SER   203      65.787  86.206  67.308  1.00  0.00           H  
ATOM   3157  HG  SER   203      65.116  88.267  69.021  1.00  0.00           H  
ATOM   3158  N   MET   204      63.756  84.139  66.653  1.00  0.00           N  
ATOM   3159  CA  MET   204      63.587  82.730  66.637  1.00  0.00           C  
ATOM   3160  C   MET   204      64.180  81.923  67.763  1.00  0.00           C  
ATOM   3161  O   MET   204      63.404  81.137  68.389  1.00  0.00           O  
ATOM   3162  CB  MET   204      64.100  82.162  65.224  1.00  0.00           C  
ATOM   3163  CG  MET   204      63.977  80.643  65.095  1.00  0.00           C  
ATOM   3164  SD  MET   204      64.152  79.979  63.344  1.00  0.00           S  
ATOM   3165  CE  MET   204      62.574  80.341  62.566  1.00  0.00           C  
ATOM   3166  H   MET   204      64.191  84.542  65.835  1.00  0.00           H  
ATOM   3167  HA  MET   204      62.508  82.612  66.738  1.00  0.00           H  
ATOM   3168  HB2 MET   204      63.535  82.525  64.365  1.00  0.00           H  
ATOM   3169  HB3 MET   204      65.155  82.318  64.998  1.00  0.00           H  
ATOM   3170  HG2 MET   204      64.713  80.319  65.832  1.00  0.00           H  
ATOM   3171  HG3 MET   204      62.973  80.310  65.356  1.00  0.00           H  
ATOM   3172  HE1 MET   204      61.810  80.334  63.344  1.00  0.00           H  
ATOM   3173  HE2 MET   204      62.570  81.329  62.107  1.00  0.00           H  
ATOM   3174  HE3 MET   204      62.434  79.526  61.857  1.00  0.00           H  
ATOM   3175  N   SER   205      65.453  81.988  68.038  1.00  0.00           N  
ATOM   3176  CA  SER   205      66.083  81.181  69.009  1.00  0.00           C  
ATOM   3177  C   SER   205      65.646  81.562  70.445  1.00  0.00           C  
ATOM   3178  O   SER   205      65.762  80.723  71.294  1.00  0.00           O  
ATOM   3179  CB  SER   205      67.637  81.456  69.039  1.00  0.00           C  
ATOM   3180  OG  SER   205      68.278  81.136  67.791  1.00  0.00           O  
ATOM   3181  H   SER   205      66.053  82.464  67.379  1.00  0.00           H  
ATOM   3182  HA  SER   205      65.853  80.116  68.973  1.00  0.00           H  
ATOM   3183  HB2 SER   205      67.722  82.537  69.155  1.00  0.00           H  
ATOM   3184  HB3 SER   205      68.258  81.055  69.840  1.00  0.00           H  
ATOM   3185  HG  SER   205      68.211  81.834  67.135  1.00  0.00           H  
ATOM   3186  N   ASP   206      65.086  82.780  70.638  1.00  0.00           N  
ATOM   3187  CA  ASP   206      64.585  83.282  71.881  1.00  0.00           C  
ATOM   3188  C   ASP   206      63.161  82.796  72.178  1.00  0.00           C  
ATOM   3189  O   ASP   206      62.819  82.378  73.283  1.00  0.00           O  
ATOM   3190  CB  ASP   206      64.557  84.752  71.949  1.00  0.00           C  
ATOM   3191  CG  ASP   206      65.932  85.435  72.070  1.00  0.00           C  
ATOM   3192  OD1 ASP   206      66.075  86.681  71.728  1.00  0.00           O  
ATOM   3193  OD2 ASP   206      66.918  84.746  72.415  1.00  0.00           O1-
ATOM   3194  H   ASP   206      65.057  83.357  69.809  1.00  0.00           H  
ATOM   3195  HA  ASP   206      65.191  82.989  72.738  1.00  0.00           H  
ATOM   3196  HB2 ASP   206      64.012  85.064  71.058  1.00  0.00           H  
ATOM   3197  HB3 ASP   206      63.936  85.083  72.782  1.00  0.00           H  
ATOM   3198  N   SER   207      62.352  82.694  71.090  1.00  0.00           N  
ATOM   3199  CA  SER   207      61.029  82.029  71.145  1.00  0.00           C  
ATOM   3200  C   SER   207      60.982  80.601  71.827  1.00  0.00           C  
ATOM   3201  O   SER   207      59.947  80.282  72.404  1.00  0.00           O  
ATOM   3202  CB  SER   207      60.315  82.025  69.790  1.00  0.00           C  
ATOM   3203  OG  SER   207      60.708  81.024  69.066  1.00  0.00           O  
ATOM   3204  H   SER   207      62.763  82.984  70.214  1.00  0.00           H  
ATOM   3205  HA  SER   207      60.420  82.637  71.814  1.00  0.00           H  
ATOM   3206  HB2 SER   207      59.253  81.864  69.976  1.00  0.00           H  
ATOM   3207  HB3 SER   207      60.326  83.035  69.381  1.00  0.00           H  
ATOM   3208  HG  SER   207      61.665  81.078  69.114  1.00  0.00           H  
ATOM   3209  N   ASP   208      62.083  79.913  72.035  1.00  0.00           N  
ATOM   3210  CA  ASP   208      62.124  78.552  72.714  1.00  0.00           C  
ATOM   3211  C   ASP   208      62.271  78.684  74.240  1.00  0.00           C  
ATOM   3212  O   ASP   208      62.079  77.672  74.975  1.00  0.00           O  
ATOM   3213  CB  ASP   208      63.346  77.714  72.201  1.00  0.00           C  
ATOM   3214  CG  ASP   208      63.526  77.550  70.664  1.00  0.00           C  
ATOM   3215  OD1 ASP   208      62.505  77.389  70.044  1.00  0.00           O  
ATOM   3216  OD2 ASP   208      64.638  77.523  70.111  1.00  0.00           O1-
ATOM   3217  H   ASP   208      62.898  80.147  71.487  1.00  0.00           H  
ATOM   3218  HA  ASP   208      61.235  78.013  72.388  1.00  0.00           H  
ATOM   3219  HB2 ASP   208      64.270  78.048  72.672  1.00  0.00           H  
ATOM   3220  HB3 ASP   208      63.104  76.713  72.558  1.00  0.00           H  
ATOM   3221  N   LYS   209      62.708  79.838  74.691  1.00  0.00           N  
ATOM   3222  CA  LYS   209      63.069  80.172  76.084  1.00  0.00           C  
ATOM   3223  C   LYS   209      61.965  80.707  76.939  1.00  0.00           C  
ATOM   3224  O   LYS   209      62.218  80.617  78.190  1.00  0.00           O  
ATOM   3225  CB  LYS   209      64.219  81.159  75.945  1.00  0.00           C  
ATOM   3226  CG  LYS   209      65.343  80.757  74.936  1.00  0.00           C  
ATOM   3227  CD  LYS   209      66.104  79.467  75.260  1.00  0.00           C  
ATOM   3228  CE  LYS   209      67.594  79.451  74.809  1.00  0.00           C  
ATOM   3229  NZ  LYS   209      67.909  79.731  73.393  1.00  0.00           N1+
ATOM   3230  H   LYS   209      62.753  80.582  74.009  1.00  0.00           H  
ATOM   3231  HA  LYS   209      63.380  79.272  76.614  1.00  0.00           H  
ATOM   3232  HB2 LYS   209      63.877  82.132  75.592  1.00  0.00           H  
ATOM   3233  HB3 LYS   209      64.582  81.315  76.961  1.00  0.00           H  
ATOM   3234  HG2 LYS   209      65.035  80.617  73.899  1.00  0.00           H  
ATOM   3235  HG3 LYS   209      66.112  81.528  74.983  1.00  0.00           H  
ATOM   3236  HD2 LYS   209      66.103  79.233  76.325  1.00  0.00           H  
ATOM   3237  HD3 LYS   209      65.498  78.686  74.801  1.00  0.00           H  
ATOM   3238  HE2 LYS   209      68.283  80.104  75.346  1.00  0.00           H  
ATOM   3239  HE3 LYS   209      68.001  78.465  75.032  1.00  0.00           H  
ATOM   3240  HZ1 LYS   209      67.464  80.557  73.017  1.00  0.00           H  
ATOM   3241  HZ2 LYS   209      68.872  80.015  73.283  1.00  0.00           H  
ATOM   3242  HZ3 LYS   209      67.637  78.959  72.802  1.00  0.00           H  
ATOM   3243  N   VAL   210      60.850  81.185  76.380  1.00  0.00           N  
ATOM   3244  CA  VAL   210      59.758  81.890  77.023  1.00  0.00           C  
ATOM   3245  C   VAL   210      58.398  81.522  76.467  1.00  0.00           C  
ATOM   3246  O   VAL   210      58.294  81.046  75.300  1.00  0.00           O  
ATOM   3247  CB  VAL   210      59.860  83.436  76.920  1.00  0.00           C  
ATOM   3248  CG1 VAL   210      60.959  83.969  77.837  1.00  0.00           C  
ATOM   3249  CG2 VAL   210      59.905  83.991  75.528  1.00  0.00           C  
ATOM   3250  H   VAL   210      60.753  81.229  75.375  1.00  0.00           H  
ATOM   3251  HA  VAL   210      59.714  81.665  78.088  1.00  0.00           H  
ATOM   3252  HB  VAL   210      58.966  83.862  77.375  1.00  0.00           H  
ATOM   3253 HG11 VAL   210      60.811  83.582  78.846  1.00  0.00           H  
ATOM   3254 HG12 VAL   210      62.006  83.769  77.611  1.00  0.00           H  
ATOM   3255 HG13 VAL   210      60.833  85.051  77.794  1.00  0.00           H  
ATOM   3256 HG21 VAL   210      60.860  83.928  75.006  1.00  0.00           H  
ATOM   3257 HG22 VAL   210      58.990  83.769  74.977  1.00  0.00           H  
ATOM   3258 HG23 VAL   210      59.820  85.071  75.647  1.00  0.00           H  
ATOM   3259  N   GLY   211      57.327  81.659  77.286  1.00  0.00           N  
ATOM   3260  CA  GLY   211      55.855  81.680  76.813  1.00  0.00           C  
ATOM   3261  C   GLY   211      55.164  83.009  77.084  1.00  0.00           C  
ATOM   3262  O   GLY   211      55.391  83.518  78.208  1.00  0.00           O  
ATOM   3263  H   GLY   211      57.499  81.899  78.252  1.00  0.00           H  
ATOM   3264  HA2 GLY   211      55.743  81.532  75.739  1.00  0.00           H  
ATOM   3265  HA3 GLY   211      55.320  80.934  77.401  1.00  0.00           H  
ATOM   3266  N   VAL   212      54.418  83.562  76.138  1.00  0.00           N  
ATOM   3267  CA  VAL   212      53.553  84.720  76.363  1.00  0.00           C  
ATOM   3268  C   VAL   212      52.123  84.333  76.339  1.00  0.00           C  
ATOM   3269  O   VAL   212      51.614  83.686  75.453  1.00  0.00           O  
ATOM   3270  CB  VAL   212      53.818  85.875  75.388  1.00  0.00           C  
ATOM   3271  CG1 VAL   212      53.021  87.174  75.752  1.00  0.00           C  
ATOM   3272  CG2 VAL   212      55.326  86.310  75.321  1.00  0.00           C  
ATOM   3273  H   VAL   212      54.271  83.044  75.284  1.00  0.00           H  
ATOM   3274  HA  VAL   212      53.761  85.133  77.350  1.00  0.00           H  
ATOM   3275  HB  VAL   212      53.491  85.555  74.399  1.00  0.00           H  
ATOM   3276 HG11 VAL   212      52.937  87.837  74.891  1.00  0.00           H  
ATOM   3277 HG12 VAL   212      51.964  86.974  75.930  1.00  0.00           H  
ATOM   3278 HG13 VAL   212      53.481  87.741  76.562  1.00  0.00           H  
ATOM   3279 HG21 VAL   212      55.630  86.631  76.317  1.00  0.00           H  
ATOM   3280 HG22 VAL   212      55.922  85.524  74.857  1.00  0.00           H  
ATOM   3281 HG23 VAL   212      55.379  87.262  74.792  1.00  0.00           H  
ATOM   3282  N   PHE   213      51.353  84.630  77.388  1.00  0.00           N  
ATOM   3283  CA  PHE   213      49.941  84.413  77.467  1.00  0.00           C  
ATOM   3284  C   PHE   213      49.144  85.732  77.746  1.00  0.00           C  
ATOM   3285  O   PHE   213      49.666  86.732  78.268  1.00  0.00           O  
ATOM   3286  CB  PHE   213      49.721  83.311  78.550  1.00  0.00           C  
ATOM   3287  CG  PHE   213      50.535  81.986  78.389  1.00  0.00           C  
ATOM   3288  CD1 PHE   213      50.147  81.203  77.308  1.00  0.00           C  
ATOM   3289  CD2 PHE   213      51.445  81.380  79.336  1.00  0.00           C  
ATOM   3290  CE1 PHE   213      50.582  79.861  77.146  1.00  0.00           C  
ATOM   3291  CE2 PHE   213      51.998  80.049  79.106  1.00  0.00           C  
ATOM   3292  CZ  PHE   213      51.557  79.350  77.955  1.00  0.00           C  
ATOM   3293  H   PHE   213      51.694  85.235  78.121  1.00  0.00           H  
ATOM   3294  HA  PHE   213      49.567  83.940  76.560  1.00  0.00           H  
ATOM   3295  HB2 PHE   213      49.912  83.618  79.578  1.00  0.00           H  
ATOM   3296  HB3 PHE   213      48.689  82.961  78.562  1.00  0.00           H  
ATOM   3297  HD1 PHE   213      49.383  81.515  76.611  1.00  0.00           H  
ATOM   3298  HD2 PHE   213      51.894  81.931  80.148  1.00  0.00           H  
ATOM   3299  HE1 PHE   213      50.217  79.311  76.291  1.00  0.00           H  
ATOM   3300  HE2 PHE   213      52.727  79.624  79.780  1.00  0.00           H  
ATOM   3301  HZ  PHE   213      51.942  78.355  77.784  1.00  0.00           H  
ATOM   3302  N   TYR   214      47.882  85.551  77.463  1.00  0.00           N  
ATOM   3303  CA  TYR   214      46.916  86.670  77.738  1.00  0.00           C  
ATOM   3304  C   TYR   214      45.645  86.043  78.344  1.00  0.00           C  
ATOM   3305  O   TYR   214      45.212  84.940  77.912  1.00  0.00           O  
ATOM   3306  CB  TYR   214      46.561  87.432  76.442  1.00  0.00           C  
ATOM   3307  CG  TYR   214      45.211  88.217  76.487  1.00  0.00           C  
ATOM   3308  CD1 TYR   214      44.119  87.564  75.910  1.00  0.00           C  
ATOM   3309  CD2 TYR   214      45.078  89.497  77.045  1.00  0.00           C  
ATOM   3310  CE1 TYR   214      42.833  88.179  76.018  1.00  0.00           C  
ATOM   3311  CE2 TYR   214      43.789  90.055  77.192  1.00  0.00           C  
ATOM   3312  CZ  TYR   214      42.606  89.449  76.590  1.00  0.00           C  
ATOM   3313  OH  TYR   214      41.404  90.012  76.767  1.00  0.00           O  
ATOM   3314  H   TYR   214      47.519  84.674  77.117  1.00  0.00           H  
ATOM   3315  HA  TYR   214      47.399  87.315  78.472  1.00  0.00           H  
ATOM   3316  HB2 TYR   214      47.347  88.114  76.117  1.00  0.00           H  
ATOM   3317  HB3 TYR   214      46.563  86.680  75.653  1.00  0.00           H  
ATOM   3318  HD1 TYR   214      44.255  86.638  75.372  1.00  0.00           H  
ATOM   3319  HD2 TYR   214      45.865  90.054  77.531  1.00  0.00           H  
ATOM   3320  HE1 TYR   214      41.987  87.613  75.657  1.00  0.00           H  
ATOM   3321  HE2 TYR   214      43.594  91.011  77.655  1.00  0.00           H  
ATOM   3322  HH  TYR   214      40.690  89.458  76.444  1.00  0.00           H  
ATOM   3323  N   VAL   215      45.004  86.681  79.390  1.00  0.00           N  
ATOM   3324  CA  VAL   215      43.764  86.173  79.996  1.00  0.00           C  
ATOM   3325  C   VAL   215      42.508  86.773  79.244  1.00  0.00           C  
ATOM   3326  O   VAL   215      42.367  88.011  79.286  1.00  0.00           O  
ATOM   3327  CB  VAL   215      43.630  86.391  81.558  1.00  0.00           C  
ATOM   3328  CG1 VAL   215      42.790  85.444  82.325  1.00  0.00           C  
ATOM   3329  CG2 VAL   215      45.044  86.389  82.212  1.00  0.00           C  
ATOM   3330  H   VAL   215      45.343  87.543  79.792  1.00  0.00           H  
ATOM   3331  HA  VAL   215      43.709  85.102  79.804  1.00  0.00           H  
ATOM   3332  HB  VAL   215      43.131  87.337  81.764  1.00  0.00           H  
ATOM   3333 HG11 VAL   215      41.711  85.571  82.234  1.00  0.00           H  
ATOM   3334 HG12 VAL   215      43.081  84.411  82.135  1.00  0.00           H  
ATOM   3335 HG13 VAL   215      43.046  85.535  83.381  1.00  0.00           H  
ATOM   3336 HG21 VAL   215      45.472  85.409  82.002  1.00  0.00           H  
ATOM   3337 HG22 VAL   215      45.611  87.149  81.673  1.00  0.00           H  
ATOM   3338 HG23 VAL   215      45.020  86.687  83.260  1.00  0.00           H  
ATOM   3339  N   GLU   216      41.555  85.936  78.800  1.00  0.00           N  
ATOM   3340  CA  GLU   216      40.212  86.388  78.405  1.00  0.00           C  
ATOM   3341  C   GLU   216      39.096  85.934  79.415  1.00  0.00           C  
ATOM   3342  O   GLU   216      39.186  84.909  80.069  1.00  0.00           O  
ATOM   3343  CB  GLU   216      39.872  85.935  77.046  1.00  0.00           C  
ATOM   3344  CG  GLU   216      38.619  86.505  76.372  1.00  0.00           C  
ATOM   3345  CD  GLU   216      38.898  88.030  76.226  1.00  0.00           C  
ATOM   3346  OE1 GLU   216      39.559  88.550  75.298  1.00  0.00           O  
ATOM   3347  OE2 GLU   216      38.470  88.801  77.156  1.00  0.00           O1-
ATOM   3348  H   GLU   216      41.737  84.946  78.718  1.00  0.00           H  
ATOM   3349  HA  GLU   216      40.183  87.478  78.403  1.00  0.00           H  
ATOM   3350  HB2 GLU   216      40.730  85.981  76.375  1.00  0.00           H  
ATOM   3351  HB3 GLU   216      39.778  84.861  77.206  1.00  0.00           H  
ATOM   3352  HG2 GLU   216      38.655  86.110  75.357  1.00  0.00           H  
ATOM   3353  HG3 GLU   216      37.685  86.297  76.894  1.00  0.00           H  
ATOM   3354  N   ASN   217      38.087  86.856  79.495  1.00  0.00           N  
ATOM   3355  CA  ASN   217      37.017  86.818  80.449  1.00  0.00           C  
ATOM   3356  C   ASN   217      37.445  86.444  81.858  1.00  0.00           C  
ATOM   3357  O   ASN   217      36.953  85.482  82.483  1.00  0.00           O  
ATOM   3358  CB  ASN   217      35.898  85.758  80.020  1.00  0.00           C  
ATOM   3359  CG  ASN   217      35.388  86.041  78.641  1.00  0.00           C  
ATOM   3360  ND2 ASN   217      35.421  87.316  78.207  1.00  0.00           N  
ATOM   3361  OD1 ASN   217      35.011  85.113  77.910  1.00  0.00           O  
ATOM   3362  H   ASN   217      38.231  87.698  78.956  1.00  0.00           H  
ATOM   3363  HA  ASN   217      36.443  87.737  80.563  1.00  0.00           H  
ATOM   3364  HB2 ASN   217      36.353  84.769  79.979  1.00  0.00           H  
ATOM   3365  HB3 ASN   217      35.076  85.790  80.735  1.00  0.00           H  
ATOM   3366 HD21 ASN   217      35.185  87.551  77.253  1.00  0.00           H  
ATOM   3367 HD22 ASN   217      36.026  87.956  78.700  1.00  0.00           H  
ATOM   3368  N   PRO   218      38.360  87.205  82.458  1.00  0.00           N  
ATOM   3369  CA  PRO   218      38.696  87.200  83.932  1.00  0.00           C  
ATOM   3370  C   PRO   218      37.523  86.931  84.848  1.00  0.00           C  
ATOM   3371  O   PRO   218      36.526  87.671  84.832  1.00  0.00           O  
ATOM   3372  CB  PRO   218      39.367  88.556  84.354  1.00  0.00           C  
ATOM   3373  CG  PRO   218      39.939  88.960  83.056  1.00  0.00           C  
ATOM   3374  CD  PRO   218      39.166  88.297  81.923  1.00  0.00           C  
ATOM   3375  HA  PRO   218      39.502  86.482  84.086  1.00  0.00           H  
ATOM   3376  HB2 PRO   218      38.594  89.316  84.462  1.00  0.00           H  
ATOM   3377  HB3 PRO   218      40.052  88.479  85.198  1.00  0.00           H  
ATOM   3378  HG2 PRO   218      40.109  90.028  82.919  1.00  0.00           H  
ATOM   3379  HG3 PRO   218      40.928  88.509  82.978  1.00  0.00           H  
ATOM   3380  HD2 PRO   218      38.540  89.007  81.381  1.00  0.00           H  
ATOM   3381  HD3 PRO   218      39.911  87.924  81.220  1.00  0.00           H  
ATOM   3382  N   ALA   219      37.649  85.881  85.609  1.00  0.00           N  
ATOM   3383  CA  ALA   219      36.615  85.294  86.480  1.00  0.00           C  
ATOM   3384  C   ALA   219      35.302  84.906  85.812  1.00  0.00           C  
ATOM   3385  O   ALA   219      34.663  84.059  86.390  1.00  0.00           O  
ATOM   3386  CB  ALA   219      36.381  86.152  87.651  1.00  0.00           C  
ATOM   3387  H   ALA   219      38.513  85.369  85.498  1.00  0.00           H  
ATOM   3388  HA  ALA   219      37.048  84.382  86.890  1.00  0.00           H  
ATOM   3389  HB1 ALA   219      37.216  86.402  88.306  1.00  0.00           H  
ATOM   3390  HB2 ALA   219      35.978  87.077  87.240  1.00  0.00           H  
ATOM   3391  HB3 ALA   219      35.547  85.852  88.285  1.00  0.00           H  
ATOM   3392  N   ALA   220      34.817  85.488  84.685  1.00  0.00           N  
ATOM   3393  CA  ALA   220      33.460  85.177  84.088  1.00  0.00           C  
ATOM   3394  C   ALA   220      33.566  83.994  83.059  1.00  0.00           C  
ATOM   3395  O   ALA   220      32.511  83.327  82.867  1.00  0.00           O  
ATOM   3396  CB  ALA   220      32.962  86.400  83.555  1.00  0.00           C  
ATOM   3397  H   ALA   220      35.399  86.180  84.235  1.00  0.00           H  
ATOM   3398  HA  ALA   220      32.864  84.783  84.912  1.00  0.00           H  
ATOM   3399  HB1 ALA   220      33.609  87.034  82.948  1.00  0.00           H  
ATOM   3400  HB2 ALA   220      32.066  86.094  83.016  1.00  0.00           H  
ATOM   3401  HB3 ALA   220      32.644  87.075  84.350  1.00  0.00           H  
ATOM   3402  N   GLY   221      34.724  83.578  82.614  1.00  0.00           N  
ATOM   3403  CA  GLY   221      35.035  82.328  81.893  1.00  0.00           C  
ATOM   3404  C   GLY   221      36.374  81.730  82.136  1.00  0.00           C  
ATOM   3405  O   GLY   221      36.430  80.522  82.069  1.00  0.00           O  
ATOM   3406  H   GLY   221      35.500  84.156  82.904  1.00  0.00           H  
ATOM   3407  HA2 GLY   221      34.317  81.587  82.245  1.00  0.00           H  
ATOM   3408  HA3 GLY   221      34.858  82.538  80.839  1.00  0.00           H  
ATOM   3409  N   GLN   222      37.308  82.605  82.519  1.00  0.00           N  
ATOM   3410  CA  GLN   222      38.759  82.293  82.916  1.00  0.00           C  
ATOM   3411  C   GLN   222      39.414  81.326  81.834  1.00  0.00           C  
ATOM   3412  O   GLN   222      39.670  80.150  81.975  1.00  0.00           O  
ATOM   3413  CB  GLN   222      38.822  81.753  84.395  1.00  0.00           C  
ATOM   3414  CG  GLN   222      40.308  81.825  84.760  1.00  0.00           C  
ATOM   3415  CD  GLN   222      40.842  83.225  85.016  1.00  0.00           C  
ATOM   3416  NE2 GLN   222      42.135  83.405  85.059  1.00  0.00           N  
ATOM   3417  OE1 GLN   222      40.121  84.215  85.196  1.00  0.00           O  
ATOM   3418  H   GLN   222      37.041  83.567  82.670  1.00  0.00           H  
ATOM   3419  HA  GLN   222      39.289  83.215  82.681  1.00  0.00           H  
ATOM   3420  HB2 GLN   222      38.222  82.455  84.974  1.00  0.00           H  
ATOM   3421  HB3 GLN   222      38.416  80.742  84.360  1.00  0.00           H  
ATOM   3422  HG2 GLN   222      40.282  81.342  85.737  1.00  0.00           H  
ATOM   3423  HG3 GLN   222      40.957  81.254  84.095  1.00  0.00           H  
ATOM   3424 HE21 GLN   222      42.400  84.374  85.166  1.00  0.00           H  
ATOM   3425 HE22 GLN   222      42.737  82.601  85.166  1.00  0.00           H  
ATOM   3426  N   ARG   223      39.769  81.895  80.710  1.00  0.00           N  
ATOM   3427  CA  ARG   223      40.434  81.225  79.521  1.00  0.00           C  
ATOM   3428  C   ARG   223      41.799  81.994  79.102  1.00  0.00           C  
ATOM   3429  O   ARG   223      41.846  83.217  78.954  1.00  0.00           O  
ATOM   3430  CB  ARG   223      39.393  81.393  78.403  1.00  0.00           C  
ATOM   3431  CG  ARG   223      39.979  80.942  77.017  1.00  0.00           C  
ATOM   3432  CD  ARG   223      39.049  81.085  75.831  1.00  0.00           C  
ATOM   3433  NE  ARG   223      39.711  80.626  74.570  1.00  0.00           N  
ATOM   3434  CZ  ARG   223      39.301  80.813  73.383  1.00  0.00           C  
ATOM   3435  NH1 ARG   223      38.202  81.513  73.161  1.00  0.00           N1+
ATOM   3436  NH2 ARG   223      40.005  80.595  72.356  1.00  0.00           N  
ATOM   3437  H   ARG   223      39.580  82.887  80.688  1.00  0.00           H  
ATOM   3438  HA  ARG   223      40.515  80.153  79.701  1.00  0.00           H  
ATOM   3439  HB2 ARG   223      38.433  80.895  78.534  1.00  0.00           H  
ATOM   3440  HB3 ARG   223      39.133  82.443  78.268  1.00  0.00           H  
ATOM   3441  HG2 ARG   223      40.845  81.583  76.851  1.00  0.00           H  
ATOM   3442  HG3 ARG   223      40.375  79.938  77.164  1.00  0.00           H  
ATOM   3443  HD2 ARG   223      38.208  80.458  76.129  1.00  0.00           H  
ATOM   3444  HD3 ARG   223      38.737  82.128  75.795  1.00  0.00           H  
ATOM   3445  HE  ARG   223      40.659  80.292  74.671  1.00  0.00           H  
ATOM   3446 HH11 ARG   223      37.663  81.700  73.995  1.00  0.00           H  
ATOM   3447 HH12 ARG   223      37.917  81.749  72.222  1.00  0.00           H  
ATOM   3448 HH21 ARG   223      40.921  80.181  72.451  1.00  0.00           H  
ATOM   3449 HH22 ARG   223      39.515  80.612  71.474  1.00  0.00           H  
ATOM   3450  N   TYR   224      42.815  81.183  79.066  1.00  0.00           N  
ATOM   3451  CA  TYR   224      44.232  81.720  78.733  1.00  0.00           C  
ATOM   3452  C   TYR   224      44.478  81.556  77.186  1.00  0.00           C  
ATOM   3453  O   TYR   224      44.595  80.402  76.699  1.00  0.00           O  
ATOM   3454  CB  TYR   224      45.335  81.051  79.471  1.00  0.00           C  
ATOM   3455  CG  TYR   224      44.948  80.939  80.884  1.00  0.00           C  
ATOM   3456  CD1 TYR   224      45.005  82.060  81.759  1.00  0.00           C  
ATOM   3457  CD2 TYR   224      44.428  79.725  81.401  1.00  0.00           C  
ATOM   3458  CE1 TYR   224      44.577  81.931  83.082  1.00  0.00           C  
ATOM   3459  CE2 TYR   224      43.993  79.649  82.676  1.00  0.00           C  
ATOM   3460  CZ  TYR   224      44.039  80.732  83.602  1.00  0.00           C  
ATOM   3461  OH  TYR   224      43.592  80.619  84.853  1.00  0.00           O  
ATOM   3462  H   TYR   224      42.647  80.222  79.330  1.00  0.00           H  
ATOM   3463  HA  TYR   224      44.180  82.782  78.977  1.00  0.00           H  
ATOM   3464  HB2 TYR   224      45.669  80.087  79.087  1.00  0.00           H  
ATOM   3465  HB3 TYR   224      46.207  81.702  79.411  1.00  0.00           H  
ATOM   3466  HD1 TYR   224      45.392  83.009  81.420  1.00  0.00           H  
ATOM   3467  HD2 TYR   224      44.320  78.863  80.759  1.00  0.00           H  
ATOM   3468  HE1 TYR   224      44.618  82.802  83.720  1.00  0.00           H  
ATOM   3469  HE2 TYR   224      43.482  78.784  83.072  1.00  0.00           H  
ATOM   3470  HH  TYR   224      43.274  79.729  85.019  1.00  0.00           H  
ATOM   3471  N   ILE   225      44.650  82.653  76.457  1.00  0.00           N  
ATOM   3472  CA  ILE   225      44.979  82.609  74.974  1.00  0.00           C  
ATOM   3473  C   ILE   225      46.506  82.383  74.789  1.00  0.00           C  
ATOM   3474  O   ILE   225      47.243  82.710  75.667  1.00  0.00           O  
ATOM   3475  CB  ILE   225      44.527  83.902  74.389  1.00  0.00           C  
ATOM   3476  CG1 ILE   225      43.129  83.848  73.797  1.00  0.00           C  
ATOM   3477  CG2 ILE   225      45.461  84.463  73.215  1.00  0.00           C  
ATOM   3478  CD1 ILE   225      42.060  83.229  74.673  1.00  0.00           C  
ATOM   3479  H   ILE   225      44.772  83.521  76.958  1.00  0.00           H  
ATOM   3480  HA  ILE   225      44.361  81.834  74.523  1.00  0.00           H  
ATOM   3481  HB  ILE   225      44.606  84.677  75.151  1.00  0.00           H  
ATOM   3482 HG12 ILE   225      42.810  84.865  73.570  1.00  0.00           H  
ATOM   3483 HG13 ILE   225      43.136  83.338  72.834  1.00  0.00           H  
ATOM   3484 HG21 ILE   225      46.488  84.545  73.570  1.00  0.00           H  
ATOM   3485 HG22 ILE   225      45.418  83.710  72.429  1.00  0.00           H  
ATOM   3486 HG23 ILE   225      45.119  85.436  72.862  1.00  0.00           H  
ATOM   3487 HD11 ILE   225      42.121  83.802  75.598  1.00  0.00           H  
ATOM   3488 HD12 ILE   225      41.098  83.370  74.180  1.00  0.00           H  
ATOM   3489 HD13 ILE   225      42.239  82.211  75.018  1.00  0.00           H  
ATOM   3490  N   HIE   226      46.967  81.718  73.724  1.00  0.00           N  
ATOM   3491  CA  HIE   226      48.341  81.641  73.350  1.00  0.00           C  
ATOM   3492  C   HIE   226      48.752  82.895  72.524  1.00  0.00           C  
ATOM   3493  O   HIE   226      48.242  83.093  71.476  1.00  0.00           O  
ATOM   3494  CB  HIE   226      48.773  80.383  72.582  1.00  0.00           C  
ATOM   3495  CG  HIE   226      50.223  80.386  72.295  1.00  0.00           C  
ATOM   3496  CD2 HIE   226      50.863  80.341  71.051  1.00  0.00           C  
ATOM   3497  ND1 HIE   226      51.169  80.252  73.286  1.00  0.00           N  
ATOM   3498  CE1 HIE   226      52.360  80.339  72.674  1.00  0.00           C  
ATOM   3499  NE2 HIE   226      52.229  80.330  71.325  1.00  0.00           N  
ATOM   3500  H   HIE   226      46.289  81.357  73.069  1.00  0.00           H  
ATOM   3501  HA  HIE   226      48.990  81.697  74.224  1.00  0.00           H  
ATOM   3502  HB2 HIE   226      48.493  79.485  73.132  1.00  0.00           H  
ATOM   3503  HB3 HIE   226      48.127  80.262  71.713  1.00  0.00           H  
ATOM   3504  HD2 HIE   226      50.375  80.346  70.088  1.00  0.00           H  
ATOM   3505  HE1 HIE   226      53.290  80.202  73.206  1.00  0.00           H  
ATOM   3506  HE2 HIE   226      52.952  80.185  70.634  1.00  0.00           H  
ATOM   3507  N   ILE   227      49.773  83.737  72.995  1.00  0.00           N  
ATOM   3508  CA  ILE   227      50.286  84.766  72.145  1.00  0.00           C  
ATOM   3509  C   ILE   227      51.579  84.319  71.489  1.00  0.00           C  
ATOM   3510  O   ILE   227      51.609  84.531  70.253  1.00  0.00           O  
ATOM   3511  CB  ILE   227      50.395  86.108  72.980  1.00  0.00           C  
ATOM   3512  CG1 ILE   227      49.195  86.504  73.806  1.00  0.00           C  
ATOM   3513  CG2 ILE   227      51.014  87.276  72.139  1.00  0.00           C  
ATOM   3514  CD1 ILE   227      48.069  87.181  72.974  1.00  0.00           C  
ATOM   3515  H   ILE   227      50.180  83.572  73.904  1.00  0.00           H  
ATOM   3516  HA  ILE   227      49.612  84.926  71.304  1.00  0.00           H  
ATOM   3517  HB  ILE   227      51.090  85.914  73.796  1.00  0.00           H  
ATOM   3518 HG12 ILE   227      48.745  85.701  74.389  1.00  0.00           H  
ATOM   3519 HG13 ILE   227      49.526  87.241  74.538  1.00  0.00           H  
ATOM   3520 HG21 ILE   227      51.869  87.089  71.490  1.00  0.00           H  
ATOM   3521 HG22 ILE   227      50.387  87.604  71.310  1.00  0.00           H  
ATOM   3522 HG23 ILE   227      51.256  88.180  72.699  1.00  0.00           H  
ATOM   3523 HD11 ILE   227      47.194  87.442  73.569  1.00  0.00           H  
ATOM   3524 HD12 ILE   227      48.515  88.134  72.686  1.00  0.00           H  
ATOM   3525 HD13 ILE   227      47.792  86.556  72.125  1.00  0.00           H  
ATOM   3526  N   LEU   228      52.529  83.719  72.180  1.00  0.00           N  
ATOM   3527  CA  LEU   228      53.920  83.747  71.626  1.00  0.00           C  
ATOM   3528  C   LEU   228      54.841  82.701  72.268  1.00  0.00           C  
ATOM   3529  O   LEU   228      54.576  82.177  73.356  1.00  0.00           O  
ATOM   3530  CB  LEU   228      54.474  85.177  71.891  1.00  0.00           C  
ATOM   3531  CG  LEU   228      55.372  85.659  70.715  1.00  0.00           C  
ATOM   3532  CD1 LEU   228      54.565  86.120  69.505  1.00  0.00           C  
ATOM   3533  CD2 LEU   228      56.266  86.860  71.104  1.00  0.00           C  
ATOM   3534  H   LEU   228      52.382  83.637  73.176  1.00  0.00           H  
ATOM   3535  HA  LEU   228      53.823  83.545  70.559  1.00  0.00           H  
ATOM   3536  HB2 LEU   228      53.643  85.863  72.056  1.00  0.00           H  
ATOM   3537  HB3 LEU   228      55.107  85.107  72.775  1.00  0.00           H  
ATOM   3538  HG  LEU   228      56.060  84.836  70.522  1.00  0.00           H  
ATOM   3539 HD11 LEU   228      55.292  86.441  68.759  1.00  0.00           H  
ATOM   3540 HD12 LEU   228      53.867  85.340  69.202  1.00  0.00           H  
ATOM   3541 HD13 LEU   228      54.048  87.047  69.752  1.00  0.00           H  
ATOM   3542 HD21 LEU   228      57.041  86.483  71.771  1.00  0.00           H  
ATOM   3543 HD22 LEU   228      56.753  87.153  70.173  1.00  0.00           H  
ATOM   3544 HD23 LEU   228      55.640  87.653  71.513  1.00  0.00           H  
ATOM   3545  N   GLY   229      55.903  82.423  71.601  1.00  0.00           N  
ATOM   3546  CA  GLY   229      56.714  81.258  72.037  1.00  0.00           C  
ATOM   3547  C   GLY   229      56.148  80.100  71.210  1.00  0.00           C  
ATOM   3548  O   GLY   229      55.141  80.146  70.547  1.00  0.00           O  
ATOM   3549  H   GLY   229      56.128  82.867  70.722  1.00  0.00           H  
ATOM   3550  HA2 GLY   229      57.794  81.286  71.897  1.00  0.00           H  
ATOM   3551  HA3 GLY   229      56.616  81.100  73.111  1.00  0.00           H  
ATOM   3552  N   ARG   230      56.714  78.910  71.528  1.00  0.00           N  
ATOM   3553  CA  ARG   230      56.446  77.604  70.896  1.00  0.00           C  
ATOM   3554  C   ARG   230      56.622  77.797  69.387  1.00  0.00           C  
ATOM   3555  O   ARG   230      55.759  77.328  68.620  1.00  0.00           O  
ATOM   3556  CB  ARG   230      55.154  76.950  71.421  1.00  0.00           C  
ATOM   3557  CG  ARG   230      55.203  76.420  72.883  1.00  0.00           C  
ATOM   3558  CD  ARG   230      54.975  77.384  74.087  1.00  0.00           C  
ATOM   3559  NE  ARG   230      55.272  76.650  75.397  1.00  0.00           N  
ATOM   3560  CZ  ARG   230      55.273  77.254  76.595  1.00  0.00           C  
ATOM   3561  NH1 ARG   230      54.825  78.497  76.669  1.00  0.00           N1+
ATOM   3562  NH2 ARG   230      55.667  76.625  77.670  1.00  0.00           N  
ATOM   3563  H   ARG   230      57.567  78.926  72.070  1.00  0.00           H  
ATOM   3564  HA  ARG   230      57.340  77.133  71.306  1.00  0.00           H  
ATOM   3565  HB2 ARG   230      54.246  77.491  71.158  1.00  0.00           H  
ATOM   3566  HB3 ARG   230      55.045  76.036  70.838  1.00  0.00           H  
ATOM   3567  HG2 ARG   230      54.423  75.662  72.960  1.00  0.00           H  
ATOM   3568  HG3 ARG   230      56.190  75.967  72.965  1.00  0.00           H  
ATOM   3569  HD2 ARG   230      55.637  78.250  74.094  1.00  0.00           H  
ATOM   3570  HD3 ARG   230      53.941  77.728  74.074  1.00  0.00           H  
ATOM   3571  HE  ARG   230      55.709  75.741  75.352  1.00  0.00           H  
ATOM   3572 HH11 ARG   230      54.351  78.927  75.887  1.00  0.00           H  
ATOM   3573 HH12 ARG   230      54.689  78.735  77.641  1.00  0.00           H  
ATOM   3574 HH21 ARG   230      55.998  75.673  77.608  1.00  0.00           H  
ATOM   3575 HH22 ARG   230      55.468  77.093  78.542  1.00  0.00           H  
ATOM   3576  N   ARG   231      57.590  78.547  68.978  1.00  0.00           N  
ATOM   3577  CA  ARG   231      58.061  78.890  67.620  1.00  0.00           C  
ATOM   3578  C   ARG   231      57.151  79.806  66.905  1.00  0.00           C  
ATOM   3579  O   ARG   231      57.625  80.340  65.914  1.00  0.00           O  
ATOM   3580  CB  ARG   231      58.592  77.722  66.746  1.00  0.00           C  
ATOM   3581  CG  ARG   231      59.956  77.241  67.168  1.00  0.00           C  
ATOM   3582  CD  ARG   231      61.003  78.296  66.699  1.00  0.00           C  
ATOM   3583  NE  ARG   231      62.311  77.986  67.361  1.00  0.00           N  
ATOM   3584  CZ  ARG   231      63.340  77.495  66.743  1.00  0.00           C  
ATOM   3585  NH1 ARG   231      63.379  77.354  65.463  1.00  0.00           N1+
ATOM   3586  NH2 ARG   231      64.411  77.111  67.404  1.00  0.00           N  
ATOM   3587  H   ARG   231      58.285  78.646  69.704  1.00  0.00           H  
ATOM   3588  HA  ARG   231      58.842  79.591  67.914  1.00  0.00           H  
ATOM   3589  HB2 ARG   231      57.832  76.949  66.638  1.00  0.00           H  
ATOM   3590  HB3 ARG   231      58.573  78.075  65.715  1.00  0.00           H  
ATOM   3591  HG2 ARG   231      59.992  77.062  68.242  1.00  0.00           H  
ATOM   3592  HG3 ARG   231      60.235  76.320  66.655  1.00  0.00           H  
ATOM   3593  HD2 ARG   231      61.112  78.256  65.615  1.00  0.00           H  
ATOM   3594  HD3 ARG   231      60.661  79.289  66.990  1.00  0.00           H  
ATOM   3595  HE  ARG   231      62.419  77.940  68.364  1.00  0.00           H  
ATOM   3596 HH11 ARG   231      62.550  77.650  64.967  1.00  0.00           H  
ATOM   3597 HH12 ARG   231      64.080  76.818  64.973  1.00  0.00           H  
ATOM   3598 HH21 ARG   231      64.297  77.432  68.355  1.00  0.00           H  
ATOM   3599 HH22 ARG   231      65.150  76.509  67.071  1.00  0.00           H  
ATOM   3600  N   LYS   232      55.966  80.160  67.401  1.00  0.00           N  
ATOM   3601  CA  LYS   232      55.266  81.315  66.912  1.00  0.00           C  
ATOM   3602  C   LYS   232      55.992  82.647  67.254  1.00  0.00           C  
ATOM   3603  O   LYS   232      56.010  83.073  68.414  1.00  0.00           O  
ATOM   3604  CB  LYS   232      53.912  81.284  67.611  1.00  0.00           C  
ATOM   3605  CG  LYS   232      53.058  82.579  67.363  1.00  0.00           C  
ATOM   3606  CD  LYS   232      51.620  82.422  67.745  1.00  0.00           C  
ATOM   3607  CE  LYS   232      50.791  83.710  67.511  1.00  0.00           C  
ATOM   3608  NZ  LYS   232      50.612  84.013  66.062  1.00  0.00           N1+
ATOM   3609  H   LYS   232      55.589  79.674  68.203  1.00  0.00           H  
ATOM   3610  HA  LYS   232      55.135  81.293  65.830  1.00  0.00           H  
ATOM   3611  HB2 LYS   232      53.409  80.414  67.188  1.00  0.00           H  
ATOM   3612  HB3 LYS   232      54.044  81.141  68.684  1.00  0.00           H  
ATOM   3613  HG2 LYS   232      53.472  83.472  67.832  1.00  0.00           H  
ATOM   3614  HG3 LYS   232      53.118  82.751  66.289  1.00  0.00           H  
ATOM   3615  HD2 LYS   232      51.152  81.563  67.264  1.00  0.00           H  
ATOM   3616  HD3 LYS   232      51.503  82.172  68.799  1.00  0.00           H  
ATOM   3617  HE2 LYS   232      49.793  83.517  67.906  1.00  0.00           H  
ATOM   3618  HE3 LYS   232      51.286  84.508  68.065  1.00  0.00           H  
ATOM   3619  HZ1 LYS   232      51.352  84.531  65.608  1.00  0.00           H  
ATOM   3620  HZ2 LYS   232      50.574  83.105  65.621  1.00  0.00           H  
ATOM   3621  HZ3 LYS   232      49.688  84.309  65.782  1.00  0.00           H  
ATOM   3622  N   LEU   233      56.511  83.317  66.180  1.00  0.00           N  
ATOM   3623  CA  LEU   233      57.511  84.431  66.364  1.00  0.00           C  
ATOM   3624  C   LEU   233      56.741  85.774  66.377  1.00  0.00           C  
ATOM   3625  O   LEU   233      57.129  86.758  67.022  1.00  0.00           O  
ATOM   3626  CB  LEU   233      58.544  84.403  65.204  1.00  0.00           C  
ATOM   3627  CG  LEU   233      59.166  83.012  65.005  1.00  0.00           C  
ATOM   3628  CD1 LEU   233      60.109  83.130  63.815  1.00  0.00           C  
ATOM   3629  CD2 LEU   233      59.881  82.559  66.367  1.00  0.00           C  
ATOM   3630  H   LEU   233      56.443  82.883  65.270  1.00  0.00           H  
ATOM   3631  HA  LEU   233      57.948  84.312  67.355  1.00  0.00           H  
ATOM   3632  HB2 LEU   233      58.127  84.753  64.260  1.00  0.00           H  
ATOM   3633  HB3 LEU   233      59.351  85.118  65.368  1.00  0.00           H  
ATOM   3634  HG  LEU   233      58.397  82.261  64.826  1.00  0.00           H  
ATOM   3635 HD11 LEU   233      60.141  82.127  63.389  1.00  0.00           H  
ATOM   3636 HD12 LEU   233      59.651  83.857  63.144  1.00  0.00           H  
ATOM   3637 HD13 LEU   233      61.129  83.457  64.015  1.00  0.00           H  
ATOM   3638 HD21 LEU   233      60.392  81.610  66.201  1.00  0.00           H  
ATOM   3639 HD22 LEU   233      60.541  83.414  66.518  1.00  0.00           H  
ATOM   3640 HD23 LEU   233      59.042  82.388  67.040  1.00  0.00           H  
ATOM   3641  N   TYR   234      55.566  85.857  65.720  1.00  0.00           N  
ATOM   3642  CA  TYR   234      54.739  87.048  65.751  1.00  0.00           C  
ATOM   3643  C   TYR   234      53.266  86.733  66.084  1.00  0.00           C  
ATOM   3644  O   TYR   234      52.800  85.616  65.757  1.00  0.00           O  
ATOM   3645  CB  TYR   234      54.857  87.994  64.486  1.00  0.00           C  
ATOM   3646  CG  TYR   234      55.140  87.192  63.208  1.00  0.00           C  
ATOM   3647  CD1 TYR   234      54.122  86.491  62.529  1.00  0.00           C  
ATOM   3648  CD2 TYR   234      56.521  87.173  62.749  1.00  0.00           C  
ATOM   3649  CE1 TYR   234      54.474  85.851  61.289  1.00  0.00           C  
ATOM   3650  CE2 TYR   234      56.824  86.501  61.475  1.00  0.00           C  
ATOM   3651  CZ  TYR   234      55.832  85.807  60.755  1.00  0.00           C  
ATOM   3652  OH  TYR   234      56.164  84.901  59.733  1.00  0.00           O  
ATOM   3653  H   TYR   234      55.346  85.129  65.055  1.00  0.00           H  
ATOM   3654  HA  TYR   234      55.058  87.679  66.581  1.00  0.00           H  
ATOM   3655  HB2 TYR   234      53.995  88.581  64.171  1.00  0.00           H  
ATOM   3656  HB3 TYR   234      55.603  88.777  64.622  1.00  0.00           H  
ATOM   3657  HD1 TYR   234      53.120  86.348  62.906  1.00  0.00           H  
ATOM   3658  HD2 TYR   234      57.234  87.819  63.239  1.00  0.00           H  
ATOM   3659  HE1 TYR   234      53.754  85.207  60.806  1.00  0.00           H  
ATOM   3660  HE2 TYR   234      57.837  86.388  61.116  1.00  0.00           H  
ATOM   3661  HH  TYR   234      55.487  84.226  59.643  1.00  0.00           H  
ATOM   3662  N   HIE   235      52.505  87.708  66.606  1.00  0.00           N  
ATOM   3663  CA  HIE   235      51.027  87.776  66.744  1.00  0.00           C  
ATOM   3664  C   HIE   235      50.585  89.223  66.583  1.00  0.00           C  
ATOM   3665  O   HIE   235      51.272  90.126  66.906  1.00  0.00           O  
ATOM   3666  CB  HIE   235      50.769  87.273  68.206  1.00  0.00           C  
ATOM   3667  CG  HIE   235      49.405  87.268  68.703  1.00  0.00           C  
ATOM   3668  CD2 HIE   235      48.760  88.416  69.018  1.00  0.00           C  
ATOM   3669  ND1 HIE   235      48.531  86.184  68.882  1.00  0.00           N  
ATOM   3670  CE1 HIE   235      47.439  86.646  69.325  1.00  0.00           C  
ATOM   3671  NE2 HIE   235      47.477  88.016  69.477  1.00  0.00           N  
ATOM   3672  H   HIE   235      53.039  88.531  66.845  1.00  0.00           H  
ATOM   3673  HA  HIE   235      50.432  87.198  66.036  1.00  0.00           H  
ATOM   3674  HB2 HIE   235      51.276  86.314  68.314  1.00  0.00           H  
ATOM   3675  HB3 HIE   235      51.357  87.963  68.811  1.00  0.00           H  
ATOM   3676  HD2 HIE   235      49.119  89.418  68.836  1.00  0.00           H  
ATOM   3677  HE1 HIE   235      46.584  86.000  69.458  1.00  0.00           H  
ATOM   3678  HE2 HIE   235      46.668  88.585  69.681  1.00  0.00           H  
ATOM   3679  N   VAL   236      49.404  89.321  65.982  1.00  0.00           N  
ATOM   3680  CA  VAL   236      48.714  90.625  65.746  1.00  0.00           C  
ATOM   3681  C   VAL   236      47.945  91.159  66.953  1.00  0.00           C  
ATOM   3682  O   VAL   236      47.113  90.310  67.422  1.00  0.00           O  
ATOM   3683  CB  VAL   236      47.845  90.611  64.438  1.00  0.00           C  
ATOM   3684  CG1 VAL   236      47.217  91.993  64.103  1.00  0.00           C  
ATOM   3685  CG2 VAL   236      48.637  90.160  63.146  1.00  0.00           C  
ATOM   3686  H   VAL   236      48.887  88.453  65.957  1.00  0.00           H  
ATOM   3687  HA  VAL   236      49.454  91.419  65.643  1.00  0.00           H  
ATOM   3688  HB  VAL   236      47.013  89.921  64.585  1.00  0.00           H  
ATOM   3689 HG11 VAL   236      46.543  92.211  64.931  1.00  0.00           H  
ATOM   3690 HG12 VAL   236      48.041  92.703  64.038  1.00  0.00           H  
ATOM   3691 HG13 VAL   236      46.618  91.905  63.196  1.00  0.00           H  
ATOM   3692 HG21 VAL   236      49.154  89.223  63.349  1.00  0.00           H  
ATOM   3693 HG22 VAL   236      47.893  90.002  62.366  1.00  0.00           H  
ATOM   3694 HG23 VAL   236      49.305  90.988  62.907  1.00  0.00           H  
ATOM   3695  N   VAL   237      47.965  92.443  67.332  1.00  0.00           N  
ATOM   3696  CA  VAL   237      47.342  92.899  68.530  1.00  0.00           C  
ATOM   3697  C   VAL   237      46.043  93.515  68.152  1.00  0.00           C  
ATOM   3698  O   VAL   237      45.959  94.296  67.203  1.00  0.00           O  
ATOM   3699  CB  VAL   237      48.219  93.815  69.423  1.00  0.00           C  
ATOM   3700  CG1 VAL   237      47.718  94.130  70.783  1.00  0.00           C  
ATOM   3701  CG2 VAL   237      49.580  93.100  69.595  1.00  0.00           C  
ATOM   3702  H   VAL   237      48.441  93.142  66.781  1.00  0.00           H  
ATOM   3703  HA  VAL   237      47.066  92.049  69.155  1.00  0.00           H  
ATOM   3704  HB  VAL   237      48.516  94.748  68.945  1.00  0.00           H  
ATOM   3705 HG11 VAL   237      47.034  93.335  71.080  1.00  0.00           H  
ATOM   3706 HG12 VAL   237      48.526  94.186  71.513  1.00  0.00           H  
ATOM   3707 HG13 VAL   237      47.037  94.979  70.719  1.00  0.00           H  
ATOM   3708 HG21 VAL   237      50.008  92.991  68.598  1.00  0.00           H  
ATOM   3709 HG22 VAL   237      50.343  93.502  70.261  1.00  0.00           H  
ATOM   3710 HG23 VAL   237      49.356  92.120  70.015  1.00  0.00           H  
ATOM   3711  N   LYS   238      45.062  93.185  68.994  1.00  0.00           N  
ATOM   3712  CA  LYS   238      43.763  93.869  68.930  1.00  0.00           C  
ATOM   3713  C   LYS   238      43.816  95.187  69.635  1.00  0.00           C  
ATOM   3714  O   LYS   238      44.290  95.386  70.775  1.00  0.00           O  
ATOM   3715  CB  LYS   238      42.672  92.918  69.463  1.00  0.00           C  
ATOM   3716  CG  LYS   238      41.280  93.511  69.507  1.00  0.00           C  
ATOM   3717  CD  LYS   238      40.296  92.353  69.739  1.00  0.00           C  
ATOM   3718  CE  LYS   238      40.289  91.621  71.053  1.00  0.00           C  
ATOM   3719  NZ  LYS   238      39.939  92.588  72.119  1.00  0.00           N1+
ATOM   3720  H   LYS   238      45.176  92.359  69.565  1.00  0.00           H  
ATOM   3721  HA  LYS   238      43.558  94.160  67.900  1.00  0.00           H  
ATOM   3722  HB2 LYS   238      42.763  92.065  68.791  1.00  0.00           H  
ATOM   3723  HB3 LYS   238      42.984  92.539  70.436  1.00  0.00           H  
ATOM   3724  HG2 LYS   238      41.172  94.237  70.314  1.00  0.00           H  
ATOM   3725  HG3 LYS   238      40.983  93.989  68.573  1.00  0.00           H  
ATOM   3726  HD2 LYS   238      39.303  92.752  69.534  1.00  0.00           H  
ATOM   3727  HD3 LYS   238      40.452  91.563  69.004  1.00  0.00           H  
ATOM   3728  HE2 LYS   238      39.557  90.818  70.971  1.00  0.00           H  
ATOM   3729  HE3 LYS   238      41.226  91.125  71.309  1.00  0.00           H  
ATOM   3730  HZ1 LYS   238      40.635  93.316  72.193  1.00  0.00           H  
ATOM   3731  HZ2 LYS   238      39.061  93.022  71.872  1.00  0.00           H  
ATOM   3732  HZ3 LYS   238      39.802  92.159  73.023  1.00  0.00           H  
ATOM   3733  N   TYR   239      43.298  96.238  68.985  1.00  0.00           N  
ATOM   3734  CA  TYR   239      43.322  97.646  69.416  1.00  0.00           C  
ATOM   3735  C   TYR   239      42.005  97.974  70.183  1.00  0.00           C  
ATOM   3736  O   TYR   239      40.978  97.450  69.842  1.00  0.00           O  
ATOM   3737  CB  TYR   239      43.469  98.564  68.227  1.00  0.00           C  
ATOM   3738  CG  TYR   239      43.538 100.089  68.535  1.00  0.00           C  
ATOM   3739  CD1 TYR   239      44.585 100.706  69.251  1.00  0.00           C  
ATOM   3740  CD2 TYR   239      42.371 100.837  68.217  1.00  0.00           C  
ATOM   3741  CE1 TYR   239      44.378 102.067  69.688  1.00  0.00           C  
ATOM   3742  CE2 TYR   239      42.210 102.189  68.598  1.00  0.00           C  
ATOM   3743  CZ  TYR   239      43.177 102.800  69.293  1.00  0.00           C  
ATOM   3744  OH  TYR   239      43.053 104.094  69.614  1.00  0.00           O  
ATOM   3745  H   TYR   239      42.934  96.098  68.053  1.00  0.00           H  
ATOM   3746  HA  TYR   239      44.210  97.789  70.032  1.00  0.00           H  
ATOM   3747  HB2 TYR   239      44.378  98.293  67.690  1.00  0.00           H  
ATOM   3748  HB3 TYR   239      42.621  98.333  67.584  1.00  0.00           H  
ATOM   3749  HD1 TYR   239      45.458 100.083  69.379  1.00  0.00           H  
ATOM   3750  HD2 TYR   239      41.641 100.403  67.550  1.00  0.00           H  
ATOM   3751  HE1 TYR   239      45.182 102.574  70.201  1.00  0.00           H  
ATOM   3752  HE2 TYR   239      41.212 102.550  68.395  1.00  0.00           H  
ATOM   3753  HH  TYR   239      42.214 104.479  69.350  1.00  0.00           H  
ATOM   3754  N   THR   240      42.099  98.862  71.160  1.00  0.00           N  
ATOM   3755  CA  THR   240      40.884  99.358  71.772  1.00  0.00           C  
ATOM   3756  C   THR   240      40.973 100.874  71.875  1.00  0.00           C  
ATOM   3757  O   THR   240      42.064 101.378  72.145  1.00  0.00           O  
ATOM   3758  CB  THR   240      40.784  98.829  73.260  1.00  0.00           C  
ATOM   3759  CG2 THR   240      39.459  99.144  73.922  1.00  0.00           C  
ATOM   3760  OG1 THR   240      40.900  97.473  73.155  1.00  0.00           O  
ATOM   3761  H   THR   240      42.948  99.203  71.586  1.00  0.00           H  
ATOM   3762  HA  THR   240      39.972  99.094  71.236  1.00  0.00           H  
ATOM   3763  HB  THR   240      41.626  99.139  73.879  1.00  0.00           H  
ATOM   3764  HG1 THR   240      41.845  97.304  73.122  1.00  0.00           H  
ATOM   3765 HG21 THR   240      39.302 100.220  73.850  1.00  0.00           H  
ATOM   3766 HG22 THR   240      38.665  98.648  73.363  1.00  0.00           H  
ATOM   3767 HG23 THR   240      39.480  99.117  75.011  1.00  0.00           H  
ATOM   3768  N   GLY   241      39.916 101.728  71.706  1.00  0.00           N  
ATOM   3769  CA  GLY   241      40.029 103.138  71.323  1.00  0.00           C  
ATOM   3770  C   GLY   241      40.220 104.119  72.483  1.00  0.00           C  
ATOM   3771  O   GLY   241      40.183 103.686  73.700  1.00  0.00           O  
ATOM   3772  H   GLY   241      38.994 101.317  71.733  1.00  0.00           H  
ATOM   3773  HA2 GLY   241      40.869 103.238  70.636  1.00  0.00           H  
ATOM   3774  HA3 GLY   241      39.150 103.438  70.752  1.00  0.00           H  
ATOM   3775  N   GLY   242      40.314 105.400  72.205  1.00  0.00           N  
ATOM   3776  CA  GLY   242      40.487 106.332  73.324  1.00  0.00           C  
ATOM   3777  C   GLY   242      41.876 106.080  73.922  1.00  0.00           C  
ATOM   3778  O   GLY   242      42.897 105.785  73.192  1.00  0.00           O  
ATOM   3779  H   GLY   242      40.369 105.699  71.242  1.00  0.00           H  
ATOM   3780  HA2 GLY   242      40.464 107.396  73.089  1.00  0.00           H  
ATOM   3781  HA3 GLY   242      39.712 106.099  74.054  1.00  0.00           H  
ATOM   3782  N   SER   243      42.124 106.189  75.238  1.00  0.00           N  
ATOM   3783  CA  SER   243      43.342 105.812  75.869  1.00  0.00           C  
ATOM   3784  C   SER   243      43.110 104.484  76.596  1.00  0.00           C  
ATOM   3785  O   SER   243      42.159 104.431  77.341  1.00  0.00           O  
ATOM   3786  CB  SER   243      43.837 106.795  76.836  1.00  0.00           C  
ATOM   3787  OG  SER   243      44.961 106.370  77.583  1.00  0.00           O  
ATOM   3788  H   SER   243      41.388 106.351  75.910  1.00  0.00           H  
ATOM   3789  HA  SER   243      44.187 105.588  75.218  1.00  0.00           H  
ATOM   3790  HB2 SER   243      43.959 107.799  76.429  1.00  0.00           H  
ATOM   3791  HB3 SER   243      43.129 107.093  77.609  1.00  0.00           H  
ATOM   3792  HG  SER   243      45.470 107.118  77.902  1.00  0.00           H  
ATOM   3793  N   ALA   244      43.928 103.470  76.250  1.00  0.00           N  
ATOM   3794  CA  ALA   244      43.663 102.044  76.731  1.00  0.00           C  
ATOM   3795  C   ALA   244      44.978 101.319  77.264  1.00  0.00           C  
ATOM   3796  O   ALA   244      46.104 101.756  77.011  1.00  0.00           O  
ATOM   3797  CB  ALA   244      43.259 101.295  75.435  1.00  0.00           C  
ATOM   3798  H   ALA   244      44.670 103.623  75.583  1.00  0.00           H  
ATOM   3799  HA  ALA   244      42.839 102.202  77.428  1.00  0.00           H  
ATOM   3800  HB1 ALA   244      42.886 100.346  75.821  1.00  0.00           H  
ATOM   3801  HB2 ALA   244      42.435 101.762  74.895  1.00  0.00           H  
ATOM   3802  HB3 ALA   244      44.181 101.243  74.856  1.00  0.00           H  
ATOM   3803  N   GLU   245      44.811 100.201  78.024  1.00  0.00           N  
ATOM   3804  CA  GLU   245      45.829  99.421  78.668  1.00  0.00           C  
ATOM   3805  C   GLU   245      45.533  97.970  78.752  1.00  0.00           C  
ATOM   3806  O   GLU   245      44.370  97.597  78.859  1.00  0.00           O  
ATOM   3807  CB  GLU   245      46.412  99.895  79.999  1.00  0.00           C  
ATOM   3808  CG  GLU   245      45.395 100.045  81.161  1.00  0.00           C  
ATOM   3809  CD  GLU   245      44.271 101.049  81.016  1.00  0.00           C  
ATOM   3810  OE1 GLU   245      44.516 102.312  81.102  1.00  0.00           O  
ATOM   3811  OE2 GLU   245      43.123 100.690  80.804  1.00  0.00           O1-
ATOM   3812  H   GLU   245      43.871  99.851  78.147  1.00  0.00           H  
ATOM   3813  HA  GLU   245      46.652  99.468  77.955  1.00  0.00           H  
ATOM   3814  HB2 GLU   245      47.243  99.253  80.287  1.00  0.00           H  
ATOM   3815  HB3 GLU   245      46.865 100.861  79.774  1.00  0.00           H  
ATOM   3816  HG2 GLU   245      44.865  99.137  81.446  1.00  0.00           H  
ATOM   3817  HG3 GLU   245      45.918 100.415  82.044  1.00  0.00           H  
ATOM   3818  N   LEU   246      46.527  97.093  78.577  1.00  0.00           N  
ATOM   3819  CA  LEU   246      46.483  95.661  78.202  1.00  0.00           C  
ATOM   3820  C   LEU   246      47.652  94.843  78.924  1.00  0.00           C  
ATOM   3821  O   LEU   246      48.880  95.130  78.639  1.00  0.00           O  
ATOM   3822  CB  LEU   246      46.681  95.745  76.588  1.00  0.00           C  
ATOM   3823  CG  LEU   246      46.015  94.474  75.975  1.00  0.00           C  
ATOM   3824  CD1 LEU   246      46.453  94.522  74.476  1.00  0.00           C  
ATOM   3825  CD2 LEU   246      46.485  93.128  76.418  1.00  0.00           C  
ATOM   3826  H   LEU   246      47.403  97.579  78.706  1.00  0.00           H  
ATOM   3827  HA  LEU   246      45.528  95.212  78.475  1.00  0.00           H  
ATOM   3828  HB2 LEU   246      46.311  96.671  76.146  1.00  0.00           H  
ATOM   3829  HB3 LEU   246      47.747  95.654  76.382  1.00  0.00           H  
ATOM   3830  HG  LEU   246      44.930  94.532  76.064  1.00  0.00           H  
ATOM   3831 HD11 LEU   246      47.536  94.594  74.374  1.00  0.00           H  
ATOM   3832 HD12 LEU   246      45.964  93.727  73.912  1.00  0.00           H  
ATOM   3833 HD13 LEU   246      46.087  95.455  74.048  1.00  0.00           H  
ATOM   3834 HD21 LEU   246      46.095  92.870  77.403  1.00  0.00           H  
ATOM   3835 HD22 LEU   246      46.246  92.236  75.839  1.00  0.00           H  
ATOM   3836 HD23 LEU   246      47.549  93.023  76.628  1.00  0.00           H  
ATOM   3837  N   LEU   247      47.295  93.766  79.589  1.00  0.00           N  
ATOM   3838  CA  LEU   247      48.146  92.905  80.360  1.00  0.00           C  
ATOM   3839  C   LEU   247      48.599  91.658  79.488  1.00  0.00           C  
ATOM   3840  O   LEU   247      47.819  90.983  78.803  1.00  0.00           O  
ATOM   3841  CB  LEU   247      47.415  92.500  81.627  1.00  0.00           C  
ATOM   3842  CG  LEU   247      48.059  91.479  82.638  1.00  0.00           C  
ATOM   3843  CD1 LEU   247      49.410  91.854  83.079  1.00  0.00           C  
ATOM   3844  CD2 LEU   247      47.145  91.124  83.924  1.00  0.00           C  
ATOM   3845  H   LEU   247      46.298  93.608  79.637  1.00  0.00           H  
ATOM   3846  HA  LEU   247      49.073  93.408  80.638  1.00  0.00           H  
ATOM   3847  HB2 LEU   247      47.339  93.381  82.264  1.00  0.00           H  
ATOM   3848  HB3 LEU   247      46.399  92.206  81.365  1.00  0.00           H  
ATOM   3849  HG  LEU   247      48.146  90.517  82.133  1.00  0.00           H  
ATOM   3850 HD11 LEU   247      49.975  91.140  83.678  1.00  0.00           H  
ATOM   3851 HD12 LEU   247      50.082  92.161  82.277  1.00  0.00           H  
ATOM   3852 HD13 LEU   247      49.338  92.777  83.654  1.00  0.00           H  
ATOM   3853 HD21 LEU   247      46.970  91.932  84.634  1.00  0.00           H  
ATOM   3854 HD22 LEU   247      46.117  90.880  83.656  1.00  0.00           H  
ATOM   3855 HD23 LEU   247      47.595  90.336  84.528  1.00  0.00           H  
ATOM   3856  N   PHE   248      49.795  91.202  79.745  1.00  0.00           N  
ATOM   3857  CA  PHE   248      50.289  89.881  79.373  1.00  0.00           C  
ATOM   3858  C   PHE   248      51.022  89.261  80.526  1.00  0.00           C  
ATOM   3859  O   PHE   248      51.726  89.996  81.229  1.00  0.00           O  
ATOM   3860  CB  PHE   248      51.206  90.142  78.171  1.00  0.00           C  
ATOM   3861  CG  PHE   248      50.697  90.718  76.887  1.00  0.00           C  
ATOM   3862  CD1 PHE   248      50.397  89.877  75.826  1.00  0.00           C  
ATOM   3863  CD2 PHE   248      50.779  92.154  76.750  1.00  0.00           C  
ATOM   3864  CE1 PHE   248      49.984  90.456  74.617  1.00  0.00           C  
ATOM   3865  CE2 PHE   248      50.485  92.671  75.456  1.00  0.00           C  
ATOM   3866  CZ  PHE   248      50.046  91.839  74.440  1.00  0.00           C  
ATOM   3867  H   PHE   248      50.456  91.779  80.245  1.00  0.00           H  
ATOM   3868  HA  PHE   248      49.484  89.243  79.010  1.00  0.00           H  
ATOM   3869  HB2 PHE   248      52.056  90.760  78.462  1.00  0.00           H  
ATOM   3870  HB3 PHE   248      51.668  89.176  77.965  1.00  0.00           H  
ATOM   3871  HD1 PHE   248      50.506  88.814  75.982  1.00  0.00           H  
ATOM   3872  HD2 PHE   248      51.062  92.724  77.623  1.00  0.00           H  
ATOM   3873  HE1 PHE   248      49.666  89.877  73.763  1.00  0.00           H  
ATOM   3874  HE2 PHE   248      50.592  93.738  75.329  1.00  0.00           H  
ATOM   3875  HZ  PHE   248      49.813  92.243  73.466  1.00  0.00           H  
ATOM   3876  N   PHE   249      50.935  87.927  80.545  1.00  0.00           N  
ATOM   3877  CA  PHE   249      51.683  87.038  81.442  1.00  0.00           C  
ATOM   3878  C   PHE   249      52.900  86.484  80.661  1.00  0.00           C  
ATOM   3879  O   PHE   249      52.799  86.306  79.456  1.00  0.00           O  
ATOM   3880  CB  PHE   249      50.807  85.962  82.127  1.00  0.00           C  
ATOM   3881  CG  PHE   249      49.956  86.459  83.225  1.00  0.00           C  
ATOM   3882  CD1 PHE   249      50.480  86.572  84.493  1.00  0.00           C  
ATOM   3883  CD2 PHE   249      48.595  86.875  83.081  1.00  0.00           C  
ATOM   3884  CE1 PHE   249      49.826  87.054  85.592  1.00  0.00           C  
ATOM   3885  CE2 PHE   249      47.861  87.253  84.220  1.00  0.00           C  
ATOM   3886  CZ  PHE   249      48.483  87.383  85.463  1.00  0.00           C  
ATOM   3887  H   PHE   249      50.413  87.507  79.789  1.00  0.00           H  
ATOM   3888  HA  PHE   249      52.076  87.667  82.241  1.00  0.00           H  
ATOM   3889  HB2 PHE   249      50.136  85.532  81.384  1.00  0.00           H  
ATOM   3890  HB3 PHE   249      51.434  85.111  82.394  1.00  0.00           H  
ATOM   3891  HD1 PHE   249      51.495  86.218  84.597  1.00  0.00           H  
ATOM   3892  HD2 PHE   249      48.123  86.955  82.113  1.00  0.00           H  
ATOM   3893  HE1 PHE   249      50.337  87.130  86.541  1.00  0.00           H  
ATOM   3894  HE2 PHE   249      46.811  87.496  84.154  1.00  0.00           H  
ATOM   3895  HZ  PHE   249      47.822  87.775  86.221  1.00  0.00           H  
ATOM   3896  N   VAL   250      54.078  86.419  81.363  1.00  0.00           N  
ATOM   3897  CA  VAL   250      55.291  85.857  80.793  1.00  0.00           C  
ATOM   3898  C   VAL   250      55.828  84.719  81.649  1.00  0.00           C  
ATOM   3899  O   VAL   250      56.230  84.945  82.812  1.00  0.00           O  
ATOM   3900  CB  VAL   250      56.385  86.778  80.314  1.00  0.00           C  
ATOM   3901  CG1 VAL   250      57.592  86.106  79.618  1.00  0.00           C  
ATOM   3902  CG2 VAL   250      55.825  87.949  79.370  1.00  0.00           C  
ATOM   3903  H   VAL   250      54.063  86.845  82.278  1.00  0.00           H  
ATOM   3904  HA  VAL   250      54.943  85.370  79.882  1.00  0.00           H  
ATOM   3905  HB  VAL   250      56.808  87.403  81.100  1.00  0.00           H  
ATOM   3906 HG11 VAL   250      58.122  85.618  80.436  1.00  0.00           H  
ATOM   3907 HG12 VAL   250      57.094  85.421  78.932  1.00  0.00           H  
ATOM   3908 HG13 VAL   250      58.212  86.789  79.037  1.00  0.00           H  
ATOM   3909 HG21 VAL   250      56.541  88.698  79.033  1.00  0.00           H  
ATOM   3910 HG22 VAL   250      55.354  87.480  78.506  1.00  0.00           H  
ATOM   3911 HG23 VAL   250      55.084  88.489  79.960  1.00  0.00           H  
ATOM   3912  N   GLU   251      56.060  83.537  81.048  1.00  0.00           N  
ATOM   3913  CA  GLU   251      56.746  82.443  81.740  1.00  0.00           C  
ATOM   3914  C   GLU   251      58.125  82.137  81.177  1.00  0.00           C  
ATOM   3915  O   GLU   251      58.273  82.085  79.943  1.00  0.00           O  
ATOM   3916  CB  GLU   251      55.860  81.100  81.815  1.00  0.00           C  
ATOM   3917  CG  GLU   251      55.798  80.201  80.528  1.00  0.00           C  
ATOM   3918  CD  GLU   251      54.954  78.955  80.714  1.00  0.00           C  
ATOM   3919  OE1 GLU   251      54.900  78.131  79.698  1.00  0.00           O  
ATOM   3920  OE2 GLU   251      54.312  78.676  81.802  1.00  0.00           O1-
ATOM   3921  H   GLU   251      55.790  83.393  80.085  1.00  0.00           H  
ATOM   3922  HA  GLU   251      56.896  82.802  82.758  1.00  0.00           H  
ATOM   3923  HB2 GLU   251      56.336  80.565  82.636  1.00  0.00           H  
ATOM   3924  HB3 GLU   251      54.882  81.328  82.241  1.00  0.00           H  
ATOM   3925  HG2 GLU   251      55.357  80.814  79.741  1.00  0.00           H  
ATOM   3926  HG3 GLU   251      56.825  79.876  80.366  1.00  0.00           H  
ATOM   3927  N   GLY   252      59.058  81.919  82.107  1.00  0.00           N  
ATOM   3928  CA  GLY   252      60.418  81.411  81.790  1.00  0.00           C  
ATOM   3929  C   GLY   252      60.454  79.837  81.560  1.00  0.00           C  
ATOM   3930  O   GLY   252      59.839  79.072  82.252  1.00  0.00           O  
ATOM   3931  H   GLY   252      58.815  82.001  83.084  1.00  0.00           H  
ATOM   3932  HA2 GLY   252      60.864  81.885  80.915  1.00  0.00           H  
ATOM   3933  HA3 GLY   252      61.084  81.651  82.618  1.00  0.00           H  
ATOM   3934  N   LEU   253      61.122  79.410  80.526  1.00  0.00           N  
ATOM   3935  CA  LEU   253      61.240  78.007  80.104  1.00  0.00           C  
ATOM   3936  C   LEU   253      62.596  77.311  80.261  1.00  0.00           C  
ATOM   3937  O   LEU   253      62.632  76.050  80.160  1.00  0.00           O  
ATOM   3938  CB  LEU   253      60.870  77.910  78.619  1.00  0.00           C  
ATOM   3939  CG  LEU   253      59.388  78.475  78.260  1.00  0.00           C  
ATOM   3940  CD1 LEU   253      58.987  78.050  76.843  1.00  0.00           C  
ATOM   3941  CD2 LEU   253      58.311  77.812  79.174  1.00  0.00           C  
ATOM   3942  H   LEU   253      61.609  80.057  79.921  1.00  0.00           H  
ATOM   3943  HA  LEU   253      60.545  77.337  80.609  1.00  0.00           H  
ATOM   3944  HB2 LEU   253      61.594  78.299  77.903  1.00  0.00           H  
ATOM   3945  HB3 LEU   253      60.883  76.872  78.286  1.00  0.00           H  
ATOM   3946  HG  LEU   253      59.306  79.559  78.337  1.00  0.00           H  
ATOM   3947 HD11 LEU   253      59.644  78.581  76.153  1.00  0.00           H  
ATOM   3948 HD12 LEU   253      59.221  76.994  76.705  1.00  0.00           H  
ATOM   3949 HD13 LEU   253      57.990  78.476  76.730  1.00  0.00           H  
ATOM   3950 HD21 LEU   253      58.355  76.725  79.240  1.00  0.00           H  
ATOM   3951 HD22 LEU   253      58.413  78.156  80.203  1.00  0.00           H  
ATOM   3952 HD23 LEU   253      57.279  78.079  78.949  1.00  0.00           H  
ATOM   3953  N   CYS   254      63.693  78.020  80.545  1.00  0.00           N  
ATOM   3954  CA  CYS   254      65.129  77.472  80.561  1.00  0.00           C  
ATOM   3955  C   CYS   254      65.961  78.344  81.523  1.00  0.00           C  
ATOM   3956  O   CYS   254      65.955  79.522  81.337  1.00  0.00           O  
ATOM   3957  CB  CYS   254      65.588  77.298  79.175  1.00  0.00           C  
ATOM   3958  SG  CYS   254      67.273  76.574  79.106  1.00  0.00           S  
ATOM   3959  H   CYS   254      63.593  79.025  80.547  1.00  0.00           H  
ATOM   3960  HA  CYS   254      65.046  76.518  81.082  1.00  0.00           H  
ATOM   3961  HB2 CYS   254      64.974  76.595  78.612  1.00  0.00           H  
ATOM   3962  HB3 CYS   254      65.510  78.171  78.526  1.00  0.00           H  
ATOM   3963  HG  CYS   254      68.037  77.636  79.376  1.00  0.00           H  
ATOM   3964  N   PHE   255      66.801  77.742  82.336  1.00  0.00           N  
ATOM   3965  CA  PHE   255      67.855  78.395  83.162  1.00  0.00           C  
ATOM   3966  C   PHE   255      69.076  78.793  82.243  1.00  0.00           C  
ATOM   3967  O   PHE   255      69.318  78.175  81.178  1.00  0.00           O  
ATOM   3968  CB  PHE   255      68.357  77.433  84.360  1.00  0.00           C  
ATOM   3969  CG  PHE   255      67.363  77.410  85.507  1.00  0.00           C  
ATOM   3970  CD1 PHE   255      67.413  78.382  86.487  1.00  0.00           C  
ATOM   3971  CD2 PHE   255      66.429  76.374  85.568  1.00  0.00           C  
ATOM   3972  CE1 PHE   255      66.541  78.241  87.621  1.00  0.00           C  
ATOM   3973  CE2 PHE   255      65.511  76.300  86.659  1.00  0.00           C  
ATOM   3974  CZ  PHE   255      65.563  77.261  87.666  1.00  0.00           C  
ATOM   3975  H   PHE   255      67.064  76.768  82.304  1.00  0.00           H  
ATOM   3976  HA  PHE   255      67.528  79.299  83.675  1.00  0.00           H  
ATOM   3977  HB2 PHE   255      68.606  76.439  83.990  1.00  0.00           H  
ATOM   3978  HB3 PHE   255      69.317  77.812  84.713  1.00  0.00           H  
ATOM   3979  HD1 PHE   255      68.189  79.131  86.537  1.00  0.00           H  
ATOM   3980  HD2 PHE   255      66.356  75.664  84.757  1.00  0.00           H  
ATOM   3981  HE1 PHE   255      66.602  78.908  88.469  1.00  0.00           H  
ATOM   3982  HE2 PHE   255      64.743  75.542  86.611  1.00  0.00           H  
ATOM   3983  HZ  PHE   255      64.860  77.196  88.483  1.00  0.00           H  
ATOM   3984  N   PRO   256      70.076  79.593  82.762  1.00  0.00           N  
ATOM   3985  CA  PRO   256      71.323  79.919  82.088  1.00  0.00           C  
ATOM   3986  C   PRO   256      72.166  78.633  81.732  1.00  0.00           C  
ATOM   3987  O   PRO   256      72.065  77.634  82.413  1.00  0.00           O  
ATOM   3988  CB  PRO   256      72.053  80.913  82.969  1.00  0.00           C  
ATOM   3989  CG  PRO   256      70.877  81.701  83.609  1.00  0.00           C  
ATOM   3990  CD  PRO   256      69.889  80.633  83.775  1.00  0.00           C  
ATOM   3991  HA  PRO   256      71.116  80.447  81.158  1.00  0.00           H  
ATOM   3992  HB2 PRO   256      72.728  80.323  83.589  1.00  0.00           H  
ATOM   3993  HB3 PRO   256      72.651  81.605  82.376  1.00  0.00           H  
ATOM   3994  HG2 PRO   256      71.277  82.119  84.533  1.00  0.00           H  
ATOM   3995  HG3 PRO   256      70.477  82.416  82.890  1.00  0.00           H  
ATOM   3996  HD2 PRO   256      69.984  80.104  84.723  1.00  0.00           H  
ATOM   3997  HD3 PRO   256      68.873  81.004  83.634  1.00  0.00           H  
ATOM   3998  N   ASP   257      72.892  78.722  80.637  1.00  0.00           N  
ATOM   3999  CA  ASP   257      73.801  77.818  79.890  1.00  0.00           C  
ATOM   4000  C   ASP   257      74.841  78.600  79.115  1.00  0.00           C  
ATOM   4001  O   ASP   257      74.653  79.785  78.962  1.00  0.00           O  
ATOM   4002  CB  ASP   257      72.924  77.039  78.889  1.00  0.00           C  
ATOM   4003  CG  ASP   257      73.725  75.809  78.380  1.00  0.00           C  
ATOM   4004  OD1 ASP   257      73.242  75.301  77.263  1.00  0.00           O  
ATOM   4005  OD2 ASP   257      74.707  75.429  78.963  1.00  0.00           O1-
ATOM   4006  H   ASP   257      72.840  79.611  80.161  1.00  0.00           H  
ATOM   4007  HA  ASP   257      74.237  77.182  80.661  1.00  0.00           H  
ATOM   4008  HB2 ASP   257      71.984  76.813  79.394  1.00  0.00           H  
ATOM   4009  HB3 ASP   257      72.785  77.680  78.018  1.00  0.00           H  
ATOM   4010  N   GLU   258      75.940  77.984  78.704  1.00  0.00           N  
ATOM   4011  CA  GLU   258      76.997  78.692  77.892  1.00  0.00           C  
ATOM   4012  C   GLU   258      76.601  79.409  76.596  1.00  0.00           C  
ATOM   4013  O   GLU   258      77.110  80.485  76.310  1.00  0.00           O  
ATOM   4014  CB  GLU   258      78.172  77.748  77.578  1.00  0.00           C  
ATOM   4015  CG  GLU   258      78.982  77.478  78.822  1.00  0.00           C  
ATOM   4016  CD  GLU   258      80.193  78.392  78.967  1.00  0.00           C  
ATOM   4017  OE1 GLU   258      81.301  77.878  78.777  1.00  0.00           O  
ATOM   4018  OE2 GLU   258      80.074  79.567  79.302  1.00  0.00           O1-
ATOM   4019  H   GLU   258      75.926  76.998  78.920  1.00  0.00           H  
ATOM   4020  HA  GLU   258      77.473  79.386  78.585  1.00  0.00           H  
ATOM   4021  HB2 GLU   258      77.753  76.789  77.273  1.00  0.00           H  
ATOM   4022  HB3 GLU   258      78.883  78.210  76.892  1.00  0.00           H  
ATOM   4023  HG2 GLU   258      78.422  77.679  79.735  1.00  0.00           H  
ATOM   4024  HG3 GLU   258      79.306  76.438  78.780  1.00  0.00           H  
ATOM   4025  N   GLY   259      75.643  78.889  75.819  1.00  0.00           N  
ATOM   4026  CA  GLY   259      75.072  79.631  74.654  1.00  0.00           C  
ATOM   4027  C   GLY   259      73.947  80.674  74.914  1.00  0.00           C  
ATOM   4028  O   GLY   259      73.526  81.417  74.002  1.00  0.00           O  
ATOM   4029  H   GLY   259      75.153  78.080  76.174  1.00  0.00           H  
ATOM   4030  HA2 GLY   259      75.848  80.115  74.061  1.00  0.00           H  
ATOM   4031  HA3 GLY   259      74.608  78.891  74.002  1.00  0.00           H  
ATOM   4032  N   PHE   260      73.550  80.694  76.216  1.00  0.00           N  
ATOM   4033  CA  PHE   260      72.372  81.472  76.698  1.00  0.00           C  
ATOM   4034  C   PHE   260      72.443  81.797  78.177  1.00  0.00           C  
ATOM   4035  O   PHE   260      72.091  81.047  79.060  1.00  0.00           O  
ATOM   4036  CB  PHE   260      71.060  80.643  76.494  1.00  0.00           C  
ATOM   4037  CG  PHE   260      69.797  81.220  77.170  1.00  0.00           C  
ATOM   4038  CD1 PHE   260      68.989  82.203  76.579  1.00  0.00           C  
ATOM   4039  CD2 PHE   260      69.339  80.673  78.402  1.00  0.00           C  
ATOM   4040  CE1 PHE   260      67.841  82.642  77.216  1.00  0.00           C  
ATOM   4041  CE2 PHE   260      68.205  81.083  79.034  1.00  0.00           C  
ATOM   4042  CZ  PHE   260      67.329  81.995  78.351  1.00  0.00           C  
ATOM   4043  H   PHE   260      73.923  80.065  76.913  1.00  0.00           H  
ATOM   4044  HA  PHE   260      72.268  82.362  76.078  1.00  0.00           H  
ATOM   4045  HB2 PHE   260      70.849  80.552  75.428  1.00  0.00           H  
ATOM   4046  HB3 PHE   260      71.290  79.647  76.872  1.00  0.00           H  
ATOM   4047  HD1 PHE   260      69.405  82.758  75.751  1.00  0.00           H  
ATOM   4048  HD2 PHE   260      69.954  79.825  78.665  1.00  0.00           H  
ATOM   4049  HE1 PHE   260      67.397  83.541  76.816  1.00  0.00           H  
ATOM   4050  HE2 PHE   260      67.895  80.747  80.013  1.00  0.00           H  
ATOM   4051  HZ  PHE   260      66.428  82.351  78.827  1.00  0.00           H  
ATOM   4052  N   SER   261      72.894  82.996  78.513  1.00  0.00           N  
ATOM   4053  CA  SER   261      73.171  83.443  79.910  1.00  0.00           C  
ATOM   4054  C   SER   261      72.008  84.045  80.675  1.00  0.00           C  
ATOM   4055  O   SER   261      72.214  84.479  81.801  1.00  0.00           O  
ATOM   4056  CB  SER   261      74.356  84.380  79.666  1.00  0.00           C  
ATOM   4057  OG  SER   261      73.863  85.462  79.035  1.00  0.00           O  
ATOM   4058  H   SER   261      73.245  83.534  77.734  1.00  0.00           H  
ATOM   4059  HA  SER   261      73.557  82.561  80.422  1.00  0.00           H  
ATOM   4060  HB2 SER   261      74.718  84.718  80.636  1.00  0.00           H  
ATOM   4061  HB3 SER   261      75.042  83.860  78.998  1.00  0.00           H  
ATOM   4062  HG  SER   261      73.849  85.332  78.084  1.00  0.00           H  
ATOM   4063  N   GLY   262      70.739  83.826  80.166  1.00  0.00           N  
ATOM   4064  CA  GLY   262      69.496  84.238  80.725  1.00  0.00           C  
ATOM   4065  C   GLY   262      68.857  85.419  80.120  1.00  0.00           C  
ATOM   4066  O   GLY   262      67.696  85.568  80.512  1.00  0.00           O  
ATOM   4067  H   GLY   262      70.601  83.122  79.455  1.00  0.00           H  
ATOM   4068  HA2 GLY   262      68.842  83.398  80.491  1.00  0.00           H  
ATOM   4069  HA3 GLY   262      69.650  84.318  81.801  1.00  0.00           H  
ATOM   4070  N   LEU   263      69.483  86.254  79.274  1.00  0.00           N  
ATOM   4071  CA  LEU   263      68.903  87.467  78.645  1.00  0.00           C  
ATOM   4072  C   LEU   263      67.937  87.127  77.502  1.00  0.00           C  
ATOM   4073  O   LEU   263      68.268  86.313  76.620  1.00  0.00           O  
ATOM   4074  CB  LEU   263      70.101  88.424  78.150  1.00  0.00           C  
ATOM   4075  CG  LEU   263      70.675  89.213  79.282  1.00  0.00           C  
ATOM   4076  CD1 LEU   263      72.094  89.710  78.806  1.00  0.00           C  
ATOM   4077  CD2 LEU   263      69.795  90.363  79.870  1.00  0.00           C  
ATOM   4078  H   LEU   263      70.419  85.940  79.058  1.00  0.00           H  
ATOM   4079  HA  LEU   263      68.335  87.999  79.408  1.00  0.00           H  
ATOM   4080  HB2 LEU   263      70.888  87.788  77.744  1.00  0.00           H  
ATOM   4081  HB3 LEU   263      69.828  89.250  77.494  1.00  0.00           H  
ATOM   4082  HG  LEU   263      70.846  88.477  80.068  1.00  0.00           H  
ATOM   4083 HD11 LEU   263      72.678  88.863  78.447  1.00  0.00           H  
ATOM   4084 HD12 LEU   263      72.011  90.498  78.057  1.00  0.00           H  
ATOM   4085 HD13 LEU   263      72.604  90.189  79.642  1.00  0.00           H  
ATOM   4086 HD21 LEU   263      68.745  90.071  79.888  1.00  0.00           H  
ATOM   4087 HD22 LEU   263      70.156  90.363  80.898  1.00  0.00           H  
ATOM   4088 HD23 LEU   263      70.154  91.191  79.258  1.00  0.00           H  
ATOM   4089  N   VAL   264      66.827  87.784  77.491  1.00  0.00           N  
ATOM   4090  CA  VAL   264      65.651  87.667  76.562  1.00  0.00           C  
ATOM   4091  C   VAL   264      64.878  88.955  76.482  1.00  0.00           C  
ATOM   4092  O   VAL   264      64.684  89.690  77.504  1.00  0.00           O  
ATOM   4093  CB  VAL   264      64.860  86.411  76.957  1.00  0.00           C  
ATOM   4094  CG1 VAL   264      64.322  86.453  78.377  1.00  0.00           C  
ATOM   4095  CG2 VAL   264      63.635  86.167  76.098  1.00  0.00           C  
ATOM   4096  H   VAL   264      66.654  88.269  78.359  1.00  0.00           H  
ATOM   4097  HA  VAL   264      66.203  87.509  75.636  1.00  0.00           H  
ATOM   4098  HB  VAL   264      65.520  85.546  77.030  1.00  0.00           H  
ATOM   4099 HG11 VAL   264      63.982  87.468  78.584  1.00  0.00           H  
ATOM   4100 HG12 VAL   264      63.478  85.777  78.515  1.00  0.00           H  
ATOM   4101 HG13 VAL   264      65.170  86.390  79.059  1.00  0.00           H  
ATOM   4102 HG21 VAL   264      62.886  86.940  76.274  1.00  0.00           H  
ATOM   4103 HG22 VAL   264      63.956  86.303  75.066  1.00  0.00           H  
ATOM   4104 HG23 VAL   264      63.263  85.168  76.324  1.00  0.00           H  
ATOM   4105  N   SER   265      64.304  89.301  75.320  1.00  0.00           N  
ATOM   4106  CA  SER   265      63.720  90.589  74.989  1.00  0.00           C  
ATOM   4107  C   SER   265      62.522  90.448  74.018  1.00  0.00           C  
ATOM   4108  O   SER   265      62.570  89.526  73.228  1.00  0.00           O  
ATOM   4109  CB  SER   265      64.819  91.503  74.396  1.00  0.00           C  
ATOM   4110  OG  SER   265      65.519  91.054  73.264  1.00  0.00           O  
ATOM   4111  H   SER   265      64.453  88.648  74.564  1.00  0.00           H  
ATOM   4112  HA  SER   265      63.336  91.056  75.897  1.00  0.00           H  
ATOM   4113  HB2 SER   265      64.392  92.487  74.205  1.00  0.00           H  
ATOM   4114  HB3 SER   265      65.654  91.732  75.058  1.00  0.00           H  
ATOM   4115  HG  SER   265      65.967  90.265  73.578  1.00  0.00           H  
ATOM   4116  N   ILE   266      61.587  91.434  74.019  1.00  0.00           N  
ATOM   4117  CA  ILE   266      60.268  91.250  73.319  1.00  0.00           C  
ATOM   4118  C   ILE   266      59.926  92.677  72.810  1.00  0.00           C  
ATOM   4119  O   ILE   266      60.189  93.669  73.416  1.00  0.00           O  
ATOM   4120  CB  ILE   266      59.275  90.875  74.441  1.00  0.00           C  
ATOM   4121  CG1 ILE   266      59.442  89.326  74.752  1.00  0.00           C  
ATOM   4122  CG2 ILE   266      57.842  91.082  74.046  1.00  0.00           C  
ATOM   4123  CD1 ILE   266      58.494  88.759  75.851  1.00  0.00           C  
ATOM   4124  H   ILE   266      61.742  92.318  74.482  1.00  0.00           H  
ATOM   4125  HA  ILE   266      60.264  90.488  72.540  1.00  0.00           H  
ATOM   4126  HB  ILE   266      59.433  91.429  75.366  1.00  0.00           H  
ATOM   4127 HG12 ILE   266      59.315  88.762  73.828  1.00  0.00           H  
ATOM   4128 HG13 ILE   266      60.444  89.122  75.130  1.00  0.00           H  
ATOM   4129 HG21 ILE   266      57.570  90.611  73.101  1.00  0.00           H  
ATOM   4130 HG22 ILE   266      57.164  90.834  74.863  1.00  0.00           H  
ATOM   4131 HG23 ILE   266      57.581  92.136  73.947  1.00  0.00           H  
ATOM   4132 HD11 ILE   266      57.493  88.673  75.429  1.00  0.00           H  
ATOM   4133 HD12 ILE   266      58.752  87.733  76.113  1.00  0.00           H  
ATOM   4134 HD13 ILE   266      58.517  89.521  76.630  1.00  0.00           H  
ATOM   4135  N   HIE   267      59.270  92.744  71.601  1.00  0.00           N  
ATOM   4136  CA  HIE   267      59.161  93.842  70.666  1.00  0.00           C  
ATOM   4137  C   HIE   267      57.730  94.054  70.229  1.00  0.00           C  
ATOM   4138  O   HIE   267      57.049  93.051  70.093  1.00  0.00           O  
ATOM   4139  CB  HIE   267      60.179  93.583  69.489  1.00  0.00           C  
ATOM   4140  CG  HIE   267      61.411  92.948  69.855  1.00  0.00           C  
ATOM   4141  CD2 HIE   267      61.733  91.644  69.560  1.00  0.00           C  
ATOM   4142  ND1 HIE   267      62.410  93.422  70.726  1.00  0.00           N  
ATOM   4143  CE1 HIE   267      63.292  92.389  70.853  1.00  0.00           C  
ATOM   4144  NE2 HIE   267      62.914  91.344  70.092  1.00  0.00           N  
ATOM   4145  H   HIE   267      59.133  91.880  71.096  1.00  0.00           H  
ATOM   4146  HA  HIE   267      59.399  94.789  71.150  1.00  0.00           H  
ATOM   4147  HB2 HIE   267      59.630  92.955  68.787  1.00  0.00           H  
ATOM   4148  HB3 HIE   267      60.418  94.588  69.140  1.00  0.00           H  
ATOM   4149  HD2 HIE   267      61.191  91.012  68.873  1.00  0.00           H  
ATOM   4150  HE1 HIE   267      64.181  92.496  71.457  1.00  0.00           H  
ATOM   4151  HE2 HIE   267      63.416  90.489  69.899  1.00  0.00           H  
ATOM   4152  N   VAL   268      57.222  95.229  70.175  1.00  0.00           N  
ATOM   4153  CA  VAL   268      55.961  95.515  69.547  1.00  0.00           C  
ATOM   4154  C   VAL   268      55.960  96.628  68.495  1.00  0.00           C  
ATOM   4155  O   VAL   268      56.634  97.684  68.652  1.00  0.00           O  
ATOM   4156  CB  VAL   268      54.887  95.806  70.668  1.00  0.00           C  
ATOM   4157  CG1 VAL   268      55.142  97.192  71.326  1.00  0.00           C  
ATOM   4158  CG2 VAL   268      53.408  95.795  70.160  1.00  0.00           C  
ATOM   4159  H   VAL   268      57.832  95.981  70.459  1.00  0.00           H  
ATOM   4160  HA  VAL   268      55.545  94.629  69.069  1.00  0.00           H  
ATOM   4161  HB  VAL   268      54.872  95.041  71.444  1.00  0.00           H  
ATOM   4162 HG11 VAL   268      56.054  97.146  71.921  1.00  0.00           H  
ATOM   4163 HG12 VAL   268      55.149  97.960  70.552  1.00  0.00           H  
ATOM   4164 HG13 VAL   268      54.238  97.407  71.897  1.00  0.00           H  
ATOM   4165 HG21 VAL   268      53.312  96.616  69.449  1.00  0.00           H  
ATOM   4166 HG22 VAL   268      53.274  94.869  69.601  1.00  0.00           H  
ATOM   4167 HG23 VAL   268      52.714  96.038  70.966  1.00  0.00           H  
ATOM   4168  N   SER   269      55.270  96.611  67.395  1.00  0.00           N  
ATOM   4169  CA  SER   269      55.514  97.533  66.298  1.00  0.00           C  
ATOM   4170  C   SER   269      54.177  97.894  65.622  1.00  0.00           C  
ATOM   4171  O   SER   269      53.468  96.958  65.283  1.00  0.00           O  
ATOM   4172  CB  SER   269      56.447  96.935  65.229  1.00  0.00           C  
ATOM   4173  OG  SER   269      56.682  97.829  64.250  1.00  0.00           O  
ATOM   4174  H   SER   269      54.677  95.796  67.337  1.00  0.00           H  
ATOM   4175  HA  SER   269      55.972  98.464  66.630  1.00  0.00           H  
ATOM   4176  HB2 SER   269      57.476  96.747  65.534  1.00  0.00           H  
ATOM   4177  HB3 SER   269      56.097  95.958  64.894  1.00  0.00           H  
ATOM   4178  HG  SER   269      56.862  98.644  64.724  1.00  0.00           H  
ATOM   4179  N   LEU   270      53.872  99.213  65.432  1.00  0.00           N  
ATOM   4180  CA  LEU   270      52.818  99.752  64.535  1.00  0.00           C  
ATOM   4181  C   LEU   270      53.220  99.718  63.073  1.00  0.00           C  
ATOM   4182  O   LEU   270      54.343 100.040  62.814  1.00  0.00           O  
ATOM   4183  CB  LEU   270      52.592 101.155  65.015  1.00  0.00           C  
ATOM   4184  CG  LEU   270      51.654 102.091  64.161  1.00  0.00           C  
ATOM   4185  CD1 LEU   270      50.218 101.530  64.243  1.00  0.00           C  
ATOM   4186  CD2 LEU   270      51.688 103.510  64.691  1.00  0.00           C  
ATOM   4187  H   LEU   270      54.407  99.951  65.866  1.00  0.00           H  
ATOM   4188  HA  LEU   270      51.880  99.197  64.555  1.00  0.00           H  
ATOM   4189  HB2 LEU   270      52.192 101.151  66.028  1.00  0.00           H  
ATOM   4190  HB3 LEU   270      53.528 101.712  65.057  1.00  0.00           H  
ATOM   4191  HG  LEU   270      51.949 102.135  63.112  1.00  0.00           H  
ATOM   4192 HD11 LEU   270      50.234 100.451  64.395  1.00  0.00           H  
ATOM   4193 HD12 LEU   270      49.818 102.059  65.108  1.00  0.00           H  
ATOM   4194 HD13 LEU   270      49.570 101.748  63.394  1.00  0.00           H  
ATOM   4195 HD21 LEU   270      52.624 103.946  64.343  1.00  0.00           H  
ATOM   4196 HD22 LEU   270      50.928 104.215  64.355  1.00  0.00           H  
ATOM   4197 HD23 LEU   270      51.642 103.401  65.775  1.00  0.00           H  
ATOM   4198  N   LEU   271      52.321  99.265  62.245  1.00  0.00           N  
ATOM   4199  CA  LEU   271      52.513  98.995  60.811  1.00  0.00           C  
ATOM   4200  C   LEU   271      51.554  99.920  59.966  1.00  0.00           C  
ATOM   4201  O   LEU   271      50.365 100.116  60.304  1.00  0.00           O  
ATOM   4202  CB  LEU   271      52.240  97.522  60.482  1.00  0.00           C  
ATOM   4203  CG  LEU   271      53.051  96.428  61.199  1.00  0.00           C  
ATOM   4204  CD1 LEU   271      52.878  95.179  60.380  1.00  0.00           C  
ATOM   4205  CD2 LEU   271      54.593  96.797  61.115  1.00  0.00           C  
ATOM   4206  H   LEU   271      51.394  99.039  62.578  1.00  0.00           H  
ATOM   4207  HA  LEU   271      53.521  99.316  60.549  1.00  0.00           H  
ATOM   4208  HB2 LEU   271      51.202  97.230  60.639  1.00  0.00           H  
ATOM   4209  HB3 LEU   271      52.624  97.505  59.462  1.00  0.00           H  
ATOM   4210  HG  LEU   271      52.822  96.278  62.254  1.00  0.00           H  
ATOM   4211 HD11 LEU   271      53.426  95.318  59.448  1.00  0.00           H  
ATOM   4212 HD12 LEU   271      53.329  94.305  60.851  1.00  0.00           H  
ATOM   4213 HD13 LEU   271      51.810  95.089  60.182  1.00  0.00           H  
ATOM   4214 HD21 LEU   271      54.802  97.580  61.843  1.00  0.00           H  
ATOM   4215 HD22 LEU   271      55.141  95.906  61.422  1.00  0.00           H  
ATOM   4216 HD23 LEU   271      54.802  97.100  60.089  1.00  0.00           H  
ATOM   4217  N   GLU   272      52.166 100.559  59.017  1.00  0.00           N  
ATOM   4218  CA  GLU   272      51.556 101.477  57.918  1.00  0.00           C  
ATOM   4219  C   GLU   272      51.167 100.734  56.618  1.00  0.00           C  
ATOM   4220  O   GLU   272      52.031 100.109  55.947  1.00  0.00           O  
ATOM   4221  CB  GLU   272      52.668 102.468  57.634  1.00  0.00           C  
ATOM   4222  CG  GLU   272      52.461 103.466  56.503  1.00  0.00           C  
ATOM   4223  CD  GLU   272      53.193 104.785  56.583  1.00  0.00           C  
ATOM   4224  OE1 GLU   272      54.128 105.019  55.771  1.00  0.00           O  
ATOM   4225  OE2 GLU   272      53.031 105.555  57.529  1.00  0.00           O1-
ATOM   4226  H   GLU   272      53.165 100.411  59.030  1.00  0.00           H  
ATOM   4227  HA  GLU   272      50.661 101.905  58.371  1.00  0.00           H  
ATOM   4228  HB2 GLU   272      52.857 103.091  58.509  1.00  0.00           H  
ATOM   4229  HB3 GLU   272      53.633 101.981  57.496  1.00  0.00           H  
ATOM   4230  HG2 GLU   272      52.625 102.956  55.554  1.00  0.00           H  
ATOM   4231  HG3 GLU   272      51.388 103.644  56.561  1.00  0.00           H  
ATOM   4232  N   TYR   273      49.935 100.831  56.187  1.00  0.00           N  
ATOM   4233  CA  TYR   273      49.531 100.343  54.860  1.00  0.00           C  
ATOM   4234  C   TYR   273      50.094 101.373  53.832  1.00  0.00           C  
ATOM   4235  O   TYR   273      49.987 102.584  53.898  1.00  0.00           O  
ATOM   4236  CB  TYR   273      47.999 100.380  54.814  1.00  0.00           C  
ATOM   4237  CG  TYR   273      47.423 100.289  53.386  1.00  0.00           C  
ATOM   4238  CD1 TYR   273      47.045  99.052  52.836  1.00  0.00           C  
ATOM   4239  CD2 TYR   273      47.301 101.440  52.612  1.00  0.00           C  
ATOM   4240  CE1 TYR   273      46.388  98.986  51.601  1.00  0.00           C  
ATOM   4241  CE2 TYR   273      46.740 101.372  51.349  1.00  0.00           C  
ATOM   4242  CZ  TYR   273      46.296 100.131  50.777  1.00  0.00           C  
ATOM   4243  OH  TYR   273      45.760 100.000  49.540  1.00  0.00           O  
ATOM   4244  H   TYR   273      49.250 101.469  56.567  1.00  0.00           H  
ATOM   4245  HA  TYR   273      49.879  99.330  54.662  1.00  0.00           H  
ATOM   4246  HB2 TYR   273      47.579  99.534  55.358  1.00  0.00           H  
ATOM   4247  HB3 TYR   273      47.656 101.294  55.300  1.00  0.00           H  
ATOM   4248  HD1 TYR   273      47.277  98.107  53.305  1.00  0.00           H  
ATOM   4249  HD2 TYR   273      47.580 102.406  53.006  1.00  0.00           H  
ATOM   4250  HE1 TYR   273      46.107  98.044  51.153  1.00  0.00           H  
ATOM   4251  HE2 TYR   273      46.652 102.190  50.649  1.00  0.00           H  
ATOM   4252  HH  TYR   273      45.695 100.838  49.077  1.00  0.00           H  
ATOM   4253  N   MET   274      50.754 100.858  52.847  1.00  0.00           N  
ATOM   4254  CA  MET   274      51.392 101.659  51.842  1.00  0.00           C  
ATOM   4255  C   MET   274      50.855 101.366  50.386  1.00  0.00           C  
ATOM   4256  O   MET   274      50.815 102.276  49.538  1.00  0.00           O  
ATOM   4257  CB  MET   274      52.901 101.500  51.806  1.00  0.00           C  
ATOM   4258  CG  MET   274      53.733 102.194  52.936  1.00  0.00           C  
ATOM   4259  SD  MET   274      55.553 102.218  52.771  1.00  0.00           S  
ATOM   4260  CE  MET   274      55.999 103.361  54.067  1.00  0.00           C  
ATOM   4261  H   MET   274      51.025  99.885  52.864  1.00  0.00           H  
ATOM   4262  HA  MET   274      51.188 102.724  51.949  1.00  0.00           H  
ATOM   4263  HB2 MET   274      53.075 100.425  51.852  1.00  0.00           H  
ATOM   4264  HB3 MET   274      53.327 101.871  50.874  1.00  0.00           H  
ATOM   4265  HG2 MET   274      53.491 103.254  53.017  1.00  0.00           H  
ATOM   4266  HG3 MET   274      53.553 101.705  53.893  1.00  0.00           H  
ATOM   4267  HE1 MET   274      55.421 104.269  53.895  1.00  0.00           H  
ATOM   4268  HE2 MET   274      55.778 102.875  55.018  1.00  0.00           H  
ATOM   4269  HE3 MET   274      57.064 103.585  54.121  1.00  0.00           H  
ATOM   4270  N   ALA   275      50.415 100.155  50.246  1.00  0.00           N  
ATOM   4271  CA  ALA   275      49.947  99.700  48.950  1.00  0.00           C  
ATOM   4272  C   ALA   275      49.058  98.425  49.138  1.00  0.00           C  
ATOM   4273  O   ALA   275      49.197  97.666  50.067  1.00  0.00           O  
ATOM   4274  CB  ALA   275      51.114  99.463  47.985  1.00  0.00           C  
ATOM   4275  H   ALA   275      50.411  99.467  50.985  1.00  0.00           H  
ATOM   4276  HA  ALA   275      49.317 100.451  48.471  1.00  0.00           H  
ATOM   4277  HB1 ALA   275      50.755  99.078  47.030  1.00  0.00           H  
ATOM   4278  HB2 ALA   275      51.682 100.369  47.774  1.00  0.00           H  
ATOM   4279  HB3 ALA   275      51.746  98.603  48.206  1.00  0.00           H  
ATOM   4280  N   GLN   276      48.287  98.136  48.088  1.00  0.00           N  
ATOM   4281  CA  GLN   276      47.246  97.126  47.978  1.00  0.00           C  
ATOM   4282  C   GLN   276      47.874  95.735  48.217  1.00  0.00           C  
ATOM   4283  O   GLN   276      48.636  95.243  47.355  1.00  0.00           O  
ATOM   4284  CB  GLN   276      46.409  97.336  46.732  1.00  0.00           C  
ATOM   4285  CG  GLN   276      45.304  96.232  46.415  1.00  0.00           C  
ATOM   4286  CD  GLN   276      44.195  96.607  45.458  1.00  0.00           C  
ATOM   4287  NE2 GLN   276      42.982  96.086  45.618  1.00  0.00           N  
ATOM   4288  OE1 GLN   276      44.408  97.282  44.425  1.00  0.00           O  
ATOM   4289  H   GLN   276      48.149  98.861  47.398  1.00  0.00           H  
ATOM   4290  HA  GLN   276      46.624  97.401  48.831  1.00  0.00           H  
ATOM   4291  HB2 GLN   276      45.877  98.279  46.860  1.00  0.00           H  
ATOM   4292  HB3 GLN   276      47.060  97.464  45.867  1.00  0.00           H  
ATOM   4293  HG2 GLN   276      45.877  95.411  45.984  1.00  0.00           H  
ATOM   4294  HG3 GLN   276      44.921  95.693  47.281  1.00  0.00           H  
ATOM   4295 HE21 GLN   276      42.436  96.150  44.770  1.00  0.00           H  
ATOM   4296 HE22 GLN   276      42.689  95.463  46.356  1.00  0.00           H  
ATOM   4297  N   ASP   277      47.325  95.029  49.218  1.00  0.00           N  
ATOM   4298  CA  ASP   277      47.540  93.641  49.687  1.00  0.00           C  
ATOM   4299  C   ASP   277      49.016  93.303  49.712  1.00  0.00           C  
ATOM   4300  O   ASP   277      49.429  92.103  49.775  1.00  0.00           O  
ATOM   4301  CB  ASP   277      46.777  92.715  48.791  1.00  0.00           C  
ATOM   4302  CG  ASP   277      45.284  93.042  48.551  1.00  0.00           C  
ATOM   4303  OD1 ASP   277      44.729  93.920  49.283  1.00  0.00           O  
ATOM   4304  OD2 ASP   277      44.676  92.351  47.677  1.00  0.00           O1-
ATOM   4305  H   ASP   277      46.671  95.556  49.780  1.00  0.00           H  
ATOM   4306  HA  ASP   277      47.152  93.575  50.703  1.00  0.00           H  
ATOM   4307  HB2 ASP   277      47.273  92.598  47.828  1.00  0.00           H  
ATOM   4308  HB3 ASP   277      46.831  91.764  49.323  1.00  0.00           H  
ATOM   4309  N   ILE   278      49.880  94.315  49.777  1.00  0.00           N  
ATOM   4310  CA  ILE   278      51.297  94.137  50.082  1.00  0.00           C  
ATOM   4311  C   ILE   278      51.597  94.347  51.525  1.00  0.00           C  
ATOM   4312  O   ILE   278      50.851  95.128  52.153  1.00  0.00           O  
ATOM   4313  CB  ILE   278      52.132  95.170  49.134  1.00  0.00           C  
ATOM   4314  CG1 ILE   278      52.255  94.563  47.729  1.00  0.00           C  
ATOM   4315  CG2 ILE   278      53.498  95.545  49.756  1.00  0.00           C  
ATOM   4316  CD1 ILE   278      52.912  95.598  46.771  1.00  0.00           C  
ATOM   4317  H   ILE   278      49.417  95.183  49.547  1.00  0.00           H  
ATOM   4318  HA  ILE   278      51.548  93.133  49.742  1.00  0.00           H  
ATOM   4319  HB  ILE   278      51.626  96.134  49.086  1.00  0.00           H  
ATOM   4320 HG12 ILE   278      52.861  93.659  47.787  1.00  0.00           H  
ATOM   4321 HG13 ILE   278      51.259  94.283  47.387  1.00  0.00           H  
ATOM   4322 HG21 ILE   278      54.258  94.766  49.714  1.00  0.00           H  
ATOM   4323 HG22 ILE   278      53.804  96.496  49.320  1.00  0.00           H  
ATOM   4324 HG23 ILE   278      53.296  95.797  50.797  1.00  0.00           H  
ATOM   4325 HD11 ILE   278      53.936  95.686  47.135  1.00  0.00           H  
ATOM   4326 HD12 ILE   278      52.886  95.288  45.726  1.00  0.00           H  
ATOM   4327 HD13 ILE   278      52.371  96.543  46.829  1.00  0.00           H  
ATOM   4328  N   PRO   279      52.455  93.509  52.111  1.00  0.00           N  
ATOM   4329  CA  PRO   279      52.678  93.554  53.537  1.00  0.00           C  
ATOM   4330  C   PRO   279      52.962  94.998  54.056  1.00  0.00           C  
ATOM   4331  O   PRO   279      53.494  95.890  53.329  1.00  0.00           O  
ATOM   4332  CB  PRO   279      53.796  92.581  53.793  1.00  0.00           C  
ATOM   4333  CG  PRO   279      53.500  91.554  52.739  1.00  0.00           C  
ATOM   4334  CD  PRO   279      53.081  92.415  51.479  1.00  0.00           C  
ATOM   4335  HA  PRO   279      51.781  93.289  54.097  1.00  0.00           H  
ATOM   4336  HB2 PRO   279      54.779  92.981  53.544  1.00  0.00           H  
ATOM   4337  HB3 PRO   279      53.802  92.128  54.784  1.00  0.00           H  
ATOM   4338  HG2 PRO   279      54.412  90.997  52.523  1.00  0.00           H  
ATOM   4339  HG3 PRO   279      52.634  91.018  53.128  1.00  0.00           H  
ATOM   4340  HD2 PRO   279      54.010  92.725  51.000  1.00  0.00           H  
ATOM   4341  HD3 PRO   279      52.412  91.773  50.906  1.00  0.00           H  
ATOM   4342  N   LEU   280      52.490  95.276  55.304  1.00  0.00           N  
ATOM   4343  CA  LEU   280      52.557  96.557  55.987  1.00  0.00           C  
ATOM   4344  C   LEU   280      53.913  96.827  56.579  1.00  0.00           C  
ATOM   4345  O   LEU   280      54.648  95.931  57.155  1.00  0.00           O  
ATOM   4346  CB  LEU   280      51.476  96.586  57.033  1.00  0.00           C  
ATOM   4347  CG  LEU   280      50.128  95.979  56.597  1.00  0.00           C  
ATOM   4348  CD1 LEU   280      49.317  95.748  57.834  1.00  0.00           C  
ATOM   4349  CD2 LEU   280      49.270  96.888  55.697  1.00  0.00           C  
ATOM   4350  H   LEU   280      52.383  94.510  55.954  1.00  0.00           H  
ATOM   4351  HA  LEU   280      52.230  97.286  55.246  1.00  0.00           H  
ATOM   4352  HB2 LEU   280      51.845  96.130  57.952  1.00  0.00           H  
ATOM   4353  HB3 LEU   280      51.303  97.602  57.388  1.00  0.00           H  
ATOM   4354  HG  LEU   280      50.199  95.050  56.032  1.00  0.00           H  
ATOM   4355 HD11 LEU   280      48.426  95.132  57.718  1.00  0.00           H  
ATOM   4356 HD12 LEU   280      49.837  95.177  58.604  1.00  0.00           H  
ATOM   4357 HD13 LEU   280      49.076  96.732  58.237  1.00  0.00           H  
ATOM   4358 HD21 LEU   280      49.773  96.962  54.733  1.00  0.00           H  
ATOM   4359 HD22 LEU   280      48.259  96.514  55.537  1.00  0.00           H  
ATOM   4360 HD23 LEU   280      49.293  97.860  56.191  1.00  0.00           H  
ATOM   4361  N   THR   281      54.460  98.057  56.327  1.00  0.00           N  
ATOM   4362  CA  THR   281      55.780  98.650  56.717  1.00  0.00           C  
ATOM   4363  C   THR   281      55.803  99.200  58.139  1.00  0.00           C  
ATOM   4364  O   THR   281      54.895  99.945  58.494  1.00  0.00           O  
ATOM   4365  CB  THR   281      56.255  99.608  55.675  1.00  0.00           C  
ATOM   4366  CG2 THR   281      57.718  99.798  55.720  1.00  0.00           C  
ATOM   4367  OG1 THR   281      56.123  99.070  54.359  1.00  0.00           O  
ATOM   4368  H   THR   281      53.813  98.778  56.042  1.00  0.00           H  
ATOM   4369  HA  THR   281      56.440  97.785  56.648  1.00  0.00           H  
ATOM   4370  HB  THR   281      55.696 100.544  55.696  1.00  0.00           H  
ATOM   4371  HG1 THR   281      55.204  99.132  54.089  1.00  0.00           H  
ATOM   4372 HG21 THR   281      58.006 100.314  56.636  1.00  0.00           H  
ATOM   4373 HG22 THR   281      58.171  98.816  55.856  1.00  0.00           H  
ATOM   4374 HG23 THR   281      58.095 100.307  54.833  1.00  0.00           H  
ATOM   4375  N   PRO   282      56.847  99.017  58.961  1.00  0.00           N  
ATOM   4376  CA  PRO   282      56.864  99.296  60.392  1.00  0.00           C  
ATOM   4377  C   PRO   282      57.288 100.795  60.584  1.00  0.00           C  
ATOM   4378  O   PRO   282      58.230 101.329  59.924  1.00  0.00           O  
ATOM   4379  CB  PRO   282      57.805  98.224  61.003  1.00  0.00           C  
ATOM   4380  CG  PRO   282      58.763  97.868  59.893  1.00  0.00           C  
ATOM   4381  CD  PRO   282      57.809  97.978  58.644  1.00  0.00           C  
ATOM   4382  HA  PRO   282      55.849  99.120  60.749  1.00  0.00           H  
ATOM   4383  HB2 PRO   282      58.408  98.561  61.847  1.00  0.00           H  
ATOM   4384  HB3 PRO   282      57.406  97.284  61.384  1.00  0.00           H  
ATOM   4385  HG2 PRO   282      59.530  98.640  59.828  1.00  0.00           H  
ATOM   4386  HG3 PRO   282      59.094  96.831  59.942  1.00  0.00           H  
ATOM   4387  HD2 PRO   282      58.335  98.248  57.729  1.00  0.00           H  
ATOM   4388  HD3 PRO   282      57.304  97.013  58.596  1.00  0.00           H  
ATOM   4389  N   ILE   283      56.509 101.471  61.447  1.00  0.00           N  
ATOM   4390  CA  ILE   283      56.575 102.937  61.623  1.00  0.00           C  
ATOM   4391  C   ILE   283      56.871 103.369  63.129  1.00  0.00           C  
ATOM   4392  O   ILE   283      57.475 104.376  63.363  1.00  0.00           O  
ATOM   4393  CB  ILE   283      55.408 103.756  61.065  1.00  0.00           C  
ATOM   4394  CG1 ILE   283      54.097 103.240  61.613  1.00  0.00           C  
ATOM   4395  CG2 ILE   283      55.414 103.573  59.557  1.00  0.00           C  
ATOM   4396  CD1 ILE   283      52.983 104.361  61.292  1.00  0.00           C  
ATOM   4397  H   ILE   283      55.754 101.010  61.935  1.00  0.00           H  
ATOM   4398  HA  ILE   283      57.476 103.279  61.114  1.00  0.00           H  
ATOM   4399  HB  ILE   283      55.550 104.827  61.208  1.00  0.00           H  
ATOM   4400 HG12 ILE   283      53.899 102.258  61.183  1.00  0.00           H  
ATOM   4401 HG13 ILE   283      54.106 103.216  62.703  1.00  0.00           H  
ATOM   4402 HG21 ILE   283      56.439 103.783  59.250  1.00  0.00           H  
ATOM   4403 HG22 ILE   283      55.116 102.551  59.325  1.00  0.00           H  
ATOM   4404 HG23 ILE   283      54.749 104.326  59.133  1.00  0.00           H  
ATOM   4405 HD11 ILE   283      52.857 104.244  60.216  1.00  0.00           H  
ATOM   4406 HD12 ILE   283      52.089 104.042  61.827  1.00  0.00           H  
ATOM   4407 HD13 ILE   283      53.338 105.349  61.585  1.00  0.00           H  
ATOM   4408  N   PHE   284      56.528 102.506  64.119  1.00  0.00           N  
ATOM   4409  CA  PHE   284      57.092 102.699  65.535  1.00  0.00           C  
ATOM   4410  C   PHE   284      57.182 101.412  66.303  1.00  0.00           C  
ATOM   4411  O   PHE   284      56.318 100.613  66.070  1.00  0.00           O  
ATOM   4412  CB  PHE   284      56.313 103.849  66.264  1.00  0.00           C  
ATOM   4413  CG  PHE   284      56.497 103.903  67.810  1.00  0.00           C  
ATOM   4414  CD1 PHE   284      57.552 104.736  68.277  1.00  0.00           C  
ATOM   4415  CD2 PHE   284      55.850 103.035  68.720  1.00  0.00           C  
ATOM   4416  CE1 PHE   284      57.775 104.878  69.600  1.00  0.00           C  
ATOM   4417  CE2 PHE   284      56.095 103.154  70.102  1.00  0.00           C  
ATOM   4418  CZ  PHE   284      57.066 104.078  70.542  1.00  0.00           C  
ATOM   4419  H   PHE   284      55.950 101.699  63.936  1.00  0.00           H  
ATOM   4420  HA  PHE   284      58.137 102.999  65.453  1.00  0.00           H  
ATOM   4421  HB2 PHE   284      56.636 104.846  65.964  1.00  0.00           H  
ATOM   4422  HB3 PHE   284      55.237 103.725  66.145  1.00  0.00           H  
ATOM   4423  HD1 PHE   284      58.052 105.383  67.572  1.00  0.00           H  
ATOM   4424  HD2 PHE   284      55.078 102.397  68.317  1.00  0.00           H  
ATOM   4425  HE1 PHE   284      58.650 105.394  69.968  1.00  0.00           H  
ATOM   4426  HE2 PHE   284      55.510 102.559  70.788  1.00  0.00           H  
ATOM   4427  HZ  PHE   284      57.255 104.200  71.598  1.00  0.00           H  
ATOM   4428  N   THR   285      58.324 101.229  67.018  1.00  0.00           N  
ATOM   4429  CA  THR   285      58.725 100.007  67.573  1.00  0.00           C  
ATOM   4430  C   THR   285      59.132 100.343  69.001  1.00  0.00           C  
ATOM   4431  O   THR   285      59.838 101.341  69.251  1.00  0.00           O  
ATOM   4432  CB  THR   285      59.757  99.301  66.674  1.00  0.00           C  
ATOM   4433  CG2 THR   285      60.524  98.038  67.118  1.00  0.00           C  
ATOM   4434  OG1 THR   285      59.142  99.034  65.405  1.00  0.00           O  
ATOM   4435  H   THR   285      59.007 101.972  67.005  1.00  0.00           H  
ATOM   4436  HA  THR   285      57.893  99.312  67.688  1.00  0.00           H  
ATOM   4437  HB  THR   285      60.550 100.020  66.470  1.00  0.00           H  
ATOM   4438  HG1 THR   285      59.190  99.854  64.908  1.00  0.00           H  
ATOM   4439 HG21 THR   285      61.071  98.215  68.044  1.00  0.00           H  
ATOM   4440 HG22 THR   285      59.745  97.293  67.278  1.00  0.00           H  
ATOM   4441 HG23 THR   285      61.112  97.690  66.269  1.00  0.00           H  
ATOM   4442  N   ASP   286      58.629  99.518  69.989  1.00  0.00           N  
ATOM   4443  CA  ASP   286      58.955  99.704  71.358  1.00  0.00           C  
ATOM   4444  C   ASP   286      59.269  98.306  71.896  1.00  0.00           C  
ATOM   4445  O   ASP   286      58.919  97.240  71.348  1.00  0.00           O  
ATOM   4446  CB  ASP   286      57.813 100.442  72.075  1.00  0.00           C  
ATOM   4447  CG  ASP   286      58.223 100.915  73.482  1.00  0.00           C  
ATOM   4448  OD1 ASP   286      59.414 100.951  73.825  1.00  0.00           O  
ATOM   4449  OD2 ASP   286      57.332 101.180  74.288  1.00  0.00           O1-
ATOM   4450  H   ASP   286      58.067  98.723  69.722  1.00  0.00           H  
ATOM   4451  HA  ASP   286      59.883 100.265  71.470  1.00  0.00           H  
ATOM   4452  HB2 ASP   286      57.638 101.391  71.567  1.00  0.00           H  
ATOM   4453  HB3 ASP   286      56.833  99.968  72.121  1.00  0.00           H  
ATOM   4454  N   THR   287      60.042  98.136  73.071  1.00  0.00           N  
ATOM   4455  CA  THR   287      60.722  96.870  73.366  1.00  0.00           C  
ATOM   4456  C   THR   287      61.151  96.901  74.798  1.00  0.00           C  
ATOM   4457  O   THR   287      61.276  97.961  75.493  1.00  0.00           O  
ATOM   4458  CB  THR   287      61.950  96.636  72.469  1.00  0.00           C  
ATOM   4459  CG2 THR   287      63.047  97.664  72.571  1.00  0.00           C  
ATOM   4460  OG1 THR   287      62.657  95.445  72.601  1.00  0.00           O  
ATOM   4461  H   THR   287      60.401  99.015  73.415  1.00  0.00           H  
ATOM   4462  HA  THR   287      60.041  96.041  73.175  1.00  0.00           H  
ATOM   4463  HB  THR   287      61.549  96.638  71.456  1.00  0.00           H  
ATOM   4464  HG1 THR   287      62.100  94.761  72.221  1.00  0.00           H  
ATOM   4465 HG21 THR   287      63.846  97.434  71.866  1.00  0.00           H  
ATOM   4466 HG22 THR   287      62.632  98.661  72.423  1.00  0.00           H  
ATOM   4467 HG23 THR   287      63.477  97.692  73.572  1.00  0.00           H  
ATOM   4468  N   VAL   288      61.337  95.681  75.366  1.00  0.00           N  
ATOM   4469  CA  VAL   288      61.521  95.402  76.779  1.00  0.00           C  
ATOM   4470  C   VAL   288      62.399  94.178  76.958  1.00  0.00           C  
ATOM   4471  O   VAL   288      62.324  93.176  76.159  1.00  0.00           O  
ATOM   4472  CB  VAL   288      60.262  95.201  77.632  1.00  0.00           C  
ATOM   4473  CG1 VAL   288      59.348  96.452  77.612  1.00  0.00           C  
ATOM   4474  CG2 VAL   288      59.317  94.022  77.321  1.00  0.00           C  
ATOM   4475  H   VAL   288      61.235  94.869  74.774  1.00  0.00           H  
ATOM   4476  HA  VAL   288      62.065  96.264  77.165  1.00  0.00           H  
ATOM   4477  HB  VAL   288      60.574  95.126  78.674  1.00  0.00           H  
ATOM   4478 HG11 VAL   288      58.842  96.461  76.646  1.00  0.00           H  
ATOM   4479 HG12 VAL   288      58.673  96.328  78.458  1.00  0.00           H  
ATOM   4480 HG13 VAL   288      59.797  97.387  77.949  1.00  0.00           H  
ATOM   4481 HG21 VAL   288      59.167  93.839  76.257  1.00  0.00           H  
ATOM   4482 HG22 VAL   288      59.840  93.117  77.627  1.00  0.00           H  
ATOM   4483 HG23 VAL   288      58.343  94.063  77.809  1.00  0.00           H  
ATOM   4484  N   ILE   289      63.194  94.160  78.066  1.00  0.00           N  
ATOM   4485  CA  ILE   289      64.257  93.104  78.291  1.00  0.00           C  
ATOM   4486  C   ILE   289      64.036  92.504  79.701  1.00  0.00           C  
ATOM   4487  O   ILE   289      64.114  93.205  80.752  1.00  0.00           O  
ATOM   4488  CB  ILE   289      65.735  93.591  78.025  1.00  0.00           C  
ATOM   4489  CG1 ILE   289      66.744  92.475  78.096  1.00  0.00           C  
ATOM   4490  CG2 ILE   289      66.098  94.814  78.793  1.00  0.00           C  
ATOM   4491  CD1 ILE   289      68.119  92.850  77.492  1.00  0.00           C  
ATOM   4492  H   ILE   289      63.294  95.039  78.553  1.00  0.00           H  
ATOM   4493  HA  ILE   289      63.980  92.252  77.669  1.00  0.00           H  
ATOM   4494  HB  ILE   289      65.744  93.929  76.989  1.00  0.00           H  
ATOM   4495 HG12 ILE   289      66.800  92.057  79.101  1.00  0.00           H  
ATOM   4496 HG13 ILE   289      66.435  91.733  77.359  1.00  0.00           H  
ATOM   4497 HG21 ILE   289      65.258  95.499  78.674  1.00  0.00           H  
ATOM   4498 HG22 ILE   289      66.161  94.521  79.841  1.00  0.00           H  
ATOM   4499 HG23 ILE   289      66.937  95.291  78.286  1.00  0.00           H  
ATOM   4500 HD11 ILE   289      68.566  93.491  78.252  1.00  0.00           H  
ATOM   4501 HD12 ILE   289      68.733  91.957  77.372  1.00  0.00           H  
ATOM   4502 HD13 ILE   289      68.035  93.376  76.541  1.00  0.00           H  
ATOM   4503  N   PHE   290      63.966  91.223  79.699  1.00  0.00           N  
ATOM   4504  CA  PHE   290      64.009  90.363  80.949  1.00  0.00           C  
ATOM   4505  C   PHE   290      65.298  89.524  81.158  1.00  0.00           C  
ATOM   4506  O   PHE   290      65.958  89.167  80.195  1.00  0.00           O  
ATOM   4507  CB  PHE   290      62.933  89.310  80.712  1.00  0.00           C  
ATOM   4508  CG  PHE   290      61.543  89.912  80.766  1.00  0.00           C  
ATOM   4509  CD1 PHE   290      60.731  89.932  81.906  1.00  0.00           C  
ATOM   4510  CD2 PHE   290      60.935  90.183  79.494  1.00  0.00           C  
ATOM   4511  CE1 PHE   290      59.349  90.266  81.859  1.00  0.00           C  
ATOM   4512  CE2 PHE   290      59.538  90.471  79.529  1.00  0.00           C  
ATOM   4513  CZ  PHE   290      58.835  90.658  80.634  1.00  0.00           C  
ATOM   4514  H   PHE   290      63.998  90.725  78.821  1.00  0.00           H  
ATOM   4515  HA  PHE   290      63.752  90.912  81.854  1.00  0.00           H  
ATOM   4516  HB2 PHE   290      63.044  88.767  79.773  1.00  0.00           H  
ATOM   4517  HB3 PHE   290      62.950  88.439  81.367  1.00  0.00           H  
ATOM   4518  HD1 PHE   290      61.195  89.644  82.837  1.00  0.00           H  
ATOM   4519  HD2 PHE   290      61.482  90.050  78.572  1.00  0.00           H  
ATOM   4520  HE1 PHE   290      58.713  90.428  82.716  1.00  0.00           H  
ATOM   4521  HE2 PHE   290      59.018  90.706  78.612  1.00  0.00           H  
ATOM   4522  HZ  PHE   290      57.810  90.975  80.510  1.00  0.00           H  
ATOM   4523  N   ARG   291      65.496  89.049  82.397  1.00  0.00           N  
ATOM   4524  CA  ARG   291      66.455  88.038  82.603  1.00  0.00           C  
ATOM   4525  C   ARG   291      66.057  86.848  83.555  1.00  0.00           C  
ATOM   4526  O   ARG   291      65.437  86.967  84.556  1.00  0.00           O  
ATOM   4527  CB  ARG   291      67.865  88.628  83.108  1.00  0.00           C  
ATOM   4528  CG  ARG   291      69.151  87.822  82.959  1.00  0.00           C  
ATOM   4529  CD  ARG   291      70.394  88.463  83.539  1.00  0.00           C  
ATOM   4530  NE  ARG   291      71.616  87.782  83.162  1.00  0.00           N  
ATOM   4531  CZ  ARG   291      72.655  88.167  82.495  1.00  0.00           C  
ATOM   4532  NH1 ARG   291      72.906  89.451  82.369  1.00  0.00           N1+
ATOM   4533  NH2 ARG   291      73.553  87.342  82.036  1.00  0.00           N  
ATOM   4534  H   ARG   291      64.882  89.365  83.134  1.00  0.00           H  
ATOM   4535  HA  ARG   291      66.734  87.525  81.683  1.00  0.00           H  
ATOM   4536  HB2 ARG   291      68.015  89.641  82.736  1.00  0.00           H  
ATOM   4537  HB3 ARG   291      67.746  88.775  84.182  1.00  0.00           H  
ATOM   4538  HG2 ARG   291      68.954  86.897  83.502  1.00  0.00           H  
ATOM   4539  HG3 ARG   291      69.169  87.546  81.905  1.00  0.00           H  
ATOM   4540  HD2 ARG   291      70.561  89.494  83.226  1.00  0.00           H  
ATOM   4541  HD3 ARG   291      70.335  88.378  84.624  1.00  0.00           H  
ATOM   4542  HE  ARG   291      71.573  86.801  83.400  1.00  0.00           H  
ATOM   4543 HH11 ARG   291      72.313  90.132  82.823  1.00  0.00           H  
ATOM   4544 HH12 ARG   291      73.769  89.647  81.883  1.00  0.00           H  
ATOM   4545 HH21 ARG   291      73.470  86.403  82.399  1.00  0.00           H  
ATOM   4546 HH22 ARG   291      74.330  87.640  81.463  1.00  0.00           H  
ATOM   4547  N   ILE   292      66.430  85.560  83.143  1.00  0.00           N  
ATOM   4548  CA  ILE   292      66.140  84.399  83.901  1.00  0.00           C  
ATOM   4549  C   ILE   292      66.964  84.343  85.163  1.00  0.00           C  
ATOM   4550  O   ILE   292      68.190  84.390  85.120  1.00  0.00           O  
ATOM   4551  CB  ILE   292      66.300  83.109  83.071  1.00  0.00           C  
ATOM   4552  CG1 ILE   292      65.284  83.090  81.879  1.00  0.00           C  
ATOM   4553  CG2 ILE   292      66.115  81.842  83.874  1.00  0.00           C  
ATOM   4554  CD1 ILE   292      63.803  82.740  82.189  1.00  0.00           C  
ATOM   4555  H   ILE   292      67.078  85.407  82.383  1.00  0.00           H  
ATOM   4556  HA  ILE   292      65.115  84.467  84.264  1.00  0.00           H  
ATOM   4557  HB  ILE   292      67.271  83.116  82.575  1.00  0.00           H  
ATOM   4558 HG12 ILE   292      65.217  84.041  81.350  1.00  0.00           H  
ATOM   4559 HG13 ILE   292      65.568  82.304  81.179  1.00  0.00           H  
ATOM   4560 HG21 ILE   292      66.174  80.904  83.323  1.00  0.00           H  
ATOM   4561 HG22 ILE   292      66.864  81.767  84.663  1.00  0.00           H  
ATOM   4562 HG23 ILE   292      65.159  81.834  84.398  1.00  0.00           H  
ATOM   4563 HD11 ILE   292      63.509  83.408  82.998  1.00  0.00           H  
ATOM   4564 HD12 ILE   292      63.189  82.999  81.326  1.00  0.00           H  
ATOM   4565 HD13 ILE   292      63.605  81.734  82.558  1.00  0.00           H  
ATOM   4566  N   ALA   293      66.259  84.248  86.336  1.00  0.00           N  
ATOM   4567  CA  ALA   293      66.893  84.089  87.631  1.00  0.00           C  
ATOM   4568  C   ALA   293      67.742  82.760  87.928  1.00  0.00           C  
ATOM   4569  O   ALA   293      67.195  81.656  87.841  1.00  0.00           O  
ATOM   4570  CB  ALA   293      65.743  84.172  88.602  1.00  0.00           C  
ATOM   4571  H   ALA   293      65.273  84.440  86.444  1.00  0.00           H  
ATOM   4572  HA  ALA   293      67.512  84.977  87.761  1.00  0.00           H  
ATOM   4573  HB1 ALA   293      66.108  84.040  89.621  1.00  0.00           H  
ATOM   4574  HB2 ALA   293      65.269  85.136  88.418  1.00  0.00           H  
ATOM   4575  HB3 ALA   293      65.040  83.367  88.387  1.00  0.00           H  
ATOM   4576  N   PRO   294      68.977  82.930  88.338  1.00  0.00           N  
ATOM   4577  CA  PRO   294      69.810  81.724  88.575  1.00  0.00           C  
ATOM   4578  C   PRO   294      69.259  80.864  89.759  1.00  0.00           C  
ATOM   4579  O   PRO   294      68.441  81.244  90.590  1.00  0.00           O  
ATOM   4580  CB  PRO   294      71.172  82.339  88.932  1.00  0.00           C  
ATOM   4581  CG  PRO   294      71.243  83.594  88.036  1.00  0.00           C  
ATOM   4582  CD  PRO   294      69.801  84.114  88.241  1.00  0.00           C  
ATOM   4583  HA  PRO   294      69.872  81.191  87.625  1.00  0.00           H  
ATOM   4584  HB2 PRO   294      71.230  82.573  89.995  1.00  0.00           H  
ATOM   4585  HB3 PRO   294      71.947  81.612  88.688  1.00  0.00           H  
ATOM   4586  HG2 PRO   294      72.022  84.186  88.517  1.00  0.00           H  
ATOM   4587  HG3 PRO   294      71.478  83.330  87.005  1.00  0.00           H  
ATOM   4588  HD2 PRO   294      69.700  84.727  89.137  1.00  0.00           H  
ATOM   4589  HD3 PRO   294      69.489  84.654  87.347  1.00  0.00           H  
ATOM   4590  N   TRP   295      69.703  79.575  89.738  1.00  0.00           N  
ATOM   4591  CA  TRP   295      69.626  78.835  90.941  1.00  0.00           C  
ATOM   4592  C   TRP   295      70.908  79.067  91.820  1.00  0.00           C  
ATOM   4593  O   TRP   295      71.963  79.308  91.186  1.00  0.00           O  
ATOM   4594  CB  TRP   295      69.492  77.410  90.408  1.00  0.00           C  
ATOM   4595  CG  TRP   295      69.448  76.390  91.464  1.00  0.00           C  
ATOM   4596  CD1 TRP   295      68.439  76.151  92.293  1.00  0.00           C  
ATOM   4597  CD2 TRP   295      70.586  75.559  91.924  1.00  0.00           C  
ATOM   4598  CE2 TRP   295      70.067  74.730  93.054  1.00  0.00           C  
ATOM   4599  CE3 TRP   295      71.897  75.376  91.513  1.00  0.00           C  
ATOM   4600  NE1 TRP   295      68.792  75.145  93.225  1.00  0.00           N  
ATOM   4601  CZ2 TRP   295      70.844  73.706  93.627  1.00  0.00           C  
ATOM   4602  CZ3 TRP   295      72.687  74.424  92.190  1.00  0.00           C  
ATOM   4603  CH2 TRP   295      72.126  73.531  93.156  1.00  0.00           C  
ATOM   4604  H   TRP   295      70.306  79.278  88.984  1.00  0.00           H  
ATOM   4605  HA  TRP   295      68.745  79.003  91.560  1.00  0.00           H  
ATOM   4606  HB2 TRP   295      68.567  77.336  89.836  1.00  0.00           H  
ATOM   4607  HB3 TRP   295      70.316  77.207  89.725  1.00  0.00           H  
ATOM   4608  HD1 TRP   295      67.579  76.793  92.412  1.00  0.00           H  
ATOM   4609  HE1 TRP   295      68.094  74.831  93.884  1.00  0.00           H  
ATOM   4610  HE3 TRP   295      72.406  75.973  90.771  1.00  0.00           H  
ATOM   4611  HZ2 TRP   295      70.394  73.081  94.384  1.00  0.00           H  
ATOM   4612  HZ3 TRP   295      73.760  74.451  92.072  1.00  0.00           H  
ATOM   4613  HH2 TRP   295      72.794  72.735  93.449  1.00  0.00           H  
ATOM   4614  N   ILE   296      70.798  78.992  93.068  1.00  0.00           N  
ATOM   4615  CA  ILE   296      71.789  79.456  94.082  1.00  0.00           C  
ATOM   4616  C   ILE   296      71.825  78.373  95.176  1.00  0.00           C  
ATOM   4617  O   ILE   296      70.782  77.878  95.678  1.00  0.00           O  
ATOM   4618  CB  ILE   296      71.272  80.861  94.613  1.00  0.00           C  
ATOM   4619  CG1 ILE   296      71.122  82.034  93.597  1.00  0.00           C  
ATOM   4620  CG2 ILE   296      72.140  81.368  95.693  1.00  0.00           C  
ATOM   4621  CD1 ILE   296      70.006  83.056  93.974  1.00  0.00           C  
ATOM   4622  H   ILE   296      69.958  78.691  93.541  1.00  0.00           H  
ATOM   4623  HA  ILE   296      72.791  79.658  93.703  1.00  0.00           H  
ATOM   4624  HB  ILE   296      70.321  80.564  95.054  1.00  0.00           H  
ATOM   4625 HG12 ILE   296      72.029  82.632  93.504  1.00  0.00           H  
ATOM   4626 HG13 ILE   296      70.804  81.734  92.598  1.00  0.00           H  
ATOM   4627 HG21 ILE   296      73.150  81.637  95.385  1.00  0.00           H  
ATOM   4628 HG22 ILE   296      71.723  82.257  96.166  1.00  0.00           H  
ATOM   4629 HG23 ILE   296      72.162  80.636  96.500  1.00  0.00           H  
ATOM   4630 HD11 ILE   296      68.975  82.703  93.947  1.00  0.00           H  
ATOM   4631 HD12 ILE   296      70.192  83.552  94.926  1.00  0.00           H  
ATOM   4632 HD13 ILE   296      70.030  83.816  93.192  1.00  0.00           H  
ATOM   4633  N   MET   297      72.981  77.916  95.613  1.00  0.00           N  
ATOM   4634  CA  MET   297      73.280  76.944  96.663  1.00  0.00           C  
ATOM   4635  C   MET   297      73.361  77.631  98.056  1.00  0.00           C  
ATOM   4636  O   MET   297      73.995  78.641  98.175  1.00  0.00           O  
ATOM   4637  CB  MET   297      74.507  76.137  96.396  1.00  0.00           C  
ATOM   4638  CG  MET   297      74.189  75.037  95.412  1.00  0.00           C  
ATOM   4639  SD  MET   297      75.612  74.019  94.842  1.00  0.00           S  
ATOM   4640  CE  MET   297      76.439  73.366  96.326  1.00  0.00           C  
ATOM   4641  H   MET   297      73.743  78.382  95.143  1.00  0.00           H  
ATOM   4642  HA  MET   297      72.419  76.296  96.827  1.00  0.00           H  
ATOM   4643  HB2 MET   297      75.337  76.767  96.076  1.00  0.00           H  
ATOM   4644  HB3 MET   297      74.824  75.645  97.316  1.00  0.00           H  
ATOM   4645  HG2 MET   297      73.439  74.340  95.785  1.00  0.00           H  
ATOM   4646  HG3 MET   297      73.739  75.442  94.505  1.00  0.00           H  
ATOM   4647  HE1 MET   297      75.693  72.890  96.963  1.00  0.00           H  
ATOM   4648  HE2 MET   297      77.304  72.751  96.076  1.00  0.00           H  
ATOM   4649  HE3 MET   297      76.835  74.229  96.861  1.00  0.00           H  
ATOM   4650  N   THR   298      72.969  76.880  99.121  1.00  0.00           N  
ATOM   4651  CA  THR   298      72.723  77.310 100.489  1.00  0.00           C  
ATOM   4652  C   THR   298      73.762  76.596 101.422  1.00  0.00           C  
ATOM   4653  O   THR   298      73.737  75.331 101.515  1.00  0.00           O  
ATOM   4654  CB  THR   298      71.372  76.907 100.997  1.00  0.00           C  
ATOM   4655  CG2 THR   298      70.261  77.815 100.577  1.00  0.00           C  
ATOM   4656  OG1 THR   298      70.988  75.639 100.500  1.00  0.00           O  
ATOM   4657  H   THR   298      72.799  75.893  98.989  1.00  0.00           H  
ATOM   4658  HA  THR   298      72.930  78.378 100.557  1.00  0.00           H  
ATOM   4659  HB  THR   298      71.457  76.764 102.074  1.00  0.00           H  
ATOM   4660  HG1 THR   298      71.695  74.997 100.597  1.00  0.00           H  
ATOM   4661 HG21 THR   298      70.483  78.848 100.846  1.00  0.00           H  
ATOM   4662 HG22 THR   298      70.335  77.863  99.491  1.00  0.00           H  
ATOM   4663 HG23 THR   298      69.326  77.476 101.024  1.00  0.00           H  
ATOM   4664  N   PRO   299      74.645  77.378 102.026  1.00  0.00           N  
ATOM   4665  CA  PRO   299      75.768  76.957 102.924  1.00  0.00           C  
ATOM   4666  C   PRO   299      75.190  76.685 104.347  1.00  0.00           C  
ATOM   4667  O   PRO   299      74.269  77.406 104.780  1.00  0.00           O  
ATOM   4668  CB  PRO   299      76.904  77.885 102.753  1.00  0.00           C  
ATOM   4669  CG  PRO   299      76.143  79.178 102.555  1.00  0.00           C  
ATOM   4670  CD  PRO   299      75.002  78.770 101.606  1.00  0.00           C  
ATOM   4671  HA  PRO   299      76.062  76.013 102.463  1.00  0.00           H  
ATOM   4672  HB2 PRO   299      77.567  77.878 103.618  1.00  0.00           H  
ATOM   4673  HB3 PRO   299      77.402  77.570 101.836  1.00  0.00           H  
ATOM   4674  HG2 PRO   299      75.770  79.572 103.500  1.00  0.00           H  
ATOM   4675  HG3 PRO   299      76.709  79.933 102.009  1.00  0.00           H  
ATOM   4676  HD2 PRO   299      74.195  79.485 101.766  1.00  0.00           H  
ATOM   4677  HD3 PRO   299      75.428  78.646 100.610  1.00  0.00           H  
ATOM   4678  N   ASN   300      75.793  75.664 104.976  1.00  0.00           N  
ATOM   4679  CA  ASN   300      75.388  74.971 106.189  1.00  0.00           C  
ATOM   4680  C   ASN   300      75.291  75.926 107.390  1.00  0.00           C  
ATOM   4681  O   ASN   300      74.736  75.599 108.426  1.00  0.00           O  
ATOM   4682  CB  ASN   300      76.384  73.784 106.310  1.00  0.00           C  
ATOM   4683  CG  ASN   300      76.144  72.694 105.236  1.00  0.00           C  
ATOM   4684  ND2 ASN   300      76.843  71.598 105.396  1.00  0.00           N  
ATOM   4685  OD1 ASN   300      75.415  72.874 104.316  1.00  0.00           O  
ATOM   4686  H   ASN   300      76.658  75.376 104.542  1.00  0.00           H  
ATOM   4687  HA  ASN   300      74.396  74.587 105.948  1.00  0.00           H  
ATOM   4688  HB2 ASN   300      77.398  74.117 106.090  1.00  0.00           H  
ATOM   4689  HB3 ASN   300      76.238  73.357 107.303  1.00  0.00           H  
ATOM   4690 HD21 ASN   300      76.967  70.989 104.600  1.00  0.00           H  
ATOM   4691 HD22 ASN   300      77.334  71.558 106.278  1.00  0.00           H  
ATOM   4692  N   ILE   301      75.835  77.175 107.271  1.00  0.00           N  
ATOM   4693  CA  ILE   301      75.740  78.283 108.318  1.00  0.00           C  
ATOM   4694  C   ILE   301      74.323  78.835 108.501  1.00  0.00           C  
ATOM   4695  O   ILE   301      73.924  79.165 109.593  1.00  0.00           O  
ATOM   4696  CB  ILE   301      76.716  79.385 107.965  1.00  0.00           C  
ATOM   4697  CG1 ILE   301      76.585  80.040 106.499  1.00  0.00           C  
ATOM   4698  CG2 ILE   301      78.116  78.733 108.189  1.00  0.00           C  
ATOM   4699  CD1 ILE   301      76.149  81.508 106.527  1.00  0.00           C  
ATOM   4700  H   ILE   301      76.242  77.511 106.410  1.00  0.00           H  
ATOM   4701  HA  ILE   301      76.086  77.935 109.291  1.00  0.00           H  
ATOM   4702  HB  ILE   301      76.653  80.149 108.740  1.00  0.00           H  
ATOM   4703 HG12 ILE   301      77.519  80.034 105.937  1.00  0.00           H  
ATOM   4704 HG13 ILE   301      75.814  79.553 105.901  1.00  0.00           H  
ATOM   4705 HG21 ILE   301      78.222  77.826 107.594  1.00  0.00           H  
ATOM   4706 HG22 ILE   301      78.872  79.499 108.014  1.00  0.00           H  
ATOM   4707 HG23 ILE   301      78.280  78.528 109.247  1.00  0.00           H  
ATOM   4708 HD11 ILE   301      75.298  81.701 107.179  1.00  0.00           H  
ATOM   4709 HD12 ILE   301      76.922  82.117 106.998  1.00  0.00           H  
ATOM   4710 HD13 ILE   301      75.970  81.871 105.515  1.00  0.00           H  
ATOM   4711  N   LEU   302      73.463  78.812 107.519  1.00  0.00           N  
ATOM   4712  CA  LEU   302      72.103  79.366 107.584  1.00  0.00           C  
ATOM   4713  C   LEU   302      71.238  78.293 108.302  1.00  0.00           C  
ATOM   4714  O   LEU   302      71.512  77.086 108.309  1.00  0.00           O  
ATOM   4715  CB  LEU   302      71.566  79.607 106.217  1.00  0.00           C  
ATOM   4716  CG  LEU   302      72.433  80.517 105.268  1.00  0.00           C  
ATOM   4717  CD1 LEU   302      72.027  80.506 103.809  1.00  0.00           C  
ATOM   4718  CD2 LEU   302      72.476  81.915 105.688  1.00  0.00           C  
ATOM   4719  H   LEU   302      73.866  78.614 106.614  1.00  0.00           H  
ATOM   4720  HA  LEU   302      72.070  80.329 108.094  1.00  0.00           H  
ATOM   4721  HB2 LEU   302      71.421  78.666 105.687  1.00  0.00           H  
ATOM   4722  HB3 LEU   302      70.547  79.992 106.229  1.00  0.00           H  
ATOM   4723  HG  LEU   302      73.463  80.171 105.352  1.00  0.00           H  
ATOM   4724 HD11 LEU   302      72.015  79.498 103.396  1.00  0.00           H  
ATOM   4725 HD12 LEU   302      71.016  80.847 103.586  1.00  0.00           H  
ATOM   4726 HD13 LEU   302      72.756  81.084 103.241  1.00  0.00           H  
ATOM   4727 HD21 LEU   302      73.188  82.462 105.069  1.00  0.00           H  
ATOM   4728 HD22 LEU   302      71.470  82.328 105.616  1.00  0.00           H  
ATOM   4729 HD23 LEU   302      72.800  81.992 106.726  1.00  0.00           H  
ATOM   4730  N   PRO   303      70.040  78.729 108.861  1.00  0.00           N  
ATOM   4731  CA  PRO   303      69.105  77.778 109.402  1.00  0.00           C  
ATOM   4732  C   PRO   303      68.679  76.600 108.621  1.00  0.00           C  
ATOM   4733  O   PRO   303      68.165  76.810 107.493  1.00  0.00           O  
ATOM   4734  CB  PRO   303      67.889  78.555 109.936  1.00  0.00           C  
ATOM   4735  CG  PRO   303      68.520  79.923 110.230  1.00  0.00           C  
ATOM   4736  CD  PRO   303      69.627  80.123 109.148  1.00  0.00           C  
ATOM   4737  HA  PRO   303      69.695  77.356 110.215  1.00  0.00           H  
ATOM   4738  HB2 PRO   303      67.152  78.729 109.152  1.00  0.00           H  
ATOM   4739  HB3 PRO   303      67.423  78.051 110.782  1.00  0.00           H  
ATOM   4740  HG2 PRO   303      67.731  80.674 110.248  1.00  0.00           H  
ATOM   4741  HG3 PRO   303      68.968  79.834 111.220  1.00  0.00           H  
ATOM   4742  HD2 PRO   303      69.310  80.587 108.213  1.00  0.00           H  
ATOM   4743  HD3 PRO   303      70.508  80.536 109.638  1.00  0.00           H  
ATOM   4744  N   PRO   304      68.757  75.373 109.115  1.00  0.00           N  
ATOM   4745  CA  PRO   304      67.999  74.295 108.543  1.00  0.00           C  
ATOM   4746  C   PRO   304      66.551  74.324 108.973  1.00  0.00           C  
ATOM   4747  O   PRO   304      66.204  74.823 110.065  1.00  0.00           O  
ATOM   4748  CB  PRO   304      68.687  73.105 109.077  1.00  0.00           C  
ATOM   4749  CG  PRO   304      69.076  73.598 110.478  1.00  0.00           C  
ATOM   4750  CD  PRO   304      69.504  74.993 110.250  1.00  0.00           C  
ATOM   4751  HA  PRO   304      68.083  74.332 107.457  1.00  0.00           H  
ATOM   4752  HB2 PRO   304      68.003  72.257 109.056  1.00  0.00           H  
ATOM   4753  HB3 PRO   304      69.664  72.926 108.629  1.00  0.00           H  
ATOM   4754  HG2 PRO   304      68.190  73.439 111.093  1.00  0.00           H  
ATOM   4755  HG3 PRO   304      69.814  72.886 110.849  1.00  0.00           H  
ATOM   4756  HD2 PRO   304      69.231  75.603 111.112  1.00  0.00           H  
ATOM   4757  HD3 PRO   304      70.585  75.013 110.114  1.00  0.00           H  
ATOM   4758  N   VAL   305      65.706  73.736 108.100  1.00  0.00           N  
ATOM   4759  CA  VAL   305      64.278  73.855 108.310  1.00  0.00           C  
ATOM   4760  C   VAL   305      63.592  72.544 108.033  1.00  0.00           C  
ATOM   4761  O   VAL   305      62.482  72.214 108.417  1.00  0.00           O  
ATOM   4762  CB  VAL   305      63.751  74.886 107.365  1.00  0.00           C  
ATOM   4763  CG1 VAL   305      63.829  74.554 105.848  1.00  0.00           C  
ATOM   4764  CG2 VAL   305      62.252  75.216 107.498  1.00  0.00           C  
ATOM   4765  H   VAL   305      66.131  73.340 107.273  1.00  0.00           H  
ATOM   4766  HA  VAL   305      64.071  74.098 109.352  1.00  0.00           H  
ATOM   4767  HB  VAL   305      64.199  75.860 107.560  1.00  0.00           H  
ATOM   4768 HG11 VAL   305      63.544  75.452 105.301  1.00  0.00           H  
ATOM   4769 HG12 VAL   305      64.836  74.281 105.532  1.00  0.00           H  
ATOM   4770 HG13 VAL   305      63.183  73.694 105.670  1.00  0.00           H  
ATOM   4771 HG21 VAL   305      62.116  75.571 108.520  1.00  0.00           H  
ATOM   4772 HG22 VAL   305      61.838  75.990 106.851  1.00  0.00           H  
ATOM   4773 HG23 VAL   305      61.618  74.341 107.355  1.00  0.00           H  
ATOM   4774  N   SER   306      64.320  71.519 107.579  1.00  0.00           N  
ATOM   4775  CA  SER   306      63.796  70.151 107.236  1.00  0.00           C  
ATOM   4776  C   SER   306      64.984  69.192 107.004  1.00  0.00           C  
ATOM   4777  O   SER   306      66.032  69.543 106.401  1.00  0.00           O  
ATOM   4778  CB  SER   306      62.902  70.165 106.006  1.00  0.00           C  
ATOM   4779  OG  SER   306      62.534  68.785 105.784  1.00  0.00           O  
ATOM   4780  H   SER   306      65.280  71.723 107.340  1.00  0.00           H  
ATOM   4781  HA  SER   306      63.155  69.716 108.003  1.00  0.00           H  
ATOM   4782  HB2 SER   306      62.114  70.911 106.114  1.00  0.00           H  
ATOM   4783  HB3 SER   306      63.596  70.545 105.256  1.00  0.00           H  
ATOM   4784  HG  SER   306      62.105  68.468 106.582  1.00  0.00           H  
ATOM   4785  N   VAL   307      64.879  67.917 107.388  1.00  0.00           N  
ATOM   4786  CA  VAL   307      66.059  66.956 107.214  1.00  0.00           C  
ATOM   4787  C   VAL   307      65.548  65.499 106.862  1.00  0.00           C  
ATOM   4788  O   VAL   307      64.689  64.854 107.512  1.00  0.00           O  
ATOM   4789  CB  VAL   307      66.965  66.903 108.490  1.00  0.00           C  
ATOM   4790  CG1 VAL   307      66.282  66.551 109.793  1.00  0.00           C  
ATOM   4791  CG2 VAL   307      68.081  65.884 108.251  1.00  0.00           C  
ATOM   4792  H   VAL   307      63.947  67.636 107.656  1.00  0.00           H  
ATOM   4793  HA  VAL   307      66.715  67.233 106.388  1.00  0.00           H  
ATOM   4794  HB  VAL   307      67.387  67.898 108.635  1.00  0.00           H  
ATOM   4795 HG11 VAL   307      65.600  67.345 110.098  1.00  0.00           H  
ATOM   4796 HG12 VAL   307      65.749  65.610 109.655  1.00  0.00           H  
ATOM   4797 HG13 VAL   307      67.062  66.353 110.528  1.00  0.00           H  
ATOM   4798 HG21 VAL   307      68.388  65.837 107.206  1.00  0.00           H  
ATOM   4799 HG22 VAL   307      68.886  66.071 108.962  1.00  0.00           H  
ATOM   4800 HG23 VAL   307      67.689  64.890 108.467  1.00  0.00           H  
ATOM   4801  N   PHE   308      65.971  64.921 105.706  1.00  0.00           N  
ATOM   4802  CA  PHE   308      65.406  63.716 105.116  1.00  0.00           C  
ATOM   4803  C   PHE   308      66.229  62.501 105.611  1.00  0.00           C  
ATOM   4804  O   PHE   308      67.464  62.491 105.674  1.00  0.00           O  
ATOM   4805  CB  PHE   308      65.444  63.804 103.525  1.00  0.00           C  
ATOM   4806  CG  PHE   308      64.476  64.725 102.884  1.00  0.00           C  
ATOM   4807  CD1 PHE   308      64.672  66.157 103.021  1.00  0.00           C  
ATOM   4808  CD2 PHE   308      63.348  64.272 102.275  1.00  0.00           C  
ATOM   4809  CE1 PHE   308      63.819  67.051 102.381  1.00  0.00           C  
ATOM   4810  CE2 PHE   308      62.427  65.164 101.664  1.00  0.00           C  
ATOM   4811  CZ  PHE   308      62.717  66.511 101.653  1.00  0.00           C  
ATOM   4812  H   PHE   308      66.813  65.290 105.289  1.00  0.00           H  
ATOM   4813  HA  PHE   308      64.405  63.554 105.515  1.00  0.00           H  
ATOM   4814  HB2 PHE   308      66.420  64.047 103.105  1.00  0.00           H  
ATOM   4815  HB3 PHE   308      65.157  62.806 103.194  1.00  0.00           H  
ATOM   4816  HD1 PHE   308      65.473  66.607 103.588  1.00  0.00           H  
ATOM   4817  HD2 PHE   308      63.149  63.210 102.293  1.00  0.00           H  
ATOM   4818  HE1 PHE   308      63.936  68.122 102.451  1.00  0.00           H  
ATOM   4819  HE2 PHE   308      61.466  64.777 101.359  1.00  0.00           H  
ATOM   4820  HZ  PHE   308      62.062  67.214 101.159  1.00  0.00           H  
ATOM   4821  N   VAL   309      65.579  61.337 105.867  1.00  0.00           N  
ATOM   4822  CA  VAL   309      66.173  60.063 106.271  1.00  0.00           C  
ATOM   4823  C   VAL   309      65.780  58.946 105.284  1.00  0.00           C  
ATOM   4824  O   VAL   309      64.660  58.905 104.733  1.00  0.00           O  
ATOM   4825  CB  VAL   309      65.860  59.687 107.739  1.00  0.00           C  
ATOM   4826  CG1 VAL   309      66.414  60.694 108.761  1.00  0.00           C  
ATOM   4827  CG2 VAL   309      64.385  59.467 108.006  1.00  0.00           C  
ATOM   4828  H   VAL   309      64.588  61.488 105.746  1.00  0.00           H  
ATOM   4829  HA  VAL   309      67.259  60.146 106.229  1.00  0.00           H  
ATOM   4830  HB  VAL   309      66.376  58.745 107.923  1.00  0.00           H  
ATOM   4831 HG11 VAL   309      66.321  60.317 109.780  1.00  0.00           H  
ATOM   4832 HG12 VAL   309      67.450  60.811 108.444  1.00  0.00           H  
ATOM   4833 HG13 VAL   309      65.798  61.591 108.702  1.00  0.00           H  
ATOM   4834 HG21 VAL   309      64.222  59.201 109.051  1.00  0.00           H  
ATOM   4835 HG22 VAL   309      63.932  60.457 107.957  1.00  0.00           H  
ATOM   4836 HG23 VAL   309      63.951  58.681 107.389  1.00  0.00           H  
ATOM   4837  N   CYS   310      66.761  58.041 105.029  1.00  0.00           N  
ATOM   4838  CA  CYS   310      66.759  57.043 103.937  1.00  0.00           C  
ATOM   4839  C   CYS   310      66.496  55.618 104.425  1.00  0.00           C  
ATOM   4840  O   CYS   310      67.439  54.900 104.716  1.00  0.00           O  
ATOM   4841  CB  CYS   310      68.028  57.315 103.155  1.00  0.00           C  
ATOM   4842  SG  CYS   310      67.789  56.762 101.385  1.00  0.00           S  
ATOM   4843  H   CYS   310      67.685  58.031 105.438  1.00  0.00           H  
ATOM   4844  HA  CYS   310      65.954  57.393 103.291  1.00  0.00           H  
ATOM   4845  HB2 CYS   310      68.210  58.388 103.214  1.00  0.00           H  
ATOM   4846  HB3 CYS   310      68.827  56.852 103.733  1.00  0.00           H  
ATOM   4847  HG  CYS   310      68.369  55.571 101.560  1.00  0.00           H  
ATOM   4848  N   CYS   311      65.157  55.337 104.445  1.00  0.00           N  
ATOM   4849  CA  CYS   311      64.523  54.213 105.227  1.00  0.00           C  
ATOM   4850  C   CYS   311      64.513  52.884 104.555  1.00  0.00           C  
ATOM   4851  O   CYS   311      64.744  52.755 103.382  1.00  0.00           O  
ATOM   4852  CB  CYS   311      63.145  54.775 105.610  1.00  0.00           C  
ATOM   4853  SG  CYS   311      63.300  56.057 106.948  1.00  0.00           S  
ATOM   4854  H   CYS   311      64.547  55.980 103.960  1.00  0.00           H  
ATOM   4855  HA  CYS   311      65.096  53.987 106.126  1.00  0.00           H  
ATOM   4856  HB2 CYS   311      62.620  55.160 104.736  1.00  0.00           H  
ATOM   4857  HB3 CYS   311      62.481  54.029 106.049  1.00  0.00           H  
ATOM   4858  HG  CYS   311      63.553  57.188 106.284  1.00  0.00           H  
ATOM   4859  N   MET   312      64.332  51.743 105.239  1.00  0.00           N  
ATOM   4860  CA  MET   312      63.946  51.564 106.614  1.00  0.00           C  
ATOM   4861  C   MET   312      65.038  50.865 107.469  1.00  0.00           C  
ATOM   4862  O   MET   312      65.809  50.088 106.891  1.00  0.00           O  
ATOM   4863  CB  MET   312      62.625  50.734 106.647  1.00  0.00           C  
ATOM   4864  CG  MET   312      62.849  49.217 106.461  1.00  0.00           C  
ATOM   4865  SD  MET   312      61.528  48.051 105.867  1.00  0.00           S  
ATOM   4866  CE  MET   312      62.648  46.712 105.312  1.00  0.00           C  
ATOM   4867  H   MET   312      64.398  50.880 104.719  1.00  0.00           H  
ATOM   4868  HA  MET   312      63.780  52.535 107.082  1.00  0.00           H  
ATOM   4869  HB2 MET   312      62.181  50.823 107.639  1.00  0.00           H  
ATOM   4870  HB3 MET   312      61.978  51.205 105.907  1.00  0.00           H  
ATOM   4871  HG2 MET   312      63.676  49.132 105.755  1.00  0.00           H  
ATOM   4872  HG3 MET   312      63.296  48.829 107.376  1.00  0.00           H  
ATOM   4873  HE1 MET   312      63.511  47.166 104.824  1.00  0.00           H  
ATOM   4874  HE2 MET   312      62.908  46.095 106.173  1.00  0.00           H  
ATOM   4875  HE3 MET   312      62.117  46.190 104.516  1.00  0.00           H  
ATOM   4876  N   LYS   313      65.232  51.071 108.809  1.00  0.00           N  
ATOM   4877  CA  LYS   313      66.083  50.303 109.657  1.00  0.00           C  
ATOM   4878  C   LYS   313      65.677  48.839 109.694  1.00  0.00           C  
ATOM   4879  O   LYS   313      64.480  48.644 109.550  1.00  0.00           O  
ATOM   4880  CB  LYS   313      66.093  50.841 111.125  1.00  0.00           C  
ATOM   4881  CG  LYS   313      66.760  52.249 111.294  1.00  0.00           C  
ATOM   4882  CD  LYS   313      68.096  52.316 110.514  1.00  0.00           C  
ATOM   4883  CE  LYS   313      69.098  53.116 111.278  1.00  0.00           C  
ATOM   4884  NZ  LYS   313      70.423  53.057 110.604  1.00  0.00           N1+
ATOM   4885  H   LYS   313      64.678  51.634 109.439  1.00  0.00           H  
ATOM   4886  HA  LYS   313      67.039  50.355 109.136  1.00  0.00           H  
ATOM   4887  HB2 LYS   313      65.087  50.908 111.541  1.00  0.00           H  
ATOM   4888  HB3 LYS   313      66.627  50.129 111.755  1.00  0.00           H  
ATOM   4889  HG2 LYS   313      66.037  52.886 110.784  1.00  0.00           H  
ATOM   4890  HG3 LYS   313      66.819  52.504 112.352  1.00  0.00           H  
ATOM   4891  HD2 LYS   313      68.532  51.323 110.396  1.00  0.00           H  
ATOM   4892  HD3 LYS   313      68.034  52.590 109.461  1.00  0.00           H  
ATOM   4893  HE2 LYS   313      68.760  54.147 111.388  1.00  0.00           H  
ATOM   4894  HE3 LYS   313      69.121  52.688 112.280  1.00  0.00           H  
ATOM   4895  HZ1 LYS   313      71.146  53.424 111.206  1.00  0.00           H  
ATOM   4896  HZ2 LYS   313      70.611  52.092 110.368  1.00  0.00           H  
ATOM   4897  HZ3 LYS   313      70.481  53.611 109.761  1.00  0.00           H  
ATOM   4898  N   ASP   314      66.582  47.889 109.973  1.00  0.00           N  
ATOM   4899  CA  ASP   314      68.096  47.921 110.065  1.00  0.00           C  
ATOM   4900  C   ASP   314      68.687  48.310 108.658  1.00  0.00           C  
ATOM   4901  O   ASP   314      69.414  49.298 108.532  1.00  0.00           O  
ATOM   4902  CB  ASP   314      68.614  46.654 110.639  1.00  0.00           C  
ATOM   4903  CG  ASP   314      68.344  46.546 112.193  1.00  0.00           C  
ATOM   4904  OD1 ASP   314      68.919  47.342 112.956  1.00  0.00           O  
ATOM   4905  OD2 ASP   314      67.399  45.867 112.539  1.00  0.00           O1-
ATOM   4906  OXT ASP   314      68.221  47.724 107.621  1.00  0.00           O1-
ATOM   4907  H   ASP   314      66.180  46.969 110.085  1.00  0.00           H  
ATOM   4908  HA  ASP   314      68.383  48.703 110.768  1.00  0.00           H  
ATOM   4909  HB2 ASP   314      68.154  45.838 110.082  1.00  0.00           H  
ATOM   4910  HB3 ASP   314      69.659  46.487 110.377  1.00  0.00           H  
ATOM   4911  N   THR   315      65.344  67.099 117.105  1.00  0.00           N  
ATOM   4912  CA  THR   315      65.585  68.347 116.279  1.00  0.00           C  
ATOM   4913  C   THR   315      64.227  69.062 116.069  1.00  0.00           C  
ATOM   4914  O   THR   315      63.126  68.509 115.873  1.00  0.00           O  
ATOM   4915  CB  THR   315      66.273  68.061 114.916  1.00  0.00           C  
ATOM   4916  CG2 THR   315      65.761  66.849 114.162  1.00  0.00           C  
ATOM   4917  OG1 THR   315      66.266  69.232 114.066  1.00  0.00           O  
ATOM   4918  HA  THR   315      66.260  68.968 116.867  1.00  0.00           H  
ATOM   4919  HB  THR   315      67.307  67.841 115.179  1.00  0.00           H  
ATOM   4920  HG1 THR   315      66.884  69.815 114.511  1.00  0.00           H  
ATOM   4921 HG21 THR   315      64.839  67.089 113.632  1.00  0.00           H  
ATOM   4922 HG22 THR   315      66.525  66.504 113.466  1.00  0.00           H  
ATOM   4923 HG23 THR   315      65.478  66.048 114.845  1.00  0.00           H  
ATOM   4924  H1  THR   315      66.225  66.625 117.248  1.00  0.00           H  
ATOM   4925  H2  THR   315      64.713  66.462 116.640  1.00  0.00           H  
ATOM   4926  H3  THR   315      64.925  67.401 117.972  1.00  0.00           H  
ATOM   4927  N   ASN   316      64.339  70.400 116.097  1.00  0.00           N  
ATOM   4928  CA  ASN   316      63.317  71.411 115.540  1.00  0.00           C  
ATOM   4929  C   ASN   316      63.171  71.373 114.065  1.00  0.00           C  
ATOM   4930  O   ASN   316      62.315  72.154 113.598  1.00  0.00           O  
ATOM   4931  CB  ASN   316      63.665  72.831 116.035  1.00  0.00           C  
ATOM   4932  CG  ASN   316      64.113  72.860 117.474  1.00  0.00           C  
ATOM   4933  ND2 ASN   316      65.191  73.544 117.935  1.00  0.00           N  
ATOM   4934  OD1 ASN   316      63.521  72.157 118.292  1.00  0.00           O  
ATOM   4935  H   ASN   316      65.252  70.824 116.183  1.00  0.00           H  
ATOM   4936  HA  ASN   316      62.403  71.014 115.982  1.00  0.00           H  
ATOM   4937  HB2 ASN   316      64.418  73.278 115.386  1.00  0.00           H  
ATOM   4938  HB3 ASN   316      62.809  73.506 116.063  1.00  0.00           H
[truncated: 1,315,149 more chars]
