# Supplementary material for: Molecular Mechanism of Protein Arginine Deiminase 2: A Study Involving Multiple Microsecond Long Molecular Dynamics Simulations
Source: Biochemistry. 2022 Jun 23;61(13):1286–97. doi: 10.1021/acs.biochem.2c00158 (PMC9260958; doi:10.1021/acs.biochem.2c00158)
Supplement: Supplementary file 2 — bi2c00158_si_002.zip [file bi2c00158_si_002.zip › closest/ps1-01-100w-last-frame.pdb]

ATOM      1  N   ARG     1      93.333  55.797 109.168  1.00  0.00           N  
ATOM      2  CA  ARG     1      93.938  57.170 108.792  1.00  0.00           C  
ATOM      3  C   ARG     1      94.806  57.558 109.931  1.00  0.00           C  
ATOM      4  O   ARG     1      94.361  57.411 111.070  1.00  0.00           O  
ATOM      5  CB  ARG     1      92.862  58.302 108.553  1.00  0.00           C  
ATOM      6  CG  ARG     1      93.600  59.474 107.832  1.00  0.00           C  
ATOM      7  CD  ARG     1      92.576  60.652 107.474  1.00  0.00           C  
ATOM      8  NE  ARG     1      93.052  61.945 108.076  1.00  0.00           N  
ATOM      9  CZ  ARG     1      92.430  62.874 108.706  1.00  0.00           C  
ATOM     10  NH1 ARG     1      91.089  62.972 108.698  1.00  0.00           N1+
ATOM     11  NH2 ARG     1      93.066  63.865 109.161  1.00  0.00           N  
ATOM     12  HA  ARG     1      94.623  56.978 107.967  1.00  0.00           H  
ATOM     13  HB2 ARG     1      91.995  57.958 107.989  1.00  0.00           H  
ATOM     14  HB3 ARG     1      92.432  58.692 109.476  1.00  0.00           H  
ATOM     15  HG2 ARG     1      94.387  59.902 108.453  1.00  0.00           H  
ATOM     16  HG3 ARG     1      94.052  59.173 106.887  1.00  0.00           H  
ATOM     17  HD2 ARG     1      92.497  60.738 106.390  1.00  0.00           H  
ATOM     18  HD3 ARG     1      91.638  60.438 107.987  1.00  0.00           H  
ATOM     19  HE  ARG     1      94.019  62.236 108.051  1.00  0.00           H  
ATOM     20 HH11 ARG     1      90.608  62.281 108.139  1.00  0.00           H  
ATOM     21 HH12 ARG     1      90.672  63.338 109.541  1.00  0.00           H  
ATOM     22 HH21 ARG     1      94.046  63.626 109.204  1.00  0.00           H  
ATOM     23 HH22 ARG     1      92.633  64.555 109.758  1.00  0.00           H  
ATOM     24  H1  ARG     1      92.735  56.042 109.944  1.00  0.00           H  
ATOM     25  H2  ARG     1      94.116  55.220 109.438  1.00  0.00           H  
ATOM     26  H3  ARG     1      92.836  55.370 108.399  1.00  0.00           H  
ATOM     27  N   GLU     2      95.930  58.155 109.659  1.00  0.00           N  
ATOM     28  CA  GLU     2      96.908  58.519 110.713  1.00  0.00           C  
ATOM     29  C   GLU     2      97.344  59.947 110.566  1.00  0.00           C  
ATOM     30  O   GLU     2      97.613  60.380 109.462  1.00  0.00           O  
ATOM     31  CB  GLU     2      98.118  57.589 110.566  1.00  0.00           C  
ATOM     32  CG  GLU     2      97.821  56.106 110.902  1.00  0.00           C  
ATOM     33  CD  GLU     2      99.062  55.127 110.691  1.00  0.00           C  
ATOM     34  OE1 GLU     2      99.343  54.435 111.733  1.00  0.00           O  
ATOM     35  OE2 GLU     2      99.742  55.014 109.724  1.00  0.00           O1-
ATOM     36  H   GLU     2      96.181  58.285 108.689  1.00  0.00           H  
ATOM     37  HA  GLU     2      96.415  58.419 111.680  1.00  0.00           H  
ATOM     38  HB2 GLU     2      98.448  57.651 109.529  1.00  0.00           H  
ATOM     39  HB3 GLU     2      98.829  57.910 111.328  1.00  0.00           H  
ATOM     40  HG2 GLU     2      97.307  55.960 111.852  1.00  0.00           H  
ATOM     41  HG3 GLU     2      97.110  55.813 110.129  1.00  0.00           H  
ATOM     42  N   ARG     3      97.586  60.647 111.628  1.00  0.00           N  
ATOM     43  CA  ARG     3      98.423  61.894 111.676  1.00  0.00           C  
ATOM     44  C   ARG     3      99.803  61.480 112.378  1.00  0.00           C  
ATOM     45  O   ARG     3      99.902  60.859 113.424  1.00  0.00           O  
ATOM     46  CB  ARG     3      97.689  63.010 112.360  1.00  0.00           C  
ATOM     47  CG  ARG     3      98.525  64.245 112.734  1.00  0.00           C  
ATOM     48  CD  ARG     3      97.882  65.384 113.422  1.00  0.00           C  
ATOM     49  NE  ARG     3      98.692  66.548 113.239  1.00  0.00           N  
ATOM     50  CZ  ARG     3      98.447  67.805 113.607  1.00  0.00           C  
ATOM     51  NH1 ARG     3      97.432  68.142 114.338  1.00  0.00           N1+
ATOM     52  NH2 ARG     3      99.212  68.799 113.206  1.00  0.00           N  
ATOM     53  H   ARG     3      97.346  60.185 112.494  1.00  0.00           H  
ATOM     54  HA  ARG     3      98.495  62.190 110.629  1.00  0.00           H  
ATOM     55  HB2 ARG     3      96.869  63.301 111.703  1.00  0.00           H  
ATOM     56  HB3 ARG     3      97.235  62.679 113.294  1.00  0.00           H  
ATOM     57  HG2 ARG     3      99.323  63.867 113.373  1.00  0.00           H  
ATOM     58  HG3 ARG     3      99.084  64.586 111.862  1.00  0.00           H  
ATOM     59  HD2 ARG     3      96.928  65.587 112.937  1.00  0.00           H  
ATOM     60  HD3 ARG     3      97.695  65.058 114.445  1.00  0.00           H  
ATOM     61  HE  ARG     3      99.484  66.484 112.615  1.00  0.00           H  
ATOM     62 HH11 ARG     3      96.699  67.542 114.689  1.00  0.00           H  
ATOM     63 HH12 ARG     3      97.472  69.100 114.656  1.00  0.00           H  
ATOM     64 HH21 ARG     3     100.050  68.678 112.656  1.00  0.00           H  
ATOM     65 HH22 ARG     3      99.021  69.700 113.622  1.00  0.00           H  
ATOM     66  N   THR     4     100.864  62.014 111.800  1.00  0.00           N  
ATOM     67  CA  THR     4     102.291  61.961 112.364  1.00  0.00           C  
ATOM     68  C   THR     4     102.342  63.060 113.416  1.00  0.00           C  
ATOM     69  O   THR     4     102.414  64.239 113.119  1.00  0.00           O  
ATOM     70  CB  THR     4     103.360  62.127 111.283  1.00  0.00           C  
ATOM     71  CG2 THR     4     104.718  61.968 111.839  1.00  0.00           C  
ATOM     72  OG1 THR     4     103.101  61.149 110.276  1.00  0.00           O  
ATOM     73  H   THR     4     100.655  62.509 110.945  1.00  0.00           H  
ATOM     74  HA  THR     4     102.326  60.985 112.850  1.00  0.00           H  
ATOM     75  HB  THR     4     103.415  63.142 110.890  1.00  0.00           H  
ATOM     76  HG1 THR     4     102.409  61.533 109.734  1.00  0.00           H  
ATOM     77 HG21 THR     4     105.468  62.001 111.048  1.00  0.00           H  
ATOM     78 HG22 THR     4     104.931  62.791 112.521  1.00  0.00           H  
ATOM     79 HG23 THR     4     104.759  61.128 112.533  1.00  0.00           H  
ATOM     80  N   VAL     5     102.279  62.772 114.787  1.00  0.00           N  
ATOM     81  CA  VAL     5     102.560  63.734 115.874  1.00  0.00           C  
ATOM     82  C   VAL     5     103.901  63.620 116.490  1.00  0.00           C  
ATOM     83  O   VAL     5     104.634  62.667 116.197  1.00  0.00           O  
ATOM     84  CB  VAL     5     101.377  63.673 116.911  1.00  0.00           C  
ATOM     85  CG1 VAL     5     100.035  63.879 116.268  1.00  0.00           C  
ATOM     86  CG2 VAL     5     101.325  62.420 117.743  1.00  0.00           C  
ATOM     87  H   VAL     5     102.327  61.792 115.027  1.00  0.00           H  
ATOM     88  HA  VAL     5     102.492  64.744 115.470  1.00  0.00           H  
ATOM     89  HB  VAL     5     101.462  64.463 117.658  1.00  0.00           H  
ATOM     90 HG11 VAL     5      99.249  64.095 116.992  1.00  0.00           H  
ATOM     91 HG12 VAL     5     100.198  64.698 115.567  1.00  0.00           H  
ATOM     92 HG13 VAL     5      99.821  62.927 115.784  1.00  0.00           H  
ATOM     93 HG21 VAL     5     102.282  62.266 118.243  1.00  0.00           H  
ATOM     94 HG22 VAL     5     100.618  62.620 118.547  1.00  0.00           H  
ATOM     95 HG23 VAL     5     101.054  61.544 117.154  1.00  0.00           H  
ATOM     96  N   ARG     6     104.300  64.577 117.318  1.00  0.00           N  
ATOM     97  CA  ARG     6     105.457  64.440 118.267  1.00  0.00           C  
ATOM     98  C   ARG     6     105.263  64.520 119.824  1.00  0.00           C  
ATOM     99  O   ARG     6     104.303  65.221 120.218  1.00  0.00           O  
ATOM    100  CB  ARG     6     106.535  65.599 117.947  1.00  0.00           C  
ATOM    101  CG  ARG     6     107.002  65.605 116.520  1.00  0.00           C  
ATOM    102  CD  ARG     6     107.958  64.490 116.255  1.00  0.00           C  
ATOM    103  NE  ARG     6     108.219  64.195 114.847  1.00  0.00           N  
ATOM    104  CZ  ARG     6     109.047  63.283 114.312  1.00  0.00           C  
ATOM    105  NH1 ARG     6     109.808  62.487 115.025  1.00  0.00           N1+
ATOM    106  NH2 ARG     6     109.188  63.207 113.017  1.00  0.00           N  
ATOM    107  H   ARG     6     103.723  65.402 117.400  1.00  0.00           H  
ATOM    108  HA  ARG     6     105.884  63.476 117.991  1.00  0.00           H  
ATOM    109  HB2 ARG     6     106.084  66.560 118.195  1.00  0.00           H  
ATOM    110  HB3 ARG     6     107.368  65.488 118.641  1.00  0.00           H  
ATOM    111  HG2 ARG     6     106.132  65.519 115.868  1.00  0.00           H  
ATOM    112  HG3 ARG     6     107.459  66.544 116.208  1.00  0.00           H  
ATOM    113  HD2 ARG     6     108.897  64.718 116.759  1.00  0.00           H  
ATOM    114  HD3 ARG     6     107.635  63.555 116.712  1.00  0.00           H  
ATOM    115  HE  ARG     6     107.701  64.697 114.139  1.00  0.00           H  
ATOM    116 HH11 ARG     6     109.589  62.528 116.010  1.00  0.00           H  
ATOM    117 HH12 ARG     6     110.206  61.656 114.609  1.00  0.00           H  
ATOM    118 HH21 ARG     6     108.602  63.800 112.447  1.00  0.00           H  
ATOM    119 HH22 ARG     6     109.960  62.745 112.557  1.00  0.00           H  
ATOM    120  N   LEU     7     106.105  63.780 120.537  1.00  0.00           N  
ATOM    121  CA  LEU     7     106.244  63.883 122.049  1.00  0.00           C  
ATOM    122  C   LEU     7     107.343  64.861 122.450  1.00  0.00           C  
ATOM    123  O   LEU     7     108.150  65.148 121.624  1.00  0.00           O  
ATOM    124  CB  LEU     7     106.408  62.399 122.567  1.00  0.00           C  
ATOM    125  CG  LEU     7     105.394  61.380 122.141  1.00  0.00           C  
ATOM    126  CD1 LEU     7     105.940  60.047 122.534  1.00  0.00           C  
ATOM    127  CD2 LEU     7     104.061  61.531 122.878  1.00  0.00           C  
ATOM    128  H   LEU     7     106.648  63.181 119.930  1.00  0.00           H  
ATOM    129  HA  LEU     7     105.304  64.184 122.513  1.00  0.00           H  
ATOM    130  HB2 LEU     7     107.338  62.007 122.155  1.00  0.00           H  
ATOM    131  HB3 LEU     7     106.575  62.398 123.644  1.00  0.00           H  
ATOM    132  HG  LEU     7     105.179  61.436 121.074  1.00  0.00           H  
ATOM    133 HD11 LEU     7     106.220  60.086 123.586  1.00  0.00           H  
ATOM    134 HD12 LEU     7     105.249  59.210 122.427  1.00  0.00           H  
ATOM    135 HD13 LEU     7     106.717  59.895 121.785  1.00  0.00           H  
ATOM    136 HD21 LEU     7     104.230  61.605 123.952  1.00  0.00           H  
ATOM    137 HD22 LEU     7     103.592  62.446 122.516  1.00  0.00           H  
ATOM    138 HD23 LEU     7     103.402  60.708 122.603  1.00  0.00           H  
ATOM    139  N   GLN     8     107.398  65.363 123.672  1.00  0.00           N  
ATOM    140  CA  GLN     8     108.545  66.128 124.180  1.00  0.00           C  
ATOM    141  C   GLN     8     108.802  65.808 125.629  1.00  0.00           C  
ATOM    142  O   GLN     8     107.875  65.319 126.263  1.00  0.00           O  
ATOM    143  CB  GLN     8     108.391  67.657 124.055  1.00  0.00           C  
ATOM    144  CG  GLN     8     109.480  68.687 124.560  1.00  0.00           C  
ATOM    145  CD  GLN     8     110.801  68.637 123.778  1.00  0.00           C  
ATOM    146  NE2 GLN     8     111.455  69.715 123.603  1.00  0.00           N  
ATOM    147  OE1 GLN     8     111.350  67.570 123.503  1.00  0.00           O  
ATOM    148  H   GLN     8     106.602  65.279 124.288  1.00  0.00           H  
ATOM    149  HA  GLN     8     109.437  65.942 123.583  1.00  0.00           H  
ATOM    150  HB2 GLN     8     108.120  67.921 123.033  1.00  0.00           H  
ATOM    151  HB3 GLN     8     107.551  67.862 124.719  1.00  0.00           H  
ATOM    152  HG2 GLN     8     109.046  69.668 124.372  1.00  0.00           H  
ATOM    153  HG3 GLN     8     109.579  68.584 125.641  1.00  0.00           H  
ATOM    154 HE21 GLN     8     112.442  69.581 123.433  1.00  0.00           H  
ATOM    155 HE22 GLN     8     111.074  70.553 124.018  1.00  0.00           H  
ATOM    156  N   TYR     9     109.992  66.101 126.100  1.00  0.00           N  
ATOM    157  CA  TYR     9     110.382  65.834 127.557  1.00  0.00           C  
ATOM    158  C   TYR     9     109.427  66.617 128.495  1.00  0.00           C  
ATOM    159  O   TYR     9     109.043  67.779 128.282  1.00  0.00           O  
ATOM    160  CB  TYR     9     111.875  66.039 127.830  1.00  0.00           C  
ATOM    161  CG  TYR     9     112.762  65.225 127.017  1.00  0.00           C  
ATOM    162  CD1 TYR     9     113.396  65.687 125.896  1.00  0.00           C  
ATOM    163  CD2 TYR     9     112.982  63.922 127.423  1.00  0.00           C  
ATOM    164  CE1 TYR     9     114.361  64.889 125.180  1.00  0.00           C  
ATOM    165  CE2 TYR     9     113.936  63.158 126.712  1.00  0.00           C  
ATOM    166  CZ  TYR     9     114.604  63.613 125.575  1.00  0.00           C  
ATOM    167  OH  TYR     9     115.290  62.758 124.827  1.00  0.00           O  
ATOM    168  H   TYR     9     110.748  66.475 125.545  1.00  0.00           H  
ATOM    169  HA  TYR     9     110.216  64.770 127.721  1.00  0.00           H  
ATOM    170  HB2 TYR     9     112.227  67.061 127.689  1.00  0.00           H  
ATOM    171  HB3 TYR     9     112.111  65.723 128.846  1.00  0.00           H  
ATOM    172  HD1 TYR     9     113.370  66.744 125.674  1.00  0.00           H  
ATOM    173  HD2 TYR     9     112.406  63.530 128.248  1.00  0.00           H  
ATOM    174  HE1 TYR     9     114.806  65.308 124.289  1.00  0.00           H  
ATOM    175  HE2 TYR     9     114.235  62.172 127.036  1.00  0.00           H  
ATOM    176  HH  TYR     9     114.588  62.320 124.341  1.00  0.00           H  
ATOM    177  N   GLY    10     109.077  65.902 129.636  1.00  0.00           N  
ATOM    178  CA  GLY    10     107.956  66.150 130.471  1.00  0.00           C  
ATOM    179  C   GLY    10     106.622  66.051 129.795  1.00  0.00           C  
ATOM    180  O   GLY    10     105.980  64.994 129.818  1.00  0.00           O  
ATOM    181  H   GLY    10     109.457  64.972 129.733  1.00  0.00           H  
ATOM    182  HA2 GLY    10     108.020  65.544 131.375  1.00  0.00           H  
ATOM    183  HA3 GLY    10     108.054  67.190 130.782  1.00  0.00           H  
ATOM    184  N   SER    11     106.326  67.052 128.931  1.00  0.00           N  
ATOM    185  CA  SER    11     105.157  67.252 128.105  1.00  0.00           C  
ATOM    186  C   SER    11     105.370  68.134 126.878  1.00  0.00           C  
ATOM    187  O   SER    11     105.950  69.226 126.988  1.00  0.00           O  
ATOM    188  CB  SER    11     104.005  67.777 129.013  1.00  0.00           C  
ATOM    189  OG  SER    11     102.814  67.650 128.287  1.00  0.00           O  
ATOM    190  H   SER    11     107.074  67.723 128.824  1.00  0.00           H  
ATOM    191  HA  SER    11     104.884  66.226 127.859  1.00  0.00           H  
ATOM    192  HB2 SER    11     103.976  67.223 129.951  1.00  0.00           H  
ATOM    193  HB3 SER    11     104.057  68.816 129.340  1.00  0.00           H  
ATOM    194  HG  SER    11     102.413  66.779 128.331  1.00  0.00           H  
ATOM    195  N   ALA    12     104.910  67.732 125.686  1.00  0.00           N  
ATOM    196  CA  ALA    12     104.809  68.620 124.527  1.00  0.00           C  
ATOM    197  C   ALA    12     103.486  69.438 124.648  1.00  0.00           C  
ATOM    198  O   ALA    12     102.578  68.991 125.357  1.00  0.00           O  
ATOM    199  CB  ALA    12     104.879  67.855 123.217  1.00  0.00           C  
ATOM    200  H   ALA    12     104.546  66.790 125.664  1.00  0.00           H  
ATOM    201  HA  ALA    12     105.679  69.269 124.627  1.00  0.00           H  
ATOM    202  HB1 ALA    12     105.890  67.730 122.830  1.00  0.00           H  
ATOM    203  HB2 ALA    12     104.421  66.876 123.353  1.00  0.00           H  
ATOM    204  HB3 ALA    12     104.186  68.388 122.566  1.00  0.00           H  
ATOM    205  N   VAL    13     103.389  70.592 123.980  1.00  0.00           N  
ATOM    206  CA  VAL    13     102.199  71.425 123.881  1.00  0.00           C  
ATOM    207  C   VAL    13     100.994  70.590 123.626  1.00  0.00           C  
ATOM    208  O   VAL    13     100.996  69.576 122.947  1.00  0.00           O  
ATOM    209  CB  VAL    13     102.421  72.491 122.794  1.00  0.00           C  
ATOM    210  CG1 VAL    13     101.112  73.176 122.322  1.00  0.00           C  
ATOM    211  CG2 VAL    13     103.253  73.551 123.532  1.00  0.00           C  
ATOM    212  H   VAL    13     104.179  70.965 123.473  1.00  0.00           H  
ATOM    213  HA  VAL    13     102.017  71.942 124.823  1.00  0.00           H  
ATOM    214  HB  VAL    13     102.804  71.971 121.916  1.00  0.00           H  
ATOM    215 HG11 VAL    13     100.585  73.626 123.163  1.00  0.00           H  
ATOM    216 HG12 VAL    13     101.543  73.842 121.575  1.00  0.00           H  
ATOM    217 HG13 VAL    13     100.537  72.424 121.781  1.00  0.00           H  
ATOM    218 HG21 VAL    13     103.707  74.234 122.814  1.00  0.00           H  
ATOM    219 HG22 VAL    13     102.680  74.126 124.259  1.00  0.00           H  
ATOM    220 HG23 VAL    13     104.142  73.023 123.881  1.00  0.00           H  
ATOM    221  N   GLU    14      99.849  71.038 124.143  1.00  0.00           N  
ATOM    222  CA  GLU    14      98.533  70.423 123.984  1.00  0.00           C  
ATOM    223  C   GLU    14      98.078  70.274 122.531  1.00  0.00           C  
ATOM    224  O   GLU    14      97.837  71.194 121.787  1.00  0.00           O  
ATOM    225  CB  GLU    14      97.492  71.043 124.931  1.00  0.00           C  
ATOM    226  CG  GLU    14      96.017  70.449 124.804  1.00  0.00           C  
ATOM    227  CD  GLU    14      95.077  70.959 125.914  1.00  0.00           C  
ATOM    228  OE1 GLU    14      94.353  70.122 126.469  1.00  0.00           O  
ATOM    229  OE2 GLU    14      95.165  72.188 126.302  1.00  0.00           O1-
ATOM    230  H   GLU    14      99.903  71.987 124.484  1.00  0.00           H  
ATOM    231  HA  GLU    14      98.711  69.419 124.371  1.00  0.00           H  
ATOM    232  HB2 GLU    14      97.882  70.850 125.931  1.00  0.00           H  
ATOM    233  HB3 GLU    14      97.538  72.120 124.768  1.00  0.00           H  
ATOM    234  HG2 GLU    14      95.749  70.763 123.796  1.00  0.00           H  
ATOM    235  HG3 GLU    14      96.170  69.371 124.758  1.00  0.00           H  
ATOM    236  N   ALA    15      97.834  68.993 122.215  1.00  0.00           N  
ATOM    237  CA  ALA    15      97.351  68.585 120.865  1.00  0.00           C  
ATOM    238  C   ALA    15      95.760  68.666 120.855  1.00  0.00           C  
ATOM    239  O   ALA    15      95.102  68.197 121.852  1.00  0.00           O  
ATOM    240  CB  ALA    15      97.798  67.129 120.666  1.00  0.00           C  
ATOM    241  H   ALA    15      98.124  68.254 122.840  1.00  0.00           H  
ATOM    242  HA  ALA    15      97.703  69.228 120.058  1.00  0.00           H  
ATOM    243  HB1 ALA    15      98.872  66.949 120.714  1.00  0.00           H  
ATOM    244  HB2 ALA    15      97.341  66.482 121.414  1.00  0.00           H  
ATOM    245  HB3 ALA    15      97.567  66.830 119.643  1.00  0.00           H  
ATOM    246  N   VAL    16      95.165  69.159 119.790  1.00  0.00           N  
ATOM    247  CA  VAL    16      93.723  68.695 119.538  1.00  0.00           C  
ATOM    248  C   VAL    16      93.664  67.264 118.908  1.00  0.00           C  
ATOM    249  O   VAL    16      94.385  67.000 117.957  1.00  0.00           O  
ATOM    250  CB  VAL    16      93.013  69.744 118.750  1.00  0.00           C  
ATOM    251  CG1 VAL    16      91.671  69.163 118.251  1.00  0.00           C  
ATOM    252  CG2 VAL    16      92.661  70.917 119.649  1.00  0.00           C  
ATOM    253  H   VAL    16      95.601  69.600 118.993  1.00  0.00           H  
ATOM    254  HA  VAL    16      93.147  68.671 120.464  1.00  0.00           H  
ATOM    255  HB  VAL    16      93.588  70.091 117.891  1.00  0.00           H  
ATOM    256 HG11 VAL    16      91.065  69.927 117.764  1.00  0.00           H  
ATOM    257 HG12 VAL    16      91.866  68.384 117.514  1.00  0.00           H  
ATOM    258 HG13 VAL    16      91.179  68.714 119.114  1.00  0.00           H  
ATOM    259 HG21 VAL    16      92.252  71.671 118.977  1.00  0.00           H  
ATOM    260 HG22 VAL    16      91.953  70.728 120.456  1.00  0.00           H  
ATOM    261 HG23 VAL    16      93.531  71.462 120.017  1.00  0.00           H  
ATOM    262  N   TYR    17      92.754  66.441 119.419  1.00  0.00           N  
ATOM    263  CA  TYR    17      92.336  65.129 118.840  1.00  0.00           C  
ATOM    264  C   TYR    17      91.049  65.358 118.093  1.00  0.00           C  
ATOM    265  O   TYR    17      90.038  65.571 118.663  1.00  0.00           O  
ATOM    266  CB  TYR    17      92.137  64.003 119.910  1.00  0.00           C  
ATOM    267  CG  TYR    17      91.792  62.647 119.249  1.00  0.00           C  
ATOM    268  CD1 TYR    17      90.508  62.268 119.052  1.00  0.00           C  
ATOM    269  CD2 TYR    17      92.935  61.831 118.823  1.00  0.00           C  
ATOM    270  CE1 TYR    17      90.269  60.978 118.473  1.00  0.00           C  
ATOM    271  CE2 TYR    17      92.742  60.560 118.330  1.00  0.00           C  
ATOM    272  CZ  TYR    17      91.383  60.200 118.081  1.00  0.00           C  
ATOM    273  OH  TYR    17      91.076  58.927 117.601  1.00  0.00           O  
ATOM    274  H   TYR    17      92.306  66.785 120.256  1.00  0.00           H  
ATOM    275  HA  TYR    17      92.992  64.738 118.062  1.00  0.00           H  
ATOM    276  HB2 TYR    17      93.065  63.936 120.478  1.00  0.00           H  
ATOM    277  HB3 TYR    17      91.411  64.315 120.661  1.00  0.00           H  
ATOM    278  HD1 TYR    17      89.695  62.871 119.428  1.00  0.00           H  
ATOM    279  HD2 TYR    17      93.970  62.124 118.922  1.00  0.00           H  
ATOM    280  HE1 TYR    17      89.265  60.619 118.299  1.00  0.00           H  
ATOM    281  HE2 TYR    17      93.588  59.919 118.131  1.00  0.00           H  
ATOM    282  HH  TYR    17      91.648  58.606 116.899  1.00  0.00           H  
ATOM    283  N   VAL    18      91.090  65.499 116.758  1.00  0.00           N  
ATOM    284  CA  VAL    18      89.870  65.606 115.945  1.00  0.00           C  
ATOM    285  C   VAL    18      89.359  64.210 115.586  1.00  0.00           C  
ATOM    286  O   VAL    18      90.031  63.285 115.097  1.00  0.00           O  
ATOM    287  CB  VAL    18      90.108  66.445 114.637  1.00  0.00           C  
ATOM    288  CG1 VAL    18      88.733  66.735 113.985  1.00  0.00           C  
ATOM    289  CG2 VAL    18      90.787  67.809 114.838  1.00  0.00           C  
ATOM    290  H   VAL    18      91.988  65.348 116.323  1.00  0.00           H  
ATOM    291  HA  VAL    18      89.079  66.174 116.435  1.00  0.00           H  
ATOM    292  HB  VAL    18      90.712  65.785 114.014  1.00  0.00           H  
ATOM    293 HG11 VAL    18      88.081  67.235 114.701  1.00  0.00           H  
ATOM    294 HG12 VAL    18      88.907  67.412 113.149  1.00  0.00           H  
ATOM    295 HG13 VAL    18      88.245  65.784 113.773  1.00  0.00           H  
ATOM    296 HG21 VAL    18      90.811  68.388 113.915  1.00  0.00           H  
ATOM    297 HG22 VAL    18      90.256  68.322 115.640  1.00  0.00           H  
ATOM    298 HG23 VAL    18      91.839  67.760 115.117  1.00  0.00           H  
ATOM    299  N   LEU    19      88.102  63.958 115.928  1.00  0.00           N  
ATOM    300  CA  LEU    19      87.497  62.628 116.030  1.00  0.00           C  
ATOM    301  C   LEU    19      87.571  61.873 114.718  1.00  0.00           C  
ATOM    302  O   LEU    19      87.279  62.381 113.620  1.00  0.00           O  
ATOM    303  CB  LEU    19      86.107  62.555 116.681  1.00  0.00           C  
ATOM    304  CG  LEU    19      85.859  63.194 118.048  1.00  0.00           C  
ATOM    305  CD1 LEU    19      84.345  63.028 118.382  1.00  0.00           C  
ATOM    306  CD2 LEU    19      86.665  62.483 119.067  1.00  0.00           C  
ATOM    307  H   LEU    19      87.565  64.745 116.264  1.00  0.00           H  
ATOM    308  HA  LEU    19      88.152  62.033 116.665  1.00  0.00           H  
ATOM    309  HB2 LEU    19      85.298  62.999 116.101  1.00  0.00           H  
ATOM    310  HB3 LEU    19      85.882  61.494 116.790  1.00  0.00           H  
ATOM    311  HG  LEU    19      86.256  64.196 117.889  1.00  0.00           H  
ATOM    312 HD11 LEU    19      83.780  63.390 117.523  1.00  0.00           H  
ATOM    313 HD12 LEU    19      84.113  61.995 118.640  1.00  0.00           H  
ATOM    314 HD13 LEU    19      84.031  63.652 119.219  1.00  0.00           H  
ATOM    315 HD21 LEU    19      86.568  63.041 119.999  1.00  0.00           H  
ATOM    316 HD22 LEU    19      86.305  61.461 119.185  1.00  0.00           H  
ATOM    317 HD23 LEU    19      87.711  62.463 118.762  1.00  0.00           H  
ATOM    318  N   GLY    20      87.780  60.534 114.836  1.00  0.00           N  
ATOM    319  CA  GLY    20      87.831  59.594 113.745  1.00  0.00           C  
ATOM    320  C   GLY    20      89.184  59.551 112.979  1.00  0.00           C  
ATOM    321  O   GLY    20      89.248  59.242 111.763  1.00  0.00           O  
ATOM    322  H   GLY    20      87.929  60.203 115.778  1.00  0.00           H  
ATOM    323  HA2 GLY    20      87.599  58.582 114.077  1.00  0.00           H  
ATOM    324  HA3 GLY    20      87.091  59.865 112.991  1.00  0.00           H  
ATOM    325  N   THR    21      90.307  59.761 113.629  1.00  0.00           N  
ATOM    326  CA  THR    21      91.673  59.693 113.047  1.00  0.00           C  
ATOM    327  C   THR    21      92.603  59.218 114.130  1.00  0.00           C  
ATOM    328  O   THR    21      92.673  59.737 115.266  1.00  0.00           O  
ATOM    329  CB  THR    21      92.084  61.025 112.377  1.00  0.00           C  
ATOM    330  CG2 THR    21      93.590  61.194 112.217  1.00  0.00           C  
ATOM    331  OG1 THR    21      91.387  61.013 111.141  1.00  0.00           O  
ATOM    332  H   THR    21      90.328  59.728 114.638  1.00  0.00           H  
ATOM    333  HA  THR    21      91.578  58.914 112.291  1.00  0.00           H  
ATOM    334  HB  THR    21      91.681  61.846 112.969  1.00  0.00           H  
ATOM    335  HG1 THR    21      90.515  60.653 111.319  1.00  0.00           H  
ATOM    336 HG21 THR    21      93.908  60.471 111.466  1.00  0.00           H  
ATOM    337 HG22 THR    21      93.667  62.216 111.845  1.00  0.00           H  
ATOM    338 HG23 THR    21      94.258  60.949 113.043  1.00  0.00           H  
ATOM    339  N   TYR    22      93.393  58.183 113.921  1.00  0.00           N  
ATOM    340  CA  TYR    22      94.559  57.666 114.785  1.00  0.00           C  
ATOM    341  C   TYR    22      95.672  58.708 114.820  1.00  0.00           C  
ATOM    342  O   TYR    22      96.064  59.145 113.729  1.00  0.00           O  
ATOM    343  CB  TYR    22      94.951  56.224 114.408  1.00  0.00           C  
ATOM    344  CG  TYR    22      93.879  55.134 114.418  1.00  0.00           C  
ATOM    345  CD1 TYR    22      93.031  55.140 113.281  1.00  0.00           C  
ATOM    346  CD2 TYR    22      93.919  54.062 115.376  1.00  0.00           C  
ATOM    347  CE1 TYR    22      92.085  54.034 113.098  1.00  0.00           C  
ATOM    348  CE2 TYR    22      92.952  52.973 115.162  1.00  0.00           C  
ATOM    349  CZ  TYR    22      92.040  53.094 114.054  1.00  0.00           C  
ATOM    350  OH  TYR    22      91.029  52.183 114.002  1.00  0.00           O  
ATOM    351  H   TYR    22      93.279  57.773 113.005  1.00  0.00           H  
ATOM    352  HA  TYR    22      94.177  57.652 115.806  1.00  0.00           H  
ATOM    353  HB2 TYR    22      95.487  56.133 113.463  1.00  0.00           H  
ATOM    354  HB3 TYR    22      95.666  55.949 115.183  1.00  0.00           H  
ATOM    355  HD1 TYR    22      93.032  55.930 112.544  1.00  0.00           H  
ATOM    356  HD2 TYR    22      94.563  53.972 116.238  1.00  0.00           H  
ATOM    357  HE1 TYR    22      91.389  53.927 112.279  1.00  0.00           H  
ATOM    358  HE2 TYR    22      92.921  52.169 115.882  1.00  0.00           H  
ATOM    359  HH  TYR    22      91.026  51.640 114.794  1.00  0.00           H  
ATOM    360  N   LEU    23      96.330  58.979 115.942  1.00  0.00           N  
ATOM    361  CA  LEU    23      97.626  59.612 116.048  1.00  0.00           C  
ATOM    362  C   LEU    23      98.590  58.493 116.084  1.00  0.00           C  
ATOM    363  O   LEU    23      98.376  57.477 116.740  1.00  0.00           O  
ATOM    364  CB  LEU    23      97.679  60.621 117.156  1.00  0.00           C  
ATOM    365  CG  LEU    23      96.504  61.615 117.250  1.00  0.00           C  
ATOM    366  CD1 LEU    23      96.737  62.422 118.549  1.00  0.00           C  
ATOM    367  CD2 LEU    23      96.428  62.440 115.943  1.00  0.00           C  
ATOM    368  H   LEU    23      95.948  58.609 116.801  1.00  0.00           H  
ATOM    369  HA  LEU    23      97.710  60.081 115.068  1.00  0.00           H  
ATOM    370  HB2 LEU    23      97.670  60.038 118.076  1.00  0.00           H  
ATOM    371  HB3 LEU    23      98.612  61.162 116.995  1.00  0.00           H  
ATOM    372  HG  LEU    23      95.517  61.153 117.270  1.00  0.00           H  
ATOM    373 HD11 LEU    23      96.499  61.716 119.344  1.00  0.00           H  
ATOM    374 HD12 LEU    23      97.733  62.864 118.571  1.00  0.00           H  
ATOM    375 HD13 LEU    23      96.082  63.293 118.572  1.00  0.00           H  
ATOM    376 HD21 LEU    23      95.746  63.262 116.163  1.00  0.00           H  
ATOM    377 HD22 LEU    23      97.405  62.707 115.541  1.00  0.00           H  
ATOM    378 HD23 LEU    23      95.968  61.798 115.193  1.00  0.00           H  
ATOM    379  N   TRP    24      99.744  58.670 115.355  1.00  0.00           N  
ATOM    380  CA  TRP    24     100.856  57.772 115.512  1.00  0.00           C  
ATOM    381  C   TRP    24     102.170  58.582 115.770  1.00  0.00           C  
ATOM    382  O   TRP    24     102.326  59.793 115.398  1.00  0.00           O  
ATOM    383  CB  TRP    24     100.940  56.733 114.450  1.00  0.00           C  
ATOM    384  CG  TRP    24     102.317  56.197 114.133  1.00  0.00           C  
ATOM    385  CD1 TRP    24     102.873  55.039 114.620  1.00  0.00           C  
ATOM    386  CD2 TRP    24     103.372  56.827 113.320  1.00  0.00           C  
ATOM    387  CE2 TRP    24     104.477  56.022 113.251  1.00  0.00           C  
ATOM    388  CE3 TRP    24     103.411  58.052 112.620  1.00  0.00           C  
ATOM    389  NE1 TRP    24     104.119  54.967 114.086  1.00  0.00           N  
ATOM    390  CZ2 TRP    24     105.642  56.302 112.532  1.00  0.00           C  
ATOM    391  CZ3 TRP    24     104.581  58.311 111.794  1.00  0.00           C  
ATOM    392  CH2 TRP    24     105.728  57.506 111.815  1.00  0.00           C  
ATOM    393  H   TRP    24      99.795  59.504 114.787  1.00  0.00           H  
ATOM    394  HA  TRP    24     100.779  57.205 116.440  1.00  0.00           H  
ATOM    395  HB2 TRP    24     100.253  55.919 114.680  1.00  0.00           H  
ATOM    396  HB3 TRP    24     100.519  57.141 113.531  1.00  0.00           H  
ATOM    397  HD1 TRP    24     102.355  54.273 115.178  1.00  0.00           H  
ATOM    398  HE1 TRP    24     104.805  54.280 114.365  1.00  0.00           H  
ATOM    399  HE3 TRP    24     102.529  58.674 112.666  1.00  0.00           H  
ATOM    400  HZ2 TRP    24     106.400  55.532 112.527  1.00  0.00           H  
ATOM    401  HZ3 TRP    24     104.497  59.236 111.242  1.00  0.00           H  
ATOM    402  HH2 TRP    24     106.525  57.746 111.127  1.00  0.00           H  
ATOM    403  N   THR    25     103.206  57.929 116.455  1.00  0.00           N  
ATOM    404  CA  THR    25     104.445  58.696 116.820  1.00  0.00           C  
ATOM    405  C   THR    25     105.592  57.747 117.134  1.00  0.00           C  
ATOM    406  O   THR    25     105.485  56.746 117.819  1.00  0.00           O  
ATOM    407  CB  THR    25     104.115  59.672 118.003  1.00  0.00           C  
ATOM    408  CG2 THR    25     104.026  59.021 119.354  1.00  0.00           C  
ATOM    409  OG1 THR    25     105.068  60.661 118.048  1.00  0.00           O  
ATOM    410  H   THR    25     103.104  56.937 116.618  1.00  0.00           H  
ATOM    411  HA  THR    25     104.714  59.248 115.919  1.00  0.00           H  
ATOM    412  HB  THR    25     103.162  60.175 117.836  1.00  0.00           H  
ATOM    413  HG1 THR    25     104.893  61.224 117.291  1.00  0.00           H  
ATOM    414 HG21 THR    25     105.051  58.871 119.694  1.00  0.00           H  
ATOM    415 HG22 THR    25     103.481  59.736 119.971  1.00  0.00           H  
ATOM    416 HG23 THR    25     103.428  58.110 119.351  1.00  0.00           H  
ATOM    417  N   ASP    26     106.805  58.225 116.774  1.00  0.00           N  
ATOM    418  CA  ASP    26     108.052  57.551 117.249  1.00  0.00           C  
ATOM    419  C   ASP    26     108.309  57.684 118.772  1.00  0.00           C  
ATOM    420  O   ASP    26     107.918  58.657 119.481  1.00  0.00           O  
ATOM    421  CB  ASP    26     109.262  58.038 116.297  1.00  0.00           C  
ATOM    422  CG  ASP    26     110.613  57.387 116.531  1.00  0.00           C  
ATOM    423  OD1 ASP    26     110.654  56.205 116.915  1.00  0.00           O  
ATOM    424  OD2 ASP    26     111.628  58.077 116.382  1.00  0.00           O1-
ATOM    425  H   ASP    26     106.884  59.132 116.337  1.00  0.00           H  
ATOM    426  HA  ASP    26     107.930  56.495 117.009  1.00  0.00           H  
ATOM    427  HB2 ASP    26     109.017  57.840 115.254  1.00  0.00           H  
ATOM    428  HB3 ASP    26     109.450  59.075 116.578  1.00  0.00           H  
ATOM    429  N   VAL    27     109.003  56.683 119.283  1.00  0.00           N  
ATOM    430  CA  VAL    27     109.542  56.570 120.566  1.00  0.00           C  
ATOM    431  C   VAL    27     111.064  56.843 120.646  1.00  0.00           C  
ATOM    432  O   VAL    27     111.458  57.550 121.587  1.00  0.00           O  
ATOM    433  CB  VAL    27     109.021  55.267 121.289  1.00  0.00           C  
ATOM    434  CG1 VAL    27     109.661  54.878 122.650  1.00  0.00           C  
ATOM    435  CG2 VAL    27     107.514  55.371 121.648  1.00  0.00           C  
ATOM    436  H   VAL    27     109.477  56.167 118.556  1.00  0.00           H  
ATOM    437  HA  VAL    27     109.194  57.447 121.112  1.00  0.00           H  
ATOM    438  HB  VAL    27     109.043  54.469 120.547  1.00  0.00           H  
ATOM    439 HG11 VAL    27     110.663  55.302 122.589  1.00  0.00           H  
ATOM    440 HG12 VAL    27     109.195  55.449 123.452  1.00  0.00           H  
ATOM    441 HG13 VAL    27     109.694  53.818 122.901  1.00  0.00           H  
ATOM    442 HG21 VAL    27     107.177  54.431 122.086  1.00  0.00           H  
ATOM    443 HG22 VAL    27     107.385  56.063 122.480  1.00  0.00           H  
ATOM    444 HG23 VAL    27     106.990  55.535 120.706  1.00  0.00           H  
ATOM    445  N   TYR    28     111.813  56.325 119.642  1.00  0.00           N  
ATOM    446  CA  TYR    28     113.256  56.156 119.691  1.00  0.00           C  
ATOM    447  C   TYR    28     114.061  57.458 119.627  1.00  0.00           C  
ATOM    448  O   TYR    28     115.150  57.532 120.214  1.00  0.00           O  
ATOM    449  CB  TYR    28     113.585  55.104 118.611  1.00  0.00           C  
ATOM    450  CG  TYR    28     115.086  54.750 118.472  1.00  0.00           C  
ATOM    451  CD1 TYR    28     115.727  55.139 117.251  1.00  0.00           C  
ATOM    452  CD2 TYR    28     115.742  53.898 119.379  1.00  0.00           C  
ATOM    453  CE1 TYR    28     117.076  54.760 116.946  1.00  0.00           C  
ATOM    454  CE2 TYR    28     117.067  53.457 119.058  1.00  0.00           C  
ATOM    455  CZ  TYR    28     117.733  53.951 117.892  1.00  0.00           C  
ATOM    456  OH  TYR    28     119.034  53.488 117.662  1.00  0.00           O  
ATOM    457  H   TYR    28     111.258  55.898 118.914  1.00  0.00           H  
ATOM    458  HA  TYR    28     113.415  55.767 120.697  1.00  0.00           H  
ATOM    459  HB2 TYR    28     113.119  54.161 118.897  1.00  0.00           H  
ATOM    460  HB3 TYR    28     113.335  55.579 117.663  1.00  0.00           H  
ATOM    461  HD1 TYR    28     115.182  55.818 116.611  1.00  0.00           H  
ATOM    462  HD2 TYR    28     115.184  53.460 120.193  1.00  0.00           H  
ATOM    463  HE1 TYR    28     117.538  54.938 115.986  1.00  0.00           H  
ATOM    464  HE2 TYR    28     117.609  52.786 119.707  1.00  0.00           H  
ATOM    465  HH  TYR    28     119.398  53.992 116.931  1.00  0.00           H  
ATOM    466  N   SER    29     113.530  58.460 118.888  1.00  0.00           N  
ATOM    467  CA  SER    29     114.256  59.758 118.632  1.00  0.00           C  
ATOM    468  C   SER    29     113.862  60.812 119.655  1.00  0.00           C  
ATOM    469  O   SER    29     114.633  61.747 119.944  1.00  0.00           O  
ATOM    470  CB  SER    29     113.987  60.290 117.289  1.00  0.00           C  
ATOM    471  OG  SER    29     112.680  60.773 117.086  1.00  0.00           O  
ATOM    472  H   SER    29     112.619  58.400 118.455  1.00  0.00           H  
ATOM    473  HA  SER    29     115.336  59.609 118.614  1.00  0.00           H  
ATOM    474  HB2 SER    29     114.670  61.113 117.082  1.00  0.00           H  
ATOM    475  HB3 SER    29     114.133  59.486 116.568  1.00  0.00           H  
ATOM    476  HG  SER    29     112.209  59.966 116.866  1.00  0.00           H  
ATOM    477  N   ALA    30     112.757  60.617 120.369  1.00  0.00           N  
ATOM    478  CA  ALA    30     112.426  61.273 121.632  1.00  0.00           C  
ATOM    479  C   ALA    30     113.173  60.691 122.834  1.00  0.00           C  
ATOM    480  O   ALA    30     113.162  61.268 123.927  1.00  0.00           O  
ATOM    481  CB  ALA    30     110.900  61.085 121.820  1.00  0.00           C  
ATOM    482  H   ALA    30     112.088  59.976 119.968  1.00  0.00           H  
ATOM    483  HA  ALA    30     112.517  62.357 121.558  1.00  0.00           H  
ATOM    484  HB1 ALA    30     110.370  61.226 120.878  1.00  0.00           H  
ATOM    485  HB2 ALA    30     110.601  60.057 122.024  1.00  0.00           H  
ATOM    486  HB3 ALA    30     110.514  61.819 122.528  1.00  0.00           H  
ATOM    487  N   ALA    31     113.839  59.493 122.677  1.00  0.00           N  
ATOM    488  CA  ALA    31     114.536  58.859 123.755  1.00  0.00           C  
ATOM    489  C   ALA    31     115.864  59.576 124.010  1.00  0.00           C  
ATOM    490  O   ALA    31     116.521  60.012 123.074  1.00  0.00           O  
ATOM    491  CB  ALA    31     114.650  57.303 123.461  1.00  0.00           C  
ATOM    492  H   ALA    31     113.624  58.876 121.906  1.00  0.00           H  
ATOM    493  HA  ALA    31     113.949  59.041 124.655  1.00  0.00           H  
ATOM    494  HB1 ALA    31     113.635  57.044 123.161  1.00  0.00           H  
ATOM    495  HB2 ALA    31     115.436  56.952 122.793  1.00  0.00           H  
ATOM    496  HB3 ALA    31     114.738  56.686 124.356  1.00  0.00           H  
ATOM    497  N   PRO    32     116.282  59.603 125.272  1.00  0.00           N  
ATOM    498  CA  PRO    32     117.697  59.975 125.693  1.00  0.00           C  
ATOM    499  C   PRO    32     118.770  58.925 125.325  1.00  0.00           C  
ATOM    500  O   PRO    32     118.536  57.763 124.972  1.00  0.00           O  
ATOM    501  CB  PRO    32     117.548  60.302 127.168  1.00  0.00           C  
ATOM    502  CG  PRO    32     116.365  59.450 127.784  1.00  0.00           C  
ATOM    503  CD  PRO    32     115.487  59.387 126.457  1.00  0.00           C  
ATOM    504  HA  PRO    32     117.943  60.886 125.148  1.00  0.00           H  
ATOM    505  HB2 PRO    32     118.409  60.293 127.835  1.00  0.00           H  
ATOM    506  HB3 PRO    32     117.189  61.330 127.202  1.00  0.00           H  
ATOM    507  HG2 PRO    32     116.821  58.509 128.093  1.00  0.00           H  
ATOM    508  HG3 PRO    32     115.881  59.957 128.619  1.00  0.00           H  
ATOM    509  HD2 PRO    32     114.960  58.433 126.444  1.00  0.00           H  
ATOM    510  HD3 PRO    32     114.782  60.207 126.589  1.00  0.00           H  
ATOM    511  N   ALA    33     120.027  59.346 125.381  1.00  0.00           N  
ATOM    512  CA  ALA    33     121.267  58.560 125.076  1.00  0.00           C  
ATOM    513  C   ALA    33     121.426  57.502 126.124  1.00  0.00           C  
ATOM    514  O   ALA    33     121.458  57.759 127.317  1.00  0.00           O  
ATOM    515  CB  ALA    33     122.568  59.401 124.935  1.00  0.00           C  
ATOM    516  H   ALA    33     120.079  60.298 125.715  1.00  0.00           H  
ATOM    517  HA  ALA    33     121.121  58.114 124.092  1.00  0.00           H  
ATOM    518  HB1 ALA    33     122.718  60.192 125.669  1.00  0.00           H  
ATOM    519  HB2 ALA    33     123.492  58.891 124.664  1.00  0.00           H  
ATOM    520  HB3 ALA    33     122.266  59.980 124.062  1.00  0.00           H  
ATOM    521  N   GLY    34     121.632  56.223 125.669  1.00  0.00           N  
ATOM    522  CA  GLY    34     121.859  55.061 126.462  1.00  0.00           C  
ATOM    523  C   GLY    34     120.599  54.263 126.808  1.00  0.00           C  
ATOM    524  O   GLY    34     120.718  53.209 127.399  1.00  0.00           O  
ATOM    525  H   GLY    34     121.612  56.095 124.668  1.00  0.00           H  
ATOM    526  HA2 GLY    34     122.478  54.412 125.843  1.00  0.00           H  
ATOM    527  HA3 GLY    34     122.309  55.364 127.407  1.00  0.00           H  
ATOM    528  N   ALA    35     119.378  54.782 126.472  1.00  0.00           N  
ATOM    529  CA  ALA    35     118.109  54.184 126.873  1.00  0.00           C  
ATOM    530  C   ALA    35     117.895  52.749 126.195  1.00  0.00           C  
ATOM    531  O   ALA    35     118.135  52.630 125.035  1.00  0.00           O  
ATOM    532  CB  ALA    35     116.968  55.166 126.561  1.00  0.00           C  
ATOM    533  H   ALA    35     119.281  55.536 125.807  1.00  0.00           H  
ATOM    534  HA  ALA    35     118.104  54.097 127.959  1.00  0.00           H  
ATOM    535  HB1 ALA    35     116.931  55.325 125.483  1.00  0.00           H  
ATOM    536  HB2 ALA    35     116.029  54.814 126.989  1.00  0.00           H  
ATOM    537  HB3 ALA    35     117.200  56.143 126.983  1.00  0.00           H  
ATOM    538  N   GLN    36     117.380  51.824 127.027  1.00  0.00           N  
ATOM    539  CA  GLN    36     117.297  50.372 126.688  1.00  0.00           C  
ATOM    540  C   GLN    36     115.884  49.682 126.984  1.00  0.00           C  
ATOM    541  O   GLN    36     115.537  48.741 126.316  1.00  0.00           O  
ATOM    542  CB  GLN    36     118.576  49.712 127.406  1.00  0.00           C  
ATOM    543  CG  GLN    36     118.930  48.226 127.122  1.00  0.00           C  
ATOM    544  CD  GLN    36     118.666  47.787 125.676  1.00  0.00           C  
ATOM    545  NE2 GLN    36     118.399  46.503 125.489  1.00  0.00           N  
ATOM    546  OE1 GLN    36     118.772  48.510 124.735  1.00  0.00           O  
ATOM    547  H   GLN    36     117.255  52.118 127.985  1.00  0.00           H  
ATOM    548  HA  GLN    36     117.411  50.367 125.604  1.00  0.00           H  
ATOM    549  HB2 GLN    36     119.439  50.267 127.039  1.00  0.00           H  
ATOM    550  HB3 GLN    36     118.462  49.845 128.482  1.00  0.00           H  
ATOM    551  HG2 GLN    36     119.985  48.068 127.343  1.00  0.00           H  
ATOM    552  HG3 GLN    36     118.285  47.597 127.735  1.00  0.00           H  
ATOM    553 HE21 GLN    36     118.196  46.192 124.549  1.00  0.00           H  
ATOM    554 HE22 GLN    36     118.041  45.845 126.167  1.00  0.00           H  
ATOM    555  N   THR    37     115.133  50.221 127.894  1.00  0.00           N  
ATOM    556  CA  THR    37     113.750  49.754 128.256  1.00  0.00           C  
ATOM    557  C   THR    37     112.913  50.959 128.606  1.00  0.00           C  
ATOM    558  O   THR    37     113.337  52.011 129.133  1.00  0.00           O  
ATOM    559  CB  THR    37     113.682  48.741 129.371  1.00  0.00           C  
ATOM    560  CG2 THR    37     114.261  47.430 128.849  1.00  0.00           C  
ATOM    561  OG1 THR    37     114.427  49.126 130.494  1.00  0.00           O  
ATOM    562  H   THR    37     115.447  50.961 128.505  1.00  0.00           H  
ATOM    563  HA  THR    37     113.257  49.319 127.387  1.00  0.00           H  
ATOM    564  HB  THR    37     112.641  48.569 129.646  1.00  0.00           H  
ATOM    565  HG1 THR    37     115.337  49.083 130.190  1.00  0.00           H  
ATOM    566 HG21 THR    37     115.266  47.512 128.436  1.00  0.00           H  
ATOM    567 HG22 THR    37     114.360  46.788 129.724  1.00  0.00           H  
ATOM    568 HG23 THR    37     113.510  47.065 128.147  1.00  0.00           H  
ATOM    569  N   PHE    38     111.662  50.874 128.220  1.00  0.00           N  
ATOM    570  CA  PHE    38     110.658  51.964 128.424  1.00  0.00           C  
ATOM    571  C   PHE    38     109.393  51.421 129.127  1.00  0.00           C  
ATOM    572  O   PHE    38     109.068  50.217 129.069  1.00  0.00           O  
ATOM    573  CB  PHE    38     110.263  52.597 127.073  1.00  0.00           C  
ATOM    574  CG  PHE    38     109.645  51.630 126.020  1.00  0.00           C  
ATOM    575  CD1 PHE    38     110.413  50.789 125.297  1.00  0.00           C  
ATOM    576  CD2 PHE    38     108.234  51.622 125.825  1.00  0.00           C  
ATOM    577  CE1 PHE    38     109.812  49.786 124.463  1.00  0.00           C  
ATOM    578  CE2 PHE    38     107.617  50.823 124.857  1.00  0.00           C  
ATOM    579  CZ  PHE    38     108.404  49.802 124.277  1.00  0.00           C  
ATOM    580  H   PHE    38     111.311  49.970 127.936  1.00  0.00           H  
ATOM    581  HA  PHE    38     111.073  52.750 129.055  1.00  0.00           H  
ATOM    582  HB2 PHE    38     109.558  53.416 127.216  1.00  0.00           H  
ATOM    583  HB3 PHE    38     111.222  52.861 126.627  1.00  0.00           H  
ATOM    584  HD1 PHE    38     111.465  50.605 125.457  1.00  0.00           H  
ATOM    585  HD2 PHE    38     107.526  52.276 126.310  1.00  0.00           H  
ATOM    586  HE1 PHE    38     110.383  49.029 123.946  1.00  0.00           H  
ATOM    587  HE2 PHE    38     106.565  50.866 124.616  1.00  0.00           H  
ATOM    588  HZ  PHE    38     107.988  49.096 123.573  1.00  0.00           H  
ATOM    589  N   SER    39     108.661  52.319 129.791  1.00  0.00           N  
ATOM    590  CA  SER    39     107.423  52.082 130.461  1.00  0.00           C  
ATOM    591  C   SER    39     106.468  53.310 130.375  1.00  0.00           C  
ATOM    592  O   SER    39     106.913  54.443 130.103  1.00  0.00           O  
ATOM    593  CB  SER    39     107.674  51.776 131.923  1.00  0.00           C  
ATOM    594  OG  SER    39     106.394  51.311 132.346  1.00  0.00           O  
ATOM    595  H   SER    39     109.015  53.264 129.747  1.00  0.00           H  
ATOM    596  HA  SER    39     106.915  51.250 129.971  1.00  0.00           H  
ATOM    597  HB2 SER    39     108.289  50.876 131.946  1.00  0.00           H  
ATOM    598  HB3 SER    39     107.989  52.578 132.590  1.00  0.00           H  
ATOM    599  HG  SER    39     106.371  50.372 132.144  1.00  0.00           H  
ATOM    600  N   LEU    40     105.192  53.122 130.478  1.00  0.00           N  
ATOM    601  CA  LEU    40     104.181  54.055 129.934  1.00  0.00           C  
ATOM    602  C   LEU    40     103.100  54.298 130.960  1.00  0.00           C  
ATOM    603  O   LEU    40     102.564  53.421 131.596  1.00  0.00           O  
ATOM    604  CB  LEU    40     103.510  53.220 128.734  1.00  0.00           C  
ATOM    605  CG  LEU    40     104.447  53.094 127.431  1.00  0.00           C  
ATOM    606  CD1 LEU    40     103.835  52.209 126.365  1.00  0.00           C  
ATOM    607  CD2 LEU    40     104.634  54.485 126.733  1.00  0.00           C  
ATOM    608  H   LEU    40     104.782  52.269 130.832  1.00  0.00           H  
ATOM    609  HA  LEU    40     104.660  54.967 129.579  1.00  0.00           H  
ATOM    610  HB2 LEU    40     103.161  52.265 129.125  1.00  0.00           H  
ATOM    611  HB3 LEU    40     102.690  53.900 128.505  1.00  0.00           H  
ATOM    612  HG  LEU    40     105.425  52.697 127.706  1.00  0.00           H  
ATOM    613 HD11 LEU    40     102.848  52.525 126.028  1.00  0.00           H  
ATOM    614 HD12 LEU    40     104.499  52.130 125.504  1.00  0.00           H  
ATOM    615 HD13 LEU    40     103.784  51.174 126.705  1.00  0.00           H  
ATOM    616 HD21 LEU    40     103.713  54.784 126.233  1.00  0.00           H  
ATOM    617 HD22 LEU    40     104.790  55.185 127.553  1.00  0.00           H  
ATOM    618 HD23 LEU    40     105.489  54.467 126.057  1.00  0.00           H  
ATOM    619  N   LYS    41     102.512  55.572 130.925  1.00  0.00           N  
ATOM    620  CA  LYS    41     101.280  55.916 131.710  1.00  0.00           C  
ATOM    621  C   LYS    41     100.308  56.753 130.768  1.00  0.00           C  
ATOM    622  O   LYS    41     100.796  57.474 129.891  1.00  0.00           O  
ATOM    623  CB  LYS    41     101.603  56.699 132.951  1.00  0.00           C  
ATOM    624  CG  LYS    41     102.442  55.942 133.975  1.00  0.00           C  
ATOM    625  CD  LYS    41     101.670  54.696 134.587  1.00  0.00           C  
ATOM    626  CE  LYS    41     102.636  54.030 135.559  1.00  0.00           C  
ATOM    627  NZ  LYS    41     102.161  52.704 135.978  1.00  0.00           N1+
ATOM    628  H   LYS    41     102.951  56.145 130.219  1.00  0.00           H  
ATOM    629  HA  LYS    41     100.685  55.038 131.960  1.00  0.00           H  
ATOM    630  HB2 LYS    41     102.095  57.614 132.622  1.00  0.00           H  
ATOM    631  HB3 LYS    41     100.658  57.084 133.334  1.00  0.00           H  
ATOM    632  HG2 LYS    41     103.337  55.603 133.454  1.00  0.00           H  
ATOM    633  HG3 LYS    41     102.622  56.623 134.807  1.00  0.00           H  
ATOM    634  HD2 LYS    41     100.715  54.962 135.041  1.00  0.00           H  
ATOM    635  HD3 LYS    41     101.492  54.058 133.721  1.00  0.00           H  
ATOM    636  HE2 LYS    41     103.633  53.926 135.133  1.00  0.00           H  
ATOM    637  HE3 LYS    41     102.819  54.724 136.380  1.00  0.00           H  
ATOM    638  HZ1 LYS    41     102.873  52.268 136.546  1.00  0.00           H  
ATOM    639  HZ2 LYS    41     101.349  52.758 136.578  1.00  0.00           H  
ATOM    640  HZ3 LYS    41     101.842  52.116 135.221  1.00  0.00           H  
ATOM    641  N   HIP    42      99.006  56.704 130.961  1.00  0.00           N  
ATOM    642  CA  HIP    42      98.061  57.583 130.328  1.00  0.00           C  
ATOM    643  C   HIP    42      96.752  57.748 131.157  1.00  0.00           C  
ATOM    644  O   HIP    42      96.348  56.877 131.919  1.00  0.00           O  
ATOM    645  CB  HIP    42      97.862  57.118 128.894  1.00  0.00           C  
ATOM    646  CG  HIP    42      97.143  55.792 128.791  1.00  0.00           C  
ATOM    647  CD2 HIP    42      97.642  54.620 128.237  1.00  0.00           C  
ATOM    648  ND1 HIP    42      95.837  55.608 129.124  1.00  0.00           N1+
ATOM    649  CE1 HIP    42      95.527  54.390 128.728  1.00  0.00           C  
ATOM    650  NE2 HIP    42      96.627  53.717 128.310  1.00  0.00           N  
ATOM    651  H   HIP    42      98.726  55.916 131.527  1.00  0.00           H  
ATOM    652  HA  HIP    42      98.517  58.573 130.314  1.00  0.00           H  
ATOM    653  HB2 HIP    42      97.157  57.879 128.559  1.00  0.00           H  
ATOM    654  HB3 HIP    42      98.772  57.192 128.297  1.00  0.00           H  
ATOM    655  HD1 HIP    42      95.157  56.343 129.256  1.00  0.00           H  
ATOM    656  HD2 HIP    42      98.655  54.413 127.924  1.00  0.00           H  
ATOM    657  HE1 HIP    42      94.548  53.934 128.720  1.00  0.00           H  
ATOM    658  HE2 HIP    42      96.705  52.720 128.168  1.00  0.00           H  
ATOM    659  N   SER    43      96.003  58.822 130.897  1.00  0.00           N  
ATOM    660  CA  SER    43      94.682  59.163 131.395  1.00  0.00           C  
ATOM    661  C   SER    43      93.563  58.162 130.895  1.00  0.00           C  
ATOM    662  O   SER    43      93.646  57.654 129.824  1.00  0.00           O  
ATOM    663  CB  SER    43      94.225  60.608 131.090  1.00  0.00           C  
ATOM    664  OG  SER    43      95.307  61.494 131.383  1.00  0.00           O  
ATOM    665  H   SER    43      96.359  59.446 130.187  1.00  0.00           H  
ATOM    666  HA  SER    43      94.755  59.121 132.481  1.00  0.00           H  
ATOM    667  HB2 SER    43      93.908  60.601 130.048  1.00  0.00           H  
ATOM    668  HB3 SER    43      93.405  60.930 131.733  1.00  0.00           H  
ATOM    669  HG  SER    43      95.336  61.535 132.342  1.00  0.00           H  
ATOM    670  N   GLU    44      92.487  57.830 131.670  1.00  0.00           N  
ATOM    671  CA  GLU    44      91.468  56.839 131.380  1.00  0.00           C  
ATOM    672  C   GLU    44      90.555  57.104 130.140  1.00  0.00           C  
ATOM    673  O   GLU    44      89.941  56.214 129.598  1.00  0.00           O  
ATOM    674  CB  GLU    44      90.523  56.602 132.610  1.00  0.00           C  
ATOM    675  CG  GLU    44      91.322  56.107 133.830  1.00  0.00           C  
ATOM    676  CD  GLU    44      91.746  54.647 133.596  1.00  0.00           C  
ATOM    677  OE1 GLU    44      92.796  54.263 134.173  1.00  0.00           O  
ATOM    678  OE2 GLU    44      91.089  53.874 132.848  1.00  0.00           O1-
ATOM    679  H   GLU    44      92.432  58.444 132.469  1.00  0.00           H  
ATOM    680  HA  GLU    44      91.919  55.859 131.218  1.00  0.00           H  
ATOM    681  HB2 GLU    44      90.069  57.558 132.869  1.00  0.00           H  
ATOM    682  HB3 GLU    44      89.767  55.888 132.284  1.00  0.00           H  
ATOM    683  HG2 GLU    44      92.118  56.827 134.023  1.00  0.00           H  
ATOM    684  HG3 GLU    44      90.642  56.051 134.680  1.00  0.00           H  
ATOM    685  N   HIP    45      90.363  58.433 129.691  1.00  0.00           N  
ATOM    686  CA  HIP    45      89.584  58.860 128.502  1.00  0.00           C  
ATOM    687  C   HIP    45      90.347  58.657 127.177  1.00  0.00           C  
ATOM    688  O   HIP    45      89.832  59.025 126.169  1.00  0.00           O  
ATOM    689  CB  HIP    45      89.176  60.391 128.779  1.00  0.00           C  
ATOM    690  CG  HIP    45      88.643  60.593 130.194  1.00  0.00           C  
ATOM    691  CD2 HIP    45      87.725  59.821 130.833  1.00  0.00           C  
ATOM    692  ND1 HIP    45      89.020  61.605 131.043  1.00  0.00           N1+
ATOM    693  CE1 HIP    45      88.447  61.401 132.212  1.00  0.00           C  
ATOM    694  NE2 HIP    45      87.600  60.311 132.114  1.00  0.00           N  
ATOM    695  H   HIP    45      90.885  59.180 130.127  1.00  0.00           H  
ATOM    696  HA  HIP    45      88.626  58.364 128.346  1.00  0.00           H  
ATOM    697  HB2 HIP    45      89.968  61.017 128.369  1.00  0.00           H  
ATOM    698  HB3 HIP    45      88.235  60.511 128.243  1.00  0.00           H  
ATOM    699  HD1 HIP    45      89.620  62.363 130.750  1.00  0.00           H  
ATOM    700  HD2 HIP    45      87.078  59.046 130.450  1.00  0.00           H  
ATOM    701  HE1 HIP    45      88.609  61.967 133.117  1.00  0.00           H  
ATOM    702  HE2 HIP    45      86.989  59.910 132.811  1.00  0.00           H  
ATOM    703  N   VAL    46      91.563  58.025 127.119  1.00  0.00           N  
ATOM    704  CA  VAL    46      92.443  57.909 125.894  1.00  0.00           C  
ATOM    705  C   VAL    46      93.149  56.499 125.908  1.00  0.00           C  
ATOM    706  O   VAL    46      93.567  55.973 126.956  1.00  0.00           O  
ATOM    707  CB  VAL    46      93.447  59.150 125.812  1.00  0.00           C  
ATOM    708  CG1 VAL    46      94.428  59.151 126.979  1.00  0.00           C  
ATOM    709  CG2 VAL    46      94.307  59.059 124.524  1.00  0.00           C  
ATOM    710  H   VAL    46      91.973  57.731 127.995  1.00  0.00           H  
ATOM    711  HA  VAL    46      91.744  58.016 125.064  1.00  0.00           H  
ATOM    712  HB  VAL    46      92.965  60.125 125.885  1.00  0.00           H  
ATOM    713 HG11 VAL    46      95.017  60.061 126.858  1.00  0.00           H  
ATOM    714 HG12 VAL    46      93.826  59.283 127.878  1.00  0.00           H  
ATOM    715 HG13 VAL    46      95.092  58.293 127.080  1.00  0.00           H  
ATOM    716 HG21 VAL    46      94.027  58.258 123.839  1.00  0.00           H  
ATOM    717 HG22 VAL    46      94.165  60.033 124.054  1.00  0.00           H  
ATOM    718 HG23 VAL    46      95.387  58.995 124.653  1.00  0.00           H  
ATOM    719  N   TRP    47      93.417  55.883 124.771  1.00  0.00           N  
ATOM    720  CA  TRP    47      93.944  54.511 124.686  1.00  0.00           C  
ATOM    721  C   TRP    47      95.278  54.602 123.846  1.00  0.00           C  
ATOM    722  O   TRP    47      95.426  55.369 122.893  1.00  0.00           O  
ATOM    723  CB  TRP    47      92.980  53.588 123.958  1.00  0.00           C  
ATOM    724  CG  TRP    47      91.804  53.307 124.856  1.00  0.00           C  
ATOM    725  CD1 TRP    47      91.662  52.241 125.696  1.00  0.00           C  
ATOM    726  CD2 TRP    47      90.652  54.111 125.068  1.00  0.00           C  
ATOM    727  CE2 TRP    47      89.917  53.571 126.127  1.00  0.00           C  
ATOM    728  CE3 TRP    47      90.086  55.386 124.506  1.00  0.00           C  
ATOM    729  NE1 TRP    47      90.481  52.322 126.378  1.00  0.00           N  
ATOM    730  CZ2 TRP    47      88.874  54.187 126.765  1.00  0.00           C  
ATOM    731  CZ3 TRP    47      88.968  55.951 125.147  1.00  0.00           C  
ATOM    732  CH2 TRP    47      88.324  55.381 126.253  1.00  0.00           C  
ATOM    733  H   TRP    47      93.066  56.231 123.890  1.00  0.00           H  
ATOM    734  HA  TRP    47      94.124  54.063 125.663  1.00  0.00           H  
ATOM    735  HB2 TRP    47      92.675  54.148 123.074  1.00  0.00           H  
ATOM    736  HB3 TRP    47      93.433  52.648 123.643  1.00  0.00           H  
ATOM    737  HD1 TRP    47      92.366  51.422 125.716  1.00  0.00           H  
ATOM    738  HE1 TRP    47      90.294  51.718 127.166  1.00  0.00           H  
ATOM    739  HE3 TRP    47      90.545  55.852 123.647  1.00  0.00           H  
ATOM    740  HZ2 TRP    47      88.426  53.686 127.610  1.00  0.00           H  
ATOM    741  HZ3 TRP    47      88.533  56.833 124.700  1.00  0.00           H  
ATOM    742  HH2 TRP    47      87.445  55.865 126.653  1.00  0.00           H  
ATOM    743  N   VAL    48      96.332  53.851 124.318  1.00  0.00           N  
ATOM    744  CA  VAL    48      97.672  53.758 123.663  1.00  0.00           C  
ATOM    745  C   VAL    48      97.983  52.240 123.200  1.00  0.00           C  
ATOM    746  O   VAL    48      97.579  51.363 123.860  1.00  0.00           O  
ATOM    747  CB  VAL    48      98.718  54.464 124.543  1.00  0.00           C  
ATOM    748  CG1 VAL    48     100.105  54.425 123.943  1.00  0.00           C  
ATOM    749  CG2 VAL    48      98.295  55.885 124.885  1.00  0.00           C  
ATOM    750  H   VAL    48      96.213  53.209 125.089  1.00  0.00           H  
ATOM    751  HA  VAL    48      97.607  54.483 122.852  1.00  0.00           H  
ATOM    752  HB  VAL    48      98.785  53.994 125.524  1.00  0.00           H  
ATOM    753 HG11 VAL    48     100.272  53.419 123.556  1.00  0.00           H  
ATOM    754 HG12 VAL    48     100.201  55.135 123.121  1.00  0.00           H  
ATOM    755 HG13 VAL    48     100.892  54.599 124.677  1.00  0.00           H  
ATOM    756 HG21 VAL    48      97.425  55.923 125.541  1.00  0.00           H  
ATOM    757 HG22 VAL    48      99.189  56.388 125.253  1.00  0.00           H  
ATOM    758 HG23 VAL    48      97.964  56.408 123.988  1.00  0.00           H  
ATOM    759  N   GLU    49      98.503  52.034 122.053  1.00  0.00           N  
ATOM    760  CA  GLU    49      98.908  50.723 121.421  1.00  0.00           C  
ATOM    761  C   GLU    49     100.413  50.886 121.134  1.00  0.00           C  
ATOM    762  O   GLU    49     100.832  51.930 120.634  1.00  0.00           O  
ATOM    763  CB  GLU    49      98.120  50.628 120.152  1.00  0.00           C  
ATOM    764  CG  GLU    49      96.561  50.623 120.331  1.00  0.00           C  
ATOM    765  CD  GLU    49      95.940  50.947 118.912  1.00  0.00           C  
ATOM    766  OE1 GLU    49      96.233  52.093 118.504  1.00  0.00           O  
ATOM    767  OE2 GLU    49      95.149  50.234 118.339  1.00  0.00           O1-
ATOM    768  H   GLU    49      98.744  52.849 121.508  1.00  0.00           H  
ATOM    769  HA  GLU    49      98.713  49.954 122.168  1.00  0.00           H  
ATOM    770  HB2 GLU    49      98.341  51.448 119.469  1.00  0.00           H  
ATOM    771  HB3 GLU    49      98.374  49.734 119.581  1.00  0.00           H  
ATOM    772  HG2 GLU    49      96.101  49.652 120.516  1.00  0.00           H  
ATOM    773  HG3 GLU    49      96.135  51.381 120.988  1.00  0.00           H  
ATOM    774  N   VAL    50     101.151  49.791 121.426  1.00  0.00           N  
ATOM    775  CA  VAL    50     102.566  49.769 121.139  1.00  0.00           C  
ATOM    776  C   VAL    50     102.763  49.003 119.811  1.00  0.00           C  
ATOM    777  O   VAL    50     102.172  48.002 119.474  1.00  0.00           O  
ATOM    778  CB  VAL    50     103.403  49.016 122.239  1.00  0.00           C  
ATOM    779  CG1 VAL    50     104.914  49.054 122.034  1.00  0.00           C  
ATOM    780  CG2 VAL    50     103.180  49.429 123.703  1.00  0.00           C  
ATOM    781  H   VAL    50     100.626  48.929 121.459  1.00  0.00           H  
ATOM    782  HA  VAL    50     103.072  50.733 121.193  1.00  0.00           H  
ATOM    783  HB  VAL    50     102.989  48.009 122.204  1.00  0.00           H  
ATOM    784 HG11 VAL    50     105.239  48.863 121.012  1.00  0.00           H  
ATOM    785 HG12 VAL    50     105.165  50.074 122.327  1.00  0.00           H  
ATOM    786 HG13 VAL    50     105.485  48.379 122.672  1.00  0.00           H  
ATOM    787 HG21 VAL    50     103.614  50.400 123.941  1.00  0.00           H  
ATOM    788 HG22 VAL    50     102.116  49.644 123.795  1.00  0.00           H  
ATOM    789 HG23 VAL    50     103.467  48.622 124.378  1.00  0.00           H  
ATOM    790  N   VAL    51     103.593  49.624 118.965  1.00  0.00           N  
ATOM    791  CA  VAL    51     103.832  49.231 117.535  1.00  0.00           C  
ATOM    792  C   VAL    51     105.332  48.983 117.398  1.00  0.00           C  
ATOM    793  O   VAL    51     106.160  49.707 117.958  1.00  0.00           O  
ATOM    794  CB  VAL    51     103.358  50.273 116.551  1.00  0.00           C  
ATOM    795  CG1 VAL    51     103.437  49.908 115.080  1.00  0.00           C  
ATOM    796  CG2 VAL    51     101.852  50.566 116.823  1.00  0.00           C  
ATOM    797  H   VAL    51     104.174  50.352 119.354  1.00  0.00           H  
ATOM    798  HA  VAL    51     103.309  48.279 117.442  1.00  0.00           H  
ATOM    799  HB  VAL    51     103.981  51.167 116.587  1.00  0.00           H  
ATOM    800 HG11 VAL    51     102.670  49.172 114.841  1.00  0.00           H  
ATOM    801 HG12 VAL    51     103.103  50.794 114.541  1.00  0.00           H  
ATOM    802 HG13 VAL    51     104.378  49.427 114.815  1.00  0.00           H  
ATOM    803 HG21 VAL    51     101.192  49.707 116.944  1.00  0.00           H  
ATOM    804 HG22 VAL    51     101.811  51.082 117.783  1.00  0.00           H  
ATOM    805 HG23 VAL    51     101.472  51.367 116.189  1.00  0.00           H  
ATOM    806  N   ARG    52     105.734  47.942 116.652  1.00  0.00           N  
ATOM    807  CA  ARG    52     107.077  47.491 116.353  1.00  0.00           C  
ATOM    808  C   ARG    52     107.173  46.753 114.988  1.00  0.00           C  
ATOM    809  O   ARG    52     106.302  45.995 114.617  1.00  0.00           O  
ATOM    810  CB  ARG    52     107.613  46.602 117.488  1.00  0.00           C  
ATOM    811  CG  ARG    52     109.080  46.429 117.485  1.00  0.00           C  
ATOM    812  CD  ARG    52     109.370  45.214 118.438  1.00  0.00           C  
ATOM    813  NE  ARG    52     108.970  45.438 119.895  1.00  0.00           N  
ATOM    814  CZ  ARG    52     109.654  46.035 120.845  1.00  0.00           C  
ATOM    815  NH1 ARG    52     110.833  46.558 120.673  1.00  0.00           N1+
ATOM    816  NH2 ARG    52     109.183  46.132 122.026  1.00  0.00           N  
ATOM    817  H   ARG    52     104.961  47.437 116.243  1.00  0.00           H  
ATOM    818  HA  ARG    52     107.663  48.410 116.330  1.00  0.00           H  
ATOM    819  HB2 ARG    52     107.332  47.025 118.452  1.00  0.00           H  
ATOM    820  HB3 ARG    52     107.184  45.614 117.325  1.00  0.00           H  
ATOM    821  HG2 ARG    52     109.311  46.211 116.442  1.00  0.00           H  
ATOM    822  HG3 ARG    52     109.620  47.291 117.878  1.00  0.00           H  
ATOM    823  HD2 ARG    52     108.933  44.302 118.032  1.00  0.00           H  
ATOM    824  HD3 ARG    52     110.458  45.170 118.410  1.00  0.00           H  
ATOM    825  HE  ARG    52     108.106  44.997 120.178  1.00  0.00           H  
ATOM    826 HH11 ARG    52     111.277  46.286 119.808  1.00  0.00           H  
ATOM    827 HH12 ARG    52     111.343  46.974 121.439  1.00  0.00           H  
ATOM    828 HH21 ARG    52     108.300  45.689 122.238  1.00  0.00           H  
ATOM    829 HH22 ARG    52     109.705  46.569 122.772  1.00  0.00           H  
ATOM    830  N   ASP    53     108.202  47.079 114.126  1.00  0.00           N  
ATOM    831  CA  ASP    53     108.407  46.506 112.869  1.00  0.00           C  
ATOM    832  C   ASP    53     107.251  46.660 111.840  1.00  0.00           C  
ATOM    833  O   ASP    53     106.954  45.844 110.981  1.00  0.00           O  
ATOM    834  CB  ASP    53     108.922  45.018 113.017  1.00  0.00           C  
ATOM    835  CG  ASP    53     110.109  44.788 113.901  1.00  0.00           C  
ATOM    836  OD1 ASP    53     110.028  43.776 114.696  1.00  0.00           O  
ATOM    837  OD2 ASP    53     111.006  45.660 114.003  1.00  0.00           O1-
ATOM    838  H   ASP    53     108.782  47.876 114.345  1.00  0.00           H  
ATOM    839  HA  ASP    53     109.195  47.081 112.383  1.00  0.00           H  
ATOM    840  HB2 ASP    53     108.131  44.405 113.449  1.00  0.00           H  
ATOM    841  HB3 ASP    53     109.047  44.482 112.076  1.00  0.00           H  
ATOM    842  N   GLY    54     106.454  47.714 112.042  1.00  0.00           N  
ATOM    843  CA  GLY    54     105.259  48.101 111.181  1.00  0.00           C  
ATOM    844  C   GLY    54     103.894  47.688 111.641  1.00  0.00           C  
ATOM    845  O   GLY    54     102.912  47.990 111.036  1.00  0.00           O  
ATOM    846  H   GLY    54     106.716  48.390 112.745  1.00  0.00           H  
ATOM    847  HA2 GLY    54     105.118  49.180 111.239  1.00  0.00           H  
ATOM    848  HA3 GLY    54     105.402  47.662 110.194  1.00  0.00           H  
ATOM    849  N   GLU    55     103.795  46.943 112.720  1.00  0.00           N  
ATOM    850  CA  GLU    55     102.544  46.418 113.292  1.00  0.00           C  
ATOM    851  C   GLU    55     102.401  46.451 114.802  1.00  0.00           C  
ATOM    852  O   GLU    55     103.381  46.283 115.561  1.00  0.00           O  
ATOM    853  CB  GLU    55     102.219  44.998 112.789  1.00  0.00           C  
ATOM    854  CG  GLU    55     101.395  45.010 111.563  1.00  0.00           C  
ATOM    855  CD  GLU    55      99.959  45.717 111.725  1.00  0.00           C  
ATOM    856  OE1 GLU    55      99.329  46.040 110.691  1.00  0.00           O  
ATOM    857  OE2 GLU    55      99.544  45.929 112.920  1.00  0.00           O1-
ATOM    858  H   GLU    55     104.685  46.850 113.188  1.00  0.00           H  
ATOM    859  HA  GLU    55     101.784  47.136 112.986  1.00  0.00           H  
ATOM    860  HB2 GLU    55     103.180  44.553 112.528  1.00  0.00           H  
ATOM    861  HB3 GLU    55     101.717  44.459 113.591  1.00  0.00           H  
ATOM    862  HG2 GLU    55     102.045  45.392 110.776  1.00  0.00           H  
ATOM    863  HG3 GLU    55     101.132  43.978 111.331  1.00  0.00           H  
ATOM    864  N   ALA    56     101.100  46.539 115.292  1.00  0.00           N  
ATOM    865  CA  ALA    56     100.837  46.484 116.709  1.00  0.00           C  
ATOM    866  C   ALA    56     101.387  45.187 117.374  1.00  0.00           C  
ATOM    867  O   ALA    56     101.319  44.109 116.802  1.00  0.00           O  
ATOM    868  CB  ALA    56      99.356  46.728 117.006  1.00  0.00           C  
ATOM    869  H   ALA    56     100.355  46.633 114.617  1.00  0.00           H  
ATOM    870  HA  ALA    56     101.291  47.372 117.150  1.00  0.00           H  
ATOM    871  HB1 ALA    56      98.800  45.803 116.853  1.00  0.00           H  
ATOM    872  HB2 ALA    56      99.342  47.064 118.043  1.00  0.00           H  
ATOM    873  HB3 ALA    56      98.931  47.451 116.310  1.00  0.00           H  
ATOM    874  N   GLU    57     101.899  45.377 118.604  1.00  0.00           N  
ATOM    875  CA  GLU    57     102.513  44.303 119.450  1.00  0.00           C  
ATOM    876  C   GLU    57     101.826  44.246 120.888  1.00  0.00           C  
ATOM    877  O   GLU    57     102.070  43.271 121.637  1.00  0.00           O  
ATOM    878  CB  GLU    57     104.008  44.371 119.498  1.00  0.00           C  
ATOM    879  CG  GLU    57     104.785  45.188 120.583  1.00  0.00           C  
ATOM    880  CD  GLU    57     106.089  44.561 121.017  1.00  0.00           C  
ATOM    881  OE1 GLU    57     106.831  43.836 120.341  1.00  0.00           O  
ATOM    882  OE2 GLU    57     106.570  45.062 122.089  1.00  0.00           O1-
ATOM    883  H   GLU    57     102.015  46.323 118.939  1.00  0.00           H  
ATOM    884  HA  GLU    57     102.351  43.383 118.889  1.00  0.00           H  
ATOM    885  HB2 GLU    57     104.336  43.355 119.717  1.00  0.00           H  
ATOM    886  HB3 GLU    57     104.348  44.642 118.499  1.00  0.00           H  
ATOM    887  HG2 GLU    57     105.026  46.155 120.142  1.00  0.00           H  
ATOM    888  HG3 GLU    57     104.120  45.295 121.440  1.00  0.00           H  
ATOM    889  N   GLU    58     101.233  45.370 121.325  1.00  0.00           N  
ATOM    890  CA  GLU    58     100.494  45.459 122.607  1.00  0.00           C  
ATOM    891  C   GLU    58      99.463  46.603 122.638  1.00  0.00           C  
ATOM    892  O   GLU    58      99.430  47.572 121.791  1.00  0.00           O  
ATOM    893  CB  GLU    58     101.584  45.644 123.791  1.00  0.00           C  
ATOM    894  CG  GLU    58     101.057  45.741 125.176  1.00  0.00           C  
ATOM    895  CD  GLU    58     100.176  44.622 125.613  1.00  0.00           C  
ATOM    896  OE1 GLU    58     100.525  43.681 126.401  1.00  0.00           O  
ATOM    897  OE2 GLU    58      98.978  44.614 125.146  1.00  0.00           O1-
ATOM    898  H   GLU    58     101.330  46.276 120.888  1.00  0.00           H  
ATOM    899  HA  GLU    58     100.003  44.488 122.659  1.00  0.00           H  
ATOM    900  HB2 GLU    58     102.284  44.808 123.784  1.00  0.00           H  
ATOM    901  HB3 GLU    58     102.091  46.566 123.506  1.00  0.00           H  
ATOM    902  HG2 GLU    58     102.006  45.785 125.709  1.00  0.00           H  
ATOM    903  HG3 GLU    58     100.518  46.676 125.333  1.00  0.00           H  
ATOM    904  N   VAL    59      98.433  46.565 123.525  1.00  0.00           N  
ATOM    905  CA  VAL    59      97.475  47.670 123.810  1.00  0.00           C  
ATOM    906  C   VAL    59      97.155  47.766 125.337  1.00  0.00           C  
ATOM    907  O   VAL    59      96.850  48.856 125.746  1.00  0.00           O  
ATOM    908  CB  VAL    59      96.201  47.511 122.848  1.00  0.00           C  
ATOM    909  CG1 VAL    59      95.397  46.198 123.008  1.00  0.00           C  
ATOM    910  CG2 VAL    59      95.286  48.775 123.112  1.00  0.00           C  
ATOM    911  H   VAL    59      98.322  45.702 124.037  1.00  0.00           H  
ATOM    912  HA  VAL    59      97.955  48.605 123.522  1.00  0.00           H  
ATOM    913  HB  VAL    59      96.616  47.605 121.845  1.00  0.00           H  
ATOM    914 HG11 VAL    59      96.014  45.323 122.806  1.00  0.00           H  
ATOM    915 HG12 VAL    59      94.997  46.095 124.017  1.00  0.00           H  
ATOM    916 HG13 VAL    59      94.500  46.273 122.392  1.00  0.00           H  
ATOM    917 HG21 VAL    59      94.724  48.479 123.997  1.00  0.00           H  
ATOM    918 HG22 VAL    59      95.843  49.691 123.310  1.00  0.00           H  
ATOM    919 HG23 VAL    59      94.507  48.962 122.373  1.00  0.00           H  
ATOM    920  N   ALA    60      97.448  46.775 126.179  1.00  0.00           N  
ATOM    921  CA  ALA    60      97.421  46.947 127.590  1.00  0.00           C  
ATOM    922  C   ALA    60      98.659  47.712 128.115  1.00  0.00           C  
ATOM    923  O   ALA    60      99.703  47.137 128.497  1.00  0.00           O  
ATOM    924  CB  ALA    60      97.314  45.557 128.173  1.00  0.00           C  
ATOM    925  H   ALA    60      97.867  45.912 125.865  1.00  0.00           H  
ATOM    926  HA  ALA    60      96.532  47.514 127.865  1.00  0.00           H  
ATOM    927  HB1 ALA    60      97.978  44.782 127.790  1.00  0.00           H  
ATOM    928  HB2 ALA    60      97.375  45.655 129.256  1.00  0.00           H  
ATOM    929  HB3 ALA    60      96.277  45.253 128.026  1.00  0.00           H  
ATOM    930  N   THR    61      98.591  49.042 128.054  1.00  0.00           N  
ATOM    931  CA  THR    61      99.705  49.964 128.329  1.00  0.00           C  
ATOM    932  C   THR    61      99.817  50.435 129.717  1.00  0.00           C  
ATOM    933  O   THR    61     100.907  50.432 130.246  1.00  0.00           O  
ATOM    934  CB  THR    61      99.806  51.048 127.278  1.00  0.00           C  
ATOM    935  CG2 THR    61     100.219  50.523 125.979  1.00  0.00           C  
ATOM    936  OG1 THR    61      98.593  51.737 127.057  1.00  0.00           O  
ATOM    937  H   THR    61      97.731  49.406 127.668  1.00  0.00           H  
ATOM    938  HA  THR    61     100.593  49.365 128.126  1.00  0.00           H  
ATOM    939  HB  THR    61     100.657  51.650 127.595  1.00  0.00           H  
ATOM    940  HG1 THR    61      98.267  51.449 126.201  1.00  0.00           H  
ATOM    941 HG21 THR    61     101.073  49.860 126.124  1.00  0.00           H  
ATOM    942 HG22 THR    61      99.408  49.975 125.500  1.00  0.00           H  
ATOM    943 HG23 THR    61     100.426  51.354 125.306  1.00  0.00           H  
ATOM    944  N   ASN    62      98.657  50.786 130.346  1.00  0.00           N  
ATOM    945  CA  ASN    62      98.659  51.038 131.765  1.00  0.00           C  
ATOM    946  C   ASN    62      98.851  49.747 132.484  1.00  0.00           C  
ATOM    947  O   ASN    62      98.316  48.751 132.088  1.00  0.00           O  
ATOM    948  CB  ASN    62      97.366  51.767 132.172  1.00  0.00           C  
ATOM    949  CG  ASN    62      97.414  53.296 131.894  1.00  0.00           C  
ATOM    950  ND2 ASN    62      96.263  53.908 131.963  1.00  0.00           N  
ATOM    951  OD1 ASN    62      98.456  53.916 131.612  1.00  0.00           O  
ATOM    952  H   ASN    62      97.819  50.580 129.821  1.00  0.00           H  
ATOM    953  HA  ASN    62      99.552  51.604 132.030  1.00  0.00           H  
ATOM    954  HB2 ASN    62      96.533  51.284 131.662  1.00  0.00           H  
ATOM    955  HB3 ASN    62      97.036  51.565 133.191  1.00  0.00           H  
ATOM    956 HD21 ASN    62      96.328  54.915 131.919  1.00  0.00           H  
ATOM    957 HD22 ASN    62      95.430  53.491 132.352  1.00  0.00           H  
ATOM    958  N   GLY    63      99.480  49.861 133.714  1.00  0.00           N  
ATOM    959  CA  GLY    63     100.045  48.653 134.459  1.00  0.00           C  
ATOM    960  C   GLY    63     101.191  49.025 135.449  1.00  0.00           C  
ATOM    961  O   GLY    63     101.045  50.030 136.104  1.00  0.00           O  
ATOM    962  H   GLY    63      99.955  50.687 134.048  1.00  0.00           H  
ATOM    963  HA2 GLY    63      99.265  48.113 134.995  1.00  0.00           H  
ATOM    964  HA3 GLY    63     100.435  47.964 133.710  1.00  0.00           H  
ATOM    965  N   LYS    64     102.194  48.175 135.439  1.00  0.00           N  
ATOM    966  CA  LYS    64     103.537  48.401 136.046  1.00  0.00           C  
ATOM    967  C   LYS    64     104.695  47.829 135.152  1.00  0.00           C  
ATOM    968  O   LYS    64     105.703  47.349 135.657  1.00  0.00           O  
ATOM    969  CB  LYS    64     103.636  47.976 137.549  1.00  0.00           C  
ATOM    970  CG  LYS    64     102.528  48.677 138.435  1.00  0.00           C  
ATOM    971  CD  LYS    64     102.832  48.240 139.863  1.00  0.00           C  
ATOM    972  CE  LYS    64     101.761  48.844 140.688  1.00  0.00           C  
ATOM    973  NZ  LYS    64     101.952  48.285 142.095  1.00  0.00           N1+
ATOM    974  H   LYS    64     102.058  47.404 134.801  1.00  0.00           H  
ATOM    975  HA  LYS    64     103.601  49.488 136.007  1.00  0.00           H  
ATOM    976  HB2 LYS    64     103.575  46.897 137.694  1.00  0.00           H  
ATOM    977  HB3 LYS    64     104.628  48.269 137.894  1.00  0.00           H  
ATOM    978  HG2 LYS    64     102.569  49.762 138.343  1.00  0.00           H  
ATOM    979  HG3 LYS    64     101.567  48.284 138.102  1.00  0.00           H  
ATOM    980  HD2 LYS    64     102.637  47.171 139.943  1.00  0.00           H  
ATOM    981  HD3 LYS    64     103.827  48.625 140.083  1.00  0.00           H  
ATOM    982  HE2 LYS    64     101.785  49.931 140.612  1.00  0.00           H  
ATOM    983  HE3 LYS    64     100.768  48.582 140.322  1.00  0.00           H  
ATOM    984  HZ1 LYS    64     101.765  47.306 142.256  1.00  0.00           H  
ATOM    985  HZ2 LYS    64     102.869  48.586 142.393  1.00  0.00           H  
ATOM    986  HZ3 LYS    64     101.300  48.765 142.698  1.00  0.00           H  
ATOM    987  N   GLN    65     104.488  47.732 133.846  1.00  0.00           N  
ATOM    988  CA  GLN    65     105.322  46.948 132.929  1.00  0.00           C  
ATOM    989  C   GLN    65     106.419  47.812 132.271  1.00  0.00           C  
ATOM    990  O   GLN    65     106.138  48.896 131.793  1.00  0.00           O  
ATOM    991  CB  GLN    65     104.515  46.209 131.857  1.00  0.00           C  
ATOM    992  CG  GLN    65     105.134  45.001 131.198  1.00  0.00           C  
ATOM    993  CD  GLN    65     104.207  44.192 130.220  1.00  0.00           C  
ATOM    994  NE2 GLN    65     104.582  43.037 129.820  1.00  0.00           N  
ATOM    995  OE1 GLN    65     103.115  44.598 129.944  1.00  0.00           O  
ATOM    996  H   GLN    65     103.634  48.055 133.414  1.00  0.00           H  
ATOM    997  HA  GLN    65     105.739  46.140 133.529  1.00  0.00           H  
ATOM    998  HB2 GLN    65     103.556  45.864 132.244  1.00  0.00           H  
ATOM    999  HB3 GLN    65     104.318  46.934 131.067  1.00  0.00           H  
ATOM   1000  HG2 GLN    65     106.003  45.268 130.597  1.00  0.00           H  
ATOM   1001  HG3 GLN    65     105.391  44.309 132.000  1.00  0.00           H  
ATOM   1002 HE21 GLN    65     104.032  42.510 129.157  1.00  0.00           H  
ATOM   1003 HE22 GLN    65     105.549  42.813 130.009  1.00  0.00           H  
ATOM   1004  N   ARG    66     107.655  47.221 132.072  1.00  0.00           N  
ATOM   1005  CA  ARG    66     108.730  47.684 131.089  1.00  0.00           C  
ATOM   1006  C   ARG    66     108.751  46.802 129.874  1.00  0.00           C  
ATOM   1007  O   ARG    66     108.456  45.593 129.912  1.00  0.00           O  
ATOM   1008  CB  ARG    66     110.167  47.637 131.730  1.00  0.00           C  
ATOM   1009  CG  ARG    66     110.735  49.047 132.119  1.00  0.00           C  
ATOM   1010  CD  ARG    66     111.810  48.842 133.205  1.00  0.00           C  
ATOM   1011  NE  ARG    66     112.969  48.239 132.626  1.00  0.00           N  
ATOM   1012  CZ  ARG    66     113.577  47.110 132.939  1.00  0.00           C  
ATOM   1013  NH1 ARG    66     112.938  46.324 133.730  1.00  0.00           N1+
ATOM   1014  NH2 ARG    66     114.774  46.684 132.489  1.00  0.00           N  
ATOM   1015  H   ARG    66     107.826  46.325 132.506  1.00  0.00           H  
ATOM   1016  HA  ARG    66     108.461  48.700 130.800  1.00  0.00           H  
ATOM   1017  HB2 ARG    66     110.145  46.988 132.605  1.00  0.00           H  
ATOM   1018  HB3 ARG    66     110.850  47.251 130.973  1.00  0.00           H  
ATOM   1019  HG2 ARG    66     111.147  49.462 131.199  1.00  0.00           H  
ATOM   1020  HG3 ARG    66     109.981  49.744 132.483  1.00  0.00           H  
ATOM   1021  HD2 ARG    66     111.972  49.840 133.611  1.00  0.00           H  
ATOM   1022  HD3 ARG    66     111.434  48.263 134.049  1.00  0.00           H  
ATOM   1023  HE  ARG    66     113.415  48.831 131.940  1.00  0.00           H  
ATOM   1024 HH11 ARG    66     112.112  46.735 134.141  1.00  0.00           H  
ATOM   1025 HH12 ARG    66     113.452  45.703 134.339  1.00  0.00           H  
ATOM   1026 HH21 ARG    66     115.249  47.320 131.864  1.00  0.00           H  
ATOM   1027 HH22 ARG    66     115.256  45.845 132.779  1.00  0.00           H  
ATOM   1028  N   TRP    67     109.067  47.431 128.788  1.00  0.00           N  
ATOM   1029  CA  TRP    67     109.273  46.915 127.417  1.00  0.00           C  
ATOM   1030  C   TRP    67     110.630  47.219 126.890  1.00  0.00           C  
ATOM   1031  O   TRP    67     111.151  48.302 127.337  1.00  0.00           O  
ATOM   1032  CB  TRP    67     108.216  47.548 126.497  1.00  0.00           C  
ATOM   1033  CG  TRP    67     106.782  47.094 126.637  1.00  0.00           C  
ATOM   1034  CD1 TRP    67     106.218  46.087 126.012  1.00  0.00           C  
ATOM   1035  CD2 TRP    67     105.750  47.630 127.547  1.00  0.00           C  
ATOM   1036  CE2 TRP    67     104.505  46.881 127.342  1.00  0.00           C  
ATOM   1037  CE3 TRP    67     105.803  48.580 128.576  1.00  0.00           C  
ATOM   1038  NE1 TRP    67     104.825  46.002 126.342  1.00  0.00           N  
ATOM   1039  CZ2 TRP    67     103.360  47.138 128.030  1.00  0.00           C  
ATOM   1040  CZ3 TRP    67     104.574  49.032 129.129  1.00  0.00           C  
ATOM   1041  CH2 TRP    67     103.358  48.303 128.807  1.00  0.00           C  
ATOM   1042  H   TRP    67     109.356  48.396 128.870  1.00  0.00           H  
ATOM   1043  HA  TRP    67     109.177  45.830 127.390  1.00  0.00           H  
ATOM   1044  HB2 TRP    67     108.199  48.618 126.707  1.00  0.00           H  
ATOM   1045  HB3 TRP    67     108.690  47.469 125.518  1.00  0.00           H  
ATOM   1046  HD1 TRP    67     106.779  45.539 125.269  1.00  0.00           H  
ATOM   1047  HE1 TRP    67     104.268  45.226 126.012  1.00  0.00           H  
ATOM   1048  HE3 TRP    67     106.715  49.113 128.803  1.00  0.00           H  
ATOM   1049  HZ2 TRP    67     102.429  46.623 127.842  1.00  0.00           H  
ATOM   1050  HZ3 TRP    67     104.535  49.902 129.768  1.00  0.00           H  
ATOM   1051  HH2 TRP    67     102.406  48.743 129.065  1.00  0.00           H  
ATOM   1052  N   LEU    68     111.229  46.395 126.016  1.00  0.00           N  
ATOM   1053  CA  LEU    68     112.456  46.595 125.354  1.00  0.00           C  
ATOM   1054  C   LEU    68     112.440  47.488 124.095  1.00  0.00           C  
ATOM   1055  O   LEU    68     111.791  47.229 123.106  1.00  0.00           O  
ATOM   1056  CB  LEU    68     112.813  45.153 124.983  1.00  0.00           C  
ATOM   1057  CG  LEU    68     114.148  44.895 124.101  1.00  0.00           C  
ATOM   1058  CD1 LEU    68     115.288  45.393 124.900  1.00  0.00           C  
ATOM   1059  CD2 LEU    68     114.328  43.418 123.886  1.00  0.00           C  
ATOM   1060  H   LEU    68     110.796  45.506 125.811  1.00  0.00           H  
ATOM   1061  HA  LEU    68     113.261  46.955 125.995  1.00  0.00           H  
ATOM   1062  HB2 LEU    68     112.868  44.584 125.911  1.00  0.00           H  
ATOM   1063  HB3 LEU    68     111.992  44.802 124.358  1.00  0.00           H  
ATOM   1064  HG  LEU    68     114.147  45.396 123.133  1.00  0.00           H  
ATOM   1065 HD11 LEU    68     116.228  44.932 124.596  1.00  0.00           H  
ATOM   1066 HD12 LEU    68     115.436  46.472 124.931  1.00  0.00           H  
ATOM   1067 HD13 LEU    68     115.138  45.041 125.921  1.00  0.00           H  
ATOM   1068 HD21 LEU    68     115.264  43.271 123.348  1.00  0.00           H  
ATOM   1069 HD22 LEU    68     114.288  42.722 124.724  1.00  0.00           H  
ATOM   1070 HD23 LEU    68     113.523  43.052 123.249  1.00  0.00           H  
ATOM   1071  N   LEU    69     113.072  48.715 124.173  1.00  0.00           N  
ATOM   1072  CA  LEU    69     113.299  49.582 123.060  1.00  0.00           C  
ATOM   1073  C   LEU    69     113.967  48.864 121.877  1.00  0.00           C  
ATOM   1074  O   LEU    69     115.024  48.283 122.033  1.00  0.00           O  
ATOM   1075  CB  LEU    69     114.051  50.881 123.433  1.00  0.00           C  
ATOM   1076  CG  LEU    69     114.218  51.956 122.335  1.00  0.00           C  
ATOM   1077  CD1 LEU    69     112.978  52.794 122.139  1.00  0.00           C  
ATOM   1078  CD2 LEU    69     115.369  52.802 122.864  1.00  0.00           C  
ATOM   1079  H   LEU    69     113.488  48.873 125.080  1.00  0.00           H  
ATOM   1080  HA  LEU    69     112.299  49.808 122.689  1.00  0.00           H  
ATOM   1081  HB2 LEU    69     113.487  51.266 124.282  1.00  0.00           H  
ATOM   1082  HB3 LEU    69     115.033  50.517 123.735  1.00  0.00           H  
ATOM   1083  HG  LEU    69     114.522  51.591 121.354  1.00  0.00           H  
ATOM   1084 HD11 LEU    69     113.022  53.603 121.410  1.00  0.00           H  
ATOM   1085 HD12 LEU    69     112.240  52.134 121.684  1.00  0.00           H  
ATOM   1086 HD13 LEU    69     112.621  53.199 123.086  1.00  0.00           H  
ATOM   1087 HD21 LEU    69     116.272  52.225 122.665  1.00  0.00           H  
ATOM   1088 HD22 LEU    69     115.411  53.740 122.310  1.00  0.00           H  
ATOM   1089 HD23 LEU    69     115.110  53.010 123.902  1.00  0.00           H  
ATOM   1090  N   SER    70     113.414  48.930 120.672  1.00  0.00           N  
ATOM   1091  CA  SER    70     114.204  48.824 119.458  1.00  0.00           C  
ATOM   1092  C   SER    70     114.020  50.124 118.570  1.00  0.00           C  
ATOM   1093  O   SER    70     113.078  50.874 118.734  1.00  0.00           O  
ATOM   1094  CB  SER    70     113.839  47.495 118.648  1.00  0.00           C  
ATOM   1095  OG  SER    70     112.499  47.659 118.196  1.00  0.00           O  
ATOM   1096  H   SER    70     112.466  49.248 120.531  1.00  0.00           H  
ATOM   1097  HA  SER    70     115.272  48.827 119.675  1.00  0.00           H  
ATOM   1098  HB2 SER    70     114.452  47.378 117.754  1.00  0.00           H  
ATOM   1099  HB3 SER    70     113.912  46.759 119.449  1.00  0.00           H  
ATOM   1100  HG  SER    70     112.503  47.847 117.255  1.00  0.00           H  
ATOM   1101  N   PRO    71     114.943  50.351 117.627  1.00  0.00           N  
ATOM   1102  CA  PRO    71     114.885  51.415 116.649  1.00  0.00           C  
ATOM   1103  C   PRO    71     113.510  51.626 115.896  1.00  0.00           C  
ATOM   1104  O   PRO    71     113.179  52.747 115.665  1.00  0.00           O  
ATOM   1105  CB  PRO    71     115.997  51.097 115.634  1.00  0.00           C  
ATOM   1106  CG  PRO    71     117.065  50.444 116.492  1.00  0.00           C  
ATOM   1107  CD  PRO    71     116.222  49.647 117.376  1.00  0.00           C  
ATOM   1108  HA  PRO    71     115.184  52.371 117.079  1.00  0.00           H  
ATOM   1109  HB2 PRO    71     115.678  50.424 114.838  1.00  0.00           H  
ATOM   1110  HB3 PRO    71     116.340  52.063 115.263  1.00  0.00           H  
ATOM   1111  HG2 PRO    71     117.795  49.867 115.924  1.00  0.00           H  
ATOM   1112  HG3 PRO    71     117.537  51.208 117.110  1.00  0.00           H  
ATOM   1113  HD2 PRO    71     116.050  48.719 116.831  1.00  0.00           H  
ATOM   1114  HD3 PRO    71     116.719  49.560 118.342  1.00  0.00           H  
ATOM   1115  N   SER    72     112.769  50.533 115.580  1.00  0.00           N  
ATOM   1116  CA  SER    72     111.441  50.442 114.985  1.00  0.00           C  
ATOM   1117  C   SER    72     110.239  50.534 115.968  1.00  0.00           C  
ATOM   1118  O   SER    72     109.089  50.230 115.573  1.00  0.00           O  
ATOM   1119  CB  SER    72     111.263  49.181 114.121  1.00  0.00           C  
ATOM   1120  OG  SER    72     111.471  48.021 114.947  1.00  0.00           O  
ATOM   1121  H   SER    72     113.057  49.683 116.044  1.00  0.00           H  
ATOM   1122  HA  SER    72     111.303  51.280 114.303  1.00  0.00           H  
ATOM   1123  HB2 SER    72     110.376  49.178 113.487  1.00  0.00           H  
ATOM   1124  HB3 SER    72     112.142  49.176 113.478  1.00  0.00           H  
ATOM   1125  HG  SER    72     111.283  47.197 114.492  1.00  0.00           H  
ATOM   1126  N   THR    73     110.432  50.932 117.248  1.00  0.00           N  
ATOM   1127  CA  THR    73     109.360  51.133 118.258  1.00  0.00           C  
ATOM   1128  C   THR    73     108.727  52.466 118.105  1.00  0.00           C  
ATOM   1129  O   THR    73     109.470  53.462 118.120  1.00  0.00           O  
ATOM   1130  CB  THR    73     109.944  51.073 119.703  1.00  0.00           C  
ATOM   1131  CG2 THR    73     109.037  51.333 120.836  1.00  0.00           C  
ATOM   1132  OG1 THR    73     110.416  49.781 119.818  1.00  0.00           O  
ATOM   1133  H   THR    73     111.308  51.310 117.577  1.00  0.00           H  
ATOM   1134  HA  THR    73     108.636  50.339 118.076  1.00  0.00           H  
ATOM   1135  HB  THR    73     110.804  51.742 119.733  1.00  0.00           H  
ATOM   1136  HG1 THR    73     110.935  49.755 119.011  1.00  0.00           H  
ATOM   1137 HG21 THR    73     109.617  51.405 121.756  1.00  0.00           H  
ATOM   1138 HG22 THR    73     108.507  52.282 120.757  1.00  0.00           H  
ATOM   1139 HG23 THR    73     108.332  50.534 121.067  1.00  0.00           H  
ATOM   1140  N   THR    74     107.377  52.414 117.962  1.00  0.00           N  
ATOM   1141  CA  THR    74     106.531  53.640 117.836  1.00  0.00           C  
ATOM   1142  C   THR    74     105.263  53.327 118.570  1.00  0.00           C  
ATOM   1143  O   THR    74     105.077  52.145 119.007  1.00  0.00           O  
ATOM   1144  CB  THR    74     106.378  54.009 116.333  1.00  0.00           C  
ATOM   1145  CG2 THR    74     107.638  54.119 115.516  1.00  0.00           C  
ATOM   1146  OG1 THR    74     105.587  53.150 115.575  1.00  0.00           O  
ATOM   1147  H   THR    74     106.940  51.511 118.084  1.00  0.00           H  
ATOM   1148  HA  THR    74     107.129  54.422 118.304  1.00  0.00           H  
ATOM   1149  HB  THR    74     105.902  54.975 116.163  1.00  0.00           H  
ATOM   1150  HG1 THR    74     105.652  52.306 116.028  1.00  0.00           H  
ATOM   1151 HG21 THR    74     107.934  53.122 115.192  1.00  0.00           H  
ATOM   1152 HG22 THR    74     107.441  54.721 114.628  1.00  0.00           H  
ATOM   1153 HG23 THR    74     108.443  54.669 116.003  1.00  0.00           H  
ATOM   1154  N   LEU    75     104.328  54.206 118.704  1.00  0.00           N  
ATOM   1155  CA  LEU    75     103.032  54.019 119.465  1.00  0.00           C  
ATOM   1156  C   LEU    75     101.973  54.558 118.596  1.00  0.00           C  
ATOM   1157  O   LEU    75     102.258  55.459 117.758  1.00  0.00           O  
ATOM   1158  CB  LEU    75     103.062  54.698 120.829  1.00  0.00           C  
ATOM   1159  CG  LEU    75     104.049  54.293 121.933  1.00  0.00           C  
ATOM   1160  CD1 LEU    75     104.257  55.598 122.720  1.00  0.00           C  
ATOM   1161  CD2 LEU    75     103.434  53.200 122.839  1.00  0.00           C  
ATOM   1162  H   LEU    75     104.323  55.121 118.278  1.00  0.00           H  
ATOM   1163  HA  LEU    75     102.800  52.968 119.637  1.00  0.00           H  
ATOM   1164  HB2 LEU    75     103.301  55.723 120.543  1.00  0.00           H  
ATOM   1165  HB3 LEU    75     102.043  54.697 121.216  1.00  0.00           H  
ATOM   1166  HG  LEU    75     104.985  53.910 121.526  1.00  0.00           H  
ATOM   1167 HD11 LEU    75     104.586  56.387 122.044  1.00  0.00           H  
ATOM   1168 HD12 LEU    75     103.311  55.932 123.147  1.00  0.00           H  
ATOM   1169 HD13 LEU    75     104.991  55.473 123.516  1.00  0.00           H  
ATOM   1170 HD21 LEU    75     104.221  53.051 123.578  1.00  0.00           H  
ATOM   1171 HD22 LEU    75     102.518  53.518 123.336  1.00  0.00           H  
ATOM   1172 HD23 LEU    75     103.096  52.267 122.388  1.00  0.00           H  
ATOM   1173  N   ARG    76     100.733  54.259 118.953  1.00  0.00           N  
ATOM   1174  CA  ARG    76      99.549  54.807 118.304  1.00  0.00           C  
ATOM   1175  C   ARG    76      98.496  55.192 119.389  1.00  0.00           C  
ATOM   1176  O   ARG    76      98.411  54.417 120.379  1.00  0.00           O  
ATOM   1177  CB  ARG    76      99.028  53.737 117.287  1.00  0.00           C  
ATOM   1178  CG  ARG    76      97.748  54.081 116.487  1.00  0.00           C  
ATOM   1179  CD  ARG    76      97.591  53.066 115.395  1.00  0.00           C  
ATOM   1180  NE  ARG    76      97.049  51.836 115.875  1.00  0.00           N  
ATOM   1181  CZ  ARG    76      96.990  50.604 115.258  1.00  0.00           C  
ATOM   1182  NH1 ARG    76      97.464  50.383 114.064  1.00  0.00           N1+
ATOM   1183  NH2 ARG    76      96.320  49.679 115.876  1.00  0.00           N  
ATOM   1184  H   ARG    76     100.625  53.513 119.625  1.00  0.00           H  
ATOM   1185  HA  ARG    76      99.738  55.749 117.789  1.00  0.00           H  
ATOM   1186  HB2 ARG    76      99.795  53.507 116.547  1.00  0.00           H  
ATOM   1187  HB3 ARG    76      98.956  52.776 117.798  1.00  0.00           H  
ATOM   1188  HG2 ARG    76      96.826  54.150 117.065  1.00  0.00           H  
ATOM   1189  HG3 ARG    76      98.060  55.030 116.051  1.00  0.00           H  
ATOM   1190  HD2 ARG    76      96.889  53.478 114.670  1.00  0.00           H  
ATOM   1191  HD3 ARG    76      98.529  52.834 114.891  1.00  0.00           H  
ATOM   1192  HE  ARG    76      96.622  51.860 116.790  1.00  0.00           H  
ATOM   1193 HH11 ARG    76      98.094  51.053 113.647  1.00  0.00           H  
ATOM   1194 HH12 ARG    76      97.447  49.417 113.767  1.00  0.00           H  
ATOM   1195 HH21 ARG    76      96.006  49.907 116.809  1.00  0.00           H  
ATOM   1196 HH22 ARG    76      95.963  48.830 115.460  1.00  0.00           H  
ATOM   1197  N   VAL    77      97.766  56.350 119.223  1.00  0.00           N  
ATOM   1198  CA  VAL    77      96.918  57.007 120.289  1.00  0.00           C  
ATOM   1199  C   VAL    77      95.566  57.406 119.776  1.00  0.00           C  
ATOM   1200  O   VAL    77      95.430  58.018 118.721  1.00  0.00           O  
ATOM   1201  CB  VAL    77      97.667  58.324 120.784  1.00  0.00           C  
ATOM   1202  CG1 VAL    77      96.966  59.066 121.992  1.00  0.00           C  
ATOM   1203  CG2 VAL    77      99.058  58.177 121.386  1.00  0.00           C  
ATOM   1204  H   VAL    77      97.874  56.800 118.325  1.00  0.00           H  
ATOM   1205  HA  VAL    77      96.742  56.328 121.124  1.00  0.00           H  
ATOM   1206  HB  VAL    77      97.700  58.935 119.882  1.00  0.00           H  
ATOM   1207 HG11 VAL    77      97.020  58.536 122.944  1.00  0.00           H  
ATOM   1208 HG12 VAL    77      97.176  60.135 122.019  1.00  0.00           H  
ATOM   1209 HG13 VAL    77      95.889  59.074 121.825  1.00  0.00           H  
ATOM   1210 HG21 VAL    77      99.366  58.840 122.194  1.00  0.00           H  
ATOM   1211 HG22 VAL    77      99.258  57.150 121.692  1.00  0.00           H  
ATOM   1212 HG23 VAL    77      99.797  58.431 120.627  1.00  0.00           H  
ATOM   1213  N   THR    78      94.457  57.039 120.461  1.00  0.00           N  
ATOM   1214  CA  THR    78      93.025  57.145 120.070  1.00  0.00           C  
ATOM   1215  C   THR    78      92.186  57.641 121.224  1.00  0.00           C  
ATOM   1216  O   THR    78      92.321  57.246 122.372  1.00  0.00           O  
ATOM   1217  CB  THR    78      92.597  55.655 119.690  1.00  0.00           C  
ATOM   1218  CG2 THR    78      91.073  55.383 119.588  1.00  0.00           C  
ATOM   1219  OG1 THR    78      93.243  55.310 118.500  1.00  0.00           O  
ATOM   1220  H   THR    78      94.591  56.561 121.341  1.00  0.00           H  
ATOM   1221  HA  THR    78      92.862  57.734 119.168  1.00  0.00           H  
ATOM   1222  HB  THR    78      93.036  55.103 120.521  1.00  0.00           H  
ATOM   1223  HG1 THR    78      94.136  55.061 118.748  1.00  0.00           H  
ATOM   1224 HG21 THR    78      90.547  55.291 120.538  1.00  0.00           H  
ATOM   1225 HG22 THR    78      90.576  56.086 118.919  1.00  0.00           H  
ATOM   1226 HG23 THR    78      91.056  54.424 119.070  1.00  0.00           H  
ATOM   1227  N   MET    79      91.079  58.400 120.876  1.00  0.00           N  
ATOM   1228  CA  MET    79      90.081  58.710 121.835  1.00  0.00           C  
ATOM   1229  C   MET    79      88.669  58.435 121.161  1.00  0.00           C  
ATOM   1230  O   MET    79      88.598  58.708 120.005  1.00  0.00           O  
ATOM   1231  CB  MET    79      90.091  60.194 122.210  1.00  0.00           C  
ATOM   1232  CG  MET    79      91.444  60.477 122.912  1.00  0.00           C  
ATOM   1233  SD  MET    79      91.960  62.181 123.364  1.00  0.00           S  
ATOM   1234  CE  MET    79      90.620  62.497 124.592  1.00  0.00           C  
ATOM   1235  H   MET    79      90.970  58.457 119.874  1.00  0.00           H  
ATOM   1236  HA  MET    79      90.193  58.110 122.738  1.00  0.00           H  
ATOM   1237  HB2 MET    79      89.919  60.753 121.290  1.00  0.00           H  
ATOM   1238  HB3 MET    79      89.277  60.384 122.909  1.00  0.00           H  
ATOM   1239  HG2 MET    79      91.259  59.950 123.848  1.00  0.00           H  
ATOM   1240  HG3 MET    79      92.321  60.032 122.442  1.00  0.00           H  
ATOM   1241  HE1 MET    79      89.641  62.556 124.116  1.00  0.00           H  
ATOM   1242  HE2 MET    79      90.543  61.725 125.358  1.00  0.00           H  
ATOM   1243  HE3 MET    79      90.789  63.432 125.126  1.00  0.00           H  
ATOM   1244  N   SER    80      87.698  57.850 121.895  1.00  0.00           N  
ATOM   1245  CA  SER    80      86.371  57.482 121.280  1.00  0.00           C  
ATOM   1246  C   SER    80      85.274  58.534 121.281  1.00  0.00           C  
ATOM   1247  O   SER    80      84.307  58.250 120.574  1.00  0.00           O  
ATOM   1248  CB  SER    80      85.905  56.215 121.806  1.00  0.00           C  
ATOM   1249  OG  SER    80      85.791  56.405 123.194  1.00  0.00           O  
ATOM   1250  H   SER    80      87.737  57.685 122.890  1.00  0.00           H  
ATOM   1251  HA  SER    80      86.643  57.306 120.239  1.00  0.00           H  
ATOM   1252  HB2 SER    80      84.993  55.932 121.280  1.00  0.00           H  
ATOM   1253  HB3 SER    80      86.606  55.392 121.671  1.00  0.00           H  
ATOM   1254  HG  SER    80      85.806  55.554 123.638  1.00  0.00           H  
ATOM   1255  N   GLN    81      85.384  59.651 121.990  1.00  0.00           N  
ATOM   1256  CA  GLN    81      84.434  60.757 122.137  1.00  0.00           C  
ATOM   1257  C   GLN    81      85.077  62.060 122.523  1.00  0.00           C  
ATOM   1258  O   GLN    81      86.234  62.123 122.971  1.00  0.00           O  
ATOM   1259  CB  GLN    81      83.327  60.329 123.087  1.00  0.00           C  
ATOM   1260  CG  GLN    81      83.784  59.804 124.447  1.00  0.00           C  
ATOM   1261  CD  GLN    81      82.645  59.807 125.527  1.00  0.00           C  
ATOM   1262  NE2 GLN    81      81.619  59.063 125.363  1.00  0.00           N  
ATOM   1263  OE1 GLN    81      82.683  60.608 126.490  1.00  0.00           O  
ATOM   1264  H   GLN    81      86.142  59.752 122.650  1.00  0.00           H  
ATOM   1265  HA  GLN    81      84.083  61.014 121.137  1.00  0.00           H  
ATOM   1266  HB2 GLN    81      82.623  61.142 123.262  1.00  0.00           H  
ATOM   1267  HB3 GLN    81      82.721  59.510 122.699  1.00  0.00           H  
ATOM   1268  HG2 GLN    81      84.323  58.857 124.407  1.00  0.00           H  
ATOM   1269  HG3 GLN    81      84.588  60.441 124.815  1.00  0.00           H  
ATOM   1270 HE21 GLN    81      80.776  59.159 125.912  1.00  0.00           H  
ATOM   1271 HE22 GLN    81      81.549  58.438 124.572  1.00  0.00           H  
ATOM   1272  N   ALA    82      84.320  63.162 122.262  1.00  0.00           N  
ATOM   1273  CA  ALA    82      84.698  64.525 122.662  1.00  0.00           C  
ATOM   1274  C   ALA    82      84.808  64.669 124.138  1.00  0.00           C  
ATOM   1275  O   ALA    82      84.034  64.167 124.948  1.00  0.00           O  
ATOM   1276  CB  ALA    82      83.682  65.400 121.925  1.00  0.00           C  
ATOM   1277  H   ALA    82      83.364  63.097 121.942  1.00  0.00           H  
ATOM   1278  HA  ALA    82      85.659  64.685 122.173  1.00  0.00           H  
ATOM   1279  HB1 ALA    82      82.846  64.762 121.638  1.00  0.00           H  
ATOM   1280  HB2 ALA    82      83.336  66.073 122.710  1.00  0.00           H  
ATOM   1281  HB3 ALA    82      84.126  66.063 121.183  1.00  0.00           H  
ATOM   1282  N   SER    83      85.827  65.419 124.620  1.00  0.00           N  
ATOM   1283  CA  SER    83      86.095  65.713 126.016  1.00  0.00           C  
ATOM   1284  C   SER    83      84.870  66.475 126.594  1.00  0.00           C  
ATOM   1285  O   SER    83      84.236  67.262 125.946  1.00  0.00           O  
ATOM   1286  CB  SER    83      87.329  66.569 126.149  1.00  0.00           C  
ATOM   1287  OG  SER    83      88.509  65.977 125.630  1.00  0.00           O  
ATOM   1288  H   SER    83      86.493  65.723 123.924  1.00  0.00           H  
ATOM   1289  HA  SER    83      86.313  64.810 126.586  1.00  0.00           H  
ATOM   1290  HB2 SER    83      87.251  67.588 125.770  1.00  0.00           H  
ATOM   1291  HB3 SER    83      87.609  66.814 127.173  1.00  0.00           H  
ATOM   1292  HG  SER    83      89.064  65.799 126.393  1.00  0.00           H  
ATOM   1293  N   THR    84      84.599  66.114 127.864  1.00  0.00           N  
ATOM   1294  CA  THR    84      83.436  66.658 128.705  1.00  0.00           C  
ATOM   1295  C   THR    84      83.879  67.602 129.825  1.00  0.00           C  
ATOM   1296  O   THR    84      82.946  68.225 130.352  1.00  0.00           O  
ATOM   1297  CB  THR    84      82.516  65.536 129.281  1.00  0.00           C  
ATOM   1298  CG2 THR    84      81.998  64.695 128.139  1.00  0.00           C  
ATOM   1299  OG1 THR    84      83.053  64.772 130.220  1.00  0.00           O  
ATOM   1300  H   THR    84      85.250  65.540 128.380  1.00  0.00           H  
ATOM   1301  HA  THR    84      82.929  67.300 127.985  1.00  0.00           H  
ATOM   1302  HB  THR    84      81.681  66.034 129.773  1.00  0.00           H  
ATOM   1303  HG1 THR    84      82.997  65.200 131.078  1.00  0.00           H  
ATOM   1304 HG21 THR    84      81.798  65.354 127.294  1.00  0.00           H  
ATOM   1305 HG22 THR    84      82.776  64.079 127.686  1.00  0.00           H  
ATOM   1306 HG23 THR    84      81.114  64.115 128.404  1.00  0.00           H  
ATOM   1307  N   GLU    85      85.146  67.697 130.191  1.00  0.00           N  
ATOM   1308  CA  GLU    85      85.671  68.508 131.319  1.00  0.00           C  
ATOM   1309  C   GLU    85      86.566  69.627 130.722  1.00  0.00           C  
ATOM   1310  O   GLU    85      87.356  69.281 129.870  1.00  0.00           O  
ATOM   1311  CB  GLU    85      86.574  67.671 132.192  1.00  0.00           C  
ATOM   1312  CG  GLU    85      85.908  66.737 133.289  1.00  0.00           C  
ATOM   1313  CD  GLU    85      85.062  67.507 134.235  1.00  0.00           C  
ATOM   1314  OE1 GLU    85      83.835  67.189 134.404  1.00  0.00           O  
ATOM   1315  OE2 GLU    85      85.427  68.598 134.710  1.00  0.00           O1-
ATOM   1316  H   GLU    85      85.879  67.223 129.683  1.00  0.00           H  
ATOM   1317  HA  GLU    85      84.902  69.074 131.845  1.00  0.00           H  
ATOM   1318  HB2 GLU    85      87.298  67.149 131.565  1.00  0.00           H  
ATOM   1319  HB3 GLU    85      87.118  68.484 132.671  1.00  0.00           H  
ATOM   1320  HG2 GLU    85      85.437  65.874 132.819  1.00  0.00           H  
ATOM   1321  HG3 GLU    85      86.669  66.321 133.949  1.00  0.00           H  
ATOM   1322  N   ALA    86      86.539  70.898 131.253  1.00  0.00           N  
ATOM   1323  CA  ALA    86      87.531  71.932 130.758  1.00  0.00           C  
ATOM   1324  C   ALA    86      88.920  71.701 131.301  1.00  0.00           C  
ATOM   1325  O   ALA    86      89.596  72.635 131.690  1.00  0.00           O  
ATOM   1326  CB  ALA    86      87.048  73.381 130.992  1.00  0.00           C  
ATOM   1327  H   ALA    86      85.827  71.098 131.941  1.00  0.00           H  
ATOM   1328  HA  ALA    86      87.586  71.737 129.687  1.00  0.00           H  
ATOM   1329  HB1 ALA    86      87.188  73.560 132.058  1.00  0.00           H  
ATOM   1330  HB2 ALA    86      87.746  74.075 130.523  1.00  0.00           H  
ATOM   1331  HB3 ALA    86      86.046  73.650 130.655  1.00  0.00           H  
ATOM   1332  N   SER    87      89.474  70.448 131.198  1.00  0.00           N  
ATOM   1333  CA  SER    87      90.854  70.033 131.530  1.00  0.00           C  
ATOM   1334  C   SER    87      91.354  68.886 130.682  1.00  0.00           C  
ATOM   1335  O   SER    87      90.659  67.869 130.451  1.00  0.00           O  
ATOM   1336  CB  SER    87      90.772  69.652 133.005  1.00  0.00           C  
ATOM   1337  OG  SER    87      92.076  69.473 133.508  1.00  0.00           O  
ATOM   1338  H   SER    87      88.896  69.740 130.767  1.00  0.00           H  
ATOM   1339  HA  SER    87      91.580  70.832 131.383  1.00  0.00           H  
ATOM   1340  HB2 SER    87      90.452  70.586 133.466  1.00  0.00           H  
ATOM   1341  HB3 SER    87      90.056  68.833 133.078  1.00  0.00           H  
ATOM   1342  HG  SER    87      92.248  68.546 133.692  1.00  0.00           H  
ATOM   1343  N   SER    88      92.638  68.824 130.285  1.00  0.00           N  
ATOM   1344  CA  SER    88      93.316  67.895 129.424  1.00  0.00           C  
ATOM   1345  C   SER    88      93.539  66.527 129.991  1.00  0.00           C  
ATOM   1346  O   SER    88      93.764  66.327 131.226  1.00  0.00           O  
ATOM   1347  CB  SER    88      94.731  68.447 129.142  1.00  0.00           C  
ATOM   1348  OG  SER    88      94.750  69.884 129.033  1.00  0.00           O  
ATOM   1349  H   SER    88      93.168  69.583 130.689  1.00  0.00           H  
ATOM   1350  HA  SER    88      92.703  67.800 128.528  1.00  0.00           H  
ATOM   1351  HB2 SER    88      95.443  68.166 129.918  1.00  0.00           H  
ATOM   1352  HB3 SER    88      95.201  68.139 128.207  1.00  0.00           H  
ATOM   1353  HG  SER    88      94.645  70.105 128.104  1.00  0.00           H  
ATOM   1354  N   ASP    89      93.485  65.486 129.141  1.00  0.00           N  
ATOM   1355  CA  ASP    89      94.129  64.123 129.320  1.00  0.00           C  
ATOM   1356  C   ASP    89      95.546  64.122 128.784  1.00  0.00           C  
ATOM   1357  O   ASP    89      96.022  65.120 128.183  1.00  0.00           O  
ATOM   1358  CB  ASP    89      93.295  63.220 128.551  1.00  0.00           C  
ATOM   1359  CG  ASP    89      91.860  62.932 129.109  1.00  0.00           C  
ATOM   1360  OD1 ASP    89      91.659  62.021 129.976  1.00  0.00           O  
ATOM   1361  OD2 ASP    89      90.884  63.592 128.668  1.00  0.00           O1-
ATOM   1362  H   ASP    89      93.453  65.778 128.174  1.00  0.00           H  
ATOM   1363  HA  ASP    89      94.109  63.727 130.335  1.00  0.00           H  
ATOM   1364  HB2 ASP    89      93.119  63.686 127.581  1.00  0.00           H  
ATOM   1365  HB3 ASP    89      93.780  62.302 128.219  1.00  0.00           H  
ATOM   1366  N   LYS    90      96.281  63.085 129.114  1.00  0.00           N  
ATOM   1367  CA  LYS    90      97.720  62.938 129.007  1.00  0.00           C  
ATOM   1368  C   LYS    90      98.051  61.484 128.590  1.00  0.00           C  
ATOM   1369  O   LYS    90      97.371  60.553 129.009  1.00  0.00           O  
ATOM   1370  CB  LYS    90      98.333  63.313 130.380  1.00  0.00           C  
ATOM   1371  CG  LYS    90      98.288  64.777 130.761  1.00  0.00           C  
ATOM   1372  CD  LYS    90      97.205  64.975 131.877  1.00  0.00           C  
ATOM   1373  CE  LYS    90      97.077  66.420 132.238  1.00  0.00           C  
ATOM   1374  NZ  LYS    90      95.843  66.656 133.119  1.00  0.00           N1+
ATOM   1375  H   LYS    90      95.769  62.336 129.558  1.00  0.00           H  
ATOM   1376  HA  LYS    90      98.094  63.727 128.354  1.00  0.00           H  
ATOM   1377  HB2 LYS    90      97.880  62.602 131.071  1.00  0.00           H  
ATOM   1378  HB3 LYS    90      99.382  63.034 130.278  1.00  0.00           H  
ATOM   1379  HG2 LYS    90      99.277  65.002 131.161  1.00  0.00           H  
ATOM   1380  HG3 LYS    90      98.004  65.364 129.887  1.00  0.00           H  
ATOM   1381  HD2 LYS    90      96.237  64.654 131.493  1.00  0.00           H  
ATOM   1382  HD3 LYS    90      97.322  64.196 132.630  1.00  0.00           H  
ATOM   1383  HE2 LYS    90      98.033  66.725 132.664  1.00  0.00           H  
ATOM   1384  HE3 LYS    90      96.929  66.905 131.273  1.00  0.00           H  
ATOM   1385  HZ1 LYS    90      95.719  67.599 133.459  1.00  0.00           H  
ATOM   1386  HZ2 LYS    90      94.982  66.314 132.717  1.00  0.00           H  
ATOM   1387  HZ3 LYS    90      95.916  66.050 133.924  1.00  0.00           H  
ATOM   1388  N   VAL    91      99.166  61.425 127.896  1.00  0.00           N  
ATOM   1389  CA  VAL    91     100.013  60.267 127.712  1.00  0.00           C  
ATOM   1390  C   VAL    91     101.460  60.679 128.108  1.00  0.00           C  
ATOM   1391  O   VAL    91     101.794  61.856 128.093  1.00  0.00           O  
ATOM   1392  CB  VAL    91      99.975  59.794 126.238  1.00  0.00           C  
ATOM   1393  CG1 VAL    91      98.526  59.401 125.856  1.00  0.00           C  
ATOM   1394  CG2 VAL    91     100.391  60.924 125.330  1.00  0.00           C  
ATOM   1395  H   VAL    91      99.553  62.338 127.702  1.00  0.00           H  
ATOM   1396  HA  VAL    91      99.661  59.481 128.379  1.00  0.00           H  
ATOM   1397  HB  VAL    91     100.589  58.894 126.221  1.00  0.00           H  
ATOM   1398 HG11 VAL    91      97.927  60.308 125.938  1.00  0.00           H  
ATOM   1399 HG12 VAL    91      98.487  58.943 124.868  1.00  0.00           H  
ATOM   1400 HG13 VAL    91      98.105  58.634 126.505  1.00  0.00           H  
ATOM   1401 HG21 VAL    91     101.416  61.289 125.409  1.00  0.00           H  
ATOM   1402 HG22 VAL    91     100.342  60.480 124.336  1.00  0.00           H  
ATOM   1403 HG23 VAL    91      99.552  61.599 125.497  1.00  0.00           H  
ATOM   1404  N   THR    92     102.223  59.720 128.642  1.00  0.00           N  
ATOM   1405  CA  THR    92     103.547  59.930 129.309  1.00  0.00           C  
ATOM   1406  C   THR    92     104.360  58.626 129.039  1.00  0.00           C  
ATOM   1407  O   THR    92     103.795  57.545 129.141  1.00  0.00           O  
ATOM   1408  CB  THR    92     103.351  60.184 130.793  1.00  0.00           C  
ATOM   1409  CG2 THR    92     104.679  60.525 131.450  1.00  0.00           C  
ATOM   1410  OG1 THR    92     102.553  61.335 131.119  1.00  0.00           O  
ATOM   1411  H   THR    92     101.836  58.787 128.663  1.00  0.00           H  
ATOM   1412  HA  THR    92     103.947  60.805 128.797  1.00  0.00           H  
ATOM   1413  HB  THR    92     102.902  59.289 131.223  1.00  0.00           H  
ATOM   1414  HG1 THR    92     103.152  62.060 130.931  1.00  0.00           H  
ATOM   1415 HG21 THR    92     104.542  61.111 132.359  1.00  0.00           H  
ATOM   1416 HG22 THR    92     105.090  59.540 131.673  1.00  0.00           H  
ATOM   1417 HG23 THR    92     105.362  60.922 130.699  1.00  0.00           H  
ATOM   1418  N   VAL    93     105.626  58.798 128.774  1.00  0.00           N  
ATOM   1419  CA  VAL    93     106.565  57.695 128.535  1.00  0.00           C  
ATOM   1420  C   VAL    93     107.776  57.933 129.443  1.00  0.00           C  
ATOM   1421  O   VAL    93     108.336  58.992 129.453  1.00  0.00           O  
ATOM   1422  CB  VAL    93     106.838  57.438 127.109  1.00  0.00           C  
ATOM   1423  CG1 VAL    93     107.497  58.583 126.349  1.00  0.00           C  
ATOM   1424  CG2 VAL    93     107.827  56.246 126.978  1.00  0.00           C  
ATOM   1425  H   VAL    93     106.055  59.706 128.666  1.00  0.00           H  
ATOM   1426  HA  VAL    93     106.057  56.831 128.964  1.00  0.00           H  
ATOM   1427  HB  VAL    93     105.921  57.226 126.559  1.00  0.00           H  
ATOM   1428 HG11 VAL    93     107.898  58.242 125.395  1.00  0.00           H  
ATOM   1429 HG12 VAL    93     106.669  59.251 126.112  1.00  0.00           H  
ATOM   1430 HG13 VAL    93     108.294  59.086 126.897  1.00  0.00           H  
ATOM   1431 HG21 VAL    93     107.794  55.934 125.934  1.00  0.00           H  
ATOM   1432 HG22 VAL    93     108.808  56.654 127.223  1.00  0.00           H  
ATOM   1433 HG23 VAL    93     107.599  55.374 127.591  1.00  0.00           H  
ATOM   1434  N   ASN    94     108.248  56.958 130.181  1.00  0.00           N  
ATOM   1435  CA  ASN    94     109.493  56.929 130.949  1.00  0.00           C  
ATOM   1436  C   ASN    94     110.605  55.938 130.465  1.00  0.00           C  
ATOM   1437  O   ASN    94     110.270  54.851 130.037  1.00  0.00           O  
ATOM   1438  CB  ASN    94     109.096  56.697 132.436  1.00  0.00           C  
ATOM   1439  CG  ASN    94     108.106  57.670 132.958  1.00  0.00           C  
ATOM   1440  ND2 ASN    94     106.833  57.367 133.052  1.00  0.00           N  
ATOM   1441  OD1 ASN    94     108.483  58.749 133.269  1.00  0.00           O  
ATOM   1442  H   ASN    94     107.762  56.072 130.201  1.00  0.00           H  
ATOM   1443  HA  ASN    94     109.935  57.918 130.834  1.00  0.00           H  
ATOM   1444  HB2 ASN    94     108.690  55.711 132.662  1.00  0.00           H  
ATOM   1445  HB3 ASN    94     110.059  56.779 132.940  1.00  0.00           H  
ATOM   1446 HD21 ASN    94     106.254  57.948 133.642  1.00  0.00           H  
ATOM   1447 HD22 ASN    94     106.542  56.471 132.688  1.00  0.00           H  
ATOM   1448  N   TYR    95     111.906  56.324 130.565  1.00  0.00           N  
ATOM   1449  CA  TYR    95     113.109  55.593 130.051  1.00  0.00           C  
ATOM   1450  C   TYR    95     114.026  54.979 131.190  1.00  0.00           C  
ATOM   1451  O   TYR    95     114.569  55.786 131.976  1.00  0.00           O  
ATOM   1452  CB  TYR    95     113.782  56.500 129.031  1.00  0.00           C  
ATOM   1453  CG  TYR    95     112.962  56.970 127.824  1.00  0.00           C  
ATOM   1454  CD1 TYR    95     112.732  56.099 126.733  1.00  0.00           C  
ATOM   1455  CD2 TYR    95     112.580  58.321 127.844  1.00  0.00           C  
ATOM   1456  CE1 TYR    95     112.078  56.646 125.622  1.00  0.00           C  
ATOM   1457  CE2 TYR    95     111.757  58.784 126.802  1.00  0.00           C  
ATOM   1458  CZ  TYR    95     111.544  57.982 125.681  1.00  0.00           C  
ATOM   1459  OH  TYR    95     111.063  58.677 124.564  1.00  0.00           O  
ATOM   1460  H   TYR    95     111.989  57.284 130.866  1.00  0.00           H  
ATOM   1461  HA  TYR    95     112.683  54.771 129.474  1.00  0.00           H  
ATOM   1462  HB2 TYR    95     114.070  57.394 129.583  1.00  0.00           H  
ATOM   1463  HB3 TYR    95     114.664  55.926 128.745  1.00  0.00           H  
ATOM   1464  HD1 TYR    95     112.960  55.050 126.845  1.00  0.00           H  
ATOM   1465  HD2 TYR    95     112.738  58.985 128.681  1.00  0.00           H  
ATOM   1466  HE1 TYR    95     111.870  56.066 124.736  1.00  0.00           H  
ATOM   1467  HE2 TYR    95     111.409  59.802 126.895  1.00  0.00           H  
ATOM   1468  HH  TYR    95     111.328  58.286 123.728  1.00  0.00           H  
ATOM   1469  N   TYR    96     114.268  53.670 131.149  1.00  0.00           N  
ATOM   1470  CA  TYR    96     115.351  53.010 131.885  1.00  0.00           C  
ATOM   1471  C   TYR    96     116.531  52.469 131.032  1.00  0.00           C  
ATOM   1472  O   TYR    96     116.387  52.285 129.857  1.00  0.00           O  
ATOM   1473  CB  TYR    96     114.712  51.914 132.641  1.00  0.00           C  
ATOM   1474  CG  TYR    96     113.535  52.284 133.595  1.00  0.00           C  
ATOM   1475  CD1 TYR    96     112.180  52.416 133.160  1.00  0.00           C  
ATOM   1476  CD2 TYR    96     113.814  52.685 134.927  1.00  0.00           C  
ATOM   1477  CE1 TYR    96     111.208  53.017 133.995  1.00  0.00           C  
ATOM   1478  CE2 TYR    96     112.793  53.091 135.813  1.00  0.00           C  
ATOM   1479  CZ  TYR    96     111.510  53.361 135.353  1.00  0.00           C  
ATOM   1480  OH  TYR    96     110.601  53.976 136.209  1.00  0.00           O  
ATOM   1481  H   TYR    96     113.793  53.140 130.433  1.00  0.00           H  
ATOM   1482  HA  TYR    96     115.780  53.680 132.629  1.00  0.00           H  
ATOM   1483  HB2 TYR    96     114.368  51.026 132.111  1.00  0.00           H  
ATOM   1484  HB3 TYR    96     115.483  51.454 133.259  1.00  0.00           H  
ATOM   1485  HD1 TYR    96     111.997  52.170 132.125  1.00  0.00           H  
ATOM   1486  HD2 TYR    96     114.799  52.558 135.353  1.00  0.00           H  
ATOM   1487  HE1 TYR    96     110.283  53.372 133.565  1.00  0.00           H  
ATOM   1488  HE2 TYR    96     113.103  53.244 136.837  1.00  0.00           H  
ATOM   1489  HH  TYR    96     110.991  54.170 137.064  1.00  0.00           H  
ATOM   1490  N   ASP    97     117.718  52.424 131.632  1.00  0.00           N  
ATOM   1491  CA  ASP    97     118.922  51.698 131.215  1.00  0.00           C  
ATOM   1492  C   ASP    97     118.936  50.211 131.599  1.00  0.00           C  
ATOM   1493  O   ASP    97     119.294  49.323 130.827  1.00  0.00           O  
ATOM   1494  CB  ASP    97     120.170  52.317 131.741  1.00  0.00           C  
ATOM   1495  CG  ASP    97     120.228  52.765 133.163  1.00  0.00           C  
ATOM   1496  OD1 ASP    97     119.139  52.705 133.854  1.00  0.00           O  
ATOM   1497  OD2 ASP    97     121.244  53.163 133.668  1.00  0.00           O1-
ATOM   1498  H   ASP    97     117.749  52.564 132.632  1.00  0.00           H  
ATOM   1499  HA  ASP    97     118.944  51.804 130.130  1.00  0.00           H  
ATOM   1500  HB2 ASP    97     120.941  51.556 131.622  1.00  0.00           H  
ATOM   1501  HB3 ASP    97     120.385  53.169 131.097  1.00  0.00           H  
ATOM   1502  N   GLU    98     118.586  49.901 132.865  1.00  0.00           N  
ATOM   1503  CA  GLU    98     118.696  48.605 133.529  1.00  0.00           C  
ATOM   1504  C   GLU    98     117.700  48.404 134.669  1.00  0.00           C  
ATOM   1505  O   GLU    98     116.968  49.373 134.905  1.00  0.00           O  
ATOM   1506  CB  GLU    98     120.142  48.534 134.151  1.00  0.00           C  
ATOM   1507  CG  GLU    98     121.209  47.952 133.193  1.00  0.00           C  
ATOM   1508  CD  GLU    98     120.907  46.561 132.628  1.00  0.00           C  
ATOM   1509  OE1 GLU    98     121.673  46.047 131.763  1.00  0.00           O  
ATOM   1510  OE2 GLU    98     119.868  45.979 133.002  1.00  0.00           O1-
ATOM   1511  H   GLU    98     118.494  50.712 133.459  1.00  0.00           H  
ATOM   1512  HA  GLU    98     118.532  47.741 132.885  1.00  0.00           H  
ATOM   1513  HB2 GLU    98     120.394  49.508 134.570  1.00  0.00           H  
ATOM   1514  HB3 GLU    98     120.238  47.880 135.018  1.00  0.00           H  
ATOM   1515  HG2 GLU    98     121.425  48.605 132.347  1.00  0.00           H  
ATOM   1516  HG3 GLU    98     122.207  47.943 133.629  1.00  0.00           H  
ATOM   1517  N   GLU    99     117.693  47.229 135.255  1.00  0.00           N  
ATOM   1518  CA  GLU    99     116.846  46.974 136.446  1.00  0.00           C  
ATOM   1519  C   GLU    99     116.934  47.914 137.690  1.00  0.00           C  
ATOM   1520  O   GLU    99     117.981  47.949 138.380  1.00  0.00           O  
ATOM   1521  CB  GLU    99     116.859  45.537 136.994  1.00  0.00           C  
ATOM   1522  CG  GLU    99     116.773  44.357 136.002  1.00  0.00           C  
ATOM   1523  CD  GLU    99     115.589  44.475 134.956  1.00  0.00           C  
ATOM   1524  OE1 GLU    99     114.427  44.605 135.350  1.00  0.00           O  
ATOM   1525  OE2 GLU    99     115.849  44.422 133.705  1.00  0.00           O1-
ATOM   1526  H   GLU    99     118.210  46.491 134.799  1.00  0.00           H  
ATOM   1527  HA  GLU    99     115.814  47.034 136.098  1.00  0.00           H  
ATOM   1528  HB2 GLU    99     117.737  45.426 137.631  1.00  0.00           H  
ATOM   1529  HB3 GLU    99     116.016  45.404 137.673  1.00  0.00           H  
ATOM   1530  HG2 GLU    99     117.709  44.445 135.450  1.00  0.00           H  
ATOM   1531  HG3 GLU    99     116.607  43.414 136.522  1.00  0.00           H  
ATOM   1532  N   GLY   100     116.041  48.796 137.856  1.00  0.00           N  
ATOM   1533  CA  GLY   100     116.015  49.889 138.923  1.00  0.00           C  
ATOM   1534  C   GLY   100     114.898  50.933 138.781  1.00  0.00           C  
ATOM   1535  O   GLY   100     114.257  50.946 137.737  1.00  0.00           O  
ATOM   1536  H   GLY   100     115.217  48.790 137.272  1.00  0.00           H  
ATOM   1537  HA2 GLY   100     115.995  49.486 139.935  1.00  0.00           H  
ATOM   1538  HA3 GLY   100     116.954  50.441 138.876  1.00  0.00           H  
ATOM   1539  N   SER   101     114.596  51.685 139.890  1.00  0.00           N  
ATOM   1540  CA  SER   101     113.445  52.523 140.192  1.00  0.00           C  
ATOM   1541  C   SER   101     113.412  53.866 139.471  1.00  0.00           C  
ATOM   1542  O   SER   101     112.430  54.319 138.952  1.00  0.00           O  
ATOM   1543  CB  SER   101     113.187  52.913 141.670  1.00  0.00           C  
ATOM   1544  OG  SER   101     113.322  51.864 142.628  1.00  0.00           O  
ATOM   1545  H   SER   101     115.307  51.662 140.607  1.00  0.00           H  
ATOM   1546  HA  SER   101     112.557  51.958 139.909  1.00  0.00           H  
ATOM   1547  HB2 SER   101     113.867  53.693 142.010  1.00  0.00           H  
ATOM   1548  HB3 SER   101     112.193  53.350 141.761  1.00  0.00           H  
ATOM   1549  HG  SER   101     112.931  51.021 142.387  1.00  0.00           H  
ATOM   1550  N   ILE   102     114.635  54.438 139.448  1.00  0.00           N  
ATOM   1551  CA  ILE   102     114.958  55.833 138.902  1.00  0.00           C  
ATOM   1552  C   ILE   102     114.985  55.776 137.431  1.00  0.00           C  
ATOM   1553  O   ILE   102     116.004  55.224 136.982  1.00  0.00           O  
ATOM   1554  CB  ILE   102     116.352  56.220 139.598  1.00  0.00           C  
ATOM   1555  CG1 ILE   102     116.087  56.549 141.125  1.00  0.00           C  
ATOM   1556  CG2 ILE   102     117.049  57.363 138.879  1.00  0.00           C  
ATOM   1557  CD1 ILE   102     117.191  56.127 142.013  1.00  0.00           C  
ATOM   1558  H   ILE   102     115.314  53.988 140.045  1.00  0.00           H  
ATOM   1559  HA  ILE   102     114.215  56.582 139.176  1.00  0.00           H  
ATOM   1560  HB  ILE   102     116.984  55.331 139.590  1.00  0.00           H  
ATOM   1561 HG12 ILE   102     115.787  57.584 141.290  1.00  0.00           H  
ATOM   1562 HG13 ILE   102     115.268  55.893 141.421  1.00  0.00           H  
ATOM   1563 HG21 ILE   102     117.815  57.818 139.507  1.00  0.00           H  
ATOM   1564 HG22 ILE   102     117.472  57.058 137.922  1.00  0.00           H  
ATOM   1565 HG23 ILE   102     116.298  58.153 138.857  1.00  0.00           H  
ATOM   1566 HD11 ILE   102     118.138  56.601 141.753  1.00  0.00           H  
ATOM   1567 HD12 ILE   102     117.057  56.465 143.040  1.00  0.00           H  
ATOM   1568 HD13 ILE   102     117.402  55.060 141.940  1.00  0.00           H  
ATOM   1569  N   PRO   103     114.130  56.472 136.633  1.00  0.00           N  
ATOM   1570  CA  PRO   103     114.177  56.478 135.158  1.00  0.00           C  
ATOM   1571  C   PRO   103     115.209  57.568 134.774  1.00  0.00           C  
ATOM   1572  O   PRO   103     115.469  58.529 135.515  1.00  0.00           O  
ATOM   1573  CB  PRO   103     112.793  56.946 134.687  1.00  0.00           C  
ATOM   1574  CG  PRO   103     112.135  57.614 135.878  1.00  0.00           C  
ATOM   1575  CD  PRO   103     112.837  56.987 137.068  1.00  0.00           C  
ATOM   1576  HA  PRO   103     114.418  55.521 134.695  1.00  0.00           H  
ATOM   1577  HB2 PRO   103     112.870  57.633 133.844  1.00  0.00           H  
ATOM   1578  HB3 PRO   103     112.137  56.170 134.292  1.00  0.00           H  
ATOM   1579  HG2 PRO   103     112.368  58.679 135.908  1.00  0.00           H  
ATOM   1580  HG3 PRO   103     111.077  57.383 136.000  1.00  0.00           H  
ATOM   1581  HD2 PRO   103     112.854  57.680 137.909  1.00  0.00           H  
ATOM   1582  HD3 PRO   103     112.259  56.145 137.449  1.00  0.00           H  
ATOM   1583  N   ILE   104     115.830  57.458 133.608  1.00  0.00           N  
ATOM   1584  CA  ILE   104     116.796  58.423 133.014  1.00  0.00           C  
ATOM   1585  C   ILE   104     116.095  59.755 132.943  1.00  0.00           C  
ATOM   1586  O   ILE   104     116.528  60.802 133.382  1.00  0.00           O  
ATOM   1587  CB  ILE   104     117.286  57.867 131.666  1.00  0.00           C  
ATOM   1588  CG1 ILE   104     118.196  56.542 131.882  1.00  0.00           C  
ATOM   1589  CG2 ILE   104     118.062  58.930 130.841  1.00  0.00           C  
ATOM   1590  CD1 ILE   104     118.614  56.038 130.501  1.00  0.00           C  
ATOM   1591  H   ILE   104     115.578  56.623 133.099  1.00  0.00           H  
ATOM   1592  HA  ILE   104     117.626  58.526 133.712  1.00  0.00           H  
ATOM   1593  HB  ILE   104     116.502  57.484 131.012  1.00  0.00           H  
ATOM   1594 HG12 ILE   104     119.110  56.813 132.412  1.00  0.00           H  
ATOM   1595 HG13 ILE   104     117.576  55.716 132.231  1.00  0.00           H  
ATOM   1596 HG21 ILE   104     118.949  59.207 131.411  1.00  0.00           H  
ATOM   1597 HG22 ILE   104     118.458  58.619 129.874  1.00  0.00           H  
ATOM   1598 HG23 ILE   104     117.408  59.788 130.679  1.00  0.00           H  
ATOM   1599 HD11 ILE   104     119.425  56.569 130.003  1.00  0.00           H  
ATOM   1600 HD12 ILE   104     119.071  55.053 130.601  1.00  0.00           H  
ATOM   1601 HD13 ILE   104     117.670  55.870 129.983  1.00  0.00           H  
ATOM   1602  N   ASP   105     114.936  59.786 132.303  1.00  0.00           N  
ATOM   1603  CA  ASP   105     113.986  60.891 132.154  1.00  0.00           C  
ATOM   1604  C   ASP   105     112.646  60.416 131.599  1.00  0.00           C  
ATOM   1605  O   ASP   105     112.477  59.282 131.237  1.00  0.00           O  
ATOM   1606  CB  ASP   105     114.672  61.849 131.142  1.00  0.00           C  
ATOM   1607  CG  ASP   105     114.436  63.363 131.538  1.00  0.00           C  
ATOM   1608  OD1 ASP   105     115.267  64.224 131.184  1.00  0.00           O  
ATOM   1609  OD2 ASP   105     113.353  63.634 132.200  1.00  0.00           O1-
ATOM   1610  H   ASP   105     114.550  58.909 131.985  1.00  0.00           H  
ATOM   1611  HA  ASP   105     113.842  61.403 133.105  1.00  0.00           H  
ATOM   1612  HB2 ASP   105     115.747  61.671 131.123  1.00  0.00           H  
ATOM   1613  HB3 ASP   105     114.194  61.730 130.169  1.00  0.00           H  
ATOM   1614  N   GLN   106     111.791  61.436 131.453  1.00  0.00           N  
ATOM   1615  CA  GLN   106     110.398  61.361 131.105  1.00  0.00           C  
ATOM   1616  C   GLN   106     110.001  62.167 129.874  1.00  0.00           C  
ATOM   1617  O   GLN   106     110.492  63.310 129.684  1.00  0.00           O  
ATOM   1618  CB  GLN   106     109.496  61.699 132.336  1.00  0.00           C  
ATOM   1619  CG  GLN   106     108.077  62.015 131.936  1.00  0.00           C  
ATOM   1620  CD  GLN   106     107.159  62.084 133.156  1.00  0.00           C  
ATOM   1621  NE2 GLN   106     107.337  61.174 134.067  1.00  0.00           N  
ATOM   1622  OE1 GLN   106     106.236  62.862 133.299  1.00  0.00           O  
ATOM   1623  H   GLN   106     112.102  62.390 131.575  1.00  0.00           H  
ATOM   1624  HA  GLN   106     110.196  60.302 130.946  1.00  0.00           H  
ATOM   1625  HB2 GLN   106     109.705  61.025 133.167  1.00  0.00           H  
ATOM   1626  HB3 GLN   106     109.883  62.619 132.773  1.00  0.00           H  
ATOM   1627  HG2 GLN   106     107.933  62.952 131.398  1.00  0.00           H  
ATOM   1628  HG3 GLN   106     107.657  61.222 131.318  1.00  0.00           H  
ATOM   1629 HE21 GLN   106     106.843  61.194 134.947  1.00  0.00           H  
ATOM   1630 HE22 GLN   106     108.024  60.445 133.939  1.00  0.00           H  
ATOM   1631  N   ALA   107     109.178  61.647 128.971  1.00  0.00           N  
ATOM   1632  CA  ALA   107     108.499  62.482 127.913  1.00  0.00           C  
ATOM   1633  C   ALA   107     106.978  62.330 127.852  1.00  0.00           C  
ATOM   1634  O   ALA   107     106.503  61.276 128.225  1.00  0.00           O  
ATOM   1635  CB  ALA   107     109.058  62.148 126.622  1.00  0.00           C  
ATOM   1636  H   ALA   107     108.941  60.671 129.084  1.00  0.00           H  
ATOM   1637  HA  ALA   107     108.851  63.478 128.179  1.00  0.00           H  
ATOM   1638  HB1 ALA   107     108.612  61.241 126.214  1.00  0.00           H  
ATOM   1639  HB2 ALA   107     108.913  62.851 125.802  1.00  0.00           H  
ATOM   1640  HB3 ALA   107     110.131  61.967 126.681  1.00  0.00           H  
ATOM   1641  N   GLY   108     106.156  63.238 127.153  1.00  0.00           N  
ATOM   1642  CA  GLY   108     104.736  63.094 127.312  1.00  0.00           C  
ATOM   1643  C   GLY   108     103.972  64.065 126.306  1.00  0.00           C  
ATOM   1644  O   GLY   108     104.627  64.803 125.603  1.00  0.00           O  
ATOM   1645  H   GLY   108     106.555  64.064 126.730  1.00  0.00           H  
ATOM   1646  HA2 GLY   108     104.318  62.088 127.268  1.00  0.00           H  
ATOM   1647  HA3 GLY   108     104.666  63.525 128.310  1.00  0.00           H  
ATOM   1648  N   LEU   109     102.663  64.004 126.249  1.00  0.00           N  
ATOM   1649  CA  LEU   109     101.848  64.882 125.391  1.00  0.00           C  
ATOM   1650  C   LEU   109     100.492  65.143 126.058  1.00  0.00           C  
ATOM   1651  O   LEU   109     100.012  64.245 126.733  1.00  0.00           O  
ATOM   1652  CB  LEU   109     101.796  64.314 123.972  1.00  0.00           C  
ATOM   1653  CG  LEU   109     100.952  65.138 122.993  1.00  0.00           C  
ATOM   1654  CD1 LEU   109     101.568  66.533 122.658  1.00  0.00           C  
ATOM   1655  CD2 LEU   109     100.800  64.385 121.691  1.00  0.00           C  
ATOM   1656  H   LEU   109     102.133  63.318 126.766  1.00  0.00           H  
ATOM   1657  HA  LEU   109     102.373  65.836 125.423  1.00  0.00           H  
ATOM   1658  HB2 LEU   109     102.822  64.271 123.607  1.00  0.00           H  
ATOM   1659  HB3 LEU   109     101.507  63.271 124.107  1.00  0.00           H  
ATOM   1660  HG  LEU   109      99.950  65.304 123.391  1.00  0.00           H  
ATOM   1661 HD11 LEU   109     101.650  66.995 123.642  1.00  0.00           H  
ATOM   1662 HD12 LEU   109     102.587  66.402 122.293  1.00  0.00           H  
ATOM   1663 HD13 LEU   109     101.105  67.088 121.842  1.00  0.00           H  
ATOM   1664 HD21 LEU   109     101.773  64.051 121.330  1.00  0.00           H  
ATOM   1665 HD22 LEU   109     100.214  63.491 121.906  1.00  0.00           H  
ATOM   1666 HD23 LEU   109     100.137  64.939 121.026  1.00  0.00           H  
ATOM   1667  N   PHE   110      99.961  66.379 125.960  1.00  0.00           N  
ATOM   1668  CA  PHE   110      98.608  66.735 126.398  1.00  0.00           C  
ATOM   1669  C   PHE   110      97.627  66.569 125.338  1.00  0.00           C  
ATOM   1670  O   PHE   110      97.890  66.927 124.225  1.00  0.00           O  
ATOM   1671  CB  PHE   110      98.593  68.182 126.896  1.00  0.00           C  
ATOM   1672  CG  PHE   110      98.767  68.421 128.384  1.00  0.00           C  
ATOM   1673  CD1 PHE   110      99.508  67.530 129.157  1.00  0.00           C  
ATOM   1674  CD2 PHE   110      98.317  69.617 128.947  1.00  0.00           C  
ATOM   1675  CE1 PHE   110      99.799  67.842 130.556  1.00  0.00           C  
ATOM   1676  CE2 PHE   110      98.447  69.871 130.346  1.00  0.00           C  
ATOM   1677  CZ  PHE   110      99.266  69.066 131.127  1.00  0.00           C  
ATOM   1678  H   PHE   110     100.425  67.127 125.466  1.00  0.00           H  
ATOM   1679  HA  PHE   110      98.315  66.103 127.236  1.00  0.00           H  
ATOM   1680  HB2 PHE   110      99.381  68.680 126.332  1.00  0.00           H  
ATOM   1681  HB3 PHE   110      97.620  68.602 126.642  1.00  0.00           H  
ATOM   1682  HD1 PHE   110      99.934  66.649 128.701  1.00  0.00           H  
ATOM   1683  HD2 PHE   110      97.857  70.341 128.291  1.00  0.00           H  
ATOM   1684  HE1 PHE   110     100.407  67.150 131.121  1.00  0.00           H  
ATOM   1685  HE2 PHE   110      98.067  70.763 130.822  1.00  0.00           H  
ATOM   1686  HZ  PHE   110      99.493  69.132 132.181  1.00  0.00           H  
ATOM   1687  N   LEU   111      96.330  66.197 125.539  1.00  0.00           N  
ATOM   1688  CA  LEU   111      95.315  66.054 124.434  1.00  0.00           C  
ATOM   1689  C   LEU   111      93.988  66.536 124.884  1.00  0.00           C  
ATOM   1690  O   LEU   111      93.620  66.313 126.041  1.00  0.00           O  
ATOM   1691  CB  LEU   111      95.334  64.569 123.958  1.00  0.00           C  
ATOM   1692  CG  LEU   111      96.666  63.888 123.549  1.00  0.00           C  
ATOM   1693  CD1 LEU   111      97.003  62.657 124.393  1.00  0.00           C  
ATOM   1694  CD2 LEU   111      96.577  63.438 122.105  1.00  0.00           C  
ATOM   1695  H   LEU   111      96.049  65.906 126.465  1.00  0.00           H  
ATOM   1696  HA  LEU   111      95.682  66.656 123.603  1.00  0.00           H  
ATOM   1697  HB2 LEU   111      94.930  64.027 124.813  1.00  0.00           H  
ATOM   1698  HB3 LEU   111      94.623  64.403 123.149  1.00  0.00           H  
ATOM   1699  HG  LEU   111      97.478  64.606 123.427  1.00  0.00           H  
ATOM   1700 HD11 LEU   111      97.910  62.232 123.961  1.00  0.00           H  
ATOM   1701 HD12 LEU   111      97.181  63.027 125.403  1.00  0.00           H  
ATOM   1702 HD13 LEU   111      96.247  61.875 124.464  1.00  0.00           H  
ATOM   1703 HD21 LEU   111      97.543  63.024 121.817  1.00  0.00           H  
ATOM   1704 HD22 LEU   111      95.931  62.561 122.078  1.00  0.00           H  
ATOM   1705 HD23 LEU   111      96.283  64.190 121.373  1.00  0.00           H  
ATOM   1706  N   THR   112      93.194  67.095 123.969  1.00  0.00           N  
ATOM   1707  CA  THR   112      91.792  67.300 124.149  1.00  0.00           C  
ATOM   1708  C   THR   112      91.033  66.996 122.910  1.00  0.00           C  
ATOM   1709  O   THR   112      91.417  67.375 121.825  1.00  0.00           O  
ATOM   1710  CB  THR   112      91.484  68.763 124.661  1.00  0.00           C  
ATOM   1711  CG2 THR   112      90.020  69.134 124.509  1.00  0.00           C  
ATOM   1712  OG1 THR   112      91.904  68.853 125.999  1.00  0.00           O  
ATOM   1713  H   THR   112      93.593  67.326 123.071  1.00  0.00           H  
ATOM   1714  HA  THR   112      91.370  66.662 124.925  1.00  0.00           H  
ATOM   1715  HB  THR   112      92.182  69.392 124.109  1.00  0.00           H  
ATOM   1716  HG1 THR   112      92.838  69.070 126.045  1.00  0.00           H  
ATOM   1717 HG21 THR   112      89.386  68.738 125.303  1.00  0.00           H  
ATOM   1718 HG22 THR   112      89.990  70.221 124.581  1.00  0.00           H  
ATOM   1719 HG23 THR   112      89.559  68.719 123.613  1.00  0.00           H  
ATOM   1720  N   ALA   113      90.017  66.211 123.071  1.00  0.00           N  
ATOM   1721  CA  ALA   113      89.110  65.795 121.936  1.00  0.00           C  
ATOM   1722  C   ALA   113      87.916  66.704 121.765  1.00  0.00           C  
ATOM   1723  O   ALA   113      87.294  67.084 122.703  1.00  0.00           O  
ATOM   1724  CB  ALA   113      88.589  64.367 122.346  1.00  0.00           C  
ATOM   1725  H   ALA   113      89.718  65.868 123.973  1.00  0.00           H  
ATOM   1726  HA  ALA   113      89.665  65.677 121.005  1.00  0.00           H  
ATOM   1727  HB1 ALA   113      87.960  64.332 123.235  1.00  0.00           H  
ATOM   1728  HB2 ALA   113      88.371  63.818 121.431  1.00  0.00           H  
ATOM   1729  HB3 ALA   113      89.500  63.823 122.599  1.00  0.00           H  
ATOM   1730  N   ILE   114      87.656  67.057 120.439  1.00  0.00           N  
ATOM   1731  CA  ILE   114      86.652  68.004 119.923  1.00  0.00           C  
ATOM   1732  C   ILE   114      85.976  67.510 118.672  1.00  0.00           C  
ATOM   1733  O   ILE   114      86.658  66.839 117.878  1.00  0.00           O  
ATOM   1734  CB  ILE   114      87.342  69.400 119.822  1.00  0.00           C  
ATOM   1735  CG1 ILE   114      87.732  69.962 121.273  1.00  0.00           C  
ATOM   1736  CG2 ILE   114      86.396  70.429 119.102  1.00  0.00           C  
ATOM   1737  CD1 ILE   114      88.500  71.281 121.243  1.00  0.00           C  
ATOM   1738  H   ILE   114      88.359  66.723 119.795  1.00  0.00           H  
ATOM   1739  HA  ILE   114      85.919  68.166 120.714  1.00  0.00           H  
ATOM   1740  HB  ILE   114      88.216  69.504 119.178  1.00  0.00           H  
ATOM   1741 HG12 ILE   114      86.799  70.119 121.815  1.00  0.00           H  
ATOM   1742 HG13 ILE   114      88.341  69.216 121.783  1.00  0.00           H  
ATOM   1743 HG21 ILE   114      86.311  70.248 118.031  1.00  0.00           H  
ATOM   1744 HG22 ILE   114      85.426  70.522 119.591  1.00  0.00           H  
ATOM   1745 HG23 ILE   114      86.807  71.438 119.100  1.00  0.00           H  
ATOM   1746 HD11 ILE   114      89.280  71.269 120.482  1.00  0.00           H  
ATOM   1747 HD12 ILE   114      87.788  72.080 121.036  1.00  0.00           H  
ATOM   1748 HD13 ILE   114      88.759  71.682 122.223  1.00  0.00           H  
ATOM   1749  N   GLU   115      84.720  67.812 118.437  1.00  0.00           N  
ATOM   1750  CA  GLU   115      83.950  67.511 117.178  1.00  0.00           C  
ATOM   1751  C   GLU   115      83.443  68.741 116.468  1.00  0.00           C  
ATOM   1752  O   GLU   115      82.827  69.555 117.102  1.00  0.00           O  
ATOM   1753  CB  GLU   115      82.884  66.412 117.357  1.00  0.00           C  
ATOM   1754  CG  GLU   115      82.082  66.018 116.074  1.00  0.00           C  
ATOM   1755  CD  GLU   115      80.939  65.015 116.547  1.00  0.00           C  
ATOM   1756  OE1 GLU   115      81.264  63.915 117.039  1.00  0.00           O  
ATOM   1757  OE2 GLU   115      79.776  65.256 116.220  1.00  0.00           O1-
ATOM   1758  H   GLU   115      84.183  68.320 119.125  1.00  0.00           H  
ATOM   1759  HA  GLU   115      84.579  67.048 116.418  1.00  0.00           H  
ATOM   1760  HB2 GLU   115      83.440  65.517 117.637  1.00  0.00           H  
ATOM   1761  HB3 GLU   115      82.145  66.719 118.097  1.00  0.00           H  
ATOM   1762  HG2 GLU   115      81.590  66.936 115.750  1.00  0.00           H  
ATOM   1763  HG3 GLU   115      82.725  65.612 115.293  1.00  0.00           H  
ATOM   1764  N   ILE   116      83.705  68.761 115.198  1.00  0.00           N  
ATOM   1765  CA  ILE   116      83.261  69.890 114.254  1.00  0.00           C  
ATOM   1766  C   ILE   116      82.731  69.298 112.951  1.00  0.00           C  
ATOM   1767  O   ILE   116      83.330  68.403 112.390  1.00  0.00           O  
ATOM   1768  CB  ILE   116      84.489  70.753 114.024  1.00  0.00           C  
ATOM   1769  CG1 ILE   116      85.252  71.236 115.299  1.00  0.00           C  
ATOM   1770  CG2 ILE   116      84.081  71.929 113.029  1.00  0.00           C  
ATOM   1771  CD1 ILE   116      86.565  72.052 114.977  1.00  0.00           C  
ATOM   1772  H   ILE   116      84.303  68.072 114.765  1.00  0.00           H  
ATOM   1773  HA  ILE   116      82.490  70.383 114.845  1.00  0.00           H  
ATOM   1774  HB  ILE   116      85.275  70.189 113.520  1.00  0.00           H  
ATOM   1775 HG12 ILE   116      84.571  71.893 115.838  1.00  0.00           H  
ATOM   1776 HG13 ILE   116      85.466  70.387 115.948  1.00  0.00           H  
ATOM   1777 HG21 ILE   116      83.031  72.164 113.206  1.00  0.00           H  
ATOM   1778 HG22 ILE   116      84.774  72.770 113.043  1.00  0.00           H  
ATOM   1779 HG23 ILE   116      84.111  71.461 112.046  1.00  0.00           H  
ATOM   1780 HD11 ILE   116      87.090  72.262 115.908  1.00  0.00           H  
ATOM   1781 HD12 ILE   116      87.254  71.459 114.375  1.00  0.00           H  
ATOM   1782 HD13 ILE   116      86.431  73.056 114.575  1.00  0.00           H  
ATOM   1783  N   SER   117      81.651  69.809 112.350  1.00  0.00           N  
ATOM   1784  CA  SER   117      80.988  69.335 111.133  1.00  0.00           C  
ATOM   1785  C   SER   117      79.939  70.372 110.598  1.00  0.00           C  
ATOM   1786  O   SER   117      79.596  71.338 111.268  1.00  0.00           O  
ATOM   1787  CB  SER   117      80.301  67.964 111.372  1.00  0.00           C  
ATOM   1788  OG  SER   117      79.634  67.542 110.238  1.00  0.00           O  
ATOM   1789  H   SER   117      81.129  70.523 112.839  1.00  0.00           H  
ATOM   1790  HA  SER   117      81.657  69.225 110.279  1.00  0.00           H  
ATOM   1791  HB2 SER   117      81.037  67.194 111.601  1.00  0.00           H  
ATOM   1792  HB3 SER   117      79.618  68.175 112.195  1.00  0.00           H  
ATOM   1793  HG  SER   117      80.336  67.460 109.587  1.00  0.00           H  
ATOM   1794  N   LEU   118      79.642  70.208 109.285  1.00  0.00           N  
ATOM   1795  CA  LEU   118      78.638  70.948 108.654  1.00  0.00           C  
ATOM   1796  C   LEU   118      77.735  70.042 107.760  1.00  0.00           C  
ATOM   1797  O   LEU   118      78.239  69.292 106.904  1.00  0.00           O  
ATOM   1798  CB  LEU   118      79.374  72.114 107.973  1.00  0.00           C  
ATOM   1799  CG  LEU   118      78.539  73.017 106.971  1.00  0.00           C  
ATOM   1800  CD1 LEU   118      77.626  74.098 107.706  1.00  0.00           C  
ATOM   1801  CD2 LEU   118      79.542  73.752 106.057  1.00  0.00           C  
ATOM   1802  H   LEU   118      80.072  69.465 108.752  1.00  0.00           H  
ATOM   1803  HA  LEU   118      78.072  71.437 109.447  1.00  0.00           H  
ATOM   1804  HB2 LEU   118      79.674  72.824 108.744  1.00  0.00           H  
ATOM   1805  HB3 LEU   118      80.233  71.772 107.395  1.00  0.00           H  
ATOM   1806  HG  LEU   118      77.888  72.388 106.364  1.00  0.00           H  
ATOM   1807 HD11 LEU   118      77.142  74.658 106.906  1.00  0.00           H  
ATOM   1808 HD12 LEU   118      76.844  73.640 108.311  1.00  0.00           H  
ATOM   1809 HD13 LEU   118      78.236  74.810 108.262  1.00  0.00           H  
ATOM   1810 HD21 LEU   118      79.950  73.001 105.380  1.00  0.00           H  
ATOM   1811 HD22 LEU   118      79.005  74.458 105.424  1.00  0.00           H  
ATOM   1812 HD23 LEU   118      80.342  74.276 106.580  1.00  0.00           H  
ATOM   1813  N   ASP   119      76.412  70.191 107.872  1.00  0.00           N  
ATOM   1814  CA  ASP   119      75.463  69.384 107.167  1.00  0.00           C  
ATOM   1815  C   ASP   119      74.351  70.188 106.582  1.00  0.00           C  
ATOM   1816  O   ASP   119      73.925  71.183 107.090  1.00  0.00           O  
ATOM   1817  CB  ASP   119      74.746  68.447 108.133  1.00  0.00           C  
ATOM   1818  CG  ASP   119      75.570  67.225 108.571  1.00  0.00           C  
ATOM   1819  OD1 ASP   119      75.592  66.819 109.846  1.00  0.00           O  
ATOM   1820  OD2 ASP   119      76.163  66.548 107.731  1.00  0.00           O1-
ATOM   1821  H   ASP   119      76.105  70.939 108.477  1.00  0.00           H  
ATOM   1822  HA  ASP   119      75.896  68.793 106.360  1.00  0.00           H  
ATOM   1823  HB2 ASP   119      74.384  69.014 108.990  1.00  0.00           H  
ATOM   1824  HB3 ASP   119      73.830  68.025 107.718  1.00  0.00           H  
ATOM   1825  N   VAL   120      73.640  69.554 105.639  1.00  0.00           N  
ATOM   1826  CA  VAL   120      72.558  69.921 104.731  1.00  0.00           C  
ATOM   1827  C   VAL   120      71.636  68.798 104.458  1.00  0.00           C  
ATOM   1828  O   VAL   120      71.660  67.683 105.029  1.00  0.00           O  
ATOM   1829  CB  VAL   120      73.128  70.521 103.440  1.00  0.00           C  
ATOM   1830  CG1 VAL   120      73.913  71.828 103.885  1.00  0.00           C  
ATOM   1831  CG2 VAL   120      74.105  69.676 102.591  1.00  0.00           C  
ATOM   1832  H   VAL   120      74.074  68.669 105.420  1.00  0.00           H  
ATOM   1833  HA  VAL   120      72.059  70.721 105.278  1.00  0.00           H  
ATOM   1834  HB  VAL   120      72.357  70.736 102.700  1.00  0.00           H  
ATOM   1835 HG11 VAL   120      73.332  72.349 104.645  1.00  0.00           H  
ATOM   1836 HG12 VAL   120      74.881  71.627 104.345  1.00  0.00           H  
ATOM   1837 HG13 VAL   120      74.113  72.515 103.062  1.00  0.00           H  
ATOM   1838 HG21 VAL   120      74.299  70.347 101.754  1.00  0.00           H  
ATOM   1839 HG22 VAL   120      75.053  69.429 103.069  1.00  0.00           H  
ATOM   1840 HG23 VAL   120      73.602  68.747 102.323  1.00  0.00           H  
ATOM   1841  N   ASP   121      70.602  69.107 103.645  1.00  0.00           N  
ATOM   1842  CA  ASP   121      69.623  68.120 103.198  1.00  0.00           C  
ATOM   1843  C   ASP   121      70.281  67.074 102.178  1.00  0.00           C  
ATOM   1844  O   ASP   121      71.054  67.385 101.280  1.00  0.00           O  
ATOM   1845  CB  ASP   121      68.568  68.874 102.443  1.00  0.00           C  
ATOM   1846  CG  ASP   121      67.490  67.915 101.955  1.00  0.00           C  
ATOM   1847  OD1 ASP   121      67.243  66.823 102.544  1.00  0.00           O  
ATOM   1848  OD2 ASP   121      66.888  68.341 100.935  1.00  0.00           O1-
ATOM   1849  H   ASP   121      70.510  70.045 103.281  1.00  0.00           H  
ATOM   1850  HA  ASP   121      69.164  67.595 104.035  1.00  0.00           H  
ATOM   1851  HB2 ASP   121      68.174  69.602 103.152  1.00  0.00           H  
ATOM   1852  HB3 ASP   121      69.033  69.413 101.618  1.00  0.00           H  
ATOM   1853  N   ALA   122      70.015  65.773 102.398  1.00  0.00           N  
ATOM   1854  CA  ALA   122      70.670  64.669 101.667  1.00  0.00           C  
ATOM   1855  C   ALA   122      69.604  64.073 100.766  1.00  0.00           C  
ATOM   1856  O   ALA   122      69.791  64.077  99.585  1.00  0.00           O  
ATOM   1857  CB  ALA   122      71.240  63.734 102.787  1.00  0.00           C  
ATOM   1858  H   ALA   122      69.389  65.522 103.149  1.00  0.00           H  
ATOM   1859  HA  ALA   122      71.484  65.085 101.073  1.00  0.00           H  
ATOM   1860  HB1 ALA   122      71.846  62.962 102.313  1.00  0.00           H  
ATOM   1861  HB2 ALA   122      71.963  64.307 103.366  1.00  0.00           H  
ATOM   1862  HB3 ALA   122      70.422  63.205 103.277  1.00  0.00           H  
ATOM   1863  N   ASP   123      68.484  63.545 101.333  1.00  0.00           N  
ATOM   1864  CA  ASP   123      67.460  62.801 100.563  1.00  0.00           C  
ATOM   1865  C   ASP   123      66.423  63.645  99.892  1.00  0.00           C  
ATOM   1866  O   ASP   123      65.501  63.116  99.199  1.00  0.00           O  
ATOM   1867  CB  ASP   123      66.810  61.775 101.515  1.00  0.00           C  
ATOM   1868  CG  ASP   123      66.235  62.293 102.857  1.00  0.00           C  
ATOM   1869  OD1 ASP   123      66.211  63.523 103.049  1.00  0.00           O  
ATOM   1870  OD2 ASP   123      65.851  61.480 103.688  1.00  0.00           O1-
ATOM   1871  H   ASP   123      68.360  63.698 102.324  1.00  0.00           H  
ATOM   1872  HA  ASP   123      67.875  62.259  99.714  1.00  0.00           H  
ATOM   1873  HB2 ASP   123      66.028  61.226 100.990  1.00  0.00           H  
ATOM   1874  HB3 ASP   123      67.633  61.077 101.668  1.00  0.00           H  
ATOM   1875  N   ARG   124      66.540  65.018  99.920  1.00  0.00           N  
ATOM   1876  CA  ARG   124      65.747  65.943  99.094  1.00  0.00           C  
ATOM   1877  C   ARG   124      64.291  66.198  99.470  1.00  0.00           C  
ATOM   1878  O   ARG   124      63.382  66.034  98.683  1.00  0.00           O  
ATOM   1879  CB  ARG   124      65.769  65.600  97.590  1.00  0.00           C  
ATOM   1880  CG  ARG   124      67.169  65.750  96.996  1.00  0.00           C  
ATOM   1881  CD  ARG   124      67.294  65.272  95.618  1.00  0.00           C  
ATOM   1882  NE  ARG   124      68.632  65.653  95.173  1.00  0.00           N  
ATOM   1883  CZ  ARG   124      69.315  65.227  94.117  1.00  0.00           C  
ATOM   1884  NH1 ARG   124      68.867  64.367  93.224  1.00  0.00           N1+
ATOM   1885  NH2 ARG   124      70.526  65.624  93.903  1.00  0.00           N  
ATOM   1886  H   ARG   124      67.225  65.388 100.563  1.00  0.00           H  
ATOM   1887  HA  ARG   124      66.262  66.903  99.139  1.00  0.00           H  
ATOM   1888  HB2 ARG   124      65.498  64.582  97.310  1.00  0.00           H  
ATOM   1889  HB3 ARG   124      65.093  66.286  97.079  1.00  0.00           H  
ATOM   1890  HG2 ARG   124      67.352  66.819  97.102  1.00  0.00           H  
ATOM   1891  HG3 ARG   124      67.900  65.283  97.656  1.00  0.00           H  
ATOM   1892  HD2 ARG   124      67.313  64.183  95.617  1.00  0.00           H  
ATOM   1893  HD3 ARG   124      66.469  65.649  95.014  1.00  0.00           H  
ATOM   1894  HE  ARG   124      69.116  66.391  95.665  1.00  0.00           H  
ATOM   1895 HH11 ARG   124      67.894  64.100  93.198  1.00  0.00           H  
ATOM   1896 HH12 ARG   124      69.417  64.164  92.402  1.00  0.00           H  
ATOM   1897 HH21 ARG   124      71.013  66.084  94.658  1.00  0.00           H  
ATOM   1898 HH22 ARG   124      70.952  65.264  93.061  1.00  0.00           H  
ATOM   1899  N   ASP   125      64.179  66.687 100.678  1.00  0.00           N  
ATOM   1900  CA  ASP   125      63.016  67.268 101.293  1.00  0.00           C  
ATOM   1901  C   ASP   125      63.338  68.504 102.129  1.00  0.00           C  
ATOM   1902  O   ASP   125      62.658  68.764 103.122  1.00  0.00           O  
ATOM   1903  CB  ASP   125      62.304  66.134 101.982  1.00  0.00           C  
ATOM   1904  CG  ASP   125      63.092  65.422 103.146  1.00  0.00           C  
ATOM   1905  OD1 ASP   125      62.621  64.363 103.675  1.00  0.00           O  
ATOM   1906  OD2 ASP   125      64.179  65.825 103.449  1.00  0.00           O1-
ATOM   1907  H   ASP   125      65.058  66.962 101.094  1.00  0.00           H  
ATOM   1908  HA  ASP   125      62.339  67.673 100.541  1.00  0.00           H  
ATOM   1909  HB2 ASP   125      61.410  66.557 102.439  1.00  0.00           H  
ATOM   1910  HB3 ASP   125      61.891  65.456 101.235  1.00  0.00           H  
ATOM   1911  N   GLY   126      64.342  69.350 101.800  1.00  0.00           N  
ATOM   1912  CA  GLY   126      64.699  70.599 102.476  1.00  0.00           C  
ATOM   1913  C   GLY   126      65.212  70.590 103.951  1.00  0.00           C  
ATOM   1914  O   GLY   126      65.967  71.456 104.334  1.00  0.00           O  
ATOM   1915  H   GLY   126      64.949  69.058 101.047  1.00  0.00           H  
ATOM   1916  HA2 GLY   126      65.419  71.062 101.802  1.00  0.00           H  
ATOM   1917  HA3 GLY   126      63.885  71.316 102.368  1.00  0.00           H  
ATOM   1918  N   VAL   127      64.790  69.563 104.762  1.00  0.00           N  
ATOM   1919  CA  VAL   127      65.107  69.251 106.157  1.00  0.00           C  
ATOM   1920  C   VAL   127      66.494  68.581 106.334  1.00  0.00           C  
ATOM   1921  O   VAL   127      66.639  67.459 105.822  1.00  0.00           O  
ATOM   1922  CB  VAL   127      64.035  68.454 106.900  1.00  0.00           C  
ATOM   1923  CG1 VAL   127      64.578  68.066 108.377  1.00  0.00           C  
ATOM   1924  CG2 VAL   127      62.722  69.203 106.994  1.00  0.00           C  
ATOM   1925  H   VAL   127      64.004  69.085 104.344  1.00  0.00           H  
ATOM   1926  HA  VAL   127      65.070  70.223 106.649  1.00  0.00           H  
ATOM   1927  HB  VAL   127      63.942  67.505 106.373  1.00  0.00           H  
ATOM   1928 HG11 VAL   127      63.773  67.693 109.011  1.00  0.00           H  
ATOM   1929 HG12 VAL   127      65.278  67.231 108.369  1.00  0.00           H  
ATOM   1930 HG13 VAL   127      64.964  68.962 108.863  1.00  0.00           H  
ATOM   1931 HG21 VAL   127      61.993  68.532 107.449  1.00  0.00           H  
ATOM   1932 HG22 VAL   127      62.771  70.084 107.634  1.00  0.00           H  
ATOM   1933 HG23 VAL   127      62.330  69.482 106.017  1.00  0.00           H  
ATOM   1934  N   VAL   128      67.409  69.249 107.178  1.00  0.00           N  
ATOM   1935  CA  VAL   128      68.850  68.908 107.215  1.00  0.00           C  
ATOM   1936  C   VAL   128      69.101  67.516 107.847  1.00  0.00           C  
ATOM   1937  O   VAL   128      68.466  67.222 108.857  1.00  0.00           O  
ATOM   1938  CB  VAL   128      69.621  70.156 107.894  1.00  0.00           C  
ATOM   1939  CG1 VAL   128      71.073  69.729 107.874  1.00  0.00           C  
ATOM   1940  CG2 VAL   128      69.373  71.449 107.104  1.00  0.00           C  
ATOM   1941  H   VAL   128      67.082  69.905 107.874  1.00  0.00           H  
ATOM   1942  HA  VAL   128      69.213  68.856 106.189  1.00  0.00           H  
ATOM   1943  HB  VAL   128      69.144  70.261 108.869  1.00  0.00           H  
ATOM   1944 HG11 VAL   128      71.356  68.988 107.126  1.00  0.00           H  
ATOM   1945 HG12 VAL   128      71.588  70.681 108.001  1.00  0.00           H  
ATOM   1946 HG13 VAL   128      71.115  69.245 108.850  1.00  0.00           H  
ATOM   1947 HG21 VAL   128      69.601  71.207 106.066  1.00  0.00           H  
ATOM   1948 HG22 VAL   128      68.367  71.868 107.085  1.00  0.00           H  
ATOM   1949 HG23 VAL   128      70.011  72.243 107.494  1.00  0.00           H  
ATOM   1950  N   GLU   129      70.041  66.750 107.289  1.00  0.00           N  
ATOM   1951  CA  GLU   129      70.422  65.455 107.887  1.00  0.00           C  
ATOM   1952  C   GLU   129      71.574  65.555 108.957  1.00  0.00           C  
ATOM   1953  O   GLU   129      72.069  66.682 109.234  1.00  0.00           O  
ATOM   1954  CB  GLU   129      70.866  64.410 106.816  1.00  0.00           C  
ATOM   1955  CG  GLU   129      69.645  63.532 106.296  1.00  0.00           C  
ATOM   1956  CD  GLU   129      68.540  64.429 105.740  1.00  0.00           C  
ATOM   1957  OE1 GLU   129      68.682  64.987 104.647  1.00  0.00           O  
ATOM   1958  OE2 GLU   129      67.428  64.485 106.312  1.00  0.00           O1-
ATOM   1959  H   GLU   129      70.622  67.079 106.532  1.00  0.00           H  
ATOM   1960  HA  GLU   129      69.550  64.989 108.348  1.00  0.00           H  
ATOM   1961  HB2 GLU   129      71.308  64.894 105.945  1.00  0.00           H  
ATOM   1962  HB3 GLU   129      71.663  63.791 107.226  1.00  0.00           H  
ATOM   1963  HG2 GLU   129      69.945  62.795 105.552  1.00  0.00           H  
ATOM   1964  HG3 GLU   129      69.255  62.936 107.121  1.00  0.00           H  
ATOM   1965  N   LYS   130      71.824  64.435 109.566  1.00  0.00           N  
ATOM   1966  CA  LYS   130      73.054  64.248 110.396  1.00  0.00           C  
ATOM   1967  C   LYS   130      74.137  63.338 109.834  1.00  0.00           C  
ATOM   1968  O   LYS   130      74.023  62.113 109.841  1.00  0.00           O  
ATOM   1969  CB  LYS   130      72.577  63.820 111.874  1.00  0.00           C  
ATOM   1970  CG  LYS   130      71.929  64.911 112.728  1.00  0.00           C  
ATOM   1971  CD  LYS   130      71.742  64.534 114.140  1.00  0.00           C  
ATOM   1972  CE  LYS   130      71.436  65.740 114.973  1.00  0.00           C  
ATOM   1973  NZ  LYS   130      71.417  65.472 116.458  1.00  0.00           N1+
ATOM   1974  H   LYS   130      71.234  63.616 109.558  1.00  0.00           H  
ATOM   1975  HA  LYS   130      73.530  65.226 110.473  1.00  0.00           H  
ATOM   1976  HB2 LYS   130      71.889  62.995 111.689  1.00  0.00           H  
ATOM   1977  HB3 LYS   130      73.463  63.391 112.342  1.00  0.00           H  
ATOM   1978  HG2 LYS   130      72.566  65.785 112.592  1.00  0.00           H  
ATOM   1979  HG3 LYS   130      70.958  65.076 112.261  1.00  0.00           H  
ATOM   1980  HD2 LYS   130      71.024  63.716 114.203  1.00  0.00           H  
ATOM   1981  HD3 LYS   130      72.741  64.269 114.487  1.00  0.00           H  
ATOM   1982  HE2 LYS   130      72.269  66.404 114.742  1.00  0.00           H  
ATOM   1983  HE3 LYS   130      70.466  66.139 114.676  1.00  0.00           H  
ATOM   1984  HZ1 LYS   130      70.984  66.242 116.949  1.00  0.00           H  
ATOM   1985  HZ2 LYS   130      70.730  64.738 116.563  1.00  0.00           H  
ATOM   1986  HZ3 LYS   130      72.220  64.966 116.803  1.00  0.00           H  
ATOM   1987  N   ASN   131      75.213  63.952 109.243  1.00  0.00           N  
ATOM   1988  CA  ASN   131      76.444  63.232 108.913  1.00  0.00           C  
ATOM   1989  C   ASN   131      76.362  62.134 107.833  1.00  0.00           C  
ATOM   1990  O   ASN   131      76.657  60.971 108.063  1.00  0.00           O  
ATOM   1991  CB  ASN   131      77.227  62.870 110.231  1.00  0.00           C  
ATOM   1992  CG  ASN   131      78.163  64.038 110.613  1.00  0.00           C  
ATOM   1993  ND2 ASN   131      77.850  65.330 110.308  1.00  0.00           N  
ATOM   1994  OD1 ASN   131      79.296  63.763 111.027  1.00  0.00           O  
ATOM   1995  H   ASN   131      75.195  64.947 109.074  1.00  0.00           H  
ATOM   1996  HA  ASN   131      77.108  63.962 108.449  1.00  0.00           H  
ATOM   1997  HB2 ASN   131      76.561  62.723 111.081  1.00  0.00           H  
ATOM   1998  HB3 ASN   131      77.926  62.068 109.993  1.00  0.00           H  
ATOM   1999 HD21 ASN   131      78.478  66.045 110.645  1.00  0.00           H  
ATOM   2000 HD22 ASN   131      76.953  65.648 109.969  1.00  0.00           H  
ATOM   2001  N   ASN   132      75.725  62.551 106.748  1.00  0.00           N  
ATOM   2002  CA  ASN   132      75.645  61.703 105.509  1.00  0.00           C  
ATOM   2003  C   ASN   132      77.040  61.556 104.848  1.00  0.00           C  
ATOM   2004  O   ASN   132      77.659  62.533 104.443  1.00  0.00           O  
ATOM   2005  CB  ASN   132      74.580  62.300 104.635  1.00  0.00           C  
ATOM   2006  CG  ASN   132      74.497  61.479 103.385  1.00  0.00           C  
ATOM   2007  ND2 ASN   132      73.561  60.586 103.230  1.00  0.00           N  
ATOM   2008  OD1 ASN   132      75.365  61.707 102.558  1.00  0.00           O  
ATOM   2009  H   ASN   132      75.274  63.450 106.656  1.00  0.00           H  
ATOM   2010  HA  ASN   132      75.280  60.712 105.779  1.00  0.00           H  
ATOM   2011  HB2 ASN   132      73.644  62.354 105.191  1.00  0.00           H  
ATOM   2012  HB3 ASN   132      74.899  63.335 104.513  1.00  0.00           H  
ATOM   2013 HD21 ASN   132      73.676  60.141 102.330  1.00  0.00           H  
ATOM   2014 HD22 ASN   132      72.851  60.395 103.923  1.00  0.00           H  
ATOM   2015  N   PRO   133      77.618  60.341 104.767  1.00  0.00           N  
ATOM   2016  CA  PRO   133      79.031  60.110 104.306  1.00  0.00           C  
ATOM   2017  C   PRO   133      79.183  60.319 102.774  1.00  0.00           C  
ATOM   2018  O   PRO   133      80.064  59.758 102.165  1.00  0.00           O  
ATOM   2019  CB  PRO   133      79.402  58.662 104.627  1.00  0.00           C  
ATOM   2020  CG  PRO   133      78.010  57.955 104.559  1.00  0.00           C  
ATOM   2021  CD  PRO   133      77.150  59.087 105.239  1.00  0.00           C  
ATOM   2022  HA  PRO   133      79.716  60.797 104.802  1.00  0.00           H  
ATOM   2023  HB2 PRO   133      80.086  58.168 103.938  1.00  0.00           H  
ATOM   2024  HB3 PRO   133      79.635  58.622 105.691  1.00  0.00           H  
ATOM   2025  HG2 PRO   133      77.723  57.796 103.520  1.00  0.00           H  
ATOM   2026  HG3 PRO   133      78.160  57.070 105.177  1.00  0.00           H  
ATOM   2027  HD2 PRO   133      76.085  59.040 105.011  1.00  0.00           H  
ATOM   2028  HD3 PRO   133      77.329  59.080 106.314  1.00  0.00           H  
ATOM   2029  N   LYS   134      78.217  61.046 102.095  1.00  0.00           N  
ATOM   2030  CA  LYS   134      78.265  61.431 100.723  1.00  0.00           C  
ATOM   2031  C   LYS   134      78.023  63.012 100.488  1.00  0.00           C  
ATOM   2032  O   LYS   134      77.994  63.467  99.318  1.00  0.00           O  
ATOM   2033  CB  LYS   134      77.261  60.555  99.994  1.00  0.00           C  
ATOM   2034  CG  LYS   134      77.241  60.680  98.472  1.00  0.00           C  
ATOM   2035  CD  LYS   134      76.416  59.568  97.674  1.00  0.00           C  
ATOM   2036  CE  LYS   134      76.440  59.803  96.194  1.00  0.00           C  
ATOM   2037  NZ  LYS   134      75.833  58.681  95.376  1.00  0.00           N1+
ATOM   2038  H   LYS   134      77.519  61.449 102.703  1.00  0.00           H  
ATOM   2039  HA  LYS   134      79.300  61.342 100.394  1.00  0.00           H  
ATOM   2040  HB2 LYS   134      77.429  59.542 100.362  1.00  0.00           H  
ATOM   2041  HB3 LYS   134      76.274  60.754 100.412  1.00  0.00           H  
ATOM   2042  HG2 LYS   134      76.948  61.621  98.008  1.00  0.00           H  
ATOM   2043  HG3 LYS   134      78.265  60.476  98.158  1.00  0.00           H  
ATOM   2044  HD2 LYS   134      76.850  58.600  97.925  1.00  0.00           H  
ATOM   2045  HD3 LYS   134      75.389  59.663  98.026  1.00  0.00           H  
ATOM   2046  HE2 LYS   134      75.844  60.708  96.078  1.00  0.00           H  
ATOM   2047  HE3 LYS   134      77.447  59.948  95.801  1.00  0.00           H  
ATOM   2048  HZ1 LYS   134      74.869  58.456  95.577  1.00  0.00           H  
ATOM   2049  HZ2 LYS   134      75.888  58.851  94.382  1.00  0.00           H  
ATOM   2050  HZ3 LYS   134      76.396  57.865  95.565  1.00  0.00           H  
ATOM   2051  N   LYS   135      77.819  63.831 101.483  1.00  0.00           N  
ATOM   2052  CA  LYS   135      77.283  65.228 101.318  1.00  0.00           C  
ATOM   2053  C   LYS   135      78.129  66.235 100.555  1.00  0.00           C  
ATOM   2054  O   LYS   135      77.669  67.269 100.084  1.00  0.00           O  
ATOM   2055  CB  LYS   135      76.953  65.777 102.735  1.00  0.00           C  
ATOM   2056  CG  LYS   135      78.170  66.143 103.499  1.00  0.00           C  
ATOM   2057  CD  LYS   135      77.928  66.136 105.042  1.00  0.00           C  
ATOM   2058  CE  LYS   135      79.245  66.191 105.903  1.00  0.00           C  
ATOM   2059  NZ  LYS   135      78.962  66.115 107.358  1.00  0.00           N1+
ATOM   2060  H   LYS   135      77.806  63.409 102.400  1.00  0.00           H  
ATOM   2061  HA  LYS   135      76.366  65.080 100.748  1.00  0.00           H  
ATOM   2062  HB2 LYS   135      76.285  66.628 102.605  1.00  0.00           H  
ATOM   2063  HB3 LYS   135      76.389  65.034 103.298  1.00  0.00           H  
ATOM   2064  HG2 LYS   135      78.908  65.347 103.394  1.00  0.00           H  
ATOM   2065  HG3 LYS   135      78.681  67.075 103.256  1.00  0.00           H  
ATOM   2066  HD2 LYS   135      77.307  67.007 105.249  1.00  0.00           H  
ATOM   2067  HD3 LYS   135      77.369  65.206 105.148  1.00  0.00           H  
ATOM   2068  HE2 LYS   135      79.890  65.349 105.655  1.00  0.00           H  
ATOM   2069  HE3 LYS   135      79.739  67.138 105.684  1.00  0.00           H  
ATOM   2070  HZ1 LYS   135      78.193  66.726 107.592  1.00  0.00           H  
ATOM   2071  HZ2 LYS   135      78.769  65.155 107.607  1.00  0.00           H  
ATOM   2072  HZ3 LYS   135      79.774  66.503 107.816  1.00  0.00           H  
ATOM   2073  N   ALA   136      79.432  65.913 100.287  1.00  0.00           N  
ATOM   2074  CA  ALA   136      80.424  66.634  99.366  1.00  0.00           C  
ATOM   2075  C   ALA   136      80.279  66.254  97.839  1.00  0.00           C  
ATOM   2076  O   ALA   136      81.097  66.712  97.059  1.00  0.00           O  
ATOM   2077  CB  ALA   136      81.837  66.375  99.829  1.00  0.00           C  
ATOM   2078  H   ALA   136      79.742  65.169 100.896  1.00  0.00           H  
ATOM   2079  HA  ALA   136      80.283  67.714  99.414  1.00  0.00           H  
ATOM   2080  HB1 ALA   136      82.167  65.434  99.389  1.00  0.00           H  
ATOM   2081  HB2 ALA   136      82.456  67.250  99.630  1.00  0.00           H  
ATOM   2082  HB3 ALA   136      81.798  66.314 100.917  1.00  0.00           H  
ATOM   2083  N   SER   137      79.194  65.540  97.454  1.00  0.00           N  
ATOM   2084  CA  SER   137      78.792  65.046  96.125  1.00  0.00           C  
ATOM   2085  C   SER   137      77.347  65.269  95.810  1.00  0.00           C  
ATOM   2086  O   SER   137      76.529  65.473  96.708  1.00  0.00           O  
ATOM   2087  CB  SER   137      78.906  63.535  96.242  1.00  0.00           C  
ATOM   2088  OG  SER   137      80.180  63.038  96.770  1.00  0.00           O  
ATOM   2089  H   SER   137      78.723  65.059  98.207  1.00  0.00           H  
ATOM   2090  HA  SER   137      79.401  65.365  95.280  1.00  0.00           H  
ATOM   2091  HB2 SER   137      78.113  63.230  96.924  1.00  0.00           H  
ATOM   2092  HB3 SER   137      78.631  63.153  95.259  1.00  0.00           H  
ATOM   2093  HG  SER   137      80.086  63.190  97.713  1.00  0.00           H  
ATOM   2094  N   TRP   138      76.972  65.209  94.518  1.00  0.00           N  
ATOM   2095  CA  TRP   138      75.597  65.435  94.070  1.00  0.00           C  
ATOM   2096  C   TRP   138      75.131  64.491  92.928  1.00  0.00           C  
ATOM   2097  O   TRP   138      75.952  64.167  92.039  1.00  0.00           O  
ATOM   2098  CB  TRP   138      75.500  66.919  93.743  1.00  0.00           C  
ATOM   2099  CG  TRP   138      74.129  67.523  93.615  1.00  0.00           C  
ATOM   2100  CD1 TRP   138      73.516  68.294  94.473  1.00  0.00           C  
ATOM   2101  CD2 TRP   138      73.112  67.370  92.558  1.00  0.00           C  
ATOM   2102  CE2 TRP   138      71.926  68.130  92.855  1.00  0.00           C  
ATOM   2103  CE3 TRP   138      73.218  66.766  91.298  1.00  0.00           C  
ATOM   2104  NE1 TRP   138      72.173  68.594  94.131  1.00  0.00           N  
ATOM   2105  CZ2 TRP   138      70.834  67.991  92.038  1.00  0.00           C  
ATOM   2106  CZ3 TRP   138      72.157  66.852  90.392  1.00  0.00           C  
ATOM   2107  CH2 TRP   138      70.930  67.418  90.811  1.00  0.00           C  
ATOM   2108  H   TRP   138      77.628  65.113  93.756  1.00  0.00           H  
ATOM   2109  HA  TRP   138      74.873  65.438  94.885  1.00  0.00           H  
ATOM   2110  HB2 TRP   138      76.161  67.495  94.392  1.00  0.00           H  
ATOM   2111  HB3 TRP   138      76.028  66.910  92.790  1.00  0.00           H  
ATOM   2112  HD1 TRP   138      73.927  68.615  95.419  1.00  0.00           H  
ATOM   2113  HE1 TRP   138      71.545  69.053  94.775  1.00  0.00           H  
ATOM   2114  HE3 TRP   138      74.139  66.273  91.023  1.00  0.00           H  
ATOM   2115  HZ2 TRP   138      69.903  68.408  92.395  1.00  0.00           H  
ATOM   2116  HZ3 TRP   138      72.099  66.203  89.530  1.00  0.00           H  
ATOM   2117  HH2 TRP   138      70.064  67.343  90.170  1.00  0.00           H  
ATOM   2118  N   THR   139      73.936  63.941  92.938  1.00  0.00           N  
ATOM   2119  CA  THR   139      73.459  62.993  91.849  1.00  0.00           C  
ATOM   2120  C   THR   139      71.991  63.156  91.419  1.00  0.00           C  
ATOM   2121  O   THR   139      71.138  63.741  92.065  1.00  0.00           O  
ATOM   2122  CB  THR   139      73.621  61.536  92.309  1.00  0.00           C  
ATOM   2123  CG2 THR   139      75.028  60.992  92.408  1.00  0.00           C  
ATOM   2124  OG1 THR   139      72.966  61.305  93.426  1.00  0.00           O  
ATOM   2125  H   THR   139      73.311  64.140  93.706  1.00  0.00           H  
ATOM   2126  HA  THR   139      74.154  63.129  91.021  1.00  0.00           H  
ATOM   2127  HB  THR   139      73.083  61.046  91.497  1.00  0.00           H  
ATOM   2128  HG1 THR   139      73.461  61.792  94.088  1.00  0.00           H  
ATOM   2129 HG21 THR   139      75.649  61.574  93.089  1.00  0.00           H  
ATOM   2130 HG22 THR   139      74.877  59.922  92.551  1.00  0.00           H  
ATOM   2131 HG23 THR   139      75.467  61.051  91.412  1.00  0.00           H  
ATOM   2132  N   TRP   140      71.771  62.671  90.183  1.00  0.00           N  
ATOM   2133  CA  TRP   140      70.504  62.645  89.484  1.00  0.00           C  
ATOM   2134  C   TRP   140      69.584  61.463  89.730  1.00  0.00           C  
ATOM   2135  O   TRP   140      69.998  60.448  90.253  1.00  0.00           O  
ATOM   2136  CB  TRP   140      70.763  62.732  87.997  1.00  0.00           C  
ATOM   2137  CG  TRP   140      71.182  64.091  87.516  1.00  0.00           C  
ATOM   2138  CD1 TRP   140      72.499  64.520  87.437  1.00  0.00           C  
ATOM   2139  CD2 TRP   140      70.338  65.209  87.215  1.00  0.00           C  
ATOM   2140  CE2 TRP   140      71.185  66.271  86.725  1.00  0.00           C  
ATOM   2141  CE3 TRP   140      68.920  65.464  87.234  1.00  0.00           C  
ATOM   2142  NE1 TRP   140      72.491  65.807  86.868  1.00  0.00           N  
ATOM   2143  CZ2 TRP   140      70.647  67.389  86.166  1.00  0.00           C  
ATOM   2144  CZ3 TRP   140      68.378  66.626  86.656  1.00  0.00           C  
ATOM   2145  CH2 TRP   140      69.248  67.634  86.115  1.00  0.00           C  
ATOM   2146  H   TRP   140      72.511  62.234  89.653  1.00  0.00           H  
ATOM   2147  HA  TRP   140      69.969  63.576  89.671  1.00  0.00           H  
ATOM   2148  HB2 TRP   140      71.502  61.981  87.716  1.00  0.00           H  
ATOM   2149  HB3 TRP   140      69.858  62.397  87.489  1.00  0.00           H  
ATOM   2150  HD1 TRP   140      73.423  63.990  87.618  1.00  0.00           H  
ATOM   2151  HE1 TRP   140      73.262  66.375  86.548  1.00  0.00           H  
ATOM   2152  HE3 TRP   140      68.279  64.703  87.653  1.00  0.00           H  
ATOM   2153  HZ2 TRP   140      71.322  68.118  85.742  1.00  0.00           H  
ATOM   2154  HZ3 TRP   140      67.309  66.755  86.577  1.00  0.00           H  
ATOM   2155  HH2 TRP   140      68.939  68.627  85.825  1.00  0.00           H  
ATOM   2156  N   GLY   141      68.317  61.647  89.482  1.00  0.00           N  
ATOM   2157  CA  GLY   141      67.330  60.615  89.426  1.00  0.00           C  
ATOM   2158  C   GLY   141      66.406  60.526  90.743  1.00  0.00           C  
ATOM   2159  O   GLY   141      66.516  61.398  91.572  1.00  0.00           O  
ATOM   2160  H   GLY   141      67.932  62.540  89.211  1.00  0.00           H  
ATOM   2161  HA2 GLY   141      66.784  60.848  88.511  1.00  0.00           H  
ATOM   2162  HA3 GLY   141      67.781  59.636  89.267  1.00  0.00           H  
ATOM   2163  N   PRO   142      65.481  59.514  90.744  1.00  0.00           N  
ATOM   2164  CA  PRO   142      64.582  59.431  91.884  1.00  0.00           C  
ATOM   2165  C   PRO   142      65.443  59.071  93.160  1.00  0.00           C  
ATOM   2166  O   PRO   142      65.097  59.574  94.234  1.00  0.00           O  
ATOM   2167  CB  PRO   142      63.644  58.304  91.467  1.00  0.00           C  
ATOM   2168  CG  PRO   142      63.643  58.282  89.961  1.00  0.00           C  
ATOM   2169  CD  PRO   142      65.074  58.675  89.667  1.00  0.00           C  
ATOM   2170  HA  PRO   142      64.099  60.374  92.141  1.00  0.00           H  
ATOM   2171  HB2 PRO   142      64.001  57.323  91.781  1.00  0.00           H  
ATOM   2172  HB3 PRO   142      62.675  58.335  91.964  1.00  0.00           H  
ATOM   2173  HG2 PRO   142      63.333  57.300  89.605  1.00  0.00           H  
ATOM   2174  HG3 PRO   142      62.922  59.006  89.582  1.00  0.00           H  
ATOM   2175  HD2 PRO   142      65.702  57.785  89.671  1.00  0.00           H  
ATOM   2176  HD3 PRO   142      65.220  59.052  88.655  1.00  0.00           H  
ATOM   2177  N   GLU   143      66.452  58.288  92.965  1.00  0.00           N  
ATOM   2178  CA  GLU   143      67.342  57.817  94.054  1.00  0.00           C  
ATOM   2179  C   GLU   143      68.554  58.851  94.331  1.00  0.00           C  
ATOM   2180  O   GLU   143      69.329  58.658  95.268  1.00  0.00           O  
ATOM   2181  CB  GLU   143      67.625  56.365  93.770  1.00  0.00           C  
ATOM   2182  CG  GLU   143      68.928  56.212  92.950  1.00  0.00           C  
ATOM   2183  CD  GLU   143      68.785  56.615  91.534  1.00  0.00           C  
ATOM   2184  OE1 GLU   143      69.842  56.632  90.897  1.00  0.00           O  
ATOM   2185  OE2 GLU   143      67.687  56.704  90.965  1.00  0.00           O1-
ATOM   2186  H   GLU   143      66.578  57.928  92.030  1.00  0.00           H  
ATOM   2187  HA  GLU   143      66.820  57.865  95.010  1.00  0.00           H  
ATOM   2188  HB2 GLU   143      67.725  55.857  94.730  1.00  0.00           H  
ATOM   2189  HB3 GLU   143      66.790  55.996  93.176  1.00  0.00           H  
ATOM   2190  HG2 GLU   143      69.841  56.664  93.339  1.00  0.00           H  
ATOM   2191  HG3 GLU   143      69.132  55.142  92.982  1.00  0.00           H  
ATOM   2192  N   GLY   144      68.660  59.874  93.506  1.00  0.00           N  
ATOM   2193  CA  GLY   144      69.709  60.875  93.674  1.00  0.00           C  
ATOM   2194  C   GLY   144      69.622  61.651  94.957  1.00  0.00           C  
ATOM   2195  O   GLY   144      68.681  61.452  95.720  1.00  0.00           O  
ATOM   2196  H   GLY   144      68.032  60.144  92.763  1.00  0.00           H  
ATOM   2197  HA2 GLY   144      70.686  60.390  93.668  1.00  0.00           H  
ATOM   2198  HA3 GLY   144      69.658  61.565  92.832  1.00  0.00           H  
ATOM   2199  N   GLN   145      70.639  62.372  95.365  1.00  0.00           N  
ATOM   2200  CA  GLN   145      70.872  62.996  96.627  1.00  0.00           C  
ATOM   2201  C   GLN   145      71.725  64.253  96.628  1.00  0.00           C  
ATOM   2202  O   GLN   145      72.377  64.645  95.599  1.00  0.00           O  
ATOM   2203  CB  GLN   145      71.500  61.936  97.597  1.00  0.00           C  
ATOM   2204  CG  GLN   145      72.847  61.312  97.202  1.00  0.00           C  
ATOM   2205  CD  GLN   145      73.915  62.291  96.637  1.00  0.00           C  
ATOM   2206  NE2 GLN   145      74.638  63.070  97.464  1.00  0.00           N  
ATOM   2207  OE1 GLN   145      74.173  62.339  95.465  1.00  0.00           O  
ATOM   2208  H   GLN   145      71.427  62.442  94.738  1.00  0.00           H  
ATOM   2209  HA  GLN   145      69.853  63.236  96.932  1.00  0.00           H  
ATOM   2210  HB2 GLN   145      71.628  62.351  98.597  1.00  0.00           H  
ATOM   2211  HB3 GLN   145      70.837  61.087  97.761  1.00  0.00           H  
ATOM   2212  HG2 GLN   145      73.215  60.753  98.062  1.00  0.00           H  
ATOM   2213  HG3 GLN   145      72.645  60.629  96.377  1.00  0.00           H  
ATOM   2214 HE21 GLN   145      75.360  63.678  97.107  1.00  0.00           H  
ATOM   2215 HE22 GLN   145      74.372  63.053  98.439  1.00  0.00           H  
ATOM   2216  N   GLY   146      71.666  64.922  97.706  1.00  0.00           N  
ATOM   2217  CA  GLY   146      72.467  66.111  97.810  1.00  0.00           C  
ATOM   2218  C   GLY   146      71.639  67.402  97.469  1.00  0.00           C  
ATOM   2219  O   GLY   146      70.808  67.465  96.593  1.00  0.00           O  
ATOM   2220  H   GLY   146      71.096  64.541  98.448  1.00  0.00           H  
ATOM   2221  HA2 GLY   146      72.816  66.202  98.838  1.00  0.00           H  
ATOM   2222  HA3 GLY   146      73.393  66.051  97.238  1.00  0.00           H  
ATOM   2223  N   ALA   147      71.861  68.473  98.310  1.00  0.00           N  
ATOM   2224  CA  ALA   147      70.982  69.612  98.436  1.00  0.00           C  
ATOM   2225  C   ALA   147      70.708  70.558  97.252  1.00  0.00           C  
ATOM   2226  O   ALA   147      71.591  70.807  96.445  1.00  0.00           O  
ATOM   2227  CB  ALA   147      71.520  70.550  99.614  1.00  0.00           C  
ATOM   2228  H   ALA   147      72.591  68.427  99.006  1.00  0.00           H  
ATOM   2229  HA  ALA   147      69.987  69.241  98.685  1.00  0.00           H  
ATOM   2230  HB1 ALA   147      71.714  69.873 100.447  1.00  0.00           H  
ATOM   2231  HB2 ALA   147      72.444  70.966  99.213  1.00  0.00           H  
ATOM   2232  HB3 ALA   147      70.777  71.290  99.911  1.00  0.00           H  
ATOM   2233  N   ILE   148      69.566  71.010  97.123  1.00  0.00           N  
ATOM   2234  CA  ILE   148      69.038  71.793  95.926  1.00  0.00           C  
ATOM   2235  C   ILE   148      68.760  73.234  96.397  1.00  0.00           C  
ATOM   2236  O   ILE   148      68.128  73.381  97.469  1.00  0.00           O  
ATOM   2237  CB  ILE   148      67.776  71.117  95.361  1.00  0.00           C  
ATOM   2238  CG1 ILE   148      68.229  69.887  94.623  1.00  0.00           C  
ATOM   2239  CG2 ILE   148      67.067  72.142  94.395  1.00  0.00           C  
ATOM   2240  CD1 ILE   148      67.005  68.854  94.427  1.00  0.00           C  
ATOM   2241  H   ILE   148      68.905  70.908  97.879  1.00  0.00           H  
ATOM   2242  HA  ILE   148      69.865  71.864  95.219  1.00  0.00           H  
ATOM   2243  HB  ILE   148      67.069  70.712  96.085  1.00  0.00           H  
ATOM   2244 HG12 ILE   148      68.559  69.990  93.590  1.00  0.00           H  
ATOM   2245 HG13 ILE   148      68.929  69.281  95.198  1.00  0.00           H  
ATOM   2246 HG21 ILE   148      67.728  72.455  93.587  1.00  0.00           H  
ATOM   2247 HG22 ILE   148      66.249  71.655  93.865  1.00  0.00           H  
ATOM   2248 HG23 ILE   148      66.756  73.083  94.848  1.00  0.00           H  
ATOM   2249 HD11 ILE   148      66.446  68.614  95.331  1.00  0.00           H  
ATOM   2250 HD12 ILE   148      66.248  69.199  93.722  1.00  0.00           H  
ATOM   2251 HD13 ILE   148      67.441  67.910  94.099  1.00  0.00           H  
ATOM   2252  N   LEU   149      69.288  74.289  95.703  1.00  0.00           N  
ATOM   2253  CA  LEU   149      69.233  75.671  96.032  1.00  0.00           C  
ATOM   2254  C   LEU   149      68.461  76.522  95.015  1.00  0.00           C  
ATOM   2255  O   LEU   149      68.767  76.411  93.869  1.00  0.00           O  
ATOM   2256  CB  LEU   149      70.621  76.199  96.111  1.00  0.00           C  
ATOM   2257  CG  LEU   149      70.911  77.765  96.112  1.00  0.00           C  
ATOM   2258  CD1 LEU   149      70.138  78.482  97.253  1.00  0.00           C  
ATOM   2259  CD2 LEU   149      72.373  78.016  96.228  1.00  0.00           C  
ATOM   2260  H   LEU   149      69.834  74.044  94.890  1.00  0.00           H  
ATOM   2261  HA  LEU   149      68.691  75.663  96.978  1.00  0.00           H  
ATOM   2262  HB2 LEU   149      71.055  75.812  97.033  1.00  0.00           H  
ATOM   2263  HB3 LEU   149      71.239  75.783  95.315  1.00  0.00           H  
ATOM   2264  HG  LEU   149      70.546  78.175  95.171  1.00  0.00           H  
ATOM   2265 HD11 LEU   149      69.077  78.322  97.064  1.00  0.00           H  
ATOM   2266 HD12 LEU   149      70.311  78.180  98.286  1.00  0.00           H  
ATOM   2267 HD13 LEU   149      70.258  79.543  97.036  1.00  0.00           H  
ATOM   2268 HD21 LEU   149      72.509  79.085  96.060  1.00  0.00           H  
ATOM   2269 HD22 LEU   149      72.841  77.603  97.122  1.00  0.00           H  
ATOM   2270 HD23 LEU   149      72.824  77.500  95.381  1.00  0.00           H  
ATOM   2271  N   LEU   150      67.476  77.319  95.351  1.00  0.00           N  
ATOM   2272  CA  LEU   150      66.755  78.230  94.476  1.00  0.00           C  
ATOM   2273  C   LEU   150      67.545  79.423  94.119  1.00  0.00           C  
ATOM   2274  O   LEU   150      68.185  79.933  95.022  1.00  0.00           O  
ATOM   2275  CB  LEU   150      65.401  78.679  95.173  1.00  0.00           C  
ATOM   2276  CG  LEU   150      64.319  77.646  95.436  1.00  0.00           C  
ATOM   2277  CD1 LEU   150      63.389  78.082  96.629  1.00  0.00           C  
ATOM   2278  CD2 LEU   150      63.351  77.438  94.260  1.00  0.00           C  
ATOM   2279  H   LEU   150      67.208  77.464  96.314  1.00  0.00           H  
ATOM   2280  HA  LEU   150      66.559  77.643  93.580  1.00  0.00           H  
ATOM   2281  HB2 LEU   150      65.692  79.269  96.043  1.00  0.00           H  
ATOM   2282  HB3 LEU   150      65.095  79.554  94.599  1.00  0.00           H  
ATOM   2283  HG  LEU   150      64.751  76.684  95.711  1.00  0.00           H  
ATOM   2284 HD11 LEU   150      62.918  79.054  96.482  1.00  0.00           H  
ATOM   2285 HD12 LEU   150      62.686  77.266  96.798  1.00  0.00           H  
ATOM   2286 HD13 LEU   150      64.009  78.185  97.519  1.00  0.00           H  
ATOM   2287 HD21 LEU   150      62.782  78.314  93.949  1.00  0.00           H  
ATOM   2288 HD22 LEU   150      63.925  77.170  93.373  1.00  0.00           H  
ATOM   2289 HD23 LEU   150      62.662  76.596  94.330  1.00  0.00           H  
ATOM   2290  N   VAL   151      67.418  80.100  92.947  1.00  0.00           N  
ATOM   2291  CA  VAL   151      67.753  81.514  92.686  1.00  0.00           C  
ATOM   2292  C   VAL   151      66.634  82.316  93.293  1.00  0.00           C  
ATOM   2293  O   VAL   151      65.476  81.895  93.169  1.00  0.00           O  
ATOM   2294  CB  VAL   151      67.940  81.850  91.246  1.00  0.00           C  
ATOM   2295  CG1 VAL   151      68.822  83.064  90.989  1.00  0.00           C  
ATOM   2296  CG2 VAL   151      68.727  80.732  90.572  1.00  0.00           C  
ATOM   2297  H   VAL   151      66.945  79.640  92.182  1.00  0.00           H  
ATOM   2298  HA  VAL   151      68.762  81.552  93.096  1.00  0.00           H  
ATOM   2299  HB  VAL   151      67.003  82.099  90.747  1.00  0.00           H  
ATOM   2300 HG11 VAL   151      68.502  83.939  91.553  1.00  0.00           H  
ATOM   2301 HG12 VAL   151      69.848  82.968  91.345  1.00  0.00           H  
ATOM   2302 HG13 VAL   151      68.906  83.295  89.927  1.00  0.00           H  
ATOM   2303 HG21 VAL   151      69.627  80.512  91.146  1.00  0.00           H  
ATOM   2304 HG22 VAL   151      68.086  79.850  90.596  1.00  0.00           H  
ATOM   2305 HG23 VAL   151      69.045  81.097  89.596  1.00  0.00           H  
ATOM   2306  N   ASN   152      67.078  83.426  93.994  1.00  0.00           N  
ATOM   2307  CA  ASN   152      66.175  84.432  94.636  1.00  0.00           C  
ATOM   2308  C   ASN   152      65.591  85.443  93.712  1.00  0.00           C  
ATOM   2309  O   ASN   152      65.697  86.692  93.995  1.00  0.00           O  
ATOM   2310  CB  ASN   152      66.909  84.911  95.933  1.00  0.00           C  
ATOM   2311  CG  ASN   152      65.894  85.671  96.834  1.00  0.00           C  
ATOM   2312  ND2 ASN   152      66.399  86.394  97.786  1.00  0.00           N  
ATOM   2313  OD1 ASN   152      64.670  85.691  96.591  1.00  0.00           O  
ATOM   2314  H   ASN   152      68.074  83.545  94.113  1.00  0.00           H  
ATOM   2315  HA  ASN   152      65.316  83.830  94.932  1.00  0.00           H  
ATOM   2316  HB2 ASN   152      67.269  84.041  96.483  1.00  0.00           H  
ATOM   2317  HB3 ASN   152      67.749  85.583  95.755  1.00  0.00           H  
ATOM   2318 HD21 ASN   152      65.749  86.873  98.392  1.00  0.00           H  
ATOM   2319 HD22 ASN   152      67.382  86.621  97.725  1.00  0.00           H  
ATOM   2320  N   CYS   153      65.156  84.990  92.578  1.00  0.00           N  
ATOM   2321  CA  CYS   153      64.894  85.814  91.321  1.00  0.00           C  
ATOM   2322  C   CYS   153      63.537  86.479  91.264  1.00  0.00           C  
ATOM   2323  O   CYS   153      63.153  87.055  90.261  1.00  0.00           O  
ATOM   2324  CB  CYS   153      65.170  84.952  90.078  1.00  0.00           C  
ATOM   2325  SG  CYS   153      64.232  83.382  89.717  1.00  0.00           S  
ATOM   2326  H   CYS   153      65.214  83.984  92.510  1.00  0.00           H  
ATOM   2327  HA  CYS   153      65.607  86.634  91.245  1.00  0.00           H  
ATOM   2328  HB2 CYS   153      64.908  85.583  89.229  1.00  0.00           H  
ATOM   2329  HB3 CYS   153      66.238  84.847  89.889  1.00  0.00           H  
ATOM   2330  HG  CYS   153      64.889  82.589  90.568  1.00  0.00           H  
ATOM   2331  N   ASP   154      62.757  86.468  92.392  1.00  0.00           N  
ATOM   2332  CA  ASP   154      61.531  87.248  92.675  1.00  0.00           C  
ATOM   2333  C   ASP   154      61.827  88.500  93.536  1.00  0.00           C  
ATOM   2334  O   ASP   154      62.995  88.821  93.698  1.00  0.00           O  
ATOM   2335  CB  ASP   154      60.476  86.310  93.313  1.00  0.00           C  
ATOM   2336  CG  ASP   154      60.654  85.970  94.731  1.00  0.00           C  
ATOM   2337  OD1 ASP   154      61.752  86.180  95.357  1.00  0.00           O  
ATOM   2338  OD2 ASP   154      59.658  85.460  95.273  1.00  0.00           O1-
ATOM   2339  H   ASP   154      63.213  86.091  93.211  1.00  0.00           H  
ATOM   2340  HA  ASP   154      61.099  87.672  91.770  1.00  0.00           H  
ATOM   2341  HB2 ASP   154      59.512  86.804  93.193  1.00  0.00           H  
ATOM   2342  HB3 ASP   154      60.463  85.414  92.692  1.00  0.00           H  
ATOM   2343  N   ARG   155      60.837  89.371  93.852  1.00  0.00           N  
ATOM   2344  CA  ARG   155      61.028  90.656  94.586  1.00  0.00           C  
ATOM   2345  C   ARG   155      60.065  90.810  95.705  1.00  0.00           C  
ATOM   2346  O   ARG   155      58.937  91.358  95.589  1.00  0.00           O  
ATOM   2347  CB  ARG   155      61.210  91.970  93.804  1.00  0.00           C  
ATOM   2348  CG  ARG   155      61.548  93.068  94.743  1.00  0.00           C  
ATOM   2349  CD  ARG   155      61.451  94.441  94.011  1.00  0.00           C  
ATOM   2350  NE  ARG   155      60.056  94.979  93.899  1.00  0.00           N  
ATOM   2351  CZ  ARG   155      59.311  95.737  94.676  1.00  0.00           C  
ATOM   2352  NH1 ARG   155      59.697  96.133  95.874  1.00  0.00           N1+
ATOM   2353  NH2 ARG   155      58.170  96.029  94.289  1.00  0.00           N  
ATOM   2354  H   ARG   155      59.902  89.240  93.494  1.00  0.00           H  
ATOM   2355  HA  ARG   155      62.015  90.559  95.039  1.00  0.00           H  
ATOM   2356  HB2 ARG   155      62.098  91.922  93.174  1.00  0.00           H  
ATOM   2357  HB3 ARG   155      60.327  92.310  93.264  1.00  0.00           H  
ATOM   2358  HG2 ARG   155      60.790  93.133  95.525  1.00  0.00           H  
ATOM   2359  HG3 ARG   155      62.491  92.905  95.266  1.00  0.00           H  
ATOM   2360  HD2 ARG   155      62.021  95.117  94.649  1.00  0.00           H  
ATOM   2361  HD3 ARG   155      61.909  94.336  93.027  1.00  0.00           H  
ATOM   2362  HE  ARG   155      59.659  94.764  92.995  1.00  0.00           H  
ATOM   2363 HH11 ARG   155      60.553  95.760  96.259  1.00  0.00           H  
ATOM   2364 HH12 ARG   155      59.180  96.915  96.251  1.00  0.00           H  
ATOM   2365 HH21 ARG   155      57.536  96.565  94.863  1.00  0.00           H  
ATOM   2366 HH22 ARG   155      57.765  95.663  93.439  1.00  0.00           H  
ATOM   2367  N   GLU   156      60.487  90.422  96.884  1.00  0.00           N  
ATOM   2368  CA  GLU   156      59.844  90.748  98.147  1.00  0.00           C  
ATOM   2369  C   GLU   156      60.300  92.083  98.770  1.00  0.00           C  
ATOM   2370  O   GLU   156      59.437  92.686  99.334  1.00  0.00           O  
ATOM   2371  CB  GLU   156      59.887  89.627  99.129  1.00  0.00           C  
ATOM   2372  CG  GLU   156      58.873  88.449  98.929  1.00  0.00           C  
ATOM   2373  CD  GLU   156      59.350  87.175  98.221  1.00  0.00           C  
ATOM   2374  OE1 GLU   156      58.539  86.509  97.564  1.00  0.00           O  
ATOM   2375  OE2 GLU   156      60.533  86.785  98.167  1.00  0.00           O1-
ATOM   2376  H   GLU   156      61.430  90.064  96.837  1.00  0.00           H  
ATOM   2377  HA  GLU   156      58.793  90.922  97.917  1.00  0.00           H  
ATOM   2378  HB2 GLU   156      60.881  89.180  99.160  1.00  0.00           H  
ATOM   2379  HB3 GLU   156      59.741  89.972 100.153  1.00  0.00           H  
ATOM   2380  HG2 GLU   156      58.496  88.172  99.913  1.00  0.00           H  
ATOM   2381  HG3 GLU   156      58.027  88.915  98.424  1.00  0.00           H  
ATOM   2382  N   THR   157      61.509  92.530  98.588  1.00  0.00           N  
ATOM   2383  CA  THR   157      61.990  93.654  99.357  1.00  0.00           C  
ATOM   2384  C   THR   157      61.634  94.993  98.708  1.00  0.00           C  
ATOM   2385  O   THR   157      61.792  95.198  97.524  1.00  0.00           O  
ATOM   2386  CB  THR   157      63.546  93.572  99.506  1.00  0.00           C  
ATOM   2387  CG2 THR   157      64.002  94.258 100.736  1.00  0.00           C  
ATOM   2388  OG1 THR   157      63.993  92.243  99.692  1.00  0.00           O  
ATOM   2389  H   THR   157      62.230  91.941  98.196  1.00  0.00           H  
ATOM   2390  HA  THR   157      61.463  93.555 100.306  1.00  0.00           H  
ATOM   2391  HB  THR   157      64.104  94.016  98.682  1.00  0.00           H  
ATOM   2392  HG1 THR   157      64.012  91.793  98.844  1.00  0.00           H  
ATOM   2393 HG21 THR   157      63.613  93.866 101.676  1.00  0.00           H  
ATOM   2394 HG22 THR   157      65.090  94.201 100.779  1.00  0.00           H  
ATOM   2395 HG23 THR   157      63.930  95.346 100.729  1.00  0.00           H  
ATOM   2396  N   PRO   158      61.184  95.970  99.485  1.00  0.00           N  
ATOM   2397  CA  PRO   158      60.466  97.184  98.916  1.00  0.00           C  
ATOM   2398  C   PRO   158      61.255  98.181  98.148  1.00  0.00           C  
ATOM   2399  O   PRO   158      60.682  98.834  97.291  1.00  0.00           O  
ATOM   2400  CB  PRO   158      59.932  97.903 100.199  1.00  0.00           C  
ATOM   2401  CG  PRO   158      59.768  96.786 101.207  1.00  0.00           C  
ATOM   2402  CD  PRO   158      60.936  95.874 100.965  1.00  0.00           C  
ATOM   2403  HA  PRO   158      59.565  96.901  98.371  1.00  0.00           H  
ATOM   2404  HB2 PRO   158      60.642  98.659 100.535  1.00  0.00           H  
ATOM   2405  HB3 PRO   158      58.991  98.419 100.006  1.00  0.00           H  
ATOM   2406  HG2 PRO   158      59.670  97.150 102.230  1.00  0.00           H  
ATOM   2407  HG3 PRO   158      58.886  96.192 100.967  1.00  0.00           H  
ATOM   2408  HD2 PRO   158      61.854  96.302 101.368  1.00  0.00           H  
ATOM   2409  HD3 PRO   158      60.685  94.860 101.277  1.00  0.00           H  
ATOM   2410  N   TRP   159      62.532  98.329  98.302  1.00  0.00           N  
ATOM   2411  CA  TRP   159      63.264  99.591  98.126  1.00  0.00           C  
ATOM   2412  C   TRP   159      63.455 100.093  96.738  1.00  0.00           C  
ATOM   2413  O   TRP   159      63.546 101.310  96.391  1.00  0.00           O  
ATOM   2414  CB  TRP   159      64.711  99.356  98.732  1.00  0.00           C  
ATOM   2415  CG  TRP   159      64.907  98.781 100.092  1.00  0.00           C  
ATOM   2416  CD1 TRP   159      65.889  97.916 100.330  1.00  0.00           C  
ATOM   2417  CD2 TRP   159      64.177  98.880 101.350  1.00  0.00           C  
ATOM   2418  CE2 TRP   159      64.816  98.013 102.243  1.00  0.00           C  
ATOM   2419  CE3 TRP   159      63.069  99.640 101.764  1.00  0.00           C  
ATOM   2420  NE1 TRP   159      65.867  97.389 101.570  1.00  0.00           N  
ATOM   2421  CZ2 TRP   159      64.317  97.818 103.574  1.00  0.00           C  
ATOM   2422  CZ3 TRP   159      62.549  99.519 103.072  1.00  0.00           C  
ATOM   2423  CH2 TRP   159      63.229  98.670 103.944  1.00  0.00           C  
ATOM   2424  H   TRP   159      63.001  97.747  98.981  1.00  0.00           H  
ATOM   2425  HA  TRP   159      62.751 100.338  98.731  1.00  0.00           H  
ATOM   2426  HB2 TRP   159      65.206  98.664  98.050  1.00  0.00           H  
ATOM   2427  HB3 TRP   159      65.244 100.297  98.594  1.00  0.00           H  
ATOM   2428  HD1 TRP   159      66.445  97.535  99.486  1.00  0.00           H  
ATOM   2429  HE1 TRP   159      66.407  96.604 101.905  1.00  0.00           H  
ATOM   2430  HE3 TRP   159      62.566 100.319 101.092  1.00  0.00           H  
ATOM   2431  HZ2 TRP   159      64.828  97.137 104.239  1.00  0.00           H  
ATOM   2432  HZ3 TRP   159      61.681 100.097 103.350  1.00  0.00           H  
ATOM   2433  HH2 TRP   159      62.840  98.554 104.946  1.00  0.00           H  
ATOM   2434  N   LEU   160      63.683  99.089  95.786  1.00  0.00           N  
ATOM   2435  CA  LEU   160      64.047  99.253  94.375  1.00  0.00           C  
ATOM   2436  C   LEU   160      63.196  98.206  93.657  1.00  0.00           C  
ATOM   2437  O   LEU   160      63.108  97.083  94.181  1.00  0.00           O  
ATOM   2438  CB  LEU   160      65.529  99.183  94.185  1.00  0.00           C  
ATOM   2439  CG  LEU   160      66.375 100.276  94.875  1.00  0.00           C  
ATOM   2440  CD1 LEU   160      67.859  99.930  94.910  1.00  0.00           C  
ATOM   2441  CD2 LEU   160      66.078 101.631  94.164  1.00  0.00           C  
ATOM   2442  H   LEU   160      63.567  98.140  96.114  1.00  0.00           H  
ATOM   2443  HA  LEU   160      63.780 100.272  94.094  1.00  0.00           H  
ATOM   2444  HB2 LEU   160      65.853  98.233  94.608  1.00  0.00           H  
ATOM   2445  HB3 LEU   160      65.749  99.273  93.121  1.00  0.00           H  
ATOM   2446  HG  LEU   160      66.096 100.418  95.920  1.00  0.00           H  
ATOM   2447 HD11 LEU   160      68.376 100.670  95.520  1.00  0.00           H  
ATOM   2448 HD12 LEU   160      68.065  98.955  95.351  1.00  0.00           H  
ATOM   2449 HD13 LEU   160      68.264  99.962  93.899  1.00  0.00           H  
ATOM   2450 HD21 LEU   160      66.586 102.435  94.696  1.00  0.00           H  
ATOM   2451 HD22 LEU   160      66.543 101.617  93.178  1.00  0.00           H  
ATOM   2452 HD23 LEU   160      65.015 101.857  94.075  1.00  0.00           H  
ATOM   2453  N   PRO   161      62.634  98.572  92.511  1.00  0.00           N  
ATOM   2454  CA  PRO   161      61.944  97.641  91.725  1.00  0.00           C  
ATOM   2455  C   PRO   161      62.902  96.654  91.006  1.00  0.00           C  
ATOM   2456  O   PRO   161      63.122  96.728  89.804  1.00  0.00           O  
ATOM   2457  CB  PRO   161      61.171  98.561  90.807  1.00  0.00           C  
ATOM   2458  CG  PRO   161      62.086  99.689  90.476  1.00  0.00           C  
ATOM   2459  CD  PRO   161      62.825  99.850  91.809  1.00  0.00           C  
ATOM   2460  HA  PRO   161      61.249  97.044  92.317  1.00  0.00           H  
ATOM   2461  HB2 PRO   161      60.775  98.029  89.942  1.00  0.00           H  
ATOM   2462  HB3 PRO   161      60.301  98.945  91.340  1.00  0.00           H  
ATOM   2463  HG2 PRO   161      62.805  99.374  89.720  1.00  0.00           H  
ATOM   2464  HG3 PRO   161      61.480 100.528  90.133  1.00  0.00           H  
ATOM   2465  HD2 PRO   161      63.846 100.200  91.659  1.00  0.00           H  
ATOM   2466  HD3 PRO   161      62.324 100.615  92.402  1.00  0.00           H  
ATOM   2467  N   LYS   162      63.706  95.828  91.737  1.00  0.00           N  
ATOM   2468  CA  LYS   162      64.714  94.902  91.199  1.00  0.00           C  
ATOM   2469  C   LYS   162      64.697  93.641  92.062  1.00  0.00           C  
ATOM   2470  O   LYS   162      64.451  93.761  93.260  1.00  0.00           O  
ATOM   2471  CB  LYS   162      66.130  95.439  90.942  1.00  0.00           C  
ATOM   2472  CG  LYS   162      66.709  96.027  92.283  1.00  0.00           C  
ATOM   2473  CD  LYS   162      68.103  96.662  92.155  1.00  0.00           C  
ATOM   2474  CE  LYS   162      68.699  97.026  93.554  1.00  0.00           C  
ATOM   2475  NZ  LYS   162      69.279  95.902  94.433  1.00  0.00           N1+
ATOM   2476  H   LYS   162      63.565  95.889  92.735  1.00  0.00           H  
ATOM   2477  HA  LYS   162      64.290  94.494  90.281  1.00  0.00           H  
ATOM   2478  HB2 LYS   162      66.753  94.630  90.561  1.00  0.00           H  
ATOM   2479  HB3 LYS   162      66.112  96.199  90.160  1.00  0.00           H  
ATOM   2480  HG2 LYS   162      65.943  96.698  92.672  1.00  0.00           H  
ATOM   2481  HG3 LYS   162      66.761  95.210  93.002  1.00  0.00           H  
ATOM   2482  HD2 LYS   162      68.825  96.151  91.517  1.00  0.00           H  
ATOM   2483  HD3 LYS   162      67.789  97.551  91.607  1.00  0.00           H  
ATOM   2484  HE2 LYS   162      69.560  97.663  93.347  1.00  0.00           H  
ATOM   2485  HE3 LYS   162      67.886  97.516  94.090  1.00  0.00           H  
ATOM   2486  HZ1 LYS   162      68.569  95.218  94.652  1.00  0.00           H  
ATOM   2487  HZ2 LYS   162      70.148  95.540  94.067  1.00  0.00           H  
ATOM   2488  HZ3 LYS   162      69.599  96.316  95.296  1.00  0.00           H  
ATOM   2489  N   GLU   163      65.019  92.494  91.447  1.00  0.00           N  
ATOM   2490  CA  GLU   163      65.106  91.250  92.121  1.00  0.00           C  
ATOM   2491  C   GLU   163      66.010  91.089  93.352  1.00  0.00           C  
ATOM   2492  O   GLU   163      67.148  91.632  93.412  1.00  0.00           O  
ATOM   2493  CB  GLU   163      65.425  90.049  91.147  1.00  0.00           C  
ATOM   2494  CG  GLU   163      64.733  90.147  89.792  1.00  0.00           C  
ATOM   2495  CD  GLU   163      65.558  90.916  88.746  1.00  0.00           C  
ATOM   2496  OE1 GLU   163      66.340  90.364  87.877  1.00  0.00           O  
ATOM   2497  OE2 GLU   163      65.275  92.105  88.701  1.00  0.00           O1-
ATOM   2498  H   GLU   163      65.214  92.554  90.458  1.00  0.00           H  
ATOM   2499  HA  GLU   163      64.152  90.972  92.568  1.00  0.00           H  
ATOM   2500  HB2 GLU   163      66.499  89.908  91.023  1.00  0.00           H  
ATOM   2501  HB3 GLU   163      65.014  89.167  91.639  1.00  0.00           H  
ATOM   2502  HG2 GLU   163      64.727  89.141  89.372  1.00  0.00           H  
ATOM   2503  HG3 GLU   163      63.723  90.554  89.840  1.00  0.00           H  
ATOM   2504  N   ASP   164      65.553  90.277  94.285  1.00  0.00           N  
ATOM   2505  CA  ASP   164      66.262  90.021  95.524  1.00  0.00           C  
ATOM   2506  C   ASP   164      67.785  89.473  95.325  1.00  0.00           C  
ATOM   2507  O   ASP   164      68.592  89.401  96.217  1.00  0.00           O  
ATOM   2508  CB  ASP   164      65.461  89.129  96.426  1.00  0.00           C  
ATOM   2509  CG  ASP   164      64.092  89.699  96.884  1.00  0.00           C  
ATOM   2510  OD1 ASP   164      63.061  88.897  97.014  1.00  0.00           O  
ATOM   2511  OD2 ASP   164      63.833  90.889  97.165  1.00  0.00           O1-
ATOM   2512  H   ASP   164      64.699  89.758  94.137  1.00  0.00           H  
ATOM   2513  HA  ASP   164      66.425  90.956  96.061  1.00  0.00           H  
ATOM   2514  HB2 ASP   164      65.270  88.307  95.737  1.00  0.00           H  
ATOM   2515  HB3 ASP   164      66.073  88.951  97.310  1.00  0.00           H  
ATOM   2516  N   CYS   165      67.935  88.837  94.143  1.00  0.00           N  
ATOM   2517  CA  CYS   165      69.249  88.216  93.689  1.00  0.00           C  
ATOM   2518  C   CYS   165      70.232  89.314  93.296  1.00  0.00           C  
ATOM   2519  O   CYS   165      71.455  89.016  93.294  1.00  0.00           O  
ATOM   2520  CB  CYS   165      69.117  87.179  92.547  1.00  0.00           C  
ATOM   2521  SG  CYS   165      68.143  87.747  91.081  1.00  0.00           S  
ATOM   2522  H   CYS   165      67.074  88.562  93.692  1.00  0.00           H  
ATOM   2523  HA  CYS   165      69.712  87.639  94.489  1.00  0.00           H  
ATOM   2524  HB2 CYS   165      70.065  86.809  92.155  1.00  0.00           H  
ATOM   2525  HB3 CYS   165      68.548  86.324  92.912  1.00  0.00           H  
ATOM   2526  HG  CYS   165      67.176  88.481  91.638  1.00  0.00           H  
ATOM   2527  N   ARG   166      69.865  90.538  93.029  1.00  0.00           N  
ATOM   2528  CA  ARG   166      70.736  91.632  92.574  1.00  0.00           C  
ATOM   2529  C   ARG   166      71.299  92.585  93.693  1.00  0.00           C  
ATOM   2530  O   ARG   166      71.195  93.804  93.640  1.00  0.00           O  
ATOM   2531  CB  ARG   166      70.061  92.512  91.670  1.00  0.00           C  
ATOM   2532  CG  ARG   166      69.460  91.695  90.438  1.00  0.00           C  
ATOM   2533  CD  ARG   166      69.041  92.657  89.326  1.00  0.00           C  
ATOM   2534  NE  ARG   166      68.484  91.988  88.113  1.00  0.00           N  
ATOM   2535  CZ  ARG   166      69.111  91.707  86.950  1.00  0.00           C  
ATOM   2536  NH1 ARG   166      70.343  92.147  86.726  1.00  0.00           N1+
ATOM   2537  NH2 ARG   166      68.525  91.086  85.973  1.00  0.00           N  
ATOM   2538  H   ARG   166      68.875  90.738  93.018  1.00  0.00           H  
ATOM   2539  HA  ARG   166      71.614  91.138  92.157  1.00  0.00           H  
ATOM   2540  HB2 ARG   166      69.255  93.039  92.180  1.00  0.00           H  
ATOM   2541  HB3 ARG   166      70.839  93.168  91.280  1.00  0.00           H  
ATOM   2542  HG2 ARG   166      70.286  91.110  90.034  1.00  0.00           H  
ATOM   2543  HG3 ARG   166      68.584  91.099  90.697  1.00  0.00           H  
ATOM   2544  HD2 ARG   166      68.218  93.273  89.687  1.00  0.00           H  
ATOM   2545  HD3 ARG   166      69.917  93.272  89.117  1.00  0.00           H  
ATOM   2546  HE  ARG   166      67.632  91.452  88.197  1.00  0.00           H  
ATOM   2547 HH11 ARG   166      70.805  92.681  87.449  1.00  0.00           H  
ATOM   2548 HH12 ARG   166      70.921  91.802  85.973  1.00  0.00           H  
ATOM   2549 HH21 ARG   166      67.572  90.754  86.011  1.00  0.00           H  
ATOM   2550 HH22 ARG   166      69.016  90.836  85.127  1.00  0.00           H  
ATOM   2551  N   ASP   167      71.644  91.929  94.860  1.00  0.00           N  
ATOM   2552  CA  ASP   167      72.109  92.610  96.036  1.00  0.00           C  
ATOM   2553  C   ASP   167      73.134  91.793  96.940  1.00  0.00           C  
ATOM   2554  O   ASP   167      73.390  90.634  96.787  1.00  0.00           O  
ATOM   2555  CB  ASP   167      71.045  93.292  96.888  1.00  0.00           C  
ATOM   2556  CG  ASP   167      69.969  92.257  97.423  1.00  0.00           C  
ATOM   2557  OD1 ASP   167      70.409  91.158  97.991  1.00  0.00           O  
ATOM   2558  OD2 ASP   167      68.776  92.467  97.330  1.00  0.00           O1-
ATOM   2559  H   ASP   167      71.593  90.924  94.781  1.00  0.00           H  
ATOM   2560  HA  ASP   167      72.736  93.460  95.770  1.00  0.00           H  
ATOM   2561  HB2 ASP   167      71.502  93.827  97.721  1.00  0.00           H  
ATOM   2562  HB3 ASP   167      70.400  93.960  96.317  1.00  0.00           H  
ATOM   2563  N   GLU   168      73.661  92.468  97.948  1.00  0.00           N  
ATOM   2564  CA  GLU   168      74.700  91.945  98.952  1.00  0.00           C  
ATOM   2565  C   GLU   168      74.154  91.593 100.386  1.00  0.00           C  
ATOM   2566  O   GLU   168      74.951  91.667 101.329  1.00  0.00           O  
ATOM   2567  CB  GLU   168      75.913  92.909  99.010  1.00  0.00           C  
ATOM   2568  CG  GLU   168      76.558  92.984  97.615  1.00  0.00           C  
ATOM   2569  CD  GLU   168      76.796  91.681  96.833  1.00  0.00           C  
ATOM   2570  OE1 GLU   168      77.048  90.596  97.357  1.00  0.00           O  
ATOM   2571  OE2 GLU   168      76.777  91.765  95.644  1.00  0.00           O1-
ATOM   2572  H   GLU   168      73.398  93.441  98.020  1.00  0.00           H  
ATOM   2573  HA  GLU   168      75.040  90.954  98.651  1.00  0.00           H  
ATOM   2574  HB2 GLU   168      75.572  93.921  99.230  1.00  0.00           H  
ATOM   2575  HB3 GLU   168      76.643  92.511  99.715  1.00  0.00           H  
ATOM   2576  HG2 GLU   168      75.908  93.551  96.949  1.00  0.00           H  
ATOM   2577  HG3 GLU   168      77.451  93.586  97.782  1.00  0.00           H  
ATOM   2578  N   LYS   169      72.847  91.436 100.468  1.00  0.00           N  
ATOM   2579  CA  LYS   169      72.112  91.579 101.735  1.00  0.00           C  
ATOM   2580  C   LYS   169      70.851  90.652 101.731  1.00  0.00           C  
ATOM   2581  O   LYS   169      70.367  90.164 100.720  1.00  0.00           O  
ATOM   2582  CB  LYS   169      71.784  93.097 101.939  1.00  0.00           C  
ATOM   2583  CG  LYS   169      72.975  94.056 101.984  1.00  0.00           C  
ATOM   2584  CD  LYS   169      73.752  94.008 103.309  1.00  0.00           C  
ATOM   2585  CE  LYS   169      75.070  94.883 103.081  1.00  0.00           C  
ATOM   2586  NZ  LYS   169      75.999  94.664 104.116  1.00  0.00           N1+
ATOM   2587  H   LYS   169      72.313  91.622  99.631  1.00  0.00           H  
ATOM   2588  HA  LYS   169      72.860  91.197 102.430  1.00  0.00           H  
ATOM   2589  HB2 LYS   169      71.161  93.390 101.094  1.00  0.00           H  
ATOM   2590  HB3 LYS   169      71.284  93.208 102.901  1.00  0.00           H  
ATOM   2591  HG2 LYS   169      73.562  93.997 101.068  1.00  0.00           H  
ATOM   2592  HG3 LYS   169      72.455  95.011 102.057  1.00  0.00           H  
ATOM   2593  HD2 LYS   169      73.156  94.585 104.016  1.00  0.00           H  
ATOM   2594  HD3 LYS   169      74.088  93.026 103.642  1.00  0.00           H  
ATOM   2595  HE2 LYS   169      75.411  94.705 102.061  1.00  0.00           H  
ATOM   2596  HE3 LYS   169      74.900  95.960 103.063  1.00  0.00           H  
ATOM   2597  HZ1 LYS   169      76.481  93.788 103.971  1.00  0.00           H  
ATOM   2598  HZ2 LYS   169      76.707  95.384 104.117  1.00  0.00           H  
ATOM   2599  HZ3 LYS   169      75.649  94.673 105.064  1.00  0.00           H  
ATOM   2600  N   VAL   170      70.221  90.659 102.886  1.00  0.00           N  
ATOM   2601  CA  VAL   170      68.791  90.107 103.053  1.00  0.00           C  
ATOM   2602  C   VAL   170      68.129  91.014 104.055  1.00  0.00           C  
ATOM   2603  O   VAL   170      68.741  91.427 105.095  1.00  0.00           O  
ATOM   2604  CB  VAL   170      68.634  88.617 103.447  1.00  0.00           C  
ATOM   2605  CG1 VAL   170      69.338  88.264 104.761  1.00  0.00           C  
ATOM   2606  CG2 VAL   170      67.170  88.266 103.745  1.00  0.00           C  
ATOM   2607  H   VAL   170      70.631  91.102 103.695  1.00  0.00           H  
ATOM   2608  HA  VAL   170      68.305  90.196 102.082  1.00  0.00           H  
ATOM   2609  HB  VAL   170      69.127  87.937 102.752  1.00  0.00           H  
ATOM   2610 HG11 VAL   170      68.980  88.866 105.596  1.00  0.00           H  
ATOM   2611 HG12 VAL   170      69.204  87.190 104.888  1.00  0.00           H  
ATOM   2612 HG13 VAL   170      70.401  88.446 104.603  1.00  0.00           H  
ATOM   2613 HG21 VAL   170      66.625  88.468 102.822  1.00  0.00           H  
ATOM   2614 HG22 VAL   170      67.155  87.209 104.007  1.00  0.00           H  
ATOM   2615 HG23 VAL   170      66.794  88.822 104.604  1.00  0.00           H  
ATOM   2616  N   TYR   171      66.857  91.325 103.838  1.00  0.00           N  
ATOM   2617  CA  TYR   171      66.137  92.316 104.606  1.00  0.00           C  
ATOM   2618  C   TYR   171      64.674  91.907 104.981  1.00  0.00           C  
ATOM   2619  O   TYR   171      64.132  92.578 105.876  1.00  0.00           O  
ATOM   2620  CB  TYR   171      65.994  93.659 103.869  1.00  0.00           C  
ATOM   2621  CG  TYR   171      67.176  94.333 103.178  1.00  0.00           C  
ATOM   2622  CD1 TYR   171      67.485  94.043 101.847  1.00  0.00           C  
ATOM   2623  CD2 TYR   171      67.795  95.451 103.813  1.00  0.00           C  
ATOM   2624  CE1 TYR   171      68.438  94.830 101.111  1.00  0.00           C  
ATOM   2625  CE2 TYR   171      68.666  96.287 103.066  1.00  0.00           C  
ATOM   2626  CZ  TYR   171      69.076  95.967 101.729  1.00  0.00           C  
ATOM   2627  OH  TYR   171      69.934  96.821 101.072  1.00  0.00           O  
ATOM   2628  H   TYR   171      66.485  91.110 102.924  1.00  0.00           H  
ATOM   2629  HA  TYR   171      66.609  92.460 105.578  1.00  0.00           H  
ATOM   2630  HB2 TYR   171      65.260  93.498 103.080  1.00  0.00           H  
ATOM   2631  HB3 TYR   171      65.554  94.355 104.583  1.00  0.00           H  
ATOM   2632  HD1 TYR   171      67.051  93.249 101.258  1.00  0.00           H  
ATOM   2633  HD2 TYR   171      67.362  95.709 104.768  1.00  0.00           H  
ATOM   2634  HE1 TYR   171      68.551  94.577 100.067  1.00  0.00           H  
ATOM   2635  HE2 TYR   171      69.026  97.199 103.520  1.00  0.00           H  
ATOM   2636  HH  TYR   171      70.378  96.371 100.349  1.00  0.00           H  
ATOM   2637  N   SER   172      64.032  90.884 104.361  1.00  0.00           N  
ATOM   2638  CA  SER   172      62.606  90.507 104.619  1.00  0.00           C  
ATOM   2639  C   SER   172      62.468  89.133 105.367  1.00  0.00           C  
ATOM   2640  O   SER   172      62.999  88.119 104.909  1.00  0.00           O  
ATOM   2641  CB  SER   172      61.716  90.555 103.395  1.00  0.00           C  
ATOM   2642  OG  SER   172      60.436  90.153 103.826  1.00  0.00           O  
ATOM   2643  H   SER   172      64.567  90.248 103.787  1.00  0.00           H  
ATOM   2644  HA  SER   172      62.157  91.135 105.389  1.00  0.00           H  
ATOM   2645  HB2 SER   172      61.652  91.556 102.971  1.00  0.00           H  
ATOM   2646  HB3 SER   172      62.165  89.843 102.701  1.00  0.00           H  
ATOM   2647  HG  SER   172      60.020  90.929 104.209  1.00  0.00           H  
ATOM   2648  N   LYS   173      61.598  89.011 106.366  1.00  0.00           N  
ATOM   2649  CA  LYS   173      61.125  87.754 106.830  1.00  0.00           C  
ATOM   2650  C   LYS   173      60.240  86.919 105.767  1.00  0.00           C  
ATOM   2651  O   LYS   173      60.186  85.677 105.863  1.00  0.00           O  
ATOM   2652  CB  LYS   173      60.231  87.971 108.074  1.00  0.00           C  
ATOM   2653  CG  LYS   173      58.987  88.929 107.920  1.00  0.00           C  
ATOM   2654  CD  LYS   173      58.197  88.940 109.210  1.00  0.00           C  
ATOM   2655  CE  LYS   173      58.922  89.673 110.258  1.00  0.00           C  
ATOM   2656  NZ  LYS   173      58.025  89.732 111.494  1.00  0.00           N1+
ATOM   2657  H   LYS   173      61.267  89.873 106.775  1.00  0.00           H  
ATOM   2658  HA  LYS   173      61.934  87.095 107.146  1.00  0.00           H  
ATOM   2659  HB2 LYS   173      59.973  86.998 108.493  1.00  0.00           H  
ATOM   2660  HB3 LYS   173      60.887  88.324 108.870  1.00  0.00           H  
ATOM   2661  HG2 LYS   173      59.339  89.952 107.791  1.00  0.00           H  
ATOM   2662  HG3 LYS   173      58.449  88.468 107.092  1.00  0.00           H  
ATOM   2663  HD2 LYS   173      57.257  89.461 109.031  1.00  0.00           H  
ATOM   2664  HD3 LYS   173      58.024  87.898 109.479  1.00  0.00           H  
ATOM   2665  HE2 LYS   173      59.811  89.076 110.460  1.00  0.00           H  
ATOM   2666  HE3 LYS   173      59.134  90.673 109.879  1.00  0.00           H  
ATOM   2667  HZ1 LYS   173      57.711  88.818 111.787  1.00  0.00           H  
ATOM   2668  HZ2 LYS   173      58.457  90.182 112.289  1.00  0.00           H  
ATOM   2669  HZ3 LYS   173      57.230  90.299 111.235  1.00  0.00           H  
ATOM   2670  N   GLU   174      59.716  87.542 104.704  1.00  0.00           N  
ATOM   2671  CA  GLU   174      59.115  86.862 103.495  1.00  0.00           C  
ATOM   2672  C   GLU   174      60.089  86.284 102.514  1.00  0.00           C  
ATOM   2673  O   GLU   174      59.958  85.104 102.109  1.00  0.00           O  
ATOM   2674  CB  GLU   174      58.016  87.740 102.883  1.00  0.00           C  
ATOM   2675  CG  GLU   174      56.866  88.299 103.834  1.00  0.00           C  
ATOM   2676  CD  GLU   174      56.153  87.197 104.713  1.00  0.00           C  
ATOM   2677  OE1 GLU   174      56.007  86.050 104.202  1.00  0.00           O  
ATOM   2678  OE2 GLU   174      55.677  87.511 105.798  1.00  0.00           O1-
ATOM   2679  H   GLU   174      59.819  88.546 104.652  1.00  0.00           H  
ATOM   2680  HA  GLU   174      58.598  86.004 103.925  1.00  0.00           H  
ATOM   2681  HB2 GLU   174      58.403  88.608 102.350  1.00  0.00           H  
ATOM   2682  HB3 GLU   174      57.608  87.170 102.048  1.00  0.00           H  
ATOM   2683  HG2 GLU   174      57.272  89.045 104.516  1.00  0.00           H  
ATOM   2684  HG3 GLU   174      56.177  88.785 103.143  1.00  0.00           H  
ATOM   2685  N   ASP   175      61.127  87.067 102.285  1.00  0.00           N  
ATOM   2686  CA  ASP   175      62.301  86.681 101.499  1.00  0.00           C  
ATOM   2687  C   ASP   175      63.216  85.518 101.912  1.00  0.00           C  
ATOM   2688  O   ASP   175      63.503  84.639 101.128  1.00  0.00           O  
ATOM   2689  CB  ASP   175      63.133  87.944 101.344  1.00  0.00           C  
ATOM   2690  CG  ASP   175      64.227  87.709 100.271  1.00  0.00           C  
ATOM   2691  OD1 ASP   175      64.109  86.962  99.260  1.00  0.00           O  
ATOM   2692  OD2 ASP   175      65.274  88.379 100.349  1.00  0.00           O1-
ATOM   2693  H   ASP   175      61.069  87.929 102.809  1.00  0.00           H  
ATOM   2694  HA  ASP   175      61.965  86.285 100.541  1.00  0.00           H  
ATOM   2695  HB2 ASP   175      62.523  88.728 100.895  1.00  0.00           H  
ATOM   2696  HB3 ASP   175      63.630  88.185 102.284  1.00  0.00           H  
ATOM   2697  N   LEU   176      63.339  85.428 103.240  1.00  0.00           N  
ATOM   2698  CA  LEU   176      64.098  84.493 103.981  1.00  0.00           C  
ATOM   2699  C   LEU   176      63.467  83.057 103.587  1.00  0.00           C  
ATOM   2700  O   LEU   176      64.169  82.057 103.486  1.00  0.00           O  
ATOM   2701  CB  LEU   176      64.092  84.711 105.485  1.00  0.00           C  
ATOM   2702  CG  LEU   176      64.810  83.705 106.341  1.00  0.00           C  
ATOM   2703  CD1 LEU   176      66.311  83.643 106.185  1.00  0.00           C  
ATOM   2704  CD2 LEU   176      64.422  84.061 107.813  1.00  0.00           C  
ATOM   2705  H   LEU   176      62.999  86.202 103.793  1.00  0.00           H  
ATOM   2706  HA  LEU   176      65.113  84.409 103.592  1.00  0.00           H  
ATOM   2707  HB2 LEU   176      64.511  85.682 105.749  1.00  0.00           H  
ATOM   2708  HB3 LEU   176      63.019  84.796 105.659  1.00  0.00           H  
ATOM   2709  HG  LEU   176      64.291  82.780 106.088  1.00  0.00           H  
ATOM   2710 HD11 LEU   176      66.805  82.734 106.528  1.00  0.00           H  
ATOM   2711 HD12 LEU   176      66.600  83.939 105.177  1.00  0.00           H  
ATOM   2712 HD13 LEU   176      66.677  84.446 106.826  1.00  0.00           H  
ATOM   2713 HD21 LEU   176      64.852  85.048 107.984  1.00  0.00           H  
ATOM   2714 HD22 LEU   176      63.372  83.766 107.817  1.00  0.00           H  
ATOM   2715 HD23 LEU   176      65.069  83.458 108.450  1.00  0.00           H  
ATOM   2716  N   LYS   177      62.134  82.983 103.308  1.00  0.00           N  
ATOM   2717  CA  LYS   177      61.514  81.742 102.938  1.00  0.00           C  
ATOM   2718  C   LYS   177      61.923  81.173 101.539  1.00  0.00           C  
ATOM   2719  O   LYS   177      61.460  80.052 101.274  1.00  0.00           O  
ATOM   2720  CB  LYS   177      59.991  82.035 102.944  1.00  0.00           C  
ATOM   2721  CG  LYS   177      59.521  82.285 104.371  1.00  0.00           C  
ATOM   2722  CD  LYS   177      58.159  82.875 104.510  1.00  0.00           C  
ATOM   2723  CE  LYS   177      57.477  82.939 105.861  1.00  0.00           C  
ATOM   2724  NZ  LYS   177      56.201  83.663 105.739  1.00  0.00           N1+
ATOM   2725  H   LYS   177      61.623  83.852 103.236  1.00  0.00           H  
ATOM   2726  HA  LYS   177      61.785  80.949 103.634  1.00  0.00           H  
ATOM   2727  HB2 LYS   177      59.828  82.932 102.346  1.00  0.00           H  
ATOM   2728  HB3 LYS   177      59.395  81.156 102.697  1.00  0.00           H  
ATOM   2729  HG2 LYS   177      59.440  81.345 104.915  1.00  0.00           H  
ATOM   2730  HG3 LYS   177      60.221  82.919 104.916  1.00  0.00           H  
ATOM   2731  HD2 LYS   177      58.154  83.872 104.070  1.00  0.00           H  
ATOM   2732  HD3 LYS   177      57.559  82.342 103.773  1.00  0.00           H  
ATOM   2733  HE2 LYS   177      57.191  81.954 106.229  1.00  0.00           H  
ATOM   2734  HE3 LYS   177      58.138  83.401 106.594  1.00  0.00           H  
ATOM   2735  HZ1 LYS   177      55.670  83.626 106.598  1.00  0.00           H  
ATOM   2736  HZ2 LYS   177      56.327  84.632 105.485  1.00  0.00           H  
ATOM   2737  HZ3 LYS   177      55.625  83.344 104.973  1.00  0.00           H  
ATOM   2738  N   ASP   178      62.680  81.920 100.732  1.00  0.00           N  
ATOM   2739  CA  ASP   178      63.217  81.416  99.470  1.00  0.00           C  
ATOM   2740  C   ASP   178      64.622  80.690  99.618  1.00  0.00           C  
ATOM   2741  O   ASP   178      65.140  80.195  98.686  1.00  0.00           O  
ATOM   2742  CB  ASP   178      63.235  82.529  98.346  1.00  0.00           C  
ATOM   2743  CG  ASP   178      61.835  83.213  98.152  1.00  0.00           C  
ATOM   2744  OD1 ASP   178      61.774  84.429  97.722  1.00  0.00           O  
ATOM   2745  OD2 ASP   178      60.752  82.635  98.339  1.00  0.00           O1-
ATOM   2746  H   ASP   178      62.968  82.808 101.118  1.00  0.00           H  
ATOM   2747  HA  ASP   178      62.486  80.729  99.044  1.00  0.00           H  
ATOM   2748  HB2 ASP   178      64.082  83.196  98.505  1.00  0.00           H  
ATOM   2749  HB3 ASP   178      63.499  82.044  97.406  1.00  0.00           H  
ATOM   2750  N   MET   179      65.255  80.726 100.815  1.00  0.00           N  
ATOM   2751  CA  MET   179      66.652  80.465 101.046  1.00  0.00           C  
ATOM   2752  C   MET   179      66.918  79.103 101.807  1.00  0.00           C  
ATOM   2753  O   MET   179      66.247  78.779 102.801  1.00  0.00           O  
ATOM   2754  CB  MET   179      67.273  81.707 101.704  1.00  0.00           C  
ATOM   2755  CG  MET   179      67.369  82.838 100.643  1.00  0.00           C  
ATOM   2756  SD  MET   179      67.478  84.488 101.354  1.00  0.00           S  
ATOM   2757  CE  MET   179      69.107  84.509 102.314  1.00  0.00           C  
ATOM   2758  H   MET   179      64.823  81.257 101.558  1.00  0.00           H  
ATOM   2759  HA  MET   179      67.105  80.339 100.062  1.00  0.00           H  
ATOM   2760  HB2 MET   179      66.644  82.126 102.489  1.00  0.00           H  
ATOM   2761  HB3 MET   179      68.249  81.431 102.103  1.00  0.00           H  
ATOM   2762  HG2 MET   179      68.169  82.600  99.941  1.00  0.00           H  
ATOM   2763  HG3 MET   179      66.458  82.755 100.051  1.00  0.00           H  
ATOM   2764  HE1 MET   179      68.932  83.966 103.243  1.00  0.00           H  
ATOM   2765  HE2 MET   179      69.978  84.109 101.795  1.00  0.00           H  
ATOM   2766  HE3 MET   179      69.267  85.579 102.447  1.00  0.00           H  
ATOM   2767  N   SER   180      67.884  78.230 101.281  1.00  0.00           N  
ATOM   2768  CA  SER   180      68.131  76.870 101.832  1.00  0.00           C  
ATOM   2769  C   SER   180      68.794  76.968 103.162  1.00  0.00           C  
ATOM   2770  O   SER   180      69.678  77.801 103.444  1.00  0.00           O  
ATOM   2771  CB  SER   180      68.976  75.996 100.948  1.00  0.00           C  
ATOM   2772  OG  SER   180      68.332  75.767  99.640  1.00  0.00           O  
ATOM   2773  H   SER   180      68.429  78.534 100.487  1.00  0.00           H  
ATOM   2774  HA  SER   180      67.134  76.461 101.999  1.00  0.00           H  
ATOM   2775  HB2 SER   180      69.958  76.449 100.813  1.00  0.00           H  
ATOM   2776  HB3 SER   180      69.019  75.030 101.451  1.00  0.00           H  
ATOM   2777  HG  SER   180      68.263  76.600  99.167  1.00  0.00           H  
ATOM   2778  N   GLN   181      68.338  76.121 104.066  1.00  0.00           N  
ATOM   2779  CA  GLN   181      69.003  75.833 105.388  1.00  0.00           C  
ATOM   2780  C   GLN   181      70.343  75.227 105.200  1.00  0.00           C  
ATOM   2781  O   GLN   181      70.607  74.539 104.232  1.00  0.00           O  
ATOM   2782  CB  GLN   181      68.111  74.860 106.186  1.00  0.00           C  
ATOM   2783  CG  GLN   181      66.726  75.418 106.324  1.00  0.00           C  
ATOM   2784  CD  GLN   181      65.982  74.869 107.573  1.00  0.00           C  
ATOM   2785  NE2 GLN   181      64.830  75.462 107.885  1.00  0.00           N  
ATOM   2786  OE1 GLN   181      66.508  74.062 108.300  1.00  0.00           O  
ATOM   2787  H   GLN   181      67.669  75.427 103.764  1.00  0.00           H  
ATOM   2788  HA  GLN   181      69.096  76.825 105.830  1.00  0.00           H  
ATOM   2789  HB2 GLN   181      68.063  73.860 105.755  1.00  0.00           H  
ATOM   2790  HB3 GLN   181      68.470  74.958 107.211  1.00  0.00           H  
ATOM   2791  HG2 GLN   181      66.789  76.500 106.439  1.00  0.00           H  
ATOM   2792  HG3 GLN   181      66.148  75.168 105.434  1.00  0.00           H  
ATOM   2793 HE21 GLN   181      64.459  75.226 108.794  1.00  0.00           H  
ATOM   2794 HE22 GLN   181      64.601  76.390 107.559  1.00  0.00           H  
ATOM   2795  N   MET   182      71.235  75.483 106.167  1.00  0.00           N  
ATOM   2796  CA  MET   182      72.586  74.820 106.360  1.00  0.00           C  
ATOM   2797  C   MET   182      73.023  74.817 107.802  1.00  0.00           C  
ATOM   2798  O   MET   182      73.004  75.885 108.447  1.00  0.00           O  
ATOM   2799  CB  MET   182      73.455  75.695 105.451  1.00  0.00           C  
ATOM   2800  CG  MET   182      74.949  75.272 105.586  1.00  0.00           C  
ATOM   2801  SD  MET   182      76.116  75.832 104.308  1.00  0.00           S  
ATOM   2802  CE  MET   182      76.133  77.614 104.587  1.00  0.00           C  
ATOM   2803  H   MET   182      71.126  76.360 106.656  1.00  0.00           H  
ATOM   2804  HA  MET   182      72.492  73.790 106.015  1.00  0.00           H  
ATOM   2805  HB2 MET   182      73.268  75.556 104.386  1.00  0.00           H  
ATOM   2806  HB3 MET   182      73.433  76.759 105.687  1.00  0.00           H  
ATOM   2807  HG2 MET   182      75.158  75.735 106.550  1.00  0.00           H  
ATOM   2808  HG3 MET   182      75.121  74.207 105.739  1.00  0.00           H  
ATOM   2809  HE1 MET   182      76.577  77.948 105.525  1.00  0.00           H  
ATOM   2810  HE2 MET   182      76.727  78.100 103.813  1.00  0.00           H  
ATOM   2811  HE3 MET   182      75.143  78.028 104.394  1.00  0.00           H  
ATOM   2812  N   ILE   183      73.457  73.638 108.403  1.00  0.00           N  
ATOM   2813  CA  ILE   183      73.580  73.501 109.820  1.00  0.00           C  
ATOM   2814  C   ILE   183      75.064  73.068 110.246  1.00  0.00           C  
ATOM   2815  O   ILE   183      75.448  71.959 109.860  1.00  0.00           O  
ATOM   2816  CB  ILE   183      72.445  72.678 110.560  1.00  0.00           C  
ATOM   2817  CG1 ILE   183      70.953  73.344 110.431  1.00  0.00           C  
ATOM   2818  CG2 ILE   183      72.771  72.613 112.009  1.00  0.00           C  
ATOM   2819  CD1 ILE   183      69.847  72.649 111.172  1.00  0.00           C  
ATOM   2820  H   ILE   183      73.368  72.799 107.849  1.00  0.00           H  
ATOM   2821  HA  ILE   183      73.526  74.493 110.267  1.00  0.00           H  
ATOM   2822  HB  ILE   183      72.412  71.693 110.094  1.00  0.00           H  
ATOM   2823 HG12 ILE   183      71.005  74.400 110.698  1.00  0.00           H  
ATOM   2824 HG13 ILE   183      70.772  73.191 109.367  1.00  0.00           H  
ATOM   2825 HG21 ILE   183      72.005  71.946 112.403  1.00  0.00           H  
ATOM   2826 HG22 ILE   183      73.720  72.140 112.261  1.00  0.00           H  
ATOM   2827 HG23 ILE   183      72.745  73.563 112.541  1.00  0.00           H  
ATOM   2828 HD11 ILE   183      69.830  71.586 110.933  1.00  0.00           H  
ATOM   2829 HD12 ILE   183      69.927  72.839 112.243  1.00  0.00           H  
ATOM   2830 HD13 ILE   183      68.879  73.079 110.915  1.00  0.00           H  
ATOM   2831  N   LEU   184      75.831  73.926 110.895  1.00  0.00           N  
ATOM   2832  CA  LEU   184      77.107  73.661 111.544  1.00  0.00           C  
ATOM   2833  C   LEU   184      76.867  72.977 112.848  1.00  0.00           C  
ATOM   2834  O   LEU   184      75.820  73.192 113.481  1.00  0.00           O  
ATOM   2835  CB  LEU   184      77.863  75.073 111.567  1.00  0.00           C  
ATOM   2836  CG  LEU   184      79.255  75.012 112.242  1.00  0.00           C  
ATOM   2837  CD1 LEU   184      80.334  75.133 111.171  1.00  0.00           C  
ATOM   2838  CD2 LEU   184      79.547  76.149 113.277  1.00  0.00           C  
ATOM   2839  H   LEU   184      75.441  74.854 110.980  1.00  0.00           H  
ATOM   2840  HA  LEU   184      77.736  73.010 110.935  1.00  0.00           H  
ATOM   2841  HB2 LEU   184      77.951  75.345 110.515  1.00  0.00           H  
ATOM   2842  HB3 LEU   184      77.236  75.830 112.038  1.00  0.00           H  
ATOM   2843  HG  LEU   184      79.556  74.068 112.695  1.00  0.00           H  
ATOM   2844 HD11 LEU   184      80.484  74.181 110.662  1.00  0.00           H  
ATOM   2845 HD12 LEU   184      80.208  75.900 110.407  1.00  0.00           H  
ATOM   2846 HD13 LEU   184      81.267  75.268 111.719  1.00  0.00           H  
ATOM   2847 HD21 LEU   184      79.577  77.054 112.670  1.00  0.00           H  
ATOM   2848 HD22 LEU   184      78.644  76.253 113.878  1.00  0.00           H  
ATOM   2849 HD23 LEU   184      80.460  76.004 113.855  1.00  0.00           H  
ATOM   2850  N   ARG   185      77.692  71.970 113.176  1.00  0.00           N  
ATOM   2851  CA  ARG   185      77.529  71.176 114.365  1.00  0.00           C  
ATOM   2852  C   ARG   185      78.879  71.088 115.087  1.00  0.00           C  
ATOM   2853  O   ARG   185      79.848  70.723 114.384  1.00  0.00           O  
ATOM   2854  CB  ARG   185      77.074  69.735 113.984  1.00  0.00           C  
ATOM   2855  CG  ARG   185      75.828  69.769 113.040  1.00  0.00           C  
ATOM   2856  CD  ARG   185      75.386  68.336 112.870  1.00  0.00           C  
ATOM   2857  NE  ARG   185      74.247  68.190 111.857  1.00  0.00           N  
ATOM   2858  CZ  ARG   185      72.999  68.547 112.042  1.00  0.00           C  
ATOM   2859  NH1 ARG   185      72.455  68.564 113.188  1.00  0.00           N1+
ATOM   2860  NH2 ARG   185      72.017  68.490 111.114  1.00  0.00           N  
ATOM   2861  H   ARG   185      78.334  71.631 112.473  1.00  0.00           H  
ATOM   2862  HA  ARG   185      76.802  71.707 114.980  1.00  0.00           H  
ATOM   2863  HB2 ARG   185      77.895  69.076 113.703  1.00  0.00           H  
ATOM   2864  HB3 ARG   185      76.760  69.165 114.859  1.00  0.00           H  
ATOM   2865  HG2 ARG   185      75.092  70.409 113.527  1.00  0.00           H  
ATOM   2866  HG3 ARG   185      76.045  70.184 112.056  1.00  0.00           H  
ATOM   2867  HD2 ARG   185      76.249  67.782 112.502  1.00  0.00           H  
ATOM   2868  HD3 ARG   185      75.001  68.056 113.851  1.00  0.00           H  
ATOM   2869  HE  ARG   185      74.452  67.934 110.902  1.00  0.00           H  
ATOM   2870 HH11 ARG   185      73.052  68.379 113.981  1.00  0.00           H  
ATOM   2871 HH12 ARG   185      71.548  69.005 113.238  1.00  0.00           H  
ATOM   2872 HH21 ARG   185      72.268  67.997 110.269  1.00  0.00           H  
ATOM   2873 HH22 ARG   185      71.065  68.496 111.451  1.00  0.00           H  
ATOM   2874  N   THR   186      78.876  71.306 116.429  1.00  0.00           N  
ATOM   2875  CA  THR   186      79.991  70.930 117.254  1.00  0.00           C  
ATOM   2876  C   THR   186      79.660  70.101 118.462  1.00  0.00           C  
ATOM   2877  O   THR   186      78.429  70.061 118.814  1.00  0.00           O  
ATOM   2878  CB  THR   186      80.775  72.217 117.669  1.00  0.00           C  
ATOM   2879  CG2 THR   186      81.571  72.913 116.499  1.00  0.00           C  
ATOM   2880  OG1 THR   186      79.804  73.117 118.217  1.00  0.00           O  
ATOM   2881  H   THR   186      78.033  71.733 116.787  1.00  0.00           H  
ATOM   2882  HA  THR   186      80.726  70.392 116.655  1.00  0.00           H  
ATOM   2883  HB  THR   186      81.565  71.959 118.375  1.00  0.00           H  
ATOM   2884  HG1 THR   186      79.939  73.091 119.167  1.00  0.00           H  
ATOM   2885 HG21 THR   186      82.129  72.224 115.866  1.00  0.00           H  
ATOM   2886 HG22 THR   186      80.760  73.296 115.880  1.00  0.00           H  
ATOM   2887 HG23 THR   186      82.163  73.714 116.942  1.00  0.00           H  
ATOM   2888  N   LYS   187      80.654  69.661 119.147  1.00  0.00           N  
ATOM   2889  CA  LYS   187      80.606  69.151 120.516  1.00  0.00           C  
ATOM   2890  C   LYS   187      81.997  69.179 121.178  1.00  0.00           C  
ATOM   2891  O   LYS   187      82.934  68.661 120.576  1.00  0.00           O  
ATOM   2892  CB  LYS   187      80.128  67.698 120.574  1.00  0.00           C  
ATOM   2893  CG  LYS   187      79.750  67.252 122.035  1.00  0.00           C  
ATOM   2894  CD  LYS   187      78.844  65.967 122.041  1.00  0.00           C  
ATOM   2895  CE  LYS   187      79.191  64.900 123.025  1.00  0.00           C  
ATOM   2896  NZ  LYS   187      78.377  63.672 122.803  1.00  0.00           N1+
ATOM   2897  H   LYS   187      81.596  69.833 118.826  1.00  0.00           H  
ATOM   2898  HA  LYS   187      79.906  69.807 121.032  1.00  0.00           H  
ATOM   2899  HB2 LYS   187      79.265  67.537 119.928  1.00  0.00           H  
ATOM   2900  HB3 LYS   187      80.944  67.047 120.259  1.00  0.00           H  
ATOM   2901  HG2 LYS   187      80.638  67.021 122.624  1.00  0.00           H  
ATOM   2902  HG3 LYS   187      79.187  68.020 122.566  1.00  0.00           H  
ATOM   2903  HD2 LYS   187      77.808  66.282 121.916  1.00  0.00           H  
ATOM   2904  HD3 LYS   187      79.151  65.473 121.119  1.00  0.00           H  
ATOM   2905  HE2 LYS   187      80.254  64.666 122.959  1.00  0.00           H  
ATOM   2906  HE3 LYS   187      78.972  65.344 123.996  1.00  0.00           H  
ATOM   2907  HZ1 LYS   187      78.752  62.896 123.329  1.00  0.00           H  
ATOM   2908  HZ2 LYS   187      77.427  63.804 123.119  1.00  0.00           H  
ATOM   2909  HZ3 LYS   187      78.228  63.309 121.872  1.00  0.00           H  
ATOM   2910  N   GLY   188      82.178  69.516 122.457  1.00  0.00           N  
ATOM   2911  CA  GLY   188      83.472  69.690 123.126  1.00  0.00           C  
ATOM   2912  C   GLY   188      83.329  70.164 124.564  1.00  0.00           C  
ATOM   2913  O   GLY   188      82.204  70.434 125.012  1.00  0.00           O  
ATOM   2914  H   GLY   188      81.360  69.769 122.992  1.00  0.00           H  
ATOM   2915  HA2 GLY   188      83.959  68.715 123.126  1.00  0.00           H  
ATOM   2916  HA3 GLY   188      84.032  70.455 122.589  1.00  0.00           H  
ATOM   2917  N   PRO   189      84.484  70.344 125.270  1.00  0.00           N  
ATOM   2918  CA  PRO   189      84.444  70.933 126.601  1.00  0.00           C  
ATOM   2919  C   PRO   189      84.145  72.386 126.692  1.00  0.00           C  
ATOM   2920  O   PRO   189      84.283  73.030 125.684  1.00  0.00           O  
ATOM   2921  CB  PRO   189      85.778  70.562 127.210  1.00  0.00           C  
ATOM   2922  CG  PRO   189      86.704  70.698 125.953  1.00  0.00           C  
ATOM   2923  CD  PRO   189      85.800  70.270 124.743  1.00  0.00           C  
ATOM   2924  HA  PRO   189      83.723  70.360 127.184  1.00  0.00           H  
ATOM   2925  HB2 PRO   189      86.083  71.171 128.062  1.00  0.00           H  
ATOM   2926  HB3 PRO   189      85.858  69.522 127.526  1.00  0.00           H  
ATOM   2927  HG2 PRO   189      86.961  71.755 125.884  1.00  0.00           H  
ATOM   2928  HG3 PRO   189      87.561  70.051 126.139  1.00  0.00           H  
ATOM   2929  HD2 PRO   189      85.969  70.981 123.934  1.00  0.00           H  
ATOM   2930  HD3 PRO   189      86.170  69.274 124.497  1.00  0.00           H  
ATOM   2931  N   ASP   190      84.129  73.059 127.848  1.00  0.00           N  
ATOM   2932  CA  ASP   190      84.082  74.489 128.028  1.00  0.00           C  
ATOM   2933  C   ASP   190      85.392  75.232 127.708  1.00  0.00           C  
ATOM   2934  O   ASP   190      85.800  76.149 128.384  1.00  0.00           O  
ATOM   2935  CB  ASP   190      83.464  74.925 129.312  1.00  0.00           C  
ATOM   2936  CG  ASP   190      81.960  74.580 129.483  1.00  0.00           C  
ATOM   2937  OD1 ASP   190      81.370  73.987 128.548  1.00  0.00           O  
ATOM   2938  OD2 ASP   190      81.520  74.759 130.605  1.00  0.00           O1-
ATOM   2939  H   ASP   190      84.228  72.540 128.709  1.00  0.00           H  
ATOM   2940  HA  ASP   190      83.325  74.827 127.320  1.00  0.00           H  
ATOM   2941  HB2 ASP   190      84.030  74.492 130.136  1.00  0.00           H  
ATOM   2942  HB3 ASP   190      83.501  76.014 129.330  1.00  0.00           H  
ATOM   2943  N   ARG   191      86.153  74.696 126.654  1.00  0.00           N  
ATOM   2944  CA  ARG   191      87.386  75.290 126.034  1.00  0.00           C  
ATOM   2945  C   ARG   191      87.798  74.785 124.644  1.00  0.00           C  
ATOM   2946  O   ARG   191      87.756  73.563 124.274  1.00  0.00           O  
ATOM   2947  CB  ARG   191      88.558  75.126 127.047  1.00  0.00           C  
ATOM   2948  CG  ARG   191      88.829  73.746 127.573  1.00  0.00           C  
ATOM   2949  CD  ARG   191      89.976  73.466 128.618  1.00  0.00           C  
ATOM   2950  NE  ARG   191      91.274  74.005 128.111  1.00  0.00           N  
ATOM   2951  CZ  ARG   191      92.246  73.354 127.564  1.00  0.00           C  
ATOM   2952  NH1 ARG   191      92.175  72.106 127.160  1.00  0.00           N1+
ATOM   2953  NH2 ARG   191      93.352  73.949 127.308  1.00  0.00           N  
ATOM   2954  H   ARG   191      85.834  73.811 126.286  1.00  0.00           H  
ATOM   2955  HA  ARG   191      87.116  76.333 125.869  1.00  0.00           H  
ATOM   2956  HB2 ARG   191      89.321  75.582 126.416  1.00  0.00           H  
ATOM   2957  HB3 ARG   191      88.479  75.916 127.794  1.00  0.00           H  
ATOM   2958  HG2 ARG   191      87.926  73.456 128.110  1.00  0.00           H  
ATOM   2959  HG3 ARG   191      89.028  73.088 126.727  1.00  0.00           H  
ATOM   2960  HD2 ARG   191      89.723  73.919 129.577  1.00  0.00           H  
ATOM   2961  HD3 ARG   191      90.125  72.390 128.705  1.00  0.00           H  
ATOM   2962  HE  ARG   191      91.375  75.000 128.253  1.00  0.00           H  
ATOM   2963 HH11 ARG   191      91.326  71.592 127.347  1.00  0.00           H  
ATOM   2964 HH12 ARG   191      92.993  71.574 126.901  1.00  0.00           H  
ATOM   2965 HH21 ARG   191      93.454  74.930 127.527  1.00  0.00           H  
ATOM   2966 HH22 ARG   191      94.087  73.467 126.811  1.00  0.00           H  
ATOM   2967  N   LEU   192      88.331  75.702 123.835  1.00  0.00           N  
ATOM   2968  CA  LEU   192      89.113  75.490 122.588  1.00  0.00           C  
ATOM   2969  C   LEU   192      90.637  75.731 122.906  1.00  0.00           C  
ATOM   2970  O   LEU   192      91.034  76.865 123.192  1.00  0.00           O  
ATOM   2971  CB  LEU   192      88.494  76.235 121.362  1.00  0.00           C  
ATOM   2972  CG  LEU   192      89.348  76.152 120.084  1.00  0.00           C  
ATOM   2973  CD1 LEU   192      89.429  74.797 119.455  1.00  0.00           C  
ATOM   2974  CD2 LEU   192      88.589  77.019 119.033  1.00  0.00           C  
ATOM   2975  H   LEU   192      88.480  76.598 124.277  1.00  0.00           H  
ATOM   2976  HA  LEU   192      89.008  74.431 122.355  1.00  0.00           H  
ATOM   2977  HB2 LEU   192      87.443  76.065 121.124  1.00  0.00           H  
ATOM   2978  HB3 LEU   192      88.519  77.238 121.786  1.00  0.00           H  
ATOM   2979  HG  LEU   192      90.274  76.680 120.311  1.00  0.00           H  
ATOM   2980 HD11 LEU   192      88.565  74.196 119.738  1.00  0.00           H  
ATOM   2981 HD12 LEU   192      89.547  74.793 118.372  1.00  0.00           H  
ATOM   2982 HD13 LEU   192      90.319  74.265 119.793  1.00  0.00           H  
ATOM   2983 HD21 LEU   192      87.618  76.610 118.754  1.00  0.00           H  
ATOM   2984 HD22 LEU   192      88.320  77.971 119.492  1.00  0.00           H  
ATOM   2985 HD23 LEU   192      89.228  77.172 118.164  1.00  0.00           H  
ATOM   2986  N   PRO   193      91.545  74.753 122.862  1.00  0.00           N  
ATOM   2987  CA  PRO   193      92.967  74.838 123.233  1.00  0.00           C  
ATOM   2988  C   PRO   193      93.799  75.921 122.473  1.00  0.00           C  
ATOM   2989  O   PRO   193      93.473  76.410 121.378  1.00  0.00           O  
ATOM   2990  CB  PRO   193      93.505  73.431 123.044  1.00  0.00           C  
ATOM   2991  CG  PRO   193      92.430  72.433 123.177  1.00  0.00           C  
ATOM   2992  CD  PRO   193      91.191  73.358 122.786  1.00  0.00           C  
ATOM   2993  HA  PRO   193      93.025  74.955 124.315  1.00  0.00           H  
ATOM   2994  HB2 PRO   193      93.833  73.306 122.012  1.00  0.00           H  
ATOM   2995  HB3 PRO   193      94.413  73.262 123.623  1.00  0.00           H  
ATOM   2996  HG2 PRO   193      92.463  71.586 122.492  1.00  0.00           H  
ATOM   2997  HG3 PRO   193      92.256  72.150 124.215  1.00  0.00           H  
ATOM   2998  HD2 PRO   193      90.807  73.046 121.814  1.00  0.00           H  
ATOM   2999  HD3 PRO   193      90.492  73.031 123.555  1.00  0.00           H  
ATOM   3000  N   ALA   194      95.003  76.348 122.998  1.00  0.00           N  
ATOM   3001  CA  ALA   194      95.916  77.367 122.368  1.00  0.00           C  
ATOM   3002  C   ALA   194      96.450  76.833 121.007  1.00  0.00           C  
ATOM   3003  O   ALA   194      96.604  75.599 120.783  1.00  0.00           O  
ATOM   3004  CB  ALA   194      96.961  77.789 123.376  1.00  0.00           C  
ATOM   3005  H   ALA   194      95.209  75.874 123.865  1.00  0.00           H  
ATOM   3006  HA  ALA   194      95.425  78.327 122.209  1.00  0.00           H  
ATOM   3007  HB1 ALA   194      97.642  76.978 123.633  1.00  0.00           H  
ATOM   3008  HB2 ALA   194      97.599  78.467 122.809  1.00  0.00           H  
ATOM   3009  HB3 ALA   194      96.605  78.367 124.229  1.00  0.00           H  
ATOM   3010  N   GLY   195      96.589  77.704 120.063  1.00  0.00           N  
ATOM   3011  CA  GLY   195      97.187  77.470 118.739  1.00  0.00           C  
ATOM   3012  C   GLY   195      96.233  77.319 117.627  1.00  0.00           C  
ATOM   3013  O   GLY   195      96.677  77.270 116.490  1.00  0.00           O  
ATOM   3014  H   GLY   195      96.418  78.689 120.207  1.00  0.00           H  
ATOM   3015  HA2 GLY   195      97.812  78.319 118.464  1.00  0.00           H  
ATOM   3016  HA3 GLY   195      97.806  76.580 118.857  1.00  0.00           H  
ATOM   3017  N   TYR   196      94.965  77.185 117.899  1.00  0.00           N  
ATOM   3018  CA  TYR   196      93.952  76.659 116.958  1.00  0.00           C  
ATOM   3019  C   TYR   196      92.942  77.770 116.592  1.00  0.00           C  
ATOM   3020  O   TYR   196      92.433  78.403 117.512  1.00  0.00           O  
ATOM   3021  CB  TYR   196      93.140  75.526 117.678  1.00  0.00           C  
ATOM   3022  CG  TYR   196      93.894  74.239 117.600  1.00  0.00           C  
ATOM   3023  CD1 TYR   196      94.009  73.471 116.379  1.00  0.00           C  
ATOM   3024  CD2 TYR   196      94.464  73.700 118.766  1.00  0.00           C  
ATOM   3025  CE1 TYR   196      94.883  72.401 116.214  1.00  0.00           C  
ATOM   3026  CE2 TYR   196      95.381  72.632 118.601  1.00  0.00           C  
ATOM   3027  CZ  TYR   196      95.564  72.003 117.373  1.00  0.00           C  
ATOM   3028  OH  TYR   196      96.501  71.033 117.314  1.00  0.00           O  
ATOM   3029  H   TYR   196      94.640  77.106 118.853  1.00  0.00           H  
ATOM   3030  HA  TYR   196      94.510  76.174 116.158  1.00  0.00           H  
ATOM   3031  HB2 TYR   196      92.710  75.838 118.630  1.00  0.00           H  
ATOM   3032  HB3 TYR   196      92.264  75.429 117.037  1.00  0.00           H  
ATOM   3033  HD1 TYR   196      93.461  73.982 115.601  1.00  0.00           H  
ATOM   3034  HD2 TYR   196      94.473  74.294 119.668  1.00  0.00           H  
ATOM   3035  HE1 TYR   196      94.996  71.895 115.266  1.00  0.00           H  
ATOM   3036  HE2 TYR   196      95.775  72.212 119.515  1.00  0.00           H  
ATOM   3037  HH  TYR   196      96.836  71.006 116.414  1.00  0.00           H  
ATOM   3038  N   GLU   197      92.557  77.849 115.317  1.00  0.00           N  
ATOM   3039  CA  GLU   197      91.434  78.725 114.870  1.00  0.00           C  
ATOM   3040  C   GLU   197      90.584  77.971 113.782  1.00  0.00           C  
ATOM   3041  O   GLU   197      91.080  77.261 112.910  1.00  0.00           O  
ATOM   3042  CB  GLU   197      91.910  80.182 114.520  1.00  0.00           C  
ATOM   3043  CG  GLU   197      90.825  81.242 114.429  1.00  0.00           C  
ATOM   3044  CD  GLU   197      90.623  81.971 115.770  1.00  0.00           C  
ATOM   3045  OE1 GLU   197      90.172  81.270 116.713  1.00  0.00           O  
ATOM   3046  OE2 GLU   197      90.921  83.188 115.926  1.00  0.00           O1-
ATOM   3047  H   GLU   197      92.797  77.146 114.632  1.00  0.00           H  
ATOM   3048  HA  GLU   197      90.788  78.845 115.739  1.00  0.00           H  
ATOM   3049  HB2 GLU   197      92.642  80.516 115.256  1.00  0.00           H  
ATOM   3050  HB3 GLU   197      92.451  80.124 113.575  1.00  0.00           H  
ATOM   3051  HG2 GLU   197      91.096  81.974 113.667  1.00  0.00           H  
ATOM   3052  HG3 GLU   197      89.911  80.725 114.136  1.00  0.00           H  
ATOM   3053  N   ILE   198      89.227  78.163 113.897  1.00  0.00           N  
ATOM   3054  CA  ILE   198      88.232  77.562 112.991  1.00  0.00           C  
ATOM   3055  C   ILE   198      87.763  78.575 111.970  1.00  0.00           C  
ATOM   3056  O   ILE   198      87.496  79.686 112.403  1.00  0.00           O  
ATOM   3057  CB  ILE   198      87.008  76.968 113.789  1.00  0.00           C  
ATOM   3058  CG1 ILE   198      87.396  75.976 114.938  1.00  0.00           C  
ATOM   3059  CG2 ILE   198      86.098  76.312 112.730  1.00  0.00           C  
ATOM   3060  CD1 ILE   198      86.251  75.811 115.916  1.00  0.00           C  
ATOM   3061  H   ILE   198      88.811  78.768 114.590  1.00  0.00           H  
ATOM   3062  HA  ILE   198      88.719  76.696 112.544  1.00  0.00           H  
ATOM   3063  HB  ILE   198      86.474  77.860 114.115  1.00  0.00           H  
ATOM   3064 HG12 ILE   198      87.622  75.008 114.490  1.00  0.00           H  
ATOM   3065 HG13 ILE   198      88.269  76.414 115.423  1.00  0.00           H  
ATOM   3066 HG21 ILE   198      85.416  77.024 112.265  1.00  0.00           H  
ATOM   3067 HG22 ILE   198      86.665  75.863 111.915  1.00  0.00           H  
ATOM   3068 HG23 ILE   198      85.513  75.487 113.138  1.00  0.00           H  
ATOM   3069 HD11 ILE   198      86.624  75.327 116.819  1.00  0.00           H  
ATOM   3070 HD12 ILE   198      85.926  76.779 116.298  1.00  0.00           H  
ATOM   3071 HD13 ILE   198      85.476  75.177 115.487  1.00  0.00           H  
ATOM   3072  N   VAL   199      87.756  78.201 110.718  1.00  0.00           N  
ATOM   3073  CA  VAL   199      87.198  79.104 109.652  1.00  0.00           C  
ATOM   3074  C   VAL   199      86.166  78.257 108.813  1.00  0.00           C  
ATOM   3075  O   VAL   199      86.312  77.151 108.320  1.00  0.00           O  
ATOM   3076  CB  VAL   199      88.420  79.630 108.885  1.00  0.00           C  
ATOM   3077  CG1 VAL   199      89.246  80.644 109.695  1.00  0.00           C  
ATOM   3078  CG2 VAL   199      89.247  78.518 108.158  1.00  0.00           C  
ATOM   3079  H   VAL   199      87.881  77.223 110.502  1.00  0.00           H  
ATOM   3080  HA  VAL   199      86.852  79.988 110.188  1.00  0.00           H  
ATOM   3081  HB  VAL   199      87.980  80.216 108.078  1.00  0.00           H  
ATOM   3082 HG11 VAL   199      89.833  80.092 110.429  1.00  0.00           H  
ATOM   3083 HG12 VAL   199      89.877  81.191 108.994  1.00  0.00           H  
ATOM   3084 HG13 VAL   199      88.576  81.345 110.193  1.00  0.00           H  
ATOM   3085 HG21 VAL   199      89.621  77.789 108.876  1.00  0.00           H  
ATOM   3086 HG22 VAL   199      88.605  78.120 107.372  1.00  0.00           H  
ATOM   3087 HG23 VAL   199      90.107  78.983 107.677  1.00  0.00           H  
ATOM   3088  N   LEU   200      85.093  78.970 108.523  1.00  0.00           N  
ATOM   3089  CA  LEU   200      84.132  78.658 107.503  1.00  0.00           C  
ATOM   3090  C   LEU   200      84.494  79.485 106.230  1.00  0.00           C  
ATOM   3091  O   LEU   200      84.816  80.688 106.459  1.00  0.00           O  
ATOM   3092  CB  LEU   200      82.802  79.155 108.086  1.00  0.00           C  
ATOM   3093  CG  LEU   200      81.503  79.074 107.289  1.00  0.00           C  
ATOM   3094  CD1 LEU   200      80.924  77.645 107.176  1.00  0.00           C  
ATOM   3095  CD2 LEU   200      80.500  79.873 108.083  1.00  0.00           C  
ATOM   3096  H   LEU   200      85.028  79.887 108.942  1.00  0.00           H  
ATOM   3097  HA  LEU   200      84.044  77.583 107.346  1.00  0.00           H  
ATOM   3098  HB2 LEU   200      82.623  78.724 109.071  1.00  0.00           H  
ATOM   3099  HB3 LEU   200      83.134  80.140 108.416  1.00  0.00           H  
ATOM   3100  HG  LEU   200      81.630  79.471 106.281  1.00  0.00           H  
ATOM   3101 HD11 LEU   200      80.796  77.205 108.165  1.00  0.00           H  
ATOM   3102 HD12 LEU   200      79.960  77.692 106.667  1.00  0.00           H  
ATOM   3103 HD13 LEU   200      81.468  76.953 106.532  1.00  0.00           H  
ATOM   3104 HD21 LEU   200      80.815  80.909 108.208  1.00  0.00           H  
ATOM   3105 HD22 LEU   200      79.554  79.984 107.553  1.00  0.00           H  
ATOM   3106 HD23 LEU   200      80.363  79.397 109.054  1.00  0.00           H  
ATOM   3107  N   TYR   201      84.476  78.915 104.999  1.00  0.00           N  
ATOM   3108  CA  TYR   201      85.046  79.439 103.760  1.00  0.00           C  
ATOM   3109  C   TYR   201      84.179  79.023 102.475  1.00  0.00           C  
ATOM   3110  O   TYR   201      83.782  77.842 102.488  1.00  0.00           O  
ATOM   3111  CB  TYR   201      86.541  79.236 103.528  1.00  0.00           C  
ATOM   3112  CG  TYR   201      87.057  77.861 103.213  1.00  0.00           C  
ATOM   3113  CD1 TYR   201      87.405  77.422 101.934  1.00  0.00           C  
ATOM   3114  CD2 TYR   201      87.370  77.020 104.285  1.00  0.00           C  
ATOM   3115  CE1 TYR   201      87.978  76.148 101.678  1.00  0.00           C  
ATOM   3116  CE2 TYR   201      88.106  75.786 104.105  1.00  0.00           C  
ATOM   3117  CZ  TYR   201      88.394  75.337 102.776  1.00  0.00           C  
ATOM   3118  OH  TYR   201      89.058  74.184 102.464  1.00  0.00           O  
ATOM   3119  H   TYR   201      84.086  77.994 104.856  1.00  0.00           H  
ATOM   3120  HA  TYR   201      84.899  80.508 103.911  1.00  0.00           H  
ATOM   3121  HB2 TYR   201      86.825  79.805 102.643  1.00  0.00           H  
ATOM   3122  HB3 TYR   201      87.150  79.521 104.386  1.00  0.00           H  
ATOM   3123  HD1 TYR   201      87.161  78.119 101.146  1.00  0.00           H  
ATOM   3124  HD2 TYR   201      87.158  77.363 105.287  1.00  0.00           H  
ATOM   3125  HE1 TYR   201      88.257  75.830 100.684  1.00  0.00           H  
ATOM   3126  HE2 TYR   201      88.466  75.156 104.904  1.00  0.00           H  
ATOM   3127  HH  TYR   201      89.037  74.008 101.521  1.00  0.00           H  
ATOM   3128  N   ILE   202      84.266  79.786 101.473  1.00  0.00           N  
ATOM   3129  CA  ILE   202      83.923  79.378 100.134  1.00  0.00           C  
ATOM   3130  C   ILE   202      85.086  79.646  99.129  1.00  0.00           C  
ATOM   3131  O   ILE   202      86.164  80.059  99.520  1.00  0.00           O  
ATOM   3132  CB  ILE   202      82.686  80.175  99.692  1.00  0.00           C  
ATOM   3133  CG1 ILE   202      82.897  81.741  99.541  1.00  0.00           C  
ATOM   3134  CG2 ILE   202      81.430  79.944 100.412  1.00  0.00           C  
ATOM   3135  CD1 ILE   202      82.005  82.547  98.564  1.00  0.00           C  
ATOM   3136  H   ILE   202      84.823  80.622 101.575  1.00  0.00           H  
ATOM   3137  HA  ILE   202      83.704  78.311 100.098  1.00  0.00           H  
ATOM   3138  HB  ILE   202      82.503  79.951  98.641  1.00  0.00           H  
ATOM   3139 HG12 ILE   202      82.752  82.260 100.488  1.00  0.00           H  
ATOM   3140 HG13 ILE   202      83.938  81.856  99.240  1.00  0.00           H  
ATOM   3141 HG21 ILE   202      81.530  79.687 101.467  1.00  0.00           H  
ATOM   3142 HG22 ILE   202      80.717  80.767 100.447  1.00  0.00           H  
ATOM   3143 HG23 ILE   202      80.979  79.119  99.860  1.00  0.00           H  
ATOM   3144 HD11 ILE   202      80.975  82.194  98.517  1.00  0.00           H  
ATOM   3145 HD12 ILE   202      82.016  83.611  98.800  1.00  0.00           H  
ATOM   3146 HD13 ILE   202      82.404  82.384  97.562  1.00  0.00           H  
ATOM   3147  N   SER   203      84.938  79.328  97.846  1.00  0.00           N  
ATOM   3148  CA  SER   203      85.929  79.596  96.785  1.00  0.00           C  
ATOM   3149  C   SER   203      85.691  80.879  96.036  1.00  0.00           C  
ATOM   3150  O   SER   203      84.582  81.325  95.856  1.00  0.00           O  
ATOM   3151  CB  SER   203      85.911  78.456  95.820  1.00  0.00           C  
ATOM   3152  OG  SER   203      86.737  78.672  94.736  1.00  0.00           O  
ATOM   3153  H   SER   203      84.007  79.053  97.567  1.00  0.00           H  
ATOM   3154  HA  SER   203      86.898  79.726  97.266  1.00  0.00           H  
ATOM   3155  HB2 SER   203      86.186  77.496  96.257  1.00  0.00           H  
ATOM   3156  HB3 SER   203      84.905  78.441  95.401  1.00  0.00           H  
ATOM   3157  HG  SER   203      87.286  77.890  94.643  1.00  0.00           H  
ATOM   3158  N   MET   204      86.769  81.441  95.573  1.00  0.00           N  
ATOM   3159  CA  MET   204      86.634  82.624  94.698  1.00  0.00           C  
ATOM   3160  C   MET   204      85.781  82.314  93.490  1.00  0.00           C  
ATOM   3161  O   MET   204      84.853  83.097  93.226  1.00  0.00           O  
ATOM   3162  CB  MET   204      88.067  83.143  94.453  1.00  0.00           C  
ATOM   3163  CG  MET   204      88.238  84.043  93.205  1.00  0.00           C  
ATOM   3164  SD  MET   204      89.805  84.967  93.030  1.00  0.00           S  
ATOM   3165  CE  MET   204      91.026  83.687  93.536  1.00  0.00           C  
ATOM   3166  H   MET   204      87.708  81.110  95.742  1.00  0.00           H  
ATOM   3167  HA  MET   204      86.026  83.393  95.174  1.00  0.00           H  
ATOM   3168  HB2 MET   204      88.448  83.658  95.335  1.00  0.00           H  
ATOM   3169  HB3 MET   204      88.686  82.268  94.254  1.00  0.00           H  
ATOM   3170  HG2 MET   204      88.085  83.487  92.280  1.00  0.00           H  
ATOM   3171  HG3 MET   204      87.500  84.845  93.193  1.00  0.00           H  
ATOM   3172  HE1 MET   204      91.539  83.937  94.464  1.00  0.00           H  
ATOM   3173  HE2 MET   204      90.566  82.699  93.521  1.00  0.00           H  
ATOM   3174  HE3 MET   204      91.852  83.673  92.824  1.00  0.00           H  
ATOM   3175  N   SER   205      86.043  81.295  92.687  1.00  0.00           N  
ATOM   3176  CA  SER   205      85.251  80.847  91.529  1.00  0.00           C  
ATOM   3177  C   SER   205      83.724  80.745  91.811  1.00  0.00           C  
ATOM   3178  O   SER   205      82.888  80.804  90.933  1.00  0.00           O  
ATOM   3179  CB  SER   205      85.744  79.450  91.067  1.00  0.00           C  
ATOM   3180  OG  SER   205      87.181  79.217  91.296  1.00  0.00           O  
ATOM   3181  H   SER   205      86.804  80.712  93.007  1.00  0.00           H  
ATOM   3182  HA  SER   205      85.241  81.531  90.680  1.00  0.00           H  
ATOM   3183  HB2 SER   205      85.303  78.674  91.693  1.00  0.00           H  
ATOM   3184  HB3 SER   205      85.462  79.242  90.035  1.00  0.00           H  
ATOM   3185  HG  SER   205      87.318  78.296  91.532  1.00  0.00           H  
ATOM   3186  N   ASP   206      83.295  80.654  93.111  1.00  0.00           N  
ATOM   3187  CA  ASP   206      81.903  80.613  93.536  1.00  0.00           C  
ATOM   3188  C   ASP   206      81.318  81.908  94.138  1.00  0.00           C  
ATOM   3189  O   ASP   206      80.095  82.052  94.172  1.00  0.00           O  
ATOM   3190  CB  ASP   206      81.695  79.369  94.467  1.00  0.00           C  
ATOM   3191  CG  ASP   206      81.884  77.943  93.809  1.00  0.00           C  
ATOM   3192  OD1 ASP   206      81.908  77.908  92.556  1.00  0.00           O  
ATOM   3193  OD2 ASP   206      82.046  76.879  94.544  1.00  0.00           O1-
ATOM   3194  H   ASP   206      83.975  80.677  93.857  1.00  0.00           H  
ATOM   3195  HA  ASP   206      81.301  80.394  92.654  1.00  0.00           H  
ATOM   3196  HB2 ASP   206      82.379  79.511  95.304  1.00  0.00           H  
ATOM   3197  HB3 ASP   206      80.627  79.425  94.677  1.00  0.00           H  
ATOM   3198  N   SER   207      82.217  82.791  94.606  1.00  0.00           N  
ATOM   3199  CA  SER   207      81.847  84.078  95.308  1.00  0.00           C  
ATOM   3200  C   SER   207      80.842  84.975  94.616  1.00  0.00           C  
ATOM   3201  O   SER   207      80.198  85.778  95.279  1.00  0.00           O  
ATOM   3202  CB  SER   207      83.123  84.804  95.642  1.00  0.00           C  
ATOM   3203  OG  SER   207      83.858  85.307  94.503  1.00  0.00           O  
ATOM   3204  H   SER   207      83.198  82.590  94.475  1.00  0.00           H  
ATOM   3205  HA  SER   207      81.305  83.760  96.198  1.00  0.00           H  
ATOM   3206  HB2 SER   207      82.771  85.693  96.166  1.00  0.00           H  
ATOM   3207  HB3 SER   207      83.782  84.210  96.276  1.00  0.00           H  
ATOM   3208  HG  SER   207      84.199  84.613  93.934  1.00  0.00           H  
ATOM   3209  N   ASP   208      80.437  84.880  93.269  1.00  0.00           N  
ATOM   3210  CA  ASP   208      79.355  85.607  92.623  1.00  0.00           C  
ATOM   3211  C   ASP   208      77.967  84.849  92.452  1.00  0.00           C  
ATOM   3212  O   ASP   208      76.942  85.353  91.956  1.00  0.00           O  
ATOM   3213  CB  ASP   208      79.806  86.043  91.245  1.00  0.00           C  
ATOM   3214  CG  ASP   208      80.948  87.076  91.312  1.00  0.00           C  
ATOM   3215  OD1 ASP   208      80.541  88.167  91.695  1.00  0.00           O  
ATOM   3216  OD2 ASP   208      82.099  86.661  91.123  1.00  0.00           O1-
ATOM   3217  H   ASP   208      80.887  84.205  92.667  1.00  0.00           H  
ATOM   3218  HA  ASP   208      79.007  86.431  93.245  1.00  0.00           H  
ATOM   3219  HB2 ASP   208      79.828  85.173  90.589  1.00  0.00           H  
ATOM   3220  HB3 ASP   208      78.963  86.576  90.804  1.00  0.00           H  
ATOM   3221  N   LYS   209      78.084  83.503  92.657  1.00  0.00           N  
ATOM   3222  CA  LYS   209      76.945  82.554  92.550  1.00  0.00           C  
ATOM   3223  C   LYS   209      76.135  82.254  93.797  1.00  0.00           C  
ATOM   3224  O   LYS   209      74.963  82.048  93.787  1.00  0.00           O  
ATOM   3225  CB  LYS   209      77.414  81.184  92.062  1.00  0.00           C  
ATOM   3226  CG  LYS   209      78.486  81.018  91.084  1.00  0.00           C  
ATOM   3227  CD  LYS   209      78.244  81.765  89.788  1.00  0.00           C  
ATOM   3228  CE  LYS   209      79.446  81.546  88.834  1.00  0.00           C  
ATOM   3229  NZ  LYS   209      79.507  82.627  87.848  1.00  0.00           N1+
ATOM   3230  H   LYS   209      78.924  83.106  93.052  1.00  0.00           H  
ATOM   3231  HA  LYS   209      76.287  82.870  91.740  1.00  0.00           H  
ATOM   3232  HB2 LYS   209      77.831  80.733  92.963  1.00  0.00           H  
ATOM   3233  HB3 LYS   209      76.627  80.512  91.720  1.00  0.00           H  
ATOM   3234  HG2 LYS   209      79.449  81.202  91.559  1.00  0.00           H  
ATOM   3235  HG3 LYS   209      78.638  79.957  90.889  1.00  0.00           H  
ATOM   3236  HD2 LYS   209      77.398  81.294  89.287  1.00  0.00           H  
ATOM   3237  HD3 LYS   209      77.991  82.782  90.089  1.00  0.00           H  
ATOM   3238  HE2 LYS   209      80.382  81.349  89.356  1.00  0.00           H  
ATOM   3239  HE3 LYS   209      79.238  80.583  88.368  1.00  0.00           H  
ATOM   3240  HZ1 LYS   209      79.494  83.561  88.231  1.00  0.00           H  
ATOM   3241  HZ2 LYS   209      80.351  82.469  87.315  1.00  0.00           H  
ATOM   3242  HZ3 LYS   209      78.745  82.629  87.186  1.00  0.00           H  
ATOM   3243  N   VAL   210      76.722  82.432  94.978  1.00  0.00           N  
ATOM   3244  CA  VAL   210      76.170  82.125  96.279  1.00  0.00           C  
ATOM   3245  C   VAL   210      76.688  83.033  97.407  1.00  0.00           C  
ATOM   3246  O   VAL   210      77.788  83.311  97.625  1.00  0.00           O  
ATOM   3247  CB  VAL   210      76.512  80.703  96.467  1.00  0.00           C  
ATOM   3248  CG1 VAL   210      78.076  80.361  96.513  1.00  0.00           C  
ATOM   3249  CG2 VAL   210      75.905  80.094  97.735  1.00  0.00           C  
ATOM   3250  H   VAL   210      77.719  82.495  94.830  1.00  0.00           H  
ATOM   3251  HA  VAL   210      75.087  82.011  96.233  1.00  0.00           H  
ATOM   3252  HB  VAL   210      76.093  80.203  95.594  1.00  0.00           H  
ATOM   3253 HG11 VAL   210      78.770  80.970  97.093  1.00  0.00           H  
ATOM   3254 HG12 VAL   210      78.229  79.337  96.853  1.00  0.00           H  
ATOM   3255 HG13 VAL   210      78.396  80.436  95.473  1.00  0.00           H  
ATOM   3256 HG21 VAL   210      74.834  80.256  97.617  1.00  0.00           H  
ATOM   3257 HG22 VAL   210      76.080  79.019  97.684  1.00  0.00           H  
ATOM   3258 HG23 VAL   210      76.320  80.555  98.631  1.00  0.00           H  
ATOM   3259  N   GLY   211      75.692  83.323  98.263  1.00  0.00           N  
ATOM   3260  CA  GLY   211      75.916  84.110  99.485  1.00  0.00           C  
ATOM   3261  C   GLY   211      75.369  83.369 100.693  1.00  0.00           C  
ATOM   3262  O   GLY   211      74.460  82.587 100.548  1.00  0.00           O  
ATOM   3263  H   GLY   211      74.778  82.905  98.163  1.00  0.00           H  
ATOM   3264  HA2 GLY   211      76.973  84.328  99.638  1.00  0.00           H  
ATOM   3265  HA3 GLY   211      75.363  85.045  99.395  1.00  0.00           H  
ATOM   3266  N   VAL   212      75.906  83.602 101.868  1.00  0.00           N  
ATOM   3267  CA  VAL   212      75.546  83.012 103.147  1.00  0.00           C  
ATOM   3268  C   VAL   212      75.247  83.965 104.340  1.00  0.00           C  
ATOM   3269  O   VAL   212      76.116  84.821 104.564  1.00  0.00           O  
ATOM   3270  CB  VAL   212      76.663  82.035 103.581  1.00  0.00           C  
ATOM   3271  CG1 VAL   212      76.270  81.456 104.962  1.00  0.00           C  
ATOM   3272  CG2 VAL   212      76.773  80.963 102.583  1.00  0.00           C  
ATOM   3273  H   VAL   212      76.703  84.218 101.934  1.00  0.00           H  
ATOM   3274  HA  VAL   212      74.669  82.368 103.073  1.00  0.00           H  
ATOM   3275  HB  VAL   212      77.550  82.657 103.703  1.00  0.00           H  
ATOM   3276 HG11 VAL   212      75.341  80.916 104.778  1.00  0.00           H  
ATOM   3277 HG12 VAL   212      77.086  80.822 105.312  1.00  0.00           H  
ATOM   3278 HG13 VAL   212      75.991  82.174 105.733  1.00  0.00           H  
ATOM   3279 HG21 VAL   212      75.833  80.456 102.365  1.00  0.00           H  
ATOM   3280 HG22 VAL   212      77.167  81.274 101.615  1.00  0.00           H  
ATOM   3281 HG23 VAL   212      77.481  80.246 102.999  1.00  0.00           H  
ATOM   3282  N   PHE   213      74.031  83.844 104.907  1.00  0.00           N  
ATOM   3283  CA  PHE   213      73.370  84.770 105.811  1.00  0.00           C  
ATOM   3284  C   PHE   213      72.999  84.095 107.139  1.00  0.00           C  
ATOM   3285  O   PHE   213      72.989  82.852 107.222  1.00  0.00           O  
ATOM   3286  CB  PHE   213      72.158  85.498 105.133  1.00  0.00           C  
ATOM   3287  CG  PHE   213      72.497  86.292 103.835  1.00  0.00           C  
ATOM   3288  CD1 PHE   213      72.445  85.733 102.515  1.00  0.00           C  
ATOM   3289  CD2 PHE   213      73.177  87.521 104.014  1.00  0.00           C  
ATOM   3290  CE1 PHE   213      73.034  86.481 101.484  1.00  0.00           C  
ATOM   3291  CE2 PHE   213      73.590  88.311 102.903  1.00  0.00           C  
ATOM   3292  CZ  PHE   213      73.608  87.784 101.637  1.00  0.00           C  
ATOM   3293  H   PHE   213      73.443  83.052 104.692  1.00  0.00           H  
ATOM   3294  HA  PHE   213      74.071  85.572 106.043  1.00  0.00           H  
ATOM   3295  HB2 PHE   213      71.441  84.700 104.943  1.00  0.00           H  
ATOM   3296  HB3 PHE   213      71.732  86.192 105.857  1.00  0.00           H  
ATOM   3297  HD1 PHE   213      72.044  84.774 102.221  1.00  0.00           H  
ATOM   3298  HD2 PHE   213      73.385  87.886 105.009  1.00  0.00           H  
ATOM   3299  HE1 PHE   213      73.037  86.053 100.493  1.00  0.00           H  
ATOM   3300  HE2 PHE   213      73.992  89.305 103.026  1.00  0.00           H  
ATOM   3301  HZ  PHE   213      74.068  88.363 100.850  1.00  0.00           H  
ATOM   3302  N   TYR   214      72.612  84.848 108.123  1.00  0.00           N  
ATOM   3303  CA  TYR   214      72.259  84.559 109.550  1.00  0.00           C  
ATOM   3304  C   TYR   214      71.183  85.542 110.157  1.00  0.00           C  
ATOM   3305  O   TYR   214      71.016  86.661 109.742  1.00  0.00           O  
ATOM   3306  CB  TYR   214      73.545  84.634 110.289  1.00  0.00           C  
ATOM   3307  CG  TYR   214      73.318  84.559 111.762  1.00  0.00           C  
ATOM   3308  CD1 TYR   214      72.837  83.367 112.277  1.00  0.00           C  
ATOM   3309  CD2 TYR   214      73.643  85.592 112.633  1.00  0.00           C  
ATOM   3310  CE1 TYR   214      72.707  83.223 113.675  1.00  0.00           C  
ATOM   3311  CE2 TYR   214      73.426  85.461 114.015  1.00  0.00           C  
ATOM   3312  CZ  TYR   214      72.952  84.251 114.581  1.00  0.00           C  
ATOM   3313  OH  TYR   214      72.797  84.087 115.940  1.00  0.00           O  
ATOM   3314  H   TYR   214      72.605  85.824 107.864  1.00  0.00           H  
ATOM   3315  HA  TYR   214      71.926  83.527 109.654  1.00  0.00           H  
ATOM   3316  HB2 TYR   214      74.267  83.910 109.911  1.00  0.00           H  
ATOM   3317  HB3 TYR   214      74.047  85.572 110.048  1.00  0.00           H  
ATOM   3318  HD1 TYR   214      72.592  82.509 111.668  1.00  0.00           H  
ATOM   3319  HD2 TYR   214      74.073  86.486 112.206  1.00  0.00           H  
ATOM   3320  HE1 TYR   214      72.257  82.320 114.061  1.00  0.00           H  
ATOM   3321  HE2 TYR   214      73.683  86.194 114.766  1.00  0.00           H  
ATOM   3322  HH  TYR   214      73.109  84.901 116.342  1.00  0.00           H  
ATOM   3323  N   VAL   215      70.495  85.103 111.225  1.00  0.00           N  
ATOM   3324  CA  VAL   215      69.571  85.995 111.931  1.00  0.00           C  
ATOM   3325  C   VAL   215      69.827  86.012 113.464  1.00  0.00           C  
ATOM   3326  O   VAL   215      69.861  84.917 114.140  1.00  0.00           O  
ATOM   3327  CB  VAL   215      68.066  85.641 111.635  1.00  0.00           C  
ATOM   3328  CG1 VAL   215      67.102  86.610 112.262  1.00  0.00           C  
ATOM   3329  CG2 VAL   215      67.774  85.527 110.175  1.00  0.00           C  
ATOM   3330  H   VAL   215      70.970  84.287 111.584  1.00  0.00           H  
ATOM   3331  HA  VAL   215      69.845  87.008 111.636  1.00  0.00           H  
ATOM   3332  HB  VAL   215      67.816  84.741 112.196  1.00  0.00           H  
ATOM   3333 HG11 VAL   215      66.112  86.396 111.859  1.00  0.00           H  
ATOM   3334 HG12 VAL   215      67.022  86.442 113.336  1.00  0.00           H  
ATOM   3335 HG13 VAL   215      67.336  87.662 112.098  1.00  0.00           H  
ATOM   3336 HG21 VAL   215      68.276  86.343 109.655  1.00  0.00           H  
ATOM   3337 HG22 VAL   215      68.159  84.549 109.885  1.00  0.00           H  
ATOM   3338 HG23 VAL   215      66.691  85.619 110.097  1.00  0.00           H  
ATOM   3339  N   GLU   216      69.993  87.160 114.066  1.00  0.00           N  
ATOM   3340  CA  GLU   216      70.161  87.388 115.543  1.00  0.00           C  
ATOM   3341  C   GLU   216      68.910  88.005 116.094  1.00  0.00           C  
ATOM   3342  O   GLU   216      68.126  88.773 115.521  1.00  0.00           O  
ATOM   3343  CB  GLU   216      71.453  88.209 115.754  1.00  0.00           C  
ATOM   3344  CG  GLU   216      71.998  88.373 117.173  1.00  0.00           C  
ATOM   3345  CD  GLU   216      72.980  87.187 117.417  1.00  0.00           C  
ATOM   3346  OE1 GLU   216      74.225  87.438 117.511  1.00  0.00           O  
ATOM   3347  OE2 GLU   216      72.511  86.015 117.575  1.00  0.00           O1-
ATOM   3348  H   GLU   216      69.850  87.987 113.502  1.00  0.00           H  
ATOM   3349  HA  GLU   216      70.381  86.423 116.000  1.00  0.00           H  
ATOM   3350  HB2 GLU   216      72.271  87.931 115.089  1.00  0.00           H  
ATOM   3351  HB3 GLU   216      71.169  89.227 115.486  1.00  0.00           H  
ATOM   3352  HG2 GLU   216      72.529  89.314 117.316  1.00  0.00           H  
ATOM   3353  HG3 GLU   216      71.202  88.318 117.915  1.00  0.00           H  
ATOM   3354  N   ASN   217      68.633  87.695 117.405  1.00  0.00           N  
ATOM   3355  CA  ASN   217      67.580  88.097 118.201  1.00  0.00           C  
ATOM   3356  C   ASN   217      66.202  87.683 117.615  1.00  0.00           C  
ATOM   3357  O   ASN   217      65.342  88.603 117.545  1.00  0.00           O  
ATOM   3358  CB  ASN   217      67.666  89.634 118.606  1.00  0.00           C  
ATOM   3359  CG  ASN   217      68.847  89.821 119.554  1.00  0.00           C  
ATOM   3360  ND2 ASN   217      68.613  89.506 120.827  1.00  0.00           N  
ATOM   3361  OD1 ASN   217      69.992  90.212 119.200  1.00  0.00           O  
ATOM   3362  H   ASN   217      69.190  86.973 117.840  1.00  0.00           H  
ATOM   3363  HA  ASN   217      67.757  87.477 119.080  1.00  0.00           H  
ATOM   3364  HB2 ASN   217      67.805  90.294 117.750  1.00  0.00           H  
ATOM   3365  HB3 ASN   217      66.828  89.889 119.255  1.00  0.00           H  
ATOM   3366 HD21 ASN   217      69.357  89.652 121.493  1.00  0.00           H  
ATOM   3367 HD22 ASN   217      67.734  89.058 121.045  1.00  0.00           H  
ATOM   3368  N   PRO   218      65.985  86.347 117.297  1.00  0.00           N  
ATOM   3369  CA  PRO   218      64.690  85.849 116.849  1.00  0.00           C  
ATOM   3370  C   PRO   218      63.573  86.216 117.841  1.00  0.00           C  
ATOM   3371  O   PRO   218      63.820  86.322 119.059  1.00  0.00           O  
ATOM   3372  CB  PRO   218      64.886  84.328 116.622  1.00  0.00           C  
ATOM   3373  CG  PRO   218      66.345  84.138 116.464  1.00  0.00           C  
ATOM   3374  CD  PRO   218      66.929  85.235 117.319  1.00  0.00           C  
ATOM   3375  HA  PRO   218      64.455  86.354 115.912  1.00  0.00           H  
ATOM   3376  HB2 PRO   218      64.475  83.794 117.479  1.00  0.00           H  
ATOM   3377  HB3 PRO   218      64.334  84.029 115.731  1.00  0.00           H  
ATOM   3378  HG2 PRO   218      66.600  83.121 116.761  1.00  0.00           H  
ATOM   3379  HG3 PRO   218      66.604  84.360 115.428  1.00  0.00           H  
ATOM   3380  HD2 PRO   218      66.961  84.957 118.373  1.00  0.00           H  
ATOM   3381  HD3 PRO   218      67.933  85.458 116.958  1.00  0.00           H  
ATOM   3382  N   ALA   219      62.331  86.442 117.401  1.00  0.00           N  
ATOM   3383  CA  ALA   219      61.133  86.780 118.148  1.00  0.00           C  
ATOM   3384  C   ALA   219      61.062  88.091 118.956  1.00  0.00           C  
ATOM   3385  O   ALA   219      60.131  88.429 119.655  1.00  0.00           O  
ATOM   3386  CB  ALA   219      60.747  85.517 119.062  1.00  0.00           C  
ATOM   3387  H   ALA   219      62.188  86.038 116.486  1.00  0.00           H  
ATOM   3388  HA  ALA   219      60.251  86.824 117.509  1.00  0.00           H  
ATOM   3389  HB1 ALA   219      59.899  85.772 119.697  1.00  0.00           H  
ATOM   3390  HB2 ALA   219      60.494  84.611 118.511  1.00  0.00           H  
ATOM   3391  HB3 ALA   219      61.671  85.317 119.604  1.00  0.00           H  
ATOM   3392  N   ALA   220      62.119  88.905 118.894  1.00  0.00           N  
ATOM   3393  CA  ALA   220      62.392  90.029 119.774  1.00  0.00           C  
ATOM   3394  C   ALA   220      62.963  91.203 118.975  1.00  0.00           C  
ATOM   3395  O   ALA   220      63.809  91.913 119.463  1.00  0.00           O  
ATOM   3396  CB  ALA   220      63.302  89.626 120.971  1.00  0.00           C  
ATOM   3397  H   ALA   220      62.945  88.591 118.404  1.00  0.00           H  
ATOM   3398  HA  ALA   220      61.488  90.457 120.207  1.00  0.00           H  
ATOM   3399  HB1 ALA   220      64.268  89.183 120.729  1.00  0.00           H  
ATOM   3400  HB2 ALA   220      63.476  90.511 121.583  1.00  0.00           H  
ATOM   3401  HB3 ALA   220      62.685  88.964 121.577  1.00  0.00           H  
ATOM   3402  N   GLY   221      62.666  91.409 117.702  1.00  0.00           N  
ATOM   3403  CA  GLY   221      63.346  92.448 116.856  1.00  0.00           C  
ATOM   3404  C   GLY   221      64.526  91.918 116.018  1.00  0.00           C  
ATOM   3405  O   GLY   221      65.569  92.545 115.981  1.00  0.00           O  
ATOM   3406  H   GLY   221      62.119  90.715 117.212  1.00  0.00           H  
ATOM   3407  HA2 GLY   221      62.658  92.947 116.173  1.00  0.00           H  
ATOM   3408  HA3 GLY   221      63.669  93.347 117.380  1.00  0.00           H  
ATOM   3409  N   GLN   222      64.334  90.754 115.330  1.00  0.00           N  
ATOM   3410  CA  GLN   222      65.425  90.008 114.646  1.00  0.00           C  
ATOM   3411  C   GLN   222      66.319  90.755 113.631  1.00  0.00           C  
ATOM   3412  O   GLN   222      65.815  91.575 112.883  1.00  0.00           O  
ATOM   3413  CB  GLN   222      64.707  88.785 114.087  1.00  0.00           C  
ATOM   3414  CG  GLN   222      64.109  88.984 112.602  1.00  0.00           C  
ATOM   3415  CD  GLN   222      63.469  87.693 112.072  1.00  0.00           C  
ATOM   3416  NE2 GLN   222      63.185  87.613 110.812  1.00  0.00           N  
ATOM   3417  OE1 GLN   222      63.208  86.737 112.829  1.00  0.00           O  
ATOM   3418  H   GLN   222      63.459  90.253 115.383  1.00  0.00           H  
ATOM   3419  HA  GLN   222      65.998  89.700 115.520  1.00  0.00           H  
ATOM   3420  HB2 GLN   222      65.419  87.960 114.077  1.00  0.00           H  
ATOM   3421  HB3 GLN   222      63.858  88.423 114.666  1.00  0.00           H  
ATOM   3422  HG2 GLN   222      63.435  89.840 112.576  1.00  0.00           H  
ATOM   3423  HG3 GLN   222      64.859  89.355 111.903  1.00  0.00           H  
ATOM   3424 HE21 GLN   222      62.781  86.771 110.426  1.00  0.00           H  
ATOM   3425 HE22 GLN   222      63.553  88.343 110.220  1.00  0.00           H  
ATOM   3426  N   ARG   223      67.664  90.512 113.594  1.00  0.00           N  
ATOM   3427  CA  ARG   223      68.650  91.306 112.854  1.00  0.00           C  
ATOM   3428  C   ARG   223      69.293  90.385 111.725  1.00  0.00           C  
ATOM   3429  O   ARG   223      69.652  89.215 112.001  1.00  0.00           O  
ATOM   3430  CB  ARG   223      69.692  91.785 113.773  1.00  0.00           C  
ATOM   3431  CG  ARG   223      69.173  92.965 114.669  1.00  0.00           C  
ATOM   3432  CD  ARG   223      70.282  93.320 115.679  1.00  0.00           C  
ATOM   3433  NE  ARG   223      71.476  93.870 114.936  1.00  0.00           N  
ATOM   3434  CZ  ARG   223      72.712  93.810 115.346  1.00  0.00           C  
ATOM   3435  NH1 ARG   223      73.018  93.406 116.525  1.00  0.00           N1+
ATOM   3436  NH2 ARG   223      73.690  94.119 114.502  1.00  0.00           N  
ATOM   3437  H   ARG   223      68.127  90.037 114.356  1.00  0.00           H  
ATOM   3438  HA  ARG   223      68.206  92.109 112.266  1.00  0.00           H  
ATOM   3439  HB2 ARG   223      70.081  91.037 114.463  1.00  0.00           H  
ATOM   3440  HB3 ARG   223      70.537  92.166 113.201  1.00  0.00           H  
ATOM   3441  HG2 ARG   223      68.879  93.831 114.076  1.00  0.00           H  
ATOM   3442  HG3 ARG   223      68.296  92.543 115.160  1.00  0.00           H  
ATOM   3443  HD2 ARG   223      69.846  94.065 116.344  1.00  0.00           H  
ATOM   3444  HD3 ARG   223      70.410  92.388 116.229  1.00  0.00           H  
ATOM   3445  HE  ARG   223      71.317  94.448 114.123  1.00  0.00           H  
ATOM   3446 HH11 ARG   223      72.301  93.198 117.205  1.00  0.00           H  
ATOM   3447 HH12 ARG   223      73.991  93.428 116.793  1.00  0.00           H  
ATOM   3448 HH21 ARG   223      73.578  94.443 113.552  1.00  0.00           H  
ATOM   3449 HH22 ARG   223      74.613  94.099 114.912  1.00  0.00           H  
ATOM   3450  N   TYR   224      69.460  90.850 110.490  1.00  0.00           N  
ATOM   3451  CA  TYR   224      69.991  89.986 109.424  1.00  0.00           C  
ATOM   3452  C   TYR   224      71.441  90.251 109.166  1.00  0.00           C  
ATOM   3453  O   TYR   224      71.832  91.364 109.003  1.00  0.00           O  
ATOM   3454  CB  TYR   224      69.239  90.253 108.053  1.00  0.00           C  
ATOM   3455  CG  TYR   224      67.759  90.103 108.163  1.00  0.00           C  
ATOM   3456  CD1 TYR   224      67.219  88.825 108.324  1.00  0.00           C  
ATOM   3457  CD2 TYR   224      66.876  91.219 108.175  1.00  0.00           C  
ATOM   3458  CE1 TYR   224      65.811  88.648 108.599  1.00  0.00           C  
ATOM   3459  CE2 TYR   224      65.496  91.071 108.376  1.00  0.00           C  
ATOM   3460  CZ  TYR   224      64.980  89.796 108.659  1.00  0.00           C  
ATOM   3461  OH  TYR   224      63.632  89.645 108.794  1.00  0.00           O  
ATOM   3462  H   TYR   224      69.166  91.784 110.245  1.00  0.00           H  
ATOM   3463  HA  TYR   224      70.007  88.937 109.719  1.00  0.00           H  
ATOM   3464  HB2 TYR   224      69.537  91.263 107.770  1.00  0.00           H  
ATOM   3465  HB3 TYR   224      69.645  89.593 107.286  1.00  0.00           H  
ATOM   3466  HD1 TYR   224      67.876  87.967 108.337  1.00  0.00           H  
ATOM   3467  HD2 TYR   224      67.277  92.161 107.830  1.00  0.00           H  
ATOM   3468  HE1 TYR   224      65.349  87.678 108.708  1.00  0.00           H  
ATOM   3469  HE2 TYR   224      64.869  91.950 108.392  1.00  0.00           H  
ATOM   3470  HH  TYR   224      63.160  90.262 108.230  1.00  0.00           H  
ATOM   3471  N   ILE   225      72.344  89.198 109.200  1.00  0.00           N  
ATOM   3472  CA  ILE   225      73.832  89.367 109.148  1.00  0.00           C  
ATOM   3473  C   ILE   225      74.443  88.604 107.883  1.00  0.00           C  
ATOM   3474  O   ILE   225      74.152  87.412 107.751  1.00  0.00           O  
ATOM   3475  CB  ILE   225      74.413  88.902 110.486  1.00  0.00           C  
ATOM   3476  CG1 ILE   225      73.813  89.282 111.827  1.00  0.00           C  
ATOM   3477  CG2 ILE   225      75.984  89.070 110.590  1.00  0.00           C  
ATOM   3478  CD1 ILE   225      73.678  90.832 111.951  1.00  0.00           C  
ATOM   3479  H   ILE   225      71.992  88.262 109.335  1.00  0.00           H  
ATOM   3480  HA  ILE   225      74.016  90.438 109.070  1.00  0.00           H  
ATOM   3481  HB  ILE   225      74.297  87.822 110.388  1.00  0.00           H  
ATOM   3482 HG12 ILE   225      72.798  88.935 112.020  1.00  0.00           H  
ATOM   3483 HG13 ILE   225      74.329  88.810 112.663  1.00  0.00           H  
ATOM   3484 HG21 ILE   225      76.467  88.374 111.276  1.00  0.00           H  
ATOM   3485 HG22 ILE   225      76.430  88.897 109.611  1.00  0.00           H  
ATOM   3486 HG23 ILE   225      76.265  90.102 110.800  1.00  0.00           H  
ATOM   3487 HD11 ILE   225      72.659  91.052 111.631  1.00  0.00           H  
ATOM   3488 HD12 ILE   225      73.597  91.016 113.022  1.00  0.00           H  
ATOM   3489 HD13 ILE   225      74.414  91.446 111.433  1.00  0.00           H  
ATOM   3490  N   HIE   226      75.311  89.236 107.076  1.00  0.00           N  
ATOM   3491  CA  HIE   226      76.106  88.468 106.158  1.00  0.00           C  
ATOM   3492  C   HIE   226      77.228  87.712 106.818  1.00  0.00           C  
ATOM   3493  O   HIE   226      77.888  88.198 107.719  1.00  0.00           O  
ATOM   3494  CB  HIE   226      76.645  89.523 105.138  1.00  0.00           C  
ATOM   3495  CG  HIE   226      77.232  88.937 103.857  1.00  0.00           C  
ATOM   3496  CD2 HIE   226      76.644  87.938 103.158  1.00  0.00           C  
ATOM   3497  ND1 HIE   226      78.405  89.363 103.209  1.00  0.00           N  
ATOM   3498  CE1 HIE   226      78.498  88.648 102.102  1.00  0.00           C  
ATOM   3499  NE2 HIE   226      77.417  87.807 101.974  1.00  0.00           N  
ATOM   3500  H   HIE   226      75.684  90.095 107.452  1.00  0.00           H  
ATOM   3501  HA  HIE   226      75.378  87.832 105.655  1.00  0.00           H  
ATOM   3502  HB2 HIE   226      75.768  90.059 104.776  1.00  0.00           H  
ATOM   3503  HB3 HIE   226      77.357  90.228 105.566  1.00  0.00           H  
ATOM   3504  HD2 HIE   226      75.660  87.514 103.289  1.00  0.00           H  
ATOM   3505  HE1 HIE   226      79.309  88.567 101.395  1.00  0.00           H  
ATOM   3506  HE2 HIE   226      77.155  87.421 101.078  1.00  0.00           H  
ATOM   3507  N   ILE   227      77.408  86.552 106.319  1.00  0.00           N  
ATOM   3508  CA  ILE   227      78.489  85.625 106.788  1.00  0.00           C  
ATOM   3509  C   ILE   227      79.574  85.327 105.754  1.00  0.00           C  
ATOM   3510  O   ILE   227      80.741  85.533 106.130  1.00  0.00           O  
ATOM   3511  CB  ILE   227      77.864  84.449 107.505  1.00  0.00           C  
ATOM   3512  CG1 ILE   227      77.157  84.819 108.818  1.00  0.00           C  
ATOM   3513  CG2 ILE   227      78.838  83.237 107.737  1.00  0.00           C  
ATOM   3514  CD1 ILE   227      78.044  85.242 110.041  1.00  0.00           C  
ATOM   3515  H   ILE   227      76.845  86.233 105.544  1.00  0.00           H  
ATOM   3516  HA  ILE   227      79.031  86.166 107.564  1.00  0.00           H  
ATOM   3517  HB  ILE   227      77.143  84.067 106.783  1.00  0.00           H  
ATOM   3518 HG12 ILE   227      76.534  85.708 108.714  1.00  0.00           H  
ATOM   3519 HG13 ILE   227      76.522  83.986 109.119  1.00  0.00           H  
ATOM   3520 HG21 ILE   227      78.440  82.571 108.502  1.00  0.00           H  
ATOM   3521 HG22 ILE   227      78.815  82.586 106.863  1.00  0.00           H  
ATOM   3522 HG23 ILE   227      79.822  83.626 107.998  1.00  0.00           H  
ATOM   3523 HD11 ILE   227      78.515  84.342 110.435  1.00  0.00           H  
ATOM   3524 HD12 ILE   227      78.732  86.011 109.691  1.00  0.00           H  
ATOM   3525 HD13 ILE   227      77.283  85.543 110.761  1.00  0.00           H  
ATOM   3526  N   LEU   228      79.263  84.932 104.505  1.00  0.00           N  
ATOM   3527  CA  LEU   228      80.288  84.882 103.414  1.00  0.00           C  
ATOM   3528  C   LEU   228      79.787  85.373 102.113  1.00  0.00           C  
ATOM   3529  O   LEU   228      78.568  85.347 101.954  1.00  0.00           O  
ATOM   3530  CB  LEU   228      80.613  83.442 103.151  1.00  0.00           C  
ATOM   3531  CG  LEU   228      81.340  82.729 104.293  1.00  0.00           C  
ATOM   3532  CD1 LEU   228      81.590  81.237 103.951  1.00  0.00           C  
ATOM   3533  CD2 LEU   228      82.709  83.313 104.641  1.00  0.00           C  
ATOM   3534  H   LEU   228      78.289  84.990 104.243  1.00  0.00           H  
ATOM   3535  HA  LEU   228      81.164  85.468 103.687  1.00  0.00           H  
ATOM   3536  HB2 LEU   228      79.693  82.875 103.010  1.00  0.00           H  
ATOM   3537  HB3 LEU   228      81.194  83.264 102.246  1.00  0.00           H  
ATOM   3538  HG  LEU   228      80.801  82.814 105.237  1.00  0.00           H  
ATOM   3539 HD11 LEU   228      81.914  81.105 102.919  1.00  0.00           H  
ATOM   3540 HD12 LEU   228      82.177  80.784 104.751  1.00  0.00           H  
ATOM   3541 HD13 LEU   228      80.571  80.850 103.964  1.00  0.00           H  
ATOM   3542 HD21 LEU   228      83.496  83.080 103.923  1.00  0.00           H  
ATOM   3543 HD22 LEU   228      82.556  84.388 104.733  1.00  0.00           H  
ATOM   3544 HD23 LEU   228      82.908  82.986 105.661  1.00  0.00           H  
ATOM   3545  N   GLY   229      80.643  85.543 101.093  1.00  0.00           N  
ATOM   3546  CA  GLY   229      80.264  86.114  99.782  1.00  0.00           C  
ATOM   3547  C   GLY   229      81.439  86.705  98.946  1.00  0.00           C  
ATOM   3548  O   GLY   229      82.580  86.322  99.013  1.00  0.00           O  
ATOM   3549  H   GLY   229      81.639  85.419 101.203  1.00  0.00           H  
ATOM   3550  HA2 GLY   229      79.835  85.350  99.133  1.00  0.00           H  
ATOM   3551  HA3 GLY   229      79.556  86.913 100.005  1.00  0.00           H  
ATOM   3552  N   ARG   230      81.039  87.817  98.213  1.00  0.00           N  
ATOM   3553  CA  ARG   230      81.948  88.647  97.489  1.00  0.00           C  
ATOM   3554  C   ARG   230      82.803  89.363  98.437  1.00  0.00           C  
ATOM   3555  O   ARG   230      82.389  89.679  99.567  1.00  0.00           O  
ATOM   3556  CB  ARG   230      81.172  89.693  96.638  1.00  0.00           C  
ATOM   3557  CG  ARG   230      80.254  89.071  95.602  1.00  0.00           C  
ATOM   3558  CD  ARG   230      79.406  90.131  94.893  1.00  0.00           C  
ATOM   3559  NE  ARG   230      79.014  89.706  93.486  1.00  0.00           N  
ATOM   3560  CZ  ARG   230      77.779  89.342  93.152  1.00  0.00           C  
ATOM   3561  NH1 ARG   230      76.674  89.583  93.892  1.00  0.00           N1+
ATOM   3562  NH2 ARG   230      77.535  88.826  91.989  1.00  0.00           N  
ATOM   3563  H   ARG   230      80.056  88.015  98.332  1.00  0.00           H  
ATOM   3564  HA  ARG   230      82.534  87.929  96.915  1.00  0.00           H  
ATOM   3565  HB2 ARG   230      80.578  90.264  97.351  1.00  0.00           H  
ATOM   3566  HB3 ARG   230      81.934  90.347  96.212  1.00  0.00           H  
ATOM   3567  HG2 ARG   230      80.804  88.448  94.896  1.00  0.00           H  
ATOM   3568  HG3 ARG   230      79.475  88.471  96.073  1.00  0.00           H  
ATOM   3569  HD2 ARG   230      78.531  90.215  95.538  1.00  0.00           H  
ATOM   3570  HD3 ARG   230      79.910  91.095  94.827  1.00  0.00           H  
ATOM   3571  HE  ARG   230      79.697  89.304  92.860  1.00  0.00           H  
ATOM   3572 HH11 ARG   230      76.705  90.311  94.592  1.00  0.00           H  
ATOM   3573 HH12 ARG   230      75.761  89.236  93.634  1.00  0.00           H  
ATOM   3574 HH21 ARG   230      78.349  88.835  91.392  1.00  0.00           H  
ATOM   3575 HH22 ARG   230      76.621  88.466  91.756  1.00  0.00           H  
ATOM   3576  N   ARG   231      84.083  89.629  98.049  1.00  0.00           N  
ATOM   3577  CA  ARG   231      85.261  90.028  98.874  1.00  0.00           C  
ATOM   3578  C   ARG   231      85.684  89.015  99.969  1.00  0.00           C  
ATOM   3579  O   ARG   231      86.865  88.645 100.157  1.00  0.00           O  
ATOM   3580  CB  ARG   231      85.145  91.457  99.408  1.00  0.00           C  
ATOM   3581  CG  ARG   231      84.233  92.371  98.590  1.00  0.00           C  
ATOM   3582  CD  ARG   231      84.983  92.953  97.332  1.00  0.00           C  
ATOM   3583  NE  ARG   231      84.043  93.735  96.583  1.00  0.00           N  
ATOM   3584  CZ  ARG   231      84.357  94.516  95.511  1.00  0.00           C  
ATOM   3585  NH1 ARG   231      85.510  94.776  94.908  1.00  0.00           N1+
ATOM   3586  NH2 ARG   231      83.516  95.255  94.916  1.00  0.00           N  
ATOM   3587  H   ARG   231      84.123  89.463  97.054  1.00  0.00           H  
ATOM   3588  HA  ARG   231      86.101  90.016  98.179  1.00  0.00           H  
ATOM   3589  HB2 ARG   231      84.618  91.354 100.357  1.00  0.00           H  
ATOM   3590  HB3 ARG   231      86.156  91.841  99.544  1.00  0.00           H  
ATOM   3591  HG2 ARG   231      83.310  91.911  98.238  1.00  0.00           H  
ATOM   3592  HG3 ARG   231      84.014  93.221  99.236  1.00  0.00           H  
ATOM   3593  HD2 ARG   231      85.725  93.580  97.826  1.00  0.00           H  
ATOM   3594  HD3 ARG   231      85.412  92.189  96.683  1.00  0.00           H  
ATOM   3595  HE  ARG   231      83.048  93.814  96.742  1.00  0.00           H  
ATOM   3596 HH11 ARG   231      86.270  94.358  95.426  1.00  0.00           H  
ATOM   3597 HH12 ARG   231      85.671  95.277  94.046  1.00  0.00           H  
ATOM   3598 HH21 ARG   231      82.618  95.304  95.375  1.00  0.00           H  
ATOM   3599 HH22 ARG   231      83.727  95.881  94.151  1.00  0.00           H  
ATOM   3600  N   LYS   232      84.689  88.538 100.785  1.00  0.00           N  
ATOM   3601  CA  LYS   232      84.977  87.793 102.101  1.00  0.00           C  
ATOM   3602  C   LYS   232      84.592  86.292 101.911  1.00  0.00           C  
ATOM   3603  O   LYS   232      83.500  85.762 102.140  1.00  0.00           O  
ATOM   3604  CB  LYS   232      84.186  88.478 103.234  1.00  0.00           C  
ATOM   3605  CG  LYS   232      84.498  87.698 104.541  1.00  0.00           C  
ATOM   3606  CD  LYS   232      83.316  87.925 105.441  1.00  0.00           C  
ATOM   3607  CE  LYS   232      83.490  87.202 106.861  1.00  0.00           C  
ATOM   3608  NZ  LYS   232      82.377  87.419 107.824  1.00  0.00           N1+
ATOM   3609  H   LYS   232      83.700  88.677 100.639  1.00  0.00           H  
ATOM   3610  HA  LYS   232      86.050  87.859 102.282  1.00  0.00           H  
ATOM   3611  HB2 LYS   232      84.499  89.521 103.213  1.00  0.00           H  
ATOM   3612  HB3 LYS   232      83.123  88.533 102.998  1.00  0.00           H  
ATOM   3613  HG2 LYS   232      84.411  86.618 104.423  1.00  0.00           H  
ATOM   3614  HG3 LYS   232      85.455  87.959 104.992  1.00  0.00           H  
ATOM   3615  HD2 LYS   232      83.165  88.978 105.678  1.00  0.00           H  
ATOM   3616  HD3 LYS   232      82.384  87.613 104.969  1.00  0.00           H  
ATOM   3617  HE2 LYS   232      83.618  86.141 106.647  1.00  0.00           H  
ATOM   3618  HE3 LYS   232      84.424  87.534 107.315  1.00  0.00           H  
ATOM   3619  HZ1 LYS   232      82.593  88.358 108.128  1.00  0.00           H  
ATOM   3620  HZ2 LYS   232      81.529  87.334 107.283  1.00  0.00           H  
ATOM   3621  HZ3 LYS   232      82.298  86.708 108.537  1.00  0.00           H  
ATOM   3622  N   LEU   233      85.613  85.614 101.466  1.00  0.00           N  
ATOM   3623  CA  LEU   233      85.708  84.192 101.145  1.00  0.00           C  
ATOM   3624  C   LEU   233      85.718  83.354 102.476  1.00  0.00           C  
ATOM   3625  O   LEU   233      85.348  82.182 102.477  1.00  0.00           O  
ATOM   3626  CB  LEU   233      86.883  83.957 100.278  1.00  0.00           C  
ATOM   3627  CG  LEU   233      86.965  84.787  99.008  1.00  0.00           C  
ATOM   3628  CD1 LEU   233      88.257  84.363  98.227  1.00  0.00           C  
ATOM   3629  CD2 LEU   233      85.774  84.498  98.146  1.00  0.00           C  
ATOM   3630  H   LEU   233      86.523  86.046 101.399  1.00  0.00           H  
ATOM   3631  HA  LEU   233      84.800  83.782 100.701  1.00  0.00           H  
ATOM   3632  HB2 LEU   233      87.833  84.146 100.779  1.00  0.00           H  
ATOM   3633  HB3 LEU   233      86.881  82.909  99.978  1.00  0.00           H  
ATOM   3634  HG  LEU   233      87.093  85.830  99.299  1.00  0.00           H  
ATOM   3635 HD11 LEU   233      88.014  83.394  97.791  1.00  0.00           H  
ATOM   3636 HD12 LEU   233      88.459  85.128  97.476  1.00  0.00           H  
ATOM   3637 HD13 LEU   233      89.089  84.336  98.930  1.00  0.00           H  
ATOM   3638 HD21 LEU   233      85.887  85.068  97.224  1.00  0.00           H  
ATOM   3639 HD22 LEU   233      85.800  83.480  97.758  1.00  0.00           H  
ATOM   3640 HD23 LEU   233      84.895  84.749  98.738  1.00  0.00           H  
ATOM   3641  N   TYR   234      86.258  83.882 103.627  1.00  0.00           N  
ATOM   3642  CA  TYR   234      86.105  83.215 104.944  1.00  0.00           C  
ATOM   3643  C   TYR   234      85.522  84.050 106.101  1.00  0.00           C  
ATOM   3644  O   TYR   234      85.619  85.227 106.119  1.00  0.00           O  
ATOM   3645  CB  TYR   234      87.341  82.427 105.440  1.00  0.00           C  
ATOM   3646  CG  TYR   234      88.460  83.402 105.887  1.00  0.00           C  
ATOM   3647  CD1 TYR   234      88.808  83.491 107.207  1.00  0.00           C  
ATOM   3648  CD2 TYR   234      89.130  84.155 104.926  1.00  0.00           C  
ATOM   3649  CE1 TYR   234      89.866  84.292 107.580  1.00  0.00           C  
ATOM   3650  CE2 TYR   234      90.186  85.032 105.283  1.00  0.00           C  
ATOM   3651  CZ  TYR   234      90.575  85.004 106.615  1.00  0.00           C  
ATOM   3652  OH  TYR   234      91.577  85.879 107.027  1.00  0.00           O  
ATOM   3653  H   TYR   234      86.722  84.773 103.527  1.00  0.00           H  
ATOM   3654  HA  TYR   234      85.333  82.475 104.731  1.00  0.00           H  
ATOM   3655  HB2 TYR   234      87.096  81.764 106.270  1.00  0.00           H  
ATOM   3656  HB3 TYR   234      87.725  81.926 104.551  1.00  0.00           H  
ATOM   3657  HD1 TYR   234      88.284  82.867 107.916  1.00  0.00           H  
ATOM   3658  HD2 TYR   234      88.825  84.055 103.895  1.00  0.00           H  
ATOM   3659  HE1 TYR   234      90.261  84.240 108.584  1.00  0.00           H  
ATOM   3660  HE2 TYR   234      90.744  85.617 104.566  1.00  0.00           H  
ATOM   3661  HH  TYR   234      91.560  86.011 107.978  1.00  0.00           H  
ATOM   3662  N   HIE   235      84.938  83.399 107.123  1.00  0.00           N  
ATOM   3663  CA  HIE   235      84.527  83.999 108.352  1.00  0.00           C  
ATOM   3664  C   HIE   235      85.079  83.188 109.561  1.00  0.00           C  
ATOM   3665  O   HIE   235      84.836  81.970 109.566  1.00  0.00           O  
ATOM   3666  CB  HIE   235      82.997  83.906 108.424  1.00  0.00           C  
ATOM   3667  CG  HIE   235      82.285  84.203 109.646  1.00  0.00           C  
ATOM   3668  CD2 HIE   235      81.803  83.291 110.457  1.00  0.00           C  
ATOM   3669  ND1 HIE   235      81.866  85.499 110.070  1.00  0.00           N  
ATOM   3670  CE1 HIE   235      81.180  85.306 111.235  1.00  0.00           C  
ATOM   3671  NE2 HIE   235      81.146  84.006 111.496  1.00  0.00           N  
ATOM   3672  H   HIE   235      84.703  82.426 106.993  1.00  0.00           H  
ATOM   3673  HA  HIE   235      84.873  85.028 108.449  1.00  0.00           H  
ATOM   3674  HB2 HIE   235      82.678  84.587 107.635  1.00  0.00           H  
ATOM   3675  HB3 HIE   235      82.688  82.945 108.013  1.00  0.00           H  
ATOM   3676  HD2 HIE   235      81.815  82.214 110.369  1.00  0.00           H  
ATOM   3677  HE1 HIE   235      80.852  86.099 111.890  1.00  0.00           H  
ATOM   3678  HE2 HIE   235      80.696  83.608 112.308  1.00  0.00           H  
ATOM   3679  N   VAL   236      85.789  83.864 110.493  1.00  0.00           N  
ATOM   3680  CA  VAL   236      86.213  83.257 111.749  1.00  0.00           C  
ATOM   3681  C   VAL   236      85.034  82.753 112.629  1.00  0.00           C  
ATOM   3682  O   VAL   236      84.245  83.571 113.044  1.00  0.00           O  
ATOM   3683  CB  VAL   236      87.111  84.193 112.524  1.00  0.00           C  
ATOM   3684  CG1 VAL   236      87.565  83.503 113.831  1.00  0.00           C  
ATOM   3685  CG2 VAL   236      88.361  84.553 111.692  1.00  0.00           C  
ATOM   3686  H   VAL   236      85.895  84.864 110.400  1.00  0.00           H  
ATOM   3687  HA  VAL   236      86.853  82.417 111.478  1.00  0.00           H  
ATOM   3688  HB  VAL   236      86.522  85.041 112.874  1.00  0.00           H  
ATOM   3689 HG11 VAL   236      88.050  84.219 114.494  1.00  0.00           H  
ATOM   3690 HG12 VAL   236      86.818  82.934 114.384  1.00  0.00           H  
ATOM   3691 HG13 VAL   236      88.205  82.648 113.613  1.00  0.00           H  
ATOM   3692 HG21 VAL   236      89.023  83.748 111.374  1.00  0.00           H  
ATOM   3693 HG22 VAL   236      88.168  85.228 110.859  1.00  0.00           H  
ATOM   3694 HG23 VAL   236      88.941  85.239 112.311  1.00  0.00           H  
ATOM   3695  N   VAL   237      84.838  81.436 112.779  1.00  0.00           N  
ATOM   3696  CA  VAL   237      83.740  80.851 113.606  1.00  0.00           C  
ATOM   3697  C   VAL   237      84.099  81.140 115.067  1.00  0.00           C  
ATOM   3698  O   VAL   237      85.234  81.132 115.366  1.00  0.00           O  
ATOM   3699  CB  VAL   237      83.662  79.366 113.233  1.00  0.00           C  
ATOM   3700  CG1 VAL   237      82.855  78.386 114.172  1.00  0.00           C  
ATOM   3701  CG2 VAL   237      83.102  79.178 111.839  1.00  0.00           C  
ATOM   3702  H   VAL   237      85.529  80.818 112.376  1.00  0.00           H  
ATOM   3703  HA  VAL   237      82.803  81.208 113.177  1.00  0.00           H  
ATOM   3704  HB  VAL   237      84.678  78.992 113.356  1.00  0.00           H  
ATOM   3705 HG11 VAL   237      81.846  78.754 114.355  1.00  0.00           H  
ATOM   3706 HG12 VAL   237      82.899  77.337 113.880  1.00  0.00           H  
ATOM   3707 HG13 VAL   237      83.387  78.432 115.122  1.00  0.00           H  
ATOM   3708 HG21 VAL   237      83.682  79.737 111.105  1.00  0.00           H  
ATOM   3709 HG22 VAL   237      83.132  78.140 111.507  1.00  0.00           H  
ATOM   3710 HG23 VAL   237      82.077  79.543 111.774  1.00  0.00           H  
ATOM   3711  N   LYS   238      83.116  81.393 115.955  1.00  0.00           N  
ATOM   3712  CA  LYS   238      83.464  81.545 117.391  1.00  0.00           C  
ATOM   3713  C   LYS   238      82.824  80.232 118.032  1.00  0.00           C  
ATOM   3714  O   LYS   238      81.700  79.750 117.866  1.00  0.00           O  
ATOM   3715  CB  LYS   238      82.976  82.935 117.861  1.00  0.00           C  
ATOM   3716  CG  LYS   238      83.792  84.156 117.543  1.00  0.00           C  
ATOM   3717  CD  LYS   238      85.286  84.057 117.916  1.00  0.00           C  
ATOM   3718  CE  LYS   238      86.008  85.363 117.671  1.00  0.00           C  
ATOM   3719  NZ  LYS   238      87.031  85.643 118.731  1.00  0.00           N1+
ATOM   3720  H   LYS   238      82.155  81.283 115.663  1.00  0.00           H  
ATOM   3721  HA  LYS   238      84.540  81.492 117.557  1.00  0.00           H  
ATOM   3722  HB2 LYS   238      81.976  83.149 117.483  1.00  0.00           H  
ATOM   3723  HB3 LYS   238      82.989  82.901 118.950  1.00  0.00           H  
ATOM   3724  HG2 LYS   238      83.643  84.340 116.479  1.00  0.00           H  
ATOM   3725  HG3 LYS   238      83.545  85.041 118.129  1.00  0.00           H  
ATOM   3726  HD2 LYS   238      85.434  83.784 118.960  1.00  0.00           H  
ATOM   3727  HD3 LYS   238      85.835  83.324 117.324  1.00  0.00           H  
ATOM   3728  HE2 LYS   238      86.571  85.393 116.738  1.00  0.00           H  
ATOM   3729  HE3 LYS   238      85.338  86.219 117.595  1.00  0.00           H  
ATOM   3730  HZ1 LYS   238      86.728  85.569 119.692  1.00  0.00           H  
ATOM   3731  HZ2 LYS   238      87.821  85.038 118.557  1.00  0.00           H  
ATOM   3732  HZ3 LYS   238      87.452  86.559 118.679  1.00  0.00           H  
ATOM   3733  N   TYR   239      83.719  79.718 118.955  1.00  0.00           N  
ATOM   3734  CA  TYR   239      83.471  78.452 119.677  1.00  0.00           C  
ATOM   3735  C   TYR   239      82.570  78.575 120.900  1.00  0.00           C  
ATOM   3736  O   TYR   239      82.365  79.660 121.472  1.00  0.00           O  
ATOM   3737  CB  TYR   239      84.828  77.918 120.191  1.00  0.00           C  
ATOM   3738  CG  TYR   239      84.786  76.556 120.929  1.00  0.00           C  
ATOM   3739  CD1 TYR   239      84.902  76.451 122.334  1.00  0.00           C  
ATOM   3740  CD2 TYR   239      84.476  75.427 120.191  1.00  0.00           C  
ATOM   3741  CE1 TYR   239      84.784  75.212 122.992  1.00  0.00           C  
ATOM   3742  CE2 TYR   239      84.413  74.183 120.789  1.00  0.00           C  
ATOM   3743  CZ  TYR   239      84.555  74.112 122.201  1.00  0.00           C  
ATOM   3744  OH  TYR   239      84.358  72.854 122.754  1.00  0.00           O  
ATOM   3745  H   TYR   239      84.601  80.183 119.115  1.00  0.00           H  
ATOM   3746  HA  TYR   239      83.057  77.733 118.969  1.00  0.00           H  
ATOM   3747  HB2 TYR   239      85.581  77.812 119.410  1.00  0.00           H  
ATOM   3748  HB3 TYR   239      85.341  78.576 120.893  1.00  0.00           H  
ATOM   3749  HD1 TYR   239      85.046  77.304 122.981  1.00  0.00           H  
ATOM   3750  HD2 TYR   239      84.314  75.528 119.128  1.00  0.00           H  
ATOM   3751  HE1 TYR   239      84.789  75.067 124.062  1.00  0.00           H  
ATOM   3752  HE2 TYR   239      84.151  73.254 120.303  1.00  0.00           H  
ATOM   3753  HH  TYR   239      84.391  73.084 123.685  1.00  0.00           H  
ATOM   3754  N   THR   240      81.892  77.446 121.095  1.00  0.00           N  
ATOM   3755  CA  THR   240      81.000  77.156 122.268  1.00  0.00           C  
ATOM   3756  C   THR   240      81.255  75.704 122.795  1.00  0.00           C  
ATOM   3757  O   THR   240      81.282  74.827 121.908  1.00  0.00           O  
ATOM   3758  CB  THR   240      79.559  77.511 121.989  1.00  0.00           C  
ATOM   3759  CG2 THR   240      79.203  78.811 121.192  1.00  0.00           C  
ATOM   3760  OG1 THR   240      78.949  76.446 121.358  1.00  0.00           O  
ATOM   3761  H   THR   240      82.080  76.581 120.608  1.00  0.00           H  
ATOM   3762  HA  THR   240      81.362  77.837 123.039  1.00  0.00           H  
ATOM   3763  HB  THR   240      79.164  77.594 123.002  1.00  0.00           H  
ATOM   3764  HG1 THR   240      78.891  75.810 122.074  1.00  0.00           H  
ATOM   3765 HG21 THR   240      79.801  79.468 121.823  1.00  0.00           H  
ATOM   3766 HG22 THR   240      79.559  78.706 120.167  1.00  0.00           H  
ATOM   3767 HG23 THR   240      78.151  79.057 121.341  1.00  0.00           H  
ATOM   3768  N   GLY   241      81.264  75.534 124.100  1.00  0.00           N  
ATOM   3769  CA  GLY   241      81.389  74.098 124.632  1.00  0.00           C  
ATOM   3770  C   GLY   241      80.052  73.475 125.234  1.00  0.00           C  
ATOM   3771  O   GLY   241      79.035  74.107 125.288  1.00  0.00           O  
ATOM   3772  H   GLY   241      81.279  76.342 124.705  1.00  0.00           H  
ATOM   3773  HA2 GLY   241      81.875  73.527 123.840  1.00  0.00           H  
ATOM   3774  HA3 GLY   241      82.165  74.017 125.394  1.00  0.00           H  
ATOM   3775  N   GLY   242      80.115  72.121 125.414  1.00  0.00           N  
ATOM   3776  CA  GLY   242      78.890  71.247 125.309  1.00  0.00           C  
ATOM   3777  C   GLY   242      78.497  71.002 123.832  1.00  0.00           C  
ATOM   3778  O   GLY   242      79.248  71.213 122.886  1.00  0.00           O  
ATOM   3779  H   GLY   242      81.003  71.642 125.375  1.00  0.00           H  
ATOM   3780  HA2 GLY   242      79.203  70.322 125.793  1.00  0.00           H  
ATOM   3781  HA3 GLY   242      78.146  71.837 125.845  1.00  0.00           H  
ATOM   3782  N   SER   243      77.403  70.256 123.592  1.00  0.00           N  
ATOM   3783  CA  SER   243      76.803  70.133 122.283  1.00  0.00           C  
ATOM   3784  C   SER   243      76.265  71.426 121.723  1.00  0.00           C  
ATOM   3785  O   SER   243      75.482  72.104 122.465  1.00  0.00           O  
ATOM   3786  CB  SER   243      75.697  69.087 122.281  1.00  0.00           C  
ATOM   3787  OG  SER   243      75.440  68.870 120.933  1.00  0.00           O  
ATOM   3788  H   SER   243      76.831  70.106 124.411  1.00  0.00           H  
ATOM   3789  HA  SER   243      77.549  69.807 121.558  1.00  0.00           H  
ATOM   3790  HB2 SER   243      76.009  68.115 122.662  1.00  0.00           H  
ATOM   3791  HB3 SER   243      74.815  69.549 122.724  1.00  0.00           H  
ATOM   3792  HG  SER   243      74.498  69.045 120.873  1.00  0.00           H  
ATOM   3793  N   ALA   244      76.547  71.793 120.485  1.00  0.00           N  
ATOM   3794  CA  ALA   244      75.875  72.992 119.861  1.00  0.00           C  
ATOM   3795  C   ALA   244      75.710  72.853 118.355  1.00  0.00           C  
ATOM   3796  O   ALA   244      76.631  72.489 117.586  1.00  0.00           O  
ATOM   3797  CB  ALA   244      76.705  74.198 120.216  1.00  0.00           C  
ATOM   3798  H   ALA   244      77.324  71.381 119.987  1.00  0.00           H  
ATOM   3799  HA  ALA   244      74.856  73.112 120.229  1.00  0.00           H  
ATOM   3800  HB1 ALA   244      77.558  74.229 119.538  1.00  0.00           H  
ATOM   3801  HB2 ALA   244      76.331  75.203 120.023  1.00  0.00           H  
ATOM   3802  HB3 ALA   244      76.907  74.158 121.286  1.00  0.00           H  
ATOM   3803  N   GLU   245      74.594  73.297 117.824  1.00  0.00           N  
ATOM   3804  CA  GLU   245      74.352  73.559 116.408  1.00  0.00           C  
ATOM   3805  C   GLU   245      74.312  75.108 116.107  1.00  0.00           C  
ATOM   3806  O   GLU   245      74.072  75.938 116.966  1.00  0.00           O  
ATOM   3807  CB  GLU   245      73.101  72.889 115.885  1.00  0.00           C  
ATOM   3808  CG  GLU   245      72.963  71.385 116.109  1.00  0.00           C  
ATOM   3809  CD  GLU   245      73.015  70.861 117.553  1.00  0.00           C  
ATOM   3810  OE1 GLU   245      72.224  71.316 118.382  1.00  0.00           O  
ATOM   3811  OE2 GLU   245      73.737  69.908 117.883  1.00  0.00           O1-
ATOM   3812  H   GLU   245      73.891  73.549 118.504  1.00  0.00           H  
ATOM   3813  HA  GLU   245      75.177  73.119 115.847  1.00  0.00           H  
ATOM   3814  HB2 GLU   245      72.196  73.319 116.315  1.00  0.00           H  
ATOM   3815  HB3 GLU   245      73.031  72.970 114.801  1.00  0.00           H  
ATOM   3816  HG2 GLU   245      72.063  70.989 115.638  1.00  0.00           H  
ATOM   3817  HG3 GLU   245      73.794  70.939 115.563  1.00  0.00           H  
ATOM   3818  N   LEU   246      74.560  75.524 114.837  1.00  0.00           N  
ATOM   3819  CA  LEU   246      74.361  76.873 114.272  1.00  0.00           C  
ATOM   3820  C   LEU   246      73.759  76.900 112.813  1.00  0.00           C  
ATOM   3821  O   LEU   246      74.312  76.337 111.890  1.00  0.00           O  
ATOM   3822  CB  LEU   246      75.650  77.727 114.452  1.00  0.00           C  
ATOM   3823  CG  LEU   246      75.395  79.231 114.057  1.00  0.00           C  
ATOM   3824  CD1 LEU   246      74.495  79.959 115.110  1.00  0.00           C  
ATOM   3825  CD2 LEU   246      76.748  79.885 113.829  1.00  0.00           C  
ATOM   3826  H   LEU   246      74.978  74.795 114.278  1.00  0.00           H  
ATOM   3827  HA  LEU   246      73.686  77.328 114.997  1.00  0.00           H  
ATOM   3828  HB2 LEU   246      76.067  77.621 115.453  1.00  0.00           H  
ATOM   3829  HB3 LEU   246      76.395  77.301 113.780  1.00  0.00           H  
ATOM   3830  HG  LEU   246      74.927  79.250 113.073  1.00  0.00           H  
ATOM   3831 HD11 LEU   246      74.495  81.043 114.991  1.00  0.00           H  
ATOM   3832 HD12 LEU   246      73.487  79.575 114.952  1.00  0.00           H  
ATOM   3833 HD13 LEU   246      74.849  79.674 116.101  1.00  0.00           H  
ATOM   3834 HD21 LEU   246      77.269  79.658 114.759  1.00  0.00           H  
ATOM   3835 HD22 LEU   246      77.292  79.424 113.004  1.00  0.00           H  
ATOM   3836 HD23 LEU   246      76.575  80.957 113.737  1.00  0.00           H  
ATOM   3837  N   LEU   247      72.594  77.522 112.563  1.00  0.00           N  
ATOM   3838  CA  LEU   247      71.857  77.526 111.287  1.00  0.00           C  
ATOM   3839  C   LEU   247      72.229  78.768 110.470  1.00  0.00           C  
ATOM   3840  O   LEU   247      71.898  79.866 110.839  1.00  0.00           O  
ATOM   3841  CB  LEU   247      70.283  77.468 111.559  1.00  0.00           C  
ATOM   3842  CG  LEU   247      69.366  77.757 110.352  1.00  0.00           C  
ATOM   3843  CD1 LEU   247      69.429  76.676 109.353  1.00  0.00           C  
ATOM   3844  CD2 LEU   247      67.889  77.865 110.833  1.00  0.00           C  
ATOM   3845  H   LEU   247      72.112  77.744 113.423  1.00  0.00           H  
ATOM   3846  HA  LEU   247      71.993  76.670 110.626  1.00  0.00           H  
ATOM   3847  HB2 LEU   247      70.025  76.467 111.904  1.00  0.00           H  
ATOM   3848  HB3 LEU   247      69.967  78.072 112.410  1.00  0.00           H  
ATOM   3849  HG  LEU   247      69.676  78.655 109.817  1.00  0.00           H  
ATOM   3850 HD11 LEU   247      70.347  76.564 108.775  1.00  0.00           H  
ATOM   3851 HD12 LEU   247      69.270  75.725 109.862  1.00  0.00           H  
ATOM   3852 HD13 LEU   247      68.617  76.842 108.646  1.00  0.00           H  
ATOM   3853 HD21 LEU   247      67.145  77.912 110.038  1.00  0.00           H  
ATOM   3854 HD22 LEU   247      67.601  77.051 111.500  1.00  0.00           H  
ATOM   3855 HD23 LEU   247      67.942  78.801 111.390  1.00  0.00           H  
ATOM   3856  N   PHE   248      72.829  78.488 109.316  1.00  0.00           N  
ATOM   3857  CA  PHE   248      72.931  79.465 108.295  1.00  0.00           C  
ATOM   3858  C   PHE   248      71.829  79.221 107.207  1.00  0.00           C  
ATOM   3859  O   PHE   248      71.264  78.140 107.075  1.00  0.00           O  
ATOM   3860  CB  PHE   248      74.365  79.497 107.661  1.00  0.00           C  
ATOM   3861  CG  PHE   248      75.616  79.437 108.605  1.00  0.00           C  
ATOM   3862  CD1 PHE   248      75.875  80.515 109.470  1.00  0.00           C  
ATOM   3863  CD2 PHE   248      76.316  78.223 108.681  1.00  0.00           C  
ATOM   3864  CE1 PHE   248      76.974  80.396 110.372  1.00  0.00           C  
ATOM   3865  CE2 PHE   248      77.321  78.110 109.588  1.00  0.00           C  
ATOM   3866  CZ  PHE   248      77.720  79.183 110.418  1.00  0.00           C  
ATOM   3867  H   PHE   248      73.020  77.515 109.123  1.00  0.00           H  
ATOM   3868  HA  PHE   248      72.611  80.442 108.656  1.00  0.00           H  
ATOM   3869  HB2 PHE   248      74.572  78.649 107.008  1.00  0.00           H  
ATOM   3870  HB3 PHE   248      74.466  80.375 107.023  1.00  0.00           H  
ATOM   3871  HD1 PHE   248      75.238  81.387 109.451  1.00  0.00           H  
ATOM   3872  HD2 PHE   248      76.020  77.382 108.072  1.00  0.00           H  
ATOM   3873  HE1 PHE   248      77.339  81.262 110.904  1.00  0.00           H  
ATOM   3874  HE2 PHE   248      77.923  77.213 109.606  1.00  0.00           H  
ATOM   3875  HZ  PHE   248      78.630  79.085 110.991  1.00  0.00           H  
ATOM   3876  N   PHE   249      71.624  80.312 106.426  1.00  0.00           N  
ATOM   3877  CA  PHE   249      70.638  80.402 105.318  1.00  0.00           C  
ATOM   3878  C   PHE   249      71.282  80.898 104.013  1.00  0.00           C  
ATOM   3879  O   PHE   249      72.131  81.774 104.017  1.00  0.00           O  
ATOM   3880  CB  PHE   249      69.574  81.371 105.702  1.00  0.00           C  
ATOM   3881  CG  PHE   249      68.999  81.215 107.127  1.00  0.00           C  
ATOM   3882  CD1 PHE   249      67.893  80.340 107.296  1.00  0.00           C  
ATOM   3883  CD2 PHE   249      69.546  81.927 108.265  1.00  0.00           C  
ATOM   3884  CE1 PHE   249      67.266  80.145 108.522  1.00  0.00           C  
ATOM   3885  CE2 PHE   249      68.836  81.856 109.493  1.00  0.00           C  
ATOM   3886  CZ  PHE   249      67.649  81.027 109.636  1.00  0.00           C  
ATOM   3887  H   PHE   249      72.147  81.163 106.574  1.00  0.00           H  
ATOM   3888  HA  PHE   249      70.142  79.458 105.095  1.00  0.00           H  
ATOM   3889  HB2 PHE   249      69.913  82.407 105.678  1.00  0.00           H  
ATOM   3890  HB3 PHE   249      68.796  81.367 104.939  1.00  0.00           H  
ATOM   3891  HD1 PHE   249      67.455  79.879 106.423  1.00  0.00           H  
ATOM   3892  HD2 PHE   249      70.500  82.404 108.099  1.00  0.00           H  
ATOM   3893  HE1 PHE   249      66.340  79.593 108.568  1.00  0.00           H  
ATOM   3894  HE2 PHE   249      69.267  82.359 110.346  1.00  0.00           H  
ATOM   3895  HZ  PHE   249      67.011  81.138 110.501  1.00  0.00           H  
ATOM   3896  N   VAL   250      71.118  80.208 102.880  1.00  0.00           N  
ATOM   3897  CA  VAL   250      72.024  80.238 101.684  1.00  0.00           C  
ATOM   3898  C   VAL   250      71.256  80.773 100.458  1.00  0.00           C  
ATOM   3899  O   VAL   250      70.177  80.222 100.150  1.00  0.00           O  
ATOM   3900  CB  VAL   250      72.530  78.743 101.355  1.00  0.00           C  
ATOM   3901  CG1 VAL   250      73.496  78.738 100.152  1.00  0.00           C  
ATOM   3902  CG2 VAL   250      73.386  78.027 102.349  1.00  0.00           C  
ATOM   3903  H   VAL   250      70.462  79.444 102.951  1.00  0.00           H  
ATOM   3904  HA  VAL   250      72.906  80.866 101.814  1.00  0.00           H  
ATOM   3905  HB  VAL   250      71.675  78.089 101.183  1.00  0.00           H  
ATOM   3906 HG11 VAL   250      73.213  79.265  99.241  1.00  0.00           H  
ATOM   3907 HG12 VAL   250      74.404  79.291 100.392  1.00  0.00           H  
ATOM   3908 HG13 VAL   250      73.590  77.708  99.809  1.00  0.00           H  
ATOM   3909 HG21 VAL   250      72.734  78.033 103.222  1.00  0.00           H  
ATOM   3910 HG22 VAL   250      73.719  77.054 101.986  1.00  0.00           H  
ATOM   3911 HG23 VAL   250      74.241  78.657 102.591  1.00  0.00           H  
ATOM   3912  N   GLU   251      71.858  81.746  99.701  1.00  0.00           N  
ATOM   3913  CA  GLU   251      71.163  82.460  98.624  1.00  0.00           C  
ATOM   3914  C   GLU   251      71.690  82.063  97.234  1.00  0.00           C  
ATOM   3915  O   GLU   251      72.888  81.837  97.070  1.00  0.00           O  
ATOM   3916  CB  GLU   251      71.341  83.972  98.684  1.00  0.00           C  
ATOM   3917  CG  GLU   251      70.118  84.642  98.085  1.00  0.00           C  
ATOM   3918  CD  GLU   251      70.031  86.190  98.247  1.00  0.00           C  
ATOM   3919  OE1 GLU   251      70.658  86.913  99.030  1.00  0.00           O  
ATOM   3920  OE2 GLU   251      69.082  86.775  97.682  1.00  0.00           O1-
ATOM   3921  H   GLU   251      72.705  82.110 100.113  1.00  0.00           H  
ATOM   3922  HA  GLU   251      70.093  82.262  98.559  1.00  0.00           H  
ATOM   3923  HB2 GLU   251      71.317  84.223  99.744  1.00  0.00           H  
ATOM   3924  HB3 GLU   251      72.243  84.381  98.229  1.00  0.00           H  
ATOM   3925  HG2 GLU   251      70.141  84.510  97.004  1.00  0.00           H  
ATOM   3926  HG3 GLU   251      69.170  84.299  98.500  1.00  0.00           H  
ATOM   3927  N   GLY   252      70.803  81.833  96.242  1.00  0.00           N  
ATOM   3928  CA  GLY   252      71.147  81.538  94.903  1.00  0.00           C  
ATOM   3929  C   GLY   252      71.220  82.862  94.112  1.00  0.00           C  
ATOM   3930  O   GLY   252      70.222  83.537  93.843  1.00  0.00           O  
ATOM   3931  H   GLY   252      69.825  81.729  96.474  1.00  0.00           H  
ATOM   3932  HA2 GLY   252      72.105  81.046  94.736  1.00  0.00           H  
ATOM   3933  HA3 GLY   252      70.310  81.086  94.369  1.00  0.00           H  
ATOM   3934  N   LEU   253      72.463  83.291  93.722  1.00  0.00           N  
ATOM   3935  CA  LEU   253      72.751  84.595  93.097  1.00  0.00           C  
ATOM   3936  C   LEU   253      72.611  84.619  91.569  1.00  0.00           C  
ATOM   3937  O   LEU   253      72.655  85.696  90.964  1.00  0.00           O  
ATOM   3938  CB  LEU   253      74.117  85.064  93.548  1.00  0.00           C  
ATOM   3939  CG  LEU   253      74.295  85.180  95.028  1.00  0.00           C  
ATOM   3940  CD1 LEU   253      75.705  85.758  95.323  1.00  0.00           C  
ATOM   3941  CD2 LEU   253      73.257  86.135  95.644  1.00  0.00           C  
ATOM   3942  H   LEU   253      73.251  82.736  94.023  1.00  0.00           H  
ATOM   3943  HA  LEU   253      72.091  85.386  93.454  1.00  0.00           H  
ATOM   3944  HB2 LEU   253      74.909  84.487  93.071  1.00  0.00           H  
ATOM   3945  HB3 LEU   253      74.445  86.036  93.179  1.00  0.00           H  
ATOM   3946  HG  LEU   253      74.269  84.217  95.537  1.00  0.00           H  
ATOM   3947 HD11 LEU   253      76.496  85.090  94.983  1.00  0.00           H  
ATOM   3948 HD12 LEU   253      75.764  86.769  94.921  1.00  0.00           H  
ATOM   3949 HD13 LEU   253      75.818  85.805  96.406  1.00  0.00           H  
ATOM   3950 HD21 LEU   253      72.269  85.677  95.614  1.00  0.00           H  
ATOM   3951 HD22 LEU   253      73.587  86.277  96.673  1.00  0.00           H  
ATOM   3952 HD23 LEU   253      73.238  87.126  95.191  1.00  0.00           H  
ATOM   3953  N   CYS   254      72.462  83.461  90.933  1.00  0.00           N  
ATOM   3954  CA  CYS   254      72.294  83.331  89.510  1.00  0.00           C  
ATOM   3955  C   CYS   254      71.890  81.925  89.118  1.00  0.00           C  
ATOM   3956  O   CYS   254      72.018  80.959  89.925  1.00  0.00           O  
ATOM   3957  CB  CYS   254      73.549  83.832  88.723  1.00  0.00           C  
ATOM   3958  SG  CYS   254      74.986  82.867  89.393  1.00  0.00           S  
ATOM   3959  H   CYS   254      72.442  82.600  91.460  1.00  0.00           H  
ATOM   3960  HA  CYS   254      71.415  83.942  89.310  1.00  0.00           H  
ATOM   3961  HB2 CYS   254      73.402  83.660  87.657  1.00  0.00           H  
ATOM   3962  HB3 CYS   254      73.679  84.908  88.836  1.00  0.00           H  
ATOM   3963  HG  CYS   254      74.858  81.672  88.810  1.00  0.00           H  
ATOM   3964  N   PHE   255      71.403  81.746  87.860  1.00  0.00           N  
ATOM   3965  CA  PHE   255      70.995  80.503  87.169  1.00  0.00           C  
ATOM   3966  C   PHE   255      72.306  79.852  86.671  1.00  0.00           C  
ATOM   3967  O   PHE   255      73.229  80.602  86.318  1.00  0.00           O  
ATOM   3968  CB  PHE   255      70.078  80.786  86.048  1.00  0.00           C  
ATOM   3969  CG  PHE   255      68.651  80.889  86.555  1.00  0.00           C  
ATOM   3970  CD1 PHE   255      67.823  79.800  86.626  1.00  0.00           C  
ATOM   3971  CD2 PHE   255      68.166  82.210  86.786  1.00  0.00           C  
ATOM   3972  CE1 PHE   255      66.454  80.038  86.865  1.00  0.00           C  
ATOM   3973  CE2 PHE   255      66.809  82.442  87.101  1.00  0.00           C  
ATOM   3974  CZ  PHE   255      65.922  81.343  87.082  1.00  0.00           C  
ATOM   3975  H   PHE   255      71.478  82.522  87.216  1.00  0.00           H  
ATOM   3976  HA  PHE   255      70.589  79.760  87.855  1.00  0.00           H  
ATOM   3977  HB2 PHE   255      70.374  81.780  85.711  1.00  0.00           H  
ATOM   3978  HB3 PHE   255      70.179  80.173  85.153  1.00  0.00           H  
ATOM   3979  HD1 PHE   255      68.171  78.778  86.598  1.00  0.00           H  
ATOM   3980  HD2 PHE   255      68.887  83.011  86.709  1.00  0.00           H  
ATOM   3981  HE1 PHE   255      65.912  79.175  87.222  1.00  0.00           H  
ATOM   3982  HE2 PHE   255      66.477  83.435  87.367  1.00  0.00           H  
ATOM   3983  HZ  PHE   255      64.861  81.457  87.247  1.00  0.00           H  
ATOM   3984  N   PRO   256      72.373  78.524  86.507  1.00  0.00           N  
ATOM   3985  CA  PRO   256      73.393  77.862  85.602  1.00  0.00           C  
ATOM   3986  C   PRO   256      73.583  78.396  84.178  1.00  0.00           C  
ATOM   3987  O   PRO   256      72.685  78.911  83.573  1.00  0.00           O  
ATOM   3988  CB  PRO   256      72.982  76.359  85.553  1.00  0.00           C  
ATOM   3989  CG  PRO   256      71.864  76.203  86.552  1.00  0.00           C  
ATOM   3990  CD  PRO   256      71.297  77.610  86.944  1.00  0.00           C  
ATOM   3991  HA  PRO   256      74.390  77.870  86.043  1.00  0.00           H  
ATOM   3992  HB2 PRO   256      72.561  76.153  84.569  1.00  0.00           H  
ATOM   3993  HB3 PRO   256      73.777  75.633  85.727  1.00  0.00           H  
ATOM   3994  HG2 PRO   256      71.098  75.586  86.083  1.00  0.00           H  
ATOM   3995  HG3 PRO   256      72.218  75.698  87.451  1.00  0.00           H  
ATOM   3996  HD2 PRO   256      70.469  77.785  86.258  1.00  0.00           H  
ATOM   3997  HD3 PRO   256      71.143  77.542  88.021  1.00  0.00           H  
ATOM   3998  N   ASP   257      74.819  78.218  83.658  1.00  0.00           N  
ATOM   3999  CA  ASP   257      75.225  79.007  82.432  1.00  0.00           C  
ATOM   4000  C   ASP   257      76.185  78.214  81.605  1.00  0.00           C  
ATOM   4001  O   ASP   257      76.786  77.240  82.073  1.00  0.00           O  
ATOM   4002  CB  ASP   257      75.739  80.357  82.846  1.00  0.00           C  
ATOM   4003  CG  ASP   257      75.534  81.466  81.839  1.00  0.00           C  
ATOM   4004  OD1 ASP   257      75.124  82.557  82.282  1.00  0.00           O  
ATOM   4005  OD2 ASP   257      75.833  81.249  80.645  1.00  0.00           O1-
ATOM   4006  H   ASP   257      75.555  77.740  84.156  1.00  0.00           H  
ATOM   4007  HA  ASP   257      74.288  79.174  81.901  1.00  0.00           H  
ATOM   4008  HB2 ASP   257      75.281  80.634  83.795  1.00  0.00           H  
ATOM   4009  HB3 ASP   257      76.816  80.284  83.003  1.00  0.00           H  
ATOM   4010  N   GLU   258      76.577  78.641  80.398  1.00  0.00           N  
ATOM   4011  CA  GLU   258      77.655  77.876  79.617  1.00  0.00           C  
ATOM   4012  C   GLU   258      78.989  77.875  80.303  1.00  0.00           C  
ATOM   4013  O   GLU   258      79.755  76.870  80.359  1.00  0.00           O  
ATOM   4014  CB  GLU   258      77.715  78.493  78.230  1.00  0.00           C  
ATOM   4015  CG  GLU   258      78.854  78.004  77.287  1.00  0.00           C  
ATOM   4016  CD  GLU   258      79.024  78.574  75.891  1.00  0.00           C  
ATOM   4017  OE1 GLU   258      79.266  77.779  74.880  1.00  0.00           O  
ATOM   4018  OE2 GLU   258      79.060  79.813  75.735  1.00  0.00           O1-
ATOM   4019  H   GLU   258      76.096  79.418  79.967  1.00  0.00           H  
ATOM   4020  HA  GLU   258      77.278  76.858  79.513  1.00  0.00           H  
ATOM   4021  HB2 GLU   258      76.835  78.322  77.609  1.00  0.00           H  
ATOM   4022  HB3 GLU   258      77.824  79.568  78.374  1.00  0.00           H  
ATOM   4023  HG2 GLU   258      79.760  78.183  77.866  1.00  0.00           H  
ATOM   4024  HG3 GLU   258      78.548  76.961  77.206  1.00  0.00           H  
ATOM   4025  N   GLY   259      79.127  78.985  81.048  1.00  0.00           N  
ATOM   4026  CA  GLY   259      80.226  79.377  81.981  1.00  0.00           C  
ATOM   4027  C   GLY   259      80.001  79.225  83.437  1.00  0.00           C  
ATOM   4028  O   GLY   259      80.569  80.013  84.183  1.00  0.00           O  
ATOM   4029  H   GLY   259      78.544  79.745  80.728  1.00  0.00           H  
ATOM   4030  HA2 GLY   259      81.089  78.722  81.860  1.00  0.00           H  
ATOM   4031  HA3 GLY   259      80.515  80.422  81.871  1.00  0.00           H  
ATOM   4032  N   PHE   260      79.090  78.344  83.895  1.00  0.00           N  
ATOM   4033  CA  PHE   260      78.733  78.027  85.328  1.00  0.00           C  
ATOM   4034  C   PHE   260      78.048  76.702  85.411  1.00  0.00           C  
ATOM   4035  O   PHE   260      76.885  76.553  84.933  1.00  0.00           O  
ATOM   4036  CB  PHE   260      77.862  79.113  85.918  1.00  0.00           C  
ATOM   4037  CG  PHE   260      77.232  78.843  87.300  1.00  0.00           C  
ATOM   4038  CD1 PHE   260      78.026  78.190  88.313  1.00  0.00           C  
ATOM   4039  CD2 PHE   260      75.879  79.254  87.541  1.00  0.00           C  
ATOM   4040  CE1 PHE   260      77.516  77.968  89.563  1.00  0.00           C  
ATOM   4041  CE2 PHE   260      75.455  79.025  88.812  1.00  0.00           C  
ATOM   4042  CZ  PHE   260      76.239  78.435  89.890  1.00  0.00           C  
ATOM   4043  H   PHE   260      78.659  77.753  83.199  1.00  0.00           H  
ATOM   4044  HA  PHE   260      79.648  77.927  85.911  1.00  0.00           H  
ATOM   4045  HB2 PHE   260      78.455  80.026  85.983  1.00  0.00           H  
ATOM   4046  HB3 PHE   260      77.035  79.237  85.219  1.00  0.00           H  
ATOM   4047  HD1 PHE   260      79.048  77.879  88.153  1.00  0.00           H  
ATOM   4048  HD2 PHE   260      75.297  79.646  86.720  1.00  0.00           H  
ATOM   4049  HE1 PHE   260      78.139  77.349  90.192  1.00  0.00           H  
ATOM   4050  HE2 PHE   260      74.479  79.344  89.146  1.00  0.00           H  
ATOM   4051  HZ  PHE   260      75.815  78.193  90.854  1.00  0.00           H  
ATOM   4052  N   SER   261      78.658  75.726  86.009  1.00  0.00           N  
ATOM   4053  CA  SER   261      78.195  74.348  86.149  1.00  0.00           C  
ATOM   4054  C   SER   261      76.920  74.195  87.062  1.00  0.00           C  
ATOM   4055  O   SER   261      76.308  73.118  87.102  1.00  0.00           O  
ATOM   4056  CB  SER   261      79.272  73.536  86.908  1.00  0.00           C  
ATOM   4057  OG  SER   261      79.546  74.174  88.136  1.00  0.00           O  
ATOM   4058  H   SER   261      79.623  75.981  86.165  1.00  0.00           H  
ATOM   4059  HA  SER   261      78.032  73.833  85.203  1.00  0.00           H  
ATOM   4060  HB2 SER   261      78.763  72.582  87.040  1.00  0.00           H  
ATOM   4061  HB3 SER   261      80.204  73.492  86.344  1.00  0.00           H  
ATOM   4062  HG  SER   261      80.189  74.867  87.970  1.00  0.00           H  
ATOM   4063  N   GLY   262      76.442  75.291  87.614  1.00  0.00           N  
ATOM   4064  CA  GLY   262      75.282  75.191  88.522  1.00  0.00           C  
ATOM   4065  C   GLY   262      75.519  74.736  89.992  1.00  0.00           C  
ATOM   4066  O   GLY   262      74.533  74.652  90.707  1.00  0.00           O  
ATOM   4067  H   GLY   262      76.793  76.217  87.415  1.00  0.00           H  
ATOM   4068  HA2 GLY   262      74.838  76.185  88.582  1.00  0.00           H  
ATOM   4069  HA3 GLY   262      74.536  74.538  88.071  1.00  0.00           H  
ATOM   4070  N   LEU   263      76.739  74.408  90.360  1.00  0.00           N  
ATOM   4071  CA  LEU   263      77.081  73.721  91.586  1.00  0.00           C  
ATOM   4072  C   LEU   263      77.895  74.667  92.498  1.00  0.00           C  
ATOM   4073  O   LEU   263      78.887  75.244  92.032  1.00  0.00           O  
ATOM   4074  CB  LEU   263      77.875  72.389  91.489  1.00  0.00           C  
ATOM   4075  CG  LEU   263      77.220  71.123  90.918  1.00  0.00           C  
ATOM   4076  CD1 LEU   263      77.694  70.815  89.538  1.00  0.00           C  
ATOM   4077  CD2 LEU   263      77.445  69.914  91.806  1.00  0.00           C  
ATOM   4078  H   LEU   263      77.421  74.174  89.653  1.00  0.00           H  
ATOM   4079  HA  LEU   263      76.231  73.552  92.247  1.00  0.00           H  
ATOM   4080  HB2 LEU   263      78.808  72.619  90.974  1.00  0.00           H  
ATOM   4081  HB3 LEU   263      78.167  72.101  92.499  1.00  0.00           H  
ATOM   4082  HG  LEU   263      76.154  71.339  90.840  1.00  0.00           H  
ATOM   4083 HD11 LEU   263      78.776  70.717  89.454  1.00  0.00           H  
ATOM   4084 HD12 LEU   263      77.185  69.920  89.181  1.00  0.00           H  
ATOM   4085 HD13 LEU   263      77.331  71.536  88.805  1.00  0.00           H  
ATOM   4086 HD21 LEU   263      78.476  69.695  92.082  1.00  0.00           H  
ATOM   4087 HD22 LEU   263      76.939  70.109  92.752  1.00  0.00           H  
ATOM   4088 HD23 LEU   263      76.885  69.074  91.395  1.00  0.00           H  
ATOM   4089  N   VAL   264      77.660  74.697  93.791  1.00  0.00           N  
ATOM   4090  CA  VAL   264      78.391  75.608  94.727  1.00  0.00           C  
ATOM   4091  C   VAL   264      78.570  74.868  96.137  1.00  0.00           C  
ATOM   4092  O   VAL   264      77.597  74.271  96.713  1.00  0.00           O  
ATOM   4093  CB  VAL   264      77.640  76.882  94.880  1.00  0.00           C  
ATOM   4094  CG1 VAL   264      77.557  77.765  93.684  1.00  0.00           C  
ATOM   4095  CG2 VAL   264      76.124  76.798  95.293  1.00  0.00           C  
ATOM   4096  H   VAL   264      76.945  74.087  94.161  1.00  0.00           H  
ATOM   4097  HA  VAL   264      79.387  75.873  94.374  1.00  0.00           H  
ATOM   4098  HB  VAL   264      78.214  77.397  95.651  1.00  0.00           H  
ATOM   4099 HG11 VAL   264      76.944  78.658  93.804  1.00  0.00           H  
ATOM   4100 HG12 VAL   264      78.545  78.182  93.488  1.00  0.00           H  
ATOM   4101 HG13 VAL   264      77.308  77.201  92.785  1.00  0.00           H  
ATOM   4102 HG21 VAL   264      75.492  76.077  94.775  1.00  0.00           H  
ATOM   4103 HG22 VAL   264      76.104  76.631  96.370  1.00  0.00           H  
ATOM   4104 HG23 VAL   264      75.581  77.743  95.310  1.00  0.00           H  
ATOM   4105  N   SER   265      79.755  74.921  96.584  1.00  0.00           N  
ATOM   4106  CA  SER   265      80.148  74.219  97.894  1.00  0.00           C  
ATOM   4107  C   SER   265      80.681  75.158  98.956  1.00  0.00           C  
ATOM   4108  O   SER   265      81.518  76.025  98.701  1.00  0.00           O  
ATOM   4109  CB  SER   265      81.203  73.117  97.670  1.00  0.00           C  
ATOM   4110  OG  SER   265      82.477  73.605  97.182  1.00  0.00           O  
ATOM   4111  H   SER   265      80.520  75.326  96.064  1.00  0.00           H  
ATOM   4112  HA  SER   265      79.213  73.784  98.247  1.00  0.00           H  
ATOM   4113  HB2 SER   265      81.311  72.654  98.651  1.00  0.00           H  
ATOM   4114  HB3 SER   265      80.824  72.349  96.996  1.00  0.00           H  
ATOM   4115  HG  SER   265      82.598  73.322  96.272  1.00  0.00           H  
ATOM   4116  N   ILE   266      80.292  74.895 100.185  1.00  0.00           N  
ATOM   4117  CA  ILE   266      80.807  75.558 101.405  1.00  0.00           C  
ATOM   4118  C   ILE   266      81.640  74.553 102.309  1.00  0.00           C  
ATOM   4119  O   ILE   266      81.249  73.348 102.386  1.00  0.00           O  
ATOM   4120  CB  ILE   266      79.675  76.235 102.273  1.00  0.00           C  
ATOM   4121  CG1 ILE   266      78.907  77.295 101.451  1.00  0.00           C  
ATOM   4122  CG2 ILE   266      80.271  76.782 103.623  1.00  0.00           C  
ATOM   4123  CD1 ILE   266      77.592  76.811 100.796  1.00  0.00           C  
ATOM   4124  H   ILE   266      79.839  74.024 100.422  1.00  0.00           H  
ATOM   4125  HA  ILE   266      81.493  76.343 101.085  1.00  0.00           H  
ATOM   4126  HB  ILE   266      78.947  75.508 102.631  1.00  0.00           H  
ATOM   4127 HG12 ILE   266      78.674  78.107 102.141  1.00  0.00           H  
ATOM   4128 HG13 ILE   266      79.669  77.581 100.725  1.00  0.00           H  
ATOM   4129 HG21 ILE   266      81.220  77.307 103.518  1.00  0.00           H  
ATOM   4130 HG22 ILE   266      79.535  77.415 104.119  1.00  0.00           H  
ATOM   4131 HG23 ILE   266      80.487  75.981 104.330  1.00  0.00           H  
ATOM   4132 HD11 ILE   266      77.698  75.877 100.244  1.00  0.00           H  
ATOM   4133 HD12 ILE   266      76.901  76.798 101.639  1.00  0.00           H  
ATOM   4134 HD13 ILE   266      77.289  77.444  99.962  1.00  0.00           H  
ATOM   4135  N   HIE   267      82.716  75.159 102.916  1.00  0.00           N  
ATOM   4136  CA  HIE   267      83.763  74.391 103.656  1.00  0.00           C  
ATOM   4137  C   HIE   267      83.826  74.943 105.005  1.00  0.00           C  
ATOM   4138  O   HIE   267      83.731  76.160 105.207  1.00  0.00           O  
ATOM   4139  CB  HIE   267      85.087  74.491 102.895  1.00  0.00           C  
ATOM   4140  CG  HIE   267      84.995  74.081 101.448  1.00  0.00           C  
ATOM   4141  CD2 HIE   267      85.033  74.889 100.332  1.00  0.00           C  
ATOM   4142  ND1 HIE   267      84.804  72.761 100.916  1.00  0.00           N  
ATOM   4143  CE1 HIE   267      84.693  72.820  99.587  1.00  0.00           C  
ATOM   4144  NE2 HIE   267      84.800  74.096  99.270  1.00  0.00           N  
ATOM   4145  H   HIE   267      82.896  76.150 102.833  1.00  0.00           H  
ATOM   4146  HA  HIE   267      83.390  73.367 103.653  1.00  0.00           H  
ATOM   4147  HB2 HIE   267      85.371  75.541 102.965  1.00  0.00           H  
ATOM   4148  HB3 HIE   267      85.817  73.859 103.401  1.00  0.00           H  
ATOM   4149  HD2 HIE   267      85.117  75.965 100.341  1.00  0.00           H  
ATOM   4150  HE1 HIE   267      84.458  71.983  98.946  1.00  0.00           H  
ATOM   4151  HE2 HIE   267      84.756  74.387  98.304  1.00  0.00           H  
ATOM   4152  N   VAL   268      84.065  74.052 105.979  1.00  0.00           N  
ATOM   4153  CA  VAL   268      84.493  74.377 107.300  1.00  0.00           C  
ATOM   4154  C   VAL   268      85.876  73.728 107.577  1.00  0.00           C  
ATOM   4155  O   VAL   268      86.030  72.525 107.310  1.00  0.00           O  
ATOM   4156  CB  VAL   268      83.430  73.959 108.423  1.00  0.00           C  
ATOM   4157  CG1 VAL   268      83.030  72.501 108.400  1.00  0.00           C  
ATOM   4158  CG2 VAL   268      83.934  74.348 109.841  1.00  0.00           C  
ATOM   4159  H   VAL   268      84.044  73.086 105.686  1.00  0.00           H  
ATOM   4160  HA  VAL   268      84.610  75.457 107.383  1.00  0.00           H  
ATOM   4161  HB  VAL   268      82.533  74.535 108.195  1.00  0.00           H  
ATOM   4162 HG11 VAL   268      82.236  72.375 109.136  1.00  0.00           H  
ATOM   4163 HG12 VAL   268      82.569  72.321 107.429  1.00  0.00           H  
ATOM   4164 HG13 VAL   268      83.879  71.836 108.559  1.00  0.00           H  
ATOM   4165 HG21 VAL   268      84.130  75.420 109.823  1.00  0.00           H  
ATOM   4166 HG22 VAL   268      83.167  74.153 110.591  1.00  0.00           H  
ATOM   4167 HG23 VAL   268      84.850  73.784 110.016  1.00  0.00           H  
ATOM   4168  N   SER   269      86.801  74.377 108.225  1.00  0.00           N  
ATOM   4169  CA  SER   269      88.169  73.856 108.474  1.00  0.00           C  
ATOM   4170  C   SER   269      88.727  74.348 109.805  1.00  0.00           C  
ATOM   4171  O   SER   269      88.434  75.398 110.376  1.00  0.00           O  
ATOM   4172  CB  SER   269      89.045  74.153 107.293  1.00  0.00           C  
ATOM   4173  OG  SER   269      90.352  73.770 107.502  1.00  0.00           O  
ATOM   4174  H   SER   269      86.615  75.369 108.215  1.00  0.00           H  
ATOM   4175  HA  SER   269      88.011  72.778 108.520  1.00  0.00           H  
ATOM   4176  HB2 SER   269      88.628  73.844 106.335  1.00  0.00           H  
ATOM   4177  HB3 SER   269      89.065  75.233 107.147  1.00  0.00           H  
ATOM   4178  HG  SER   269      90.235  72.867 107.805  1.00  0.00           H  
ATOM   4179  N   LEU   270      89.501  73.474 110.433  1.00  0.00           N  
ATOM   4180  CA  LEU   270      90.371  73.796 111.581  1.00  0.00           C  
ATOM   4181  C   LEU   270      91.833  74.012 111.228  1.00  0.00           C  
ATOM   4182  O   LEU   270      92.535  73.120 110.700  1.00  0.00           O  
ATOM   4183  CB  LEU   270      90.170  72.691 112.675  1.00  0.00           C  
ATOM   4184  CG  LEU   270      91.026  72.865 113.976  1.00  0.00           C  
ATOM   4185  CD1 LEU   270      90.768  74.181 114.651  1.00  0.00           C  
ATOM   4186  CD2 LEU   270      90.681  71.669 114.850  1.00  0.00           C  
ATOM   4187  H   LEU   270      89.701  72.580 110.007  1.00  0.00           H  
ATOM   4188  HA  LEU   270      90.012  74.712 112.050  1.00  0.00           H  
ATOM   4189  HB2 LEU   270      89.129  72.634 112.993  1.00  0.00           H  
ATOM   4190  HB3 LEU   270      90.491  71.718 112.301  1.00  0.00           H  
ATOM   4191  HG  LEU   270      92.094  72.754 113.788  1.00  0.00           H  
ATOM   4192 HD11 LEU   270      91.032  75.010 113.993  1.00  0.00           H  
ATOM   4193 HD12 LEU   270      89.717  74.247 114.931  1.00  0.00           H  
ATOM   4194 HD13 LEU   270      91.332  74.295 115.577  1.00  0.00           H  
ATOM   4195 HD21 LEU   270      91.018  70.723 114.426  1.00  0.00           H  
ATOM   4196 HD22 LEU   270      91.173  71.823 115.811  1.00  0.00           H  
ATOM   4197 HD23 LEU   270      89.612  71.480 114.948  1.00  0.00           H  
ATOM   4198  N   LEU   271      92.366  75.234 111.505  1.00  0.00           N  
ATOM   4199  CA  LEU   271      93.720  75.631 111.192  1.00  0.00           C  
ATOM   4200  C   LEU   271      94.634  75.686 112.496  1.00  0.00           C  
ATOM   4201  O   LEU   271      94.200  76.187 113.558  1.00  0.00           O  
ATOM   4202  CB  LEU   271      93.756  77.015 110.661  1.00  0.00           C  
ATOM   4203  CG  LEU   271      92.780  77.247 109.372  1.00  0.00           C  
ATOM   4204  CD1 LEU   271      93.121  78.582 108.817  1.00  0.00           C  
ATOM   4205  CD2 LEU   271      93.038  76.215 108.345  1.00  0.00           C  
ATOM   4206  H   LEU   271      91.757  75.960 111.854  1.00  0.00           H  
ATOM   4207  HA  LEU   271      94.171  75.026 110.405  1.00  0.00           H  
ATOM   4208  HB2 LEU   271      93.515  77.827 111.347  1.00  0.00           H  
ATOM   4209  HB3 LEU   271      94.714  77.372 110.284  1.00  0.00           H  
ATOM   4210  HG  LEU   271      91.716  77.312 109.599  1.00  0.00           H  
ATOM   4211 HD11 LEU   271      92.230  78.977 108.329  1.00  0.00           H  
ATOM   4212 HD12 LEU   271      93.268  79.334 109.592  1.00  0.00           H  
ATOM   4213 HD13 LEU   271      93.924  78.648 108.083  1.00  0.00           H  
ATOM   4214 HD21 LEU   271      92.552  75.255 108.522  1.00  0.00           H  
ATOM   4215 HD22 LEU   271      92.524  76.440 107.411  1.00  0.00           H  
ATOM   4216 HD23 LEU   271      94.094  76.075 108.115  1.00  0.00           H  
ATOM   4217  N   GLU   272      95.939  75.453 112.354  1.00  0.00           N  
ATOM   4218  CA  GLU   272      96.836  75.165 113.431  1.00  0.00           C  
ATOM   4219  C   GLU   272      98.173  75.994 113.299  1.00  0.00           C  
ATOM   4220  O   GLU   272      98.930  75.981 112.369  1.00  0.00           O  
ATOM   4221  CB  GLU   272      97.078  73.652 113.626  1.00  0.00           C  
ATOM   4222  CG  GLU   272      98.123  73.107 114.667  1.00  0.00           C  
ATOM   4223  CD  GLU   272      98.316  71.639 114.582  1.00  0.00           C  
ATOM   4224  OE1 GLU   272      99.511  71.234 114.552  1.00  0.00           O  
ATOM   4225  OE2 GLU   272      97.352  70.816 114.618  1.00  0.00           O1-
ATOM   4226  H   GLU   272      96.316  75.317 111.427  1.00  0.00           H  
ATOM   4227  HA  GLU   272      96.373  75.471 114.369  1.00  0.00           H  
ATOM   4228  HB2 GLU   272      96.147  73.185 113.948  1.00  0.00           H  
ATOM   4229  HB3 GLU   272      97.340  73.186 112.676  1.00  0.00           H  
ATOM   4230  HG2 GLU   272      99.013  73.732 114.604  1.00  0.00           H  
ATOM   4231  HG3 GLU   272      97.726  73.360 115.650  1.00  0.00           H  
ATOM   4232  N   TYR   273      98.457  76.712 114.396  1.00  0.00           N  
ATOM   4233  CA  TYR   273      99.665  77.557 114.579  1.00  0.00           C  
ATOM   4234  C   TYR   273     100.945  76.694 114.554  1.00  0.00           C  
ATOM   4235  O   TYR   273     100.982  75.595 115.134  1.00  0.00           O  
ATOM   4236  CB  TYR   273      99.542  78.377 115.913  1.00  0.00           C  
ATOM   4237  CG  TYR   273     100.721  79.244 116.074  1.00  0.00           C  
ATOM   4238  CD1 TYR   273     100.600  80.537 115.553  1.00  0.00           C  
ATOM   4239  CD2 TYR   273     101.846  78.800 116.809  1.00  0.00           C  
ATOM   4240  CE1 TYR   273     101.636  81.484 115.815  1.00  0.00           C  
ATOM   4241  CE2 TYR   273     102.912  79.684 116.957  1.00  0.00           C  
ATOM   4242  CZ  TYR   273     102.756  80.995 116.460  1.00  0.00           C  
ATOM   4243  OH  TYR   273     103.778  81.920 116.648  1.00  0.00           O  
ATOM   4244  H   TYR   273      97.723  76.944 115.049  1.00  0.00           H  
ATOM   4245  HA  TYR   273      99.716  78.227 113.721  1.00  0.00           H  
ATOM   4246  HB2 TYR   273      98.609  78.940 115.900  1.00  0.00           H  
ATOM   4247  HB3 TYR   273      99.476  77.703 116.767  1.00  0.00           H  
ATOM   4248  HD1 TYR   273      99.824  80.812 114.854  1.00  0.00           H  
ATOM   4249  HD2 TYR   273     101.985  77.777 117.126  1.00  0.00           H  
ATOM   4250  HE1 TYR   273     101.617  82.471 115.378  1.00  0.00           H  
ATOM   4251  HE2 TYR   273     103.832  79.362 117.423  1.00  0.00           H  
ATOM   4252  HH  TYR   273     104.288  81.577 117.386  1.00  0.00           H  
ATOM   4253  N   MET   274     102.014  77.302 114.071  1.00  0.00           N  
ATOM   4254  CA  MET   274     103.420  76.866 114.236  1.00  0.00           C  
ATOM   4255  C   MET   274     104.277  78.152 114.487  1.00  0.00           C  
ATOM   4256  O   MET   274     105.085  78.113 115.412  1.00  0.00           O  
ATOM   4257  CB  MET   274     103.847  76.004 113.018  1.00  0.00           C  
ATOM   4258  CG  MET   274     102.965  74.866 112.636  1.00  0.00           C  
ATOM   4259  SD  MET   274     103.724  73.429 111.935  1.00  0.00           S  
ATOM   4260  CE  MET   274     102.248  72.351 112.052  1.00  0.00           C  
ATOM   4261  H   MET   274     101.903  78.145 113.527  1.00  0.00           H  
ATOM   4262  HA  MET   274     103.288  76.278 115.145  1.00  0.00           H  
ATOM   4263  HB2 MET   274     104.172  76.621 112.180  1.00  0.00           H  
ATOM   4264  HB3 MET   274     104.699  75.531 113.506  1.00  0.00           H  
ATOM   4265  HG2 MET   274     102.378  74.644 113.527  1.00  0.00           H  
ATOM   4266  HG3 MET   274     102.359  75.259 111.820  1.00  0.00           H  
ATOM   4267  HE1 MET   274     102.513  71.329 111.782  1.00  0.00           H  
ATOM   4268  HE2 MET   274     101.817  72.388 113.053  1.00  0.00           H  
ATOM   4269  HE3 MET   274     101.494  72.674 111.334  1.00  0.00           H  
ATOM   4270  N   ALA   275     104.071  79.215 113.634  1.00  0.00           N  
ATOM   4271  CA  ALA   275     104.763  80.450 113.792  1.00  0.00           C  
ATOM   4272  C   ALA   275     103.906  81.614 113.338  1.00  0.00           C  
ATOM   4273  O   ALA   275     102.845  81.492 112.694  1.00  0.00           O  
ATOM   4274  CB  ALA   275     106.112  80.306 113.046  1.00  0.00           C  
ATOM   4275  H   ALA   275     103.313  79.130 112.973  1.00  0.00           H  
ATOM   4276  HA  ALA   275     105.046  80.678 114.820  1.00  0.00           H  
ATOM   4277  HB1 ALA   275     106.026  79.866 112.052  1.00  0.00           H  
ATOM   4278  HB2 ALA   275     106.627  81.263 113.136  1.00  0.00           H  
ATOM   4279  HB3 ALA   275     106.714  79.609 113.628  1.00  0.00           H  
ATOM   4280  N   GLN   276     104.353  82.808 113.778  1.00  0.00           N  
ATOM   4281  CA  GLN   276     103.587  84.041 113.531  1.00  0.00           C  
ATOM   4282  C   GLN   276     103.863  84.479 112.086  1.00  0.00           C  
ATOM   4283  O   GLN   276     104.922  84.201 111.560  1.00  0.00           O  
ATOM   4284  CB  GLN   276     103.942  85.056 114.550  1.00  0.00           C  
ATOM   4285  CG  GLN   276     105.363  85.726 114.489  1.00  0.00           C  
ATOM   4286  CD  GLN   276     106.568  84.919 114.970  1.00  0.00           C  
ATOM   4287  NE2 GLN   276     107.623  85.579 115.369  1.00  0.00           N  
ATOM   4288  OE1 GLN   276     106.665  83.674 114.993  1.00  0.00           O  
ATOM   4289  H   GLN   276     105.149  82.926 114.388  1.00  0.00           H  
ATOM   4290  HA  GLN   276     102.550  83.749 113.692  1.00  0.00           H  
ATOM   4291  HB2 GLN   276     103.167  85.821 114.503  1.00  0.00           H  
ATOM   4292  HB3 GLN   276     103.885  84.615 115.545  1.00  0.00           H  
ATOM   4293  HG2 GLN   276     105.567  85.973 113.447  1.00  0.00           H  
ATOM   4294  HG3 GLN   276     105.343  86.681 115.014  1.00  0.00           H  
ATOM   4295 HE21 GLN   276     108.437  85.034 115.615  1.00  0.00           H  
ATOM   4296 HE22 GLN   276     107.550  86.571 115.194  1.00  0.00           H  
ATOM   4297  N   ASP   277     102.849  85.130 111.473  1.00  0.00           N  
ATOM   4298  CA  ASP   277     102.778  85.407 110.026  1.00  0.00           C  
ATOM   4299  C   ASP   277     102.818  84.220 109.049  1.00  0.00           C  
ATOM   4300  O   ASP   277     102.306  84.388 107.920  1.00  0.00           O  
ATOM   4301  CB  ASP   277     103.796  86.432 109.586  1.00  0.00           C  
ATOM   4302  CG  ASP   277     103.834  87.771 110.424  1.00  0.00           C  
ATOM   4303  OD1 ASP   277     104.892  88.512 110.379  1.00  0.00           O  
ATOM   4304  OD2 ASP   277     102.826  88.158 111.140  1.00  0.00           O1-
ATOM   4305  H   ASP   277     101.974  85.314 111.943  1.00  0.00           H  
ATOM   4306  HA  ASP   277     101.814  85.818 109.727  1.00  0.00           H  
ATOM   4307  HB2 ASP   277     104.770  85.948 109.504  1.00  0.00           H  
ATOM   4308  HB3 ASP   277     103.580  86.778 108.576  1.00  0.00           H  
ATOM   4309  N   ILE   278     103.405  83.104 109.484  1.00  0.00           N  
ATOM   4310  CA  ILE   278     103.514  81.816 108.841  1.00  0.00           C  
ATOM   4311  C   ILE   278     102.149  81.161 108.833  1.00  0.00           C  
ATOM   4312  O   ILE   278     101.511  81.329 109.879  1.00  0.00           O  
ATOM   4313  CB  ILE   278     104.658  81.022 109.532  1.00  0.00           C  
ATOM   4314  CG1 ILE   278     106.002  81.681 109.465  1.00  0.00           C  
ATOM   4315  CG2 ILE   278     104.759  79.494 109.150  1.00  0.00           C  
ATOM   4316  CD1 ILE   278     106.721  81.764 108.088  1.00  0.00           C  
ATOM   4317  H   ILE   278     103.899  83.132 110.364  1.00  0.00           H  
ATOM   4318  HA  ILE   278     103.810  82.098 107.831  1.00  0.00           H  
ATOM   4319  HB  ILE   278     104.407  80.904 110.586  1.00  0.00           H  
ATOM   4320 HG12 ILE   278     105.906  82.667 109.919  1.00  0.00           H  
ATOM   4321 HG13 ILE   278     106.723  81.159 110.094  1.00  0.00           H  
ATOM   4322 HG21 ILE   278     103.830  78.926 109.209  1.00  0.00           H  
ATOM   4323 HG22 ILE   278     105.056  79.454 108.103  1.00  0.00           H  
ATOM   4324 HG23 ILE   278     105.455  78.954 109.792  1.00  0.00           H  
ATOM   4325 HD11 ILE   278     106.102  82.435 107.492  1.00  0.00           H  
ATOM   4326 HD12 ILE   278     107.625  82.368 108.163  1.00  0.00           H  
ATOM   4327 HD13 ILE   278     106.912  80.817 107.583  1.00  0.00           H  
ATOM   4328  N   PRO   279     101.713  80.397 107.829  1.00  0.00           N  
ATOM   4329  CA  PRO   279     100.423  79.712 107.763  1.00  0.00           C  
ATOM   4330  C   PRO   279      99.953  78.936 108.996  1.00  0.00           C  
ATOM   4331  O   PRO   279     100.600  77.962 109.438  1.00  0.00           O  
ATOM   4332  CB  PRO   279     100.575  78.905 106.480  1.00  0.00           C  
ATOM   4333  CG  PRO   279     101.517  79.624 105.513  1.00  0.00           C  
ATOM   4334  CD  PRO   279     102.434  80.337 106.568  1.00  0.00           C  
ATOM   4335  HA  PRO   279      99.702  80.508 107.574  1.00  0.00           H  
ATOM   4336  HB2 PRO   279     101.098  77.980 106.722  1.00  0.00           H  
ATOM   4337  HB3 PRO   279      99.609  78.660 106.037  1.00  0.00           H  
ATOM   4338  HG2 PRO   279     102.183  78.992 104.926  1.00  0.00           H  
ATOM   4339  HG3 PRO   279     100.948  80.340 104.919  1.00  0.00           H  
ATOM   4340  HD2 PRO   279     103.271  79.644 106.657  1.00  0.00           H  
ATOM   4341  HD3 PRO   279     102.768  81.276 106.126  1.00  0.00           H  
ATOM   4342  N   LEU   280      98.779  79.234 109.472  1.00  0.00           N  
ATOM   4343  CA  LEU   280      97.889  78.412 110.323  1.00  0.00           C  
ATOM   4344  C   LEU   280      97.579  77.195 109.446  1.00  0.00           C  
ATOM   4345  O   LEU   280      96.897  77.236 108.426  1.00  0.00           O  
ATOM   4346  CB  LEU   280      96.592  79.210 110.784  1.00  0.00           C  
ATOM   4347  CG  LEU   280      96.931  80.520 111.548  1.00  0.00           C  
ATOM   4348  CD1 LEU   280      95.628  81.271 111.612  1.00  0.00           C  
ATOM   4349  CD2 LEU   280      97.666  80.330 112.913  1.00  0.00           C  
ATOM   4350  H   LEU   280      98.318  80.007 109.014  1.00  0.00           H  
ATOM   4351  HA  LEU   280      98.448  78.083 111.198  1.00  0.00           H  
ATOM   4352  HB2 LEU   280      96.016  79.477 109.898  1.00  0.00           H  
ATOM   4353  HB3 LEU   280      96.061  78.613 111.525  1.00  0.00           H  
ATOM   4354  HG  LEU   280      97.612  81.069 110.897  1.00  0.00           H  
ATOM   4355 HD11 LEU   280      94.804  80.585 111.811  1.00  0.00           H  
ATOM   4356 HD12 LEU   280      95.690  82.098 112.319  1.00  0.00           H  
ATOM   4357 HD13 LEU   280      95.423  81.695 110.629  1.00  0.00           H  
ATOM   4358 HD21 LEU   280      97.579  81.245 113.499  1.00  0.00           H  
ATOM   4359 HD22 LEU   280      97.156  79.658 113.603  1.00  0.00           H  
ATOM   4360 HD23 LEU   280      98.706  80.020 112.810  1.00  0.00           H  
ATOM   4361  N   THR   281      98.181  76.094 109.748  1.00  0.00           N  
ATOM   4362  CA  THR   281      98.169  74.829 108.903  1.00  0.00           C  
ATOM   4363  C   THR   281      96.909  74.067 108.965  1.00  0.00           C  
ATOM   4364  O   THR   281      96.482  73.799 110.042  1.00  0.00           O  
ATOM   4365  CB  THR   281      99.399  73.959 109.323  1.00  0.00           C  
ATOM   4366  CG2 THR   281      99.649  72.812 108.274  1.00  0.00           C  
ATOM   4367  OG1 THR   281     100.630  74.758 109.555  1.00  0.00           O  
ATOM   4368  H   THR   281      98.836  76.218 110.507  1.00  0.00           H  
ATOM   4369  HA  THR   281      98.239  75.213 107.885  1.00  0.00           H  
ATOM   4370  HB  THR   281      99.115  73.471 110.256  1.00  0.00           H  
ATOM   4371  HG1 THR   281     100.514  75.161 110.419  1.00  0.00           H  
ATOM   4372 HG21 THR   281      99.968  73.277 107.342  1.00  0.00           H  
ATOM   4373 HG22 THR   281     100.431  72.226 108.758  1.00  0.00           H  
ATOM   4374 HG23 THR   281      98.667  72.344 108.206  1.00  0.00           H  
ATOM   4375  N   PRO   282      96.245  73.713 107.819  1.00  0.00           N  
ATOM   4376  CA  PRO   282      94.856  73.122 107.826  1.00  0.00           C  
ATOM   4377  C   PRO   282      94.902  71.600 108.063  1.00  0.00           C  
ATOM   4378  O   PRO   282      95.679  70.878 107.372  1.00  0.00           O  
ATOM   4379  CB  PRO   282      94.236  73.351 106.504  1.00  0.00           C  
ATOM   4380  CG  PRO   282      95.393  73.649 105.554  1.00  0.00           C  
ATOM   4381  CD  PRO   282      96.492  74.197 106.433  1.00  0.00           C  
ATOM   4382  HA  PRO   282      94.240  73.591 108.594  1.00  0.00           H  
ATOM   4383  HB2 PRO   282      93.677  72.508 106.099  1.00  0.00           H  
ATOM   4384  HB3 PRO   282      93.574  74.211 106.403  1.00  0.00           H  
ATOM   4385  HG2 PRO   282      95.607  72.780 104.932  1.00  0.00           H  
ATOM   4386  HG3 PRO   282      94.929  74.418 104.936  1.00  0.00           H  
ATOM   4387  HD2 PRO   282      97.463  73.816 106.115  1.00  0.00           H  
ATOM   4388  HD3 PRO   282      96.457  75.286 106.406  1.00  0.00           H  
ATOM   4389  N   ILE   283      94.272  71.116 109.084  1.00  0.00           N  
ATOM   4390  CA  ILE   283      94.439  69.708 109.570  1.00  0.00           C  
ATOM   4391  C   ILE   283      93.056  68.966 109.777  1.00  0.00           C  
ATOM   4392  O   ILE   283      93.004  67.738 110.017  1.00  0.00           O  
ATOM   4393  CB  ILE   283      95.291  69.626 110.850  1.00  0.00           C  
ATOM   4394  CG1 ILE   283      94.813  70.503 112.003  1.00  0.00           C  
ATOM   4395  CG2 ILE   283      96.712  69.881 110.446  1.00  0.00           C  
ATOM   4396  CD1 ILE   283      93.422  70.155 112.572  1.00  0.00           C  
ATOM   4397  H   ILE   283      93.709  71.752 109.631  1.00  0.00           H  
ATOM   4398  HA  ILE   283      94.861  69.170 108.722  1.00  0.00           H  
ATOM   4399  HB  ILE   283      95.336  68.595 111.201  1.00  0.00           H  
ATOM   4400 HG12 ILE   283      95.607  70.429 112.746  1.00  0.00           H  
ATOM   4401 HG13 ILE   283      94.886  71.537 111.666  1.00  0.00           H  
ATOM   4402 HG21 ILE   283      97.324  69.849 111.347  1.00  0.00           H  
ATOM   4403 HG22 ILE   283      97.095  69.135 109.749  1.00  0.00           H  
ATOM   4404 HG23 ILE   283      96.779  70.924 110.136  1.00  0.00           H  
ATOM   4405 HD11 ILE   283      93.161  70.608 113.529  1.00  0.00           H  
ATOM   4406 HD12 ILE   283      92.630  70.467 111.892  1.00  0.00           H  
ATOM   4407 HD13 ILE   283      93.308  69.072 112.604  1.00  0.00           H  
ATOM   4408  N   PHE   284      91.946  69.617 109.615  1.00  0.00           N  
ATOM   4409  CA  PHE   284      90.607  69.010 109.412  1.00  0.00           C  
ATOM   4410  C   PHE   284      89.723  69.993 108.622  1.00  0.00           C  
ATOM   4411  O   PHE   284      89.952  71.209 108.786  1.00  0.00           O  
ATOM   4412  CB  PHE   284      89.944  68.797 110.795  1.00  0.00           C  
ATOM   4413  CG  PHE   284      88.432  68.556 110.729  1.00  0.00           C  
ATOM   4414  CD1 PHE   284      88.008  67.269 110.371  1.00  0.00           C  
ATOM   4415  CD2 PHE   284      87.559  69.672 110.816  1.00  0.00           C  
ATOM   4416  CE1 PHE   284      86.675  67.142 110.120  1.00  0.00           C  
ATOM   4417  CE2 PHE   284      86.165  69.523 110.567  1.00  0.00           C  
ATOM   4418  CZ  PHE   284      85.780  68.212 110.286  1.00  0.00           C  
ATOM   4419  H   PHE   284      92.030  70.579 109.319  1.00  0.00           H  
ATOM   4420  HA  PHE   284      90.585  68.101 108.810  1.00  0.00           H  
ATOM   4421  HB2 PHE   284      90.324  67.888 111.261  1.00  0.00           H  
ATOM   4422  HB3 PHE   284      90.096  69.731 111.336  1.00  0.00           H  
ATOM   4423  HD1 PHE   284      88.658  66.434 110.154  1.00  0.00           H  
ATOM   4424  HD2 PHE   284      88.002  70.630 111.045  1.00  0.00           H  
ATOM   4425  HE1 PHE   284      86.198  66.227 109.802  1.00  0.00           H  
ATOM   4426  HE2 PHE   284      85.582  70.432 110.547  1.00  0.00           H  
ATOM   4427  HZ  PHE   284      84.722  68.125 110.085  1.00  0.00           H  
ATOM   4428  N   THR   285      88.826  69.484 107.770  1.00  0.00           N  
ATOM   4429  CA  THR   285      87.859  70.184 106.835  1.00  0.00           C  
ATOM   4430  C   THR   285      86.681  69.274 106.612  1.00  0.00           C  
ATOM   4431  O   THR   285      86.964  68.080 106.470  1.00  0.00           O  
ATOM   4432  CB  THR   285      88.403  70.563 105.474  1.00  0.00           C  
ATOM   4433  CG2 THR   285      87.448  71.356 104.564  1.00  0.00           C  
ATOM   4434  OG1 THR   285      89.564  71.452 105.656  1.00  0.00           O  
ATOM   4435  H   THR   285      88.669  68.487 107.756  1.00  0.00           H  
ATOM   4436  HA  THR   285      87.477  71.047 107.380  1.00  0.00           H  
ATOM   4437  HB  THR   285      88.762  69.639 105.021  1.00  0.00           H  
ATOM   4438  HG1 THR   285      90.195  70.944 106.170  1.00  0.00           H  
ATOM   4439 HG21 THR   285      87.197  72.285 105.076  1.00  0.00           H  
ATOM   4440 HG22 THR   285      87.865  71.674 103.608  1.00  0.00           H  
ATOM   4441 HG23 THR   285      86.560  70.815 104.236  1.00  0.00           H  
ATOM   4442  N   ASP   286      85.508  69.805 106.466  1.00  0.00           N  
ATOM   4443  CA  ASP   286      84.310  69.134 106.144  1.00  0.00           C  
ATOM   4444  C   ASP   286      83.536  69.969 105.119  1.00  0.00           C  
ATOM   4445  O   ASP   286      83.597  71.251 105.123  1.00  0.00           O  
ATOM   4446  CB  ASP   286      83.464  68.796 107.409  1.00  0.00           C  
ATOM   4447  CG  ASP   286      82.079  68.082 107.100  1.00  0.00           C  
ATOM   4448  OD1 ASP   286      81.322  67.990 108.074  1.00  0.00           O  
ATOM   4449  OD2 ASP   286      81.914  67.347 106.097  1.00  0.00           O1-
ATOM   4450  H   ASP   286      85.433  70.811 106.405  1.00  0.00           H  
ATOM   4451  HA  ASP   286      84.508  68.163 105.690  1.00  0.00           H  
ATOM   4452  HB2 ASP   286      84.103  68.080 107.925  1.00  0.00           H  
ATOM   4453  HB3 ASP   286      83.313  69.676 108.034  1.00  0.00           H  
ATOM   4454  N   THR   287      82.824  69.385 104.177  1.00  0.00           N  
ATOM   4455  CA  THR   287      82.381  70.003 102.922  1.00  0.00           C  
ATOM   4456  C   THR   287      80.942  69.653 102.420  1.00  0.00           C  
ATOM   4457  O   THR   287      80.535  68.514 102.275  1.00  0.00           O  
ATOM   4458  CB  THR   287      83.326  69.603 101.737  1.00  0.00           C  
ATOM   4459  CG2 THR   287      82.858  70.126 100.408  1.00  0.00           C  
ATOM   4460  OG1 THR   287      84.533  70.194 102.069  1.00  0.00           O  
ATOM   4461  H   THR   287      82.883  68.389 104.334  1.00  0.00           H  
ATOM   4462  HA  THR   287      82.413  71.084 103.057  1.00  0.00           H  
ATOM   4463  HB  THR   287      83.430  68.520 101.679  1.00  0.00           H  
ATOM   4464  HG1 THR   287      84.576  71.006 101.559  1.00  0.00           H  
ATOM   4465 HG21 THR   287      82.026  69.613  99.926  1.00  0.00           H  
ATOM   4466 HG22 THR   287      82.632  71.178 100.582  1.00  0.00           H  
ATOM   4467 HG23 THR   287      83.628  70.080  99.638  1.00  0.00           H  
ATOM   4468  N   VAL   288      80.178  70.688 102.041  1.00  0.00           N  
ATOM   4469  CA  VAL   288      78.781  70.583 101.696  1.00  0.00           C  
ATOM   4470  C   VAL   288      78.558  71.137 100.257  1.00  0.00           C  
ATOM   4471  O   VAL   288      79.227  72.131 100.014  1.00  0.00           O  
ATOM   4472  CB  VAL   288      77.822  71.131 102.751  1.00  0.00           C  
ATOM   4473  CG1 VAL   288      78.044  70.552 104.215  1.00  0.00           C  
ATOM   4474  CG2 VAL   288      77.782  72.708 102.858  1.00  0.00           C  
ATOM   4475  H   VAL   288      80.591  71.610 102.010  1.00  0.00           H  
ATOM   4476  HA  VAL   288      78.569  69.514 101.673  1.00  0.00           H  
ATOM   4477  HB  VAL   288      76.819  70.928 102.376  1.00  0.00           H  
ATOM   4478 HG11 VAL   288      77.105  70.752 104.731  1.00  0.00           H  
ATOM   4479 HG12 VAL   288      78.137  69.479 104.045  1.00  0.00           H  
ATOM   4480 HG13 VAL   288      78.942  70.896 104.727  1.00  0.00           H  
ATOM   4481 HG21 VAL   288      78.713  72.890 103.395  1.00  0.00           H  
ATOM   4482 HG22 VAL   288      77.707  73.275 101.930  1.00  0.00           H  
ATOM   4483 HG23 VAL   288      76.925  73.038 103.444  1.00  0.00           H  
ATOM   4484  N   ILE   289      77.699  70.594  99.398  1.00  0.00           N  
ATOM   4485  CA  ILE   289      77.554  71.088  98.035  1.00  0.00           C  
ATOM   4486  C   ILE   289      76.072  71.008  97.603  1.00  0.00           C  
ATOM   4487  O   ILE   289      75.370  69.938  97.572  1.00  0.00           O  
ATOM   4488  CB  ILE   289      78.509  70.451  97.025  1.00  0.00           C  
ATOM   4489  CG1 ILE   289      78.514  71.121  95.581  1.00  0.00           C  
ATOM   4490  CG2 ILE   289      78.383  68.884  96.942  1.00  0.00           C  
ATOM   4491  CD1 ILE   289      79.729  70.892  94.730  1.00  0.00           C  
ATOM   4492  H   ILE   289      77.516  69.637  99.664  1.00  0.00           H  
ATOM   4493  HA  ILE   289      77.804  72.149  98.057  1.00  0.00           H  
ATOM   4494  HB  ILE   289      79.513  70.616  97.416  1.00  0.00           H  
ATOM   4495 HG12 ILE   289      77.607  70.914  95.012  1.00  0.00           H  
ATOM   4496 HG13 ILE   289      78.497  72.195  95.765  1.00  0.00           H  
ATOM   4497 HG21 ILE   289      77.431  68.627  96.478  1.00  0.00           H  
ATOM   4498 HG22 ILE   289      79.223  68.489  96.371  1.00  0.00           H  
ATOM   4499 HG23 ILE   289      78.500  68.489  97.951  1.00  0.00           H  
ATOM   4500 HD11 ILE   289      80.646  70.922  95.318  1.00  0.00           H  
ATOM   4501 HD12 ILE   289      79.647  69.887  94.316  1.00  0.00           H  
ATOM   4502 HD13 ILE   289      79.853  71.616  93.924  1.00  0.00           H  
ATOM   4503  N   PHE   290      75.641  72.088  97.046  1.00  0.00           N  
ATOM   4504  CA  PHE   290      74.388  72.355  96.386  1.00  0.00           C  
ATOM   4505  C   PHE   290      74.529  72.237  94.864  1.00  0.00           C  
ATOM   4506  O   PHE   290      75.620  72.368  94.229  1.00  0.00           O  
ATOM   4507  CB  PHE   290      73.840  73.769  96.678  1.00  0.00           C  
ATOM   4508  CG  PHE   290      73.360  74.042  98.120  1.00  0.00           C  
ATOM   4509  CD1 PHE   290      72.097  73.614  98.663  1.00  0.00           C  
ATOM   4510  CD2 PHE   290      74.269  74.616  99.052  1.00  0.00           C  
ATOM   4511  CE1 PHE   290      71.759  73.980 100.002  1.00  0.00           C  
ATOM   4512  CE2 PHE   290      73.919  74.819 100.395  1.00  0.00           C  
ATOM   4513  CZ  PHE   290      72.673  74.507 100.927  1.00  0.00           C  
ATOM   4514  H   PHE   290      76.246  72.890  96.953  1.00  0.00           H  
ATOM   4515  HA  PHE   290      73.672  71.586  96.674  1.00  0.00           H  
ATOM   4516  HB2 PHE   290      74.676  74.384  96.345  1.00  0.00           H  
ATOM   4517  HB3 PHE   290      73.039  74.089  96.013  1.00  0.00           H  
ATOM   4518  HD1 PHE   290      71.477  73.016  98.011  1.00  0.00           H  
ATOM   4519  HD2 PHE   290      75.260  74.875  98.710  1.00  0.00           H  
ATOM   4520  HE1 PHE   290      70.804  73.577 100.304  1.00  0.00           H  
ATOM   4521  HE2 PHE   290      74.641  75.233 101.083  1.00  0.00           H  
ATOM   4522  HZ  PHE   290      72.537  74.685 101.984  1.00  0.00           H  
ATOM   4523  N   ARG   291      73.353  72.162  94.220  1.00  0.00           N  
ATOM   4524  CA  ARG   291      73.079  72.518  92.828  1.00  0.00           C  
ATOM   4525  C   ARG   291      71.951  73.544  92.689  1.00  0.00           C  
ATOM   4526  O   ARG   291      70.995  73.288  93.359  1.00  0.00           O  
ATOM   4527  CB  ARG   291      72.813  71.345  91.918  1.00  0.00           C  
ATOM   4528  CG  ARG   291      72.942  71.671  90.402  1.00  0.00           C  
ATOM   4529  CD  ARG   291      72.852  70.411  89.618  1.00  0.00           C  
ATOM   4530  NE  ARG   291      72.793  70.779  88.245  1.00  0.00           N  
ATOM   4531  CZ  ARG   291      73.013  70.125  87.134  1.00  0.00           C  
ATOM   4532  NH1 ARG   291      73.886  69.164  87.091  1.00  0.00           N1+
ATOM   4533  NH2 ARG   291      72.450  70.443  85.983  1.00  0.00           N  
ATOM   4534  H   ARG   291      72.514  71.951  94.741  1.00  0.00           H  
ATOM   4535  HA  ARG   291      74.027  72.873  92.423  1.00  0.00           H  
ATOM   4536  HB2 ARG   291      73.464  70.556  92.293  1.00  0.00           H  
ATOM   4537  HB3 ARG   291      71.786  71.003  92.047  1.00  0.00           H  
ATOM   4538  HG2 ARG   291      72.108  72.328  90.154  1.00  0.00           H  
ATOM   4539  HG3 ARG   291      73.909  72.160  90.288  1.00  0.00           H  
ATOM   4540  HD2 ARG   291      73.845  69.972  89.712  1.00  0.00           H  
ATOM   4541  HD3 ARG   291      72.077  69.788  90.065  1.00  0.00           H  
ATOM   4542  HE  ARG   291      72.203  71.578  88.063  1.00  0.00           H  
ATOM   4543 HH11 ARG   291      74.320  68.790  87.923  1.00  0.00           H  
ATOM   4544 HH12 ARG   291      74.244  68.759  86.238  1.00  0.00           H  
ATOM   4545 HH21 ARG   291      71.852  71.253  85.900  1.00  0.00           H  
ATOM   4546 HH22 ARG   291      72.653  69.946  85.128  1.00  0.00           H  
ATOM   4547  N   ILE   292      72.115  74.603  91.886  1.00  0.00           N  
ATOM   4548  CA  ILE   292      71.200  75.701  91.693  1.00  0.00           C  
ATOM   4549  C   ILE   292      70.135  75.222  90.604  1.00  0.00           C  
ATOM   4550  O   ILE   292      70.460  74.768  89.536  1.00  0.00           O  
ATOM   4551  CB  ILE   292      71.912  77.042  91.292  1.00  0.00           C  
ATOM   4552  CG1 ILE   292      72.814  77.505  92.462  1.00  0.00           C  
ATOM   4553  CG2 ILE   292      70.746  78.080  91.056  1.00  0.00           C  
ATOM   4554  CD1 ILE   292      73.186  78.987  92.647  1.00  0.00           C  
ATOM   4555  H   ILE   292      72.911  74.560  91.264  1.00  0.00           H  
ATOM   4556  HA  ILE   292      70.668  75.891  92.626  1.00  0.00           H  
ATOM   4557  HB  ILE   292      72.442  76.969  90.342  1.00  0.00           H  
ATOM   4558 HG12 ILE   292      72.424  77.172  93.424  1.00  0.00           H  
ATOM   4559 HG13 ILE   292      73.758  76.974  92.342  1.00  0.00           H  
ATOM   4560 HG21 ILE   292      70.417  78.494  92.009  1.00  0.00           H  
ATOM   4561 HG22 ILE   292      71.215  78.918  90.541  1.00  0.00           H  
ATOM   4562 HG23 ILE   292      69.950  77.855  90.347  1.00  0.00           H  
ATOM   4563 HD11 ILE   292      73.734  79.095  93.583  1.00  0.00           H  
ATOM   4564 HD12 ILE   292      73.886  79.381  91.911  1.00  0.00           H  
ATOM   4565 HD13 ILE   292      72.377  79.699  92.808  1.00  0.00           H  
ATOM   4566  N   ALA   293      68.864  75.313  91.080  1.00  0.00           N  
ATOM   4567  CA  ALA   293      67.661  74.918  90.347  1.00  0.00           C  
ATOM   4568  C   ALA   293      67.493  75.692  88.950  1.00  0.00           C  
ATOM   4569  O   ALA   293      67.555  76.947  88.865  1.00  0.00           O  
ATOM   4570  CB  ALA   293      66.486  75.239  91.311  1.00  0.00           C  
ATOM   4571  H   ALA   293      68.761  75.799  91.960  1.00  0.00           H  
ATOM   4572  HA  ALA   293      67.677  73.843  90.165  1.00  0.00           H  
ATOM   4573  HB1 ALA   293      66.625  74.803  92.300  1.00  0.00           H  
ATOM   4574  HB2 ALA   293      66.383  76.317  91.429  1.00  0.00           H  
ATOM   4575  HB3 ALA   293      65.554  74.869  90.884  1.00  0.00           H  
ATOM   4576  N   PRO   294      67.378  74.972  87.799  1.00  0.00           N  
ATOM   4577  CA  PRO   294      67.394  75.500  86.431  1.00  0.00           C  
ATOM   4578  C   PRO   294      66.022  76.065  86.015  1.00  0.00           C  
ATOM   4579  O   PRO   294      65.013  75.501  86.496  1.00  0.00           O  
ATOM   4580  CB  PRO   294      67.638  74.295  85.446  1.00  0.00           C  
ATOM   4581  CG  PRO   294      67.052  73.202  86.281  1.00  0.00           C  
ATOM   4582  CD  PRO   294      67.282  73.565  87.734  1.00  0.00           C  
ATOM   4583  HA  PRO   294      68.250  76.170  86.349  1.00  0.00           H  
ATOM   4584  HB2 PRO   294      67.031  74.508  84.566  1.00  0.00           H  
ATOM   4585  HB3 PRO   294      68.699  74.107  85.284  1.00  0.00           H  
ATOM   4586  HG2 PRO   294      65.978  73.187  86.092  1.00  0.00           H  
ATOM   4587  HG3 PRO   294      67.583  72.283  86.033  1.00  0.00           H  
ATOM   4588  HD2 PRO   294      66.482  73.290  88.422  1.00  0.00           H  
ATOM   4589  HD3 PRO   294      68.229  73.104  88.015  1.00  0.00           H  
ATOM   4590  N   TRP   295      65.999  76.967  85.030  1.00  0.00           N  
ATOM   4591  CA  TRP   295      64.780  77.672  84.551  1.00  0.00           C  
ATOM   4592  C   TRP   295      64.037  76.601  83.626  1.00  0.00           C  
ATOM   4593  O   TRP   295      64.702  75.923  82.834  1.00  0.00           O  
ATOM   4594  CB  TRP   295      64.980  78.953  83.756  1.00  0.00           C  
ATOM   4595  CG  TRP   295      63.711  79.486  83.201  1.00  0.00           C  
ATOM   4596  CD1 TRP   295      62.842  80.175  83.955  1.00  0.00           C  
ATOM   4597  CD2 TRP   295      63.077  79.474  81.879  1.00  0.00           C  
ATOM   4598  CE2 TRP   295      61.844  80.075  81.929  1.00  0.00           C  
ATOM   4599  CE3 TRP   295      63.564  78.959  80.626  1.00  0.00           C  
ATOM   4600  NE1 TRP   295      61.691  80.493  83.234  1.00  0.00           N  
ATOM   4601  CZ2 TRP   295      61.103  80.263  80.740  1.00  0.00           C  
ATOM   4602  CZ3 TRP   295      62.892  79.259  79.439  1.00  0.00           C  
ATOM   4603  CH2 TRP   295      61.654  79.917  79.541  1.00  0.00           C  
ATOM   4604  H   TRP   295      66.884  77.268  84.649  1.00  0.00           H  
ATOM   4605  HA  TRP   295      64.216  77.882  85.460  1.00  0.00           H  
ATOM   4606  HB2 TRP   295      65.314  79.741  84.431  1.00  0.00           H  
ATOM   4607  HB3 TRP   295      65.715  78.804  82.965  1.00  0.00           H  
ATOM   4608  HD1 TRP   295      63.008  80.508  84.969  1.00  0.00           H  
ATOM   4609  HE1 TRP   295      60.934  81.057  83.593  1.00  0.00           H  
ATOM   4610  HE3 TRP   295      64.492  78.411  80.682  1.00  0.00           H  
ATOM   4611  HZ2 TRP   295      60.234  80.904  80.713  1.00  0.00           H  
ATOM   4612  HZ3 TRP   295      63.291  79.081  78.451  1.00  0.00           H  
ATOM   4613  HH2 TRP   295      61.062  80.101  78.657  1.00  0.00           H  
ATOM   4614  N   ILE   296      62.697  76.444  83.705  1.00  0.00           N  
ATOM   4615  CA  ILE   296      61.818  75.449  83.019  1.00  0.00           C  
ATOM   4616  C   ILE   296      60.663  76.119  82.253  1.00  0.00           C  
ATOM   4617  O   ILE   296      59.821  76.866  82.730  1.00  0.00           O  
ATOM   4618  CB  ILE   296      61.301  74.413  84.060  1.00  0.00           C  
ATOM   4619  CG1 ILE   296      62.437  73.813  84.986  1.00  0.00           C  
ATOM   4620  CG2 ILE   296      60.465  73.349  83.451  1.00  0.00           C  
ATOM   4621  CD1 ILE   296      61.805  72.768  85.955  1.00  0.00           C  
ATOM   4622  H   ILE   296      62.134  76.976  84.352  1.00  0.00           H  
ATOM   4623  HA  ILE   296      62.447  74.802  82.408  1.00  0.00           H  
ATOM   4624  HB  ILE   296      60.604  75.004  84.653  1.00  0.00           H  
ATOM   4625 HG12 ILE   296      63.271  73.401  84.417  1.00  0.00           H  
ATOM   4626 HG13 ILE   296      62.842  74.659  85.540  1.00  0.00           H  
ATOM   4627 HG21 ILE   296      59.677  73.832  82.874  1.00  0.00           H  
ATOM   4628 HG22 ILE   296      61.076  72.650  82.880  1.00  0.00           H  
ATOM   4629 HG23 ILE   296      59.998  72.709  84.200  1.00  0.00           H  
ATOM   4630 HD11 ILE   296      62.412  72.748  86.860  1.00  0.00           H  
ATOM   4631 HD12 ILE   296      60.780  73.053  86.195  1.00  0.00           H  
ATOM   4632 HD13 ILE   296      61.770  71.796  85.463  1.00  0.00           H  
ATOM   4633  N   MET   297      60.556  75.857  80.893  1.00  0.00           N  
ATOM   4634  CA  MET   297      59.551  76.399  79.957  1.00  0.00           C  
ATOM   4635  C   MET   297      58.248  75.601  79.853  1.00  0.00           C  
ATOM   4636  O   MET   297      58.310  74.381  79.642  1.00  0.00           O  
ATOM   4637  CB  MET   297      60.268  76.498  78.607  1.00  0.00           C  
ATOM   4638  CG  MET   297      59.532  77.462  77.621  1.00  0.00           C  
ATOM   4639  SD  MET   297      59.949  77.453  75.874  1.00  0.00           S  
ATOM   4640  CE  MET   297      61.752  77.589  76.044  1.00  0.00           C  
ATOM   4641  H   MET   297      61.146  75.112  80.552  1.00  0.00           H  
ATOM   4642  HA  MET   297      59.339  77.423  80.266  1.00  0.00           H  
ATOM   4643  HB2 MET   297      61.225  76.965  78.840  1.00  0.00           H  
ATOM   4644  HB3 MET   297      60.385  75.483  78.225  1.00  0.00           H  
ATOM   4645  HG2 MET   297      58.469  77.229  77.564  1.00  0.00           H  
ATOM   4646  HG3 MET   297      59.615  78.493  77.964  1.00  0.00           H  
ATOM   4647  HE1 MET   297      62.194  77.407  75.065  1.00  0.00           H  
ATOM   4648  HE2 MET   297      62.064  78.603  76.295  1.00  0.00           H  
ATOM   4649  HE3 MET   297      62.087  77.009  76.905  1.00  0.00           H  
ATOM   4650  N   THR   298      56.982  76.212  79.636  1.00  0.00           N  
ATOM   4651  CA  THR   298      55.685  75.522  79.673  1.00  0.00           C  
ATOM   4652  C   THR   298      55.120  75.371  78.270  1.00  0.00           C  
ATOM   4653  O   THR   298      54.733  76.416  77.715  1.00  0.00           O  
ATOM   4654  CB  THR   298      54.693  76.231  80.602  1.00  0.00           C  
ATOM   4655  CG2 THR   298      54.883  76.138  82.121  1.00  0.00           C  
ATOM   4656  OG1 THR   298      54.648  77.691  80.327  1.00  0.00           O  
ATOM   4657  H   THR   298      57.019  77.203  79.444  1.00  0.00           H  
ATOM   4658  HA  THR   298      55.901  74.542  80.097  1.00  0.00           H  
ATOM   4659  HB  THR   298      53.718  75.872  80.273  1.00  0.00           H  
ATOM   4660  HG1 THR   298      54.541  77.846  79.386  1.00  0.00           H  
ATOM   4661 HG21 THR   298      55.846  76.566  82.397  1.00  0.00           H  
ATOM   4662 HG22 THR   298      54.055  76.558  82.693  1.00  0.00           H  
ATOM   4663 HG23 THR   298      54.969  75.071  82.325  1.00  0.00           H  
ATOM   4664  N   PRO   299      54.945  74.097  77.824  1.00  0.00           N  
ATOM   4665  CA  PRO   299      54.341  73.757  76.531  1.00  0.00           C  
ATOM   4666  C   PRO   299      52.870  74.226  76.473  1.00  0.00           C  
ATOM   4667  O   PRO   299      52.166  74.274  77.548  1.00  0.00           O  
ATOM   4668  CB  PRO   299      54.562  72.317  76.266  1.00  0.00           C  
ATOM   4669  CG  PRO   299      54.943  71.652  77.541  1.00  0.00           C  
ATOM   4670  CD  PRO   299      55.458  72.857  78.400  1.00  0.00           C  
ATOM   4671  HA  PRO   299      54.845  74.381  75.793  1.00  0.00           H  
ATOM   4672  HB2 PRO   299      53.907  71.709  75.643  1.00  0.00           H  
ATOM   4673  HB3 PRO   299      55.508  72.284  75.725  1.00  0.00           H  
ATOM   4674  HG2 PRO   299      54.036  71.252  77.995  1.00  0.00           H  
ATOM   4675  HG3 PRO   299      55.574  70.776  77.388  1.00  0.00           H  
ATOM   4676  HD2 PRO   299      55.230  72.671  79.449  1.00  0.00           H  
ATOM   4677  HD3 PRO   299      56.537  72.774  78.276  1.00  0.00           H  
ATOM   4678  N   ASN   300      52.399  74.502  75.258  1.00  0.00           N  
ATOM   4679  CA  ASN   300      50.976  74.837  74.992  1.00  0.00           C  
ATOM   4680  C   ASN   300      49.967  73.748  75.336  1.00  0.00           C  
ATOM   4681  O   ASN   300      48.773  74.022  75.373  1.00  0.00           O  
ATOM   4682  CB  ASN   300      50.786  75.362  73.545  1.00  0.00           C  
ATOM   4683  CG  ASN   300      51.748  76.344  73.016  1.00  0.00           C  
ATOM   4684  ND2 ASN   300      51.976  76.227  71.723  1.00  0.00           N  
ATOM   4685  OD1 ASN   300      52.354  77.145  73.764  1.00  0.00           O  
ATOM   4686  H   ASN   300      52.993  74.405  74.446  1.00  0.00           H  
ATOM   4687  HA  ASN   300      50.789  75.661  75.681  1.00  0.00           H  
ATOM   4688  HB2 ASN   300      50.626  74.559  72.827  1.00  0.00           H  
ATOM   4689  HB3 ASN   300      49.778  75.777  73.563  1.00  0.00           H  
ATOM   4690 HD21 ASN   300      52.679  76.834  71.325  1.00  0.00           H  
ATOM   4691 HD22 ASN   300      51.412  75.584  71.186  1.00  0.00           H  
ATOM   4692  N   ILE   301      50.466  72.554  75.607  1.00  0.00           N  
ATOM   4693  CA  ILE   301      49.725  71.364  75.952  1.00  0.00           C  
ATOM   4694  C   ILE   301      49.242  71.246  77.347  1.00  0.00           C  
ATOM   4695  O   ILE   301      48.619  70.264  77.746  1.00  0.00           O  
ATOM   4696  CB  ILE   301      50.529  70.096  75.477  1.00  0.00           C  
ATOM   4697  CG1 ILE   301      51.694  69.905  76.492  1.00  0.00           C  
ATOM   4698  CG2 ILE   301      51.115  70.250  74.072  1.00  0.00           C  
ATOM   4699  CD1 ILE   301      51.490  68.643  77.340  1.00  0.00           C  
ATOM   4700  H   ILE   301      51.474  72.497  75.579  1.00  0.00           H  
ATOM   4701  HA  ILE   301      48.800  71.342  75.376  1.00  0.00           H  
ATOM   4702  HB  ILE   301      49.900  69.206  75.519  1.00  0.00           H  
ATOM   4703 HG12 ILE   301      52.553  69.627  75.882  1.00  0.00           H  
ATOM   4704 HG13 ILE   301      51.926  70.752  77.136  1.00  0.00           H  
ATOM   4705 HG21 ILE   301      50.350  70.438  73.318  1.00  0.00           H  
ATOM   4706 HG22 ILE   301      52.004  70.874  73.985  1.00  0.00           H  
ATOM   4707 HG23 ILE   301      51.461  69.245  73.830  1.00  0.00           H  
ATOM   4708 HD11 ILE   301      51.337  67.799  76.668  1.00  0.00           H  
ATOM   4709 HD12 ILE   301      52.408  68.365  77.858  1.00  0.00           H  
ATOM   4710 HD13 ILE   301      50.646  68.667  78.029  1.00  0.00           H  
ATOM   4711  N   LEU   302      49.630  72.223  78.179  1.00  0.00           N  
ATOM   4712  CA  LEU   302      49.206  72.323  79.578  1.00  0.00           C  
ATOM   4713  C   LEU   302      48.254  73.465  79.709  1.00  0.00           C  
ATOM   4714  O   LEU   302      48.296  74.347  78.790  1.00  0.00           O  
ATOM   4715  CB  LEU   302      50.390  72.488  80.462  1.00  0.00           C  
ATOM   4716  CG  LEU   302      51.402  71.210  80.463  1.00  0.00           C  
ATOM   4717  CD1 LEU   302      52.651  71.544  81.269  1.00  0.00           C  
ATOM   4718  CD2 LEU   302      50.769  69.923  81.008  1.00  0.00           C  
ATOM   4719  H   LEU   302      50.057  73.085  77.872  1.00  0.00           H  
ATOM   4720  HA  LEU   302      48.633  71.439  79.860  1.00  0.00           H  
ATOM   4721  HB2 LEU   302      50.860  73.451  80.262  1.00  0.00           H  
ATOM   4722  HB3 LEU   302      50.063  72.713  81.477  1.00  0.00           H  
ATOM   4723  HG  LEU   302      51.653  70.977  79.428  1.00  0.00           H  
ATOM   4724 HD11 LEU   302      53.435  70.847  80.971  1.00  0.00           H  
ATOM   4725 HD12 LEU   302      53.049  72.510  80.958  1.00  0.00           H  
ATOM   4726 HD13 LEU   302      52.360  71.507  82.318  1.00  0.00           H  
ATOM   4727 HD21 LEU   302      50.319  70.103  81.984  1.00  0.00           H  
ATOM   4728 HD22 LEU   302      49.984  69.435  80.432  1.00  0.00           H  
ATOM   4729 HD23 LEU   302      51.477  69.099  81.099  1.00  0.00           H  
ATOM   4730  N   PRO   303      47.373  73.489  80.782  1.00  0.00           N  
ATOM   4731  CA  PRO   303      46.232  74.467  80.896  1.00  0.00           C  
ATOM   4732  C   PRO   303      46.701  75.887  80.916  1.00  0.00           C  
ATOM   4733  O   PRO   303      47.794  76.108  81.493  1.00  0.00           O  
ATOM   4734  CB  PRO   303      45.444  74.101  82.117  1.00  0.00           C  
ATOM   4735  CG  PRO   303      45.713  72.534  82.210  1.00  0.00           C  
ATOM   4736  CD  PRO   303      47.211  72.408  81.762  1.00  0.00           C  
ATOM   4737  HA  PRO   303      45.672  74.393  79.964  1.00  0.00           H  
ATOM   4738  HB2 PRO   303      45.969  74.574  82.947  1.00  0.00           H  
ATOM   4739  HB3 PRO   303      44.364  74.229  82.045  1.00  0.00           H  
ATOM   4740  HG2 PRO   303      45.665  72.135  83.223  1.00  0.00           H  
ATOM   4741  HG3 PRO   303      45.098  71.904  81.568  1.00  0.00           H  
ATOM   4742  HD2 PRO   303      47.904  72.614  82.578  1.00  0.00           H  
ATOM   4743  HD3 PRO   303      47.527  71.426  81.412  1.00  0.00           H  
ATOM   4744  N   PRO   304      45.963  76.855  80.273  1.00  0.00           N  
ATOM   4745  CA  PRO   304      46.199  78.322  80.405  1.00  0.00           C  
ATOM   4746  C   PRO   304      45.702  78.829  81.778  1.00  0.00           C  
ATOM   4747  O   PRO   304      44.692  78.384  82.324  1.00  0.00           O  
ATOM   4748  CB  PRO   304      45.354  78.979  79.351  1.00  0.00           C  
ATOM   4749  CG  PRO   304      44.245  77.971  79.086  1.00  0.00           C  
ATOM   4750  CD  PRO   304      44.716  76.626  79.646  1.00  0.00           C  
ATOM   4751  HA  PRO   304      47.278  78.467  80.362  1.00  0.00           H  
ATOM   4752  HB2 PRO   304      44.857  79.921  79.584  1.00  0.00           H  
ATOM   4753  HB3 PRO   304      45.986  79.048  78.465  1.00  0.00           H  
ATOM   4754  HG2 PRO   304      43.334  78.277  79.600  1.00  0.00           H  
ATOM   4755  HG3 PRO   304      43.949  77.969  78.037  1.00  0.00           H  
ATOM   4756  HD2 PRO   304      43.992  76.370  80.419  1.00  0.00           H  
ATOM   4757  HD3 PRO   304      44.864  75.900  78.846  1.00  0.00           H  
ATOM   4758  N   VAL   305      46.441  79.764  82.322  1.00  0.00           N  
ATOM   4759  CA  VAL   305      46.136  80.389  83.590  1.00  0.00           C  
ATOM   4760  C   VAL   305      46.073  81.946  83.557  1.00  0.00           C  
ATOM   4761  O   VAL   305      45.453  82.558  84.448  1.00  0.00           O  
ATOM   4762  CB  VAL   305      47.083  79.837  84.751  1.00  0.00           C  
ATOM   4763  CG1 VAL   305      47.109  78.313  84.754  1.00  0.00           C  
ATOM   4764  CG2 VAL   305      48.538  80.253  84.709  1.00  0.00           C  
ATOM   4765  H   VAL   305      47.307  80.039  81.880  1.00  0.00           H  
ATOM   4766  HA  VAL   305      45.162  80.081  83.970  1.00  0.00           H  
ATOM   4767  HB  VAL   305      46.720  80.129  85.736  1.00  0.00           H  
ATOM   4768 HG11 VAL   305      47.485  77.930  83.805  1.00  0.00           H  
ATOM   4769 HG12 VAL   305      47.745  78.098  85.612  1.00  0.00           H  
ATOM   4770 HG13 VAL   305      46.069  78.019  84.901  1.00  0.00           H  
ATOM   4771 HG21 VAL   305      49.064  79.801  83.868  1.00  0.00           H  
ATOM   4772 HG22 VAL   305      48.670  81.330  84.605  1.00  0.00           H  
ATOM   4773 HG23 VAL   305      48.961  79.979  85.675  1.00  0.00           H  
ATOM   4774  N   SER   306      46.763  82.579  82.630  1.00  0.00           N  
ATOM   4775  CA  SER   306      46.466  83.976  82.181  1.00  0.00           C  
ATOM   4776  C   SER   306      47.056  84.249  80.842  1.00  0.00           C  
ATOM   4777  O   SER   306      48.217  83.812  80.526  1.00  0.00           O  
ATOM   4778  CB  SER   306      46.972  85.010  83.196  1.00  0.00           C  
ATOM   4779  OG  SER   306      45.930  85.243  84.181  1.00  0.00           O  
ATOM   4780  H   SER   306      47.355  82.044  82.011  1.00  0.00           H  
ATOM   4781  HA  SER   306      45.376  84.004  82.160  1.00  0.00           H  
ATOM   4782  HB2 SER   306      47.940  84.719  83.606  1.00  0.00           H  
ATOM   4783  HB3 SER   306      47.152  85.926  82.633  1.00  0.00           H  
ATOM   4784  HG  SER   306      45.786  84.382  84.579  1.00  0.00           H  
ATOM   4785  N   VAL   307      46.238  84.895  80.002  1.00  0.00           N  
ATOM   4786  CA  VAL   307      46.553  85.358  78.683  1.00  0.00           C  
ATOM   4787  C   VAL   307      46.963  86.825  78.784  1.00  0.00           C  
ATOM   4788  O   VAL   307      46.429  87.683  79.543  1.00  0.00           O  
ATOM   4789  CB  VAL   307      45.311  85.240  77.851  1.00  0.00           C  
ATOM   4790  CG1 VAL   307      45.572  85.736  76.452  1.00  0.00           C  
ATOM   4791  CG2 VAL   307      44.756  83.788  77.840  1.00  0.00           C  
ATOM   4792  H   VAL   307      45.360  85.184  80.410  1.00  0.00           H  
ATOM   4793  HA  VAL   307      47.296  84.730  78.192  1.00  0.00           H  
ATOM   4794  HB  VAL   307      44.529  85.847  78.309  1.00  0.00           H  
ATOM   4795 HG11 VAL   307      44.535  85.621  76.133  1.00  0.00           H  
ATOM   4796 HG12 VAL   307      45.737  86.807  76.334  1.00  0.00           H  
ATOM   4797 HG13 VAL   307      46.294  85.139  75.894  1.00  0.00           H  
ATOM   4798 HG21 VAL   307      45.566  83.061  77.880  1.00  0.00           H  
ATOM   4799 HG22 VAL   307      44.279  83.627  78.807  1.00  0.00           H  
ATOM   4800 HG23 VAL   307      44.072  83.633  77.005  1.00  0.00           H  
ATOM   4801  N   PHE   308      47.998  87.190  78.012  1.00  0.00           N  
ATOM   4802  CA  PHE   308      48.562  88.527  77.925  1.00  0.00           C  
ATOM   4803  C   PHE   308      48.595  89.090  76.560  1.00  0.00           C  
ATOM   4804  O   PHE   308      49.103  88.444  75.597  1.00  0.00           O  
ATOM   4805  CB  PHE   308      50.029  88.587  78.489  1.00  0.00           C  
ATOM   4806  CG  PHE   308      50.066  88.485  79.969  1.00  0.00           C  
ATOM   4807  CD1 PHE   308      50.080  89.643  80.699  1.00  0.00           C  
ATOM   4808  CD2 PHE   308      50.071  87.192  80.551  1.00  0.00           C  
ATOM   4809  CE1 PHE   308      50.006  89.587  82.110  1.00  0.00           C  
ATOM   4810  CE2 PHE   308      50.100  87.159  81.944  1.00  0.00           C  
ATOM   4811  CZ  PHE   308      50.142  88.306  82.684  1.00  0.00           C  
ATOM   4812  H   PHE   308      48.352  86.585  77.286  1.00  0.00           H  
ATOM   4813  HA  PHE   308      48.078  89.295  78.528  1.00  0.00           H  
ATOM   4814  HB2 PHE   308      50.625  87.777  78.069  1.00  0.00           H  
ATOM   4815  HB3 PHE   308      50.531  89.521  78.236  1.00  0.00           H  
ATOM   4816  HD1 PHE   308      49.998  90.590  80.186  1.00  0.00           H  
ATOM   4817  HD2 PHE   308      50.062  86.309  79.930  1.00  0.00           H  
ATOM   4818  HE1 PHE   308      49.992  90.489  82.704  1.00  0.00           H  
ATOM   4819  HE2 PHE   308      50.226  86.193  82.409  1.00  0.00           H  
ATOM   4820  HZ  PHE   308      50.335  88.176  83.739  1.00  0.00           H  
ATOM   4821  N   VAL   309      48.075  90.248  76.474  1.00  0.00           N  
ATOM   4822  CA  VAL   309      47.901  91.134  75.323  1.00  0.00           C  
ATOM   4823  C   VAL   309      48.195  92.592  75.693  1.00  0.00           C  
ATOM   4824  O   VAL   309      48.178  92.963  76.916  1.00  0.00           O  
ATOM   4825  CB  VAL   309      46.564  90.961  74.677  1.00  0.00           C  
ATOM   4826  CG1 VAL   309      46.185  89.560  74.052  1.00  0.00           C  
ATOM   4827  CG2 VAL   309      45.385  91.520  75.524  1.00  0.00           C  
ATOM   4828  H   VAL   309      47.723  90.691  77.310  1.00  0.00           H  
ATOM   4829  HA  VAL   309      48.696  90.906  74.614  1.00  0.00           H  
ATOM   4830  HB  VAL   309      46.573  91.601  73.794  1.00  0.00           H  
ATOM   4831 HG11 VAL   309      46.148  88.716  74.740  1.00  0.00           H  
ATOM   4832 HG12 VAL   309      45.325  89.508  73.383  1.00  0.00           H  
ATOM   4833 HG13 VAL   309      46.960  89.214  73.368  1.00  0.00           H  
ATOM   4834 HG21 VAL   309      44.488  91.683  74.928  1.00  0.00           H  
ATOM   4835 HG22 VAL   309      44.988  90.828  76.267  1.00  0.00           H  
ATOM   4836 HG23 VAL   309      45.613  92.490  75.966  1.00  0.00           H  
ATOM   4837  N   CYS   310      48.573  93.375  74.662  1.00  0.00           N  
ATOM   4838  CA  CYS   310      48.575  94.870  74.717  1.00  0.00           C  
ATOM   4839  C   CYS   310      47.189  95.530  74.440  1.00  0.00           C  
ATOM   4840  O   CYS   310      46.234  94.832  73.924  1.00  0.00           O  
ATOM   4841  CB  CYS   310      49.646  95.334  73.728  1.00  0.00           C  
ATOM   4842  SG  CYS   310      51.053  94.330  74.070  1.00  0.00           S  
ATOM   4843  H   CYS   310      48.684  92.945  73.755  1.00  0.00           H  
ATOM   4844  HA  CYS   310      48.949  95.148  75.703  1.00  0.00           H  
ATOM   4845  HB2 CYS   310      49.210  95.260  72.732  1.00  0.00           H  
ATOM   4846  HB3 CYS   310      49.864  96.378  73.951  1.00  0.00           H  
ATOM   4847  HG  CYS   310      50.463  93.199  73.674  1.00  0.00           H  
ATOM   4848  N   CYS   311      47.172  96.789  74.717  1.00  0.00           N  
ATOM   4849  CA  CYS   311      45.982  97.615  74.319  1.00  0.00           C  
ATOM   4850  C   CYS   311      46.420  99.160  74.036  1.00  0.00           C  
ATOM   4851  O   CYS   311      47.561  99.512  74.083  1.00  0.00           O  
ATOM   4852  CB  CYS   311      44.875  97.635  75.365  1.00  0.00           C  
ATOM   4853  SG  CYS   311      45.235  98.482  76.898  1.00  0.00           S  
ATOM   4854  H   CYS   311      47.957  97.378  74.957  1.00  0.00           H  
ATOM   4855  HA  CYS   311      45.650  97.106  73.414  1.00  0.00           H  
ATOM   4856  HB2 CYS   311      43.981  98.028  74.882  1.00  0.00           H  
ATOM   4857  HB3 CYS   311      44.628  96.685  75.839  1.00  0.00           H  
ATOM   4858  HG  CYS   311      43.984  98.864  77.170  1.00  0.00           H  
ATOM   4859  N   MET   312      45.601 100.177  73.674  1.00  0.00           N  
ATOM   4860  CA  MET   312      44.186 100.139  73.148  1.00  0.00           C  
ATOM   4861  C   MET   312      43.993  99.460  71.794  1.00  0.00           C  
ATOM   4862  O   MET   312      45.036  99.193  71.056  1.00  0.00           O  
ATOM   4863  CB  MET   312      43.809 101.633  73.073  1.00  0.00           C  
ATOM   4864  CG  MET   312      43.469 102.135  74.430  1.00  0.00           C  
ATOM   4865  SD  MET   312      43.194 103.942  74.370  1.00  0.00           S  
ATOM   4866  CE  MET   312      44.823 104.648  74.441  1.00  0.00           C  
ATOM   4867  H   MET   312      46.185 101.001  73.670  1.00  0.00           H  
ATOM   4868  HA  MET   312      43.566  99.682  73.919  1.00  0.00           H  
ATOM   4869  HB2 MET   312      44.672 102.190  72.710  1.00  0.00           H  
ATOM   4870  HB3 MET   312      42.993 101.734  72.358  1.00  0.00           H  
ATOM   4871  HG2 MET   312      42.493 101.726  74.694  1.00  0.00           H  
ATOM   4872  HG3 MET   312      44.169 101.871  75.223  1.00  0.00           H  
ATOM   4873  HE1 MET   312      44.782 105.735  74.519  1.00  0.00           H  
ATOM   4874  HE2 MET   312      45.351 104.194  75.280  1.00  0.00           H  
ATOM   4875  HE3 MET   312      45.266 104.345  73.493  1.00  0.00           H  
ATOM   4876  N   LYS   313      42.784  99.059  71.482  1.00  0.00           N  
ATOM   4877  CA  LYS   313      42.358  98.176  70.396  1.00  0.00           C  
ATOM   4878  C   LYS   313      41.549  98.982  69.306  1.00  0.00           C  
ATOM   4879  O   LYS   313      40.828  99.930  69.616  1.00  0.00           O  
ATOM   4880  CB  LYS   313      41.451  97.042  70.915  1.00  0.00           C  
ATOM   4881  CG  LYS   313      42.302  96.028  71.759  1.00  0.00           C  
ATOM   4882  CD  LYS   313      43.254  95.086  70.888  1.00  0.00           C  
ATOM   4883  CE  LYS   313      43.531  93.736  71.559  1.00  0.00           C  
ATOM   4884  NZ  LYS   313      44.530  92.999  70.778  1.00  0.00           N1+
ATOM   4885  H   LYS   313      42.046  99.117  72.169  1.00  0.00           H  
ATOM   4886  HA  LYS   313      43.226  97.730  69.912  1.00  0.00           H  
ATOM   4887  HB2 LYS   313      40.724  97.577  71.526  1.00  0.00           H  
ATOM   4888  HB3 LYS   313      40.926  96.458  70.159  1.00  0.00           H  
ATOM   4889  HG2 LYS   313      42.859  96.638  72.470  1.00  0.00           H  
ATOM   4890  HG3 LYS   313      41.597  95.385  72.287  1.00  0.00           H  
ATOM   4891  HD2 LYS   313      42.945  94.894  69.861  1.00  0.00           H  
ATOM   4892  HD3 LYS   313      44.145  95.708  70.796  1.00  0.00           H  
ATOM   4893  HE2 LYS   313      43.826  93.733  72.609  1.00  0.00           H  
ATOM   4894  HE3 LYS   313      42.560  93.241  71.539  1.00  0.00           H  
ATOM   4895  HZ1 LYS   313      44.372  92.008  70.896  1.00  0.00           H  
ATOM   4896  HZ2 LYS   313      44.316  93.208  69.813  1.00  0.00           H  
ATOM   4897  HZ3 LYS   313      45.492  93.225  70.987  1.00  0.00           H  
ATOM   4898  N   ASP   314      41.464  98.578  68.079  1.00  0.00           N  
ATOM   4899  CA  ASP   314      42.054  97.457  67.423  1.00  0.00           C  
ATOM   4900  C   ASP   314      43.558  97.599  67.094  1.00  0.00           C  
ATOM   4901  O   ASP   314      44.241  98.584  67.403  1.00  0.00           O  
ATOM   4902  CB  ASP   314      41.339  97.289  66.057  1.00  0.00           C  
ATOM   4903  CG  ASP   314      41.436  98.577  65.186  1.00  0.00           C  
ATOM   4904  OD1 ASP   314      40.736  99.528  65.513  1.00  0.00           O  
ATOM   4905  OD2 ASP   314      42.197  98.601  64.212  1.00  0.00           O1-
ATOM   4906  OXT ASP   314      44.148  96.558  66.715  1.00  0.00           O1-
ATOM   4907  H   ASP   314      40.942  99.178  67.456  1.00  0.00           H  
ATOM   4908  HA  ASP   314      41.937  96.598  68.085  1.00  0.00           H  
ATOM   4909  HB2 ASP   314      41.630  96.324  65.644  1.00  0.00           H  
ATOM   4910  HB3 ASP   314      40.259  97.166  66.145  1.00  0.00           H  
ATOM   4911  N   THR   315      39.608  75.933  77.717  1.00  0.00           N  
ATOM   4912  CA  THR   315      39.100  76.128  79.041  1.00  0.00           C  
ATOM   4913  C   THR   315      38.977  77.681  79.261  1.00  0.00           C  
ATOM   4914  O   THR   315      39.622  78.414  78.575  1.00  0.00           O  
ATOM   4915  CB  THR   315      39.866  75.291  80.115  1.00  0.00           C  
ATOM   4916  CG2 THR   315      41.237  75.898  80.375  1.00  0.00           C  
ATOM   4917  OG1 THR   315      39.176  75.192  81.292  1.00  0.00           O  
ATOM   4918  HA  THR   315      38.111  75.668  79.046  1.00  0.00           H  
ATOM   4919  HB  THR   315      39.995  74.303  79.674  1.00  0.00           H  
ATOM   4920  HG1 THR   315      38.559  74.466  81.175  1.00  0.00           H  
ATOM   4921 HG21 THR   315      41.880  75.896  79.495  1.00  0.00           H  
ATOM   4922 HG22 THR   315      41.237  76.913  80.774  1.00  0.00           H  
ATOM   4923 HG23 THR   315      41.707  75.394  81.218  1.00  0.00           H  
ATOM   4924  H1  THR   315      39.182  76.659  77.157  1.00  0.00           H  
ATOM   4925  H2  THR   315      39.318  75.078  77.264  1.00  0.00           H  
ATOM   4926  H3  THR   315      40.583  76.197  77.712  1.00  0.00           H  
ATOM   4927  N   ASN   316      38.023  78.147  80.064  1.00  0.00           N  
ATOM   4928  CA  ASN   316      37.863  79.566  80.330  1.00  0.00           C  
ATOM   4929  C   ASN   316      39.090  80.067  81.070  1.00  0.00           C  
ATOM   4930  O   ASN   316      39.787  79.333  81.677  1.00  0.00           O  
ATOM   4931  CB  ASN   316      36.476  79.970  80.864  1.00  0.00           C  
ATOM   4932  CG  ASN   316      36.199  81.454  80.570  1.00  0.00           C  
ATOM   4933  ND2 ASN   316      34.953  81.895  80.823  1.00  0.00           N  
ATOM   4934  OD1 ASN   316      36.931  82.300  80.108  1.00  0.00           O  
ATOM   4935  H   ASN   316      37.429  77.528  80.597  1.00  0.00           H  
ATOM   4936  HA  ASN   316      37.978  80.033  79.352  1.00  0.00           H  
ATOM   4937  HB2 ASN   316      35.685  79.311  80.506  1.00  0.00           H  
ATOM   4938  HB3 ASN   316      36.351  79.735  81.921  1.00  0.00           H
[truncated: 1,314,825 more chars]
