# Supplementary material for: Molecular Mechanism of Protein Arginine Deiminase 2: A Study Involving Multiple Microsecond Long Molecular Dynamics Simulations
Source: Biochemistry. 2022 Jun 23;61(13):1286–97. doi: 10.1021/acs.biochem.2c00158 (PMC9260958; doi:10.1021/acs.biochem.2c00158)
Supplement: Supplementary file 2 — bi2c00158_si_002.zip [file bi2c00158_si_002.zip › closest/ps2-06-100w-last-frame.pdb]

ATOM      1  N   ARG     1      90.121  56.026 107.771  1.00  0.00           N  
ATOM      2  CA  ARG     1      88.988  55.907 106.981  1.00  0.00           C  
ATOM      3  C   ARG     1      88.286  54.611 107.372  1.00  0.00           C  
ATOM      4  O   ARG     1      88.924  53.590 107.050  1.00  0.00           O  
ATOM      5  CB  ARG     1      89.249  56.039 105.485  1.00  0.00           C  
ATOM      6  CG  ARG     1      89.956  57.290 104.939  1.00  0.00           C  
ATOM      7  CD  ARG     1      90.824  57.070 103.760  1.00  0.00           C  
ATOM      8  NE  ARG     1      91.705  58.230 103.498  1.00  0.00           N  
ATOM      9  CZ  ARG     1      92.607  58.316 102.486  1.00  0.00           C  
ATOM     10  NH1 ARG     1      93.086  57.335 101.797  1.00  0.00           N1+
ATOM     11  NH2 ARG     1      93.027  59.484 102.211  1.00  0.00           N  
ATOM     12  HA  ARG     1      88.282  56.670 107.310  1.00  0.00           H  
ATOM     13  HB2 ARG     1      89.802  55.158 105.161  1.00  0.00           H  
ATOM     14  HB3 ARG     1      88.357  55.933 104.867  1.00  0.00           H  
ATOM     15  HG2 ARG     1      89.185  58.019 104.688  1.00  0.00           H  
ATOM     16  HG3 ARG     1      90.530  57.742 105.749  1.00  0.00           H  
ATOM     17  HD2 ARG     1      91.472  56.221 103.980  1.00  0.00           H  
ATOM     18  HD3 ARG     1      90.167  56.760 102.948  1.00  0.00           H  
ATOM     19  HE  ARG     1      91.589  59.069 104.048  1.00  0.00           H  
ATOM     20 HH11 ARG     1      93.025  56.394 102.159  1.00  0.00           H  
ATOM     21 HH12 ARG     1      93.669  57.549 101.000  1.00  0.00           H  
ATOM     22 HH21 ARG     1      92.611  60.263 102.701  1.00  0.00           H  
ATOM     23 HH22 ARG     1      93.439  59.579 101.294  1.00  0.00           H  
ATOM     24  H1  ARG     1      90.440  56.983 107.824  1.00  0.00           H  
ATOM     25  H2  ARG     1      90.892  55.590 107.286  1.00  0.00           H  
ATOM     26  H3  ARG     1      89.943  55.679 108.703  1.00  0.00           H  
ATOM     27  N   GLU     2      87.148  54.763 107.998  1.00  0.00           N  
ATOM     28  CA  GLU     2      86.394  53.621 108.551  1.00  0.00           C  
ATOM     29  C   GLU     2      84.849  53.587 108.516  1.00  0.00           C  
ATOM     30  O   GLU     2      84.144  54.625 108.695  1.00  0.00           O  
ATOM     31  CB  GLU     2      86.937  53.240 109.947  1.00  0.00           C  
ATOM     32  CG  GLU     2      86.889  54.351 111.037  1.00  0.00           C  
ATOM     33  CD  GLU     2      87.995  55.468 110.884  1.00  0.00           C  
ATOM     34  OE1 GLU     2      87.640  56.682 111.099  1.00  0.00           O  
ATOM     35  OE2 GLU     2      89.012  55.149 110.326  1.00  0.00           O1-
ATOM     36  H   GLU     2      86.695  55.658 108.112  1.00  0.00           H  
ATOM     37  HA  GLU     2      86.690  52.724 108.007  1.00  0.00           H  
ATOM     38  HB2 GLU     2      86.284  52.480 110.377  1.00  0.00           H  
ATOM     39  HB3 GLU     2      87.934  52.806 109.868  1.00  0.00           H  
ATOM     40  HG2 GLU     2      85.862  54.718 111.036  1.00  0.00           H  
ATOM     41  HG3 GLU     2      87.220  53.952 111.996  1.00  0.00           H  
ATOM     42  N   ARG     3      84.303  52.412 108.119  1.00  0.00           N  
ATOM     43  CA  ARG     3      82.882  52.039 108.148  1.00  0.00           C  
ATOM     44  C   ARG     3      82.399  51.644 109.535  1.00  0.00           C  
ATOM     45  O   ARG     3      82.972  50.736 110.082  1.00  0.00           O  
ATOM     46  CB  ARG     3      82.594  50.953 107.047  1.00  0.00           C  
ATOM     47  CG  ARG     3      81.156  50.411 107.119  1.00  0.00           C  
ATOM     48  CD  ARG     3      80.838  49.469 105.984  1.00  0.00           C  
ATOM     49  NE  ARG     3      79.357  49.327 105.914  1.00  0.00           N  
ATOM     50  CZ  ARG     3      78.623  48.198 105.697  1.00  0.00           C  
ATOM     51  NH1 ARG     3      79.093  47.077 105.288  1.00  0.00           N1+
ATOM     52  NH2 ARG     3      77.341  48.191 105.749  1.00  0.00           N  
ATOM     53  H   ARG     3      84.983  51.666 108.129  1.00  0.00           H  
ATOM     54  HA  ARG     3      82.326  52.960 107.974  1.00  0.00           H  
ATOM     55  HB2 ARG     3      82.664  51.416 106.062  1.00  0.00           H  
ATOM     56  HB3 ARG     3      83.335  50.162 107.161  1.00  0.00           H  
ATOM     57  HG2 ARG     3      80.964  50.044 108.127  1.00  0.00           H  
ATOM     58  HG3 ARG     3      80.492  51.260 106.957  1.00  0.00           H  
ATOM     59  HD2 ARG     3      81.239  49.850 105.045  1.00  0.00           H  
ATOM     60  HD3 ARG     3      81.250  48.526 106.342  1.00  0.00           H  
ATOM     61  HE  ARG     3      78.824  50.065 106.352  1.00  0.00           H  
ATOM     62 HH11 ARG     3      80.094  46.995 105.177  1.00  0.00           H  
ATOM     63 HH12 ARG     3      78.493  46.425 104.805  1.00  0.00           H  
ATOM     64 HH21 ARG     3      76.834  49.064 105.780  1.00  0.00           H  
ATOM     65 HH22 ARG     3      76.871  47.298 105.798  1.00  0.00           H  
ATOM     66  N   THR     4      81.376  52.345 110.058  1.00  0.00           N  
ATOM     67  CA  THR     4      80.652  51.831 111.244  1.00  0.00           C  
ATOM     68  C   THR     4      79.917  50.461 111.002  1.00  0.00           C  
ATOM     69  O   THR     4      79.174  50.300 110.033  1.00  0.00           O  
ATOM     70  CB  THR     4      79.626  52.882 111.681  1.00  0.00           C  
ATOM     71  CG2 THR     4      78.709  52.419 112.805  1.00  0.00           C  
ATOM     72  OG1 THR     4      80.198  54.132 111.948  1.00  0.00           O  
ATOM     73  H   THR     4      81.169  53.271 109.713  1.00  0.00           H  
ATOM     74  HA  THR     4      81.362  51.869 112.070  1.00  0.00           H  
ATOM     75  HB  THR     4      78.983  53.055 110.818  1.00  0.00           H  
ATOM     76  HG1 THR     4      80.298  54.471 111.055  1.00  0.00           H  
ATOM     77 HG21 THR     4      78.082  51.559 112.568  1.00  0.00           H  
ATOM     78 HG22 THR     4      79.334  52.087 113.634  1.00  0.00           H  
ATOM     79 HG23 THR     4      78.045  53.129 113.296  1.00  0.00           H  
ATOM     80  N   VAL     5      80.107  49.448 111.849  1.00  0.00           N  
ATOM     81  CA  VAL     5      79.305  48.192 111.896  1.00  0.00           C  
ATOM     82  C   VAL     5      78.852  47.825 113.343  1.00  0.00           C  
ATOM     83  O   VAL     5      79.348  48.419 114.329  1.00  0.00           O  
ATOM     84  CB  VAL     5      80.198  47.066 111.369  1.00  0.00           C  
ATOM     85  CG1 VAL     5      80.657  47.331 109.933  1.00  0.00           C  
ATOM     86  CG2 VAL     5      81.438  46.597 112.353  1.00  0.00           C  
ATOM     87  H   VAL     5      80.790  49.602 112.577  1.00  0.00           H  
ATOM     88  HA  VAL     5      78.447  48.259 111.227  1.00  0.00           H  
ATOM     89  HB  VAL     5      79.526  46.209 111.322  1.00  0.00           H  
ATOM     90 HG11 VAL     5      81.410  48.111 110.043  1.00  0.00           H  
ATOM     91 HG12 VAL     5      81.045  46.447 109.427  1.00  0.00           H  
ATOM     92 HG13 VAL     5      79.832  47.715 109.333  1.00  0.00           H  
ATOM     93 HG21 VAL     5      82.108  47.454 112.426  1.00  0.00           H  
ATOM     94 HG22 VAL     5      81.031  46.350 113.333  1.00  0.00           H  
ATOM     95 HG23 VAL     5      81.809  45.601 112.111  1.00  0.00           H  
ATOM     96  N   ARG     6      77.853  46.937 113.461  1.00  0.00           N  
ATOM     97  CA  ARG     6      77.331  46.421 114.783  1.00  0.00           C  
ATOM     98  C   ARG     6      77.455  44.918 115.067  1.00  0.00           C  
ATOM     99  O   ARG     6      77.393  44.104 114.154  1.00  0.00           O  
ATOM    100  CB  ARG     6      75.770  46.739 114.945  1.00  0.00           C  
ATOM    101  CG  ARG     6      75.401  48.245 114.896  1.00  0.00           C  
ATOM    102  CD  ARG     6      76.222  49.154 115.833  1.00  0.00           C  
ATOM    103  NE  ARG     6      76.353  50.479 115.274  1.00  0.00           N  
ATOM    104  CZ  ARG     6      76.893  51.521 115.964  1.00  0.00           C  
ATOM    105  NH1 ARG     6      77.607  51.426 117.069  1.00  0.00           N1+
ATOM    106  NH2 ARG     6      76.511  52.680 115.659  1.00  0.00           N  
ATOM    107  H   ARG     6      77.487  46.488 112.634  1.00  0.00           H  
ATOM    108  HA  ARG     6      77.800  46.950 115.613  1.00  0.00           H  
ATOM    109  HB2 ARG     6      75.313  46.117 114.174  1.00  0.00           H  
ATOM    110  HB3 ARG     6      75.424  46.418 115.928  1.00  0.00           H  
ATOM    111  HG2 ARG     6      75.547  48.491 113.845  1.00  0.00           H  
ATOM    112  HG3 ARG     6      74.339  48.419 115.065  1.00  0.00           H  
ATOM    113  HD2 ARG     6      75.640  49.262 116.748  1.00  0.00           H  
ATOM    114  HD3 ARG     6      77.208  48.740 116.047  1.00  0.00           H  
ATOM    115  HE  ARG     6      75.677  50.750 114.575  1.00  0.00           H  
ATOM    116 HH11 ARG     6      77.477  50.578 117.601  1.00  0.00           H  
ATOM    117 HH12 ARG     6      77.883  52.280 117.533  1.00  0.00           H  
ATOM    118 HH21 ARG     6      75.828  52.699 114.916  1.00  0.00           H  
ATOM    119 HH22 ARG     6      76.864  53.422 116.247  1.00  0.00           H  
ATOM    120  N   LEU     7      77.762  44.506 116.300  1.00  0.00           N  
ATOM    121  CA  LEU     7      77.866  43.062 116.563  1.00  0.00           C  
ATOM    122  C   LEU     7      76.540  42.310 116.495  1.00  0.00           C  
ATOM    123  O   LEU     7      75.449  42.798 116.779  1.00  0.00           O  
ATOM    124  CB  LEU     7      78.561  42.916 117.834  1.00  0.00           C  
ATOM    125  CG  LEU     7      80.033  43.326 118.013  1.00  0.00           C  
ATOM    126  CD1 LEU     7      80.496  43.402 119.456  1.00  0.00           C  
ATOM    127  CD2 LEU     7      81.061  42.425 117.259  1.00  0.00           C  
ATOM    128  H   LEU     7      77.877  45.078 117.125  1.00  0.00           H  
ATOM    129  HA  LEU     7      78.493  42.612 115.794  1.00  0.00           H  
ATOM    130  HB2 LEU     7      78.063  43.505 118.604  1.00  0.00           H  
ATOM    131  HB3 LEU     7      78.630  41.853 118.066  1.00  0.00           H  
ATOM    132  HG  LEU     7      80.321  44.289 117.590  1.00  0.00           H  
ATOM    133 HD11 LEU     7      81.549  43.680 119.495  1.00  0.00           H  
ATOM    134 HD12 LEU     7      79.953  44.199 119.964  1.00  0.00           H  
ATOM    135 HD13 LEU     7      80.358  42.451 119.971  1.00  0.00           H  
ATOM    136 HD21 LEU     7      82.008  42.860 117.577  1.00  0.00           H  
ATOM    137 HD22 LEU     7      80.975  41.376 117.542  1.00  0.00           H  
ATOM    138 HD23 LEU     7      81.040  42.643 116.191  1.00  0.00           H  
ATOM    139  N   GLN     8      76.605  41.045 116.096  1.00  0.00           N  
ATOM    140  CA  GLN     8      75.427  40.072 116.071  1.00  0.00           C  
ATOM    141  C   GLN     8      75.533  38.954 117.186  1.00  0.00           C  
ATOM    142  O   GLN     8      76.556  38.478 117.497  1.00  0.00           O  
ATOM    143  CB  GLN     8      75.278  39.513 114.625  1.00  0.00           C  
ATOM    144  CG  GLN     8      75.012  40.610 113.640  1.00  0.00           C  
ATOM    145  CD  GLN     8      75.043  40.202 112.195  1.00  0.00           C  
ATOM    146  NE2 GLN     8      75.060  41.095 111.271  1.00  0.00           N  
ATOM    147  OE1 GLN     8      75.126  38.993 111.956  1.00  0.00           O  
ATOM    148  H   GLN     8      77.526  40.639 116.009  1.00  0.00           H  
ATOM    149  HA  GLN     8      74.548  40.672 116.308  1.00  0.00           H  
ATOM    150  HB2 GLN     8      76.107  38.829 114.444  1.00  0.00           H  
ATOM    151  HB3 GLN     8      74.313  39.009 114.560  1.00  0.00           H  
ATOM    152  HG2 GLN     8      74.028  41.064 113.764  1.00  0.00           H  
ATOM    153  HG3 GLN     8      75.716  41.435 113.751  1.00  0.00           H  
ATOM    154 HE21 GLN     8      75.295  40.804 110.333  1.00  0.00           H  
ATOM    155 HE22 GLN     8      75.123  42.025 111.660  1.00  0.00           H  
ATOM    156  N   TYR     9      74.307  38.631 117.665  1.00  0.00           N  
ATOM    157  CA  TYR     9      74.097  37.473 118.523  1.00  0.00           C  
ATOM    158  C   TYR     9      73.830  36.270 117.587  1.00  0.00           C  
ATOM    159  O   TYR     9      73.361  36.495 116.461  1.00  0.00           O  
ATOM    160  CB  TYR     9      72.988  37.599 119.535  1.00  0.00           C  
ATOM    161  CG  TYR     9      73.435  38.491 120.693  1.00  0.00           C  
ATOM    162  CD1 TYR     9      74.210  37.991 121.777  1.00  0.00           C  
ATOM    163  CD2 TYR     9      73.415  39.883 120.520  1.00  0.00           C  
ATOM    164  CE1 TYR     9      74.882  38.871 122.615  1.00  0.00           C  
ATOM    165  CE2 TYR     9      74.066  40.749 121.381  1.00  0.00           C  
ATOM    166  CZ  TYR     9      74.728  40.223 122.511  1.00  0.00           C  
ATOM    167  OH  TYR     9      75.384  41.021 123.321  1.00  0.00           O  
ATOM    168  H   TYR     9      73.444  38.945 117.244  1.00  0.00           H  
ATOM    169  HA  TYR     9      75.021  37.227 119.046  1.00  0.00           H  
ATOM    170  HB2 TYR     9      72.064  37.951 119.076  1.00  0.00           H  
ATOM    171  HB3 TYR     9      72.783  36.608 119.939  1.00  0.00           H  
ATOM    172  HD1 TYR     9      74.326  36.944 122.016  1.00  0.00           H  
ATOM    173  HD2 TYR     9      72.886  40.289 119.670  1.00  0.00           H  
ATOM    174  HE1 TYR     9      75.525  38.491 123.395  1.00  0.00           H  
ATOM    175  HE2 TYR     9      73.982  41.824 121.326  1.00  0.00           H  
ATOM    176  HH  TYR     9      74.915  41.797 123.637  1.00  0.00           H  
ATOM    177  N   GLY    10      74.201  35.007 117.964  1.00  0.00           N  
ATOM    178  CA  GLY    10      74.151  33.989 116.888  1.00  0.00           C  
ATOM    179  C   GLY    10      74.958  34.298 115.615  1.00  0.00           C  
ATOM    180  O   GLY    10      74.406  34.108 114.526  1.00  0.00           O  
ATOM    181  H   GLY    10      74.544  34.717 118.869  1.00  0.00           H  
ATOM    182  HA2 GLY    10      74.467  33.016 117.264  1.00  0.00           H  
ATOM    183  HA3 GLY    10      73.111  33.847 116.594  1.00  0.00           H  
ATOM    184  N   SER    11      76.198  34.772 115.641  1.00  0.00           N  
ATOM    185  CA  SER    11      76.973  35.113 114.414  1.00  0.00           C  
ATOM    186  C   SER    11      77.270  33.892 113.476  1.00  0.00           C  
ATOM    187  O   SER    11      77.911  32.913 113.832  1.00  0.00           O  
ATOM    188  CB  SER    11      78.299  35.717 114.907  1.00  0.00           C  
ATOM    189  OG  SER    11      79.159  36.017 113.846  1.00  0.00           O  
ATOM    190  H   SER    11      76.754  34.630 116.472  1.00  0.00           H  
ATOM    191  HA  SER    11      76.367  35.876 113.923  1.00  0.00           H  
ATOM    192  HB2 SER    11      77.996  36.591 115.482  1.00  0.00           H  
ATOM    193  HB3 SER    11      78.929  35.073 115.521  1.00  0.00           H  
ATOM    194  HG  SER    11      78.630  36.513 113.218  1.00  0.00           H  
ATOM    195  N   ALA    12      76.775  34.081 112.214  1.00  0.00           N  
ATOM    196  CA  ALA    12      76.757  33.119 111.095  1.00  0.00           C  
ATOM    197  C   ALA    12      76.931  33.795 109.764  1.00  0.00           C  
ATOM    198  O   ALA    12      77.575  33.276 108.876  1.00  0.00           O  
ATOM    199  CB  ALA    12      75.400  32.371 111.129  1.00  0.00           C  
ATOM    200  H   ALA    12      76.186  34.901 112.183  1.00  0.00           H  
ATOM    201  HA  ALA    12      77.593  32.427 111.196  1.00  0.00           H  
ATOM    202  HB1 ALA    12      75.355  31.753 112.026  1.00  0.00           H  
ATOM    203  HB2 ALA    12      74.650  33.134 111.336  1.00  0.00           H  
ATOM    204  HB3 ALA    12      75.382  31.707 110.265  1.00  0.00           H  
ATOM    205  N   VAL    13      76.237  34.866 109.593  1.00  0.00           N  
ATOM    206  CA  VAL    13      76.286  35.855 108.456  1.00  0.00           C  
ATOM    207  C   VAL    13      77.679  36.472 108.210  1.00  0.00           C  
ATOM    208  O   VAL    13      78.233  37.112 109.054  1.00  0.00           O  
ATOM    209  CB  VAL    13      75.187  36.947 108.675  1.00  0.00           C  
ATOM    210  CG1 VAL    13      75.028  37.903 107.480  1.00  0.00           C  
ATOM    211  CG2 VAL    13      73.777  36.339 109.020  1.00  0.00           C  
ATOM    212  H   VAL    13      75.748  35.235 110.396  1.00  0.00           H  
ATOM    213  HA  VAL    13      76.067  35.283 107.555  1.00  0.00           H  
ATOM    214  HB  VAL    13      75.444  37.657 109.461  1.00  0.00           H  
ATOM    215 HG11 VAL    13      75.955  38.459 107.341  1.00  0.00           H  
ATOM    216 HG12 VAL    13      74.831  37.411 106.528  1.00  0.00           H  
ATOM    217 HG13 VAL    13      74.228  38.567 107.810  1.00  0.00           H  
ATOM    218 HG21 VAL    13      73.762  35.882 110.009  1.00  0.00           H  
ATOM    219 HG22 VAL    13      73.030  37.133 108.995  1.00  0.00           H  
ATOM    220 HG23 VAL    13      73.572  35.599 108.247  1.00  0.00           H  
ATOM    221  N   GLU    14      78.226  36.237 107.057  1.00  0.00           N  
ATOM    222  CA  GLU    14      79.397  37.015 106.654  1.00  0.00           C  
ATOM    223  C   GLU    14      78.932  38.382 105.979  1.00  0.00           C  
ATOM    224  O   GLU    14      77.878  38.530 105.370  1.00  0.00           O  
ATOM    225  CB  GLU    14      80.201  36.172 105.718  1.00  0.00           C  
ATOM    226  CG  GLU    14      79.598  35.798 104.299  1.00  0.00           C  
ATOM    227  CD  GLU    14      78.582  34.578 104.492  1.00  0.00           C  
ATOM    228  OE1 GLU    14      78.943  33.392 104.637  1.00  0.00           O  
ATOM    229  OE2 GLU    14      77.408  34.966 104.644  1.00  0.00           O1-
ATOM    230  H   GLU    14      77.666  35.657 106.447  1.00  0.00           H  
ATOM    231  HA  GLU    14      80.088  37.153 107.485  1.00  0.00           H  
ATOM    232  HB2 GLU    14      81.077  36.776 105.483  1.00  0.00           H  
ATOM    233  HB3 GLU    14      80.612  35.306 106.237  1.00  0.00           H  
ATOM    234  HG2 GLU    14      79.117  36.644 103.808  1.00  0.00           H  
ATOM    235  HG3 GLU    14      80.422  35.454 103.673  1.00  0.00           H  
ATOM    236  N   ALA    15      79.768  39.432 106.221  1.00  0.00           N  
ATOM    237  CA  ALA    15      79.864  40.669 105.518  1.00  0.00           C  
ATOM    238  C   ALA    15      81.114  40.846 104.648  1.00  0.00           C  
ATOM    239  O   ALA    15      82.061  40.150 104.848  1.00  0.00           O  
ATOM    240  CB  ALA    15      79.974  41.741 106.615  1.00  0.00           C  
ATOM    241  H   ALA    15      80.477  39.307 106.930  1.00  0.00           H  
ATOM    242  HA  ALA    15      78.999  40.911 104.900  1.00  0.00           H  
ATOM    243  HB1 ALA    15      79.897  42.732 106.169  1.00  0.00           H  
ATOM    244  HB2 ALA    15      79.089  41.612 107.239  1.00  0.00           H  
ATOM    245  HB3 ALA    15      80.927  41.559 107.111  1.00  0.00           H  
ATOM    246  N   VAL    16      81.190  41.780 103.639  1.00  0.00           N  
ATOM    247  CA  VAL    16      82.309  42.079 102.836  1.00  0.00           C  
ATOM    248  C   VAL    16      83.156  43.248 103.394  1.00  0.00           C  
ATOM    249  O   VAL    16      82.788  44.355 103.405  1.00  0.00           O  
ATOM    250  CB  VAL    16      81.957  42.302 101.398  1.00  0.00           C  
ATOM    251  CG1 VAL    16      83.301  42.250 100.575  1.00  0.00           C  
ATOM    252  CG2 VAL    16      81.123  41.049 100.942  1.00  0.00           C  
ATOM    253  H   VAL    16      80.392  42.385 103.509  1.00  0.00           H  
ATOM    254  HA  VAL    16      83.017  41.251 102.790  1.00  0.00           H  
ATOM    255  HB  VAL    16      81.325  43.168 101.204  1.00  0.00           H  
ATOM    256 HG11 VAL    16      83.870  41.322 100.529  1.00  0.00           H  
ATOM    257 HG12 VAL    16      82.976  42.445  99.553  1.00  0.00           H  
ATOM    258 HG13 VAL    16      83.903  43.080 100.944  1.00  0.00           H  
ATOM    259 HG21 VAL    16      80.825  41.189  99.903  1.00  0.00           H  
ATOM    260 HG22 VAL    16      81.807  40.201 100.963  1.00  0.00           H  
ATOM    261 HG23 VAL    16      80.257  40.768 101.541  1.00  0.00           H  
ATOM    262  N   TYR    17      84.459  42.920 103.730  1.00  0.00           N  
ATOM    263  CA  TYR    17      85.467  43.887 104.049  1.00  0.00           C  
ATOM    264  C   TYR    17      86.276  44.295 102.793  1.00  0.00           C  
ATOM    265  O   TYR    17      86.732  43.504 102.024  1.00  0.00           O  
ATOM    266  CB  TYR    17      86.418  43.176 105.016  1.00  0.00           C  
ATOM    267  CG  TYR    17      87.488  44.058 105.656  1.00  0.00           C  
ATOM    268  CD1 TYR    17      88.536  44.486 104.844  1.00  0.00           C  
ATOM    269  CD2 TYR    17      87.453  44.483 106.981  1.00  0.00           C  
ATOM    270  CE1 TYR    17      89.508  45.372 105.361  1.00  0.00           C  
ATOM    271  CE2 TYR    17      88.439  45.411 107.516  1.00  0.00           C  
ATOM    272  CZ  TYR    17      89.543  45.746 106.719  1.00  0.00           C  
ATOM    273  OH  TYR    17      90.531  46.574 107.269  1.00  0.00           O  
ATOM    274  H   TYR    17      84.683  41.940 103.630  1.00  0.00           H  
ATOM    275  HA  TYR    17      85.120  44.778 104.572  1.00  0.00           H  
ATOM    276  HB2 TYR    17      85.875  42.747 105.858  1.00  0.00           H  
ATOM    277  HB3 TYR    17      86.882  42.296 104.572  1.00  0.00           H  
ATOM    278  HD1 TYR    17      88.630  44.154 103.820  1.00  0.00           H  
ATOM    279  HD2 TYR    17      86.677  44.177 107.668  1.00  0.00           H  
ATOM    280  HE1 TYR    17      90.369  45.682 104.787  1.00  0.00           H  
ATOM    281  HE2 TYR    17      88.494  45.763 108.535  1.00  0.00           H  
ATOM    282  HH  TYR    17      91.057  46.928 106.548  1.00  0.00           H  
ATOM    283  N   VAL    18      86.325  45.594 102.475  1.00  0.00           N  
ATOM    284  CA  VAL    18      87.133  46.188 101.301  1.00  0.00           C  
ATOM    285  C   VAL    18      88.406  46.794 101.904  1.00  0.00           C  
ATOM    286  O   VAL    18      88.372  47.543 102.896  1.00  0.00           O  
ATOM    287  CB  VAL    18      86.113  47.229 100.736  1.00  0.00           C  
ATOM    288  CG1 VAL    18      86.773  48.204  99.655  1.00  0.00           C  
ATOM    289  CG2 VAL    18      84.990  46.527  99.974  1.00  0.00           C  
ATOM    290  H   VAL    18      85.952  46.246 103.150  1.00  0.00           H  
ATOM    291  HA  VAL    18      87.247  45.410 100.546  1.00  0.00           H  
ATOM    292  HB  VAL    18      85.685  48.029 101.340  1.00  0.00           H  
ATOM    293 HG11 VAL    18      87.512  48.833 100.152  1.00  0.00           H  
ATOM    294 HG12 VAL    18      87.310  47.592  98.930  1.00  0.00           H  
ATOM    295 HG13 VAL    18      86.057  48.790  99.079  1.00  0.00           H  
ATOM    296 HG21 VAL    18      84.234  47.215  99.596  1.00  0.00           H  
ATOM    297 HG22 VAL    18      85.493  45.988  99.172  1.00  0.00           H  
ATOM    298 HG23 VAL    18      84.557  45.783 100.643  1.00  0.00           H  
ATOM    299  N   LEU    19      89.541  46.456 101.276  1.00  0.00           N  
ATOM    300  CA  LEU    19      90.833  46.874 101.711  1.00  0.00           C  
ATOM    301  C   LEU    19      90.926  48.419 101.669  1.00  0.00           C  
ATOM    302  O   LEU    19      90.173  49.009 100.864  1.00  0.00           O  
ATOM    303  CB  LEU    19      91.909  46.200 100.877  1.00  0.00           C  
ATOM    304  CG  LEU    19      92.600  44.927 101.589  1.00  0.00           C  
ATOM    305  CD1 LEU    19      91.471  43.846 101.803  1.00  0.00           C  
ATOM    306  CD2 LEU    19      93.655  44.288 100.739  1.00  0.00           C  
ATOM    307  H   LEU    19      89.510  45.814 100.497  1.00  0.00           H  
ATOM    308  HA  LEU    19      90.839  46.581 102.761  1.00  0.00           H  
ATOM    309  HB2 LEU    19      91.556  45.830  99.914  1.00  0.00           H  
ATOM    310  HB3 LEU    19      92.704  46.942 100.802  1.00  0.00           H  
ATOM    311  HG  LEU    19      93.110  45.072 102.541  1.00  0.00           H  
ATOM    312 HD11 LEU    19      91.851  42.925 102.245  1.00  0.00           H  
ATOM    313 HD12 LEU    19      90.767  44.253 102.529  1.00  0.00           H  
ATOM    314 HD13 LEU    19      90.922  43.707 100.872  1.00  0.00           H  
ATOM    315 HD21 LEU    19      93.113  44.176  99.800  1.00  0.00           H  
ATOM    316 HD22 LEU    19      94.380  45.073 100.526  1.00  0.00           H  
ATOM    317 HD23 LEU    19      93.954  43.335 101.174  1.00  0.00           H  
ATOM    318  N   GLY    20      91.763  49.049 102.494  1.00  0.00           N  
ATOM    319  CA  GLY    20      92.007  50.512 102.424  1.00  0.00           C  
ATOM    320  C   GLY    20      90.997  51.248 103.270  1.00  0.00           C  
ATOM    321  O   GLY    20      91.236  52.449 103.462  1.00  0.00           O  
ATOM    322  H   GLY    20      92.329  48.509 103.133  1.00  0.00           H  
ATOM    323  HA2 GLY    20      92.989  50.753 102.830  1.00  0.00           H  
ATOM    324  HA3 GLY    20      92.005  50.821 101.379  1.00  0.00           H  
ATOM    325  N   THR    21      89.939  50.592 103.786  1.00  0.00           N  
ATOM    326  CA  THR    21      89.033  51.162 104.860  1.00  0.00           C  
ATOM    327  C   THR    21      88.785  50.147 105.997  1.00  0.00           C  
ATOM    328  O   THR    21      88.546  48.971 105.806  1.00  0.00           O  
ATOM    329  CB  THR    21      87.706  51.517 104.209  1.00  0.00           C  
ATOM    330  CG2 THR    21      86.454  51.809 104.976  1.00  0.00           C  
ATOM    331  OG1 THR    21      87.954  52.617 103.414  1.00  0.00           O  
ATOM    332  H   THR    21      89.760  49.623 103.566  1.00  0.00           H  
ATOM    333  HA  THR    21      89.411  52.034 105.394  1.00  0.00           H  
ATOM    334  HB  THR    21      87.460  50.692 103.540  1.00  0.00           H  
ATOM    335  HG1 THR    21      88.732  52.439 102.881  1.00  0.00           H  
ATOM    336 HG21 THR    21      86.128  50.834 105.339  1.00  0.00           H  
ATOM    337 HG22 THR    21      86.652  52.381 105.883  1.00  0.00           H  
ATOM    338 HG23 THR    21      85.775  52.304 104.281  1.00  0.00           H  
ATOM    339  N   TYR    22      88.838  50.605 107.227  1.00  0.00           N  
ATOM    340  CA  TYR    22      88.697  49.847 108.523  1.00  0.00           C  
ATOM    341  C   TYR    22      87.216  49.625 108.920  1.00  0.00           C  
ATOM    342  O   TYR    22      86.434  50.505 108.661  1.00  0.00           O  
ATOM    343  CB  TYR    22      89.441  50.333 109.691  1.00  0.00           C  
ATOM    344  CG  TYR    22      90.897  50.796 109.343  1.00  0.00           C  
ATOM    345  CD1 TYR    22      91.826  49.914 108.716  1.00  0.00           C  
ATOM    346  CD2 TYR    22      91.280  52.178 109.527  1.00  0.00           C  
ATOM    347  CE1 TYR    22      93.088  50.410 108.454  1.00  0.00           C  
ATOM    348  CE2 TYR    22      92.512  52.596 109.211  1.00  0.00           C  
ATOM    349  CZ  TYR    22      93.453  51.709 108.692  1.00  0.00           C  
ATOM    350  OH  TYR    22      94.771  52.054 108.497  1.00  0.00           O  
ATOM    351  H   TYR    22      88.964  51.601 107.338  1.00  0.00           H  
ATOM    352  HA  TYR    22      89.135  48.861 108.367  1.00  0.00           H  
ATOM    353  HB2 TYR    22      88.918  51.201 110.092  1.00  0.00           H  
ATOM    354  HB3 TYR    22      89.574  49.528 110.414  1.00  0.00           H  
ATOM    355  HD1 TYR    22      91.531  48.927 108.392  1.00  0.00           H  
ATOM    356  HD2 TYR    22      90.506  52.836 109.896  1.00  0.00           H  
ATOM    357  HE1 TYR    22      93.646  49.674 107.893  1.00  0.00           H  
ATOM    358  HE2 TYR    22      92.828  53.627 109.276  1.00  0.00           H  
ATOM    359  HH  TYR    22      95.183  52.376 109.301  1.00  0.00           H  
ATOM    360  N   LEU    23      86.834  48.563 109.603  1.00  0.00           N  
ATOM    361  CA  LEU    23      85.594  48.588 110.362  1.00  0.00           C  
ATOM    362  C   LEU    23      85.747  49.142 111.755  1.00  0.00           C  
ATOM    363  O   LEU    23      86.621  48.805 112.542  1.00  0.00           O  
ATOM    364  CB  LEU    23      85.036  47.178 110.357  1.00  0.00           C  
ATOM    365  CG  LEU    23      84.704  46.488 109.013  1.00  0.00           C  
ATOM    366  CD1 LEU    23      84.111  45.081 109.147  1.00  0.00           C  
ATOM    367  CD2 LEU    23      83.888  47.360 108.100  1.00  0.00           C  
ATOM    368  H   LEU    23      87.559  47.890 109.808  1.00  0.00           H  
ATOM    369  HA  LEU    23      84.932  49.220 109.769  1.00  0.00           H  
ATOM    370  HB2 LEU    23      85.853  46.595 110.782  1.00  0.00           H  
ATOM    371  HB3 LEU    23      84.152  47.167 110.995  1.00  0.00           H  
ATOM    372  HG  LEU    23      85.633  46.334 108.464  1.00  0.00           H  
ATOM    373 HD11 LEU    23      84.968  44.495 109.480  1.00  0.00           H  
ATOM    374 HD12 LEU    23      83.308  44.866 109.852  1.00  0.00           H  
ATOM    375 HD13 LEU    23      83.780  44.835 108.138  1.00  0.00           H  
ATOM    376 HD21 LEU    23      83.021  47.790 108.601  1.00  0.00           H  
ATOM    377 HD22 LEU    23      84.509  48.162 107.702  1.00  0.00           H  
ATOM    378 HD23 LEU    23      83.468  46.792 107.270  1.00  0.00           H  
ATOM    379  N   TRP    24      84.821  50.066 112.104  1.00  0.00           N  
ATOM    380  CA  TRP    24      84.691  50.749 113.465  1.00  0.00           C  
ATOM    381  C   TRP    24      83.513  50.150 114.206  1.00  0.00           C  
ATOM    382  O   TRP    24      82.506  49.812 113.563  1.00  0.00           O  
ATOM    383  CB  TRP    24      84.429  52.251 113.167  1.00  0.00           C  
ATOM    384  CG  TRP    24      84.330  53.077 114.309  1.00  0.00           C  
ATOM    385  CD1 TRP    24      85.268  53.897 114.770  1.00  0.00           C  
ATOM    386  CD2 TRP    24      83.201  53.198 115.221  1.00  0.00           C  
ATOM    387  CE2 TRP    24      83.492  54.264 116.179  1.00  0.00           C  
ATOM    388  CE3 TRP    24      81.916  52.696 115.226  1.00  0.00           C  
ATOM    389  NE1 TRP    24      84.773  54.642 115.845  1.00  0.00           N  
ATOM    390  CZ2 TRP    24      82.538  54.698 117.083  1.00  0.00           C  
ATOM    391  CZ3 TRP    24      80.910  53.095 116.162  1.00  0.00           C  
ATOM    392  CH2 TRP    24      81.240  54.094 117.110  1.00  0.00           C  
ATOM    393  H   TRP    24      84.193  50.239 111.332  1.00  0.00           H  
ATOM    394  HA  TRP    24      85.587  50.643 114.077  1.00  0.00           H  
ATOM    395  HB2 TRP    24      85.254  52.720 112.631  1.00  0.00           H  
ATOM    396  HB3 TRP    24      83.539  52.368 112.549  1.00  0.00           H  
ATOM    397  HD1 TRP    24      86.288  53.923 114.416  1.00  0.00           H  
ATOM    398  HE1 TRP    24      85.178  55.449 116.297  1.00  0.00           H  
ATOM    399  HE3 TRP    24      81.679  52.047 114.396  1.00  0.00           H  
ATOM    400  HZ2 TRP    24      82.707  55.536 117.743  1.00  0.00           H  
ATOM    401  HZ3 TRP    24      79.862  52.852 116.072  1.00  0.00           H  
ATOM    402  HH2 TRP    24      80.519  54.443 117.836  1.00  0.00           H  
ATOM    403  N   THR    25      83.617  49.937 115.533  1.00  0.00           N  
ATOM    404  CA  THR    25      82.373  49.407 116.201  1.00  0.00           C  
ATOM    405  C   THR    25      82.366  49.773 117.693  1.00  0.00           C  
ATOM    406  O   THR    25      83.165  50.535 118.228  1.00  0.00           O  
ATOM    407  CB  THR    25      82.182  47.945 115.786  1.00  0.00           C  
ATOM    408  CG2 THR    25      83.193  46.996 116.462  1.00  0.00           C  
ATOM    409  OG1 THR    25      80.900  47.535 116.103  1.00  0.00           O  
ATOM    410  H   THR    25      84.434  50.210 116.060  1.00  0.00           H  
ATOM    411  HA  THR    25      81.552  50.052 115.888  1.00  0.00           H  
ATOM    412  HB  THR    25      82.358  47.839 114.715  1.00  0.00           H  
ATOM    413  HG1 THR    25      80.278  48.059 115.592  1.00  0.00           H  
ATOM    414 HG21 THR    25      83.184  46.032 115.955  1.00  0.00           H  
ATOM    415 HG22 THR    25      84.166  47.466 116.321  1.00  0.00           H  
ATOM    416 HG23 THR    25      83.002  46.755 117.508  1.00  0.00           H  
ATOM    417  N   ASP    26      81.370  49.213 118.435  1.00  0.00           N  
ATOM    418  CA  ASP    26      81.082  49.404 119.806  1.00  0.00           C  
ATOM    419  C   ASP    26      80.608  48.133 120.472  1.00  0.00           C  
ATOM    420  O   ASP    26      80.309  47.086 119.839  1.00  0.00           O  
ATOM    421  CB  ASP    26      80.089  50.588 120.031  1.00  0.00           C  
ATOM    422  CG  ASP    26      78.653  50.185 120.050  1.00  0.00           C  
ATOM    423  OD1 ASP    26      78.124  49.620 119.082  1.00  0.00           O  
ATOM    424  OD2 ASP    26      77.975  50.355 121.143  1.00  0.00           O1-
ATOM    425  H   ASP    26      80.824  48.502 117.971  1.00  0.00           H  
ATOM    426  HA  ASP    26      81.969  49.687 120.372  1.00  0.00           H  
ATOM    427  HB2 ASP    26      80.224  50.977 121.040  1.00  0.00           H  
ATOM    428  HB3 ASP    26      80.296  51.358 119.288  1.00  0.00           H  
ATOM    429  N   VAL    27      80.446  48.207 121.773  1.00  0.00           N  
ATOM    430  CA  VAL    27      79.875  47.124 122.616  1.00  0.00           C  
ATOM    431  C   VAL    27      78.834  47.600 123.628  1.00  0.00           C  
ATOM    432  O   VAL    27      78.085  46.734 124.073  1.00  0.00           O  
ATOM    433  CB  VAL    27      80.948  46.512 123.517  1.00  0.00           C  
ATOM    434  CG1 VAL    27      81.878  45.664 122.658  1.00  0.00           C  
ATOM    435  CG2 VAL    27      81.783  47.563 124.202  1.00  0.00           C  
ATOM    436  H   VAL    27      80.704  49.091 122.187  1.00  0.00           H  
ATOM    437  HA  VAL    27      79.383  46.380 121.989  1.00  0.00           H  
ATOM    438  HB  VAL    27      80.469  45.785 124.173  1.00  0.00           H  
ATOM    439 HG11 VAL    27      82.725  46.235 122.278  1.00  0.00           H  
ATOM    440 HG12 VAL    27      82.324  44.870 123.256  1.00  0.00           H  
ATOM    441 HG13 VAL    27      81.251  45.223 121.883  1.00  0.00           H  
ATOM    442 HG21 VAL    27      82.566  47.084 124.789  1.00  0.00           H  
ATOM    443 HG22 VAL    27      82.394  48.162 123.525  1.00  0.00           H  
ATOM    444 HG23 VAL    27      81.176  48.168 124.875  1.00  0.00           H  
ATOM    445  N   TYR    28      78.676  48.880 123.920  1.00  0.00           N  
ATOM    446  CA  TYR    28      77.718  49.323 124.996  1.00  0.00           C  
ATOM    447  C   TYR    28      76.254  49.335 124.587  1.00  0.00           C  
ATOM    448  O   TYR    28      75.389  49.412 125.428  1.00  0.00           O  
ATOM    449  CB  TYR    28      78.358  50.608 125.531  1.00  0.00           C  
ATOM    450  CG  TYR    28      77.408  51.322 126.471  1.00  0.00           C  
ATOM    451  CD1 TYR    28      77.310  50.985 127.848  1.00  0.00           C  
ATOM    452  CD2 TYR    28      76.548  52.317 126.045  1.00  0.00           C  
ATOM    453  CE1 TYR    28      76.453  51.668 128.728  1.00  0.00           C  
ATOM    454  CE2 TYR    28      75.471  52.849 126.870  1.00  0.00           C  
ATOM    455  CZ  TYR    28      75.523  52.610 128.321  1.00  0.00           C  
ATOM    456  OH  TYR    28      74.745  53.293 129.186  1.00  0.00           O  
ATOM    457  H   TYR    28      79.248  49.608 123.516  1.00  0.00           H  
ATOM    458  HA  TYR    28      77.750  48.655 125.857  1.00  0.00           H  
ATOM    459  HB2 TYR    28      79.262  50.287 126.049  1.00  0.00           H  
ATOM    460  HB3 TYR    28      78.734  51.384 124.864  1.00  0.00           H  
ATOM    461  HD1 TYR    28      77.955  50.251 128.307  1.00  0.00           H  
ATOM    462  HD2 TYR    28      76.484  52.533 124.989  1.00  0.00           H  
ATOM    463  HE1 TYR    28      76.394  51.402 129.772  1.00  0.00           H  
ATOM    464  HE2 TYR    28      74.823  53.525 126.330  1.00  0.00           H  
ATOM    465  HH  TYR    28      75.330  53.603 129.882  1.00  0.00           H  
ATOM    466  N   SER    29      75.965  49.348 123.250  1.00  0.00           N  
ATOM    467  CA  SER    29      74.659  49.292 122.665  1.00  0.00           C  
ATOM    468  C   SER    29      74.160  47.905 122.441  1.00  0.00           C  
ATOM    469  O   SER    29      72.985  47.707 122.298  1.00  0.00           O  
ATOM    470  CB  SER    29      74.666  50.203 121.327  1.00  0.00           C  
ATOM    471  OG  SER    29      75.488  49.660 120.281  1.00  0.00           O  
ATOM    472  H   SER    29      76.732  49.420 122.597  1.00  0.00           H  
ATOM    473  HA  SER    29      73.905  49.804 123.263  1.00  0.00           H  
ATOM    474  HB2 SER    29      73.644  50.383 120.996  1.00  0.00           H  
ATOM    475  HB3 SER    29      74.974  51.193 121.663  1.00  0.00           H  
ATOM    476  HG  SER    29      76.367  49.994 120.475  1.00  0.00           H  
ATOM    477  N   ALA    30      75.031  46.867 122.617  1.00  0.00           N  
ATOM    478  CA  ALA    30      74.598  45.512 122.489  1.00  0.00           C  
ATOM    479  C   ALA    30      74.767  44.678 123.718  1.00  0.00           C  
ATOM    480  O   ALA    30      74.371  43.460 123.722  1.00  0.00           O  
ATOM    481  CB  ALA    30      75.359  44.965 121.325  1.00  0.00           C  
ATOM    482  H   ALA    30      76.012  47.104 122.672  1.00  0.00           H  
ATOM    483  HA  ALA    30      73.614  45.448 122.027  1.00  0.00           H  
ATOM    484  HB1 ALA    30      74.935  45.364 120.403  1.00  0.00           H  
ATOM    485  HB2 ALA    30      76.357  45.402 121.313  1.00  0.00           H  
ATOM    486  HB3 ALA    30      75.536  43.891 121.391  1.00  0.00           H  
ATOM    487  N   ALA    31      75.425  45.113 124.784  1.00  0.00           N  
ATOM    488  CA  ALA    31      75.670  44.406 126.010  1.00  0.00           C  
ATOM    489  C   ALA    31      74.373  43.826 126.608  1.00  0.00           C  
ATOM    490  O   ALA    31      73.422  44.610 126.817  1.00  0.00           O  
ATOM    491  CB  ALA    31      76.370  45.220 127.107  1.00  0.00           C  
ATOM    492  H   ALA    31      75.952  45.967 124.666  1.00  0.00           H  
ATOM    493  HA  ALA    31      76.346  43.573 125.818  1.00  0.00           H  
ATOM    494  HB1 ALA    31      75.782  45.976 127.625  1.00  0.00           H  
ATOM    495  HB2 ALA    31      76.811  44.616 127.900  1.00  0.00           H  
ATOM    496  HB3 ALA    31      77.210  45.715 126.619  1.00  0.00           H  
ATOM    497  N   PRO    32      74.313  42.554 127.043  1.00  0.00           N  
ATOM    498  CA  PRO    32      73.145  42.026 127.889  1.00  0.00           C  
ATOM    499  C   PRO    32      73.083  42.561 129.387  1.00  0.00           C  
ATOM    500  O   PRO    32      74.161  42.969 129.942  1.00  0.00           O  
ATOM    501  CB  PRO    32      73.289  40.538 127.927  1.00  0.00           C  
ATOM    502  CG  PRO    32      74.848  40.268 127.761  1.00  0.00           C  
ATOM    503  CD  PRO    32      75.204  41.429 126.777  1.00  0.00           C  
ATOM    504  HA  PRO    32      72.268  42.293 127.299  1.00  0.00           H  
ATOM    505  HB2 PRO    32      72.947  40.198 128.904  1.00  0.00           H  
ATOM    506  HB3 PRO    32      72.681  40.042 127.170  1.00  0.00           H  
ATOM    507  HG2 PRO    32      75.293  40.482 128.733  1.00  0.00           H  
ATOM    508  HG3 PRO    32      75.047  39.339 127.227  1.00  0.00           H  
ATOM    509  HD2 PRO    32      76.245  41.752 126.806  1.00  0.00           H  
ATOM    510  HD3 PRO    32      75.022  41.140 125.742  1.00  0.00           H  
ATOM    511  N   ALA    33      71.917  42.386 129.981  1.00  0.00           N  
ATOM    512  CA  ALA    33      71.652  43.006 131.301  1.00  0.00           C  
ATOM    513  C   ALA    33      72.468  42.392 132.410  1.00  0.00           C  
ATOM    514  O   ALA    33      72.768  41.242 132.479  1.00  0.00           O  
ATOM    515  CB  ALA    33      70.108  42.949 131.626  1.00  0.00           C  
ATOM    516  H   ALA    33      71.103  42.023 129.506  1.00  0.00           H  
ATOM    517  HA  ALA    33      71.933  44.042 131.112  1.00  0.00           H  
ATOM    518  HB1 ALA    33      69.469  43.218 130.785  1.00  0.00           H  
ATOM    519  HB2 ALA    33      69.791  42.014 132.090  1.00  0.00           H  
ATOM    520  HB3 ALA    33      69.985  43.690 132.416  1.00  0.00           H  
ATOM    521  N   GLY    34      72.979  43.361 133.260  1.00  0.00           N  
ATOM    522  CA  GLY    34      73.939  43.191 134.408  1.00  0.00           C  
ATOM    523  C   GLY    34      75.404  43.182 134.069  1.00  0.00           C  
ATOM    524  O   GLY    34      76.258  43.153 134.975  1.00  0.00           O  
ATOM    525  H   GLY    34      72.687  44.317 133.111  1.00  0.00           H  
ATOM    526  HA2 GLY    34      73.710  43.920 135.185  1.00  0.00           H  
ATOM    527  HA3 GLY    34      73.811  42.224 134.895  1.00  0.00           H  
ATOM    528  N   ALA    35      75.744  43.243 132.754  1.00  0.00           N  
ATOM    529  CA  ALA    35      77.121  43.325 132.301  1.00  0.00           C  
ATOM    530  C   ALA    35      77.657  44.751 132.533  1.00  0.00           C  
ATOM    531  O   ALA    35      77.039  45.780 132.202  1.00  0.00           O  
ATOM    532  CB  ALA    35      77.158  42.902 130.821  1.00  0.00           C  
ATOM    533  H   ALA    35      75.049  43.088 132.037  1.00  0.00           H  
ATOM    534  HA  ALA    35      77.679  42.679 132.978  1.00  0.00           H  
ATOM    535  HB1 ALA    35      76.725  41.912 130.679  1.00  0.00           H  
ATOM    536  HB2 ALA    35      76.637  43.695 130.285  1.00  0.00           H  
ATOM    537  HB3 ALA    35      78.156  42.876 130.383  1.00  0.00           H  
ATOM    538  N   GLN    36      78.939  44.749 132.930  1.00  0.00           N  
ATOM    539  CA  GLN    36      79.790  45.928 133.151  1.00  0.00           C  
ATOM    540  C   GLN    36      81.220  45.788 132.533  1.00  0.00           C  
ATOM    541  O   GLN    36      81.809  46.804 132.271  1.00  0.00           O  
ATOM    542  CB  GLN    36      79.978  46.281 134.609  1.00  0.00           C  
ATOM    543  CG  GLN    36      78.636  46.540 135.328  1.00  0.00           C  
ATOM    544  CD  GLN    36      78.826  47.071 136.763  1.00  0.00           C  
ATOM    545  NE2 GLN    36      77.774  47.425 137.411  1.00  0.00           N  
ATOM    546  OE1 GLN    36      79.965  47.201 137.154  1.00  0.00           O  
ATOM    547  H   GLN    36      79.380  43.841 132.974  1.00  0.00           H  
ATOM    548  HA  GLN    36      79.296  46.758 132.646  1.00  0.00           H  
ATOM    549  HB2 GLN    36      80.597  45.551 135.130  1.00  0.00           H  
ATOM    550  HB3 GLN    36      80.509  47.232 134.656  1.00  0.00           H  
ATOM    551  HG2 GLN    36      78.026  47.249 134.769  1.00  0.00           H  
ATOM    552  HG3 GLN    36      78.057  45.617 135.350  1.00  0.00           H  
ATOM    553 HE21 GLN    36      78.093  47.795 138.295  1.00  0.00           H  
ATOM    554 HE22 GLN    36      76.805  47.470 137.131  1.00  0.00           H  
ATOM    555  N   THR    37      81.733  44.568 132.379  1.00  0.00           N  
ATOM    556  CA  THR    37      83.020  44.303 131.652  1.00  0.00           C  
ATOM    557  C   THR    37      82.934  43.324 130.508  1.00  0.00           C  
ATOM    558  O   THR    37      81.909  42.641 130.255  1.00  0.00           O  
ATOM    559  CB  THR    37      84.116  43.988 132.667  1.00  0.00           C  
ATOM    560  CG2 THR    37      84.091  45.037 133.868  1.00  0.00           C  
ATOM    561  OG1 THR    37      83.902  42.722 133.139  1.00  0.00           O  
ATOM    562  H   THR    37      81.211  43.795 132.765  1.00  0.00           H  
ATOM    563  HA  THR    37      83.373  45.198 131.140  1.00  0.00           H  
ATOM    564  HB  THR    37      85.066  44.128 132.151  1.00  0.00           H  
ATOM    565  HG1 THR    37      83.192  42.730 133.785  1.00  0.00           H  
ATOM    566 HG21 THR    37      84.311  46.062 133.571  1.00  0.00           H  
ATOM    567 HG22 THR    37      83.235  44.992 134.542  1.00  0.00           H  
ATOM    568 HG23 THR    37      84.942  44.766 134.493  1.00  0.00           H  
ATOM    569  N   PHE    38      83.942  43.323 129.666  1.00  0.00           N  
ATOM    570  CA  PHE    38      83.976  42.529 128.388  1.00  0.00           C  
ATOM    571  C   PHE    38      85.417  42.049 127.988  1.00  0.00           C  
ATOM    572  O   PHE    38      86.440  42.744 128.233  1.00  0.00           O  
ATOM    573  CB  PHE    38      83.400  43.322 127.177  1.00  0.00           C  
ATOM    574  CG  PHE    38      84.301  44.334 126.530  1.00  0.00           C  
ATOM    575  CD1 PHE    38      85.088  44.039 125.408  1.00  0.00           C  
ATOM    576  CD2 PHE    38      84.347  45.554 127.148  1.00  0.00           C  
ATOM    577  CE1 PHE    38      85.792  45.010 124.739  1.00  0.00           C  
ATOM    578  CE2 PHE    38      85.089  46.636 126.586  1.00  0.00           C  
ATOM    579  CZ  PHE    38      85.691  46.358 125.321  1.00  0.00           C  
ATOM    580  H   PHE    38      84.756  43.864 129.922  1.00  0.00           H  
ATOM    581  HA  PHE    38      83.339  41.644 128.375  1.00  0.00           H  
ATOM    582  HB2 PHE    38      83.016  42.576 126.480  1.00  0.00           H  
ATOM    583  HB3 PHE    38      82.529  43.925 127.435  1.00  0.00           H  
ATOM    584  HD1 PHE    38      85.188  43.001 125.129  1.00  0.00           H  
ATOM    585  HD2 PHE    38      83.802  45.725 128.064  1.00  0.00           H  
ATOM    586  HE1 PHE    38      86.517  44.835 123.958  1.00  0.00           H  
ATOM    587  HE2 PHE    38      84.888  47.654 126.888  1.00  0.00           H  
ATOM    588  HZ  PHE    38      86.206  47.086 124.711  1.00  0.00           H  
ATOM    589  N   SER    39      85.444  40.862 127.265  1.00  0.00           N  
ATOM    590  CA  SER    39      86.631  40.342 126.521  1.00  0.00           C  
ATOM    591  C   SER    39      86.475  40.038 125.057  1.00  0.00           C  
ATOM    592  O   SER    39      85.469  40.379 124.434  1.00  0.00           O  
ATOM    593  CB  SER    39      87.088  39.064 127.151  1.00  0.00           C  
ATOM    594  OG  SER    39      88.496  38.947 126.901  1.00  0.00           O  
ATOM    595  H   SER    39      84.569  40.367 127.161  1.00  0.00           H  
ATOM    596  HA  SER    39      87.447  41.063 126.569  1.00  0.00           H  
ATOM    597  HB2 SER    39      86.933  38.973 128.226  1.00  0.00           H  
ATOM    598  HB3 SER    39      86.628  38.231 126.619  1.00  0.00           H  
ATOM    599  HG  SER    39      89.004  39.404 127.576  1.00  0.00           H  
ATOM    600  N   LEU    40      87.560  39.554 124.438  1.00  0.00           N  
ATOM    601  CA  LEU    40      87.688  39.476 123.006  1.00  0.00           C  
ATOM    602  C   LEU    40      88.351  38.175 122.612  1.00  0.00           C  
ATOM    603  O   LEU    40      89.314  37.745 123.228  1.00  0.00           O  
ATOM    604  CB  LEU    40      88.641  40.530 122.437  1.00  0.00           C  
ATOM    605  CG  LEU    40      88.041  41.949 122.364  1.00  0.00           C  
ATOM    606  CD1 LEU    40      89.075  43.062 122.377  1.00  0.00           C  
ATOM    607  CD2 LEU    40      87.280  42.017 120.991  1.00  0.00           C  
ATOM    608  H   LEU    40      88.261  39.146 125.039  1.00  0.00           H  
ATOM    609  HA  LEU    40      86.713  39.564 122.527  1.00  0.00           H  
ATOM    610  HB2 LEU    40      89.497  40.489 123.110  1.00  0.00           H  
ATOM    611  HB3 LEU    40      89.034  40.311 121.444  1.00  0.00           H  
ATOM    612  HG  LEU    40      87.324  42.108 123.169  1.00  0.00           H  
ATOM    613 HD11 LEU    40      88.704  44.070 122.194  1.00  0.00           H  
ATOM    614 HD12 LEU    40      89.594  43.036 123.335  1.00  0.00           H  
ATOM    615 HD13 LEU    40      89.725  42.881 121.520  1.00  0.00           H  
ATOM    616 HD21 LEU    40      86.674  41.128 120.818  1.00  0.00           H  
ATOM    617 HD22 LEU    40      86.623  42.887 121.003  1.00  0.00           H  
ATOM    618 HD23 LEU    40      88.088  42.142 120.270  1.00  0.00           H  
ATOM    619  N   LYS    41      87.954  37.544 121.488  1.00  0.00           N  
ATOM    620  CA  LYS    41      88.547  36.416 120.766  1.00  0.00           C  
ATOM    621  C   LYS    41      88.439  36.749 119.232  1.00  0.00           C  
ATOM    622  O   LYS    41      87.595  37.575 118.837  1.00  0.00           O  
ATOM    623  CB  LYS    41      87.930  35.069 121.161  1.00  0.00           C  
ATOM    624  CG  LYS    41      88.142  34.554 122.556  1.00  0.00           C  
ATOM    625  CD  LYS    41      89.595  34.045 122.693  1.00  0.00           C  
ATOM    626  CE  LYS    41      89.716  33.434 124.130  1.00  0.00           C  
ATOM    627  NZ  LYS    41      90.897  32.616 124.390  1.00  0.00           N1+
ATOM    628  H   LYS    41      87.190  37.987 120.996  1.00  0.00           H  
ATOM    629  HA  LYS    41      89.571  36.231 121.090  1.00  0.00           H  
ATOM    630  HB2 LYS    41      86.876  35.150 120.895  1.00  0.00           H  
ATOM    631  HB3 LYS    41      88.325  34.382 120.412  1.00  0.00           H  
ATOM    632  HG2 LYS    41      87.887  35.313 123.295  1.00  0.00           H  
ATOM    633  HG3 LYS    41      87.549  33.646 122.670  1.00  0.00           H  
ATOM    634  HD2 LYS    41      89.740  33.281 121.929  1.00  0.00           H  
ATOM    635  HD3 LYS    41      90.337  34.840 122.619  1.00  0.00           H  
ATOM    636  HE2 LYS    41      89.826  34.346 124.718  1.00  0.00           H  
ATOM    637  HE3 LYS    41      88.785  32.956 124.433  1.00  0.00           H  
ATOM    638  HZ1 LYS    41      91.639  32.971 123.803  1.00  0.00           H  
ATOM    639  HZ2 LYS    41      91.181  32.597 125.359  1.00  0.00           H  
ATOM    640  HZ3 LYS    41      90.751  31.646 124.150  1.00  0.00           H  
ATOM    641  N   HIP    42      89.358  36.291 118.404  1.00  0.00           N  
ATOM    642  CA  HIP    42      89.441  36.440 116.944  1.00  0.00           C  
ATOM    643  C   HIP    42      90.355  35.418 116.200  1.00  0.00           C  
ATOM    644  O   HIP    42      91.327  35.008 116.801  1.00  0.00           O  
ATOM    645  CB  HIP    42      89.883  37.913 116.651  1.00  0.00           C  
ATOM    646  CG  HIP    42      91.258  38.316 117.086  1.00  0.00           C  
ATOM    647  CD2 HIP    42      91.562  38.703 118.379  1.00  0.00           C  
ATOM    648  ND1 HIP    42      92.447  38.383 116.322  1.00  0.00           N1+
ATOM    649  CE1 HIP    42      93.401  38.804 117.159  1.00  0.00           C  
ATOM    650  NE2 HIP    42      92.893  38.971 118.429  1.00  0.00           N  
ATOM    651  H   HIP    42      90.141  35.778 118.781  1.00  0.00           H  
ATOM    652  HA  HIP    42      88.419  36.314 116.588  1.00  0.00           H  
ATOM    653  HB2 HIP    42      89.753  38.013 115.574  1.00  0.00           H  
ATOM    654  HB3 HIP    42      89.135  38.601 117.047  1.00  0.00           H  
ATOM    655  HD1 HIP    42      92.505  38.255 115.321  1.00  0.00           H  
ATOM    656  HD2 HIP    42      90.841  38.936 119.148  1.00  0.00           H  
ATOM    657  HE1 HIP    42      94.442  38.902 116.889  1.00  0.00           H  
ATOM    658  HE2 HIP    42      93.449  39.185 119.244  1.00  0.00           H  
ATOM    659  N   SER    43      90.100  35.130 114.886  1.00  0.00           N  
ATOM    660  CA  SER    43      90.982  34.272 114.090  1.00  0.00           C  
ATOM    661  C   SER    43      92.209  35.151 113.709  1.00  0.00           C  
ATOM    662  O   SER    43      92.166  36.364 113.632  1.00  0.00           O  
ATOM    663  CB  SER    43      90.231  33.839 112.812  1.00  0.00           C  
ATOM    664  OG  SER    43      89.577  34.864 112.151  1.00  0.00           O  
ATOM    665  H   SER    43      89.227  35.461 114.501  1.00  0.00           H  
ATOM    666  HA  SER    43      91.326  33.514 114.794  1.00  0.00           H  
ATOM    667  HB2 SER    43      90.951  33.361 112.148  1.00  0.00           H  
ATOM    668  HB3 SER    43      89.504  33.090 113.125  1.00  0.00           H  
ATOM    669  HG  SER    43      90.127  35.329 111.516  1.00  0.00           H  
ATOM    670  N   GLU    44      93.266  34.407 113.366  1.00  0.00           N  
ATOM    671  CA  GLU    44      94.565  35.024 113.102  1.00  0.00           C  
ATOM    672  C   GLU    44      94.669  36.215 112.146  1.00  0.00           C  
ATOM    673  O   GLU    44      95.189  37.297 112.507  1.00  0.00           O  
ATOM    674  CB  GLU    44      95.451  33.873 112.647  1.00  0.00           C  
ATOM    675  CG  GLU    44      96.955  34.161 112.370  1.00  0.00           C  
ATOM    676  CD  GLU    44      97.888  34.379 113.570  1.00  0.00           C  
ATOM    677  OE1 GLU    44      98.855  35.156 113.429  1.00  0.00           O  
ATOM    678  OE2 GLU    44      97.616  33.950 114.679  1.00  0.00           O1-
ATOM    679  H   GLU    44      93.336  33.442 113.657  1.00  0.00           H  
ATOM    680  HA  GLU    44      94.964  35.406 114.041  1.00  0.00           H  
ATOM    681  HB2 GLU    44      95.486  33.082 113.396  1.00  0.00           H  
ATOM    682  HB3 GLU    44      95.032  33.573 111.686  1.00  0.00           H  
ATOM    683  HG2 GLU    44      97.433  33.411 111.741  1.00  0.00           H  
ATOM    684  HG3 GLU    44      97.005  35.065 111.763  1.00  0.00           H  
ATOM    685  N   HIP    45      94.288  36.065 110.793  1.00  0.00           N  
ATOM    686  CA  HIP    45      94.340  37.102 109.720  1.00  0.00           C  
ATOM    687  C   HIP    45      93.269  38.315 109.888  1.00  0.00           C  
ATOM    688  O   HIP    45      93.105  39.119 108.935  1.00  0.00           O  
ATOM    689  CB  HIP    45      94.134  36.424 108.370  1.00  0.00           C  
ATOM    690  CG  HIP    45      94.931  35.152 108.151  1.00  0.00           C  
ATOM    691  CD2 HIP    45      96.296  35.089 107.959  1.00  0.00           C  
ATOM    692  ND1 HIP    45      94.432  33.893 107.757  1.00  0.00           N1+
ATOM    693  CE1 HIP    45      95.492  33.040 107.701  1.00  0.00           C  
ATOM    694  NE2 HIP    45      96.655  33.776 107.760  1.00  0.00           N  
ATOM    695  H   HIP    45      93.759  35.238 110.556  1.00  0.00           H  
ATOM    696  HA  HIP    45      95.315  37.555 109.541  1.00  0.00           H  
ATOM    697  HB2 HIP    45      93.071  36.185 108.343  1.00  0.00           H  
ATOM    698  HB3 HIP    45      94.298  37.020 107.471  1.00  0.00           H  
ATOM    699  HD1 HIP    45      93.479  33.557 107.750  1.00  0.00           H  
ATOM    700  HD2 HIP    45      96.897  35.977 108.087  1.00  0.00           H  
ATOM    701  HE1 HIP    45      95.455  32.077 107.213  1.00  0.00           H  
ATOM    702  HE2 HIP    45      97.605  33.477 107.589  1.00  0.00           H  
ATOM    703  N   VAL    46      92.737  38.601 111.051  1.00  0.00           N  
ATOM    704  CA  VAL    46      91.852  39.759 111.387  1.00  0.00           C  
ATOM    705  C   VAL    46      92.282  40.281 112.750  1.00  0.00           C  
ATOM    706  O   VAL    46      92.275  39.560 113.722  1.00  0.00           O  
ATOM    707  CB  VAL    46      90.402  39.445 111.080  1.00  0.00           C  
ATOM    708  CG1 VAL    46      89.785  38.463 112.035  1.00  0.00           C  
ATOM    709  CG2 VAL    46      89.601  40.692 110.901  1.00  0.00           C  
ATOM    710  H   VAL    46      92.883  37.904 111.768  1.00  0.00           H  
ATOM    711  HA  VAL    46      92.196  40.505 110.670  1.00  0.00           H  
ATOM    712  HB  VAL    46      90.248  39.003 110.096  1.00  0.00           H  
ATOM    713 HG11 VAL    46      90.152  37.480 111.738  1.00  0.00           H  
ATOM    714 HG12 VAL    46      90.221  38.600 113.025  1.00  0.00           H  
ATOM    715 HG13 VAL    46      88.699  38.481 112.119  1.00  0.00           H  
ATOM    716 HG21 VAL    46      88.969  40.449 110.047  1.00  0.00           H  
ATOM    717 HG22 VAL    46      89.029  40.890 111.808  1.00  0.00           H  
ATOM    718 HG23 VAL    46      90.199  41.591 110.753  1.00  0.00           H  
ATOM    719  N   TRP    47      92.693  41.514 112.890  1.00  0.00           N  
ATOM    720  CA  TRP    47      93.049  42.092 114.174  1.00  0.00           C  
ATOM    721  C   TRP    47      91.903  42.856 114.797  1.00  0.00           C  
ATOM    722  O   TRP    47      91.070  43.447 114.069  1.00  0.00           O  
ATOM    723  CB  TRP    47      94.290  42.913 113.788  1.00  0.00           C  
ATOM    724  CG  TRP    47      95.509  42.123 113.375  1.00  0.00           C  
ATOM    725  CD1 TRP    47      96.509  41.679 114.188  1.00  0.00           C  
ATOM    726  CD2 TRP    47      95.745  41.594 112.078  1.00  0.00           C  
ATOM    727  CE2 TRP    47      97.005  40.853 112.176  1.00  0.00           C  
ATOM    728  CE3 TRP    47      95.220  41.655 110.807  1.00  0.00           C  
ATOM    729  NE1 TRP    47      97.287  40.802 113.494  1.00  0.00           N  
ATOM    730  CZ2 TRP    47      97.618  40.240 111.090  1.00  0.00           C  
ATOM    731  CZ3 TRP    47      95.902  41.103 109.706  1.00  0.00           C  
ATOM    732  CH2 TRP    47      97.135  40.437 109.816  1.00  0.00           C  
ATOM    733  H   TRP    47      92.626  42.127 112.090  1.00  0.00           H  
ATOM    734  HA  TRP    47      93.359  41.402 114.959  1.00  0.00           H  
ATOM    735  HB2 TRP    47      94.044  43.586 112.966  1.00  0.00           H  
ATOM    736  HB3 TRP    47      94.602  43.519 114.638  1.00  0.00           H  
ATOM    737  HD1 TRP    47      96.560  41.926 115.238  1.00  0.00           H  
ATOM    738  HE1 TRP    47      98.135  40.345 113.799  1.00  0.00           H  
ATOM    739  HE3 TRP    47      94.375  42.307 110.646  1.00  0.00           H  
ATOM    740  HZ2 TRP    47      98.533  39.686 111.240  1.00  0.00           H  
ATOM    741  HZ3 TRP    47      95.617  41.344 108.693  1.00  0.00           H  
ATOM    742  HH2 TRP    47      97.714  40.061 108.986  1.00  0.00           H  
ATOM    743  N   VAL    48      91.936  43.020 116.119  1.00  0.00           N  
ATOM    744  CA  VAL    48      91.018  44.011 116.789  1.00  0.00           C  
ATOM    745  C   VAL    48      91.784  44.750 117.846  1.00  0.00           C  
ATOM    746  O   VAL    48      92.417  44.133 118.725  1.00  0.00           O  
ATOM    747  CB  VAL    48      89.737  43.249 117.354  1.00  0.00           C  
ATOM    748  CG1 VAL    48      90.058  42.130 118.347  1.00  0.00           C  
ATOM    749  CG2 VAL    48      88.783  44.240 117.905  1.00  0.00           C  
ATOM    750  H   VAL    48      92.557  42.497 116.720  1.00  0.00           H  
ATOM    751  HA  VAL    48      90.699  44.716 116.021  1.00  0.00           H  
ATOM    752  HB  VAL    48      89.204  42.768 116.534  1.00  0.00           H  
ATOM    753 HG11 VAL    48      89.222  41.480 118.602  1.00  0.00           H  
ATOM    754 HG12 VAL    48      90.939  41.555 118.061  1.00  0.00           H  
ATOM    755 HG13 VAL    48      90.235  42.635 119.296  1.00  0.00           H  
ATOM    756 HG21 VAL    48      89.199  44.719 118.791  1.00  0.00           H  
ATOM    757 HG22 VAL    48      88.535  44.975 117.139  1.00  0.00           H  
ATOM    758 HG23 VAL    48      87.865  43.710 118.159  1.00  0.00           H  
ATOM    759  N   GLU    49      91.639  46.090 117.851  1.00  0.00           N  
ATOM    760  CA  GLU    49      92.152  47.041 118.936  1.00  0.00           C  
ATOM    761  C   GLU    49      91.055  47.801 119.642  1.00  0.00           C  
ATOM    762  O   GLU    49      89.924  47.792 119.137  1.00  0.00           O  
ATOM    763  CB  GLU    49      93.260  47.956 118.379  1.00  0.00           C  
ATOM    764  CG  GLU    49      92.829  48.936 117.237  1.00  0.00           C  
ATOM    765  CD  GLU    49      93.935  49.256 116.274  1.00  0.00           C  
ATOM    766  OE1 GLU    49      95.099  49.564 116.638  1.00  0.00           O  
ATOM    767  OE2 GLU    49      93.638  49.266 115.062  1.00  0.00           O1-
ATOM    768  H   GLU    49      90.973  46.530 117.232  1.00  0.00           H  
ATOM    769  HA  GLU    49      92.605  46.484 119.756  1.00  0.00           H  
ATOM    770  HB2 GLU    49      93.736  48.536 119.170  1.00  0.00           H  
ATOM    771  HB3 GLU    49      94.055  47.332 117.974  1.00  0.00           H  
ATOM    772  HG2 GLU    49      91.889  48.576 116.819  1.00  0.00           H  
ATOM    773  HG3 GLU    49      92.551  49.888 117.691  1.00  0.00           H  
ATOM    774  N   VAL    50      91.373  48.425 120.783  1.00  0.00           N  
ATOM    775  CA  VAL    50      90.491  48.904 121.743  1.00  0.00           C  
ATOM    776  C   VAL    50      90.834  50.353 122.056  1.00  0.00           C  
ATOM    777  O   VAL    50      91.970  50.723 122.318  1.00  0.00           O  
ATOM    778  CB  VAL    50      90.600  48.040 123.098  1.00  0.00           C  
ATOM    779  CG1 VAL    50      89.618  48.484 124.127  1.00  0.00           C  
ATOM    780  CG2 VAL    50      90.279  46.577 122.719  1.00  0.00           C  
ATOM    781  H   VAL    50      92.343  48.566 121.028  1.00  0.00           H  
ATOM    782  HA  VAL    50      89.511  48.997 121.276  1.00  0.00           H  
ATOM    783  HB  VAL    50      91.608  48.209 123.478  1.00  0.00           H  
ATOM    784 HG11 VAL    50      89.759  49.531 124.397  1.00  0.00           H  
ATOM    785 HG12 VAL    50      88.612  48.334 123.733  1.00  0.00           H  
ATOM    786 HG13 VAL    50      89.795  47.918 125.041  1.00  0.00           H  
ATOM    787 HG21 VAL    50      91.224  46.136 122.400  1.00  0.00           H  
ATOM    788 HG22 VAL    50      89.784  46.146 123.589  1.00  0.00           H  
ATOM    789 HG23 VAL    50      89.571  46.528 121.891  1.00  0.00           H  
ATOM    790  N   VAL    51      89.771  51.213 121.897  1.00  0.00           N  
ATOM    791  CA  VAL    51      89.895  52.647 122.116  1.00  0.00           C  
ATOM    792  C   VAL    51      88.747  53.019 123.068  1.00  0.00           C  
ATOM    793  O   VAL    51      87.670  52.511 123.102  1.00  0.00           O  
ATOM    794  CB  VAL    51      89.797  53.373 120.732  1.00  0.00           C  
ATOM    795  CG1 VAL    51      89.700  54.945 120.792  1.00  0.00           C  
ATOM    796  CG2 VAL    51      90.888  53.019 119.768  1.00  0.00           C  
ATOM    797  H   VAL    51      88.830  50.940 121.653  1.00  0.00           H  
ATOM    798  HA  VAL    51      90.863  52.958 122.508  1.00  0.00           H  
ATOM    799  HB  VAL    51      88.865  53.176 120.202  1.00  0.00           H  
ATOM    800 HG11 VAL    51      90.268  55.207 121.685  1.00  0.00           H  
ATOM    801 HG12 VAL    51      89.996  55.378 119.836  1.00  0.00           H  
ATOM    802 HG13 VAL    51      88.700  55.321 121.009  1.00  0.00           H  
ATOM    803 HG21 VAL    51      90.743  53.553 118.828  1.00  0.00           H  
ATOM    804 HG22 VAL    51      91.871  53.052 120.238  1.00  0.00           H  
ATOM    805 HG23 VAL    51      90.711  51.993 119.447  1.00  0.00           H  
ATOM    806  N   ARG    52      89.149  54.042 123.874  1.00  0.00           N  
ATOM    807  CA  ARG    52      88.218  54.754 124.753  1.00  0.00           C  
ATOM    808  C   ARG    52      88.509  56.165 124.937  1.00  0.00           C  
ATOM    809  O   ARG    52      89.662  56.474 125.131  1.00  0.00           O  
ATOM    810  CB  ARG    52      88.041  54.071 126.124  1.00  0.00           C  
ATOM    811  CG  ARG    52      86.846  54.502 127.065  1.00  0.00           C  
ATOM    812  CD  ARG    52      86.786  53.539 128.224  1.00  0.00           C  
ATOM    813  NE  ARG    52      87.913  53.606 129.127  1.00  0.00           N  
ATOM    814  CZ  ARG    52      88.411  54.712 129.731  1.00  0.00           C  
ATOM    815  NH1 ARG    52      87.792  55.802 129.871  1.00  0.00           N1+
ATOM    816  NH2 ARG    52      89.663  54.626 130.141  1.00  0.00           N  
ATOM    817  H   ARG    52      90.138  54.244 123.896  1.00  0.00           H  
ATOM    818  HA  ARG    52      87.246  54.840 124.267  1.00  0.00           H  
ATOM    819  HB2 ARG    52      87.907  52.996 126.000  1.00  0.00           H  
ATOM    820  HB3 ARG    52      88.933  54.095 126.749  1.00  0.00           H  
ATOM    821  HG2 ARG    52      86.785  55.576 127.240  1.00  0.00           H  
ATOM    822  HG3 ARG    52      85.933  54.288 126.510  1.00  0.00           H  
ATOM    823  HD2 ARG    52      85.876  53.717 128.797  1.00  0.00           H  
ATOM    824  HD3 ARG    52      86.669  52.496 127.929  1.00  0.00           H  
ATOM    825  HE  ARG    52      88.516  52.798 129.087  1.00  0.00           H  
ATOM    826 HH11 ARG    52      86.822  55.862 129.597  1.00  0.00           H  
ATOM    827 HH12 ARG    52      88.238  56.620 130.262  1.00  0.00           H  
ATOM    828 HH21 ARG    52      90.216  53.819 129.889  1.00  0.00           H  
ATOM    829 HH22 ARG    52      90.078  55.364 130.691  1.00  0.00           H  
ATOM    830  N   ASP    53      87.509  57.099 124.871  1.00  0.00           N  
ATOM    831  CA  ASP    53      87.822  58.544 124.822  1.00  0.00           C  
ATOM    832  C   ASP    53      88.722  58.965 123.654  1.00  0.00           C  
ATOM    833  O   ASP    53      89.461  59.948 123.734  1.00  0.00           O  
ATOM    834  CB  ASP    53      88.436  59.048 126.148  1.00  0.00           C  
ATOM    835  CG  ASP    53      87.448  58.918 127.299  1.00  0.00           C  
ATOM    836  OD1 ASP    53      88.015  58.678 128.427  1.00  0.00           O  
ATOM    837  OD2 ASP    53      86.247  59.144 127.114  1.00  0.00           O1-
ATOM    838  H   ASP    53      86.563  56.744 124.847  1.00  0.00           H  
ATOM    839  HA  ASP    53      86.868  59.046 124.661  1.00  0.00           H  
ATOM    840  HB2 ASP    53      89.306  58.445 126.406  1.00  0.00           H  
ATOM    841  HB3 ASP    53      88.646  60.116 126.209  1.00  0.00           H  
ATOM    842  N   GLY    54      88.647  58.272 122.430  1.00  0.00           N  
ATOM    843  CA  GLY    54      89.329  58.677 121.260  1.00  0.00           C  
ATOM    844  C   GLY    54      90.690  58.025 121.283  1.00  0.00           C  
ATOM    845  O   GLY    54      91.395  58.157 120.276  1.00  0.00           O  
ATOM    846  H   GLY    54      88.034  57.475 122.328  1.00  0.00           H  
ATOM    847  HA2 GLY    54      88.783  58.358 120.373  1.00  0.00           H  
ATOM    848  HA3 GLY    54      89.459  59.755 121.167  1.00  0.00           H  
ATOM    849  N   GLU    55      91.146  57.462 122.418  1.00  0.00           N  
ATOM    850  CA  GLU    55      92.541  57.105 122.729  1.00  0.00           C  
ATOM    851  C   GLU    55      92.749  55.640 123.120  1.00  0.00           C  
ATOM    852  O   GLU    55      91.831  54.948 123.648  1.00  0.00           O  
ATOM    853  CB  GLU    55      93.124  57.987 123.807  1.00  0.00           C  
ATOM    854  CG  GLU    55      93.058  59.525 123.684  1.00  0.00           C  
ATOM    855  CD  GLU    55      93.813  60.020 122.421  1.00  0.00           C  
ATOM    856  OE1 GLU    55      94.666  59.276 121.984  1.00  0.00           O  
ATOM    857  OE2 GLU    55      93.617  61.178 122.000  1.00  0.00           O1-
ATOM    858  H   GLU    55      90.510  57.374 123.199  1.00  0.00           H  
ATOM    859  HA  GLU    55      93.131  57.203 121.818  1.00  0.00           H  
ATOM    860  HB2 GLU    55      92.660  57.719 124.756  1.00  0.00           H  
ATOM    861  HB3 GLU    55      94.176  57.757 123.975  1.00  0.00           H  
ATOM    862  HG2 GLU    55      92.023  59.868 123.693  1.00  0.00           H  
ATOM    863  HG3 GLU    55      93.615  59.939 124.524  1.00  0.00           H  
ATOM    864  N   ALA    56      93.944  55.042 122.805  1.00  0.00           N  
ATOM    865  CA  ALA    56      94.188  53.632 122.745  1.00  0.00           C  
ATOM    866  C   ALA    56      94.295  52.949 124.100  1.00  0.00           C  
ATOM    867  O   ALA    56      95.236  53.215 124.864  1.00  0.00           O  
ATOM    868  CB  ALA    56      95.427  53.344 121.822  1.00  0.00           C  
ATOM    869  H   ALA    56      94.695  55.655 122.520  1.00  0.00           H  
ATOM    870  HA  ALA    56      93.350  53.145 122.247  1.00  0.00           H  
ATOM    871  HB1 ALA    56      95.424  53.695 120.790  1.00  0.00           H  
ATOM    872  HB2 ALA    56      96.395  53.505 122.296  1.00  0.00           H  
ATOM    873  HB3 ALA    56      95.404  52.273 121.621  1.00  0.00           H  
ATOM    874  N   GLU    57      93.393  52.003 124.476  1.00  0.00           N  
ATOM    875  CA  GLU    57      93.442  51.239 125.683  1.00  0.00           C  
ATOM    876  C   GLU    57      94.476  50.085 125.379  1.00  0.00           C  
ATOM    877  O   GLU    57      94.635  49.485 124.323  1.00  0.00           O  
ATOM    878  CB  GLU    57      92.037  50.760 126.022  1.00  0.00           C  
ATOM    879  CG  GLU    57      91.051  51.738 126.590  1.00  0.00           C  
ATOM    880  CD  GLU    57      91.268  52.064 128.129  1.00  0.00           C  
ATOM    881  OE1 GLU    57      90.260  52.152 128.893  1.00  0.00           O  
ATOM    882  OE2 GLU    57      92.475  52.217 128.480  1.00  0.00           O1-
ATOM    883  H   GLU    57      92.689  51.738 123.802  1.00  0.00           H  
ATOM    884  HA  GLU    57      93.903  51.853 126.457  1.00  0.00           H  
ATOM    885  HB2 GLU    57      91.667  50.126 125.216  1.00  0.00           H  
ATOM    886  HB3 GLU    57      92.098  50.082 126.873  1.00  0.00           H  
ATOM    887  HG2 GLU    57      91.089  52.670 126.026  1.00  0.00           H  
ATOM    888  HG3 GLU    57      90.037  51.378 126.417  1.00  0.00           H  
ATOM    889  N   GLU    58      95.334  49.841 126.378  1.00  0.00           N  
ATOM    890  CA  GLU    58      96.371  48.829 126.346  1.00  0.00           C  
ATOM    891  C   GLU    58      95.781  47.428 126.327  1.00  0.00           C  
ATOM    892  O   GLU    58      95.044  47.068 127.194  1.00  0.00           O  
ATOM    893  CB  GLU    58      97.409  49.089 127.506  1.00  0.00           C  
ATOM    894  CG  GLU    58      98.440  47.999 127.758  1.00  0.00           C  
ATOM    895  CD  GLU    58      99.398  47.680 126.638  1.00  0.00           C  
ATOM    896  OE1 GLU    58      99.387  46.485 126.286  1.00  0.00           O  
ATOM    897  OE2 GLU    58     100.045  48.509 126.080  1.00  0.00           O1-
ATOM    898  H   GLU    58      95.180  50.421 127.190  1.00  0.00           H  
ATOM    899  HA  GLU    58      96.926  48.962 125.417  1.00  0.00           H  
ATOM    900  HB2 GLU    58      97.892  50.022 127.216  1.00  0.00           H  
ATOM    901  HB3 GLU    58      96.876  49.338 128.424  1.00  0.00           H  
ATOM    902  HG2 GLU    58      98.987  48.183 128.683  1.00  0.00           H  
ATOM    903  HG3 GLU    58      97.842  47.109 127.952  1.00  0.00           H  
ATOM    904  N   VAL    59      96.057  46.562 125.252  1.00  0.00           N  
ATOM    905  CA  VAL    59      95.490  45.279 125.154  1.00  0.00           C  
ATOM    906  C   VAL    59      96.186  44.131 125.765  1.00  0.00           C  
ATOM    907  O   VAL    59      95.730  43.460 126.643  1.00  0.00           O  
ATOM    908  CB  VAL    59      95.121  44.917 123.671  1.00  0.00           C  
ATOM    909  CG1 VAL    59      94.544  43.455 123.597  1.00  0.00           C  
ATOM    910  CG2 VAL    59      94.089  45.913 123.208  1.00  0.00           C  
ATOM    911  H   VAL    59      96.675  46.895 124.526  1.00  0.00           H  
ATOM    912  HA  VAL    59      94.464  45.326 125.522  1.00  0.00           H  
ATOM    913  HB  VAL    59      96.077  44.900 123.147  1.00  0.00           H  
ATOM    914 HG11 VAL    59      93.626  43.506 124.182  1.00  0.00           H  
ATOM    915 HG12 VAL    59      94.329  43.228 122.553  1.00  0.00           H  
ATOM    916 HG13 VAL    59      95.252  42.740 124.016  1.00  0.00           H  
ATOM    917 HG21 VAL    59      94.406  46.938 123.397  1.00  0.00           H  
ATOM    918 HG22 VAL    59      93.838  45.540 122.215  1.00  0.00           H  
ATOM    919 HG23 VAL    59      93.192  45.753 123.806  1.00  0.00           H  
ATOM    920  N   ALA    60      97.498  44.066 125.364  1.00  0.00           N  
ATOM    921  CA  ALA    60      98.174  42.820 125.560  1.00  0.00           C  
ATOM    922  C   ALA    60      98.611  42.515 126.956  1.00  0.00           C  
ATOM    923  O   ALA    60      98.659  41.362 127.342  1.00  0.00           O  
ATOM    924  CB  ALA    60      99.435  42.968 124.721  1.00  0.00           C  
ATOM    925  H   ALA    60      97.904  44.869 124.904  1.00  0.00           H  
ATOM    926  HA  ALA    60      97.531  42.008 125.219  1.00  0.00           H  
ATOM    927  HB1 ALA    60     100.183  43.552 125.257  1.00  0.00           H  
ATOM    928  HB2 ALA    60      99.959  42.035 124.515  1.00  0.00           H  
ATOM    929  HB3 ALA    60      99.296  43.326 123.701  1.00  0.00           H  
ATOM    930  N   THR    61      98.921  43.604 127.676  1.00  0.00           N  
ATOM    931  CA  THR    61      99.343  43.663 129.095  1.00  0.00           C  
ATOM    932  C   THR    61      98.178  43.868 130.104  1.00  0.00           C  
ATOM    933  O   THR    61      98.316  43.827 131.336  1.00  0.00           O  
ATOM    934  CB  THR    61     100.406  44.827 129.244  1.00  0.00           C  
ATOM    935  CG2 THR    61     101.047  45.054 130.630  1.00  0.00           C  
ATOM    936  OG1 THR    61     101.581  44.596 128.432  1.00  0.00           O  
ATOM    937  H   THR    61      99.063  44.428 127.109  1.00  0.00           H  
ATOM    938  HA  THR    61      99.927  42.773 129.333  1.00  0.00           H  
ATOM    939  HB  THR    61      99.859  45.736 128.992  1.00  0.00           H  
ATOM    940  HG1 THR    61     101.947  43.797 128.818  1.00  0.00           H  
ATOM    941 HG21 THR    61     100.300  45.172 131.415  1.00  0.00           H  
ATOM    942 HG22 THR    61     101.705  44.231 130.909  1.00  0.00           H  
ATOM    943 HG23 THR    61     101.598  45.993 130.598  1.00  0.00           H  
ATOM    944  N   ASN    62      96.966  43.918 129.687  1.00  0.00           N  
ATOM    945  CA  ASN    62      95.821  43.929 130.574  1.00  0.00           C  
ATOM    946  C   ASN    62      95.695  42.641 131.343  1.00  0.00           C  
ATOM    947  O   ASN    62      95.549  41.570 130.751  1.00  0.00           O  
ATOM    948  CB  ASN    62      94.586  44.228 129.815  1.00  0.00           C  
ATOM    949  CG  ASN    62      93.282  44.301 130.604  1.00  0.00           C  
ATOM    950  ND2 ASN    62      92.778  45.485 130.842  1.00  0.00           N  
ATOM    951  OD1 ASN    62      92.781  43.311 131.060  1.00  0.00           O  
ATOM    952  H   ASN    62      96.884  43.778 128.690  1.00  0.00           H  
ATOM    953  HA  ASN    62      95.903  44.688 131.352  1.00  0.00           H  
ATOM    954  HB2 ASN    62      94.680  45.100 129.169  1.00  0.00           H  
ATOM    955  HB3 ASN    62      94.295  43.418 129.145  1.00  0.00           H  
ATOM    956 HD21 ASN    62      91.852  45.514 131.245  1.00  0.00           H  
ATOM    957 HD22 ASN    62      93.282  46.318 130.573  1.00  0.00           H  
ATOM    958  N   GLY    63      95.590  42.745 132.667  1.00  0.00           N  
ATOM    959  CA  GLY    63      95.735  41.659 133.623  1.00  0.00           C  
ATOM    960  C   GLY    63      94.430  41.023 133.863  1.00  0.00           C  
ATOM    961  O   GLY    63      94.471  40.215 134.762  1.00  0.00           O  
ATOM    962  H   GLY    63      95.633  43.638 133.136  1.00  0.00           H  
ATOM    963  HA2 GLY    63      96.437  41.025 133.081  1.00  0.00           H  
ATOM    964  HA3 GLY    63      96.151  42.173 134.490  1.00  0.00           H  
ATOM    965  N   LYS    64      93.306  41.396 133.233  1.00  0.00           N  
ATOM    966  CA  LYS    64      92.095  40.678 133.243  1.00  0.00           C  
ATOM    967  C   LYS    64      91.717  40.077 131.885  1.00  0.00           C  
ATOM    968  O   LYS    64      90.715  39.398 131.814  1.00  0.00           O  
ATOM    969  CB  LYS    64      90.987  41.575 133.867  1.00  0.00           C  
ATOM    970  CG  LYS    64      91.097  41.870 135.376  1.00  0.00           C  
ATOM    971  CD  LYS    64      89.912  42.675 135.961  1.00  0.00           C  
ATOM    972  CE  LYS    64      89.628  42.328 137.414  1.00  0.00           C  
ATOM    973  NZ  LYS    64      88.924  41.085 137.552  1.00  0.00           N1+
ATOM    974  H   LYS    64      93.206  42.275 132.747  1.00  0.00           H  
ATOM    975  HA  LYS    64      92.269  39.803 133.869  1.00  0.00           H  
ATOM    976  HB2 LYS    64      91.026  42.525 133.335  1.00  0.00           H  
ATOM    977  HB3 LYS    64      89.997  41.206 133.597  1.00  0.00           H  
ATOM    978  HG2 LYS    64      91.055  40.862 135.788  1.00  0.00           H  
ATOM    979  HG3 LYS    64      91.978  42.487 135.552  1.00  0.00           H  
ATOM    980  HD2 LYS    64      90.044  43.757 135.941  1.00  0.00           H  
ATOM    981  HD3 LYS    64      89.010  42.461 135.388  1.00  0.00           H  
ATOM    982  HE2 LYS    64      90.618  42.181 137.845  1.00  0.00           H  
ATOM    983  HE3 LYS    64      89.219  43.109 138.055  1.00  0.00           H  
ATOM    984  HZ1 LYS    64      88.709  40.842 138.508  1.00  0.00           H  
ATOM    985  HZ2 LYS    64      88.051  41.226 137.065  1.00  0.00           H  
ATOM    986  HZ3 LYS    64      89.482  40.312 137.220  1.00  0.00           H  
ATOM    987  N   GLN    65      92.477  40.272 130.796  1.00  0.00           N  
ATOM    988  CA  GLN    65      92.107  40.168 129.441  1.00  0.00           C  
ATOM    989  C   GLN    65      90.683  40.925 129.224  1.00  0.00           C  
ATOM    990  O   GLN    65      89.914  40.505 128.400  1.00  0.00           O  
ATOM    991  CB  GLN    65      92.044  38.723 128.979  1.00  0.00           C  
ATOM    992  CG  GLN    65      93.391  37.986 128.991  1.00  0.00           C  
ATOM    993  CD  GLN    65      93.373  36.831 128.085  1.00  0.00           C  
ATOM    994  NE2 GLN    65      94.405  36.465 127.350  1.00  0.00           N  
ATOM    995  OE1 GLN    65      92.346  36.110 128.041  1.00  0.00           O  
ATOM    996  H   GLN    65      93.355  40.729 130.995  1.00  0.00           H  
ATOM    997  HA  GLN    65      92.837  40.664 128.802  1.00  0.00           H  
ATOM    998  HB2 GLN    65      91.325  38.206 129.613  1.00  0.00           H  
ATOM    999  HB3 GLN    65      91.637  38.789 127.970  1.00  0.00           H  
ATOM   1000  HG2 GLN    65      94.109  38.779 128.780  1.00  0.00           H  
ATOM   1001  HG3 GLN    65      93.437  37.597 130.008  1.00  0.00           H  
ATOM   1002 HE21 GLN    65      94.241  35.701 126.710  1.00  0.00           H  
ATOM   1003 HE22 GLN    65      95.304  36.922 127.397  1.00  0.00           H  
ATOM   1004  N   ARG    66      90.355  41.983 130.003  1.00  0.00           N  
ATOM   1005  CA  ARG    66      89.056  42.538 130.016  1.00  0.00           C  
ATOM   1006  C   ARG    66      89.136  44.036 130.161  1.00  0.00           C  
ATOM   1007  O   ARG    66      90.123  44.511 130.665  1.00  0.00           O  
ATOM   1008  CB  ARG    66      88.214  41.968 131.145  1.00  0.00           C  
ATOM   1009  CG  ARG    66      87.560  40.573 130.880  1.00  0.00           C  
ATOM   1010  CD  ARG    66      87.272  39.999 132.188  1.00  0.00           C  
ATOM   1011  NE  ARG    66      86.698  38.714 132.281  1.00  0.00           N  
ATOM   1012  CZ  ARG    66      87.292  37.550 131.913  1.00  0.00           C  
ATOM   1013  NH1 ARG    66      88.473  37.387 131.446  1.00  0.00           N1+
ATOM   1014  NH2 ARG    66      86.580  36.493 132.183  1.00  0.00           N  
ATOM   1015  H   ARG    66      91.109  42.361 130.560  1.00  0.00           H  
ATOM   1016  HA  ARG    66      88.734  42.414 128.982  1.00  0.00           H  
ATOM   1017  HB2 ARG    66      88.889  41.940 132.000  1.00  0.00           H  
ATOM   1018  HB3 ARG    66      87.471  42.672 131.520  1.00  0.00           H  
ATOM   1019  HG2 ARG    66      86.607  40.644 130.355  1.00  0.00           H  
ATOM   1020  HG3 ARG    66      88.234  39.905 130.343  1.00  0.00           H  
ATOM   1021  HD2 ARG    66      88.137  40.025 132.851  1.00  0.00           H  
ATOM   1022  HD3 ARG    66      86.483  40.650 132.565  1.00  0.00           H  
ATOM   1023  HE  ARG    66      85.771  38.630 132.671  1.00  0.00           H  
ATOM   1024 HH11 ARG    66      89.221  38.052 131.583  1.00  0.00           H  
ATOM   1025 HH12 ARG    66      88.773  36.432 131.319  1.00  0.00           H  
ATOM   1026 HH21 ARG    66      85.637  36.434 132.539  1.00  0.00           H  
ATOM   1027 HH22 ARG    66      86.947  35.552 132.183  1.00  0.00           H  
ATOM   1028  N   TRP    67      88.104  44.735 129.749  1.00  0.00           N  
ATOM   1029  CA  TRP    67      87.898  46.238 129.747  1.00  0.00           C  
ATOM   1030  C   TRP    67      86.466  46.732 130.013  1.00  0.00           C  
ATOM   1031  O   TRP    67      85.524  45.915 129.905  1.00  0.00           O  
ATOM   1032  CB  TRP    67      88.435  46.760 128.340  1.00  0.00           C  
ATOM   1033  CG  TRP    67      89.774  46.366 127.803  1.00  0.00           C  
ATOM   1034  CD1 TRP    67      90.919  47.023 127.948  1.00  0.00           C  
ATOM   1035  CD2 TRP    67      90.039  45.143 126.994  1.00  0.00           C  
ATOM   1036  CE2 TRP    67      91.454  45.044 126.915  1.00  0.00           C  
ATOM   1037  CE3 TRP    67      89.315  44.124 126.488  1.00  0.00           C  
ATOM   1038  NE1 TRP    67      91.920  46.253 127.365  1.00  0.00           N  
ATOM   1039  CZ2 TRP    67      92.170  43.874 126.644  1.00  0.00           C  
ATOM   1040  CZ3 TRP    67      89.971  42.851 126.153  1.00  0.00           C  
ATOM   1041  CH2 TRP    67      91.362  42.740 126.302  1.00  0.00           C  
ATOM   1042  H   TRP    67      87.282  44.213 129.480  1.00  0.00           H  
ATOM   1043  HA  TRP    67      88.567  46.668 130.493  1.00  0.00           H  
ATOM   1044  HB2 TRP    67      87.756  46.600 127.503  1.00  0.00           H  
ATOM   1045  HB3 TRP    67      88.462  47.848 128.395  1.00  0.00           H  
ATOM   1046  HD1 TRP    67      91.027  47.962 128.470  1.00  0.00           H  
ATOM   1047  HE1 TRP    67      92.907  46.456 127.433  1.00  0.00           H  
ATOM   1048  HE3 TRP    67      88.238  44.204 126.516  1.00  0.00           H  
ATOM   1049  HZ2 TRP    67      93.232  43.951 126.823  1.00  0.00           H  
ATOM   1050  HZ3 TRP    67      89.401  41.987 125.844  1.00  0.00           H  
ATOM   1051  HH2 TRP    67      91.844  41.800 126.080  1.00  0.00           H  
ATOM   1052  N   LEU    68      86.358  48.052 130.148  1.00  0.00           N  
ATOM   1053  CA  LEU    68      85.161  48.799 130.630  1.00  0.00           C  
ATOM   1054  C   LEU    68      83.990  48.849 129.575  1.00  0.00           C  
ATOM   1055  O   LEU    68      84.216  49.408 128.511  1.00  0.00           O  
ATOM   1056  CB  LEU    68      85.566  50.222 131.095  1.00  0.00           C  
ATOM   1057  CG  LEU    68      84.506  51.333 131.273  1.00  0.00           C  
ATOM   1058  CD1 LEU    68      83.314  50.929 132.135  1.00  0.00           C  
ATOM   1059  CD2 LEU    68      85.100  52.557 131.939  1.00  0.00           C  
ATOM   1060  H   LEU    68      87.118  48.606 129.779  1.00  0.00           H  
ATOM   1061  HA  LEU    68      84.750  48.298 131.506  1.00  0.00           H  
ATOM   1062  HB2 LEU    68      86.264  50.143 131.929  1.00  0.00           H  
ATOM   1063  HB3 LEU    68      86.139  50.593 130.245  1.00  0.00           H  
ATOM   1064  HG  LEU    68      84.143  51.602 130.281  1.00  0.00           H  
ATOM   1065 HD11 LEU    68      83.652  50.462 133.060  1.00  0.00           H  
ATOM   1066 HD12 LEU    68      82.584  51.674 132.451  1.00  0.00           H  
ATOM   1067 HD13 LEU    68      82.739  50.147 131.640  1.00  0.00           H  
ATOM   1068 HD21 LEU    68      85.995  52.846 131.390  1.00  0.00           H  
ATOM   1069 HD22 LEU    68      84.319  53.314 131.870  1.00  0.00           H  
ATOM   1070 HD23 LEU    68      85.332  52.303 132.973  1.00  0.00           H  
ATOM   1071  N   LEU    69      82.791  48.413 129.861  1.00  0.00           N  
ATOM   1072  CA  LEU    69      81.525  48.784 129.138  1.00  0.00           C  
ATOM   1073  C   LEU    69      81.227  50.349 129.236  1.00  0.00           C  
ATOM   1074  O   LEU    69      80.735  50.831 130.179  1.00  0.00           O  
ATOM   1075  CB  LEU    69      80.344  47.838 129.411  1.00  0.00           C  
ATOM   1076  CG  LEU    69      80.486  46.439 128.703  1.00  0.00           C  
ATOM   1077  CD1 LEU    69      79.411  45.577 129.373  1.00  0.00           C  
ATOM   1078  CD2 LEU    69      80.414  46.475 127.197  1.00  0.00           C  
ATOM   1079  H   LEU    69      82.751  48.086 130.816  1.00  0.00           H  
ATOM   1080  HA  LEU    69      81.813  48.662 128.094  1.00  0.00           H  
ATOM   1081  HB2 LEU    69      80.243  47.676 130.485  1.00  0.00           H  
ATOM   1082  HB3 LEU    69      79.343  48.206 129.183  1.00  0.00           H  
ATOM   1083  HG  LEU    69      81.419  45.966 129.009  1.00  0.00           H  
ATOM   1084 HD11 LEU    69      79.560  44.541 129.068  1.00  0.00           H  
ATOM   1085 HD12 LEU    69      79.534  45.639 130.454  1.00  0.00           H  
ATOM   1086 HD13 LEU    69      78.390  45.835 129.092  1.00  0.00           H  
ATOM   1087 HD21 LEU    69      81.363  46.621 126.681  1.00  0.00           H  
ATOM   1088 HD22 LEU    69      80.050  45.514 126.833  1.00  0.00           H  
ATOM   1089 HD23 LEU    69      79.600  47.127 126.880  1.00  0.00           H  
ATOM   1090  N   SER    70      81.369  51.051 128.084  1.00  0.00           N  
ATOM   1091  CA  SER    70      81.035  52.466 128.002  1.00  0.00           C  
ATOM   1092  C   SER    70      80.567  52.863 126.623  1.00  0.00           C  
ATOM   1093  O   SER    70      80.987  52.313 125.625  1.00  0.00           O  
ATOM   1094  CB  SER    70      82.340  53.270 128.388  1.00  0.00           C  
ATOM   1095  OG  SER    70      82.173  54.685 128.292  1.00  0.00           O  
ATOM   1096  H   SER    70      81.616  50.534 127.252  1.00  0.00           H  
ATOM   1097  HA  SER    70      80.364  52.670 128.836  1.00  0.00           H  
ATOM   1098  HB2 SER    70      82.581  53.205 129.448  1.00  0.00           H  
ATOM   1099  HB3 SER    70      83.151  53.087 127.683  1.00  0.00           H  
ATOM   1100  HG  SER    70      81.877  55.014 129.144  1.00  0.00           H  
ATOM   1101  N   PRO    71      79.670  53.885 126.482  1.00  0.00           N  
ATOM   1102  CA  PRO    71      79.566  54.624 125.221  1.00  0.00           C  
ATOM   1103  C   PRO    71      80.739  55.464 124.670  1.00  0.00           C  
ATOM   1104  O   PRO    71      80.734  55.755 123.465  1.00  0.00           O  
ATOM   1105  CB  PRO    71      78.397  55.581 125.376  1.00  0.00           C  
ATOM   1106  CG  PRO    71      78.240  55.789 126.879  1.00  0.00           C  
ATOM   1107  CD  PRO    71      78.845  54.522 127.513  1.00  0.00           C  
ATOM   1108  HA  PRO    71      79.257  53.821 124.551  1.00  0.00           H  
ATOM   1109  HB2 PRO    71      78.598  56.522 124.864  1.00  0.00           H  
ATOM   1110  HB3 PRO    71      77.501  55.179 124.901  1.00  0.00           H  
ATOM   1111  HG2 PRO    71      78.812  56.661 127.196  1.00  0.00           H  
ATOM   1112  HG3 PRO    71      77.192  56.014 127.078  1.00  0.00           H  
ATOM   1113  HD2 PRO    71      79.452  54.737 128.392  1.00  0.00           H  
ATOM   1114  HD3 PRO    71      78.087  53.758 127.686  1.00  0.00           H  
ATOM   1115  N   SER    72      81.716  55.760 125.498  1.00  0.00           N  
ATOM   1116  CA  SER    72      83.021  56.187 125.007  1.00  0.00           C  
ATOM   1117  C   SER    72      83.966  55.074 124.543  1.00  0.00           C  
ATOM   1118  O   SER    72      84.865  55.316 123.701  1.00  0.00           O  
ATOM   1119  CB  SER    72      83.496  57.030 126.165  1.00  0.00           C  
ATOM   1120  OG  SER    72      84.673  57.665 125.677  1.00  0.00           O  
ATOM   1121  H   SER    72      81.593  55.646 126.494  1.00  0.00           H  
ATOM   1122  HA  SER    72      82.789  56.794 124.132  1.00  0.00           H  
ATOM   1123  HB2 SER    72      82.716  57.790 126.200  1.00  0.00           H  
ATOM   1124  HB3 SER    72      83.603  56.410 127.055  1.00  0.00           H  
ATOM   1125  HG  SER    72      84.902  58.228 126.421  1.00  0.00           H  
ATOM   1126  N   THR    73      83.811  53.815 124.961  1.00  0.00           N  
ATOM   1127  CA  THR    73      84.477  52.641 124.366  1.00  0.00           C  
ATOM   1128  C   THR    73      84.079  52.563 122.833  1.00  0.00           C  
ATOM   1129  O   THR    73      82.849  52.578 122.591  1.00  0.00           O  
ATOM   1130  CB  THR    73      84.121  51.339 125.082  1.00  0.00           C  
ATOM   1131  CG2 THR    73      84.975  50.185 124.465  1.00  0.00           C  
ATOM   1132  OG1 THR    73      84.354  51.437 126.419  1.00  0.00           O  
ATOM   1133  H   THR    73      83.057  53.606 125.599  1.00  0.00           H  
ATOM   1134  HA  THR    73      85.560  52.688 124.472  1.00  0.00           H  
ATOM   1135  HB  THR    73      83.084  51.086 124.864  1.00  0.00           H  
ATOM   1136  HG1 THR    73      84.466  50.548 126.764  1.00  0.00           H  
ATOM   1137 HG21 THR    73      86.025  50.473 124.425  1.00  0.00           H  
ATOM   1138 HG22 THR    73      84.919  49.242 125.008  1.00  0.00           H  
ATOM   1139 HG23 THR    73      84.747  49.971 123.421  1.00  0.00           H  
ATOM   1140  N   THR    74      85.094  52.461 121.954  1.00  0.00           N  
ATOM   1141  CA  THR    74      84.991  52.067 120.540  1.00  0.00           C  
ATOM   1142  C   THR    74      86.071  51.096 120.165  1.00  0.00           C  
ATOM   1143  O   THR    74      87.119  51.026 120.828  1.00  0.00           O  
ATOM   1144  CB  THR    74      84.973  53.396 119.612  1.00  0.00           C  
ATOM   1145  CG2 THR    74      83.745  54.286 119.850  1.00  0.00           C  
ATOM   1146  OG1 THR    74      86.144  54.107 119.911  1.00  0.00           O  
ATOM   1147  H   THR    74      86.044  52.512 122.294  1.00  0.00           H  
ATOM   1148  HA  THR    74      84.034  51.588 120.332  1.00  0.00           H  
ATOM   1149  HB  THR    74      85.038  53.242 118.535  1.00  0.00           H  
ATOM   1150  HG1 THR    74      86.870  53.555 119.612  1.00  0.00           H  
ATOM   1151 HG21 THR    74      82.794  53.851 119.543  1.00  0.00           H  
ATOM   1152 HG22 THR    74      83.672  54.669 120.868  1.00  0.00           H  
ATOM   1153 HG23 THR    74      83.881  55.254 119.367  1.00  0.00           H  
ATOM   1154  N   LEU    75      85.831  50.262 119.146  1.00  0.00           N  
ATOM   1155  CA  LEU    75      86.902  49.307 118.613  1.00  0.00           C  
ATOM   1156  C   LEU    75      87.183  49.505 117.139  1.00  0.00           C  
ATOM   1157  O   LEU    75      86.423  50.252 116.437  1.00  0.00           O  
ATOM   1158  CB  LEU    75      86.578  47.869 118.865  1.00  0.00           C  
ATOM   1159  CG  LEU    75      86.251  47.390 120.288  1.00  0.00           C  
ATOM   1160  CD1 LEU    75      84.890  47.668 120.754  1.00  0.00           C  
ATOM   1161  CD2 LEU    75      86.477  45.864 120.384  1.00  0.00           C  
ATOM   1162  H   LEU    75      84.983  50.407 118.617  1.00  0.00           H  
ATOM   1163  HA  LEU    75      87.807  49.574 119.158  1.00  0.00           H  
ATOM   1164  HB2 LEU    75      85.792  47.460 118.231  1.00  0.00           H  
ATOM   1165  HB3 LEU    75      87.493  47.317 118.650  1.00  0.00           H  
ATOM   1166  HG  LEU    75      86.931  47.754 121.058  1.00  0.00           H  
ATOM   1167 HD11 LEU    75      84.618  48.722 120.807  1.00  0.00           H  
ATOM   1168 HD12 LEU    75      84.158  47.226 120.078  1.00  0.00           H  
ATOM   1169 HD13 LEU    75      84.730  47.242 121.745  1.00  0.00           H  
ATOM   1170 HD21 LEU    75      85.649  45.330 119.919  1.00  0.00           H  
ATOM   1171 HD22 LEU    75      87.441  45.511 120.018  1.00  0.00           H  
ATOM   1172 HD23 LEU    75      86.515  45.634 121.449  1.00  0.00           H  
ATOM   1173  N   ARG    76      88.215  48.846 116.577  1.00  0.00           N  
ATOM   1174  CA  ARG    76      88.698  48.965 115.173  1.00  0.00           C  
ATOM   1175  C   ARG    76      89.242  47.628 114.712  1.00  0.00           C  
ATOM   1176  O   ARG    76      89.956  46.967 115.472  1.00  0.00           O  
ATOM   1177  CB  ARG    76      89.690  50.075 114.814  1.00  0.00           C  
ATOM   1178  CG  ARG    76      89.862  50.196 113.312  1.00  0.00           C  
ATOM   1179  CD  ARG    76      90.785  51.455 112.987  1.00  0.00           C  
ATOM   1180  NE  ARG    76      92.207  51.211 113.406  1.00  0.00           N  
ATOM   1181  CZ  ARG    76      93.226  51.983 113.122  1.00  0.00           C  
ATOM   1182  NH1 ARG    76      93.155  53.213 112.748  1.00  0.00           N1+
ATOM   1183  NH2 ARG    76      94.425  51.428 113.140  1.00  0.00           N  
ATOM   1184  H   ARG    76      88.692  48.137 117.115  1.00  0.00           H  
ATOM   1185  HA  ARG    76      87.852  49.207 114.530  1.00  0.00           H  
ATOM   1186  HB2 ARG    76      89.255  50.973 115.253  1.00  0.00           H  
ATOM   1187  HB3 ARG    76      90.685  49.931 115.237  1.00  0.00           H  
ATOM   1188  HG2 ARG    76      90.236  49.262 112.891  1.00  0.00           H  
ATOM   1189  HG3 ARG    76      88.909  50.421 112.835  1.00  0.00           H  
ATOM   1190  HD2 ARG    76      90.719  51.850 111.973  1.00  0.00           H  
ATOM   1191  HD3 ARG    76      90.353  52.242 113.604  1.00  0.00           H  
ATOM   1192  HE  ARG    76      92.523  50.314 113.746  1.00  0.00           H  
ATOM   1193 HH11 ARG    76      92.327  53.742 112.512  1.00  0.00           H  
ATOM   1194 HH12 ARG    76      93.947  53.578 112.239  1.00  0.00           H  
ATOM   1195 HH21 ARG    76      94.560  50.715 113.843  1.00  0.00           H  
ATOM   1196 HH22 ARG    76      95.223  51.946 112.802  1.00  0.00           H  
ATOM   1197  N   VAL    77      88.743  47.145 113.563  1.00  0.00           N  
ATOM   1198  CA  VAL    77      89.184  45.956 112.795  1.00  0.00           C  
ATOM   1199  C   VAL    77      89.910  46.351 111.598  1.00  0.00           C  
ATOM   1200  O   VAL    77      89.331  47.024 110.740  1.00  0.00           O  
ATOM   1201  CB  VAL    77      87.936  45.197 112.359  1.00  0.00           C  
ATOM   1202  CG1 VAL    77      88.218  44.119 111.322  1.00  0.00           C  
ATOM   1203  CG2 VAL    77      87.220  44.570 113.554  1.00  0.00           C  
ATOM   1204  H   VAL    77      88.239  47.798 112.980  1.00  0.00           H  
ATOM   1205  HA  VAL    77      89.824  45.361 113.446  1.00  0.00           H  
ATOM   1206  HB  VAL    77      87.357  45.979 111.867  1.00  0.00           H  
ATOM   1207 HG11 VAL    77      88.480  43.240 111.910  1.00  0.00           H  
ATOM   1208 HG12 VAL    77      87.238  43.935 110.883  1.00  0.00           H  
ATOM   1209 HG13 VAL    77      88.901  44.492 110.559  1.00  0.00           H  
ATOM   1210 HG21 VAL    77      87.688  43.654 113.913  1.00  0.00           H  
ATOM   1211 HG22 VAL    77      87.295  45.273 114.384  1.00  0.00           H  
ATOM   1212 HG23 VAL    77      86.154  44.426 113.377  1.00  0.00           H  
ATOM   1213  N   THR    78      91.175  45.843 111.515  1.00  0.00           N  
ATOM   1214  CA  THR    78      91.918  45.754 110.214  1.00  0.00           C  
ATOM   1215  C   THR    78      91.868  44.324 109.667  1.00  0.00           C  
ATOM   1216  O   THR    78      92.000  43.400 110.453  1.00  0.00           O  
ATOM   1217  CB  THR    78      93.374  46.325 110.317  1.00  0.00           C  
ATOM   1218  CG2 THR    78      94.224  46.369 109.159  1.00  0.00           C  
ATOM   1219  OG1 THR    78      93.542  47.635 110.923  1.00  0.00           O  
ATOM   1220  H   THR    78      91.552  45.527 112.397  1.00  0.00           H  
ATOM   1221  HA  THR    78      91.418  46.477 109.569  1.00  0.00           H  
ATOM   1222  HB  THR    78      93.939  45.719 111.025  1.00  0.00           H  
ATOM   1223  HG1 THR    78      92.817  47.655 111.552  1.00  0.00           H  
ATOM   1224 HG21 THR    78      95.159  46.907 109.313  1.00  0.00           H  
ATOM   1225 HG22 THR    78      94.297  45.458 108.565  1.00  0.00           H  
ATOM   1226 HG23 THR    78      93.788  46.938 108.338  1.00  0.00           H  
ATOM   1227  N   MET    79      91.817  44.216 108.369  1.00  0.00           N  
ATOM   1228  CA  MET    79      92.313  43.014 107.637  1.00  0.00           C  
ATOM   1229  C   MET    79      93.410  43.517 106.636  1.00  0.00           C  
ATOM   1230  O   MET    79      93.245  44.622 106.107  1.00  0.00           O  
ATOM   1231  CB  MET    79      91.193  42.274 106.909  1.00  0.00           C  
ATOM   1232  CG  MET    79      90.143  41.759 107.870  1.00  0.00           C  
ATOM   1233  SD  MET    79      88.763  41.012 106.939  1.00  0.00           S  
ATOM   1234  CE  MET    79      89.175  39.320 106.868  1.00  0.00           C  
ATOM   1235  H   MET    79      91.588  45.059 107.861  1.00  0.00           H  
ATOM   1236  HA  MET    79      92.853  42.379 108.339  1.00  0.00           H  
ATOM   1237  HB2 MET    79      90.720  42.969 106.215  1.00  0.00           H  
ATOM   1238  HB3 MET    79      91.498  41.401 106.332  1.00  0.00           H  
ATOM   1239  HG2 MET    79      90.555  41.047 108.585  1.00  0.00           H  
ATOM   1240  HG3 MET    79      89.804  42.622 108.444  1.00  0.00           H  
ATOM   1241  HE1 MET    79      89.392  38.969 107.877  1.00  0.00           H  
ATOM   1242  HE2 MET    79      88.437  38.706 106.354  1.00  0.00           H  
ATOM   1243  HE3 MET    79      90.130  39.210 106.355  1.00  0.00           H  
ATOM   1244  N   SER    80      94.526  42.816 106.574  1.00  0.00           N  
ATOM   1245  CA  SER    80      95.736  43.050 105.797  1.00  0.00           C  
ATOM   1246  C   SER    80      95.614  42.565 104.337  1.00  0.00           C  
ATOM   1247  O   SER    80      96.295  43.133 103.469  1.00  0.00           O  
ATOM   1248  CB  SER    80      96.955  42.398 106.498  1.00  0.00           C  
ATOM   1249  OG  SER    80      96.871  41.024 106.518  1.00  0.00           O  
ATOM   1250  H   SER    80      94.582  41.933 107.062  1.00  0.00           H  
ATOM   1251  HA  SER    80      95.923  44.124 105.788  1.00  0.00           H  
ATOM   1252  HB2 SER    80      97.864  42.772 106.027  1.00  0.00           H  
ATOM   1253  HB3 SER    80      96.850  42.871 107.474  1.00  0.00           H  
ATOM   1254  HG  SER    80      97.730  40.730 106.829  1.00  0.00           H  
ATOM   1255  N   GLN    81      94.789  41.602 104.048  1.00  0.00           N  
ATOM   1256  CA  GLN    81      94.791  40.831 102.738  1.00  0.00           C  
ATOM   1257  C   GLN    81      93.388  40.314 102.281  1.00  0.00           C  
ATOM   1258  O   GLN    81      92.412  40.330 103.006  1.00  0.00           O  
ATOM   1259  CB  GLN    81      95.806  39.649 102.817  1.00  0.00           C  
ATOM   1260  CG  GLN    81      97.255  39.948 103.080  1.00  0.00           C  
ATOM   1261  CD  GLN    81      97.853  38.585 103.359  1.00  0.00           C  
ATOM   1262  NE2 GLN    81      98.668  38.061 102.487  1.00  0.00           N  
ATOM   1263  OE1 GLN    81      97.596  37.878 104.359  1.00  0.00           O  
ATOM   1264  H   GLN    81      94.246  41.253 104.825  1.00  0.00           H  
ATOM   1265  HA  GLN    81      95.053  41.488 101.908  1.00  0.00           H  
ATOM   1266  HB2 GLN    81      95.380  38.926 103.513  1.00  0.00           H  
ATOM   1267  HB3 GLN    81      95.819  39.087 101.883  1.00  0.00           H  
ATOM   1268  HG2 GLN    81      97.800  40.395 102.249  1.00  0.00           H  
ATOM   1269  HG3 GLN    81      97.392  40.613 103.932  1.00  0.00           H  
ATOM   1270 HE21 GLN    81      99.053  37.139 102.632  1.00  0.00           H  
ATOM   1271 HE22 GLN    81      98.994  38.572 101.679  1.00  0.00           H  
ATOM   1272  N   ALA    82      93.297  39.930 100.983  1.00  0.00           N  
ATOM   1273  CA  ALA    82      92.139  39.359 100.392  1.00  0.00           C  
ATOM   1274  C   ALA    82      91.815  37.908 100.787  1.00  0.00           C  
ATOM   1275  O   ALA    82      92.749  37.127 100.911  1.00  0.00           O  
ATOM   1276  CB  ALA    82      92.443  39.489  98.889  1.00  0.00           C  
ATOM   1277  H   ALA    82      94.097  40.100 100.390  1.00  0.00           H  
ATOM   1278  HA  ALA    82      91.243  39.939 100.614  1.00  0.00           H  
ATOM   1279  HB1 ALA    82      92.513  40.519  98.539  1.00  0.00           H  
ATOM   1280  HB2 ALA    82      93.379  38.954  98.724  1.00  0.00           H  
ATOM   1281  HB3 ALA    82      91.624  39.085  98.294  1.00  0.00           H  
ATOM   1282  N   SER    83      90.534  37.486 101.033  1.00  0.00           N  
ATOM   1283  CA  SER    83      90.078  36.111 101.314  1.00  0.00           C  
ATOM   1284  C   SER    83      90.000  35.271 100.048  1.00  0.00           C  
ATOM   1285  O   SER    83      89.064  34.467  99.790  1.00  0.00           O  
ATOM   1286  CB  SER    83      88.821  36.113 102.184  1.00  0.00           C  
ATOM   1287  OG  SER    83      88.870  36.935 103.343  1.00  0.00           O  
ATOM   1288  H   SER    83      89.831  38.202 101.145  1.00  0.00           H  
ATOM   1289  HA  SER    83      90.829  35.633 101.943  1.00  0.00           H  
ATOM   1290  HB2 SER    83      87.983  36.448 101.573  1.00  0.00           H  
ATOM   1291  HB3 SER    83      88.536  35.104 102.478  1.00  0.00           H  
ATOM   1292  HG  SER    83      89.501  36.592 103.980  1.00  0.00           H  
ATOM   1293  N   THR    84      91.120  35.288  99.267  1.00  0.00           N  
ATOM   1294  CA  THR    84      91.244  34.374  98.133  1.00  0.00           C  
ATOM   1295  C   THR    84      91.594  32.976  98.610  1.00  0.00           C  
ATOM   1296  O   THR    84      91.111  31.986  98.030  1.00  0.00           O  
ATOM   1297  CB  THR    84      92.528  34.864  97.342  1.00  0.00           C  
ATOM   1298  CG2 THR    84      92.615  34.322  95.924  1.00  0.00           C  
ATOM   1299  OG1 THR    84      92.585  36.242  97.256  1.00  0.00           O  
ATOM   1300  H   THR    84      91.861  35.945  99.466  1.00  0.00           H  
ATOM   1301  HA  THR    84      90.347  34.363  97.514  1.00  0.00           H  
ATOM   1302  HB  THR    84      93.378  34.476  97.903  1.00  0.00           H  
ATOM   1303  HG1 THR    84      93.477  36.394  96.936  1.00  0.00           H  
ATOM   1304 HG21 THR    84      91.986  34.819  95.185  1.00  0.00           H  
ATOM   1305 HG22 THR    84      93.653  34.445  95.617  1.00  0.00           H  
ATOM   1306 HG23 THR    84      92.262  33.291  95.896  1.00  0.00           H  
ATOM   1307  N   GLU    85      92.236  32.905  99.726  1.00  0.00           N  
ATOM   1308  CA  GLU    85      92.487  31.702 100.369  1.00  0.00           C  
ATOM   1309  C   GLU    85      91.118  31.228 101.015  1.00  0.00           C  
ATOM   1310  O   GLU    85      90.247  32.076 101.315  1.00  0.00           O  
ATOM   1311  CB  GLU    85      93.574  31.824 101.543  1.00  0.00           C  
ATOM   1312  CG  GLU    85      95.015  32.142 101.078  1.00  0.00           C  
ATOM   1313  CD  GLU    85      95.603  31.197 100.021  1.00  0.00           C  
ATOM   1314  OE1 GLU    85      96.461  31.674  99.198  1.00  0.00           O  
ATOM   1315  OE2 GLU    85      95.325  29.981 100.088  1.00  0.00           O1-
ATOM   1316  H   GLU    85      92.469  33.730 100.259  1.00  0.00           H  
ATOM   1317  HA  GLU    85      92.873  30.888  99.755  1.00  0.00           H  
ATOM   1318  HB2 GLU    85      93.296  32.733 102.078  1.00  0.00           H  
ATOM   1319  HB3 GLU    85      93.541  30.979 102.230  1.00  0.00           H  
ATOM   1320  HG2 GLU    85      94.994  33.143 100.648  1.00  0.00           H  
ATOM   1321  HG3 GLU    85      95.606  32.208 101.991  1.00  0.00           H  
ATOM   1322  N   ALA    86      90.943  29.889 101.177  1.00  0.00           N  
ATOM   1323  CA  ALA    86      89.561  29.429 101.118  1.00  0.00           C  
ATOM   1324  C   ALA    86      88.760  29.814 102.424  1.00  0.00           C  
ATOM   1325  O   ALA    86      87.585  30.103 102.376  1.00  0.00           O  
ATOM   1326  CB  ALA    86      89.638  27.896 101.080  1.00  0.00           C  
ATOM   1327  H   ALA    86      91.719  29.315 100.880  1.00  0.00           H  
ATOM   1328  HA  ALA    86      89.110  29.869 100.229  1.00  0.00           H  
ATOM   1329  HB1 ALA    86      90.383  27.681 101.846  1.00  0.00           H  
ATOM   1330  HB2 ALA    86      88.682  27.403 101.259  1.00  0.00           H  
ATOM   1331  HB3 ALA    86      89.956  27.681 100.060  1.00  0.00           H  
ATOM   1332  N   SER    87      89.528  29.887 103.596  1.00  0.00           N  
ATOM   1333  CA  SER    87      88.842  30.143 104.853  1.00  0.00           C  
ATOM   1334  C   SER    87      88.636  31.636 105.271  1.00  0.00           C  
ATOM   1335  O   SER    87      89.529  32.452 105.324  1.00  0.00           O  
ATOM   1336  CB  SER    87      89.507  29.254 105.897  1.00  0.00           C  
ATOM   1337  OG  SER    87      88.584  29.096 106.949  1.00  0.00           O  
ATOM   1338  H   SER    87      90.509  29.647 103.620  1.00  0.00           H  
ATOM   1339  HA  SER    87      87.855  29.723 104.659  1.00  0.00           H  
ATOM   1340  HB2 SER    87      89.749  28.299 105.432  1.00  0.00           H  
ATOM   1341  HB3 SER    87      90.381  29.802 106.249  1.00  0.00           H  
ATOM   1342  HG  SER    87      89.011  29.503 107.706  1.00  0.00           H  
ATOM   1343  N   SER    88      87.351  31.937 105.638  1.00  0.00           N  
ATOM   1344  CA  SER    88      87.039  33.314 106.127  1.00  0.00           C  
ATOM   1345  C   SER    88      87.534  33.494 107.584  1.00  0.00           C  
ATOM   1346  O   SER    88      88.089  32.565 108.186  1.00  0.00           O  
ATOM   1347  CB  SER    88      85.562  33.501 105.848  1.00  0.00           C  
ATOM   1348  OG  SER    88      84.681  32.670 106.687  1.00  0.00           O  
ATOM   1349  H   SER    88      86.665  31.200 105.713  1.00  0.00           H  
ATOM   1350  HA  SER    88      87.686  34.007 105.589  1.00  0.00           H  
ATOM   1351  HB2 SER    88      85.333  34.520 106.158  1.00  0.00           H  
ATOM   1352  HB3 SER    88      85.320  33.437 104.788  1.00  0.00           H  
ATOM   1353  HG  SER    88      84.018  32.485 106.018  1.00  0.00           H  
ATOM   1354  N   ASP    89      87.349  34.740 108.055  1.00  0.00           N  
ATOM   1355  CA  ASP    89      87.776  35.157 109.395  1.00  0.00           C  
ATOM   1356  C   ASP    89      86.574  35.521 110.371  1.00  0.00           C  
ATOM   1357  O   ASP    89      85.433  35.813 109.893  1.00  0.00           O  
ATOM   1358  CB  ASP    89      88.721  36.315 109.213  1.00  0.00           C  
ATOM   1359  CG  ASP    89      90.137  35.804 109.042  1.00  0.00           C  
ATOM   1360  OD1 ASP    89      90.511  35.520 107.886  1.00  0.00           O  
ATOM   1361  OD2 ASP    89      90.828  35.610 110.051  1.00  0.00           O1-
ATOM   1362  H   ASP    89      86.887  35.449 107.504  1.00  0.00           H  
ATOM   1363  HA  ASP    89      88.343  34.484 110.038  1.00  0.00           H  
ATOM   1364  HB2 ASP    89      88.390  37.008 108.440  1.00  0.00           H  
ATOM   1365  HB3 ASP    89      88.555  36.887 110.126  1.00  0.00           H  
ATOM   1366  N   LYS    90      86.829  35.660 111.736  1.00  0.00           N  
ATOM   1367  CA  LYS    90      85.856  36.112 112.821  1.00  0.00           C  
ATOM   1368  C   LYS    90      86.444  37.022 113.903  1.00  0.00           C  
ATOM   1369  O   LYS    90      87.659  36.965 114.244  1.00  0.00           O  
ATOM   1370  CB  LYS    90      85.162  34.787 113.325  1.00  0.00           C  
ATOM   1371  CG  LYS    90      83.731  35.110 113.896  1.00  0.00           C  
ATOM   1372  CD  LYS    90      82.997  33.898 114.409  1.00  0.00           C  
ATOM   1373  CE  LYS    90      81.549  34.236 114.615  1.00  0.00           C  
ATOM   1374  NZ  LYS    90      80.652  33.054 114.869  1.00  0.00           N1+
ATOM   1375  H   LYS    90      87.787  35.485 112.004  1.00  0.00           H  
ATOM   1376  HA  LYS    90      85.029  36.682 112.398  1.00  0.00           H  
ATOM   1377  HB2 LYS    90      84.976  34.101 112.499  1.00  0.00           H  
ATOM   1378  HB3 LYS    90      85.668  34.371 114.197  1.00  0.00           H  
ATOM   1379  HG2 LYS    90      83.905  35.783 114.735  1.00  0.00           H  
ATOM   1380  HG3 LYS    90      83.046  35.452 113.120  1.00  0.00           H  
ATOM   1381  HD2 LYS    90      83.094  33.103 113.670  1.00  0.00           H  
ATOM   1382  HD3 LYS    90      83.433  33.703 115.388  1.00  0.00           H  
ATOM   1383  HE2 LYS    90      81.380  35.000 115.374  1.00  0.00           H  
ATOM   1384  HE3 LYS    90      81.157  34.666 113.693  1.00  0.00           H  
ATOM   1385  HZ1 LYS    90      80.804  32.709 115.805  1.00  0.00           H  
ATOM   1386  HZ2 LYS    90      79.665  33.245 114.764  1.00  0.00           H  
ATOM   1387  HZ3 LYS    90      80.815  32.250 114.280  1.00  0.00           H  
ATOM   1388  N   VAL    91      85.576  37.861 114.540  1.00  0.00           N  
ATOM   1389  CA  VAL    91      85.815  38.475 115.844  1.00  0.00           C  
ATOM   1390  C   VAL    91      84.563  38.139 116.721  1.00  0.00           C  
ATOM   1391  O   VAL    91      83.437  38.025 116.150  1.00  0.00           O  
ATOM   1392  CB  VAL    91      86.029  39.975 115.815  1.00  0.00           C  
ATOM   1393  CG1 VAL    91      86.275  40.522 117.255  1.00  0.00           C  
ATOM   1394  CG2 VAL    91      87.260  40.450 114.991  1.00  0.00           C  
ATOM   1395  H   VAL    91      84.638  37.929 114.169  1.00  0.00           H  
ATOM   1396  HA  VAL    91      86.685  37.944 116.230  1.00  0.00           H  
ATOM   1397  HB  VAL    91      85.176  40.497 115.382  1.00  0.00           H  
ATOM   1398 HG11 VAL    91      87.122  39.996 117.696  1.00  0.00           H  
ATOM   1399 HG12 VAL    91      86.565  41.572 117.264  1.00  0.00           H  
ATOM   1400 HG13 VAL    91      85.377  40.440 117.867  1.00  0.00           H  
ATOM   1401 HG21 VAL    91      87.406  41.530 114.956  1.00  0.00           H  
ATOM   1402 HG22 VAL    91      88.212  40.071 115.363  1.00  0.00           H  
ATOM   1403 HG23 VAL    91      87.116  40.113 113.964  1.00  0.00           H  
ATOM   1404  N   THR    92      84.851  38.015 117.992  1.00  0.00           N  
ATOM   1405  CA  THR    92      83.777  37.804 118.998  1.00  0.00           C  
ATOM   1406  C   THR    92      84.074  38.595 120.301  1.00  0.00           C  
ATOM   1407  O   THR    92      85.230  38.828 120.606  1.00  0.00           O  
ATOM   1408  CB  THR    92      83.773  36.244 119.270  1.00  0.00           C  
ATOM   1409  CG2 THR    92      83.123  35.781 120.627  1.00  0.00           C  
ATOM   1410  OG1 THR    92      83.050  35.596 118.274  1.00  0.00           O  
ATOM   1411  H   THR    92      85.842  38.032 118.182  1.00  0.00           H  
ATOM   1412  HA  THR    92      82.796  38.098 118.625  1.00  0.00           H  
ATOM   1413  HB  THR    92      84.763  35.790 119.226  1.00  0.00           H  
ATOM   1414  HG1 THR    92      83.636  35.154 117.656  1.00  0.00           H  
ATOM   1415 HG21 THR    92      82.920  34.710 120.663  1.00  0.00           H  
ATOM   1416 HG22 THR    92      83.788  36.003 121.462  1.00  0.00           H  
ATOM   1417 HG23 THR    92      82.196  36.344 120.736  1.00  0.00           H  
ATOM   1418  N   VAL    93      83.038  39.065 120.988  1.00  0.00           N  
ATOM   1419  CA  VAL    93      83.076  39.712 122.330  1.00  0.00           C  
ATOM   1420  C   VAL    93      82.211  38.945 123.299  1.00  0.00           C  
ATOM   1421  O   VAL    93      81.018  38.698 123.039  1.00  0.00           O  
ATOM   1422  CB  VAL    93      82.775  41.228 122.299  1.00  0.00           C  
ATOM   1423  CG1 VAL    93      82.353  41.887 123.662  1.00  0.00           C  
ATOM   1424  CG2 VAL    93      83.787  42.220 121.533  1.00  0.00           C  
ATOM   1425  H   VAL    93      82.134  38.880 120.576  1.00  0.00           H  
ATOM   1426  HA  VAL    93      84.104  39.631 122.682  1.00  0.00           H  
ATOM   1427  HB  VAL    93      81.912  41.190 121.634  1.00  0.00           H  
ATOM   1428 HG11 VAL    93      83.226  42.078 124.286  1.00  0.00           H  
ATOM   1429 HG12 VAL    93      81.832  42.827 123.481  1.00  0.00           H  
ATOM   1430 HG13 VAL    93      81.592  41.258 124.125  1.00  0.00           H  
ATOM   1431 HG21 VAL    93      84.170  41.827 120.591  1.00  0.00           H  
ATOM   1432 HG22 VAL    93      83.268  43.148 121.294  1.00  0.00           H  
ATOM   1433 HG23 VAL    93      84.622  42.498 122.176  1.00  0.00           H  
ATOM   1434  N   ASN    94      82.792  38.453 124.415  1.00  0.00           N  
ATOM   1435  CA  ASN    94      82.107  37.801 125.573  1.00  0.00           C  
ATOM   1436  C   ASN    94      81.912  38.827 126.695  1.00  0.00           C  
ATOM   1437  O   ASN    94      82.812  39.660 126.883  1.00  0.00           O  
ATOM   1438  CB  ASN    94      82.895  36.507 126.086  1.00  0.00           C  
ATOM   1439  CG  ASN    94      83.293  35.380 125.016  1.00  0.00           C  
ATOM   1440  ND2 ASN    94      82.600  34.277 125.022  1.00  0.00           N  
ATOM   1441  OD1 ASN    94      84.197  35.540 124.169  1.00  0.00           O  
ATOM   1442  H   ASN    94      83.719  38.805 124.604  1.00  0.00           H  
ATOM   1443  HA  ASN    94      81.087  37.488 125.352  1.00  0.00           H  
ATOM   1444  HB2 ASN    94      83.841  36.729 126.578  1.00  0.00           H  
ATOM   1445  HB3 ASN    94      82.285  36.068 126.876  1.00  0.00           H  
ATOM   1446 HD21 ASN    94      82.668  33.622 124.256  1.00  0.00           H  
ATOM   1447 HD22 ASN    94      81.902  34.207 125.748  1.00  0.00           H  
ATOM   1448  N   TYR    95      80.781  38.767 127.306  1.00  0.00           N  
ATOM   1449  CA  TYR    95      80.304  39.744 128.319  1.00  0.00           C  
ATOM   1450  C   TYR    95      80.177  39.168 129.758  1.00  0.00           C  
ATOM   1451  O   TYR    95      79.747  37.999 129.980  1.00  0.00           O  
ATOM   1452  CB  TYR    95      78.876  40.237 127.787  1.00  0.00           C  
ATOM   1453  CG  TYR    95      78.941  40.934 126.532  1.00  0.00           C  
ATOM   1454  CD1 TYR    95      79.423  42.280 126.440  1.00  0.00           C  
ATOM   1455  CD2 TYR    95      78.302  40.371 125.365  1.00  0.00           C  
ATOM   1456  CE1 TYR    95      79.239  43.011 125.327  1.00  0.00           C  
ATOM   1457  CE2 TYR    95      78.200  41.119 124.198  1.00  0.00           C  
ATOM   1458  CZ  TYR    95      78.654  42.460 124.186  1.00  0.00           C  
ATOM   1459  OH  TYR    95      78.637  43.076 122.944  1.00  0.00           O  
ATOM   1460  H   TYR    95      80.168  38.027 126.996  1.00  0.00           H  
ATOM   1461  HA  TYR    95      80.983  40.596 128.305  1.00  0.00           H  
ATOM   1462  HB2 TYR    95      78.213  39.376 127.874  1.00  0.00           H  
ATOM   1463  HB3 TYR    95      78.550  41.020 128.471  1.00  0.00           H  
ATOM   1464  HD1 TYR    95      79.875  42.669 127.341  1.00  0.00           H  
ATOM   1465  HD2 TYR    95      77.875  39.399 125.561  1.00  0.00           H  
ATOM   1466  HE1 TYR    95      79.561  44.042 125.321  1.00  0.00           H  
ATOM   1467  HE2 TYR    95      77.823  40.665 123.292  1.00  0.00           H  
ATOM   1468  HH  TYR    95      78.217  42.554 122.257  1.00  0.00           H  
ATOM   1469  N   TYR    96      80.461  40.099 130.742  1.00  0.00           N  
ATOM   1470  CA  TYR    96      80.719  39.677 132.118  1.00  0.00           C  
ATOM   1471  C   TYR    96      80.282  40.850 133.086  1.00  0.00           C  
ATOM   1472  O   TYR    96      79.981  41.949 132.685  1.00  0.00           O  
ATOM   1473  CB  TYR    96      82.245  39.245 132.296  1.00  0.00           C  
ATOM   1474  CG  TYR    96      82.983  38.337 131.293  1.00  0.00           C  
ATOM   1475  CD1 TYR    96      83.038  36.921 131.471  1.00  0.00           C  
ATOM   1476  CD2 TYR    96      83.522  38.838 130.056  1.00  0.00           C  
ATOM   1477  CE1 TYR    96      83.758  36.117 130.630  1.00  0.00           C  
ATOM   1478  CE2 TYR    96      84.233  38.008 129.171  1.00  0.00           C  
ATOM   1479  CZ  TYR    96      84.449  36.645 129.525  1.00  0.00           C  
ATOM   1480  OH  TYR    96      85.241  35.875 128.719  1.00  0.00           O  
ATOM   1481  H   TYR    96      80.841  41.001 130.493  1.00  0.00           H  
ATOM   1482  HA  TYR    96      79.996  38.907 132.385  1.00  0.00           H  
ATOM   1483  HB2 TYR    96      82.840  40.154 132.382  1.00  0.00           H  
ATOM   1484  HB3 TYR    96      82.334  38.704 133.238  1.00  0.00           H  
ATOM   1485  HD1 TYR    96      82.472  36.488 132.282  1.00  0.00           H  
ATOM   1486  HD2 TYR    96      83.349  39.877 129.817  1.00  0.00           H  
ATOM   1487  HE1 TYR    96      83.964  35.091 130.895  1.00  0.00           H  
ATOM   1488  HE2 TYR    96      84.614  38.424 128.250  1.00  0.00           H  
ATOM   1489  HH  TYR    96      85.701  35.277 129.313  1.00  0.00           H  
ATOM   1490  N   ASP    97      80.358  40.499 134.364  1.00  0.00           N  
ATOM   1491  CA  ASP    97      80.064  41.285 135.544  1.00  0.00           C  
ATOM   1492  C   ASP    97      81.153  42.323 135.885  1.00  0.00           C  
ATOM   1493  O   ASP    97      82.113  42.496 135.188  1.00  0.00           O  
ATOM   1494  CB  ASP    97      79.706  40.314 136.686  1.00  0.00           C  
ATOM   1495  CG  ASP    97      80.869  39.381 137.028  1.00  0.00           C  
ATOM   1496  OD1 ASP    97      81.694  39.818 137.781  1.00  0.00           O  
ATOM   1497  OD2 ASP    97      80.942  38.197 136.558  1.00  0.00           O1-
ATOM   1498  H   ASP    97      80.592  39.552 134.625  1.00  0.00           H  
ATOM   1499  HA  ASP    97      79.127  41.813 135.369  1.00  0.00           H  
ATOM   1500  HB2 ASP    97      79.356  40.871 137.555  1.00  0.00           H  
ATOM   1501  HB3 ASP    97      78.893  39.774 136.199  1.00  0.00           H  
ATOM   1502  N   GLU    98      81.030  43.019 137.028  1.00  0.00           N  
ATOM   1503  CA  GLU    98      82.003  44.036 137.479  1.00  0.00           C  
ATOM   1504  C   GLU    98      83.383  43.430 137.825  1.00  0.00           C  
ATOM   1505  O   GLU    98      84.381  44.201 137.802  1.00  0.00           O  
ATOM   1506  CB  GLU    98      81.395  44.882 138.660  1.00  0.00           C  
ATOM   1507  CG  GLU    98      81.417  44.204 139.993  1.00  0.00           C  
ATOM   1508  CD  GLU    98      80.403  43.238 140.337  1.00  0.00           C  
ATOM   1509  OE1 GLU    98      80.279  42.896 141.565  1.00  0.00           O  
ATOM   1510  OE2 GLU    98      79.615  42.835 139.437  1.00  0.00           O1-
ATOM   1511  H   GLU    98      80.252  42.886 137.658  1.00  0.00           H  
ATOM   1512  HA  GLU    98      82.114  44.703 136.623  1.00  0.00           H  
ATOM   1513  HB2 GLU    98      82.060  45.744 138.619  1.00  0.00           H  
ATOM   1514  HB3 GLU    98      80.407  45.138 138.277  1.00  0.00           H  
ATOM   1515  HG2 GLU    98      82.418  43.785 140.095  1.00  0.00           H  
ATOM   1516  HG3 GLU    98      81.372  45.069 140.655  1.00  0.00           H  
ATOM   1517  N   GLU    99      83.541  42.128 138.134  1.00  0.00           N  
ATOM   1518  CA  GLU    99      84.851  41.475 138.287  1.00  0.00           C  
ATOM   1519  C   GLU    99      85.323  40.627 137.076  1.00  0.00           C  
ATOM   1520  O   GLU    99      86.450  40.178 136.980  1.00  0.00           O  
ATOM   1521  CB  GLU    99      84.845  40.723 139.583  1.00  0.00           C  
ATOM   1522  CG  GLU    99      86.172  40.186 140.060  1.00  0.00           C  
ATOM   1523  CD  GLU    99      87.204  41.220 140.591  1.00  0.00           C  
ATOM   1524  OE1 GLU    99      86.726  42.145 141.281  1.00  0.00           O  
ATOM   1525  OE2 GLU    99      88.455  41.085 140.221  1.00  0.00           O1-
ATOM   1526  H   GLU    99      82.782  41.506 138.372  1.00  0.00           H  
ATOM   1527  HA  GLU    99      85.633  42.215 138.458  1.00  0.00           H  
ATOM   1528  HB2 GLU    99      84.386  41.313 140.375  1.00  0.00           H  
ATOM   1529  HB3 GLU    99      84.258  39.838 139.334  1.00  0.00           H  
ATOM   1530  HG2 GLU    99      85.949  39.466 140.849  1.00  0.00           H  
ATOM   1531  HG3 GLU    99      86.640  39.581 139.284  1.00  0.00           H  
ATOM   1532  N   GLY   100      84.493  40.582 136.035  1.00  0.00           N  
ATOM   1533  CA  GLY   100      84.722  39.768 134.825  1.00  0.00           C  
ATOM   1534  C   GLY   100      84.344  38.281 134.933  1.00  0.00           C  
ATOM   1535  O   GLY   100      84.608  37.533 134.002  1.00  0.00           O  
ATOM   1536  H   GLY   100      83.687  41.186 136.099  1.00  0.00           H  
ATOM   1537  HA2 GLY   100      84.141  40.184 134.001  1.00  0.00           H  
ATOM   1538  HA3 GLY   100      85.789  39.782 134.601  1.00  0.00           H  
ATOM   1539  N   SER   101      83.714  37.927 136.025  1.00  0.00           N  
ATOM   1540  CA  SER   101      83.992  36.636 136.642  1.00  0.00           C  
ATOM   1541  C   SER   101      83.149  35.435 136.305  1.00  0.00           C  
ATOM   1542  O   SER   101      83.523  34.266 136.512  1.00  0.00           O  
ATOM   1543  CB  SER   101      83.974  36.857 138.214  1.00  0.00           C  
ATOM   1544  OG  SER   101      82.651  37.073 138.727  1.00  0.00           O  
ATOM   1545  H   SER   101      83.216  38.600 136.590  1.00  0.00           H  
ATOM   1546  HA  SER   101      84.982  36.265 136.376  1.00  0.00           H  
ATOM   1547  HB2 SER   101      84.325  36.028 138.830  1.00  0.00           H  
ATOM   1548  HB3 SER   101      84.787  37.547 138.438  1.00  0.00           H  
ATOM   1549  HG  SER   101      82.228  37.855 138.365  1.00  0.00           H  
ATOM   1550  N   ILE   102      81.902  35.659 135.733  1.00  0.00           N  
ATOM   1551  CA  ILE   102      81.159  34.555 135.022  1.00  0.00           C  
ATOM   1552  C   ILE   102      80.604  34.924 133.654  1.00  0.00           C  
ATOM   1553  O   ILE   102      79.852  35.918 133.690  1.00  0.00           O  
ATOM   1554  CB  ILE   102      80.144  33.969 135.993  1.00  0.00           C  
ATOM   1555  CG1 ILE   102      80.632  33.414 137.368  1.00  0.00           C  
ATOM   1556  CG2 ILE   102      79.247  32.925 135.259  1.00  0.00           C  
ATOM   1557  CD1 ILE   102      81.537  32.146 137.196  1.00  0.00           C  
ATOM   1558  H   ILE   102      81.609  36.621 135.639  1.00  0.00           H  
ATOM   1559  HA  ILE   102      81.828  33.704 134.892  1.00  0.00           H  
ATOM   1560  HB  ILE   102      79.494  34.803 136.259  1.00  0.00           H  
ATOM   1561 HG12 ILE   102      81.318  34.177 137.736  1.00  0.00           H  
ATOM   1562 HG13 ILE   102      79.769  33.215 138.003  1.00  0.00           H  
ATOM   1563 HG21 ILE   102      78.693  33.337 134.416  1.00  0.00           H  
ATOM   1564 HG22 ILE   102      79.925  32.109 135.006  1.00  0.00           H  
ATOM   1565 HG23 ILE   102      78.515  32.481 135.933  1.00  0.00           H  
ATOM   1566 HD11 ILE   102      82.195  31.972 138.048  1.00  0.00           H  
ATOM   1567 HD12 ILE   102      80.948  31.235 137.088  1.00  0.00           H  
ATOM   1568 HD13 ILE   102      82.225  32.317 136.368  1.00  0.00           H  
ATOM   1569  N   PRO   103      80.903  34.260 132.480  1.00  0.00           N  
ATOM   1570  CA  PRO   103      80.417  34.695 131.197  1.00  0.00           C  
ATOM   1571  C   PRO   103      78.960  34.556 131.033  1.00  0.00           C  
ATOM   1572  O   PRO   103      78.451  33.425 131.063  1.00  0.00           O  
ATOM   1573  CB  PRO   103      81.157  33.787 130.205  1.00  0.00           C  
ATOM   1574  CG  PRO   103      81.584  32.500 131.011  1.00  0.00           C  
ATOM   1575  CD  PRO   103      81.796  33.139 132.397  1.00  0.00           C  
ATOM   1576  HA  PRO   103      80.590  35.702 130.819  1.00  0.00           H  
ATOM   1577  HB2 PRO   103      80.498  33.540 129.373  1.00  0.00           H  
ATOM   1578  HB3 PRO   103      82.024  34.313 129.808  1.00  0.00           H  
ATOM   1579  HG2 PRO   103      80.797  31.752 131.107  1.00  0.00           H  
ATOM   1580  HG3 PRO   103      82.526  32.093 130.642  1.00  0.00           H  
ATOM   1581  HD2 PRO   103      81.485  32.343 133.073  1.00  0.00           H  
ATOM   1582  HD3 PRO   103      82.838  33.455 132.448  1.00  0.00           H  
ATOM   1583  N   ILE   104      78.290  35.651 130.811  1.00  0.00           N  
ATOM   1584  CA  ILE   104      76.830  35.869 130.606  1.00  0.00           C  
ATOM   1585  C   ILE   104      76.390  35.377 129.177  1.00  0.00           C  
ATOM   1586  O   ILE   104      75.518  34.499 128.993  1.00  0.00           O  
ATOM   1587  CB  ILE   104      76.312  37.270 130.922  1.00  0.00           C  
ATOM   1588  CG1 ILE   104      76.970  37.804 132.228  1.00  0.00           C  
ATOM   1589  CG2 ILE   104      74.862  37.497 130.979  1.00  0.00           C  
ATOM   1590  CD1 ILE   104      76.529  39.185 132.692  1.00  0.00           C  
ATOM   1591  H   ILE   104      78.831  36.503 130.764  1.00  0.00           H  
ATOM   1592  HA  ILE   104      76.398  35.160 131.312  1.00  0.00           H  
ATOM   1593  HB  ILE   104      76.720  37.879 130.115  1.00  0.00           H  
ATOM   1594 HG12 ILE   104      76.693  37.080 132.994  1.00  0.00           H  
ATOM   1595 HG13 ILE   104      78.051  37.796 132.089  1.00  0.00           H  
ATOM   1596 HG21 ILE   104      74.355  36.826 131.673  1.00  0.00           H  
ATOM   1597 HG22 ILE   104      74.560  38.543 131.027  1.00  0.00           H  
ATOM   1598 HG23 ILE   104      74.487  37.105 130.033  1.00  0.00           H  
ATOM   1599 HD11 ILE   104      76.959  39.966 132.063  1.00  0.00           H  
ATOM   1600 HD12 ILE   104      75.458  39.350 132.808  1.00  0.00           H  
ATOM   1601 HD13 ILE   104      77.140  39.369 133.576  1.00  0.00           H  
ATOM   1602  N   ASP   105      77.084  35.905 128.138  1.00  0.00           N  
ATOM   1603  CA  ASP   105      76.744  35.721 126.734  1.00  0.00           C  
ATOM   1604  C   ASP   105      77.958  36.140 125.861  1.00  0.00           C  
ATOM   1605  O   ASP   105      78.997  36.592 126.347  1.00  0.00           O  
ATOM   1606  CB  ASP   105      75.546  36.638 126.553  1.00  0.00           C  
ATOM   1607  CG  ASP   105      74.541  36.213 125.514  1.00  0.00           C  
ATOM   1608  OD1 ASP   105      73.443  36.762 125.569  1.00  0.00           O  
ATOM   1609  OD2 ASP   105      74.744  35.264 124.795  1.00  0.00           O1-
ATOM   1610  H   ASP   105      77.713  36.659 128.376  1.00  0.00           H  
ATOM   1611  HA  ASP   105      76.439  34.688 126.566  1.00  0.00           H  
ATOM   1612  HB2 ASP   105      75.044  36.974 127.460  1.00  0.00           H  
ATOM   1613  HB3 ASP   105      75.914  37.595 126.183  1.00  0.00           H  
ATOM   1614  N   GLN   106      77.786  36.010 124.546  1.00  0.00           N  
ATOM   1615  CA  GLN   106      78.850  36.285 123.529  1.00  0.00           C  
ATOM   1616  C   GLN   106      78.263  36.744 122.144  1.00  0.00           C  
ATOM   1617  O   GLN   106      77.115  36.384 121.860  1.00  0.00           O  
ATOM   1618  CB  GLN   106      79.835  35.063 123.202  1.00  0.00           C  
ATOM   1619  CG  GLN   106      79.234  33.875 122.476  1.00  0.00           C  
ATOM   1620  CD  GLN   106      80.235  32.722 122.395  1.00  0.00           C  
ATOM   1621  NE2 GLN   106      80.097  31.991 121.354  1.00  0.00           N  
ATOM   1622  OE1 GLN   106      81.223  32.645 123.086  1.00  0.00           O  
ATOM   1623  H   GLN   106      76.886  35.650 124.260  1.00  0.00           H  
ATOM   1624  HA  GLN   106      79.474  37.093 123.912  1.00  0.00           H  
ATOM   1625  HB2 GLN   106      80.649  35.547 122.662  1.00  0.00           H  
ATOM   1626  HB3 GLN   106      80.209  34.673 124.149  1.00  0.00           H  
ATOM   1627  HG2 GLN   106      78.385  33.492 123.043  1.00  0.00           H  
ATOM   1628  HG3 GLN   106      78.963  34.206 121.474  1.00  0.00           H  
ATOM   1629 HE21 GLN   106      80.860  31.404 121.050  1.00  0.00           H  
ATOM   1630 HE22 GLN   106      79.287  31.998 120.750  1.00  0.00           H  
ATOM   1631  N   ALA   107      79.079  37.579 121.439  1.00  0.00           N  
ATOM   1632  CA  ALA   107      78.488  38.120 120.246  1.00  0.00           C  
ATOM   1633  C   ALA   107      79.534  38.229 119.225  1.00  0.00           C  
ATOM   1634  O   ALA   107      80.716  38.264 119.522  1.00  0.00           O  
ATOM   1635  CB  ALA   107      77.858  39.491 120.647  1.00  0.00           C  
ATOM   1636  H   ALA   107      79.996  37.823 121.787  1.00  0.00           H  
ATOM   1637  HA  ALA   107      77.761  37.416 119.843  1.00  0.00           H  
ATOM   1638  HB1 ALA   107      77.157  39.749 119.852  1.00  0.00           H  
ATOM   1639  HB2 ALA   107      77.242  39.358 121.536  1.00  0.00           H  
ATOM   1640  HB3 ALA   107      78.612  40.277 120.687  1.00  0.00           H  
ATOM   1641  N   GLY   108      79.235  38.148 117.893  1.00  0.00           N  
ATOM   1642  CA  GLY   108      80.339  38.198 116.961  1.00  0.00           C  
ATOM   1643  C   GLY   108      79.931  38.482 115.492  1.00  0.00           C  
ATOM   1644  O   GLY   108      78.808  38.803 115.116  1.00  0.00           O  
ATOM   1645  H   GLY   108      78.288  38.212 117.547  1.00  0.00           H  
ATOM   1646  HA2 GLY   108      81.054  38.954 117.283  1.00  0.00           H  
ATOM   1647  HA3 GLY   108      80.758  37.197 117.069  1.00  0.00           H  
ATOM   1648  N   LEU   109      80.962  38.574 114.584  1.00  0.00           N  
ATOM   1649  CA  LEU   109      80.776  38.797 113.164  1.00  0.00           C  
ATOM   1650  C   LEU   109      81.772  37.986 112.353  1.00  0.00           C  
ATOM   1651  O   LEU   109      82.954  38.135 112.552  1.00  0.00           O  
ATOM   1652  CB  LEU   109      81.031  40.315 112.764  1.00  0.00           C  
ATOM   1653  CG  LEU   109      79.972  41.332 113.210  1.00  0.00           C  
ATOM   1654  CD1 LEU   109      80.365  42.675 112.628  1.00  0.00           C  
ATOM   1655  CD2 LEU   109      78.572  41.008 112.647  1.00  0.00           C  
ATOM   1656  H   LEU   109      81.888  38.267 114.846  1.00  0.00           H  
ATOM   1657  HA  LEU   109      79.790  38.484 112.820  1.00  0.00           H  
ATOM   1658  HB2 LEU   109      81.944  40.540 113.314  1.00  0.00           H  
ATOM   1659  HB3 LEU   109      81.155  40.379 111.683  1.00  0.00           H  
ATOM   1660  HG  LEU   109      79.820  41.449 114.283  1.00  0.00           H  
ATOM   1661 HD11 LEU   109      79.541  43.387 112.576  1.00  0.00           H  
ATOM   1662 HD12 LEU   109      81.170  43.165 113.177  1.00  0.00           H  
ATOM   1663 HD13 LEU   109      80.815  42.618 111.637  1.00  0.00           H  
ATOM   1664 HD21 LEU   109      78.142  40.129 113.128  1.00  0.00           H  
ATOM   1665 HD22 LEU   109      77.860  41.820 112.792  1.00  0.00           H  
ATOM   1666 HD23 LEU   109      78.750  40.796 111.593  1.00  0.00           H  
ATOM   1667  N   PHE   110      81.312  37.217 111.362  1.00  0.00           N  
ATOM   1668  CA  PHE   110      82.153  36.694 110.222  1.00  0.00           C  
ATOM   1669  C   PHE   110      82.403  37.770 109.200  1.00  0.00           C  
ATOM   1670  O   PHE   110      81.463  38.573 108.930  1.00  0.00           O  
ATOM   1671  CB  PHE   110      81.411  35.581 109.610  1.00  0.00           C  
ATOM   1672  CG  PHE   110      81.481  34.276 110.372  1.00  0.00           C  
ATOM   1673  CD1 PHE   110      80.495  33.822 111.284  1.00  0.00           C  
ATOM   1674  CD2 PHE   110      82.615  33.473 110.137  1.00  0.00           C  
ATOM   1675  CE1 PHE   110      80.560  32.544 111.765  1.00  0.00           C  
ATOM   1676  CE2 PHE   110      82.740  32.207 110.761  1.00  0.00           C  
ATOM   1677  CZ  PHE   110      81.730  31.789 111.649  1.00  0.00           C  
ATOM   1678  H   PHE   110      80.313  37.111 111.257  1.00  0.00           H  
ATOM   1679  HA  PHE   110      83.104  36.306 110.587  1.00  0.00           H  
ATOM   1680  HB2 PHE   110      80.361  35.863 109.524  1.00  0.00           H  
ATOM   1681  HB3 PHE   110      81.613  35.332 108.568  1.00  0.00           H  
ATOM   1682  HD1 PHE   110      79.644  34.473 111.421  1.00  0.00           H  
ATOM   1683  HD2 PHE   110      83.333  33.897 109.451  1.00  0.00           H  
ATOM   1684  HE1 PHE   110      79.738  32.132 112.332  1.00  0.00           H  
ATOM   1685  HE2 PHE   110      83.548  31.555 110.466  1.00  0.00           H  
ATOM   1686  HZ  PHE   110      81.812  30.799 112.072  1.00  0.00           H  
ATOM   1687  N   LEU   111      83.608  37.698 108.620  1.00  0.00           N  
ATOM   1688  CA  LEU   111      84.118  38.537 107.485  1.00  0.00           C  
ATOM   1689  C   LEU   111      84.828  37.783 106.304  1.00  0.00           C  
ATOM   1690  O   LEU   111      85.564  36.794 106.516  1.00  0.00           O  
ATOM   1691  CB  LEU   111      85.147  39.549 108.069  1.00  0.00           C  
ATOM   1692  CG  LEU   111      84.685  40.309 109.363  1.00  0.00           C  
ATOM   1693  CD1 LEU   111      85.406  39.801 110.652  1.00  0.00           C  
ATOM   1694  CD2 LEU   111      85.002  41.823 109.251  1.00  0.00           C  
ATOM   1695  H   LEU   111      84.288  37.094 109.058  1.00  0.00           H  
ATOM   1696  HA  LEU   111      83.251  39.105 107.146  1.00  0.00           H  
ATOM   1697  HB2 LEU   111      86.136  39.130 108.257  1.00  0.00           H  
ATOM   1698  HB3 LEU   111      85.207  40.382 107.369  1.00  0.00           H  
ATOM   1699  HG  LEU   111      83.612  40.188 109.515  1.00  0.00           H  
ATOM   1700 HD11 LEU   111      85.354  40.611 111.380  1.00  0.00           H  
ATOM   1701 HD12 LEU   111      84.993  38.843 110.968  1.00  0.00           H  
ATOM   1702 HD13 LEU   111      86.459  39.666 110.407  1.00  0.00           H  
ATOM   1703 HD21 LEU   111      84.375  42.244 108.466  1.00  0.00           H  
ATOM   1704 HD22 LEU   111      84.604  42.281 110.156  1.00  0.00           H  
ATOM   1705 HD23 LEU   111      86.082  41.969 109.239  1.00  0.00           H  
ATOM   1706  N   THR   112      84.636  38.277 105.045  1.00  0.00           N  
ATOM   1707  CA  THR   112      85.449  37.870 103.937  1.00  0.00           C  
ATOM   1708  C   THR   112      86.042  39.190 103.296  1.00  0.00           C  
ATOM   1709  O   THR   112      85.358  40.204 103.220  1.00  0.00           O  
ATOM   1710  CB  THR   112      84.561  37.069 102.928  1.00  0.00           C  
ATOM   1711  CG2 THR   112      83.384  37.800 102.308  1.00  0.00           C  
ATOM   1712  OG1 THR   112      85.340  36.441 101.900  1.00  0.00           O  
ATOM   1713  H   THR   112      84.124  39.147 105.031  1.00  0.00           H  
ATOM   1714  HA  THR   112      86.255  37.222 104.279  1.00  0.00           H  
ATOM   1715  HB  THR   112      84.190  36.299 103.604  1.00  0.00           H  
ATOM   1716  HG1 THR   112      85.235  35.497 102.036  1.00  0.00           H  
ATOM   1717 HG21 THR   112      82.858  37.059 101.706  1.00  0.00           H  
ATOM   1718 HG22 THR   112      82.791  38.241 103.109  1.00  0.00           H  
ATOM   1719 HG23 THR   112      83.794  38.586 101.674  1.00  0.00           H  
ATOM   1720  N   ALA   113      87.378  39.216 102.931  1.00  0.00           N  
ATOM   1721  CA  ALA   113      88.093  40.455 102.441  1.00  0.00           C  
ATOM   1722  C   ALA   113      88.289  40.445 100.870  1.00  0.00           C  
ATOM   1723  O   ALA   113      88.517  39.355 100.300  1.00  0.00           O  
ATOM   1724  CB  ALA   113      89.390  40.666 103.149  1.00  0.00           C  
ATOM   1725  H   ALA   113      87.906  38.355 102.957  1.00  0.00           H  
ATOM   1726  HA  ALA   113      87.514  41.350 102.669  1.00  0.00           H  
ATOM   1727  HB1 ALA   113      89.941  39.733 103.033  1.00  0.00           H  
ATOM   1728  HB2 ALA   113      89.854  41.522 102.660  1.00  0.00           H  
ATOM   1729  HB3 ALA   113      89.180  40.894 104.194  1.00  0.00           H  
ATOM   1730  N   ILE   114      88.354  41.584 100.215  1.00  0.00           N  
ATOM   1731  CA  ILE   114      88.522  41.755  98.768  1.00  0.00           C  
ATOM   1732  C   ILE   114      89.314  43.097  98.576  1.00  0.00           C  
ATOM   1733  O   ILE   114      89.011  44.095  99.269  1.00  0.00           O  
ATOM   1734  CB  ILE   114      87.119  41.566  98.100  1.00  0.00           C  
ATOM   1735  CG1 ILE   114      87.389  41.608  96.561  1.00  0.00           C  
ATOM   1736  CG2 ILE   114      86.064  42.563  98.646  1.00  0.00           C  
ATOM   1737  CD1 ILE   114      86.133  41.486  95.744  1.00  0.00           C  
ATOM   1738  H   ILE   114      88.390  42.466 100.707  1.00  0.00           H  
ATOM   1739  HA  ILE   114      89.204  40.997  98.384  1.00  0.00           H  
ATOM   1740  HB  ILE   114      86.824  40.561  98.403  1.00  0.00           H  
ATOM   1741 HG12 ILE   114      87.843  42.536  96.214  1.00  0.00           H  
ATOM   1742 HG13 ILE   114      87.997  40.748  96.282  1.00  0.00           H  
ATOM   1743 HG21 ILE   114      85.068  42.261  98.323  1.00  0.00           H  
ATOM   1744 HG22 ILE   114      86.092  42.789  99.712  1.00  0.00           H  
ATOM   1745 HG23 ILE   114      86.188  43.537  98.173  1.00  0.00           H  
ATOM   1746 HD11 ILE   114      86.320  41.642  94.682  1.00  0.00           H  
ATOM   1747 HD12 ILE   114      85.682  40.494  95.748  1.00  0.00           H  
ATOM   1748 HD13 ILE   114      85.450  42.279  96.049  1.00  0.00           H  
ATOM   1749  N   GLU   115      90.194  43.214  97.561  1.00  0.00           N  
ATOM   1750  CA  GLU   115      90.820  44.454  97.055  1.00  0.00           C  
ATOM   1751  C   GLU   115      90.288  44.915  95.700  1.00  0.00           C  
ATOM   1752  O   GLU   115      90.027  44.099  94.861  1.00  0.00           O  
ATOM   1753  CB  GLU   115      92.272  44.037  96.786  1.00  0.00           C  
ATOM   1754  CG  GLU   115      93.183  45.256  96.647  1.00  0.00           C  
ATOM   1755  CD  GLU   115      94.666  44.918  96.421  1.00  0.00           C  
ATOM   1756  OE1 GLU   115      94.911  44.410  95.295  1.00  0.00           O  
ATOM   1757  OE2 GLU   115      95.559  45.289  97.184  1.00  0.00           O1-
ATOM   1758  H   GLU   115      90.286  42.385  96.991  1.00  0.00           H  
ATOM   1759  HA  GLU   115      90.942  45.250  97.790  1.00  0.00           H  
ATOM   1760  HB2 GLU   115      92.607  43.410  97.612  1.00  0.00           H  
ATOM   1761  HB3 GLU   115      92.384  43.546  95.819  1.00  0.00           H  
ATOM   1762  HG2 GLU   115      92.822  45.973  95.910  1.00  0.00           H  
ATOM   1763  HG3 GLU   115      93.191  45.793  97.596  1.00  0.00           H  
ATOM   1764  N   ILE   116      90.116  46.220  95.432  1.00  0.00           N  
ATOM   1765  CA  ILE   116      89.515  46.754  94.184  1.00  0.00           C  
ATOM   1766  C   ILE   116      89.954  48.207  94.052  1.00  0.00           C  
ATOM   1767  O   ILE   116      90.114  48.925  94.989  1.00  0.00           O  
ATOM   1768  CB  ILE   116      87.961  46.520  94.297  1.00  0.00           C  
ATOM   1769  CG1 ILE   116      87.281  47.334  93.166  1.00  0.00           C  
ATOM   1770  CG2 ILE   116      87.318  46.911  95.658  1.00  0.00           C  
ATOM   1771  CD1 ILE   116      85.785  46.894  92.927  1.00  0.00           C  
ATOM   1772  H   ILE   116      90.065  46.816  96.245  1.00  0.00           H  
ATOM   1773  HA  ILE   116      89.991  46.114  93.441  1.00  0.00           H  
ATOM   1774  HB  ILE   116      87.751  45.455  94.202  1.00  0.00           H  
ATOM   1775 HG12 ILE   116      87.284  48.413  93.320  1.00  0.00           H  
ATOM   1776 HG13 ILE   116      87.812  47.108  92.241  1.00  0.00           H  
ATOM   1777 HG21 ILE   116      87.520  46.215  96.472  1.00  0.00           H  
ATOM   1778 HG22 ILE   116      87.620  47.897  96.012  1.00  0.00           H  
ATOM   1779 HG23 ILE   116      86.233  46.868  95.563  1.00  0.00           H  
ATOM   1780 HD11 ILE   116      85.724  45.848  92.627  1.00  0.00           H  
ATOM   1781 HD12 ILE   116      85.125  47.061  93.778  1.00  0.00           H  
ATOM   1782 HD13 ILE   116      85.483  47.448  92.038  1.00  0.00           H  
ATOM   1783  N   SER   117      90.101  48.435  92.775  1.00  0.00           N  
ATOM   1784  CA  SER   117      90.281  49.861  92.316  1.00  0.00           C  
ATOM   1785  C   SER   117      89.743  50.110  90.915  1.00  0.00           C  
ATOM   1786  O   SER   117      89.742  49.265  89.977  1.00  0.00           O  
ATOM   1787  CB  SER   117      91.738  50.201  92.360  1.00  0.00           C  
ATOM   1788  OG  SER   117      91.866  51.564  92.156  1.00  0.00           O  
ATOM   1789  H   SER   117      89.805  47.799  92.048  1.00  0.00           H  
ATOM   1790  HA  SER   117      89.739  50.528  92.987  1.00  0.00           H  
ATOM   1791  HB2 SER   117      92.138  49.892  93.326  1.00  0.00           H  
ATOM   1792  HB3 SER   117      92.204  49.590  91.587  1.00  0.00           H  
ATOM   1793  HG  SER   117      92.217  51.593  91.263  1.00  0.00           H  
ATOM   1794  N   LEU   118      89.323  51.355  90.688  1.00  0.00           N  
ATOM   1795  CA  LEU   118      89.189  51.942  89.385  1.00  0.00           C  
ATOM   1796  C   LEU   118      90.263  52.897  89.022  1.00  0.00           C  
ATOM   1797  O   LEU   118      90.457  53.855  89.742  1.00  0.00           O  
ATOM   1798  CB  LEU   118      87.766  52.570  89.440  1.00  0.00           C  
ATOM   1799  CG  LEU   118      87.336  53.142  88.068  1.00  0.00           C  
ATOM   1800  CD1 LEU   118      87.056  52.121  86.963  1.00  0.00           C  
ATOM   1801  CD2 LEU   118      85.983  53.765  88.221  1.00  0.00           C  
ATOM   1802  H   LEU   118      89.301  51.971  91.488  1.00  0.00           H  
ATOM   1803  HA  LEU   118      89.214  51.173  88.613  1.00  0.00           H  
ATOM   1804  HB2 LEU   118      87.133  51.723  89.704  1.00  0.00           H  
ATOM   1805  HB3 LEU   118      87.815  53.363  90.186  1.00  0.00           H  
ATOM   1806  HG  LEU   118      88.007  53.976  87.864  1.00  0.00           H  
ATOM   1807 HD11 LEU   118      86.125  51.574  87.109  1.00  0.00           H  
ATOM   1808 HD12 LEU   118      86.941  52.668  86.026  1.00  0.00           H  
ATOM   1809 HD13 LEU   118      87.885  51.435  86.789  1.00  0.00           H  
ATOM   1810 HD21 LEU   118      85.283  53.070  88.685  1.00  0.00           H  
ATOM   1811 HD22 LEU   118      86.080  54.550  88.972  1.00  0.00           H  
ATOM   1812 HD23 LEU   118      85.449  54.093  87.329  1.00  0.00           H  
ATOM   1813  N   ASP   119      90.933  52.761  87.817  1.00  0.00           N  
ATOM   1814  CA  ASP   119      92.220  53.559  87.542  1.00  0.00           C  
ATOM   1815  C   ASP   119      92.194  54.205  86.167  1.00  0.00           C  
ATOM   1816  O   ASP   119      91.672  53.622  85.211  1.00  0.00           O  
ATOM   1817  CB  ASP   119      93.539  52.816  87.681  1.00  0.00           C  
ATOM   1818  CG  ASP   119      93.765  51.912  88.973  1.00  0.00           C  
ATOM   1819  OD1 ASP   119      93.136  52.142  90.002  1.00  0.00           O  
ATOM   1820  OD2 ASP   119      94.842  51.287  89.025  1.00  0.00           O1-
ATOM   1821  H   ASP   119      90.852  51.894  87.306  1.00  0.00           H  
ATOM   1822  HA  ASP   119      92.217  54.500  88.092  1.00  0.00           H  
ATOM   1823  HB2 ASP   119      93.632  52.148  86.824  1.00  0.00           H  
ATOM   1824  HB3 ASP   119      94.349  53.490  87.400  1.00  0.00           H  
ATOM   1825  N   VAL   120      92.963  55.314  85.894  1.00  0.00           N  
ATOM   1826  CA  VAL   120      93.062  56.039  84.611  1.00  0.00           C  
ATOM   1827  C   VAL   120      94.544  56.565  84.425  1.00  0.00           C  
ATOM   1828  O   VAL   120      95.336  56.569  85.371  1.00  0.00           O  
ATOM   1829  CB  VAL   120      92.069  57.222  84.531  1.00  0.00           C  
ATOM   1830  CG1 VAL   120      90.552  56.795  84.547  1.00  0.00           C  
ATOM   1831  CG2 VAL   120      92.296  58.235  85.605  1.00  0.00           C  
ATOM   1832  H   VAL   120      93.585  55.650  86.616  1.00  0.00           H  
ATOM   1833  HA  VAL   120      92.967  55.388  83.742  1.00  0.00           H  
ATOM   1834  HB  VAL   120      92.279  57.740  83.595  1.00  0.00           H  
ATOM   1835 HG11 VAL   120      90.286  56.035  85.282  1.00  0.00           H  
ATOM   1836 HG12 VAL   120      90.001  57.694  84.823  1.00  0.00           H  
ATOM   1837 HG13 VAL   120      90.263  56.449  83.554  1.00  0.00           H  
ATOM   1838 HG21 VAL   120      93.221  58.804  85.510  1.00  0.00           H  
ATOM   1839 HG22 VAL   120      91.486  58.963  85.560  1.00  0.00           H  
ATOM   1840 HG23 VAL   120      92.352  57.801  86.604  1.00  0.00           H  
ATOM   1841  N   ASP   121      94.930  57.006  83.220  1.00  0.00           N  
ATOM   1842  CA  ASP   121      96.258  57.601  83.053  1.00  0.00           C  
ATOM   1843  C   ASP   121      96.179  59.002  83.712  1.00  0.00           C  
ATOM   1844  O   ASP   121      95.448  59.850  83.148  1.00  0.00           O  
ATOM   1845  CB  ASP   121      96.693  57.672  81.615  1.00  0.00           C  
ATOM   1846  CG  ASP   121      98.098  58.307  81.501  1.00  0.00           C  
ATOM   1847  OD1 ASP   121      99.056  57.740  82.110  1.00  0.00           O  
ATOM   1848  OD2 ASP   121      98.244  59.434  80.967  1.00  0.00           O1-
ATOM   1849  H   ASP   121      94.258  56.941  82.470  1.00  0.00           H  
ATOM   1850  HA  ASP   121      96.988  56.994  83.589  1.00  0.00           H  
ATOM   1851  HB2 ASP   121      96.855  56.665  81.230  1.00  0.00           H  
ATOM   1852  HB3 ASP   121      96.046  58.246  80.952  1.00  0.00           H  
ATOM   1853  N   ALA   122      96.876  59.304  84.771  1.00  0.00           N  
ATOM   1854  CA  ALA   122      96.830  60.646  85.465  1.00  0.00           C  
ATOM   1855  C   ALA   122      98.194  61.381  85.577  1.00  0.00           C  
ATOM   1856  O   ALA   122      98.204  62.622  85.624  1.00  0.00           O  
ATOM   1857  CB  ALA   122      96.171  60.427  86.843  1.00  0.00           C  
ATOM   1858  H   ALA   122      96.996  58.534  85.414  1.00  0.00           H  
ATOM   1859  HA  ALA   122      96.262  61.359  84.868  1.00  0.00           H  
ATOM   1860  HB1 ALA   122      96.703  59.650  87.393  1.00  0.00           H  
ATOM   1861  HB2 ALA   122      96.096  61.351  87.415  1.00  0.00           H  
ATOM   1862  HB3 ALA   122      95.139  60.087  86.762  1.00  0.00           H  
ATOM   1863  N   ASP   123      99.335  60.704  85.436  1.00  0.00           N  
ATOM   1864  CA  ASP   123     100.672  61.377  85.380  1.00  0.00           C  
ATOM   1865  C   ASP   123     100.914  62.108  84.084  1.00  0.00           C  
ATOM   1866  O   ASP   123     101.846  62.820  84.005  1.00  0.00           O  
ATOM   1867  CB  ASP   123     101.827  60.484  85.817  1.00  0.00           C  
ATOM   1868  CG  ASP   123     101.833  59.168  84.991  1.00  0.00           C  
ATOM   1869  OD1 ASP   123     101.973  58.099  85.554  1.00  0.00           O  
ATOM   1870  OD2 ASP   123     101.668  59.152  83.723  1.00  0.00           O1-
ATOM   1871  H   ASP   123      99.334  59.698  85.528  1.00  0.00           H  
ATOM   1872  HA  ASP   123     100.599  62.068  86.220  1.00  0.00           H  
ATOM   1873  HB2 ASP   123     102.787  60.993  85.743  1.00  0.00           H  
ATOM   1874  HB3 ASP   123     101.576  60.151  86.824  1.00  0.00           H  
ATOM   1875  N   ARG   124     100.065  61.803  83.093  1.00  0.00           N  
ATOM   1876  CA  ARG   124     100.110  62.446  81.767  1.00  0.00           C  
ATOM   1877  C   ARG   124     101.177  61.834  80.843  1.00  0.00           C  
ATOM   1878  O   ARG   124     101.345  62.299  79.714  1.00  0.00           O  
ATOM   1879  CB  ARG   124     100.002  63.997  81.833  1.00  0.00           C  
ATOM   1880  CG  ARG   124      98.683  64.470  82.476  1.00  0.00           C  
ATOM   1881  CD  ARG   124      98.670  65.969  82.524  1.00  0.00           C  
ATOM   1882  NE  ARG   124      97.449  66.402  83.295  1.00  0.00           N  
ATOM   1883  CZ  ARG   124      97.369  67.556  83.927  1.00  0.00           C  
ATOM   1884  NH1 ARG   124      98.224  68.513  84.118  1.00  0.00           N1+
ATOM   1885  NH2 ARG   124      96.363  67.792  84.671  1.00  0.00           N  
ATOM   1886  H   ARG   124      99.400  61.074  83.305  1.00  0.00           H  
ATOM   1887  HA  ARG   124      99.184  62.195  81.251  1.00  0.00           H  
ATOM   1888  HB2 ARG   124     100.759  64.415  82.497  1.00  0.00           H  
ATOM   1889  HB3 ARG   124     100.053  64.579  80.913  1.00  0.00           H  
ATOM   1890  HG2 ARG   124      97.854  64.158  81.842  1.00  0.00           H  
ATOM   1891  HG3 ARG   124      98.529  64.174  83.514  1.00  0.00           H  
ATOM   1892  HD2 ARG   124      99.556  66.337  83.041  1.00  0.00           H  
ATOM   1893  HD3 ARG   124      98.558  66.370  81.516  1.00  0.00           H  
ATOM   1894  HE  ARG   124      96.781  65.678  83.521  1.00  0.00           H  
ATOM   1895 HH11 ARG   124      99.142  68.450  83.701  1.00  0.00           H  
ATOM   1896 HH12 ARG   124      97.953  69.311  84.674  1.00  0.00           H  
ATOM   1897 HH21 ARG   124      95.685  67.070  84.869  1.00  0.00           H  
ATOM   1898 HH22 ARG   124      96.210  68.733  85.002  1.00  0.00           H  
ATOM   1899  N   ASP   125     101.778  60.765  81.250  1.00  0.00           N  
ATOM   1900  CA  ASP   125     102.771  60.061  80.478  1.00  0.00           C  
ATOM   1901  C   ASP   125     102.108  59.064  79.472  1.00  0.00           C  
ATOM   1902  O   ASP   125     102.830  58.555  78.652  1.00  0.00           O  
ATOM   1903  CB  ASP   125     103.730  59.273  81.400  1.00  0.00           C  
ATOM   1904  CG  ASP   125     103.454  57.693  81.422  1.00  0.00           C  
ATOM   1905  OD1 ASP   125     104.315  56.905  81.053  1.00  0.00           O  
ATOM   1906  OD2 ASP   125     102.207  57.377  81.574  1.00  0.00           O1-
ATOM   1907  H   ASP   125     101.602  60.436  82.189  1.00  0.00           H  
ATOM   1908  HA  ASP   125     103.363  60.785  79.919  1.00  0.00           H  
ATOM   1909  HB2 ASP   125     104.709  59.399  80.937  1.00  0.00           H  
ATOM   1910  HB3 ASP   125     104.010  59.611  82.398  1.00  0.00           H  
ATOM   1911  N   GLY   126     100.788  58.966  79.443  1.00  0.00           N  
ATOM   1912  CA  GLY   126     100.074  58.202  78.387  1.00  0.00           C  
ATOM   1913  C   GLY   126      99.878  56.642  78.591  1.00  0.00           C  
ATOM   1914  O   GLY   126      99.463  55.953  77.672  1.00  0.00           O  
ATOM   1915  H   GLY   126     100.268  59.198  80.277  1.00  0.00           H  
ATOM   1916  HA2 GLY   126      99.167  58.790  78.245  1.00  0.00           H  
ATOM   1917  HA3 GLY   126     100.597  58.332  77.439  1.00  0.00           H  
ATOM   1918  N   VAL   127     100.154  56.075  79.816  1.00  0.00           N  
ATOM   1919  CA  VAL   127      99.922  54.633  80.158  1.00  0.00           C  
ATOM   1920  C   VAL   127      99.304  54.526  81.649  1.00  0.00           C  
ATOM   1921  O   VAL   127      99.798  55.058  82.642  1.00  0.00           O  
ATOM   1922  CB  VAL   127     101.248  53.901  80.153  1.00  0.00           C  
ATOM   1923  CG1 VAL   127     101.129  52.350  80.418  1.00  0.00           C  
ATOM   1924  CG2 VAL   127     101.996  53.944  78.786  1.00  0.00           C  
ATOM   1925  H   VAL   127     100.453  56.707  80.545  1.00  0.00           H  
ATOM   1926  HA  VAL   127      99.211  54.149  79.488  1.00  0.00           H  
ATOM   1927  HB  VAL   127     101.871  54.311  80.948  1.00  0.00           H  
ATOM   1928 HG11 VAL   127     102.109  52.014  80.759  1.00  0.00           H  
ATOM   1929 HG12 VAL   127     100.444  52.075  81.220  1.00  0.00           H  
ATOM   1930 HG13 VAL   127     100.933  51.757  79.525  1.00  0.00           H  
ATOM   1931 HG21 VAL   127     102.391  54.945  78.609  1.00  0.00           H  
ATOM   1932 HG22 VAL   127     102.791  53.199  78.807  1.00  0.00           H  
ATOM   1933 HG23 VAL   127     101.347  53.692  77.948  1.00  0.00           H  
ATOM   1934  N   VAL   128      98.121  53.849  81.739  1.00  0.00           N  
ATOM   1935  CA  VAL   128      97.243  53.717  82.896  1.00  0.00           C  
ATOM   1936  C   VAL   128      97.927  53.119  84.089  1.00  0.00           C  
ATOM   1937  O   VAL   128      97.901  51.942  84.380  1.00  0.00           O  
ATOM   1938  CB  VAL   128      95.968  52.866  82.552  1.00  0.00           C  
ATOM   1939  CG1 VAL   128      94.920  52.913  83.599  1.00  0.00           C  
ATOM   1940  CG2 VAL   128      95.328  53.163  81.158  1.00  0.00           C  
ATOM   1941  H   VAL   128      97.762  53.340  80.944  1.00  0.00           H  
ATOM   1942  HA  VAL   128      96.901  54.714  83.175  1.00  0.00           H  
ATOM   1943  HB  VAL   128      96.309  51.851  82.350  1.00  0.00           H  
ATOM   1944 HG11 VAL   128      93.940  52.617  83.224  1.00  0.00           H  
ATOM   1945 HG12 VAL   128      95.224  52.295  84.444  1.00  0.00           H  
ATOM   1946 HG13 VAL   128      94.947  53.960  83.900  1.00  0.00           H  
ATOM   1947 HG21 VAL   128      96.066  53.167  80.355  1.00  0.00           H  
ATOM   1948 HG22 VAL   128      94.698  52.306  80.921  1.00  0.00           H  
ATOM   1949 HG23 VAL   128      94.809  54.121  81.115  1.00  0.00           H  
ATOM   1950  N   GLU   129      98.533  54.033  84.931  1.00  0.00           N  
ATOM   1951  CA  GLU   129      99.396  53.605  86.058  1.00  0.00           C  
ATOM   1952  C   GLU   129      98.528  52.989  87.273  1.00  0.00           C  
ATOM   1953  O   GLU   129      97.335  53.317  87.395  1.00  0.00           O  
ATOM   1954  CB  GLU   129     100.265  54.755  86.572  1.00  0.00           C  
ATOM   1955  CG  GLU   129      99.522  55.960  87.202  1.00  0.00           C  
ATOM   1956  CD  GLU   129      99.045  56.990  86.196  1.00  0.00           C  
ATOM   1957  OE1 GLU   129      99.231  56.787  84.984  1.00  0.00           O  
ATOM   1958  OE2 GLU   129      98.468  58.009  86.521  1.00  0.00           O1-
ATOM   1959  H   GLU   129      98.363  55.014  84.758  1.00  0.00           H  
ATOM   1960  HA  GLU   129     100.064  52.851  85.640  1.00  0.00           H  
ATOM   1961  HB2 GLU   129     100.874  54.276  87.339  1.00  0.00           H  
ATOM   1962  HB3 GLU   129     100.925  55.138  85.794  1.00  0.00           H  
ATOM   1963  HG2 GLU   129      98.699  55.569  87.799  1.00  0.00           H  
ATOM   1964  HG3 GLU   129     100.116  56.549  87.902  1.00  0.00           H  
ATOM   1965  N   LYS   130      99.145  52.223  88.152  1.00  0.00           N  
ATOM   1966  CA  LYS   130      98.522  51.623  89.345  1.00  0.00           C  
ATOM   1967  C   LYS   130      98.037  52.683  90.359  1.00  0.00           C  
ATOM   1968  O   LYS   130      98.817  53.208  91.141  1.00  0.00           O  
ATOM   1969  CB  LYS   130      99.331  50.535  89.998  1.00  0.00           C  
ATOM   1970  CG  LYS   130      98.609  49.753  91.100  1.00  0.00           C  
ATOM   1971  CD  LYS   130      99.501  49.142  92.178  1.00  0.00           C  
ATOM   1972  CE  LYS   130     100.612  48.289  91.528  1.00  0.00           C  
ATOM   1973  NZ  LYS   130     100.113  46.998  91.058  1.00  0.00           N1+
ATOM   1974  H   LYS   130     100.125  51.992  88.070  1.00  0.00           H  
ATOM   1975  HA  LYS   130      97.653  51.087  88.963  1.00  0.00           H  
ATOM   1976  HB2 LYS   130      99.678  49.848  89.227  1.00  0.00           H  
ATOM   1977  HB3 LYS   130     100.207  51.047  90.397  1.00  0.00           H  
ATOM   1978  HG2 LYS   130      98.026  50.494  91.645  1.00  0.00           H  
ATOM   1979  HG3 LYS   130      97.912  49.108  90.564  1.00  0.00           H  
ATOM   1980  HD2 LYS   130      99.849  50.060  92.650  1.00  0.00           H  
ATOM   1981  HD3 LYS   130      98.933  48.455  92.806  1.00  0.00           H  
ATOM   1982  HE2 LYS   130     101.109  48.853  90.739  1.00  0.00           H  
ATOM   1983  HE3 LYS   130     101.399  48.099  92.258  1.00  0.00           H  
ATOM   1984  HZ1 LYS   130      99.587  47.075  90.199  1.00  0.00           H  
ATOM   1985  HZ2 LYS   130     100.891  46.396  90.828  1.00  0.00           H  
ATOM   1986  HZ3 LYS   130      99.489  46.503  91.679  1.00  0.00           H  
ATOM   1987  N   ASN   131      96.717  52.969  90.315  1.00  0.00           N  
ATOM   1988  CA  ASN   131      95.958  53.738  91.275  1.00  0.00           C  
ATOM   1989  C   ASN   131      96.621  55.065  91.682  1.00  0.00           C  
ATOM   1990  O   ASN   131      96.917  55.271  92.853  1.00  0.00           O  
ATOM   1991  CB  ASN   131      95.782  52.765  92.487  1.00  0.00           C  
ATOM   1992  CG  ASN   131      94.925  53.312  93.591  1.00  0.00           C  
ATOM   1993  ND2 ASN   131      95.325  53.130  94.792  1.00  0.00           N  
ATOM   1994  OD1 ASN   131      93.949  53.907  93.384  1.00  0.00           O  
ATOM   1995  H   ASN   131      96.154  52.565  89.581  1.00  0.00           H  
ATOM   1996  HA  ASN   131      94.974  53.925  90.844  1.00  0.00           H  
ATOM   1997  HB2 ASN   131      95.310  51.860  92.104  1.00  0.00           H  
ATOM   1998  HB3 ASN   131      96.792  52.614  92.866  1.00  0.00           H  
ATOM   1999 HD21 ASN   131      94.769  53.544  95.526  1.00  0.00           H  
ATOM   2000 HD22 ASN   131      96.115  52.541  95.015  1.00  0.00           H  
ATOM   2001  N   ASN   132      96.758  55.944  90.683  1.00  0.00           N  
ATOM   2002  CA  ASN   132      97.460  57.157  90.901  1.00  0.00           C  
ATOM   2003  C   ASN   132      97.015  57.969  92.121  1.00  0.00           C  
ATOM   2004  O   ASN   132      95.793  58.260  92.184  1.00  0.00           O  
ATOM   2005  CB  ASN   132      97.422  58.153  89.588  1.00  0.00           C  
ATOM   2006  CG  ASN   132      98.322  59.319  89.706  1.00  0.00           C  
ATOM   2007  ND2 ASN   132      99.194  59.479  88.697  1.00  0.00           N  
ATOM   2008  OD1 ASN   132      98.429  60.033  90.706  1.00  0.00           O  
ATOM   2009  H   ASN   132      96.502  55.707  89.735  1.00  0.00           H  
ATOM   2010  HA  ASN   132      98.504  56.849  90.958  1.00  0.00           H  
ATOM   2011  HB2 ASN   132      97.652  57.509  88.739  1.00  0.00           H  
ATOM   2012  HB3 ASN   132      96.368  58.403  89.470  1.00  0.00           H  
ATOM   2013 HD21 ASN   132      99.782  60.299  88.720  1.00  0.00           H  
ATOM   2014 HD22 ASN   132      99.051  59.017  87.810  1.00  0.00           H  
ATOM   2015  N   PRO   133      97.878  58.389  93.033  1.00  0.00           N  
ATOM   2016  CA  PRO   133      97.482  59.189  94.243  1.00  0.00           C  
ATOM   2017  C   PRO   133      96.659  60.438  94.035  1.00  0.00           C  
ATOM   2018  O   PRO   133      96.147  60.983  95.024  1.00  0.00           O  
ATOM   2019  CB  PRO   133      98.750  59.538  94.949  1.00  0.00           C  
ATOM   2020  CG  PRO   133      99.622  58.327  94.722  1.00  0.00           C  
ATOM   2021  CD  PRO   133      99.262  57.959  93.228  1.00  0.00           C  
ATOM   2022  HA  PRO   133      96.881  58.486  94.821  1.00  0.00           H  
ATOM   2023  HB2 PRO   133      99.179  60.424  94.481  1.00  0.00           H  
ATOM   2024  HB3 PRO   133      98.588  59.604  96.025  1.00  0.00           H  
ATOM   2025  HG2 PRO   133     100.652  58.583  94.972  1.00  0.00           H  
ATOM   2026  HG3 PRO   133      99.252  57.559  95.401  1.00  0.00           H  
ATOM   2027  HD2 PRO   133      99.897  58.519  92.541  1.00  0.00           H  
ATOM   2028  HD3 PRO   133      99.275  56.879  93.087  1.00  0.00           H  
ATOM   2029  N   LYS   134      96.560  60.985  92.779  1.00  0.00           N  
ATOM   2030  CA  LYS   134      95.710  62.112  92.243  1.00  0.00           C  
ATOM   2031  C   LYS   134      94.670  61.657  91.173  1.00  0.00           C  
ATOM   2032  O   LYS   134      94.248  62.435  90.271  1.00  0.00           O  
ATOM   2033  CB  LYS   134      96.681  63.159  91.769  1.00  0.00           C  
ATOM   2034  CG  LYS   134      97.722  63.787  92.692  1.00  0.00           C  
ATOM   2035  CD  LYS   134      96.895  64.349  93.838  1.00  0.00           C  
ATOM   2036  CE  LYS   134      97.978  65.094  94.674  1.00  0.00           C  
ATOM   2037  NZ  LYS   134      99.031  64.288  95.338  1.00  0.00           N1+
ATOM   2038  H   LYS   134      97.131  60.526  92.084  1.00  0.00           H  
ATOM   2039  HA  LYS   134      95.149  62.516  93.085  1.00  0.00           H  
ATOM   2040  HB2 LYS   134      97.256  62.793  90.918  1.00  0.00           H  
ATOM   2041  HB3 LYS   134      96.154  63.991  91.301  1.00  0.00           H  
ATOM   2042  HG2 LYS   134      98.329  63.006  93.150  1.00  0.00           H  
ATOM   2043  HG3 LYS   134      98.251  64.510  92.070  1.00  0.00           H  
ATOM   2044  HD2 LYS   134      96.074  65.044  93.661  1.00  0.00           H  
ATOM   2045  HD3 LYS   134      96.460  63.557  94.448  1.00  0.00           H  
ATOM   2046  HE2 LYS   134      98.347  65.811  93.941  1.00  0.00           H  
ATOM   2047  HE3 LYS   134      97.375  65.583  95.439  1.00  0.00           H  
ATOM   2048  HZ1 LYS   134      99.374  63.559  94.729  1.00  0.00           H  
ATOM   2049  HZ2 LYS   134      99.911  64.742  95.537  1.00  0.00           H  
ATOM   2050  HZ3 LYS   134      98.693  63.739  96.115  1.00  0.00           H  
ATOM   2051  N   LYS   135      94.217  60.417  91.114  1.00  0.00           N  
ATOM   2052  CA  LYS   135      93.294  59.922  90.017  1.00  0.00           C  
ATOM   2053  C   LYS   135      91.905  60.631  89.979  1.00  0.00           C  
ATOM   2054  O   LYS   135      91.179  60.550  89.009  1.00  0.00           O  
ATOM   2055  CB  LYS   135      93.115  58.416  90.133  1.00  0.00           C  
ATOM   2056  CG  LYS   135      92.172  57.873  91.234  1.00  0.00           C  
ATOM   2057  CD  LYS   135      92.208  56.333  91.147  1.00  0.00           C  
ATOM   2058  CE  LYS   135      91.204  55.758  92.180  1.00  0.00           C  
ATOM   2059  NZ  LYS   135      91.245  54.259  92.282  1.00  0.00           N1+
ATOM   2060  H   LYS   135      94.416  59.816  91.902  1.00  0.00           H  
ATOM   2061  HA  LYS   135      93.776  60.145  89.065  1.00  0.00           H  
ATOM   2062  HB2 LYS   135      92.720  58.073  89.177  1.00  0.00           H  
ATOM   2063  HB3 LYS   135      94.065  57.944  90.383  1.00  0.00           H  
ATOM   2064  HG2 LYS   135      92.555  58.240  92.187  1.00  0.00           H  
ATOM   2065  HG3 LYS   135      91.174  58.294  91.114  1.00  0.00           H  
ATOM   2066  HD2 LYS   135      92.017  56.034  90.116  1.00  0.00           H  
ATOM   2067  HD3 LYS   135      93.238  56.098  91.418  1.00  0.00           H  
ATOM   2068  HE2 LYS   135      91.463  56.185  93.149  1.00  0.00           H  
ATOM   2069  HE3 LYS   135      90.203  56.025  91.842  1.00  0.00           H  
ATOM   2070  HZ1 LYS   135      90.349  54.024  92.685  1.00  0.00           H  
ATOM   2071  HZ2 LYS   135      91.212  53.759  91.405  1.00  0.00           H  
ATOM   2072  HZ3 LYS   135      92.015  53.954  92.861  1.00  0.00           H  
ATOM   2073  N   ALA   136      91.487  61.191  91.124  1.00  0.00           N  
ATOM   2074  CA  ALA   136      90.107  61.784  91.280  1.00  0.00           C  
ATOM   2075  C   ALA   136      89.949  63.365  91.302  1.00  0.00           C  
ATOM   2076  O   ALA   136      88.975  63.902  91.902  1.00  0.00           O  
ATOM   2077  CB  ALA   136      89.384  61.237  92.522  1.00  0.00           C  
ATOM   2078  H   ALA   136      92.111  61.128  91.915  1.00  0.00           H  
ATOM   2079  HA  ALA   136      89.540  61.507  90.392  1.00  0.00           H  
ATOM   2080  HB1 ALA   136      88.329  61.507  92.572  1.00  0.00           H  
ATOM   2081  HB2 ALA   136      89.465  60.152  92.463  1.00  0.00           H  
ATOM   2082  HB3 ALA   136      89.807  61.463  93.501  1.00  0.00           H  
ATOM   2083  N   SER   137      90.916  64.066  90.829  1.00  0.00           N  
ATOM   2084  CA  SER   137      90.980  65.501  90.746  1.00  0.00           C  
ATOM   2085  C   SER   137      91.806  66.003  89.601  1.00  0.00           C  
ATOM   2086  O   SER   137      92.672  65.301  89.180  1.00  0.00           O  
ATOM   2087  CB  SER   137      91.653  66.097  92.000  1.00  0.00           C  
ATOM   2088  OG  SER   137      91.112  65.647  93.193  1.00  0.00           O  
ATOM   2089  H   SER   137      91.684  63.657  90.317  1.00  0.00           H  
ATOM   2090  HA  SER   137      89.982  65.930  90.649  1.00  0.00           H  
ATOM   2091  HB2 SER   137      92.733  65.961  92.047  1.00  0.00           H  
ATOM   2092  HB3 SER   137      91.438  67.164  91.944  1.00  0.00           H  
ATOM   2093  HG  SER   137      90.278  66.083  93.382  1.00  0.00           H  
ATOM   2094  N   TRP   138      91.537  67.212  89.150  1.00  0.00           N  
ATOM   2095  CA  TRP   138      92.243  67.843  87.975  1.00  0.00           C  
ATOM   2096  C   TRP   138      93.125  69.123  88.300  1.00  0.00           C  
ATOM   2097  O   TRP   138      92.553  70.023  88.938  1.00  0.00           O  
ATOM   2098  CB  TRP   138      91.319  68.171  86.854  1.00  0.00           C  
ATOM   2099  CG  TRP   138      91.907  67.817  85.524  1.00  0.00           C  
ATOM   2100  CD1 TRP   138      91.758  66.622  84.999  1.00  0.00           C  
ATOM   2101  CD2 TRP   138      92.774  68.604  84.610  1.00  0.00           C  
ATOM   2102  CE2 TRP   138      93.045  67.770  83.525  1.00  0.00           C  
ATOM   2103  CE3 TRP   138      93.342  69.911  84.600  1.00  0.00           C  
ATOM   2104  NE1 TRP   138      92.560  66.531  83.817  1.00  0.00           N  
ATOM   2105  CZ2 TRP   138      93.807  68.214  82.428  1.00  0.00           C  
ATOM   2106  CZ3 TRP   138      94.076  70.353  83.460  1.00  0.00           C  
ATOM   2107  CH2 TRP   138      94.313  69.520  82.383  1.00  0.00           C  
ATOM   2108  H   TRP   138      90.777  67.784  89.489  1.00  0.00           H  
ATOM   2109  HA  TRP   138      92.930  67.101  87.567  1.00  0.00           H  
ATOM   2110  HB2 TRP   138      90.362  67.718  87.116  1.00  0.00           H  
ATOM   2111  HB3 TRP   138      91.065  69.229  86.787  1.00  0.00           H  
ATOM   2112  HD1 TRP   138      91.223  65.753  85.352  1.00  0.00           H  
ATOM   2113  HE1 TRP   138      92.728  65.701  83.268  1.00  0.00           H  
ATOM   2114  HE3 TRP   138      93.229  70.669  85.361  1.00  0.00           H  
ATOM   2115  HZ2 TRP   138      94.234  67.487  81.752  1.00  0.00           H  
ATOM   2116  HZ3 TRP   138      94.647  71.265  83.563  1.00  0.00           H  
ATOM   2117  HH2 TRP   138      94.942  69.775  81.543  1.00  0.00           H  
ATOM   2118  N   THR   139      94.303  69.162  87.843  1.00  0.00           N  
ATOM   2119  CA  THR   139      95.180  70.365  88.090  1.00  0.00           C  
ATOM   2120  C   THR   139      96.029  70.752  86.913  1.00  0.00           C  
ATOM   2121  O   THR   139      96.827  69.965  86.340  1.00  0.00           O  
ATOM   2122  CB  THR   139      96.024  70.176  89.385  1.00  0.00           C  
ATOM   2123  CG2 THR   139      95.227  69.978  90.635  1.00  0.00           C  
ATOM   2124  OG1 THR   139      96.989  69.062  89.236  1.00  0.00           O  
ATOM   2125  H   THR   139      94.702  68.374  87.353  1.00  0.00           H  
ATOM   2126  HA  THR   139      94.464  71.169  88.265  1.00  0.00           H  
ATOM   2127  HB  THR   139      96.710  71.017  89.485  1.00  0.00           H  
ATOM   2128  HG1 THR   139      97.252  68.902  90.145  1.00  0.00           H  
ATOM   2129 HG21 THR   139      94.343  70.611  90.718  1.00  0.00           H  
ATOM   2130 HG22 THR   139      94.909  68.940  90.738  1.00  0.00           H  
ATOM   2131 HG23 THR   139      95.923  70.244  91.431  1.00  0.00           H  
ATOM   2132  N   TRP   140      95.998  72.005  86.541  1.00  0.00           N  
ATOM   2133  CA  TRP   140      96.613  72.599  85.358  1.00  0.00           C  
ATOM   2134  C   TRP   140      98.102  72.889  85.496  1.00  0.00           C  
ATOM   2135  O   TRP   140      98.764  72.583  86.537  1.00  0.00           O  
ATOM   2136  CB  TRP   140      95.950  73.998  85.154  1.00  0.00           C  
ATOM   2137  CG  TRP   140      94.522  74.016  84.660  1.00  0.00           C  
ATOM   2138  CD1 TRP   140      93.511  74.394  85.466  1.00  0.00           C  
ATOM   2139  CD2 TRP   140      94.005  73.876  83.331  1.00  0.00           C  
ATOM   2140  CE2 TRP   140      92.562  74.014  83.322  1.00  0.00           C  
ATOM   2141  CE3 TRP   140      94.632  73.730  82.008  1.00  0.00           C  
ATOM   2142  NE1 TRP   140      92.362  74.477  84.668  1.00  0.00           N  
ATOM   2143  CZ2 TRP   140      91.706  73.916  82.192  1.00  0.00           C  
ATOM   2144  CZ3 TRP   140      93.790  73.841  80.829  1.00  0.00           C  
ATOM   2145  CH2 TRP   140      92.329  73.807  80.924  1.00  0.00           C  
ATOM   2146  H   TRP   140      95.600  72.632  87.225  1.00  0.00           H  
ATOM   2147  HA  TRP   140      96.479  72.038  84.433  1.00  0.00           H  
ATOM   2148  HB2 TRP   140      95.898  74.419  86.158  1.00  0.00           H  
ATOM   2149  HB3 TRP   140      96.497  74.526  84.372  1.00  0.00           H  
ATOM   2150  HD1 TRP   140      93.600  74.609  86.521  1.00  0.00           H  
ATOM   2151  HE1 TRP   140      91.436  74.783  84.928  1.00  0.00           H  
ATOM   2152  HE3 TRP   140      95.701  73.682  81.863  1.00  0.00           H  
ATOM   2153  HZ2 TRP   140      90.657  74.172  82.214  1.00  0.00           H  
ATOM   2154  HZ3 TRP   140      94.242  73.939  79.853  1.00  0.00           H  
ATOM   2155  HH2 TRP   140      91.677  73.902  80.068  1.00  0.00           H  
ATOM   2156  N   GLY   141      98.809  73.255  84.428  1.00  0.00           N  
ATOM   2157  CA  GLY   141     100.285  73.438  84.374  1.00  0.00           C  
ATOM   2158  C   GLY   141     101.209  72.148  84.328  1.00  0.00           C  
ATOM   2159  O   GLY   141     100.696  71.050  84.558  1.00  0.00           O  
ATOM   2160  H   GLY   141      98.304  73.432  83.572  1.00  0.00           H  
ATOM   2161  HA2 GLY   141     100.515  74.055  83.505  1.00  0.00           H  
ATOM   2162  HA3 GLY   141     100.596  73.849  85.334  1.00  0.00           H  
ATOM   2163  N   PRO   142     102.522  72.290  84.032  1.00  0.00           N  
ATOM   2164  CA  PRO   142     103.484  71.216  83.768  1.00  0.00           C  
ATOM   2165  C   PRO   142     103.612  70.245  84.877  1.00  0.00           C  
ATOM   2166  O   PRO   142     103.386  69.045  84.806  1.00  0.00           O  
ATOM   2167  CB  PRO   142     104.761  71.996  83.491  1.00  0.00           C  
ATOM   2168  CG  PRO   142     104.598  73.341  84.118  1.00  0.00           C  
ATOM   2169  CD  PRO   142     103.164  73.593  83.937  1.00  0.00           C  
ATOM   2170  HA  PRO   142     103.310  70.717  82.814  1.00  0.00           H  
ATOM   2171  HB2 PRO   142     105.578  71.554  84.061  1.00  0.00           H  
ATOM   2172  HB3 PRO   142     104.919  72.155  82.425  1.00  0.00           H  
ATOM   2173  HG2 PRO   142     104.881  73.248  85.167  1.00  0.00           H  
ATOM   2174  HG3 PRO   142     105.219  74.058  83.582  1.00  0.00           H  
ATOM   2175  HD2 PRO   142     102.762  74.324  84.638  1.00  0.00           H  
ATOM   2176  HD3 PRO   142     103.010  73.999  82.937  1.00  0.00           H  
ATOM   2177  N   GLU   143     103.818  70.750  86.080  1.00  0.00           N  
ATOM   2178  CA  GLU   143     103.955  69.878  87.275  1.00  0.00           C  
ATOM   2179  C   GLU   143     102.611  69.302  87.698  1.00  0.00           C  
ATOM   2180  O   GLU   143     102.498  68.508  88.594  1.00  0.00           O  
ATOM   2181  CB  GLU   143     104.584  70.669  88.523  1.00  0.00           C  
ATOM   2182  CG  GLU   143     103.785  71.820  89.030  1.00  0.00           C  
ATOM   2183  CD  GLU   143     103.766  73.114  88.188  1.00  0.00           C  
ATOM   2184  OE1 GLU   143     104.712  73.936  88.170  1.00  0.00           O  
ATOM   2185  OE2 GLU   143     102.729  73.194  87.438  1.00  0.00           O1-
ATOM   2186  H   GLU   143     103.812  71.755  86.187  1.00  0.00           H  
ATOM   2187  HA  GLU   143     104.643  69.051  87.095  1.00  0.00           H  
ATOM   2188  HB2 GLU   143     104.633  69.857  89.247  1.00  0.00           H  
ATOM   2189  HB3 GLU   143     105.509  71.062  88.103  1.00  0.00           H  
ATOM   2190  HG2 GLU   143     102.760  71.554  89.288  1.00  0.00           H  
ATOM   2191  HG3 GLU   143     104.282  72.155  89.940  1.00  0.00           H  
ATOM   2192  N   GLY   144     101.454  69.763  87.116  1.00  0.00           N  
ATOM   2193  CA  GLY   144     100.070  69.345  87.269  1.00  0.00           C  
ATOM   2194  C   GLY   144      99.861  67.765  87.144  1.00  0.00           C  
ATOM   2195  O   GLY   144     100.794  67.003  86.817  1.00  0.00           O  
ATOM   2196  H   GLY   144     101.574  70.499  86.434  1.00  0.00           H  
ATOM   2197  HA2 GLY   144      99.733  69.738  88.229  1.00  0.00           H  
ATOM   2198  HA3 GLY   144      99.398  69.705  86.490  1.00  0.00           H  
ATOM   2199  N   GLN   145      98.620  67.315  87.458  1.00  0.00           N  
ATOM   2200  CA  GLN   145      98.135  66.011  87.428  1.00  0.00           C  
ATOM   2201  C   GLN   145      96.669  65.914  87.066  1.00  0.00           C  
ATOM   2202  O   GLN   145      95.821  66.710  87.362  1.00  0.00           O  
ATOM   2203  CB  GLN   145      98.418  65.230  88.698  1.00  0.00           C  
ATOM   2204  CG  GLN   145      99.804  65.220  89.304  1.00  0.00           C  
ATOM   2205  CD  GLN   145     100.692  64.169  88.728  1.00  0.00           C  
ATOM   2206  NE2 GLN   145     101.515  64.473  87.767  1.00  0.00           N  
ATOM   2207  OE1 GLN   145     100.649  62.988  89.151  1.00  0.00           O  
ATOM   2208  H   GLN   145      97.928  67.958  87.816  1.00  0.00           H  
ATOM   2209  HA  GLN   145      98.674  65.488  86.639  1.00  0.00           H  
ATOM   2210  HB2 GLN   145      97.824  65.616  89.526  1.00  0.00           H  
ATOM   2211  HB3 GLN   145      98.190  64.177  88.535  1.00  0.00           H  
ATOM   2212  HG2 GLN   145     100.218  66.210  89.492  1.00  0.00           H  
ATOM   2213  HG3 GLN   145      99.756  64.825  90.319  1.00  0.00           H  
ATOM   2214 HE21 GLN   145     102.143  63.756  87.434  1.00  0.00           H  
ATOM   2215 HE22 GLN   145     101.560  65.451  87.518  1.00  0.00           H  
ATOM   2216  N   GLY   146      96.264  64.789  86.486  1.00  0.00           N  
ATOM   2217  CA  GLY   146      94.931  64.361  86.088  1.00  0.00           C  
ATOM   2218  C   GLY   146      94.688  63.894  84.693  1.00  0.00           C  
ATOM   2219  O   GLY   146      95.415  64.289  83.799  1.00  0.00           O  
ATOM   2220  H   GLY   146      96.972  64.081  86.357  1.00  0.00           H  
ATOM   2221  HA2 GLY   146      94.606  63.542  86.730  1.00  0.00           H  
ATOM   2222  HA3 GLY   146      94.168  65.091  86.357  1.00  0.00           H  
ATOM   2223  N   ALA   147      93.740  63.020  84.481  1.00  0.00           N  
ATOM   2224  CA  ALA   147      93.643  62.392  83.112  1.00  0.00           C  
ATOM   2225  C   ALA   147      93.052  63.242  81.981  1.00  0.00           C  
ATOM   2226  O   ALA   147      92.419  64.288  82.188  1.00  0.00           O  
ATOM   2227  CB  ALA   147      92.752  61.201  83.314  1.00  0.00           C  
ATOM   2228  H   ALA   147      93.193  62.599  85.218  1.00  0.00           H  
ATOM   2229  HA  ALA   147      94.617  62.074  82.740  1.00  0.00           H  
ATOM   2230  HB1 ALA   147      93.001  60.735  84.268  1.00  0.00           H  
ATOM   2231  HB2 ALA   147      91.703  61.447  83.476  1.00  0.00           H  
ATOM   2232  HB3 ALA   147      92.802  60.495  82.485  1.00  0.00           H  
ATOM   2233  N   ILE   148      93.174  62.795  80.709  1.00  0.00           N  
ATOM   2234  CA  ILE   148      92.982  63.634  79.516  1.00  0.00           C  
ATOM   2235  C   ILE   148      92.281  62.843  78.418  1.00  0.00           C  
ATOM   2236  O   ILE   148      92.601  61.692  78.317  1.00  0.00           O  
ATOM   2237  CB  ILE   148      94.267  64.311  78.973  1.00  0.00           C  
ATOM   2238  CG1 ILE   148      94.871  65.525  79.875  1.00  0.00           C  
ATOM   2239  CG2 ILE   148      94.177  64.809  77.554  1.00  0.00           C  
ATOM   2240  CD1 ILE   148      96.133  66.196  79.430  1.00  0.00           C  
ATOM   2241  H   ILE   148      93.600  61.892  80.552  1.00  0.00           H  
ATOM   2242  HA  ILE   148      92.238  64.381  79.794  1.00  0.00           H  
ATOM   2243  HB  ILE   148      95.076  63.580  78.997  1.00  0.00           H  
ATOM   2244 HG12 ILE   148      94.140  66.327  79.977  1.00  0.00           H  
ATOM   2245 HG13 ILE   148      95.132  64.993  80.790  1.00  0.00           H  
ATOM   2246 HG21 ILE   148      94.202  63.956  76.876  1.00  0.00           H  
ATOM   2247 HG22 ILE   148      93.231  65.349  77.588  1.00  0.00           H  
ATOM   2248 HG23 ILE   148      94.951  65.540  77.319  1.00  0.00           H  
ATOM   2249 HD11 ILE   148      95.869  66.872  78.616  1.00  0.00           H  
ATOM   2250 HD12 ILE   148      96.660  66.720  80.227  1.00  0.00           H  
ATOM   2251 HD13 ILE   148      96.924  65.478  79.214  1.00  0.00           H  
ATOM   2252  N   LEU   149      91.277  63.457  77.761  1.00  0.00           N  
ATOM   2253  CA  LEU   149      90.390  62.927  76.718  1.00  0.00           C  
ATOM   2254  C   LEU   149      90.306  63.801  75.411  1.00  0.00           C  
ATOM   2255  O   LEU   149      90.338  65.003  75.535  1.00  0.00           O  
ATOM   2256  CB  LEU   149      89.024  62.671  77.390  1.00  0.00           C  
ATOM   2257  CG  LEU   149      88.054  61.919  76.514  1.00  0.00           C  
ATOM   2258  CD1 LEU   149      88.529  60.501  76.138  1.00  0.00           C  
ATOM   2259  CD2 LEU   149      86.786  61.670  77.291  1.00  0.00           C  
ATOM   2260  H   LEU   149      91.021  64.409  77.981  1.00  0.00           H  
ATOM   2261  HA  LEU   149      90.762  62.006  76.268  1.00  0.00           H  
ATOM   2262  HB2 LEU   149      89.224  62.029  78.248  1.00  0.00           H  
ATOM   2263  HB3 LEU   149      88.531  63.629  77.553  1.00  0.00           H  
ATOM   2264  HG  LEU   149      87.750  62.378  75.574  1.00  0.00           H  
ATOM   2265 HD11 LEU   149      87.730  60.055  75.545  1.00  0.00           H  
ATOM   2266 HD12 LEU   149      89.365  60.544  75.440  1.00  0.00           H  
ATOM   2267 HD13 LEU   149      88.604  59.822  76.987  1.00  0.00           H  
ATOM   2268 HD21 LEU   149      86.452  62.594  77.764  1.00  0.00           H  
ATOM   2269 HD22 LEU   149      85.892  61.335  76.765  1.00  0.00           H  
ATOM   2270 HD23 LEU   149      86.907  60.876  78.028  1.00  0.00           H  
ATOM   2271  N   LEU   150      90.293  63.141  74.200  1.00  0.00           N  
ATOM   2272  CA  LEU   150      89.943  63.817  72.931  1.00  0.00           C  
ATOM   2273  C   LEU   150      88.487  63.550  72.541  1.00  0.00           C  
ATOM   2274  O   LEU   150      88.035  62.416  72.680  1.00  0.00           O  
ATOM   2275  CB  LEU   150      90.813  63.223  71.797  1.00  0.00           C  
ATOM   2276  CG  LEU   150      92.349  63.582  71.830  1.00  0.00           C  
ATOM   2277  CD1 LEU   150      93.027  62.611  70.877  1.00  0.00           C  
ATOM   2278  CD2 LEU   150      92.709  65.009  71.568  1.00  0.00           C  
ATOM   2279  H   LEU   150      90.307  62.131  74.182  1.00  0.00           H  
ATOM   2280  HA  LEU   150      90.154  64.886  72.930  1.00  0.00           H  
ATOM   2281  HB2 LEU   150      90.658  62.146  71.742  1.00  0.00           H  
ATOM   2282  HB3 LEU   150      90.455  63.641  70.856  1.00  0.00           H  
ATOM   2283  HG  LEU   150      92.754  63.313  72.806  1.00  0.00           H  
ATOM   2284 HD11 LEU   150      94.099  62.708  71.048  1.00  0.00           H  
ATOM   2285 HD12 LEU   150      92.764  61.564  71.025  1.00  0.00           H  
ATOM   2286 HD13 LEU   150      92.828  62.885  69.840  1.00  0.00           H  
ATOM   2287 HD21 LEU   150      93.762  64.996  71.286  1.00  0.00           H  
ATOM   2288 HD22 LEU   150      91.918  65.338  70.895  1.00  0.00           H  
ATOM   2289 HD23 LEU   150      92.663  65.560  72.508  1.00  0.00           H  
ATOM   2290  N   VAL   151      87.892  64.506  71.835  1.00  0.00           N  
ATOM   2291  CA  VAL   151      86.596  64.335  71.136  1.00  0.00           C  
ATOM   2292  C   VAL   151      86.865  63.698  69.752  1.00  0.00           C  
ATOM   2293  O   VAL   151      87.628  64.192  68.993  1.00  0.00           O  
ATOM   2294  CB  VAL   151      85.941  65.670  71.023  1.00  0.00           C  
ATOM   2295  CG1 VAL   151      84.672  65.665  70.207  1.00  0.00           C  
ATOM   2296  CG2 VAL   151      85.615  66.350  72.324  1.00  0.00           C  
ATOM   2297  H   VAL   151      88.387  65.350  71.586  1.00  0.00           H  
ATOM   2298  HA  VAL   151      86.024  63.728  71.838  1.00  0.00           H  
ATOM   2299  HB  VAL   151      86.616  66.306  70.450  1.00  0.00           H  
ATOM   2300 HG11 VAL   151      83.936  65.053  70.728  1.00  0.00           H  
ATOM   2301 HG12 VAL   151      84.150  66.616  70.098  1.00  0.00           H  
ATOM   2302 HG13 VAL   151      84.789  65.289  69.190  1.00  0.00           H  
ATOM   2303 HG21 VAL   151      84.904  65.826  72.962  1.00  0.00           H  
ATOM   2304 HG22 VAL   151      86.570  66.503  72.826  1.00  0.00           H  
ATOM   2305 HG23 VAL   151      85.101  67.295  72.148  1.00  0.00           H  
ATOM   2306  N   ASN   152      86.135  62.606  69.471  1.00  0.00           N  
ATOM   2307  CA  ASN   152      86.376  61.674  68.336  1.00  0.00           C  
ATOM   2308  C   ASN   152      85.829  62.237  66.952  1.00  0.00           C  
ATOM   2309  O   ASN   152      85.142  61.545  66.191  1.00  0.00           O  
ATOM   2310  CB  ASN   152      85.806  60.280  68.803  1.00  0.00           C  
ATOM   2311  CG  ASN   152      85.989  59.157  67.949  1.00  0.00           C  
ATOM   2312  ND2 ASN   152      85.175  58.206  68.028  1.00  0.00           N  
ATOM   2313  OD1 ASN   152      86.824  59.166  67.038  1.00  0.00           O  
ATOM   2314  H   ASN   152      85.430  62.370  70.155  1.00  0.00           H  
ATOM   2315  HA  ASN   152      87.455  61.574  68.220  1.00  0.00           H  
ATOM   2316  HB2 ASN   152      86.223  60.129  69.798  1.00  0.00           H  
ATOM   2317  HB3 ASN   152      84.726  60.356  68.927  1.00  0.00           H  
ATOM   2318 HD21 ASN   152      85.211  57.442  67.368  1.00  0.00           H  
ATOM   2319 HD22 ASN   152      84.363  58.360  68.607  1.00  0.00           H  
ATOM   2320  N   CYS   153      86.012  63.614  66.751  1.00  0.00           N  
ATOM   2321  CA  CYS   153      85.347  64.329  65.641  1.00  0.00           C  
ATOM   2322  C   CYS   153      86.011  64.099  64.260  1.00  0.00           C  
ATOM   2323  O   CYS   153      85.625  64.800  63.326  1.00  0.00           O  
ATOM   2324  CB  CYS   153      85.362  65.734  66.016  1.00  0.00           C  
ATOM   2325  SG  CYS   153      87.117  66.293  66.048  1.00  0.00           S  
ATOM   2326  H   CYS   153      86.539  64.143  67.431  1.00  0.00           H  
ATOM   2327  HA  CYS   153      84.326  63.952  65.580  1.00  0.00           H  
ATOM   2328  HB2 CYS   153      84.913  66.308  65.205  1.00  0.00           H  
ATOM   2329  HB3 CYS   153      84.887  65.962  66.970  1.00  0.00           H  
ATOM   2330  HG  CYS   153      87.305  65.536  67.133  1.00  0.00           H  
ATOM   2331  N   ASP   154      86.931  63.095  64.140  1.00  0.00           N  
ATOM   2332  CA  ASP   154      87.357  62.580  62.786  1.00  0.00           C  
ATOM   2333  C   ASP   154      86.419  61.357  62.339  1.00  0.00           C  
ATOM   2334  O   ASP   154      85.487  61.046  63.024  1.00  0.00           O  
ATOM   2335  CB  ASP   154      88.826  62.161  62.782  1.00  0.00           C  
ATOM   2336  CG  ASP   154      89.121  60.943  63.672  1.00  0.00           C  
ATOM   2337  OD1 ASP   154      88.249  60.413  64.380  1.00  0.00           O  
ATOM   2338  OD2 ASP   154      90.289  60.441  63.656  1.00  0.00           O1-
ATOM   2339  H   ASP   154      87.018  62.483  64.938  1.00  0.00           H  
ATOM   2340  HA  ASP   154      87.160  63.338  62.028  1.00  0.00           H  
ATOM   2341  HB2 ASP   154      89.243  61.974  61.792  1.00  0.00           H  
ATOM   2342  HB3 ASP   154      89.404  63.028  63.100  1.00  0.00           H  
ATOM   2343  N   ARG   155      86.749  60.680  61.201  1.00  0.00           N  
ATOM   2344  CA  ARG   155      86.021  59.497  60.732  1.00  0.00           C  
ATOM   2345  C   ARG   155      86.857  58.357  60.134  1.00  0.00           C  
ATOM   2346  O   ARG   155      87.388  58.568  59.032  1.00  0.00           O  
ATOM   2347  CB  ARG   155      84.832  60.013  59.886  1.00  0.00           C  
ATOM   2348  CG  ARG   155      83.823  58.911  59.366  1.00  0.00           C  
ATOM   2349  CD  ARG   155      82.865  59.488  58.258  1.00  0.00           C  
ATOM   2350  NE  ARG   155      83.660  59.588  57.049  1.00  0.00           N  
ATOM   2351  CZ  ARG   155      83.537  60.451  56.064  1.00  0.00           C  
ATOM   2352  NH1 ARG   155      82.562  61.259  56.022  1.00  0.00           N1+
ATOM   2353  NH2 ARG   155      84.369  60.465  55.084  1.00  0.00           N  
ATOM   2354  H   ARG   155      87.596  60.881  60.688  1.00  0.00           H  
ATOM   2355  HA  ARG   155      85.489  58.991  61.537  1.00  0.00           H  
ATOM   2356  HB2 ARG   155      84.241  60.818  60.322  1.00  0.00           H  
ATOM   2357  HB3 ARG   155      85.308  60.408  58.988  1.00  0.00           H  
ATOM   2358  HG2 ARG   155      84.270  58.020  58.925  1.00  0.00           H  
ATOM   2359  HG3 ARG   155      83.247  58.428  60.155  1.00  0.00           H  
ATOM   2360  HD2 ARG   155      82.070  58.753  58.132  1.00  0.00           H  
ATOM   2361  HD3 ARG   155      82.465  60.440  58.606  1.00  0.00           H  
ATOM   2362  HE  ARG   155      84.347  58.891  56.800  1.00  0.00           H  
ATOM   2363 HH11 ARG   155      81.809  61.210  56.694  1.00  0.00           H  
ATOM   2364 HH12 ARG   155      82.423  61.776  55.166  1.00  0.00           H  
ATOM   2365 HH21 ARG   155      84.120  61.154  54.388  1.00  0.00           H  
ATOM   2366 HH22 ARG   155      85.079  59.798  54.818  1.00  0.00           H  
ATOM   2367  N   GLU   156      87.045  57.334  60.919  1.00  0.00           N  
ATOM   2368  CA  GLU   156      87.605  56.081  60.441  1.00  0.00           C  
ATOM   2369  C   GLU   156      86.517  55.062  59.998  1.00  0.00           C  
ATOM   2370  O   GLU   156      86.678  54.330  59.070  1.00  0.00           O  
ATOM   2371  CB  GLU   156      88.338  55.316  61.439  1.00  0.00           C  
ATOM   2372  CG  GLU   156      89.815  55.794  61.668  1.00  0.00           C  
ATOM   2373  CD  GLU   156      89.847  57.066  62.430  1.00  0.00           C  
ATOM   2374  OE1 GLU   156      90.841  57.860  62.179  1.00  0.00           O  
ATOM   2375  OE2 GLU   156      89.046  57.351  63.295  1.00  0.00           O1-
ATOM   2376  H   GLU   156      86.811  57.359  61.901  1.00  0.00           H  
ATOM   2377  HA  GLU   156      88.194  56.224  59.535  1.00  0.00           H  
ATOM   2378  HB2 GLU   156      87.782  55.289  62.376  1.00  0.00           H  
ATOM   2379  HB3 GLU   156      88.510  54.245  61.337  1.00  0.00           H  
ATOM   2380  HG2 GLU   156      90.343  54.990  62.181  1.00  0.00           H  
ATOM   2381  HG3 GLU   156      90.251  55.905  60.675  1.00  0.00           H  
ATOM   2382  N   THR   157      85.270  55.215  60.475  1.00  0.00           N  
ATOM   2383  CA  THR   157      84.214  54.123  60.184  1.00  0.00           C  
ATOM   2384  C   THR   157      83.764  54.145  58.792  1.00  0.00           C  
ATOM   2385  O   THR   157      83.047  55.101  58.411  1.00  0.00           O  
ATOM   2386  CB  THR   157      82.994  54.423  61.111  1.00  0.00           C  
ATOM   2387  CG2 THR   157      81.979  53.311  61.055  1.00  0.00           C  
ATOM   2388  OG1 THR   157      83.373  54.673  62.496  1.00  0.00           O  
ATOM   2389  H   THR   157      85.025  55.938  61.137  1.00  0.00           H  
ATOM   2390  HA  THR   157      84.618  53.158  60.488  1.00  0.00           H  
ATOM   2391  HB  THR   157      82.598  55.366  60.735  1.00  0.00           H  
ATOM   2392  HG1 THR   157      83.622  55.599  62.541  1.00  0.00           H  
ATOM   2393 HG21 THR   157      81.644  53.255  60.019  1.00  0.00           H  
ATOM   2394 HG22 THR   157      82.540  52.378  61.115  1.00  0.00           H  
ATOM   2395 HG23 THR   157      81.227  53.380  61.840  1.00  0.00           H  
ATOM   2396  N   PRO   158      83.999  53.083  57.979  1.00  0.00           N  
ATOM   2397  CA  PRO   158      83.679  53.102  56.556  1.00  0.00           C  
ATOM   2398  C   PRO   158      82.199  53.018  56.327  1.00  0.00           C  
ATOM   2399  O   PRO   158      81.676  53.491  55.242  1.00  0.00           O  
ATOM   2400  CB  PRO   158      84.610  52.083  55.863  1.00  0.00           C  
ATOM   2401  CG  PRO   158      85.597  51.738  56.906  1.00  0.00           C  
ATOM   2402  CD  PRO   158      84.910  51.993  58.239  1.00  0.00           C  
ATOM   2403  HA  PRO   158      84.090  54.012  56.119  1.00  0.00           H  
ATOM   2404  HB2 PRO   158      83.964  51.233  55.646  1.00  0.00           H  
ATOM   2405  HB3 PRO   158      85.040  52.399  54.913  1.00  0.00           H  
ATOM   2406  HG2 PRO   158      85.884  50.725  56.626  1.00  0.00           H  
ATOM   2407  HG3 PRO   158      86.444  52.424  56.882  1.00  0.00           H  
ATOM   2408  HD2 PRO   158      84.206  51.215  58.534  1.00  0.00           H  
ATOM   2409  HD3 PRO   158      85.648  52.211  59.011  1.00  0.00           H  
ATOM   2410  N   TRP   159      81.442  52.355  57.212  1.00  0.00           N  
ATOM   2411  CA  TRP   159      80.009  52.030  56.966  1.00  0.00           C  
ATOM   2412  C   TRP   159      79.064  53.259  57.141  1.00  0.00           C  
ATOM   2413  O   TRP   159      77.874  53.118  56.749  1.00  0.00           O  
ATOM   2414  CB  TRP   159      79.548  50.862  57.861  1.00  0.00           C  
ATOM   2415  CG  TRP   159      80.564  50.245  58.750  1.00  0.00           C  
ATOM   2416  CD1 TRP   159      80.547  50.337  60.108  1.00  0.00           C  
ATOM   2417  CD2 TRP   159      81.796  49.503  58.449  1.00  0.00           C  
ATOM   2418  CE2 TRP   159      82.469  49.208  59.677  1.00  0.00           C  
ATOM   2419  CE3 TRP   159      82.321  48.975  57.228  1.00  0.00           C  
ATOM   2420  NE1 TRP   159      81.656  49.671  60.623  1.00  0.00           N  
ATOM   2421  CZ2 TRP   159      83.687  48.527  59.695  1.00  0.00           C  
ATOM   2422  CZ3 TRP   159      83.523  48.259  57.232  1.00  0.00           C  
ATOM   2423  CH2 TRP   159      84.242  48.144  58.406  1.00  0.00           C  
ATOM   2424  H   TRP   159      81.955  51.887  57.946  1.00  0.00           H  
ATOM   2425  HA  TRP   159      79.838  51.785  55.918  1.00  0.00           H  
ATOM   2426  HB2 TRP   159      78.602  51.118  58.338  1.00  0.00           H  
ATOM   2427  HB3 TRP   159      79.293  49.998  57.248  1.00  0.00           H  
ATOM   2428  HD1 TRP   159      79.788  50.855  60.675  1.00  0.00           H  
ATOM   2429  HE1 TRP   159      81.686  49.596  61.629  1.00  0.00           H  
ATOM   2430  HE3 TRP   159      81.780  49.258  56.338  1.00  0.00           H  
ATOM   2431  HZ2 TRP   159      84.182  48.240  60.610  1.00  0.00           H  
ATOM   2432  HZ3 TRP   159      83.950  47.918  56.301  1.00  0.00           H  
ATOM   2433  HH2 TRP   159      85.180  47.611  58.358  1.00  0.00           H  
ATOM   2434  N   LEU   160      79.398  54.449  57.700  1.00  0.00           N  
ATOM   2435  CA  LEU   160      78.508  55.539  58.048  1.00  0.00           C  
ATOM   2436  C   LEU   160      79.015  56.817  57.298  1.00  0.00           C  
ATOM   2437  O   LEU   160      80.161  57.116  57.416  1.00  0.00           O  
ATOM   2438  CB  LEU   160      78.719  55.823  59.588  1.00  0.00           C  
ATOM   2439  CG  LEU   160      77.926  54.698  60.310  1.00  0.00           C  
ATOM   2440  CD1 LEU   160      78.243  54.793  61.752  1.00  0.00           C  
ATOM   2441  CD2 LEU   160      76.431  54.643  60.204  1.00  0.00           C  
ATOM   2442  H   LEU   160      80.344  54.559  58.036  1.00  0.00           H  
ATOM   2443  HA  LEU   160      77.499  55.303  57.709  1.00  0.00           H  
ATOM   2444  HB2 LEU   160      79.784  55.733  59.802  1.00  0.00           H  
ATOM   2445  HB3 LEU   160      78.395  56.837  59.821  1.00  0.00           H  
ATOM   2446  HG  LEU   160      78.314  53.739  59.966  1.00  0.00           H  
ATOM   2447 HD11 LEU   160      79.323  54.701  61.863  1.00  0.00           H  
ATOM   2448 HD12 LEU   160      77.722  55.565  62.318  1.00  0.00           H  
ATOM   2449 HD13 LEU   160      77.787  53.912  62.203  1.00  0.00           H  
ATOM   2450 HD21 LEU   160      75.995  55.601  60.486  1.00  0.00           H  
ATOM   2451 HD22 LEU   160      76.199  54.258  59.211  1.00  0.00           H  
ATOM   2452 HD23 LEU   160      75.986  53.890  60.853  1.00  0.00           H  
ATOM   2453  N   PRO   161      78.111  57.598  56.695  1.00  0.00           N  
ATOM   2454  CA  PRO   161      78.476  58.973  56.345  1.00  0.00           C  
ATOM   2455  C   PRO   161      78.983  59.935  57.439  1.00  0.00           C  
ATOM   2456  O   PRO   161      80.060  60.623  57.199  1.00  0.00           O  
ATOM   2457  CB  PRO   161      77.247  59.652  55.862  1.00  0.00           C  
ATOM   2458  CG  PRO   161      76.407  58.408  55.396  1.00  0.00           C  
ATOM   2459  CD  PRO   161      76.720  57.302  56.387  1.00  0.00           C  
ATOM   2460  HA  PRO   161      79.191  58.921  55.524  1.00  0.00           H  
ATOM   2461  HB2 PRO   161      76.605  60.207  56.546  1.00  0.00           H  
ATOM   2462  HB3 PRO   161      77.369  60.275  54.977  1.00  0.00           H  
ATOM   2463  HG2 PRO   161      75.346  58.645  55.484  1.00  0.00           H  
ATOM   2464  HG3 PRO   161      76.678  58.056  54.401  1.00  0.00           H  
ATOM   2465  HD2 PRO   161      76.140  57.420  57.303  1.00  0.00           H  
ATOM   2466  HD3 PRO   161      76.491  56.307  56.005  1.00  0.00           H  
ATOM   2467  N   LYS   162      78.386  59.899  58.694  1.00  0.00           N  
ATOM   2468  CA  LYS   162      78.627  60.806  59.795  1.00  0.00           C  
ATOM   2469  C   LYS   162      79.945  60.641  60.513  1.00  0.00           C  
ATOM   2470  O   LYS   162      80.654  59.604  60.428  1.00  0.00           O  
ATOM   2471  CB  LYS   162      77.366  61.042  60.649  1.00  0.00           C  
ATOM   2472  CG  LYS   162      76.384  61.864  59.776  1.00  0.00           C  
ATOM   2473  CD  LYS   162      75.123  62.328  60.536  1.00  0.00           C  
ATOM   2474  CE  LYS   162      74.098  62.850  59.553  1.00  0.00           C  
ATOM   2475  NZ  LYS   162      72.995  63.650  60.186  1.00  0.00           N1+
ATOM   2476  H   LYS   162      77.724  59.147  58.819  1.00  0.00           H  
ATOM   2477  HA  LYS   162      78.828  61.796  59.386  1.00  0.00           H  
ATOM   2478  HB2 LYS   162      76.826  60.125  60.885  1.00  0.00           H  
ATOM   2479  HB3 LYS   162      77.638  61.551  61.573  1.00  0.00           H  
ATOM   2480  HG2 LYS   162      76.864  62.799  59.488  1.00  0.00           H  
ATOM   2481  HG3 LYS   162      76.104  61.352  58.855  1.00  0.00           H  
ATOM   2482  HD2 LYS   162      74.605  61.607  61.169  1.00  0.00           H  
ATOM   2483  HD3 LYS   162      75.380  63.232  61.087  1.00  0.00           H  
ATOM   2484  HE2 LYS   162      74.638  63.398  58.780  1.00  0.00           H  
ATOM   2485  HE3 LYS   162      73.726  62.004  58.974  1.00  0.00           H  
ATOM   2486  HZ1 LYS   162      72.616  63.182  60.997  1.00  0.00           H  
ATOM   2487  HZ2 LYS   162      73.364  64.554  60.443  1.00  0.00           H  
ATOM   2488  HZ3 LYS   162      72.246  63.811  59.527  1.00  0.00           H  
ATOM   2489  N   GLU   163      80.427  61.741  61.206  1.00  0.00           N  
ATOM   2490  CA  GLU   163      81.544  61.638  62.179  1.00  0.00           C  
ATOM   2491  C   GLU   163      81.525  60.521  63.259  1.00  0.00           C  
ATOM   2492  O   GLU   163      80.389  60.219  63.715  1.00  0.00           O  
ATOM   2493  CB  GLU   163      82.067  62.963  62.803  1.00  0.00           C  
ATOM   2494  CG  GLU   163      81.263  63.634  63.947  1.00  0.00           C  
ATOM   2495  CD  GLU   163      79.760  64.015  63.624  1.00  0.00           C  
ATOM   2496  OE1 GLU   163      79.351  64.145  62.478  1.00  0.00           O  
ATOM   2497  OE2 GLU   163      78.976  64.161  64.555  1.00  0.00           O1-
ATOM   2498  H   GLU   163      79.866  62.539  61.471  1.00  0.00           H  
ATOM   2499  HA  GLU   163      82.406  61.365  61.570  1.00  0.00           H  
ATOM   2500  HB2 GLU   163      83.052  62.859  63.257  1.00  0.00           H  
ATOM   2501  HB3 GLU   163      82.163  63.666  61.976  1.00  0.00           H  
ATOM   2502  HG2 GLU   163      81.078  62.948  64.773  1.00  0.00           H  
ATOM   2503  HG3 GLU   163      81.693  64.573  64.296  1.00  0.00           H  
ATOM   2504  N   ASP   164      82.659  60.073  63.753  1.00  0.00           N  
ATOM   2505  CA  ASP   164      82.714  58.962  64.672  1.00  0.00           C  
ATOM   2506  C   ASP   164      82.051  59.371  66.069  1.00  0.00           C  
ATOM   2507  O   ASP   164      81.454  58.537  66.676  1.00  0.00           O  
ATOM   2508  CB  ASP   164      84.139  58.462  64.816  1.00  0.00           C  
ATOM   2509  CG  ASP   164      84.684  57.675  63.581  1.00  0.00           C  
ATOM   2510  OD1 ASP   164      85.926  57.530  63.572  1.00  0.00           O  
ATOM   2511  OD2 ASP   164      83.972  57.174  62.710  1.00  0.00           O1-
ATOM   2512  H   ASP   164      83.522  60.567  63.580  1.00  0.00           H  
ATOM   2513  HA  ASP   164      81.975  58.225  64.356  1.00  0.00           H  
ATOM   2514  HB2 ASP   164      84.760  59.353  64.907  1.00  0.00           H  
ATOM   2515  HB3 ASP   164      84.199  57.820  65.694  1.00  0.00           H  
ATOM   2516  N   CYS   165      82.216  60.570  66.559  1.00  0.00           N  
ATOM   2517  CA  CYS   165      81.502  61.165  67.762  1.00  0.00           C  
ATOM   2518  C   CYS   165      79.996  61.461  67.589  1.00  0.00           C  
ATOM   2519  O   CYS   165      79.418  62.070  68.430  1.00  0.00           O  
ATOM   2520  CB  CYS   165      82.221  62.367  68.371  1.00  0.00           C  
ATOM   2521  SG  CYS   165      81.963  63.846  67.373  1.00  0.00           S  
ATOM   2522  H   CYS   165      82.791  61.196  66.015  1.00  0.00           H  
ATOM   2523  HA  CYS   165      81.437  60.496  68.620  1.00  0.00           H  
ATOM   2524  HB2 CYS   165      81.783  62.770  69.284  1.00  0.00           H  
ATOM   2525  HB3 CYS   165      83.310  62.318  68.404  1.00  0.00           H  
ATOM   2526  HG  CYS   165      80.631  63.750  67.335  1.00  0.00           H  
ATOM   2527  N   ARG   166      79.258  61.148  66.450  1.00  0.00           N  
ATOM   2528  CA  ARG   166      77.794  61.303  66.411  1.00  0.00           C  
ATOM   2529  C   ARG   166      77.047  60.451  67.488  1.00  0.00           C  
ATOM   2530  O   ARG   166      76.026  60.800  67.985  1.00  0.00           O  
ATOM   2531  CB  ARG   166      77.343  60.941  64.942  1.00  0.00           C  
ATOM   2532  CG  ARG   166      75.890  61.233  64.527  1.00  0.00           C  
ATOM   2533  CD  ARG   166      75.384  62.633  64.789  1.00  0.00           C  
ATOM   2534  NE  ARG   166      76.277  63.684  64.171  1.00  0.00           N  
ATOM   2535  CZ  ARG   166      76.006  64.912  63.876  1.00  0.00           C  
ATOM   2536  NH1 ARG   166      74.883  65.472  64.236  1.00  0.00           N1+
ATOM   2537  NH2 ARG   166      76.844  65.566  63.081  1.00  0.00           N  
ATOM   2538  H   ARG   166      79.746  60.859  65.613  1.00  0.00           H  
ATOM   2539  HA  ARG   166      77.599  62.364  66.570  1.00  0.00           H  
ATOM   2540  HB2 ARG   166      77.955  61.544  64.270  1.00  0.00           H  
ATOM   2541  HB3 ARG   166      77.549  59.874  64.857  1.00  0.00           H  
ATOM   2542  HG2 ARG   166      75.983  61.142  63.445  1.00  0.00           H  
ATOM   2543  HG3 ARG   166      75.212  60.490  64.947  1.00  0.00           H  
ATOM   2544  HD2 ARG   166      74.383  62.715  64.366  1.00  0.00           H  
ATOM   2545  HD3 ARG   166      75.332  62.774  65.869  1.00  0.00           H  
ATOM   2546  HE  ARG   166      77.259  63.457  64.098  1.00  0.00           H  
ATOM   2547 HH11 ARG   166      74.234  64.870  64.723  1.00  0.00           H  
ATOM   2548 HH12 ARG   166      74.758  66.424  63.923  1.00  0.00           H  
ATOM   2549 HH21 ARG   166      77.717  65.150  62.791  1.00  0.00           H  
ATOM   2550 HH22 ARG   166      76.765  66.542  62.834  1.00  0.00           H  
ATOM   2551  N   ASP   167      77.671  59.409  67.900  1.00  0.00           N  
ATOM   2552  CA  ASP   167      77.036  58.398  68.748  1.00  0.00           C  
ATOM   2553  C   ASP   167      78.068  57.918  69.775  1.00  0.00           C  
ATOM   2554  O   ASP   167      79.301  57.834  69.533  1.00  0.00           O  
ATOM   2555  CB  ASP   167      76.636  57.226  67.964  1.00  0.00           C  
ATOM   2556  CG  ASP   167      77.691  56.793  66.838  1.00  0.00           C  
ATOM   2557  OD1 ASP   167      78.777  56.318  67.376  1.00  0.00           O  
ATOM   2558  OD2 ASP   167      77.383  56.641  65.693  1.00  0.00           O1-
ATOM   2559  H   ASP   167      78.550  59.090  67.517  1.00  0.00           H  
ATOM   2560  HA  ASP   167      76.228  58.849  69.324  1.00  0.00           H  
ATOM   2561  HB2 ASP   167      76.471  56.376  68.626  1.00  0.00           H  
ATOM   2562  HB3 ASP   167      75.696  57.507  67.490  1.00  0.00           H  
ATOM   2563  N   GLU   168      77.479  57.532  70.858  1.00  0.00           N  
ATOM   2564  CA  GLU   168      77.946  56.794  72.020  1.00  0.00           C  
ATOM   2565  C   GLU   168      78.091  55.294  71.828  1.00  0.00           C  
ATOM   2566  O   GLU   168      78.328  54.532  72.732  1.00  0.00           O  
ATOM   2567  CB  GLU   168      77.032  57.246  73.222  1.00  0.00           C  
ATOM   2568  CG  GLU   168      75.645  56.596  73.326  1.00  0.00           C  
ATOM   2569  CD  GLU   168      74.503  57.223  72.538  1.00  0.00           C  
ATOM   2570  OE1 GLU   168      74.632  57.683  71.369  1.00  0.00           O  
ATOM   2571  OE2 GLU   168      73.339  57.205  73.045  1.00  0.00           O1-
ATOM   2572  H   GLU   168      76.477  57.659  70.874  1.00  0.00           H  
ATOM   2573  HA  GLU   168      78.925  57.162  72.328  1.00  0.00           H  
ATOM   2574  HB2 GLU   168      77.670  57.048  74.084  1.00  0.00           H  
ATOM   2575  HB3 GLU   168      76.960  58.326  73.099  1.00  0.00           H  
ATOM   2576  HG2 GLU   168      75.811  55.585  72.955  1.00  0.00           H  
ATOM   2577  HG3 GLU   168      75.508  56.545  74.406  1.00  0.00           H  
ATOM   2578  N   LYS   169      78.000  54.949  70.520  1.00  0.00           N  
ATOM   2579  CA  LYS   169      78.295  53.638  69.938  1.00  0.00           C  
ATOM   2580  C   LYS   169      79.711  53.609  69.448  1.00  0.00           C  
ATOM   2581  O   LYS   169      80.386  54.638  69.357  1.00  0.00           O  
ATOM   2582  CB  LYS   169      77.219  53.196  68.917  1.00  0.00           C  
ATOM   2583  CG  LYS   169      75.824  53.013  69.478  1.00  0.00           C  
ATOM   2584  CD  LYS   169      74.764  52.878  68.404  1.00  0.00           C  
ATOM   2585  CE  LYS   169      73.357  52.425  69.011  1.00  0.00           C  
ATOM   2586  NZ  LYS   169      72.883  53.271  70.134  1.00  0.00           N1+
ATOM   2587  H   LYS   169      77.836  55.729  69.899  1.00  0.00           H  
ATOM   2588  HA  LYS   169      78.322  52.810  70.647  1.00  0.00           H  
ATOM   2589  HB2 LYS   169      77.344  53.983  68.173  1.00  0.00           H  
ATOM   2590  HB3 LYS   169      77.616  52.274  68.493  1.00  0.00           H  
ATOM   2591  HG2 LYS   169      75.854  52.070  70.024  1.00  0.00           H  
ATOM   2592  HG3 LYS   169      75.704  53.745  70.277  1.00  0.00           H  
ATOM   2593  HD2 LYS   169      74.750  53.841  67.894  1.00  0.00           H  
ATOM   2594  HD3 LYS   169      75.154  52.098  67.750  1.00  0.00           H  
ATOM   2595  HE2 LYS   169      72.577  52.480  68.252  1.00  0.00           H  
ATOM   2596  HE3 LYS   169      73.406  51.359  69.235  1.00  0.00           H  
ATOM   2597  HZ1 LYS   169      71.903  53.435  69.949  1.00  0.00           H  
ATOM   2598  HZ2 LYS   169      73.144  52.895  71.034  1.00  0.00           H  
ATOM   2599  HZ3 LYS   169      73.290  54.184  69.989  1.00  0.00           H  
ATOM   2600  N   VAL   170      80.171  52.457  68.999  1.00  0.00           N  
ATOM   2601  CA  VAL   170      81.495  52.213  68.302  1.00  0.00           C  
ATOM   2602  C   VAL   170      81.437  51.028  67.335  1.00  0.00           C  
ATOM   2603  O   VAL   170      80.608  50.117  67.595  1.00  0.00           O  
ATOM   2604  CB  VAL   170      82.671  51.983  69.281  1.00  0.00           C  
ATOM   2605  CG1 VAL   170      82.737  50.675  70.082  1.00  0.00           C  
ATOM   2606  CG2 VAL   170      84.063  52.087  68.545  1.00  0.00           C  
ATOM   2607  H   VAL   170      79.558  51.658  69.077  1.00  0.00           H  
ATOM   2608  HA  VAL   170      81.745  53.093  67.709  1.00  0.00           H  
ATOM   2609  HB  VAL   170      82.530  52.720  70.072  1.00  0.00           H  
ATOM   2610 HG11 VAL   170      83.383  50.755  70.956  1.00  0.00           H  
ATOM   2611 HG12 VAL   170      81.744  50.414  70.447  1.00  0.00           H  
ATOM   2612 HG13 VAL   170      83.156  49.871  69.475  1.00  0.00           H  
ATOM   2613 HG21 VAL   170      84.240  51.152  68.014  1.00  0.00           H  
ATOM   2614 HG22 VAL   170      84.111  53.019  67.982  1.00  0.00           H  
ATOM   2615 HG23 VAL   170      84.819  52.104  69.330  1.00  0.00           H  
ATOM   2616  N   TYR   171      82.175  51.144  66.241  1.00  0.00           N  
ATOM   2617  CA  TYR   171      81.932  50.329  65.075  1.00  0.00           C  
ATOM   2618  C   TYR   171      83.156  49.866  64.306  1.00  0.00           C  
ATOM   2619  O   TYR   171      82.992  49.221  63.262  1.00  0.00           O  
ATOM   2620  CB  TYR   171      81.011  51.150  64.159  1.00  0.00           C  
ATOM   2621  CG  TYR   171      79.618  51.485  64.537  1.00  0.00           C  
ATOM   2622  CD1 TYR   171      78.604  50.509  64.465  1.00  0.00           C  
ATOM   2623  CD2 TYR   171      79.255  52.803  64.899  1.00  0.00           C  
ATOM   2624  CE1 TYR   171      77.272  50.798  64.597  1.00  0.00           C  
ATOM   2625  CE2 TYR   171      77.838  53.129  65.088  1.00  0.00           C  
ATOM   2626  CZ  TYR   171      76.848  52.075  64.900  1.00  0.00           C  
ATOM   2627  OH  TYR   171      75.596  52.303  65.043  1.00  0.00           O  
ATOM   2628  H   TYR   171      82.614  52.044  66.107  1.00  0.00           H  
ATOM   2629  HA  TYR   171      81.427  49.384  65.276  1.00  0.00           H  
ATOM   2630  HB2 TYR   171      81.527  52.103  64.042  1.00  0.00           H  
ATOM   2631  HB3 TYR   171      80.974  50.678  63.178  1.00  0.00           H  
ATOM   2632  HD1 TYR   171      78.882  49.481  64.286  1.00  0.00           H  
ATOM   2633  HD2 TYR   171      79.960  53.610  65.032  1.00  0.00           H  
ATOM   2634  HE1 TYR   171      76.508  50.059  64.406  1.00  0.00           H  
ATOM   2635  HE2 TYR   171      77.532  54.132  65.349  1.00  0.00           H  
ATOM   2636  HH  TYR   171      75.125  51.495  65.259  1.00  0.00           H  
ATOM   2637  N   SER   172      84.326  50.326  64.667  1.00  0.00           N  
ATOM   2638  CA  SER   172      85.609  50.047  64.033  1.00  0.00           C  
ATOM   2639  C   SER   172      86.754  49.831  65.017  1.00  0.00           C  
ATOM   2640  O   SER   172      86.837  50.659  65.973  1.00  0.00           O  
ATOM   2641  CB  SER   172      85.898  51.174  63.023  1.00  0.00           C  
ATOM   2642  OG  SER   172      87.017  50.754  62.243  1.00  0.00           O  
ATOM   2643  H   SER   172      84.537  50.801  65.533  1.00  0.00           H  
ATOM   2644  HA  SER   172      85.564  49.097  63.502  1.00  0.00           H  
ATOM   2645  HB2 SER   172      85.031  51.236  62.364  1.00  0.00           H  
ATOM   2646  HB3 SER   172      86.090  52.107  63.552  1.00  0.00           H  
ATOM   2647  HG  SER   172      86.654  50.208  61.542  1.00  0.00           H  
ATOM   2648  N   LYS   173      87.697  48.910  64.784  1.00  0.00           N  
ATOM   2649  CA  LYS   173      88.808  48.605  65.724  1.00  0.00           C  
ATOM   2650  C   LYS   173      89.813  49.770  65.733  1.00  0.00           C  
ATOM   2651  O   LYS   173      90.444  49.938  66.763  1.00  0.00           O  
ATOM   2652  CB  LYS   173      89.518  47.233  65.374  1.00  0.00           C  
ATOM   2653  CG  LYS   173      90.583  47.254  64.320  1.00  0.00           C  
ATOM   2654  CD  LYS   173      91.428  45.988  64.313  1.00  0.00           C  
ATOM   2655  CE  LYS   173      92.435  45.983  63.126  1.00  0.00           C  
ATOM   2656  NZ  LYS   173      93.777  46.531  63.422  1.00  0.00           N1+
ATOM   2657  H   LYS   173      87.558  48.327  63.971  1.00  0.00           H  
ATOM   2658  HA  LYS   173      88.336  48.506  66.702  1.00  0.00           H  
ATOM   2659  HB2 LYS   173      89.879  46.885  66.341  1.00  0.00           H  
ATOM   2660  HB3 LYS   173      88.710  46.578  65.048  1.00  0.00           H  
ATOM   2661  HG2 LYS   173      90.232  47.521  63.323  1.00  0.00           H  
ATOM   2662  HG3 LYS   173      91.336  47.997  64.585  1.00  0.00           H  
ATOM   2663  HD2 LYS   173      92.048  45.962  65.209  1.00  0.00           H  
ATOM   2664  HD3 LYS   173      90.924  45.022  64.280  1.00  0.00           H  
ATOM   2665  HE2 LYS   173      92.481  45.044  62.574  1.00  0.00           H  
ATOM   2666  HE3 LYS   173      92.121  46.616  62.296  1.00  0.00           H  
ATOM   2667  HZ1 LYS   173      94.207  46.178  64.265  1.00  0.00           H  
ATOM   2668  HZ2 LYS   173      94.437  46.408  62.668  1.00  0.00           H  
ATOM   2669  HZ3 LYS   173      93.732  47.532  63.552  1.00  0.00           H  
ATOM   2670  N   GLU   174      89.939  50.524  64.629  1.00  0.00           N  
ATOM   2671  CA  GLU   174      90.814  51.631  64.430  1.00  0.00           C  
ATOM   2672  C   GLU   174      90.314  52.993  65.040  1.00  0.00           C  
ATOM   2673  O   GLU   174      91.061  53.864  65.450  1.00  0.00           O  
ATOM   2674  CB  GLU   174      91.001  51.870  62.873  1.00  0.00           C  
ATOM   2675  CG  GLU   174      91.845  50.779  62.226  1.00  0.00           C  
ATOM   2676  CD  GLU   174      93.315  50.714  62.666  1.00  0.00           C  
ATOM   2677  OE1 GLU   174      93.805  49.603  63.095  1.00  0.00           O  
ATOM   2678  OE2 GLU   174      94.001  51.759  62.712  1.00  0.00           O1-
ATOM   2679  H   GLU   174      89.372  50.182  63.866  1.00  0.00           H  
ATOM   2680  HA  GLU   174      91.773  51.366  64.874  1.00  0.00           H  
ATOM   2681  HB2 GLU   174      90.053  51.968  62.344  1.00  0.00           H  
ATOM   2682  HB3 GLU   174      91.515  52.806  62.652  1.00  0.00           H  
ATOM   2683  HG2 GLU   174      91.439  49.790  62.441  1.00  0.00           H  
ATOM   2684  HG3 GLU   174      91.861  50.847  61.138  1.00  0.00           H  
ATOM   2685  N   ASP   175      89.005  53.069  65.259  1.00  0.00           N  
ATOM   2686  CA  ASP   175      88.353  54.145  65.972  1.00  0.00           C  
ATOM   2687  C   ASP   175      88.818  54.287  67.408  1.00  0.00           C  
ATOM   2688  O   ASP   175      89.120  55.401  67.848  1.00  0.00           O  
ATOM   2689  CB  ASP   175      86.840  54.035  65.915  1.00  0.00           C  
ATOM   2690  CG  ASP   175      86.177  55.343  66.172  1.00  0.00           C  
ATOM   2691  OD1 ASP   175      86.827  56.362  66.114  1.00  0.00           O  
ATOM   2692  OD2 ASP   175      84.923  55.322  66.543  1.00  0.00           O1-
ATOM   2693  H   ASP   175      88.368  52.384  64.877  1.00  0.00           H  
ATOM   2694  HA  ASP   175      88.628  55.057  65.441  1.00  0.00           H  
ATOM   2695  HB2 ASP   175      86.676  53.762  64.872  1.00  0.00           H  
ATOM   2696  HB3 ASP   175      86.516  53.263  66.613  1.00  0.00           H  
ATOM   2697  N   LEU   176      88.961  53.122  68.106  1.00  0.00           N  
ATOM   2698  CA  LEU   176      89.493  52.893  69.453  1.00  0.00           C  
ATOM   2699  C   LEU   176      90.806  53.567  69.714  1.00  0.00           C  
ATOM   2700  O   LEU   176      91.127  53.745  70.903  1.00  0.00           O  
ATOM   2701  CB  LEU   176      89.777  51.464  69.713  1.00  0.00           C  
ATOM   2702  CG  LEU   176      88.491  50.603  69.749  1.00  0.00           C  
ATOM   2703  CD1 LEU   176      88.950  49.090  69.728  1.00  0.00           C  
ATOM   2704  CD2 LEU   176      87.715  50.713  71.060  1.00  0.00           C  
ATOM   2705  H   LEU   176      88.864  52.206  67.691  1.00  0.00           H  
ATOM   2706  HA  LEU   176      88.839  53.220  70.261  1.00  0.00           H  
ATOM   2707  HB2 LEU   176      90.422  51.039  68.944  1.00  0.00           H  
ATOM   2708  HB3 LEU   176      90.110  51.249  70.729  1.00  0.00           H  
ATOM   2709  HG  LEU   176      87.893  50.776  68.854  1.00  0.00           H  
ATOM   2710 HD11 LEU   176      88.023  48.523  69.814  1.00  0.00           H  
ATOM   2711 HD12 LEU   176      89.418  48.932  68.756  1.00  0.00           H  
ATOM   2712 HD13 LEU   176      89.629  48.833  70.541  1.00  0.00           H  
ATOM   2713 HD21 LEU   176      87.217  51.680  70.980  1.00  0.00           H  
ATOM   2714 HD22 LEU   176      87.143  49.918  71.539  1.00  0.00           H  
ATOM   2715 HD23 LEU   176      88.440  50.984  71.827  1.00  0.00           H  
ATOM   2716  N   LYS   177      91.609  54.055  68.746  1.00  0.00           N  
ATOM   2717  CA  LYS   177      92.842  54.874  69.041  1.00  0.00           C  
ATOM   2718  C   LYS   177      92.680  56.342  69.374  1.00  0.00           C  
ATOM   2719  O   LYS   177      93.565  56.924  70.024  1.00  0.00           O  
ATOM   2720  CB  LYS   177      93.734  54.668  67.780  1.00  0.00           C  
ATOM   2721  CG  LYS   177      93.865  53.131  67.337  1.00  0.00           C  
ATOM   2722  CD  LYS   177      94.626  52.937  66.053  1.00  0.00           C  
ATOM   2723  CE  LYS   177      94.656  51.419  65.838  1.00  0.00           C  
ATOM   2724  NZ  LYS   177      95.736  50.909  65.038  1.00  0.00           N1+
ATOM   2725  H   LYS   177      91.260  53.944  67.805  1.00  0.00           H  
ATOM   2726  HA  LYS   177      93.325  54.322  69.847  1.00  0.00           H  
ATOM   2727  HB2 LYS   177      93.309  55.127  66.886  1.00  0.00           H  
ATOM   2728  HB3 LYS   177      94.741  55.085  67.797  1.00  0.00           H  
ATOM   2729  HG2 LYS   177      94.463  52.650  68.111  1.00  0.00           H  
ATOM   2730  HG3 LYS   177      92.904  52.621  67.262  1.00  0.00           H  
ATOM   2731  HD2 LYS   177      94.130  53.479  65.248  1.00  0.00           H  
ATOM   2732  HD3 LYS   177      95.649  53.259  66.247  1.00  0.00           H  
ATOM   2733  HE2 LYS   177      94.762  50.998  66.838  1.00  0.00           H  
ATOM   2734  HE3 LYS   177      93.711  51.022  65.466  1.00  0.00           H  
ATOM   2735  HZ1 LYS   177      95.990  49.937  65.136  1.00  0.00           H  
ATOM   2736  HZ2 LYS   177      95.449  50.841  64.073  1.00  0.00           H  
ATOM   2737  HZ3 LYS   177      96.655  51.322  65.114  1.00  0.00           H  
ATOM   2738  N   ASP   178      91.540  56.926  69.048  1.00  0.00           N  
ATOM   2739  CA  ASP   178      91.106  58.301  69.354  1.00  0.00           C  
ATOM   2740  C   ASP   178      90.493  58.357  70.803  1.00  0.00           C  
ATOM   2741  O   ASP   178      90.336  59.423  71.422  1.00  0.00           O  
ATOM   2742  CB  ASP   178      90.115  58.713  68.314  1.00  0.00           C  
ATOM   2743  CG  ASP   178      90.667  58.667  66.880  1.00  0.00           C  
ATOM   2744  OD1 ASP   178      89.955  58.455  65.857  1.00  0.00           O  
ATOM   2745  OD2 ASP   178      91.875  58.733  66.657  1.00  0.00           O1-
ATOM   2746  H   ASP   178      90.749  56.378  68.743  1.00  0.00           H  
ATOM   2747  HA  ASP   178      91.948  58.994  69.364  1.00  0.00           H  
ATOM   2748  HB2 ASP   178      89.246  58.067  68.440  1.00  0.00           H  
ATOM   2749  HB3 ASP   178      89.857  59.766  68.431  1.00  0.00           H  
ATOM   2750  N   MET   179      90.265  57.214  71.404  1.00  0.00           N  
ATOM   2751  CA  MET   179      89.787  56.968  72.705  1.00  0.00           C  
ATOM   2752  C   MET   179      90.946  57.000  73.744  1.00  0.00           C  
ATOM   2753  O   MET   179      92.020  56.588  73.426  1.00  0.00           O  
ATOM   2754  CB  MET   179      88.924  55.695  72.901  1.00  0.00           C  
ATOM   2755  CG  MET   179      87.775  55.686  71.925  1.00  0.00           C  
ATOM   2756  SD  MET   179      86.692  54.320  72.339  1.00  0.00           S  
ATOM   2757  CE  MET   179      85.601  54.309  70.915  1.00  0.00           C  
ATOM   2758  H   MET   179      90.471  56.402  70.840  1.00  0.00           H  
ATOM   2759  HA  MET   179      89.229  57.881  72.915  1.00  0.00           H  
ATOM   2760  HB2 MET   179      89.511  54.789  72.747  1.00  0.00           H  
ATOM   2761  HB3 MET   179      88.542  55.657  73.921  1.00  0.00           H  
ATOM   2762  HG2 MET   179      87.221  56.623  71.980  1.00  0.00           H  
ATOM   2763  HG3 MET   179      88.218  55.602  70.933  1.00  0.00           H  
ATOM   2764  HE1 MET   179      85.405  55.317  70.550  1.00  0.00           H  
ATOM   2765  HE2 MET   179      86.119  53.917  70.040  1.00  0.00           H  
ATOM   2766  HE3 MET   179      84.614  53.915  71.159  1.00  0.00           H  
ATOM   2767  N   SER   180      90.651  57.435  74.997  1.00  0.00           N  
ATOM   2768  CA  SER   180      91.519  57.218  76.199  1.00  0.00           C  
ATOM   2769  C   SER   180      91.082  55.943  76.943  1.00  0.00           C  
ATOM   2770  O   SER   180      90.022  55.354  76.648  1.00  0.00           O  
ATOM   2771  CB  SER   180      91.386  58.454  77.121  1.00  0.00           C  
ATOM   2772  OG  SER   180      91.982  59.552  76.466  1.00  0.00           O  
ATOM   2773  H   SER   180      89.695  57.737  75.124  1.00  0.00           H  
ATOM   2774  HA  SER   180      92.542  56.985  75.904  1.00  0.00           H  
ATOM   2775  HB2 SER   180      90.331  58.606  77.349  1.00  0.00           H  
ATOM   2776  HB3 SER   180      91.816  58.262  78.103  1.00  0.00           H  
ATOM   2777  HG  SER   180      91.869  60.332  77.014  1.00  0.00           H  
ATOM   2778  N   GLN   181      91.883  55.428  77.928  1.00  0.00           N  
ATOM   2779  CA  GLN   181      91.616  54.069  78.547  1.00  0.00           C  
ATOM   2780  C   GLN   181      91.338  54.179  80.043  1.00  0.00           C  
ATOM   2781  O   GLN   181      91.692  55.206  80.625  1.00  0.00           O  
ATOM   2782  CB  GLN   181      92.800  53.232  78.175  1.00  0.00           C  
ATOM   2783  CG  GLN   181      92.981  53.051  76.684  1.00  0.00           C  
ATOM   2784  CD  GLN   181      94.161  52.047  76.279  1.00  0.00           C  
ATOM   2785  NE2 GLN   181      94.571  52.097  74.976  1.00  0.00           N  
ATOM   2786  OE1 GLN   181      94.673  51.336  77.098  1.00  0.00           O  
ATOM   2787  H   GLN   181      92.767  55.864  78.145  1.00  0.00           H  
ATOM   2788  HA  GLN   181      90.687  53.689  78.121  1.00  0.00           H  
ATOM   2789  HB2 GLN   181      93.605  53.825  78.610  1.00  0.00           H  
ATOM   2790  HB3 GLN   181      92.758  52.328  78.782  1.00  0.00           H  
ATOM   2791  HG2 GLN   181      92.168  52.410  76.342  1.00  0.00           H  
ATOM   2792  HG3 GLN   181      93.268  53.954  76.146  1.00  0.00           H  
ATOM   2793 HE21 GLN   181      95.236  51.453  74.571  1.00  0.00           H  
ATOM   2794 HE22 GLN   181      93.981  52.736  74.462  1.00  0.00           H  
ATOM   2795  N   MET   182      90.710  53.121  80.635  1.00  0.00           N  
ATOM   2796  CA  MET   182      90.336  53.122  82.033  1.00  0.00           C  
ATOM   2797  C   MET   182      90.268  51.680  82.490  1.00  0.00           C  
ATOM   2798  O   MET   182      89.804  50.808  81.768  1.00  0.00           O  
ATOM   2799  CB  MET   182      88.992  53.791  82.244  1.00  0.00           C  
ATOM   2800  CG  MET   182      88.593  53.922  83.674  1.00  0.00           C  
ATOM   2801  SD  MET   182      87.206  55.022  84.050  1.00  0.00           S  
ATOM   2802  CE  MET   182      85.983  54.146  83.014  1.00  0.00           C  
ATOM   2803  H   MET   182      90.594  52.311  80.043  1.00  0.00           H  
ATOM   2804  HA  MET   182      91.084  53.673  82.603  1.00  0.00           H  
ATOM   2805  HB2 MET   182      89.000  54.814  81.868  1.00  0.00           H  
ATOM   2806  HB3 MET   182      88.217  53.202  81.752  1.00  0.00           H  
ATOM   2807  HG2 MET   182      88.226  52.925  83.913  1.00  0.00           H  
ATOM   2808  HG3 MET   182      89.533  54.246  84.121  1.00  0.00           H  
ATOM   2809  HE1 MET   182      85.000  54.617  83.004  1.00  0.00           H  
ATOM   2810  HE2 MET   182      86.355  54.266  81.996  1.00  0.00           H  
ATOM   2811  HE3 MET   182      85.929  53.129  83.402  1.00  0.00           H  
ATOM   2812  N   ILE   183      90.763  51.376  83.723  1.00  0.00           N  
ATOM   2813  CA  ILE   183      90.956  50.022  84.202  1.00  0.00           C  
ATOM   2814  C   ILE   183      90.227  49.724  85.553  1.00  0.00           C  
ATOM   2815  O   ILE   183      90.463  50.367  86.552  1.00  0.00           O  
ATOM   2816  CB  ILE   183      92.480  49.665  84.255  1.00  0.00           C  
ATOM   2817  CG1 ILE   183      92.794  49.318  82.784  1.00  0.00           C  
ATOM   2818  CG2 ILE   183      92.808  48.479  85.203  1.00  0.00           C  
ATOM   2819  CD1 ILE   183      94.363  49.258  82.413  1.00  0.00           C  
ATOM   2820  H   ILE   183      91.078  52.146  84.296  1.00  0.00           H  
ATOM   2821  HA  ILE   183      90.418  49.460  83.439  1.00  0.00           H  
ATOM   2822  HB  ILE   183      93.093  50.533  84.496  1.00  0.00           H  
ATOM   2823 HG12 ILE   183      92.289  48.397  82.491  1.00  0.00           H  
ATOM   2824 HG13 ILE   183      92.383  50.010  82.049  1.00  0.00           H  
ATOM   2825 HG21 ILE   183      93.816  48.147  84.955  1.00  0.00           H  
ATOM   2826 HG22 ILE   183      92.861  48.727  86.263  1.00  0.00           H  
ATOM   2827 HG23 ILE   183      92.066  47.682  85.167  1.00  0.00           H  
ATOM   2828 HD11 ILE   183      94.948  50.166  82.556  1.00  0.00           H  
ATOM   2829 HD12 ILE   183      94.704  48.383  82.968  1.00  0.00           H  
ATOM   2830 HD13 ILE   183      94.474  49.008  81.358  1.00  0.00           H  
ATOM   2831  N   LEU   184      89.271  48.772  85.506  1.00  0.00           N  
ATOM   2832  CA  LEU   184      88.799  48.110  86.755  1.00  0.00           C  
ATOM   2833  C   LEU   184      89.783  46.993  87.061  1.00  0.00           C  
ATOM   2834  O   LEU   184      90.116  46.129  86.198  1.00  0.00           O  
ATOM   2835  CB  LEU   184      87.280  47.766  86.596  1.00  0.00           C  
ATOM   2836  CG  LEU   184      86.707  46.941  87.796  1.00  0.00           C  
ATOM   2837  CD1 LEU   184      86.895  47.535  89.152  1.00  0.00           C  
ATOM   2838  CD2 LEU   184      85.291  46.610  87.542  1.00  0.00           C  
ATOM   2839  H   LEU   184      89.158  48.298  84.621  1.00  0.00           H  
ATOM   2840  HA  LEU   184      88.824  48.797  87.600  1.00  0.00           H  
ATOM   2841  HB2 LEU   184      86.713  48.689  86.477  1.00  0.00           H  
ATOM   2842  HB3 LEU   184      87.204  47.132  85.713  1.00  0.00           H  
ATOM   2843  HG  LEU   184      87.215  45.977  87.768  1.00  0.00           H  
ATOM   2844 HD11 LEU   184      86.401  48.506  89.125  1.00  0.00           H  
ATOM   2845 HD12 LEU   184      86.429  46.862  89.872  1.00  0.00           H  
ATOM   2846 HD13 LEU   184      87.941  47.615  89.448  1.00  0.00           H  
ATOM   2847 HD21 LEU   184      84.688  47.511  87.428  1.00  0.00           H  
ATOM   2848 HD22 LEU   184      85.209  45.982  86.655  1.00  0.00           H  
ATOM   2849 HD23 LEU   184      84.834  45.990  88.314  1.00  0.00           H  
ATOM   2850  N   ARG   185      90.135  46.967  88.404  1.00  0.00           N  
ATOM   2851  CA  ARG   185      90.918  45.892  89.034  1.00  0.00           C  
ATOM   2852  C   ARG   185      90.396  45.373  90.371  1.00  0.00           C  
ATOM   2853  O   ARG   185      89.812  46.262  91.076  1.00  0.00           O  
ATOM   2854  CB  ARG   185      92.445  46.415  89.084  1.00  0.00           C  
ATOM   2855  CG  ARG   185      93.575  45.371  89.017  1.00  0.00           C  
ATOM   2856  CD  ARG   185      94.943  45.892  89.318  1.00  0.00           C  
ATOM   2857  NE  ARG   185      95.532  46.347  88.057  1.00  0.00           N  
ATOM   2858  CZ  ARG   185      95.681  47.656  87.825  1.00  0.00           C  
ATOM   2859  NH1 ARG   185      95.460  48.591  88.737  1.00  0.00           N1+
ATOM   2860  NH2 ARG   185      96.010  48.016  86.588  1.00  0.00           N  
ATOM   2861  H   ARG   185      89.763  47.704  88.985  1.00  0.00           H  
ATOM   2862  HA  ARG   185      90.997  45.056  88.339  1.00  0.00           H  
ATOM   2863  HB2 ARG   185      92.621  47.000  88.181  1.00  0.00           H  
ATOM   2864  HB3 ARG   185      92.431  47.053  89.968  1.00  0.00           H  
ATOM   2865  HG2 ARG   185      93.289  44.650  89.783  1.00  0.00           H  
ATOM   2866  HG3 ARG   185      93.612  44.873  88.049  1.00  0.00           H  
ATOM   2867  HD2 ARG   185      95.069  46.598  90.139  1.00  0.00           H  
ATOM   2868  HD3 ARG   185      95.428  44.959  89.606  1.00  0.00           H  
ATOM   2869  HE  ARG   185      95.737  45.750  87.268  1.00  0.00           H  
ATOM   2870 HH11 ARG   185      95.408  48.283  89.697  1.00  0.00           H  
ATOM   2871 HH12 ARG   185      95.282  49.550  88.473  1.00  0.00           H  
ATOM   2872 HH21 ARG   185      96.094  47.297  85.884  1.00  0.00           H  
ATOM   2873 HH22 ARG   185      96.036  48.996  86.346  1.00  0.00           H  
ATOM   2874  N   THR   186      90.479  44.065  90.585  1.00  0.00           N  
ATOM   2875  CA  THR   186      89.862  43.335  91.667  1.00  0.00           C  
ATOM   2876  C   THR   186      90.813  42.212  92.146  1.00  0.00           C  
ATOM   2877  O   THR   186      91.719  41.791  91.382  1.00  0.00           O  
ATOM   2878  CB  THR   186      88.492  42.744  91.269  1.00  0.00           C  
ATOM   2879  CG2 THR   186      87.458  43.802  90.957  1.00  0.00           C  
ATOM   2880  OG1 THR   186      88.787  42.032  90.078  1.00  0.00           O  
ATOM   2881  H   THR   186      91.121  43.593  89.964  1.00  0.00           H  
ATOM   2882  HA  THR   186      89.565  43.925  92.534  1.00  0.00           H  
ATOM   2883  HB  THR   186      88.187  42.109  92.100  1.00  0.00           H  
ATOM   2884  HG1 THR   186      88.884  41.092  90.248  1.00  0.00           H  
ATOM   2885 HG21 THR   186      87.315  44.441  91.828  1.00  0.00           H  
ATOM   2886 HG22 THR   186      87.883  44.281  90.075  1.00  0.00           H  
ATOM   2887 HG23 THR   186      86.492  43.381  90.678  1.00  0.00           H  
ATOM   2888  N   LYS   187      90.616  41.716  93.417  1.00  0.00           N  
ATOM   2889  CA  LYS   187      91.330  40.473  93.957  1.00  0.00           C  
ATOM   2890  C   LYS   187      90.647  39.915  95.163  1.00  0.00           C  
ATOM   2891  O   LYS   187      90.378  40.711  96.040  1.00  0.00           O  
ATOM   2892  CB  LYS   187      92.794  40.748  94.284  1.00  0.00           C  
ATOM   2893  CG  LYS   187      93.549  39.451  94.813  1.00  0.00           C  
ATOM   2894  CD  LYS   187      94.995  39.916  95.042  1.00  0.00           C  
ATOM   2895  CE  LYS   187      95.255  40.905  96.121  1.00  0.00           C  
ATOM   2896  NZ  LYS   187      96.710  41.387  96.118  1.00  0.00           N1+
ATOM   2897  H   LYS   187      90.082  42.164  94.148  1.00  0.00           H  
ATOM   2898  HA  LYS   187      91.295  39.724  93.166  1.00  0.00           H  
ATOM   2899  HB2 LYS   187      93.285  41.048  93.358  1.00  0.00           H  
ATOM   2900  HB3 LYS   187      92.879  41.645  94.897  1.00  0.00           H  
ATOM   2901  HG2 LYS   187      93.216  39.065  95.777  1.00  0.00           H  
ATOM   2902  HG3 LYS   187      93.458  38.575  94.171  1.00  0.00           H  
ATOM   2903  HD2 LYS   187      95.438  38.961  95.326  1.00  0.00           H  
ATOM   2904  HD3 LYS   187      95.445  40.236  94.102  1.00  0.00           H  
ATOM   2905  HE2 LYS   187      94.664  41.762  95.800  1.00  0.00           H  
ATOM   2906  HE3 LYS   187      94.954  40.641  97.135  1.00  0.00           H  
ATOM   2907  HZ1 LYS   187      96.869  42.141  96.771  1.00  0.00           H  
ATOM   2908  HZ2 LYS   187      97.296  40.652  96.486  1.00  0.00           H  
ATOM   2909  HZ3 LYS   187      96.980  41.589  95.166  1.00  0.00           H  
ATOM   2910  N   GLY   188      90.477  38.640  95.353  1.00  0.00           N  
ATOM   2911  CA  GLY   188      89.489  38.142  96.335  1.00  0.00           C  
ATOM   2912  C   GLY   188      88.884  36.758  96.108  1.00  0.00           C  
ATOM   2913  O   GLY   188      89.398  35.946  95.324  1.00  0.00           O  
ATOM   2914  H   GLY   188      90.961  37.918  94.839  1.00  0.00           H  
ATOM   2915  HA2 GLY   188      89.923  38.065  97.332  1.00  0.00           H  
ATOM   2916  HA3 GLY   188      88.648  38.835  96.305  1.00  0.00           H  
ATOM   2917  N   PRO   189      87.900  36.357  96.949  1.00  0.00           N  
ATOM   2918  CA  PRO   189      87.250  35.035  96.864  1.00  0.00           C  
ATOM   2919  C   PRO   189      86.771  34.531  95.495  1.00  0.00           C  
ATOM   2920  O   PRO   189      86.588  35.349  94.595  1.00  0.00           O  
ATOM   2921  CB  PRO   189      86.004  35.055  97.657  1.00  0.00           C  
ATOM   2922  CG  PRO   189      86.364  36.133  98.761  1.00  0.00           C  
ATOM   2923  CD  PRO   189      87.272  37.071  98.035  1.00  0.00           C  
ATOM   2924  HA  PRO   189      87.938  34.306  97.293  1.00  0.00           H  
ATOM   2925  HB2 PRO   189      85.205  35.297  96.956  1.00  0.00           H  
ATOM   2926  HB3 PRO   189      85.826  34.013  97.923  1.00  0.00           H  
ATOM   2927  HG2 PRO   189      85.439  36.600  99.097  1.00  0.00           H  
ATOM   2928  HG3 PRO   189      86.917  35.643  99.562  1.00  0.00           H  
ATOM   2929  HD2 PRO   189      86.670  37.868  97.599  1.00  0.00           H  
ATOM   2930  HD3 PRO   189      88.067  37.542  98.613  1.00  0.00           H  
ATOM   2931  N   ASP   190      86.468  33.255  95.259  1.00  0.00           N  
ATOM   2932  CA  ASP   190      85.986  32.657  94.012  1.00  0.00           C  
ATOM   2933  C   ASP   190      84.543  33.245  93.644  1.00  0.00           C  
ATOM   2934  O   ASP   190      84.296  33.331  92.410  1.00  0.00           O  
ATOM   2935  CB  ASP   190      85.776  31.128  94.152  1.00  0.00           C  
ATOM   2936  CG  ASP   190      84.957  30.621  95.304  1.00  0.00           C  
ATOM   2937  OD1 ASP   190      84.426  31.359  96.142  1.00  0.00           O  
ATOM   2938  OD2 ASP   190      84.896  29.398  95.538  1.00  0.00           O1-
ATOM   2939  H   ASP   190      86.720  32.612  95.996  1.00  0.00           H  
ATOM   2940  HA  ASP   190      86.684  32.719  93.177  1.00  0.00           H  
ATOM   2941  HB2 ASP   190      85.358  30.913  93.168  1.00  0.00           H  
ATOM   2942  HB3 ASP   190      86.771  30.683  94.151  1.00  0.00           H  
ATOM   2943  N   ARG   191      83.705  33.463  94.616  1.00  0.00           N  
ATOM   2944  CA  ARG   191      82.347  34.016  94.466  1.00  0.00           C  
ATOM   2945  C   ARG   191      82.122  34.952  95.617  1.00  0.00           C  
ATOM   2946  O   ARG   191      82.664  34.757  96.711  1.00  0.00           O  
ATOM   2947  CB  ARG   191      81.225  32.982  94.354  1.00  0.00           C  
ATOM   2948  CG  ARG   191      81.382  31.851  93.366  1.00  0.00           C  
ATOM   2949  CD  ARG   191      80.277  30.806  93.384  1.00  0.00           C  
ATOM   2950  NE  ARG   191      80.151  30.206  94.684  1.00  0.00           N  
ATOM   2951  CZ  ARG   191      79.105  30.145  95.498  1.00  0.00           C  
ATOM   2952  NH1 ARG   191      77.950  30.779  95.317  1.00  0.00           N1+
ATOM   2953  NH2 ARG   191      79.123  29.328  96.523  1.00  0.00           N  
ATOM   2954  H   ARG   191      83.924  33.113  95.538  1.00  0.00           H  
ATOM   2955  HA  ARG   191      82.357  34.598  93.544  1.00  0.00           H  
ATOM   2956  HB2 ARG   191      81.176  32.535  95.346  1.00  0.00           H  
ATOM   2957  HB3 ARG   191      80.237  33.390  94.139  1.00  0.00           H  
ATOM   2958  HG2 ARG   191      81.486  32.285  92.372  1.00  0.00           H  
ATOM   2959  HG3 ARG   191      82.279  31.297  93.644  1.00  0.00           H  
ATOM   2960  HD2 ARG   191      79.299  31.158  93.054  1.00  0.00           H  
ATOM   2961  HD3 ARG   191      80.497  30.002  92.682  1.00  0.00           H  
ATOM   2962  HE  ARG   191      80.961  29.627  94.856  1.00  0.00           H  
ATOM   2963 HH11 ARG   191      77.923  31.560  94.676  1.00  0.00           H  
ATOM   2964 HH12 ARG   191      77.167  30.594  95.926  1.00  0.00           H  
ATOM   2965 HH21 ARG   191      79.913  28.767  96.809  1.00  0.00           H  
ATOM   2966 HH22 ARG   191      78.348  29.389  97.168  1.00  0.00           H  
ATOM   2967  N   LEU   192      81.247  35.968  95.461  1.00  0.00           N  
ATOM   2968  CA  LEU   192      80.668  36.708  96.558  1.00  0.00           C  
ATOM   2969  C   LEU   192      79.536  35.904  97.228  1.00  0.00           C  
ATOM   2970  O   LEU   192      78.755  35.177  96.572  1.00  0.00           O  
ATOM   2971  CB  LEU   192      80.038  38.017  96.044  1.00  0.00           C  
ATOM   2972  CG  LEU   192      81.023  38.977  95.361  1.00  0.00           C  
ATOM   2973  CD1 LEU   192      80.139  40.020  94.551  1.00  0.00           C  
ATOM   2974  CD2 LEU   192      81.814  39.836  96.325  1.00  0.00           C  
ATOM   2975  H   LEU   192      80.805  36.169  94.575  1.00  0.00           H  
ATOM   2976  HA  LEU   192      81.547  36.883  97.179  1.00  0.00           H  
ATOM   2977  HB2 LEU   192      79.283  37.818  95.283  1.00  0.00           H  
ATOM   2978  HB3 LEU   192      79.533  38.591  96.821  1.00  0.00           H  
ATOM   2979  HG  LEU   192      81.675  38.461  94.655  1.00  0.00           H  
ATOM   2980 HD11 LEU   192      79.383  39.552  93.920  1.00  0.00           H  
ATOM   2981 HD12 LEU   192      79.609  40.638  95.276  1.00  0.00           H  
ATOM   2982 HD13 LEU   192      80.715  40.632  93.856  1.00  0.00           H  
ATOM   2983 HD21 LEU   192      82.348  39.393  97.165  1.00  0.00           H  
ATOM   2984 HD22 LEU   192      82.554  40.362  95.721  1.00  0.00           H  
ATOM   2985 HD23 LEU   192      81.118  40.545  96.771  1.00  0.00           H  
ATOM   2986  N   PRO   193      79.351  36.102  98.542  1.00  0.00           N  
ATOM   2987  CA  PRO   193      78.120  35.764  99.233  1.00  0.00           C  
ATOM   2988  C   PRO   193      76.912  36.605  98.723  1.00  0.00           C  
ATOM   2989  O   PRO   193      77.019  37.600  98.077  1.00  0.00           O  
ATOM   2990  CB  PRO   193      78.412  36.171 100.668  1.00  0.00           C  
ATOM   2991  CG  PRO   193      79.989  36.074 100.858  1.00  0.00           C  
ATOM   2992  CD  PRO   193      80.349  36.618  99.492  1.00  0.00           C  
ATOM   2993  HA  PRO   193      77.966  34.690  99.132  1.00  0.00           H  
ATOM   2994  HB2 PRO   193      78.137  37.223 100.745  1.00  0.00           H  
ATOM   2995  HB3 PRO   193      77.866  35.543 101.373  1.00  0.00           H  
ATOM   2996  HG2 PRO   193      80.422  36.693 101.644  1.00  0.00           H  
ATOM   2997  HG3 PRO   193      80.414  35.071 100.818  1.00  0.00           H  
ATOM   2998  HD2 PRO   193      80.298  37.705  99.551  1.00  0.00           H  
ATOM   2999  HD3 PRO   193      81.397  36.365  99.333  1.00  0.00           H  
ATOM   3000  N   ALA   194      75.714  35.986  98.832  1.00  0.00           N  
ATOM   3001  CA  ALA   194      74.451  36.444  98.214  1.00  0.00           C  
ATOM   3002  C   ALA   194      74.016  37.875  98.467  1.00  0.00           C  
ATOM   3003  O   ALA   194      73.343  38.419  97.581  1.00  0.00           O  
ATOM   3004  CB  ALA   194      73.391  35.497  98.682  1.00  0.00           C  
ATOM   3005  H   ALA   194      75.629  35.075  99.260  1.00  0.00           H  
ATOM   3006  HA  ALA   194      74.524  36.257  97.143  1.00  0.00           H  
ATOM   3007  HB1 ALA   194      73.745  34.492  98.450  1.00  0.00           H  
ATOM   3008  HB2 ALA   194      73.294  35.545  99.767  1.00  0.00           H  
ATOM   3009  HB3 ALA   194      72.380  35.768  98.378  1.00  0.00           H  
ATOM   3010  N   GLY   195      74.398  38.490  99.602  1.00  0.00           N  
ATOM   3011  CA  GLY   195      74.097  39.867  99.885  1.00  0.00           C  
ATOM   3012  C   GLY   195      74.842  41.068  99.335  1.00  0.00           C  
ATOM   3013  O   GLY   195      74.659  42.145  99.724  1.00  0.00           O  
ATOM   3014  H   GLY   195      74.830  37.812 100.214  1.00  0.00           H  
ATOM   3015  HA2 GLY   195      73.065  40.174  99.712  1.00  0.00           H  
ATOM   3016  HA3 GLY   195      74.174  40.018 100.962  1.00  0.00           H  
ATOM   3017  N   TYR   196      75.686  40.778  98.193  1.00  0.00           N  
ATOM   3018  CA  TYR   196      76.584  41.786  97.648  1.00  0.00           C  
ATOM   3019  C   TYR   196      76.628  41.827  96.091  1.00  0.00           C  
ATOM   3020  O   TYR   196      76.608  40.729  95.499  1.00  0.00           O  
ATOM   3021  CB  TYR   196      78.018  41.575  98.219  1.00  0.00           C  
ATOM   3022  CG  TYR   196      78.052  41.843  99.733  1.00  0.00           C  
ATOM   3023  CD1 TYR   196      78.249  43.221 100.107  1.00  0.00           C  
ATOM   3024  CD2 TYR   196      77.692  40.820 100.641  1.00  0.00           C  
ATOM   3025  CE1 TYR   196      78.099  43.543 101.462  1.00  0.00           C  
ATOM   3026  CE2 TYR   196      77.772  41.127 102.020  1.00  0.00           C  
ATOM   3027  CZ  TYR   196      77.956  42.476 102.414  1.00  0.00           C  
ATOM   3028  OH  TYR   196      77.864  42.789 103.690  1.00  0.00           O  
ATOM   3029  H   TYR   196      75.748  39.820  97.880  1.00  0.00           H  
ATOM   3030  HA  TYR   196      76.193  42.768  97.914  1.00  0.00           H  
ATOM   3031  HB2 TYR   196      78.410  40.579  98.014  1.00  0.00           H  
ATOM   3032  HB3 TYR   196      78.714  42.277  97.761  1.00  0.00           H  
ATOM   3033  HD1 TYR   196      78.405  44.040  99.421  1.00  0.00           H  
ATOM   3034  HD2 TYR   196      77.548  39.798 100.324  1.00  0.00           H  
ATOM   3035  HE1 TYR   196      78.385  44.552 101.721  1.00  0.00           H  
ATOM   3036  HE2 TYR   196      77.571  40.430 102.820  1.00  0.00           H  
ATOM   3037  HH  TYR   196      77.523  43.667 103.874  1.00  0.00           H  
ATOM   3038  N   GLU   197      76.814  42.978  95.487  1.00  0.00           N  
ATOM   3039  CA  GLU   197      77.074  43.167  94.013  1.00  0.00           C  
ATOM   3040  C   GLU   197      77.757  44.573  93.741  1.00  0.00           C  
ATOM   3041  O   GLU   197      77.645  45.535  94.497  1.00  0.00           O  
ATOM   3042  CB  GLU   197      75.756  43.088  93.285  1.00  0.00           C  
ATOM   3043  CG  GLU   197      75.750  42.996  91.750  1.00  0.00           C  
ATOM   3044  CD  GLU   197      75.475  41.596  91.167  1.00  0.00           C  
ATOM   3045  OE1 GLU   197      74.444  41.333  90.514  1.00  0.00           O  
ATOM   3046  OE2 GLU   197      76.305  40.699  91.324  1.00  0.00           O1-
ATOM   3047  H   GLU   197      76.898  43.850  95.990  1.00  0.00           H  
ATOM   3048  HA  GLU   197      77.762  42.350  93.800  1.00  0.00           H  
ATOM   3049  HB2 GLU   197      75.314  42.150  93.621  1.00  0.00           H  
ATOM   3050  HB3 GLU   197      75.095  43.901  93.584  1.00  0.00           H  
ATOM   3051  HG2 GLU   197      74.884  43.484  91.302  1.00  0.00           H  
ATOM   3052  HG3 GLU   197      76.714  43.366  91.400  1.00  0.00           H  
ATOM   3053  N   ILE   198      78.505  44.637  92.630  1.00  0.00           N  
ATOM   3054  CA  ILE   198      79.159  45.843  92.136  1.00  0.00           C  
ATOM   3055  C   ILE   198      78.370  46.551  91.087  1.00  0.00           C  
ATOM   3056  O   ILE   198      77.891  45.800  90.217  1.00  0.00           O  
ATOM   3057  CB  ILE   198      80.536  45.411  91.587  1.00  0.00           C  
ATOM   3058  CG1 ILE   198      81.345  44.867  92.757  1.00  0.00           C  
ATOM   3059  CG2 ILE   198      81.337  46.501  90.754  1.00  0.00           C  
ATOM   3060  CD1 ILE   198      82.726  44.397  92.268  1.00  0.00           C  
ATOM   3061  H   ILE   198      78.632  43.746  92.173  1.00  0.00           H  
ATOM   3062  HA  ILE   198      79.248  46.614  92.901  1.00  0.00           H  
ATOM   3063  HB  ILE   198      80.394  44.581  90.895  1.00  0.00           H  
ATOM   3064 HG12 ILE   198      81.489  45.792  93.316  1.00  0.00           H  
ATOM   3065 HG13 ILE   198      80.757  44.162  93.344  1.00  0.00           H  
ATOM   3066 HG21 ILE   198      80.674  47.226  90.281  1.00  0.00           H  
ATOM   3067 HG22 ILE   198      81.989  47.025  91.453  1.00  0.00           H  
ATOM   3068 HG23 ILE   198      82.001  46.077  90.001  1.00  0.00           H  
ATOM   3069 HD11 ILE   198      82.610  43.486  91.681  1.00  0.00           H  
ATOM   3070 HD12 ILE   198      83.243  45.208  91.755  1.00  0.00           H  
ATOM   3071 HD13 ILE   198      83.158  44.178  93.244  1.00  0.00           H  
ATOM   3072  N   VAL   199      78.315  47.886  91.099  1.00  0.00           N  
ATOM   3073  CA  VAL   199      77.703  48.688  90.034  1.00  0.00           C  
ATOM   3074  C   VAL   199      78.515  49.887  89.579  1.00  0.00           C  
ATOM   3075  O   VAL   199      78.907  50.700  90.416  1.00  0.00           O  
ATOM   3076  CB  VAL   199      76.228  48.997  90.337  1.00  0.00           C  
ATOM   3077  CG1 VAL   199      76.202  49.763  91.723  1.00  0.00           C  
ATOM   3078  CG2 VAL   199      75.515  49.908  89.332  1.00  0.00           C  
ATOM   3079  H   VAL   199      78.673  48.358  91.917  1.00  0.00           H  
ATOM   3080  HA  VAL   199      77.652  48.083  89.128  1.00  0.00           H  
ATOM   3081  HB  VAL   199      75.723  48.047  90.512  1.00  0.00           H  
ATOM   3082 HG11 VAL   199      75.156  49.862  92.013  1.00  0.00           H  
ATOM   3083 HG12 VAL   199      76.772  49.158  92.428  1.00  0.00           H  
ATOM   3084 HG13 VAL   199      76.588  50.757  91.496  1.00  0.00           H  
ATOM   3085 HG21 VAL   199      74.477  50.099  89.604  1.00  0.00           H  
ATOM   3086 HG22 VAL   199      76.072  50.837  89.216  1.00  0.00           H  
ATOM   3087 HG23 VAL   199      75.584  49.453  88.343  1.00  0.00           H  
ATOM   3088  N   LEU   200      78.921  49.931  88.327  1.00  0.00           N  
ATOM   3089  CA  LEU   200      79.483  51.145  87.660  1.00  0.00           C  
ATOM   3090  C   LEU   200      78.390  52.177  87.544  1.00  0.00           C  
ATOM   3091  O   LEU   200      77.200  51.857  87.299  1.00  0.00           O  
ATOM   3092  CB  LEU   200      80.084  50.712  86.310  1.00  0.00           C  
ATOM   3093  CG  LEU   200      81.477  50.127  86.392  1.00  0.00           C  
ATOM   3094  CD1 LEU   200      81.784  49.369  85.085  1.00  0.00           C  
ATOM   3095  CD2 LEU   200      82.548  51.202  86.520  1.00  0.00           C  
ATOM   3096  H   LEU   200      78.425  49.320  87.694  1.00  0.00           H  
ATOM   3097  HA  LEU   200      80.264  51.634  88.241  1.00  0.00           H  
ATOM   3098  HB2 LEU   200      79.377  50.003  85.878  1.00  0.00           H  
ATOM   3099  HB3 LEU   200      80.157  51.565  85.636  1.00  0.00           H  
ATOM   3100  HG  LEU   200      81.566  49.496  87.277  1.00  0.00           H  
ATOM   3101 HD11 LEU   200      82.797  48.978  84.982  1.00  0.00           H  
ATOM   3102 HD12 LEU   200      81.113  48.514  85.000  1.00  0.00           H  
ATOM   3103 HD13 LEU   200      81.569  49.985  84.212  1.00  0.00           H  
ATOM   3104 HD21 LEU   200      83.523  50.720  86.450  1.00  0.00           H  
ATOM   3105 HD22 LEU   200      82.489  51.981  85.760  1.00  0.00           H  
ATOM   3106 HD23 LEU   200      82.497  51.671  87.503  1.00  0.00           H  
ATOM   3107  N   TYR   201      78.739  53.530  87.525  1.00  0.00           N  
ATOM   3108  CA  TYR   201      77.742  54.633  87.481  1.00  0.00           C  
ATOM   3109  C   TYR   201      78.400  55.864  86.903  1.00  0.00           C  
ATOM   3110  O   TYR   201      79.607  56.038  87.211  1.00  0.00           O  
ATOM   3111  CB  TYR   201      77.212  54.819  88.930  1.00  0.00           C  
ATOM   3112  CG  TYR   201      76.433  56.116  89.029  1.00  0.00           C  
ATOM   3113  CD1 TYR   201      76.871  57.102  89.919  1.00  0.00           C  
ATOM   3114  CD2 TYR   201      75.305  56.328  88.295  1.00  0.00           C  
ATOM   3115  CE1 TYR   201      76.037  58.270  90.226  1.00  0.00           C  
ATOM   3116  CE2 TYR   201      74.512  57.489  88.463  1.00  0.00           C  
ATOM   3117  CZ  TYR   201      74.878  58.465  89.401  1.00  0.00           C  
ATOM   3118  OH  TYR   201      74.063  59.506  89.541  1.00  0.00           O  
ATOM   3119  H   TYR   201      79.635  53.844  87.867  1.00  0.00           H  
ATOM   3120  HA  TYR   201      76.799  54.419  86.977  1.00  0.00           H  
ATOM   3121  HB2 TYR   201      76.410  54.096  89.076  1.00  0.00           H  
ATOM   3122  HB3 TYR   201      77.897  54.695  89.769  1.00  0.00           H  
ATOM   3123  HD1 TYR   201      77.788  56.930  90.465  1.00  0.00           H  
ATOM   3124  HD2 TYR   201      75.028  55.444  87.739  1.00  0.00           H  
ATOM   3125  HE1 TYR   201      76.289  58.977  91.002  1.00  0.00           H  
ATOM   3126  HE2 TYR   201      73.582  57.634  87.933  1.00  0.00           H  
ATOM   3127  HH  TYR   201      73.176  59.530  89.176  1.00  0.00           H  
ATOM   3128  N   ILE   202      77.626  56.647  86.123  1.00  0.00           N  
ATOM   3129  CA  ILE   202      77.922  58.007  85.692  1.00  0.00           C  
ATOM   3130  C   ILE   202      76.809  59.012  86.051  1.00  0.00           C  
ATOM   3131  O   ILE   202      75.722  58.854  85.526  1.00  0.00           O  
ATOM   3132  CB  ILE   202      78.402  58.200  84.222  1.00  0.00           C  
ATOM   3133  CG1 ILE   202      78.390  59.684  83.778  1.00  0.00           C  
ATOM   3134  CG2 ILE   202      77.538  57.342  83.271  1.00  0.00           C  
ATOM   3135  CD1 ILE   202      79.455  60.019  82.665  1.00  0.00           C  
ATOM   3136  H   ILE   202      76.650  56.393  86.058  1.00  0.00           H  
ATOM   3137  HA  ILE   202      78.746  58.293  86.345  1.00  0.00           H  
ATOM   3138  HB  ILE   202      79.358  57.696  84.087  1.00  0.00           H  
ATOM   3139 HG12 ILE   202      77.395  59.873  83.374  1.00  0.00           H  
ATOM   3140 HG13 ILE   202      78.578  60.401  84.576  1.00  0.00           H  
ATOM   3141 HG21 ILE   202      77.796  57.603  82.244  1.00  0.00           H  
ATOM   3142 HG22 ILE   202      77.632  56.270  83.443  1.00  0.00           H  
ATOM   3143 HG23 ILE   202      76.498  57.581  83.492  1.00  0.00           H  
ATOM   3144 HD11 ILE   202      79.203  59.461  81.763  1.00  0.00           H  
ATOM   3145 HD12 ILE   202      79.511  61.080  82.422  1.00  0.00           H  
ATOM   3146 HD13 ILE   202      80.442  59.668  82.967  1.00  0.00           H  
ATOM   3147  N   SER   203      77.168  60.127  86.577  1.00  0.00           N  
ATOM   3148  CA  SER   203      76.193  61.131  86.996  1.00  0.00           C  
ATOM   3149  C   SER   203      75.697  61.891  85.826  1.00  0.00           C  
ATOM   3150  O   SER   203      76.384  62.396  84.904  1.00  0.00           O  
ATOM   3151  CB  SER   203      76.913  61.974  88.025  1.00  0.00           C  
ATOM   3152  OG  SER   203      76.164  63.117  88.623  1.00  0.00           O  
ATOM   3153  H   SER   203      78.126  60.446  86.550  1.00  0.00           H  
ATOM   3154  HA  SER   203      75.415  60.593  87.538  1.00  0.00           H  
ATOM   3155  HB2 SER   203      77.168  61.244  88.793  1.00  0.00           H  
ATOM   3156  HB3 SER   203      77.821  62.305  87.521  1.00  0.00           H  
ATOM   3157  HG  SER   203      76.139  63.126  89.582  1.00  0.00           H  
ATOM   3158  N   MET   204      74.351  62.138  85.838  1.00  0.00           N  
ATOM   3159  CA  MET   204      73.695  62.607  84.628  1.00  0.00           C  
ATOM   3160  C   MET   204      74.267  63.989  84.151  1.00  0.00           C  
ATOM   3161  O   MET   204      74.360  64.278  82.905  1.00  0.00           O  
ATOM   3162  CB  MET   204      72.216  62.764  84.997  1.00  0.00           C  
ATOM   3163  CG  MET   204      71.536  63.325  83.731  1.00  0.00           C  
ATOM   3164  SD  MET   204      69.765  63.496  83.869  1.00  0.00           S  
ATOM   3165  CE  MET   204      69.308  61.725  83.783  1.00  0.00           C  
ATOM   3166  H   MET   204      73.834  61.893  86.670  1.00  0.00           H  
ATOM   3167  HA  MET   204      73.810  61.872  83.831  1.00  0.00           H  
ATOM   3168  HB2 MET   204      71.780  61.784  85.187  1.00  0.00           H  
ATOM   3169  HB3 MET   204      72.153  63.469  85.825  1.00  0.00           H  
ATOM   3170  HG2 MET   204      71.897  64.352  83.689  1.00  0.00           H  
ATOM   3171  HG3 MET   204      71.751  62.773  82.815  1.00  0.00           H  
ATOM   3172  HE1 MET   204      69.617  61.340  84.754  1.00  0.00           H  
ATOM   3173  HE2 MET   204      68.253  61.484  83.911  1.00  0.00           H  
ATOM   3174  HE3 MET   204      69.767  61.237  82.923  1.00  0.00           H  
ATOM   3175  N   SER   205      74.872  64.811  84.987  1.00  0.00           N  
ATOM   3176  CA  SER   205      75.398  66.074  84.610  1.00  0.00           C  
ATOM   3177  C   SER   205      76.550  65.900  83.623  1.00  0.00           C  
ATOM   3178  O   SER   205      76.829  66.785  82.914  1.00  0.00           O  
ATOM   3179  CB  SER   205      75.868  66.837  85.795  1.00  0.00           C  
ATOM   3180  OG  SER   205      76.708  66.073  86.578  1.00  0.00           O  
ATOM   3181  H   SER   205      74.989  64.429  85.915  1.00  0.00           H  
ATOM   3182  HA  SER   205      74.641  66.680  84.111  1.00  0.00           H  
ATOM   3183  HB2 SER   205      76.424  67.679  85.384  1.00  0.00           H  
ATOM   3184  HB3 SER   205      75.012  67.181  86.374  1.00  0.00           H  
ATOM   3185  HG  SER   205      77.576  66.446  86.410  1.00  0.00           H  
ATOM   3186  N   ASP   206      77.331  64.769  83.764  1.00  0.00           N  
ATOM   3187  CA  ASP   206      78.407  64.372  82.881  1.00  0.00           C  
ATOM   3188  C   ASP   206      78.049  63.494  81.628  1.00  0.00           C  
ATOM   3189  O   ASP   206      78.783  63.480  80.638  1.00  0.00           O  
ATOM   3190  CB  ASP   206      79.514  63.622  83.640  1.00  0.00           C  
ATOM   3191  CG  ASP   206      80.241  64.368  84.761  1.00  0.00           C  
ATOM   3192  OD1 ASP   206      80.821  63.592  85.542  1.00  0.00           O  
ATOM   3193  OD2 ASP   206      80.163  65.645  84.796  1.00  0.00           O1-
ATOM   3194  H   ASP   206      76.904  64.047  84.327  1.00  0.00           H  
ATOM   3195  HA  ASP   206      78.936  65.259  82.531  1.00  0.00           H  
ATOM   3196  HB2 ASP   206      79.035  62.744  84.075  1.00  0.00           H  
ATOM   3197  HB3 ASP   206      80.286  63.243  82.971  1.00  0.00           H  
ATOM   3198  N   SER   207      76.963  62.664  81.820  1.00  0.00           N  
ATOM   3199  CA  SER   207      76.623  61.561  80.941  1.00  0.00           C  
ATOM   3200  C   SER   207      76.714  61.823  79.428  1.00  0.00           C  
ATOM   3201  O   SER   207      77.288  61.069  78.673  1.00  0.00           O  
ATOM   3202  CB  SER   207      75.134  61.095  81.318  1.00  0.00           C  
ATOM   3203  OG  SER   207      74.178  62.052  80.983  1.00  0.00           O  
ATOM   3204  H   SER   207      76.506  62.701  82.719  1.00  0.00           H  
ATOM   3205  HA  SER   207      77.141  60.646  81.226  1.00  0.00           H  
ATOM   3206  HB2 SER   207      74.892  60.263  80.657  1.00  0.00           H  
ATOM   3207  HB3 SER   207      75.080  60.760  82.354  1.00  0.00           H  
ATOM   3208  HG  SER   207      74.225  62.786  81.600  1.00  0.00           H  
ATOM   3209  N   ASP   208      76.177  62.899  78.914  1.00  0.00           N  
ATOM   3210  CA  ASP   208      75.906  63.160  77.459  1.00  0.00           C  
ATOM   3211  C   ASP   208      77.261  63.512  76.753  1.00  0.00           C  
ATOM   3212  O   ASP   208      77.137  63.554  75.511  1.00  0.00           O  
ATOM   3213  CB  ASP   208      74.872  64.272  77.162  1.00  0.00           C  
ATOM   3214  CG  ASP   208      73.479  64.137  77.830  1.00  0.00           C  
ATOM   3215  OD1 ASP   208      73.097  62.974  78.049  1.00  0.00           O  
ATOM   3216  OD2 ASP   208      72.932  65.183  78.160  1.00  0.00           O1-
ATOM   3217  H   ASP   208      75.768  63.492  79.622  1.00  0.00           H  
ATOM   3218  HA  ASP   208      75.625  62.235  76.956  1.00  0.00           H  
ATOM   3219  HB2 ASP   208      75.237  65.276  77.380  1.00  0.00           H  
ATOM   3220  HB3 ASP   208      74.704  64.154  76.092  1.00  0.00           H  
ATOM   3221  N   LYS   209      78.370  63.592  77.472  1.00  0.00           N  
ATOM   3222  CA  LYS   209      79.719  63.945  76.966  1.00  0.00           C  
ATOM   3223  C   LYS   209      80.663  62.861  76.661  1.00  0.00           C  
ATOM   3224  O   LYS   209      81.691  63.158  76.088  1.00  0.00           O  
ATOM   3225  CB  LYS   209      80.192  65.155  77.775  1.00  0.00           C  
ATOM   3226  CG  LYS   209      79.247  66.345  77.731  1.00  0.00           C  
ATOM   3227  CD  LYS   209      78.315  66.537  78.999  1.00  0.00           C  
ATOM   3228  CE  LYS   209      77.386  67.745  78.807  1.00  0.00           C  
ATOM   3229  NZ  LYS   209      76.341  67.909  79.833  1.00  0.00           N1+
ATOM   3230  H   LYS   209      78.316  63.505  78.477  1.00  0.00           H  
ATOM   3231  HA  LYS   209      79.701  64.502  76.029  1.00  0.00           H  
ATOM   3232  HB2 LYS   209      80.286  64.898  78.830  1.00  0.00           H  
ATOM   3233  HB3 LYS   209      81.211  65.420  77.492  1.00  0.00           H  
ATOM   3234  HG2 LYS   209      79.782  67.290  77.630  1.00  0.00           H  
ATOM   3235  HG3 LYS   209      78.605  66.285  76.852  1.00  0.00           H  
ATOM   3236  HD2 LYS   209      77.717  65.662  79.253  1.00  0.00           H  
ATOM   3237  HD3 LYS   209      78.953  66.664  79.874  1.00  0.00           H  
ATOM   3238  HE2 LYS   209      78.111  68.556  78.876  1.00  0.00           H  
ATOM   3239  HE3 LYS   209      76.894  67.809  77.837  1.00  0.00           H  
ATOM   3240  HZ1 LYS   209      75.638  67.184  79.817  1.00  0.00           H  
ATOM   3241  HZ2 LYS   209      76.876  67.951  80.689  1.00  0.00           H  
ATOM   3242  HZ3 LYS   209      75.790  68.741  79.676  1.00  0.00           H  
ATOM   3243  N   VAL   210      80.314  61.611  77.009  1.00  0.00           N  
ATOM   3244  CA  VAL   210      81.082  60.401  76.723  1.00  0.00           C  
ATOM   3245  C   VAL   210      80.348  59.071  76.354  1.00  0.00           C  
ATOM   3246  O   VAL   210      79.164  58.769  76.746  1.00  0.00           O  
ATOM   3247  CB  VAL   210      82.168  60.075  77.826  1.00  0.00           C  
ATOM   3248  CG1 VAL   210      83.101  61.180  78.215  1.00  0.00           C  
ATOM   3249  CG2 VAL   210      81.523  59.539  79.174  1.00  0.00           C  
ATOM   3250  H   VAL   210      79.352  61.486  77.291  1.00  0.00           H  
ATOM   3251  HA  VAL   210      81.650  60.617  75.818  1.00  0.00           H  
ATOM   3252  HB  VAL   210      82.862  59.317  77.463  1.00  0.00           H  
ATOM   3253 HG11 VAL   210      82.647  62.058  78.673  1.00  0.00           H  
ATOM   3254 HG12 VAL   210      83.860  60.858  78.928  1.00  0.00           H  
ATOM   3255 HG13 VAL   210      83.593  61.486  77.292  1.00  0.00           H  
ATOM   3256 HG21 VAL   210      82.335  59.107  79.759  1.00  0.00           H  
ATOM   3257 HG22 VAL   210      80.946  60.246  79.770  1.00  0.00           H  
ATOM   3258 HG23 VAL   210      80.860  58.723  78.886  1.00  0.00           H  
ATOM   3259  N   GLY   211      81.050  58.185  75.666  1.00  0.00           N  
ATOM   3260  CA  GLY   211      80.724  56.763  75.542  1.00  0.00           C  
ATOM   3261  C   GLY   211      81.839  55.938  76.086  1.00  0.00           C  
ATOM   3262  O   GLY   211      82.995  56.306  75.849  1.00  0.00           O  
ATOM   3263  H   GLY   211      82.032  58.390  75.550  1.00  0.00           H  
ATOM   3264  HA2 GLY   211      79.833  56.439  76.080  1.00  0.00           H  
ATOM   3265  HA3 GLY   211      80.457  56.598  74.498  1.00  0.00           H  
ATOM   3266  N   VAL   212      81.591  54.813  76.695  1.00  0.00           N  
ATOM   3267  CA  VAL   212      82.682  54.030  77.346  1.00  0.00           C  
ATOM   3268  C   VAL   212      82.435  52.543  77.076  1.00  0.00           C  
ATOM   3269  O   VAL   212      81.268  52.084  77.240  1.00  0.00           O  
ATOM   3270  CB  VAL   212      82.543  54.310  78.890  1.00  0.00           C  
ATOM   3271  CG1 VAL   212      83.526  53.510  79.736  1.00  0.00           C  
ATOM   3272  CG2 VAL   212      82.718  55.851  79.307  1.00  0.00           C  
ATOM   3273  H   VAL   212      80.735  54.411  77.049  1.00  0.00           H  
ATOM   3274  HA  VAL   212      83.642  54.236  76.873  1.00  0.00           H  
ATOM   3275  HB  VAL   212      81.536  53.993  79.161  1.00  0.00           H  
ATOM   3276 HG11 VAL   212      83.358  52.439  79.624  1.00  0.00           H  
ATOM   3277 HG12 VAL   212      84.543  53.703  79.394  1.00  0.00           H  
ATOM   3278 HG13 VAL   212      83.525  53.817  80.782  1.00  0.00           H  
ATOM   3279 HG21 VAL   212      82.594  56.003  80.379  1.00  0.00           H  
ATOM   3280 HG22 VAL   212      83.715  56.098  78.940  1.00  0.00           H  
ATOM   3281 HG23 VAL   212      81.952  56.467  78.835  1.00  0.00           H  
ATOM   3282  N   PHE   213      83.475  51.765  76.640  1.00  0.00           N  
ATOM   3283  CA  PHE   213      83.238  50.486  75.947  1.00  0.00           C  
ATOM   3284  C   PHE   213      84.135  49.450  76.496  1.00  0.00           C  
ATOM   3285  O   PHE   213      85.263  49.704  76.790  1.00  0.00           O  
ATOM   3286  CB  PHE   213      83.504  50.629  74.442  1.00  0.00           C  
ATOM   3287  CG  PHE   213      82.697  51.726  73.795  1.00  0.00           C  
ATOM   3288  CD1 PHE   213      81.319  51.622  73.470  1.00  0.00           C  
ATOM   3289  CD2 PHE   213      83.341  52.933  73.493  1.00  0.00           C  
ATOM   3290  CE1 PHE   213      80.646  52.700  72.945  1.00  0.00           C  
ATOM   3291  CE2 PHE   213      82.616  54.104  73.045  1.00  0.00           C  
ATOM   3292  CZ  PHE   213      81.381  53.917  72.700  1.00  0.00           C  
ATOM   3293  H   PHE   213      84.421  52.110  76.713  1.00  0.00           H  
ATOM   3294  HA  PHE   213      82.235  50.095  76.117  1.00  0.00           H  
ATOM   3295  HB2 PHE   213      84.543  50.934  74.317  1.00  0.00           H  
ATOM   3296  HB3 PHE   213      83.075  49.745  73.969  1.00  0.00           H  
ATOM   3297  HD1 PHE   213      80.739  50.711  73.477  1.00  0.00           H  
ATOM   3298  HD2 PHE   213      84.408  52.954  73.657  1.00  0.00           H  
ATOM   3299  HE1 PHE   213      79.641  52.623  72.556  1.00  0.00           H  
ATOM   3300  HE2 PHE   213      83.173  55.015  72.879  1.00  0.00           H  
ATOM   3301  HZ  PHE   213      80.865  54.717  72.189  1.00  0.00           H  
ATOM   3302  N   TYR   214      83.696  48.221  76.586  1.00  0.00           N  
ATOM   3303  CA  TYR   214      84.505  46.985  76.777  1.00  0.00           C  
ATOM   3304  C   TYR   214      84.559  46.225  75.380  1.00  0.00           C  
ATOM   3305  O   TYR   214      83.619  46.292  74.597  1.00  0.00           O  
ATOM   3306  CB  TYR   214      83.946  46.062  77.872  1.00  0.00           C  
ATOM   3307  CG  TYR   214      84.655  44.785  78.173  1.00  0.00           C  
ATOM   3308  CD1 TYR   214      85.467  44.886  79.338  1.00  0.00           C  
ATOM   3309  CD2 TYR   214      84.635  43.649  77.369  1.00  0.00           C  
ATOM   3310  CE1 TYR   214      86.310  43.823  79.742  1.00  0.00           C  
ATOM   3311  CE2 TYR   214      85.590  42.590  77.730  1.00  0.00           C  
ATOM   3312  CZ  TYR   214      86.338  42.700  78.874  1.00  0.00           C  
ATOM   3313  OH  TYR   214      87.260  41.706  79.178  1.00  0.00           O  
ATOM   3314  H   TYR   214      82.714  48.099  76.386  1.00  0.00           H  
ATOM   3315  HA  TYR   214      85.509  47.260  77.099  1.00  0.00           H  
ATOM   3316  HB2 TYR   214      83.843  46.605  78.812  1.00  0.00           H  
ATOM   3317  HB3 TYR   214      82.905  45.784  77.704  1.00  0.00           H  
ATOM   3318  HD1 TYR   214      85.439  45.809  79.899  1.00  0.00           H  
ATOM   3319  HD2 TYR   214      83.979  43.625  76.512  1.00  0.00           H  
ATOM   3320  HE1 TYR   214      86.814  43.811  80.698  1.00  0.00           H  
ATOM   3321  HE2 TYR   214      85.700  41.749  77.062  1.00  0.00           H  
ATOM   3322  HH  TYR   214      87.089  40.866  78.747  1.00  0.00           H  
ATOM   3323  N   VAL   215      85.627  45.461  75.032  1.00  0.00           N  
ATOM   3324  CA  VAL   215      85.951  44.820  73.707  1.00  0.00           C  
ATOM   3325  C   VAL   215      86.121  43.325  73.793  1.00  0.00           C  
ATOM   3326  O   VAL   215      87.025  42.878  74.459  1.00  0.00           O  
ATOM   3327  CB  VAL   215      87.165  45.428  73.023  1.00  0.00           C  
ATOM   3328  CG1 VAL   215      87.287  44.853  71.589  1.00  0.00           C  
ATOM   3329  CG2 VAL   215      87.100  46.860  72.937  1.00  0.00           C  
ATOM   3330  H   VAL   215      86.398  45.496  75.685  1.00  0.00           H  
ATOM   3331  HA  VAL   215      85.101  44.973  73.043  1.00  0.00           H  
ATOM   3332  HB  VAL   215      88.059  45.244  73.620  1.00  0.00           H  
ATOM   3333 HG11 VAL   215      86.777  43.891  71.542  1.00  0.00           H  
ATOM   3334 HG12 VAL   215      87.065  45.613  70.841  1.00  0.00           H  
ATOM   3335 HG13 VAL   215      88.360  44.681  71.501  1.00  0.00           H  
ATOM   3336 HG21 VAL   215      88.039  47.253  72.548  1.00  0.00           H  
ATOM   3337 HG22 VAL   215      86.330  47.100  72.204  1.00  0.00           H  
ATOM   3338 HG23 VAL   215      86.925  47.312  73.913  1.00  0.00           H  
ATOM   3339  N   GLU   216      85.208  42.596  73.061  1.00  0.00           N  
ATOM   3340  CA  GLU   216      85.329  41.120  72.856  1.00  0.00           C  
ATOM   3341  C   GLU   216      85.774  40.707  71.489  1.00  0.00           C  
ATOM   3342  O   GLU   216      85.773  41.478  70.530  1.00  0.00           O  
ATOM   3343  CB  GLU   216      83.995  40.473  73.131  1.00  0.00           C  
ATOM   3344  CG  GLU   216      83.539  40.602  74.568  1.00  0.00           C  
ATOM   3345  CD  GLU   216      84.222  39.655  75.508  1.00  0.00           C  
ATOM   3346  OE1 GLU   216      85.431  39.411  75.421  1.00  0.00           O  
ATOM   3347  OE2 GLU   216      83.570  39.117  76.412  1.00  0.00           O1-
ATOM   3348  H   GLU   216      84.502  43.067  72.514  1.00  0.00           H  
ATOM   3349  HA  GLU   216      85.953  40.715  73.654  1.00  0.00           H  
ATOM   3350  HB2 GLU   216      83.287  40.827  72.381  1.00  0.00           H  
ATOM   3351  HB3 GLU   216      83.973  39.427  72.826  1.00  0.00           H  
ATOM   3352  HG2 GLU   216      83.794  41.615  74.880  1.00  0.00           H  
ATOM   3353  HG3 GLU   216      82.463  40.432  74.595  1.00  0.00           H  
ATOM   3354  N   ASN   217      86.354  39.563  71.500  1.00  0.00           N  
ATOM   3355  CA  ASN   217      87.042  38.833  70.329  1.00  0.00           C  
ATOM   3356  C   ASN   217      88.017  39.677  69.478  1.00  0.00           C  
ATOM   3357  O   ASN   217      87.798  39.711  68.272  1.00  0.00           O  
ATOM   3358  CB  ASN   217      86.011  38.143  69.505  1.00  0.00           C  
ATOM   3359  CG  ASN   217      85.118  37.081  70.201  1.00  0.00           C  
ATOM   3360  ND2 ASN   217      84.354  36.356  69.432  1.00  0.00           N  
ATOM   3361  OD1 ASN   217      85.138  36.769  71.348  1.00  0.00           O  
ATOM   3362  H   ASN   217      86.641  39.163  72.381  1.00  0.00           H  
ATOM   3363  HA  ASN   217      87.624  38.008  70.738  1.00  0.00           H  
ATOM   3364  HB2 ASN   217      85.398  38.930  69.066  1.00  0.00           H  
ATOM   3365  HB3 ASN   217      86.537  37.678  68.671  1.00  0.00           H  
ATOM   3366 HD21 ASN   217      83.913  35.598  69.932  1.00  0.00           H  
ATOM   3367 HD22 ASN   217      84.059  36.462  68.472  1.00  0.00           H  
ATOM   3368  N   PRO   218      89.002  40.412  70.085  1.00  0.00           N  
ATOM   3369  CA  PRO   218      89.900  41.212  69.268  1.00  0.00           C  
ATOM   3370  C   PRO   218      90.657  40.396  68.295  1.00  0.00           C  
ATOM   3371  O   PRO   218      91.113  39.274  68.677  1.00  0.00           O  
ATOM   3372  CB  PRO   218      90.854  41.835  70.299  1.00  0.00           C  
ATOM   3373  CG  PRO   218      90.796  40.840  71.475  1.00  0.00           C  
ATOM   3374  CD  PRO   218      89.346  40.534  71.461  1.00  0.00           C  
ATOM   3375  HA  PRO   218      89.281  41.950  68.759  1.00  0.00           H  
ATOM   3376  HB2 PRO   218      91.873  41.912  69.921  1.00  0.00           H  
ATOM   3377  HB3 PRO   218      90.532  42.812  70.660  1.00  0.00           H  
ATOM   3378  HG2 PRO   218      91.370  39.937  71.272  1.00  0.00           H  
ATOM   3379  HG3 PRO   218      91.138  41.248  72.426  1.00  0.00           H  
ATOM   3380  HD2 PRO   218      89.214  39.641  72.073  1.00  0.00           H  
ATOM   3381  HD3 PRO   218      88.756  41.311  71.947  1.00  0.00           H  
ATOM   3382  N   ALA   219      90.754  40.948  67.112  1.00  0.00           N  
ATOM   3383  CA  ALA   219      91.237  40.244  65.901  1.00  0.00           C  
ATOM   3384  C   ALA   219      90.407  38.976  65.507  1.00  0.00           C  
ATOM   3385  O   ALA   219      90.187  38.766  64.314  1.00  0.00           O  
ATOM   3386  CB  ALA   219      92.758  40.151  65.930  1.00  0.00           C  
ATOM   3387  H   ALA   219      90.397  41.879  66.953  1.00  0.00           H  
ATOM   3388  HA  ALA   219      90.973  41.044  65.210  1.00  0.00           H  
ATOM   3389  HB1 ALA   219      93.153  39.649  66.813  1.00  0.00           H  
ATOM   3390  HB2 ALA   219      93.241  39.769  65.031  1.00  0.00           H  
ATOM   3391  HB3 ALA   219      93.187  41.147  65.816  1.00  0.00           H  
ATOM   3392  N   ALA   220      89.999  38.179  66.435  1.00  0.00           N  
ATOM   3393  CA  ALA   220      89.278  36.888  66.189  1.00  0.00           C  
ATOM   3394  C   ALA   220      87.818  37.082  65.611  1.00  0.00           C  
ATOM   3395  O   ALA   220      87.317  36.198  64.936  1.00  0.00           O  
ATOM   3396  CB  ALA   220      89.186  36.217  67.571  1.00  0.00           C  
ATOM   3397  H   ALA   220      90.152  38.378  67.413  1.00  0.00           H  
ATOM   3398  HA  ALA   220      89.900  36.303  65.511  1.00  0.00           H  
ATOM   3399  HB1 ALA   220      90.138  35.902  67.997  1.00  0.00           H  
ATOM   3400  HB2 ALA   220      88.840  36.859  68.382  1.00  0.00           H  
ATOM   3401  HB3 ALA   220      88.620  35.285  67.565  1.00  0.00           H  
ATOM   3402  N   GLY   221      87.224  38.247  65.803  1.00  0.00           N  
ATOM   3403  CA  GLY   221      85.872  38.537  65.331  1.00  0.00           C  
ATOM   3404  C   GLY   221      85.246  39.687  66.116  1.00  0.00           C  
ATOM   3405  O   GLY   221      84.163  39.528  66.744  1.00  0.00           O  
ATOM   3406  H   GLY   221      87.644  38.864  66.483  1.00  0.00           H  
ATOM   3407  HA2 GLY   221      85.976  38.780  64.274  1.00  0.00           H  
ATOM   3408  HA3 GLY   221      85.243  37.652  65.430  1.00  0.00           H  
ATOM   3409  N   GLN   222      85.874  40.913  66.122  1.00  0.00           N  
ATOM   3410  CA  GLN   222      85.667  41.798  67.258  1.00  0.00           C  
ATOM   3411  C   GLN   222      84.253  42.351  67.457  1.00  0.00           C  
ATOM   3412  O   GLN   222      83.460  42.564  66.540  1.00  0.00           O  
ATOM   3413  CB  GLN   222      86.676  42.966  67.175  1.00  0.00           C  
ATOM   3414  CG  GLN   222      86.550  44.118  68.317  1.00  0.00           C  
ATOM   3415  CD  GLN   222      87.818  44.914  68.464  1.00  0.00           C  
ATOM   3416  NE2 GLN   222      87.767  46.250  68.153  1.00  0.00           N  
ATOM   3417  OE1 GLN   222      88.887  44.432  68.778  1.00  0.00           O  
ATOM   3418  H   GLN   222      86.638  41.109  65.492  1.00  0.00           H  
ATOM   3419  HA  GLN   222      85.864  41.109  68.079  1.00  0.00           H  
ATOM   3420  HB2 GLN   222      87.655  42.487  67.192  1.00  0.00           H  
ATOM   3421  HB3 GLN   222      86.609  43.366  66.163  1.00  0.00           H  
ATOM   3422  HG2 GLN   222      85.635  44.703  68.231  1.00  0.00           H  
ATOM   3423  HG3 GLN   222      86.498  43.603  69.277  1.00  0.00           H  
ATOM   3424 HE21 GLN   222      88.618  46.748  68.372  1.00  0.00           H  
ATOM   3425 HE22 GLN   222      86.978  46.656  67.670  1.00  0.00           H  
ATOM   3426  N   ARG   223      83.828  42.463  68.701  1.00  0.00           N  
ATOM   3427  CA  ARG   223      82.482  42.990  69.166  1.00  0.00           C  
ATOM   3428  C   ARG   223      82.614  43.847  70.393  1.00  0.00           C  
ATOM   3429  O   ARG   223      83.543  43.735  71.186  1.00  0.00           O  
ATOM   3430  CB  ARG   223      81.419  41.885  69.383  1.00  0.00           C  
ATOM   3431  CG  ARG   223      80.941  41.188  68.127  1.00  0.00           C  
ATOM   3432  CD  ARG   223      80.247  41.998  67.068  1.00  0.00           C  
ATOM   3433  NE  ARG   223      79.897  41.102  65.968  1.00  0.00           N  
ATOM   3434  CZ  ARG   223      80.692  40.495  65.118  1.00  0.00           C  
ATOM   3435  NH1 ARG   223      81.949  40.560  65.217  1.00  0.00           N1+
ATOM   3436  NH2 ARG   223      80.171  40.066  64.037  1.00  0.00           N  
ATOM   3437  H   ARG   223      84.565  42.276  69.365  1.00  0.00           H  
ATOM   3438  HA  ARG   223      82.096  43.708  68.442  1.00  0.00           H  
ATOM   3439  HB2 ARG   223      81.890  41.116  69.995  1.00  0.00           H  
ATOM   3440  HB3 ARG   223      80.510  42.259  69.854  1.00  0.00           H  
ATOM   3441  HG2 ARG   223      81.787  40.677  67.668  1.00  0.00           H  
ATOM   3442  HG3 ARG   223      80.253  40.452  68.545  1.00  0.00           H  
ATOM   3443  HD2 ARG   223      79.358  42.448  67.511  1.00  0.00           H  
ATOM   3444  HD3 ARG   223      80.995  42.744  66.802  1.00  0.00           H  
ATOM   3445  HE  ARG   223      78.928  41.027  65.694  1.00  0.00           H  
ATOM   3446 HH11 ARG   223      82.418  41.065  65.956  1.00  0.00           H  
ATOM   3447 HH12 ARG   223      82.530  39.981  64.629  1.00  0.00           H  
ATOM   3448 HH21 ARG   223      79.170  40.154  63.933  1.00  0.00           H  
ATOM   3449 HH22 ARG   223      80.686  39.858  63.194  1.00  0.00           H  
ATOM   3450  N   TYR   224      81.620  44.730  70.543  1.00  0.00           N  
ATOM   3451  CA  TYR   224      81.696  45.791  71.500  1.00  0.00           C  
ATOM   3452  C   TYR   224      80.633  45.659  72.562  1.00  0.00           C  
ATOM   3453  O   TYR   224      79.603  44.985  72.401  1.00  0.00           O  
ATOM   3454  CB  TYR   224      81.573  47.087  70.733  1.00  0.00           C  
ATOM   3455  CG  TYR   224      82.578  47.091  69.604  1.00  0.00           C  
ATOM   3456  CD1 TYR   224      83.878  47.550  69.923  1.00  0.00           C  
ATOM   3457  CD2 TYR   224      82.149  46.893  68.295  1.00  0.00           C  
ATOM   3458  CE1 TYR   224      84.854  47.689  68.887  1.00  0.00           C  
ATOM   3459  CE2 TYR   224      83.132  47.105  67.253  1.00  0.00           C  
ATOM   3460  CZ  TYR   224      84.453  47.469  67.561  1.00  0.00           C  
ATOM   3461  OH  TYR   224      85.343  47.548  66.589  1.00  0.00           O  
ATOM   3462  H   TYR   224      80.840  44.808  69.905  1.00  0.00           H  
ATOM   3463  HA  TYR   224      82.624  45.776  72.072  1.00  0.00           H  
ATOM   3464  HB2 TYR   224      80.528  47.029  70.430  1.00  0.00           H  
ATOM   3465  HB3 TYR   224      81.659  47.966  71.372  1.00  0.00           H  
ATOM   3466  HD1 TYR   224      84.066  47.868  70.938  1.00  0.00           H  
ATOM   3467  HD2 TYR   224      81.144  46.519  68.166  1.00  0.00           H  
ATOM   3468  HE1 TYR   224      85.865  47.992  69.114  1.00  0.00           H  
ATOM   3469  HE2 TYR   224      82.792  46.918  66.246  1.00  0.00           H  
ATOM   3470  HH  TYR   224      85.101  47.309  65.691  1.00  0.00           H  
ATOM   3471  N   ILE   225      80.781  46.288  73.730  1.00  0.00           N  
ATOM   3472  CA  ILE   225      79.808  46.352  74.828  1.00  0.00           C  
ATOM   3473  C   ILE   225      79.768  47.760  75.346  1.00  0.00           C  
ATOM   3474  O   ILE   225      80.793  48.232  75.922  1.00  0.00           O  
ATOM   3475  CB  ILE   225      80.248  45.318  75.908  1.00  0.00           C  
ATOM   3476  CG1 ILE   225      80.113  43.905  75.342  1.00  0.00           C  
ATOM   3477  CG2 ILE   225      79.372  45.491  77.170  1.00  0.00           C  
ATOM   3478  CD1 ILE   225      80.670  42.805  76.231  1.00  0.00           C  
ATOM   3479  H   ILE   225      81.702  46.673  73.882  1.00  0.00           H  
ATOM   3480  HA  ILE   225      78.768  46.204  74.538  1.00  0.00           H  
ATOM   3481  HB  ILE   225      81.313  45.399  76.125  1.00  0.00           H  
ATOM   3482 HG12 ILE   225      79.081  43.698  75.060  1.00  0.00           H  
ATOM   3483 HG13 ILE   225      80.711  43.910  74.430  1.00  0.00           H  
ATOM   3484 HG21 ILE   225      78.293  45.570  77.044  1.00  0.00           H  
ATOM   3485 HG22 ILE   225      79.420  44.580  77.765  1.00  0.00           H  
ATOM   3486 HG23 ILE   225      79.761  46.247  77.852  1.00  0.00           H  
ATOM   3487 HD11 ILE   225      80.637  41.850  75.708  1.00  0.00           H  
ATOM   3488 HD12 ILE   225      81.695  43.020  76.534  1.00  0.00           H  
ATOM   3489 HD13 ILE   225      80.032  42.543  77.075  1.00  0.00           H  
ATOM   3490  N   HIE   226      78.609  48.376  75.488  1.00  0.00           N  
ATOM   3491  CA  HIE   226      78.387  49.724  76.011  1.00  0.00           C  
ATOM   3492  C   HIE   226      78.186  49.740  77.540  1.00  0.00           C  
ATOM   3493  O   HIE   226      77.055  49.344  78.034  1.00  0.00           O  
ATOM   3494  CB  HIE   226      77.265  50.445  75.312  1.00  0.00           C  
ATOM   3495  CG  HIE   226      77.072  51.929  75.785  1.00  0.00           C  
ATOM   3496  CD2 HIE   226      77.992  52.773  76.263  1.00  0.00           C  
ATOM   3497  ND1 HIE   226      75.868  52.628  75.774  1.00  0.00           N  
ATOM   3498  CE1 HIE   226      76.233  53.897  76.015  1.00  0.00           C  
ATOM   3499  NE2 HIE   226      77.489  53.967  76.279  1.00  0.00           N  
ATOM   3500  H   HIE   226      77.848  48.013  74.931  1.00  0.00           H  
ATOM   3501  HA  HIE   226      79.322  50.268  75.876  1.00  0.00           H  
ATOM   3502  HB2 HIE   226      77.507  50.469  74.250  1.00  0.00           H  
ATOM   3503  HB3 HIE   226      76.293  49.954  75.364  1.00  0.00           H  
ATOM   3504  HD2 HIE   226      79.014  52.459  76.416  1.00  0.00           H  
ATOM   3505  HE1 HIE   226      75.592  54.710  76.323  1.00  0.00           H  
ATOM   3506  HE2 HIE   226      78.029  54.819  76.334  1.00  0.00           H  
ATOM   3507  N   ILE   227      79.239  50.169  78.278  1.00  0.00           N  
ATOM   3508  CA  ILE   227      79.290  50.080  79.745  1.00  0.00           C  
ATOM   3509  C   ILE   227      78.708  51.272  80.378  1.00  0.00           C  
ATOM   3510  O   ILE   227      77.721  51.177  81.099  1.00  0.00           O  
ATOM   3511  CB  ILE   227      80.691  49.668  80.235  1.00  0.00           C  
ATOM   3512  CG1 ILE   227      81.090  48.241  79.772  1.00  0.00           C  
ATOM   3513  CG2 ILE   227      80.811  49.926  81.722  1.00  0.00           C  
ATOM   3514  CD1 ILE   227      80.400  47.129  80.575  1.00  0.00           C  
ATOM   3515  H   ILE   227      80.015  50.552  77.757  1.00  0.00           H  
ATOM   3516  HA  ILE   227      78.723  49.159  79.885  1.00  0.00           H  
ATOM   3517  HB  ILE   227      81.471  50.336  79.869  1.00  0.00           H  
ATOM   3518 HG12 ILE   227      81.005  48.149  78.689  1.00  0.00           H  
ATOM   3519 HG13 ILE   227      82.155  48.186  79.996  1.00  0.00           H  
ATOM   3520 HG21 ILE   227      80.988  50.969  81.982  1.00  0.00           H  
ATOM   3521 HG22 ILE   227      79.939  49.532  82.245  1.00  0.00           H  
ATOM   3522 HG23 ILE   227      81.660  49.345  82.083  1.00  0.00           H  
ATOM   3523 HD11 ILE   227      80.850  46.151  80.403  1.00  0.00           H  
ATOM   3524 HD12 ILE   227      80.541  47.156  81.656  1.00  0.00           H  
ATOM   3525 HD13 ILE   227      79.331  47.056  80.374  1.00  0.00           H  
ATOM   3526  N   LEU   228      79.193  52.504  80.077  1.00  0.00           N  
ATOM   3527  CA  LEU   228      78.382  53.757  80.415  1.00  0.00           C  
ATOM   3528  C   LEU   228      78.475  54.821  79.372  1.00  0.00           C  
ATOM   3529  O   LEU   228      79.392  54.769  78.600  1.00  0.00           O  
ATOM   3530  CB  LEU   228      79.045  54.268  81.623  1.00  0.00           C  
ATOM   3531  CG  LEU   228      79.091  53.415  82.923  1.00  0.00           C  
ATOM   3532  CD1 LEU   228      80.142  54.183  83.818  1.00  0.00           C  
ATOM   3533  CD2 LEU   228      77.758  53.245  83.626  1.00  0.00           C  
ATOM   3534  H   LEU   228      79.832  52.610  79.303  1.00  0.00           H  
ATOM   3535  HA  LEU   228      77.321  53.507  80.450  1.00  0.00           H  
ATOM   3536  HB2 LEU   228      79.997  54.755  81.413  1.00  0.00           H  
ATOM   3537  HB3 LEU   228      78.382  55.105  81.840  1.00  0.00           H  
ATOM   3538  HG  LEU   228      79.458  52.432  82.629  1.00  0.00           H  
ATOM   3539 HD11 LEU   228      81.161  53.944  83.514  1.00  0.00           H  
ATOM   3540 HD12 LEU   228      79.966  55.259  83.806  1.00  0.00           H  
ATOM   3541 HD13 LEU   228      80.023  53.802  84.832  1.00  0.00           H  
ATOM   3542 HD21 LEU   228      77.336  54.214  83.890  1.00  0.00           H  
ATOM   3543 HD22 LEU   228      77.062  52.939  82.845  1.00  0.00           H  
ATOM   3544 HD23 LEU   228      77.947  52.379  84.261  1.00  0.00           H  
ATOM   3545  N   GLY   229      77.584  55.793  79.401  1.00  0.00           N  
ATOM   3546  CA  GLY   229      77.605  56.995  78.577  1.00  0.00           C  
ATOM   3547  C   GLY   229      76.236  57.732  78.446  1.00  0.00           C  
ATOM   3548  O   GLY   229      75.343  57.525  79.227  1.00  0.00           O  
ATOM   3549  H   GLY   229      76.761  55.813  79.986  1.00  0.00           H  
ATOM   3550  HA2 GLY   229      78.324  57.666  79.046  1.00  0.00           H  
ATOM   3551  HA3 GLY   229      77.989  56.708  77.598  1.00  0.00           H  
ATOM   3552  N   ARG   230      76.082  58.551  77.438  1.00  0.00           N  
ATOM   3553  CA  ARG   230      74.791  59.171  77.013  1.00  0.00           C  
ATOM   3554  C   ARG   230      73.672  58.090  76.963  1.00  0.00           C  
ATOM   3555  O   ARG   230      73.719  57.094  76.266  1.00  0.00           O  
ATOM   3556  CB  ARG   230      74.993  59.784  75.533  1.00  0.00           C  
ATOM   3557  CG  ARG   230      73.849  60.355  74.793  1.00  0.00           C  
ATOM   3558  CD  ARG   230      74.304  61.019  73.488  1.00  0.00           C  
ATOM   3559  NE  ARG   230      75.221  62.127  73.560  1.00  0.00           N  
ATOM   3560  CZ  ARG   230      75.825  62.636  72.531  1.00  0.00           C  
ATOM   3561  NH1 ARG   230      75.650  62.191  71.310  1.00  0.00           N1+
ATOM   3562  NH2 ARG   230      76.651  63.672  72.745  1.00  0.00           N  
ATOM   3563  H   ARG   230      76.871  58.633  76.813  1.00  0.00           H  
ATOM   3564  HA  ARG   230      74.576  60.007  77.679  1.00  0.00           H  
ATOM   3565  HB2 ARG   230      75.742  60.562  75.682  1.00  0.00           H  
ATOM   3566  HB3 ARG   230      75.371  58.975  74.908  1.00  0.00           H  
ATOM   3567  HG2 ARG   230      73.098  59.622  74.498  1.00  0.00           H  
ATOM   3568  HG3 ARG   230      73.360  61.104  75.415  1.00  0.00           H  
ATOM   3569  HD2 ARG   230      74.702  60.260  72.815  1.00  0.00           H  
ATOM   3570  HD3 ARG   230      73.438  61.306  72.891  1.00  0.00           H  
ATOM   3571  HE  ARG   230      75.556  62.510  74.433  1.00  0.00           H  
ATOM   3572 HH11 ARG   230      75.174  61.323  71.109  1.00  0.00           H  
ATOM   3573 HH12 ARG   230      76.077  62.687  70.540  1.00  0.00           H  
ATOM   3574 HH21 ARG   230      76.951  63.847  73.693  1.00  0.00           H  
ATOM   3575 HH22 ARG   230      76.977  64.224  71.965  1.00  0.00           H  
ATOM   3576  N   ARG   231      72.629  58.247  77.743  1.00  0.00           N  
ATOM   3577  CA  ARG   231      71.479  57.255  78.036  1.00  0.00           C  
ATOM   3578  C   ARG   231      71.947  55.873  78.581  1.00  0.00           C  
ATOM   3579  O   ARG   231      71.311  54.884  78.233  1.00  0.00           O  
ATOM   3580  CB  ARG   231      70.587  57.167  76.793  1.00  0.00           C  
ATOM   3581  CG  ARG   231      70.151  58.574  76.200  1.00  0.00           C  
ATOM   3582  CD  ARG   231      69.603  58.526  74.810  1.00  0.00           C  
ATOM   3583  NE  ARG   231      70.600  58.148  73.679  1.00  0.00           N  
ATOM   3584  CZ  ARG   231      70.402  58.246  72.390  1.00  0.00           C  
ATOM   3585  NH1 ARG   231      69.242  58.671  72.029  1.00  0.00           N1+
ATOM   3586  NH2 ARG   231      71.267  58.043  71.389  1.00  0.00           N  
ATOM   3587  H   ARG   231      72.639  59.095  78.291  1.00  0.00           H  
ATOM   3588  HA  ARG   231      70.938  57.648  78.897  1.00  0.00           H  
ATOM   3589  HB2 ARG   231      71.146  56.588  76.058  1.00  0.00           H  
ATOM   3590  HB3 ARG   231      69.679  56.586  76.955  1.00  0.00           H  
ATOM   3591  HG2 ARG   231      69.427  59.011  76.888  1.00  0.00           H  
ATOM   3592  HG3 ARG   231      70.997  59.259  76.143  1.00  0.00           H  
ATOM   3593  HD2 ARG   231      68.840  57.748  74.816  1.00  0.00           H  
ATOM   3594  HD3 ARG   231      69.192  59.521  74.637  1.00  0.00           H  
ATOM   3595  HE  ARG   231      71.577  58.048  73.915  1.00  0.00           H  
ATOM   3596 HH11 ARG   231      68.465  58.751  72.670  1.00  0.00           H  
ATOM   3597 HH12 ARG   231      68.981  58.522  71.065  1.00  0.00           H  
ATOM   3598 HH21 ARG   231      72.196  57.745  71.650  1.00  0.00           H  
ATOM   3599 HH22 ARG   231      71.058  58.257  70.425  1.00  0.00           H  
ATOM   3600  N   LYS   232      73.109  55.827  79.229  1.00  0.00           N  
ATOM   3601  CA  LYS   232      73.633  54.641  79.895  1.00  0.00           C  
ATOM   3602  C   LYS   232      74.386  55.063  81.173  1.00  0.00           C  
ATOM   3603  O   LYS   232      75.597  55.027  81.331  1.00  0.00           O  
ATOM   3604  CB  LYS   232      74.463  53.844  78.839  1.00  0.00           C  
ATOM   3605  CG  LYS   232      74.949  52.483  79.383  1.00  0.00           C  
ATOM   3606  CD  LYS   232      73.971  51.350  79.333  1.00  0.00           C  
ATOM   3607  CE  LYS   232      74.238  50.267  80.459  1.00  0.00           C  
ATOM   3608  NZ  LYS   232      75.627  49.711  80.346  1.00  0.00           N1+
ATOM   3609  H   LYS   232      73.651  56.641  79.480  1.00  0.00           H  
ATOM   3610  HA  LYS   232      72.833  53.938  80.127  1.00  0.00           H  
ATOM   3611  HB2 LYS   232      73.987  53.697  77.869  1.00  0.00           H  
ATOM   3612  HB3 LYS   232      75.278  54.550  78.675  1.00  0.00           H  
ATOM   3613  HG2 LYS   232      75.808  52.231  78.761  1.00  0.00           H  
ATOM   3614  HG3 LYS   232      75.270  52.586  80.420  1.00  0.00           H  
ATOM   3615  HD2 LYS   232      72.990  51.708  79.644  1.00  0.00           H  
ATOM   3616  HD3 LYS   232      73.984  50.875  78.352  1.00  0.00           H  
ATOM   3617  HE2 LYS   232      73.988  50.777  81.388  1.00  0.00           H  
ATOM   3618  HE3 LYS   232      73.497  49.468  80.480  1.00  0.00           H  
ATOM   3619  HZ1 LYS   232      75.780  49.311  79.432  1.00  0.00           H  
ATOM   3620  HZ2 LYS   232      76.387  50.375  80.363  1.00  0.00           H  
ATOM   3621  HZ3 LYS   232      75.902  48.989  80.997  1.00  0.00           H  
ATOM   3622  N   LEU   233      73.479  55.511  82.076  1.00  0.00           N  
ATOM   3623  CA  LEU   233      73.824  56.178  83.405  1.00  0.00           C  
ATOM   3624  C   LEU   233      74.470  55.143  84.400  1.00  0.00           C  
ATOM   3625  O   LEU   233      75.214  55.537  85.255  1.00  0.00           O  
ATOM   3626  CB  LEU   233      72.514  56.777  84.010  1.00  0.00           C  
ATOM   3627  CG  LEU   233      72.031  58.086  83.309  1.00  0.00           C  
ATOM   3628  CD1 LEU   233      70.587  58.348  83.690  1.00  0.00           C  
ATOM   3629  CD2 LEU   233      73.013  59.254  83.799  1.00  0.00           C  
ATOM   3630  H   LEU   233      72.506  55.483  81.809  1.00  0.00           H  
ATOM   3631  HA  LEU   233      74.516  56.914  82.994  1.00  0.00           H  
ATOM   3632  HB2 LEU   233      71.788  55.964  83.997  1.00  0.00           H  
ATOM   3633  HB3 LEU   233      72.678  57.017  85.060  1.00  0.00           H  
ATOM   3634  HG  LEU   233      72.193  58.015  82.234  1.00  0.00           H  
ATOM   3635 HD11 LEU   233      70.643  58.582  84.753  1.00  0.00           H  
ATOM   3636 HD12 LEU   233      70.161  59.221  83.195  1.00  0.00           H  
ATOM   3637 HD13 LEU   233      69.936  57.515  83.425  1.00  0.00           H  
ATOM   3638 HD21 LEU   233      72.635  60.132  83.276  1.00  0.00           H  
ATOM   3639 HD22 LEU   233      72.965  59.499  84.860  1.00  0.00           H  
ATOM   3640 HD23 LEU   233      74.077  59.154  83.587  1.00  0.00           H  
ATOM   3641  N   TYR   234      74.041  53.904  84.363  1.00  0.00           N  
ATOM   3642  CA  TYR   234      74.602  52.891  85.289  1.00  0.00           C  
ATOM   3643  C   TYR   234      74.729  51.511  84.668  1.00  0.00           C  
ATOM   3644  O   TYR   234      74.075  51.205  83.649  1.00  0.00           O  
ATOM   3645  CB  TYR   234      73.829  52.927  86.642  1.00  0.00           C  
ATOM   3646  CG  TYR   234      72.457  52.212  86.630  1.00  0.00           C  
ATOM   3647  CD1 TYR   234      71.297  52.992  86.594  1.00  0.00           C  
ATOM   3648  CD2 TYR   234      72.436  50.853  87.033  1.00  0.00           C  
ATOM   3649  CE1 TYR   234      70.033  52.258  86.707  1.00  0.00           C  
ATOM   3650  CE2 TYR   234      71.181  50.173  87.301  1.00  0.00           C  
ATOM   3651  CZ  TYR   234      69.977  50.915  87.080  1.00  0.00           C  
ATOM   3652  OH  TYR   234      68.739  50.356  87.261  1.00  0.00           O  
ATOM   3653  H   TYR   234      73.316  53.595  83.730  1.00  0.00           H  
ATOM   3654  HA  TYR   234      75.646  53.090  85.531  1.00  0.00           H  
ATOM   3655  HB2 TYR   234      74.459  52.600  87.469  1.00  0.00           H  
ATOM   3656  HB3 TYR   234      73.482  53.942  86.834  1.00  0.00           H  
ATOM   3657  HD1 TYR   234      71.294  54.051  86.383  1.00  0.00           H  
ATOM   3658  HD2 TYR   234      73.392  50.374  87.184  1.00  0.00           H  
ATOM   3659  HE1 TYR   234      69.103  52.764  86.496  1.00  0.00           H  
ATOM   3660  HE2 TYR   234      71.213  49.165  87.687  1.00  0.00           H  
ATOM   3661  HH  TYR   234      67.965  50.816  86.928  1.00  0.00           H  
ATOM   3662  N   HIE   235      75.506  50.593  85.326  1.00  0.00           N  
ATOM   3663  CA  HIE   235      75.741  49.251  84.847  1.00  0.00           C  
ATOM   3664  C   HIE   235      76.085  48.235  85.968  1.00  0.00           C  
ATOM   3665  O   HIE   235      77.039  48.434  86.766  1.00  0.00           O  
ATOM   3666  CB  HIE   235      76.763  49.198  83.745  1.00  0.00           C  
ATOM   3667  CG  HIE   235      77.048  47.921  83.087  1.00  0.00           C  
ATOM   3668  CD2 HIE   235      77.961  46.999  83.546  1.00  0.00           C  
ATOM   3669  ND1 HIE   235      76.272  47.323  82.090  1.00  0.00           N  
ATOM   3670  CE1 HIE   235      76.654  46.093  82.046  1.00  0.00           C  
ATOM   3671  NE2 HIE   235      77.693  45.835  82.869  1.00  0.00           N  
ATOM   3672  H   HIE   235      76.039  50.853  86.144  1.00  0.00           H  
ATOM   3673  HA  HIE   235      74.803  48.879  84.435  1.00  0.00           H  
ATOM   3674  HB2 HIE   235      76.567  49.977  83.007  1.00  0.00           H  
ATOM   3675  HB3 HIE   235      77.645  49.716  84.121  1.00  0.00           H  
ATOM   3676  HD2 HIE   235      78.657  47.150  84.359  1.00  0.00           H  
ATOM   3677  HE1 HIE   235      76.230  45.292  81.459  1.00  0.00           H  
ATOM   3678  HE2 HIE   235      77.985  44.926  83.199  1.00  0.00           H  
ATOM   3679  N   VAL   236      75.425  47.114  86.049  1.00  0.00           N  
ATOM   3680  CA  VAL   236      75.484  46.093  87.115  1.00  0.00           C  
ATOM   3681  C   VAL   236      76.643  45.123  86.797  1.00  0.00           C  
ATOM   3682  O   VAL   236      76.410  44.219  86.015  1.00  0.00           O  
ATOM   3683  CB  VAL   236      74.196  45.373  87.406  1.00  0.00           C  
ATOM   3684  CG1 VAL   236      74.307  44.354  88.451  1.00  0.00           C  
ATOM   3685  CG2 VAL   236      73.079  46.315  87.708  1.00  0.00           C  
ATOM   3686  H   VAL   236      74.628  47.012  85.437  1.00  0.00           H  
ATOM   3687  HA  VAL   236      75.735  46.682  87.997  1.00  0.00           H  
ATOM   3688  HB  VAL   236      73.878  44.830  86.516  1.00  0.00           H  
ATOM   3689 HG11 VAL   236      75.045  43.658  88.052  1.00  0.00           H  
ATOM   3690 HG12 VAL   236      74.569  44.751  89.432  1.00  0.00           H  
ATOM   3691 HG13 VAL   236      73.461  43.668  88.433  1.00  0.00           H  
ATOM   3692 HG21 VAL   236      72.691  46.849  86.840  1.00  0.00           H  
ATOM   3693 HG22 VAL   236      72.199  45.711  87.926  1.00  0.00           H  
ATOM   3694 HG23 VAL   236      73.324  46.899  88.595  1.00  0.00           H  
ATOM   3695  N   VAL   237      77.831  45.290  87.362  1.00  0.00           N  
ATOM   3696  CA  VAL   237      78.988  44.449  87.166  1.00  0.00           C  
ATOM   3697  C   VAL   237      78.950  43.114  87.865  1.00  0.00           C  
ATOM   3698  O   VAL   237      78.919  43.077  89.085  1.00  0.00           O  
ATOM   3699  CB  VAL   237      80.247  45.289  87.553  1.00  0.00           C  
ATOM   3700  CG1 VAL   237      81.443  44.456  87.938  1.00  0.00           C  
ATOM   3701  CG2 VAL   237      80.598  46.334  86.531  1.00  0.00           C  
ATOM   3702  H   VAL   237      77.919  46.175  87.842  1.00  0.00           H  
ATOM   3703  HA  VAL   237      78.898  44.134  86.126  1.00  0.00           H  
ATOM   3704  HB  VAL   237      80.039  45.768  88.509  1.00  0.00           H  
ATOM   3705 HG11 VAL   237      81.693  43.682  87.213  1.00  0.00           H  
ATOM   3706 HG12 VAL   237      82.341  45.041  88.136  1.00  0.00           H  
ATOM   3707 HG13 VAL   237      81.153  43.871  88.810  1.00  0.00           H  
ATOM   3708 HG21 VAL   237      80.928  45.917  85.580  1.00  0.00           H  
ATOM   3709 HG22 VAL   237      79.810  47.060  86.329  1.00  0.00           H  
ATOM   3710 HG23 VAL   237      81.416  46.981  86.849  1.00  0.00           H  
ATOM   3711  N   LYS   238      78.861  41.998  87.182  1.00  0.00           N  
ATOM   3712  CA  LYS   238      78.969  40.619  87.603  1.00  0.00           C  
ATOM   3713  C   LYS   238      80.373  40.234  87.926  1.00  0.00           C  
ATOM   3714  O   LYS   238      81.263  40.500  87.122  1.00  0.00           O  
ATOM   3715  CB  LYS   238      78.268  39.708  86.580  1.00  0.00           C  
ATOM   3716  CG  LYS   238      76.767  40.169  86.264  1.00  0.00           C  
ATOM   3717  CD  LYS   238      75.826  40.139  87.449  1.00  0.00           C  
ATOM   3718  CE  LYS   238      74.404  40.440  87.036  1.00  0.00           C  
ATOM   3719  NZ  LYS   238      73.457  40.373  88.222  1.00  0.00           N1+
ATOM   3720  H   LYS   238      78.959  42.192  86.195  1.00  0.00           H  
ATOM   3721  HA  LYS   238      78.360  40.601  88.506  1.00  0.00           H  
ATOM   3722  HB2 LYS   238      78.973  39.629  85.753  1.00  0.00           H  
ATOM   3723  HB3 LYS   238      78.147  38.691  86.953  1.00  0.00           H  
ATOM   3724  HG2 LYS   238      76.847  41.116  85.732  1.00  0.00           H  
ATOM   3725  HG3 LYS   238      76.418  39.454  85.519  1.00  0.00           H  
ATOM   3726  HD2 LYS   238      75.825  39.110  87.808  1.00  0.00           H  
ATOM   3727  HD3 LYS   238      76.068  40.804  88.279  1.00  0.00           H  
ATOM   3728  HE2 LYS   238      74.400  41.477  86.702  1.00  0.00           H  
ATOM   3729  HE3 LYS   238      74.040  39.839  86.202  1.00  0.00           H  
ATOM   3730  HZ1 LYS   238      72.504  40.650  88.033  1.00  0.00           H  
ATOM   3731  HZ2 LYS   238      73.407  39.386  88.428  1.00  0.00           H  
ATOM   3732  HZ3 LYS   238      73.827  40.789  89.065  1.00  0.00           H  
ATOM   3733  N   TYR   239      80.631  39.538  89.061  1.00  0.00           N  
ATOM   3734  CA  TYR   239      81.966  39.238  89.588  1.00  0.00           C  
ATOM   3735  C   TYR   239      82.700  38.023  88.979  1.00  0.00           C  
ATOM   3736  O   TYR   239      82.229  37.344  88.091  1.00  0.00           O  
ATOM   3737  CB  TYR   239      81.719  39.169  91.056  1.00  0.00           C  
ATOM   3738  CG  TYR   239      82.901  38.804  91.931  1.00  0.00           C  
ATOM   3739  CD1 TYR   239      83.875  39.829  92.073  1.00  0.00           C  
ATOM   3740  CD2 TYR   239      83.100  37.522  92.485  1.00  0.00           C  
ATOM   3741  CE1 TYR   239      85.015  39.500  92.825  1.00  0.00           C  
ATOM   3742  CE2 TYR   239      84.269  37.271  93.226  1.00  0.00           C  
ATOM   3743  CZ  TYR   239      85.190  38.240  93.375  1.00  0.00           C  
ATOM   3744  OH  TYR   239      86.340  38.046  94.055  1.00  0.00           O  
ATOM   3745  H   TYR   239      79.868  39.228  89.646  1.00  0.00           H  
ATOM   3746  HA  TYR   239      82.568  40.127  89.397  1.00  0.00           H  
ATOM   3747  HB2 TYR   239      81.255  40.100  91.381  1.00  0.00           H  
ATOM   3748  HB3 TYR   239      80.943  38.461  91.347  1.00  0.00           H  
ATOM   3749  HD1 TYR   239      83.766  40.785  91.581  1.00  0.00           H  
ATOM   3750  HD2 TYR   239      82.488  36.706  92.131  1.00  0.00           H  
ATOM   3751  HE1 TYR   239      85.728  40.306  92.910  1.00  0.00           H  
ATOM   3752  HE2 TYR   239      84.409  36.292  93.661  1.00  0.00           H  
ATOM   3753  HH  TYR   239      86.395  37.166  94.434  1.00  0.00           H  
ATOM   3754  N   THR   240      83.921  37.781  89.305  1.00  0.00           N  
ATOM   3755  CA  THR   240      84.844  36.730  88.948  1.00  0.00           C  
ATOM   3756  C   THR   240      85.883  36.699  90.084  1.00  0.00           C  
ATOM   3757  O   THR   240      86.398  37.697  90.611  1.00  0.00           O  
ATOM   3758  CB  THR   240      85.529  36.984  87.591  1.00  0.00           C  
ATOM   3759  CG2 THR   240      86.628  36.015  87.430  1.00  0.00           C  
ATOM   3760  OG1 THR   240      84.635  36.659  86.483  1.00  0.00           O  
ATOM   3761  H   THR   240      84.261  38.463  89.968  1.00  0.00           H  
ATOM   3762  HA  THR   240      84.236  35.827  89.012  1.00  0.00           H  
ATOM   3763  HB  THR   240      85.783  38.038  87.481  1.00  0.00           H  
ATOM   3764  HG1 THR   240      83.710  36.618  86.739  1.00  0.00           H  
ATOM   3765 HG21 THR   240      86.401  35.049  87.882  1.00  0.00           H  
ATOM   3766 HG22 THR   240      86.756  35.793  86.371  1.00  0.00           H  
ATOM   3767 HG23 THR   240      87.578  36.402  87.799  1.00  0.00           H  
ATOM   3768  N   GLY   241      86.191  35.428  90.434  1.00  0.00           N  
ATOM   3769  CA  GLY   241      87.074  35.064  91.461  1.00  0.00           C  
ATOM   3770  C   GLY   241      88.539  35.000  91.067  1.00  0.00           C  
ATOM   3771  O   GLY   241      88.862  35.005  89.882  1.00  0.00           O  
ATOM   3772  H   GLY   241      85.548  34.707  90.138  1.00  0.00           H  
ATOM   3773  HA2 GLY   241      87.066  35.845  92.221  1.00  0.00           H  
ATOM   3774  HA3 GLY   241      86.778  34.106  91.889  1.00  0.00           H  
ATOM   3775  N   GLY   242      89.412  35.070  92.090  1.00  0.00           N  
ATOM   3776  CA  GLY   242      90.832  35.423  91.959  1.00  0.00           C  
ATOM   3777  C   GLY   242      91.103  36.901  91.774  1.00  0.00           C  
ATOM   3778  O   GLY   242      90.254  37.700  92.095  1.00  0.00           O  
ATOM   3779  H   GLY   242      88.944  35.103  92.985  1.00  0.00           H  
ATOM   3780  HA2 GLY   242      91.293  35.137  92.904  1.00  0.00           H  
ATOM   3781  HA3 GLY   242      91.139  34.885  91.062  1.00  0.00           H  
ATOM   3782  N   SER   243      92.270  37.225  91.282  1.00  0.00           N  
ATOM   3783  CA  SER   243      92.523  38.525  90.676  1.00  0.00           C  
ATOM   3784  C   SER   243      92.176  38.660  89.240  1.00  0.00           C  
ATOM   3785  O   SER   243      92.363  37.724  88.451  1.00  0.00           O  
ATOM   3786  CB  SER   243      93.998  38.877  91.012  1.00  0.00           C  
ATOM   3787  OG  SER   243      94.394  40.157  90.648  1.00  0.00           O  
ATOM   3788  H   SER   243      92.924  36.471  91.126  1.00  0.00           H  
ATOM   3789  HA  SER   243      91.904  39.308  91.113  1.00  0.00           H  
ATOM   3790  HB2 SER   243      94.087  38.756  92.092  1.00  0.00           H  
ATOM   3791  HB3 SER   243      94.552  38.007  90.660  1.00  0.00           H  
ATOM   3792  HG  SER   243      94.257  40.351  89.718  1.00  0.00           H  
ATOM   3793  N   ALA   244      91.685  39.824  88.970  1.00  0.00           N  
ATOM   3794  CA  ALA   244      91.131  40.168  87.618  1.00  0.00           C  
ATOM   3795  C   ALA   244      91.369  41.656  87.282  1.00  0.00           C  
ATOM   3796  O   ALA   244      91.544  42.499  88.184  1.00  0.00           O  
ATOM   3797  CB  ALA   244      89.597  39.832  87.596  1.00  0.00           C  
ATOM   3798  H   ALA   244      91.442  40.480  89.698  1.00  0.00           H  
ATOM   3799  HA  ALA   244      91.604  39.477  86.920  1.00  0.00           H  
ATOM   3800  HB1 ALA   244      89.022  40.083  88.487  1.00  0.00           H  
ATOM   3801  HB2 ALA   244      89.103  40.395  86.804  1.00  0.00           H  
ATOM   3802  HB3 ALA   244      89.475  38.768  87.394  1.00  0.00           H  
ATOM   3803  N   GLU   245      91.449  41.969  86.012  1.00  0.00           N  
ATOM   3804  CA  GLU   245      91.753  43.267  85.518  1.00  0.00           C  
ATOM   3805  C   GLU   245      91.089  43.491  84.150  1.00  0.00           C  
ATOM   3806  O   GLU   245      91.290  42.650  83.262  1.00  0.00           O  
ATOM   3807  CB  GLU   245      93.278  43.483  85.394  1.00  0.00           C  
ATOM   3808  CG  GLU   245      93.720  44.840  84.864  1.00  0.00           C  
ATOM   3809  CD  GLU   245      95.160  45.036  84.547  1.00  0.00           C  
ATOM   3810  OE1 GLU   245      95.642  44.506  83.514  1.00  0.00           O  
ATOM   3811  OE2 GLU   245      95.908  45.605  85.319  1.00  0.00           O1-
ATOM   3812  H   GLU   245      91.454  41.251  85.301  1.00  0.00           H  
ATOM   3813  HA  GLU   245      91.341  44.049  86.155  1.00  0.00           H  
ATOM   3814  HB2 GLU   245      93.772  43.403  86.363  1.00  0.00           H  
ATOM   3815  HB3 GLU   245      93.730  42.736  84.741  1.00  0.00           H  
ATOM   3816  HG2 GLU   245      93.204  44.923  83.908  1.00  0.00           H  
ATOM   3817  HG3 GLU   245      93.344  45.677  85.451  1.00  0.00           H  
ATOM   3818  N   LEU   246      90.354  44.560  83.988  1.00  0.00           N  
ATOM   3819  CA  LEU   246      89.340  44.736  82.994  1.00  0.00           C  
ATOM   3820  C   LEU   246      89.502  46.153  82.413  1.00  0.00           C  
ATOM   3821  O   LEU   246      89.329  47.219  83.048  1.00  0.00           O  
ATOM   3822  CB  LEU   246      87.978  44.487  83.625  1.00  0.00           C  
ATOM   3823  CG  LEU   246      87.673  43.097  84.401  1.00  0.00           C  
ATOM   3824  CD1 LEU   246      86.353  42.892  85.093  1.00  0.00           C  
ATOM   3825  CD2 LEU   246      87.884  41.849  83.465  1.00  0.00           C  
ATOM   3826  H   LEU   246      90.527  45.283  84.672  1.00  0.00           H  
ATOM   3827  HA  LEU   246      89.362  44.014  82.177  1.00  0.00           H  
ATOM   3828  HB2 LEU   246      87.783  45.304  84.319  1.00  0.00           H  
ATOM   3829  HB3 LEU   246      87.176  44.502  82.887  1.00  0.00           H  
ATOM   3830  HG  LEU   246      88.353  43.059  85.252  1.00  0.00           H  
ATOM   3831 HD11 LEU   246      85.512  42.839  84.402  1.00  0.00           H  
ATOM   3832 HD12 LEU   246      86.447  42.190  85.922  1.00  0.00           H  
ATOM   3833 HD13 LEU   246      86.125  43.901  85.439  1.00  0.00           H  
ATOM   3834 HD21 LEU   246      87.900  41.005  84.155  1.00  0.00           H  
ATOM   3835 HD22 LEU   246      87.020  41.753  82.808  1.00  0.00           H  
ATOM   3836 HD23 LEU   246      88.806  41.800  82.886  1.00  0.00           H  
ATOM   3837  N   LEU   247      89.866  46.127  81.144  1.00  0.00           N  
ATOM   3838  CA  LEU   247      90.154  47.332  80.329  1.00  0.00           C  
ATOM   3839  C   LEU   247      88.880  47.862  79.648  1.00  0.00           C  
ATOM   3840  O   LEU   247      88.017  47.165  79.063  1.00  0.00           O  
ATOM   3841  CB  LEU   247      91.358  47.019  79.430  1.00  0.00           C  
ATOM   3842  CG  LEU   247      91.575  48.192  78.517  1.00  0.00           C  
ATOM   3843  CD1 LEU   247      92.080  49.471  79.252  1.00  0.00           C  
ATOM   3844  CD2 LEU   247      92.555  47.908  77.452  1.00  0.00           C  
ATOM   3845  H   LEU   247      90.112  45.257  80.694  1.00  0.00           H  
ATOM   3846  HA  LEU   247      90.466  48.109  81.028  1.00  0.00           H  
ATOM   3847  HB2 LEU   247      92.253  46.762  79.997  1.00  0.00           H  
ATOM   3848  HB3 LEU   247      90.980  46.212  78.802  1.00  0.00           H  
ATOM   3849  HG  LEU   247      90.688  48.434  77.932  1.00  0.00           H  
ATOM   3850 HD11 LEU   247      91.291  49.777  79.939  1.00  0.00           H  
ATOM   3851 HD12 LEU   247      92.971  49.213  79.824  1.00  0.00           H  
ATOM   3852 HD13 LEU   247      92.189  50.312  78.566  1.00  0.00           H  
ATOM   3853 HD21 LEU   247      92.396  46.998  76.874  1.00  0.00           H  
ATOM   3854 HD22 LEU   247      92.614  48.777  76.797  1.00  0.00           H  
ATOM   3855 HD23 LEU   247      93.538  47.699  77.875  1.00  0.00           H  
ATOM   3856  N   PHE   248      88.703  49.235  79.602  1.00  0.00           N  
ATOM   3857  CA  PHE   248      87.611  49.925  78.983  1.00  0.00           C  
ATOM   3858  C   PHE   248      88.204  51.084  78.132  1.00  0.00           C  
ATOM   3859  O   PHE   248      89.241  51.662  78.532  1.00  0.00           O  
ATOM   3860  CB  PHE   248      86.778  50.579  80.131  1.00  0.00           C  
ATOM   3861  CG  PHE   248      86.120  49.622  81.048  1.00  0.00           C  
ATOM   3862  CD1 PHE   248      86.507  49.621  82.414  1.00  0.00           C  
ATOM   3863  CD2 PHE   248      85.025  48.782  80.652  1.00  0.00           C  
ATOM   3864  CE1 PHE   248      85.791  48.780  83.315  1.00  0.00           C  
ATOM   3865  CE2 PHE   248      84.331  48.004  81.579  1.00  0.00           C  
ATOM   3866  CZ  PHE   248      84.772  47.889  82.914  1.00  0.00           C  
ATOM   3867  H   PHE   248      89.254  49.813  80.220  1.00  0.00           H  
ATOM   3868  HA  PHE   248      86.941  49.276  78.420  1.00  0.00           H  
ATOM   3869  HB2 PHE   248      87.383  51.332  80.635  1.00  0.00           H  
ATOM   3870  HB3 PHE   248      86.075  51.208  79.585  1.00  0.00           H  
ATOM   3871  HD1 PHE   248      87.344  50.259  82.657  1.00  0.00           H  
ATOM   3872  HD2 PHE   248      84.887  48.746  79.582  1.00  0.00           H  
ATOM   3873  HE1 PHE   248      86.155  48.877  84.327  1.00  0.00           H  
ATOM   3874  HE2 PHE   248      83.563  47.324  81.241  1.00  0.00           H  
ATOM   3875  HZ  PHE   248      84.435  47.179  83.654  1.00  0.00           H  
ATOM   3876  N   PHE   249      87.519  51.506  77.116  1.00  0.00           N  
ATOM   3877  CA  PHE   249      87.889  52.555  76.234  1.00  0.00           C  
ATOM   3878  C   PHE   249      86.919  53.688  76.314  1.00  0.00           C  
ATOM   3879  O   PHE   249      85.699  53.438  76.494  1.00  0.00           O  
ATOM   3880  CB  PHE   249      88.098  51.924  74.878  1.00  0.00           C  
ATOM   3881  CG  PHE   249      89.391  51.116  74.601  1.00  0.00           C  
ATOM   3882  CD1 PHE   249      89.527  49.749  74.998  1.00  0.00           C  
ATOM   3883  CD2 PHE   249      90.504  51.673  73.875  1.00  0.00           C  
ATOM   3884  CE1 PHE   249      90.714  49.080  74.842  1.00  0.00           C  
ATOM   3885  CE2 PHE   249      91.610  50.936  73.486  1.00  0.00           C  
ATOM   3886  CZ  PHE   249      91.779  49.635  74.039  1.00  0.00           C  
ATOM   3887  H   PHE   249      86.629  51.071  76.918  1.00  0.00           H  
ATOM   3888  HA  PHE   249      88.855  52.940  76.561  1.00  0.00           H  
ATOM   3889  HB2 PHE   249      87.213  51.304  74.735  1.00  0.00           H  
ATOM   3890  HB3 PHE   249      87.994  52.726  74.147  1.00  0.00           H  
ATOM   3891  HD1 PHE   249      88.706  49.237  75.479  1.00  0.00           H  
ATOM   3892  HD2 PHE   249      90.421  52.641  73.405  1.00  0.00           H  
ATOM   3893  HE1 PHE   249      90.761  48.089  75.269  1.00  0.00           H  
ATOM   3894  HE2 PHE   249      92.390  51.366  72.875  1.00  0.00           H  
ATOM   3895  HZ  PHE   249      92.709  49.091  73.964  1.00  0.00           H  
ATOM   3896  N   VAL   250      87.360  54.931  76.093  1.00  0.00           N  
ATOM   3897  CA  VAL   250      86.686  56.095  76.529  1.00  0.00           C  
ATOM   3898  C   VAL   250      86.611  57.093  75.368  1.00  0.00           C  
ATOM   3899  O   VAL   250      87.621  57.759  75.061  1.00  0.00           O  
ATOM   3900  CB  VAL   250      87.275  56.759  77.787  1.00  0.00           C  
ATOM   3901  CG1 VAL   250      86.531  57.950  78.257  1.00  0.00           C  
ATOM   3902  CG2 VAL   250      87.389  55.767  78.978  1.00  0.00           C  
ATOM   3903  H   VAL   250      88.327  54.987  75.805  1.00  0.00           H  
ATOM   3904  HA  VAL   250      85.666  55.793  76.768  1.00  0.00           H  
ATOM   3905  HB  VAL   250      88.306  57.019  77.548  1.00  0.00           H  
ATOM   3906 HG11 VAL   250      86.447  58.701  77.471  1.00  0.00           H  
ATOM   3907 HG12 VAL   250      85.526  57.608  78.504  1.00  0.00           H  
ATOM   3908 HG13 VAL   250      87.096  58.309  79.116  1.00  0.00           H  
ATOM   3909 HG21 VAL   250      88.204  55.084  78.742  1.00  0.00           H  
ATOM   3910 HG22 VAL   250      87.710  56.297  79.874  1.00  0.00           H  
ATOM   3911 HG23 VAL   250      86.403  55.307  79.057  1.00  0.00           H  
ATOM   3912  N   GLU   251      85.429  57.261  74.775  1.00  0.00           N  
ATOM   3913  CA  GLU   251      85.140  58.267  73.735  1.00  0.00           C  
ATOM   3914  C   GLU   251      84.605  59.602  74.251  1.00  0.00           C  
ATOM   3915  O   GLU   251      83.587  59.698  74.935  1.00  0.00           O  
ATOM   3916  CB  GLU   251      84.322  57.512  72.652  1.00  0.00           C  
ATOM   3917  CG  GLU   251      83.622  58.443  71.587  1.00  0.00           C  
ATOM   3918  CD  GLU   251      82.811  57.699  70.459  1.00  0.00           C  
ATOM   3919  OE1 GLU   251      82.220  56.641  70.664  1.00  0.00           O  
ATOM   3920  OE2 GLU   251      82.708  58.274  69.364  1.00  0.00           O1-
ATOM   3921  H   GLU   251      84.685  56.622  75.017  1.00  0.00           H  
ATOM   3922  HA  GLU   251      86.082  58.520  73.248  1.00  0.00           H  
ATOM   3923  HB2 GLU   251      84.895  56.759  72.111  1.00  0.00           H  
ATOM   3924  HB3 GLU   251      83.487  57.151  73.252  1.00  0.00           H  
ATOM   3925  HG2 GLU   251      83.024  59.117  72.200  1.00  0.00           H  
ATOM   3926  HG3 GLU   251      84.368  59.040  71.062  1.00  0.00           H  
ATOM   3927  N   GLY   252      85.219  60.678  73.887  1.00  0.00           N  
ATOM   3928  CA  GLY   252      84.724  62.041  73.978  1.00  0.00           C  
ATOM   3929  C   GLY   252      83.715  62.354  72.908  1.00  0.00           C  
ATOM   3930  O   GLY   252      83.896  61.980  71.795  1.00  0.00           O  
ATOM   3931  H   GLY   252      86.109  60.540  73.430  1.00  0.00           H  
ATOM   3932  HA2 GLY   252      84.312  62.150  74.981  1.00  0.00           H  
ATOM   3933  HA3 GLY   252      85.525  62.772  73.866  1.00  0.00           H  
ATOM   3934  N   LEU   253      82.571  63.070  73.249  1.00  0.00           N  
ATOM   3935  CA  LEU   253      81.504  63.321  72.298  1.00  0.00           C  
ATOM   3936  C   LEU   253      81.372  64.813  72.086  1.00  0.00           C  
ATOM   3937  O   LEU   253      81.136  65.187  70.947  1.00  0.00           O  
ATOM   3938  CB  LEU   253      80.198  62.604  72.773  1.00  0.00           C  
ATOM   3939  CG  LEU   253      80.313  61.055  72.683  1.00  0.00           C  
ATOM   3940  CD1 LEU   253      79.137  60.413  73.564  1.00  0.00           C  
ATOM   3941  CD2 LEU   253      80.268  60.472  71.352  1.00  0.00           C  
ATOM   3942  H   LEU   253      82.381  63.146  74.238  1.00  0.00           H  
ATOM   3943  HA  LEU   253      81.666  62.873  71.317  1.00  0.00           H  
ATOM   3944  HB2 LEU   253      79.862  62.994  73.734  1.00  0.00           H  
ATOM   3945  HB3 LEU   253      79.492  62.866  71.985  1.00  0.00           H  
ATOM   3946  HG  LEU   253      81.202  60.718  73.217  1.00  0.00           H  
ATOM   3947 HD11 LEU   253      78.176  60.579  73.078  1.00  0.00           H  
ATOM   3948 HD12 LEU   253      79.345  59.353  73.710  1.00  0.00           H  
ATOM   3949 HD13 LEU   253      79.198  60.725  74.607  1.00  0.00           H  
ATOM   3950 HD21 LEU   253      81.215  60.587  70.825  1.00  0.00           H  
ATOM   3951 HD22 LEU   253      80.161  59.387  71.351  1.00  0.00           H  
ATOM   3952 HD23 LEU   253      79.444  60.932  70.807  1.00  0.00           H  
ATOM   3953  N   CYS   254      81.555  65.554  73.117  1.00  0.00           N  
ATOM   3954  CA  CYS   254      81.254  66.977  73.138  1.00  0.00           C  
ATOM   3955  C   CYS   254      82.387  67.856  73.529  1.00  0.00           C  
ATOM   3956  O   CYS   254      83.141  67.592  74.465  1.00  0.00           O  
ATOM   3957  CB  CYS   254      80.055  67.254  74.105  1.00  0.00           C  
ATOM   3958  SG  CYS   254      78.553  66.303  73.734  1.00  0.00           S  
ATOM   3959  H   CYS   254      81.813  65.064  73.961  1.00  0.00           H  
ATOM   3960  HA  CYS   254      80.917  67.178  72.121  1.00  0.00           H  
ATOM   3961  HB2 CYS   254      80.269  66.945  75.128  1.00  0.00           H  
ATOM   3962  HB3 CYS   254      79.670  68.273  74.071  1.00  0.00           H  
ATOM   3963  HG  CYS   254      78.115  67.138  72.787  1.00  0.00           H  
ATOM   3964  N   PHE   255      82.619  68.870  72.700  1.00  0.00           N  
ATOM   3965  CA  PHE   255      83.767  69.777  73.112  1.00  0.00           C  
ATOM   3966  C   PHE   255      83.394  70.609  74.346  1.00  0.00           C  
ATOM   3967  O   PHE   255      82.246  71.008  74.555  1.00  0.00           O  
ATOM   3968  CB  PHE   255      84.108  70.696  71.951  1.00  0.00           C  
ATOM   3969  CG  PHE   255      84.617  69.908  70.721  1.00  0.00           C  
ATOM   3970  CD1 PHE   255      85.981  69.712  70.554  1.00  0.00           C  
ATOM   3971  CD2 PHE   255      83.687  69.451  69.765  1.00  0.00           C  
ATOM   3972  CE1 PHE   255      86.444  68.960  69.438  1.00  0.00           C  
ATOM   3973  CE2 PHE   255      84.202  68.774  68.633  1.00  0.00           C  
ATOM   3974  CZ  PHE   255      85.533  68.584  68.454  1.00  0.00           C  
ATOM   3975  H   PHE   255      81.980  69.223  72.002  1.00  0.00           H  
ATOM   3976  HA  PHE   255      84.546  69.093  73.448  1.00  0.00           H  
ATOM   3977  HB2 PHE   255      83.315  71.377  71.641  1.00  0.00           H  
ATOM   3978  HB3 PHE   255      84.927  71.313  72.321  1.00  0.00           H  
ATOM   3979  HD1 PHE   255      86.714  70.177  71.197  1.00  0.00           H  
ATOM   3980  HD2 PHE   255      82.643  69.729  69.772  1.00  0.00           H  
ATOM   3981  HE1 PHE   255      87.476  68.696  69.257  1.00  0.00           H  
ATOM   3982  HE2 PHE   255      83.504  68.428  67.885  1.00  0.00           H  
ATOM   3983  HZ  PHE   255      85.856  68.105  67.542  1.00  0.00           H  
ATOM   3984  N   PRO   256      84.355  71.104  75.221  1.00  0.00           N  
ATOM   3985  CA  PRO   256      84.178  72.119  76.234  1.00  0.00           C  
ATOM   3986  C   PRO   256      83.264  73.316  75.875  1.00  0.00           C  
ATOM   3987  O   PRO   256      83.334  73.950  74.823  1.00  0.00           O  
ATOM   3988  CB  PRO   256      85.587  72.658  76.536  1.00  0.00           C  
ATOM   3989  CG  PRO   256      86.632  71.566  76.146  1.00  0.00           C  
ATOM   3990  CD  PRO   256      85.786  70.831  75.022  1.00  0.00           C  
ATOM   3991  HA  PRO   256      83.742  71.640  77.110  1.00  0.00           H  
ATOM   3992  HB2 PRO   256      85.785  73.588  76.004  1.00  0.00           H  
ATOM   3993  HB3 PRO   256      85.682  72.926  77.588  1.00  0.00           H  
ATOM   3994  HG2 PRO   256      87.548  71.995  75.740  1.00  0.00           H  
ATOM   3995  HG3 PRO   256      86.893  70.852  76.928  1.00  0.00           H  
ATOM   3996  HD2 PRO   256      86.114  71.228  74.061  1.00  0.00           H  
ATOM   3997  HD3 PRO   256      86.065  69.778  75.008  1.00  0.00           H  
ATOM   3998  N   ASP   257      82.292  73.701  76.813  1.00  0.00           N  
ATOM   3999  CA  ASP   257      81.202  74.570  76.476  1.00  0.00           C  
ATOM   4000  C   ASP   257      80.674  75.511  77.597  1.00  0.00           C  
ATOM   4001  O   ASP   257      81.084  75.425  78.776  1.00  0.00           O  
ATOM   4002  CB  ASP   257      80.030  73.663  76.040  1.00  0.00           C  
ATOM   4003  CG  ASP   257      78.752  74.308  75.462  1.00  0.00           C  
ATOM   4004  OD1 ASP   257      78.791  75.494  75.069  1.00  0.00           O  
ATOM   4005  OD2 ASP   257      77.745  73.558  75.478  1.00  0.00           O1-
ATOM   4006  H   ASP   257      82.323  73.261  77.722  1.00  0.00           H  
ATOM   4007  HA  ASP   257      81.487  75.200  75.633  1.00  0.00           H  
ATOM   4008  HB2 ASP   257      80.363  72.976  75.262  1.00  0.00           H  
ATOM   4009  HB3 ASP   257      79.745  73.063  76.904  1.00  0.00           H  
ATOM   4010  N   GLU   258      79.837  76.444  77.308  1.00  0.00           N  
ATOM   4011  CA  GLU   258      79.075  77.182  78.319  1.00  0.00           C  
ATOM   4012  C   GLU   258      78.116  76.254  79.088  1.00  0.00           C  
ATOM   4013  O   GLU   258      77.280  75.578  78.508  1.00  0.00           O  
ATOM   4014  CB  GLU   258      78.297  78.337  77.568  1.00  0.00           C  
ATOM   4015  CG  GLU   258      77.317  79.189  78.299  1.00  0.00           C  
ATOM   4016  CD  GLU   258      77.962  80.071  79.340  1.00  0.00           C  
ATOM   4017  OE1 GLU   258      77.290  80.931  79.905  1.00  0.00           O  
ATOM   4018  OE2 GLU   258      79.116  79.953  79.700  1.00  0.00           O1-
ATOM   4019  H   GLU   258      79.604  76.413  76.326  1.00  0.00           H  
ATOM   4020  HA  GLU   258      79.731  77.657  79.049  1.00  0.00           H  
ATOM   4021  HB2 GLU   258      78.865  79.004  76.920  1.00  0.00           H  
ATOM   4022  HB3 GLU   258      77.665  77.910  76.790  1.00  0.00           H  
ATOM   4023  HG2 GLU   258      76.820  79.886  77.624  1.00  0.00           H  
ATOM   4024  HG3 GLU   258      76.468  78.634  78.698  1.00  0.00           H  
ATOM   4025  N   GLY   259      78.397  76.223  80.401  1.00  0.00           N  
ATOM   4026  CA  GLY   259      77.591  75.345  81.284  1.00  0.00           C  
ATOM   4027  C   GLY   259      78.227  73.984  81.470  1.00  0.00           C  
ATOM   4028  O   GLY   259      77.921  73.343  82.456  1.00  0.00           O  
ATOM   4029  H   GLY   259      79.060  76.846  80.839  1.00  0.00           H  
ATOM   4030  HA2 GLY   259      77.571  75.828  82.261  1.00  0.00           H  
ATOM   4031  HA3 GLY   259      76.603  75.246  80.833  1.00  0.00           H  
ATOM   4032  N   PHE   260      79.148  73.644  80.594  1.00  0.00           N  
ATOM   4033  CA  PHE   260      79.958  72.383  80.623  1.00  0.00           C  
ATOM   4034  C   PHE   260      81.477  72.528  80.867  1.00  0.00           C  
ATOM   4035  O   PHE   260      82.245  72.945  79.958  1.00  0.00           O  
ATOM   4036  CB  PHE   260      79.580  71.400  79.563  1.00  0.00           C  
ATOM   4037  CG  PHE   260      80.500  70.272  79.318  1.00  0.00           C  
ATOM   4038  CD1 PHE   260      80.742  69.385  80.389  1.00  0.00           C  
ATOM   4039  CD2 PHE   260      81.140  70.051  78.083  1.00  0.00           C  
ATOM   4040  CE1 PHE   260      81.551  68.242  80.182  1.00  0.00           C  
ATOM   4041  CE2 PHE   260      81.995  68.957  77.909  1.00  0.00           C  
ATOM   4042  CZ  PHE   260      82.227  68.049  78.991  1.00  0.00           C  
ATOM   4043  H   PHE   260      79.387  74.381  79.947  1.00  0.00           H  
ATOM   4044  HA  PHE   260      79.687  71.842  81.530  1.00  0.00           H  
ATOM   4045  HB2 PHE   260      78.598  71.057  79.890  1.00  0.00           H  
ATOM   4046  HB3 PHE   260      79.330  71.907  78.631  1.00  0.00           H  
ATOM   4047  HD1 PHE   260      80.270  69.502  81.354  1.00  0.00           H  
ATOM   4048  HD2 PHE   260      80.902  70.747  77.291  1.00  0.00           H  
ATOM   4049  HE1 PHE   260      81.716  67.445  80.892  1.00  0.00           H  
ATOM   4050  HE2 PHE   260      82.428  68.657  76.966  1.00  0.00           H  
ATOM   4051  HZ  PHE   260      82.737  67.106  78.857  1.00  0.00           H  
ATOM   4052  N   SER   261      81.890  72.471  82.089  1.00  0.00           N  
ATOM   4053  CA  SER   261      83.291  72.670  82.600  1.00  0.00           C  
ATOM   4054  C   SER   261      84.392  71.857  81.857  1.00  0.00           C  
ATOM   4055  O   SER   261      85.532  72.209  82.047  1.00  0.00           O  
ATOM   4056  CB  SER   261      83.202  72.333  84.105  1.00  0.00           C  
ATOM   4057  OG  SER   261      83.079  70.912  84.289  1.00  0.00           O  
ATOM   4058  H   SER   261      81.196  72.168  82.758  1.00  0.00           H  
ATOM   4059  HA  SER   261      83.551  73.722  82.485  1.00  0.00           H  
ATOM   4060  HB2 SER   261      84.120  72.641  84.605  1.00  0.00           H  
ATOM   4061  HB3 SER   261      82.331  72.856  84.499  1.00  0.00           H  
ATOM   4062  HG  SER   261      82.165  70.680  84.471  1.00  0.00           H  
ATOM   4063  N   GLY   262      84.033  70.913  80.947  1.00  0.00           N  
ATOM   4064  CA  GLY   262      84.903  69.940  80.302  1.00  0.00           C  
ATOM   4065  C   GLY   262      85.460  68.795  81.176  1.00  0.00           C  
ATOM   4066  O   GLY   262      86.104  67.959  80.641  1.00  0.00           O  
ATOM   4067  H   GLY   262      83.093  70.942  80.578  1.00  0.00           H  
ATOM   4068  HA2 GLY   262      84.282  69.426  79.568  1.00  0.00           H  
ATOM   4069  HA3 GLY   262      85.706  70.493  79.815  1.00  0.00           H  
ATOM   4070  N   LEU   263      85.093  68.769  82.438  1.00  0.00           N  
ATOM   4071  CA  LEU   263      85.356  67.627  83.306  1.00  0.00           C  
ATOM   4072  C   LEU   263      84.305  66.504  83.038  1.00  0.00           C  
ATOM   4073  O   LEU   263      83.111  66.755  83.092  1.00  0.00           O  
ATOM   4074  CB  LEU   263      85.558  68.156  84.731  1.00  0.00           C  
ATOM   4075  CG  LEU   263      86.865  68.918  84.971  1.00  0.00           C  
ATOM   4076  CD1 LEU   263      86.816  69.492  86.424  1.00  0.00           C  
ATOM   4077  CD2 LEU   263      88.156  68.114  84.877  1.00  0.00           C  
ATOM   4078  H   LEU   263      84.551  69.571  82.725  1.00  0.00           H  
ATOM   4079  HA  LEU   263      86.209  67.024  82.992  1.00  0.00           H  
ATOM   4080  HB2 LEU   263      84.653  68.724  84.943  1.00  0.00           H  
ATOM   4081  HB3 LEU   263      85.538  67.295  85.399  1.00  0.00           H  
ATOM   4082  HG  LEU   263      86.789  69.752  84.274  1.00  0.00           H  
ATOM   4083 HD11 LEU   263      85.878  70.014  86.614  1.00  0.00           H  
ATOM   4084 HD12 LEU   263      86.822  68.692  87.164  1.00  0.00           H  
ATOM   4085 HD13 LEU   263      87.538  70.307  86.484  1.00  0.00           H  
ATOM   4086 HD21 LEU   263      88.097  67.642  83.896  1.00  0.00           H  
ATOM   4087 HD22 LEU   263      88.991  68.815  84.870  1.00  0.00           H  
ATOM   4088 HD23 LEU   263      88.071  67.337  85.637  1.00  0.00           H  
ATOM   4089  N   VAL   264      84.750  65.228  82.893  1.00  0.00           N  
ATOM   4090  CA  VAL   264      83.956  64.017  82.900  1.00  0.00           C  
ATOM   4091  C   VAL   264      84.424  62.845  83.771  1.00  0.00           C  
ATOM   4092  O   VAL   264      85.601  62.434  83.750  1.00  0.00           O  
ATOM   4093  CB  VAL   264      83.637  63.577  81.490  1.00  0.00           C  
ATOM   4094  CG1 VAL   264      82.715  64.563  80.733  1.00  0.00           C  
ATOM   4095  CG2 VAL   264      84.872  63.362  80.589  1.00  0.00           C  
ATOM   4096  H   VAL   264      85.752  65.110  82.840  1.00  0.00           H  
ATOM   4097  HA  VAL   264      82.913  64.195  83.160  1.00  0.00           H  
ATOM   4098  HB  VAL   264      83.102  62.628  81.538  1.00  0.00           H  
ATOM   4099 HG11 VAL   264      81.695  64.483  81.108  1.00  0.00           H  
ATOM   4100 HG12 VAL   264      82.987  65.608  80.874  1.00  0.00           H  
ATOM   4101 HG13 VAL   264      82.734  64.264  79.685  1.00  0.00           H  
ATOM   4102 HG21 VAL   264      85.450  64.284  80.525  1.00  0.00           H  
ATOM   4103 HG22 VAL   264      85.525  62.577  80.971  1.00  0.00           H  
ATOM   4104 HG23 VAL   264      84.549  63.076  79.588  1.00  0.00           H  
ATOM   4105  N   SER   265      83.484  62.270  84.573  1.00  0.00           N  
ATOM   4106  CA  SER   265      83.897  61.321  85.591  1.00  0.00           C  
ATOM   4107  C   SER   265      83.262  59.926  85.767  1.00  0.00           C  
ATOM   4108  O   SER   265      82.044  59.846  85.458  1.00  0.00           O  
ATOM   4109  CB  SER   265      83.944  62.007  86.960  1.00  0.00           C  
ATOM   4110  OG  SER   265      82.656  62.524  87.394  1.00  0.00           O  
ATOM   4111  H   SER   265      82.540  62.614  84.462  1.00  0.00           H  
ATOM   4112  HA  SER   265      84.926  61.047  85.356  1.00  0.00           H  
ATOM   4113  HB2 SER   265      84.369  61.389  87.751  1.00  0.00           H  
ATOM   4114  HB3 SER   265      84.550  62.911  86.899  1.00  0.00           H  
ATOM   4115  HG  SER   265      82.309  63.079  86.692  1.00  0.00           H  
ATOM   4116  N   ILE   266      83.971  58.876  86.098  1.00  0.00           N  
ATOM   4117  CA  ILE   266      83.302  57.623  86.335  1.00  0.00           C  
ATOM   4118  C   ILE   266      83.585  57.112  87.756  1.00  0.00           C  
ATOM   4119  O   ILE   266      84.648  57.235  88.388  1.00  0.00           O  
ATOM   4120  CB  ILE   266      83.526  56.600  85.189  1.00  0.00           C  
ATOM   4121  CG1 ILE   266      82.930  56.943  83.763  1.00  0.00           C  
ATOM   4122  CG2 ILE   266      83.204  55.099  85.493  1.00  0.00           C  
ATOM   4123  CD1 ILE   266      83.608  58.117  83.065  1.00  0.00           C  
ATOM   4124  H   ILE   266      84.954  58.915  86.326  1.00  0.00           H  
ATOM   4125  HA  ILE   266      82.213  57.660  86.303  1.00  0.00           H  
ATOM   4126  HB  ILE   266      84.599  56.639  85.005  1.00  0.00           H  
ATOM   4127 HG12 ILE   266      82.949  56.075  83.104  1.00  0.00           H  
ATOM   4128 HG13 ILE   266      81.905  57.284  83.907  1.00  0.00           H  
ATOM   4129 HG21 ILE   266      83.657  54.903  86.465  1.00  0.00           H  
ATOM   4130 HG22 ILE   266      82.136  54.882  85.513  1.00  0.00           H  
ATOM   4131 HG23 ILE   266      83.669  54.420  84.778  1.00  0.00           H  
ATOM   4132 HD11 ILE   266      84.694  58.030  83.032  1.00  0.00           H  
ATOM   4133 HD12 ILE   266      83.224  58.141  82.045  1.00  0.00           H  
ATOM   4134 HD13 ILE   266      83.376  59.063  83.554  1.00  0.00           H  
ATOM   4135  N   HIE   267      82.585  56.466  88.272  1.00  0.00           N  
ATOM   4136  CA  HIE   267      82.377  55.918  89.607  1.00  0.00           C  
ATOM   4137  C   HIE   267      82.097  54.426  89.631  1.00  0.00           C  
ATOM   4138  O   HIE   267      81.303  54.015  88.785  1.00  0.00           O  
ATOM   4139  CB  HIE   267      81.051  56.579  90.175  1.00  0.00           C  
ATOM   4140  CG  HIE   267      81.080  58.054  90.121  1.00  0.00           C  
ATOM   4141  CD2 HIE   267      80.660  58.792  89.014  1.00  0.00           C  
ATOM   4142  ND1 HIE   267      81.784  58.963  90.968  1.00  0.00           N  
ATOM   4143  CE1 HIE   267      81.581  60.182  90.459  1.00  0.00           C  
ATOM   4144  NE2 HIE   267      80.909  60.126  89.215  1.00  0.00           N  
ATOM   4145  H   HIE   267      81.883  56.169  87.610  1.00  0.00           H  
ATOM   4146  HA  HIE   267      83.173  56.220  90.288  1.00  0.00           H  
ATOM   4147  HB2 HIE   267      80.225  56.164  89.597  1.00  0.00           H  
ATOM   4148  HB3 HIE   267      80.935  56.250  91.207  1.00  0.00           H  
ATOM   4149  HD2 HIE   267      80.136  58.287  88.216  1.00  0.00           H  
ATOM   4150  HE1 HIE   267      81.968  61.072  90.933  1.00  0.00           H  
ATOM   4151  HE2 HIE   267      80.742  60.872  88.555  1.00  0.00           H  
ATOM   4152  N   VAL   268      82.802  53.600  90.381  1.00  0.00           N  
ATOM   4153  CA  VAL   268      82.327  52.278  90.726  1.00  0.00           C  
ATOM   4154  C   VAL   268      81.904  52.168  92.227  1.00  0.00           C  
ATOM   4155  O   VAL   268      82.642  52.618  93.142  1.00  0.00           O  
ATOM   4156  CB  VAL   268      83.392  51.179  90.474  1.00  0.00           C  
ATOM   4157  CG1 VAL   268      84.630  51.250  91.319  1.00  0.00           C  
ATOM   4158  CG2 VAL   268      82.955  49.707  90.655  1.00  0.00           C  
ATOM   4159  H   VAL   268      83.524  53.977  90.979  1.00  0.00           H  
ATOM   4160  HA  VAL   268      81.386  52.074  90.216  1.00  0.00           H  
ATOM   4161  HB  VAL   268      83.766  51.233  89.451  1.00  0.00           H  
ATOM   4162 HG11 VAL   268      84.316  51.166  92.359  1.00  0.00           H  
ATOM   4163 HG12 VAL   268      85.412  50.509  91.150  1.00  0.00           H  
ATOM   4164 HG13 VAL   268      85.174  52.177  91.139  1.00  0.00           H  
ATOM   4165 HG21 VAL   268      83.698  48.929  90.482  1.00  0.00           H  
ATOM   4166 HG22 VAL   268      82.636  49.486  91.673  1.00  0.00           H  
ATOM   4167 HG23 VAL   268      82.069  49.573  90.035  1.00  0.00           H  
ATOM   4168  N   SER   269      80.811  51.473  92.462  1.00  0.00           N  
ATOM   4169  CA  SER   269      80.379  51.314  93.856  1.00  0.00           C  
ATOM   4170  C   SER   269      80.035  49.820  94.139  1.00  0.00           C  
ATOM   4171  O   SER   269      79.829  49.066  93.264  1.00  0.00           O  
ATOM   4172  CB  SER   269      79.099  52.035  93.919  1.00  0.00           C  
ATOM   4173  OG  SER   269      79.319  53.504  94.016  1.00  0.00           O  
ATOM   4174  H   SER   269      80.312  51.052  91.692  1.00  0.00           H  
ATOM   4175  HA  SER   269      81.110  51.724  94.553  1.00  0.00           H  
ATOM   4176  HB2 SER   269      78.411  51.851  93.094  1.00  0.00           H  
ATOM   4177  HB3 SER   269      78.596  51.766  94.848  1.00  0.00           H  
ATOM   4178  HG  SER   269      79.535  53.763  94.915  1.00  0.00           H  
ATOM   4179  N   LEU   270      79.968  49.537  95.428  1.00  0.00           N  
ATOM   4180  CA  LEU   270      79.486  48.224  95.976  1.00  0.00           C  
ATOM   4181  C   LEU   270      78.187  48.488  96.706  1.00  0.00           C  
ATOM   4182  O   LEU   270      77.945  49.517  97.337  1.00  0.00           O  
ATOM   4183  CB  LEU   270      80.678  47.630  96.822  1.00  0.00           C  
ATOM   4184  CG  LEU   270      80.742  46.200  97.269  1.00  0.00           C  
ATOM   4185  CD1 LEU   270      80.959  45.078  96.205  1.00  0.00           C  
ATOM   4186  CD2 LEU   270      81.848  46.094  98.348  1.00  0.00           C  
ATOM   4187  H   LEU   270      80.359  50.233  96.047  1.00  0.00           H  
ATOM   4188  HA  LEU   270      79.240  47.571  95.139  1.00  0.00           H  
ATOM   4189  HB2 LEU   270      81.596  47.801  96.259  1.00  0.00           H  
ATOM   4190  HB3 LEU   270      80.716  48.216  97.740  1.00  0.00           H  
ATOM   4191  HG  LEU   270      79.773  46.095  97.756  1.00  0.00           H  
ATOM   4192 HD11 LEU   270      81.919  45.183  95.699  1.00  0.00           H  
ATOM   4193 HD12 LEU   270      80.991  44.118  96.719  1.00  0.00           H  
ATOM   4194 HD13 LEU   270      80.139  45.193  95.495  1.00  0.00           H  
ATOM   4195 HD21 LEU   270      82.005  45.074  98.699  1.00  0.00           H  
ATOM   4196 HD22 LEU   270      82.811  46.333  97.898  1.00  0.00           H  
ATOM   4197 HD23 LEU   270      81.826  46.780  99.195  1.00  0.00           H  
ATOM   4198  N   LEU   271      77.246  47.539  96.658  1.00  0.00           N  
ATOM   4199  CA  LEU   271      75.879  47.596  97.270  1.00  0.00           C  
ATOM   4200  C   LEU   271      75.743  46.385  98.229  1.00  0.00           C  
ATOM   4201  O   LEU   271      76.053  45.245  97.953  1.00  0.00           O  
ATOM   4202  CB  LEU   271      74.862  47.424  96.163  1.00  0.00           C  
ATOM   4203  CG  LEU   271      74.768  48.533  95.102  1.00  0.00           C  
ATOM   4204  CD1 LEU   271      73.723  48.157  94.035  1.00  0.00           C  
ATOM   4205  CD2 LEU   271      74.236  49.786  95.763  1.00  0.00           C  
ATOM   4206  H   LEU   271      77.427  46.671  96.174  1.00  0.00           H  
ATOM   4207  HA  LEU   271      75.710  48.500  97.856  1.00  0.00           H  
ATOM   4208  HB2 LEU   271      75.006  46.492  95.616  1.00  0.00           H  
ATOM   4209  HB3 LEU   271      73.871  47.337  96.609  1.00  0.00           H  
ATOM   4210  HG  LEU   271      75.728  48.649  94.598  1.00  0.00           H  
ATOM   4211 HD11 LEU   271      72.814  47.857  94.556  1.00  0.00           H  
ATOM   4212 HD12 LEU   271      73.587  48.965  93.316  1.00  0.00           H  
ATOM   4213 HD13 LEU   271      74.016  47.277  93.463  1.00  0.00           H  
ATOM   4214 HD21 LEU   271      74.701  49.780  96.749  1.00  0.00           H  
ATOM   4215 HD22 LEU   271      74.343  50.639  95.094  1.00  0.00           H  
ATOM   4216 HD23 LEU   271      73.209  49.574  96.061  1.00  0.00           H  
ATOM   4217  N   GLU   272      75.172  46.649  99.425  1.00  0.00           N  
ATOM   4218  CA  GLU   272      74.689  45.619 100.393  1.00  0.00           C  
ATOM   4219  C   GLU   272      73.139  45.466 100.337  1.00  0.00           C  
ATOM   4220  O   GLU   272      72.396  46.351 100.181  1.00  0.00           O  
ATOM   4221  CB  GLU   272      75.136  46.217 101.787  1.00  0.00           C  
ATOM   4222  CG  GLU   272      75.089  45.139 102.875  1.00  0.00           C  
ATOM   4223  CD  GLU   272      75.904  45.579 104.052  1.00  0.00           C  
ATOM   4224  OE1 GLU   272      75.409  46.125 105.053  1.00  0.00           O  
ATOM   4225  OE2 GLU   272      77.100  45.343 104.004  1.00  0.00           O1-
ATOM   4226  H   GLU   272      74.987  47.606  99.687  1.00  0.00           H  
ATOM   4227  HA  GLU   272      75.145  44.640 100.249  1.00  0.00           H  
ATOM   4228  HB2 GLU   272      76.180  46.516 101.699  1.00  0.00           H  
ATOM   4229  HB3 GLU   272      74.557  47.101 102.055  1.00  0.00           H  
ATOM   4230  HG2 GLU   272      74.061  44.861 103.105  1.00  0.00           H  
ATOM   4231  HG3 GLU   272      75.467  44.229 102.409  1.00  0.00           H  
ATOM   4232  N   TYR   273      72.764  44.172 100.511  1.00  0.00           N  
ATOM   4233  CA  TYR   273      71.325  43.716 100.550  1.00  0.00           C  
ATOM   4234  C   TYR   273      71.097  42.889 101.794  1.00  0.00           C  
ATOM   4235  O   TYR   273      71.995  42.282 102.439  1.00  0.00           O  
ATOM   4236  CB  TYR   273      71.072  42.753  99.332  1.00  0.00           C  
ATOM   4237  CG  TYR   273      69.619  42.433  99.115  1.00  0.00           C  
ATOM   4238  CD1 TYR   273      69.113  41.100  99.298  1.00  0.00           C  
ATOM   4239  CD2 TYR   273      68.731  43.487  98.855  1.00  0.00           C  
ATOM   4240  CE1 TYR   273      67.727  40.886  99.167  1.00  0.00           C  
ATOM   4241  CE2 TYR   273      67.392  43.186  98.723  1.00  0.00           C  
ATOM   4242  CZ  TYR   273      66.857  41.888  98.855  1.00  0.00           C  
ATOM   4243  OH  TYR   273      65.556  41.572  98.840  1.00  0.00           O  
ATOM   4244  H   TYR   273      73.562  43.552 100.522  1.00  0.00           H  
ATOM   4245  HA  TYR   273      70.649  44.548 100.350  1.00  0.00           H  
ATOM   4246  HB2 TYR   273      71.522  43.286  98.494  1.00  0.00           H  
ATOM   4247  HB3 TYR   273      71.631  41.831  99.495  1.00  0.00           H  
ATOM   4248  HD1 TYR   273      69.740  40.251  99.524  1.00  0.00           H  
ATOM   4249  HD2 TYR   273      69.039  44.522  98.858  1.00  0.00           H  
ATOM   4250  HE1 TYR   273      67.272  39.914  99.052  1.00  0.00           H  
ATOM   4251  HE2 TYR   273      66.701  44.012  98.650  1.00  0.00           H  
ATOM   4252  HH  TYR   273      65.095  41.877  98.055  1.00  0.00           H  
ATOM   4253  N   MET   274      69.792  43.001 102.212  1.00  0.00           N  
ATOM   4254  CA  MET   274      69.250  42.426 103.460  1.00  0.00           C  
ATOM   4255  C   MET   274      67.727  41.916 103.405  1.00  0.00           C  
ATOM   4256  O   MET   274      67.263  40.872 103.953  1.00  0.00           O  
ATOM   4257  CB  MET   274      69.316  43.482 104.600  1.00  0.00           C  
ATOM   4258  CG  MET   274      70.707  44.126 104.766  1.00  0.00           C  
ATOM   4259  SD  MET   274      71.126  44.730 106.380  1.00  0.00           S  
ATOM   4260  CE  MET   274      71.392  43.166 107.433  1.00  0.00           C  
ATOM   4261  H   MET   274      69.189  43.290 101.455  1.00  0.00           H  
ATOM   4262  HA  MET   274      69.925  41.586 103.625  1.00  0.00           H  
ATOM   4263  HB2 MET   274      68.593  44.287 104.472  1.00  0.00           H  
ATOM   4264  HB3 MET   274      69.035  42.959 105.514  1.00  0.00           H  
ATOM   4265  HG2 MET   274      71.490  43.399 104.554  1.00  0.00           H  
ATOM   4266  HG3 MET   274      70.796  44.906 104.010  1.00  0.00           H  
ATOM   4267  HE1 MET   274      70.704  42.400 107.076  1.00  0.00           H  
ATOM   4268  HE2 MET   274      72.397  42.746 107.405  1.00  0.00           H  
ATOM   4269  HE3 MET   274      71.193  43.463 108.462  1.00  0.00           H  
ATOM   4270  N   ALA   275      66.901  42.674 102.634  1.00  0.00           N  
ATOM   4271  CA  ALA   275      65.448  42.490 102.654  1.00  0.00           C  
ATOM   4272  C   ALA   275      64.617  43.100 101.528  1.00  0.00           C  
ATOM   4273  O   ALA   275      65.035  43.963 100.811  1.00  0.00           O  
ATOM   4274  CB  ALA   275      64.838  42.980 104.051  1.00  0.00           C  
ATOM   4275  H   ALA   275      67.360  43.485 102.243  1.00  0.00           H  
ATOM   4276  HA  ALA   275      65.257  41.425 102.521  1.00  0.00           H  
ATOM   4277  HB1 ALA   275      63.750  42.910 104.055  1.00  0.00           H  
ATOM   4278  HB2 ALA   275      65.304  42.334 104.794  1.00  0.00           H  
ATOM   4279  HB3 ALA   275      65.202  44.003 104.153  1.00  0.00           H  
ATOM   4280  N   GLN   276      63.385  42.510 101.340  1.00  0.00           N  
ATOM   4281  CA  GLN   276      62.356  43.100 100.454  1.00  0.00           C  
ATOM   4282  C   GLN   276      61.868  44.540 100.848  1.00  0.00           C  
ATOM   4283  O   GLN   276      61.771  44.903 101.967  1.00  0.00           O  
ATOM   4284  CB  GLN   276      61.219  42.154 100.357  1.00  0.00           C  
ATOM   4285  CG  GLN   276      60.016  42.596  99.517  1.00  0.00           C  
ATOM   4286  CD  GLN   276      60.447  42.712  98.039  1.00  0.00           C  
ATOM   4287  NE2 GLN   276      60.182  43.760  97.299  1.00  0.00           N  
ATOM   4288  OE1 GLN   276      61.283  41.914  97.502  1.00  0.00           O  
ATOM   4289  H   GLN   276      63.077  41.750 101.929  1.00  0.00           H  
ATOM   4290  HA  GLN   276      62.769  43.228  99.453  1.00  0.00           H  
ATOM   4291  HB2 GLN   276      61.648  41.237  99.952  1.00  0.00           H  
ATOM   4292  HB3 GLN   276      60.792  42.011 101.350  1.00  0.00           H  
ATOM   4293  HG2 GLN   276      59.224  41.851  99.594  1.00  0.00           H  
ATOM   4294  HG3 GLN   276      59.467  43.421  99.969  1.00  0.00           H  
ATOM   4295 HE21 GLN   276      60.706  43.818  96.437  1.00  0.00           H  
ATOM   4296 HE22 GLN   276      59.689  44.542  97.705  1.00  0.00           H  
ATOM   4297  N   ASP   277      61.570  45.262  99.735  1.00  0.00           N  
ATOM   4298  CA  ASP   277      61.223  46.682  99.692  1.00  0.00           C  
ATOM   4299  C   ASP   277      62.172  47.657 100.399  1.00  0.00           C  
ATOM   4300  O   ASP   277      62.004  48.850 100.218  1.00  0.00           O  
ATOM   4301  CB  ASP   277      59.814  46.905 100.266  1.00  0.00           C  
ATOM   4302  CG  ASP   277      58.619  46.031  99.718  1.00  0.00           C  
ATOM   4303  OD1 ASP   277      57.768  45.728 100.560  1.00  0.00           O  
ATOM   4304  OD2 ASP   277      58.608  45.739  98.492  1.00  0.00           O1-
ATOM   4305  H   ASP   277      61.680  44.899  98.799  1.00  0.00           H  
ATOM   4306  HA  ASP   277      61.187  47.035  98.662  1.00  0.00           H  
ATOM   4307  HB2 ASP   277      59.784  46.721 101.340  1.00  0.00           H  
ATOM   4308  HB3 ASP   277      59.494  47.923 100.045  1.00  0.00           H  
ATOM   4309  N   ILE   278      63.220  47.231 101.146  1.00  0.00           N  
ATOM   4310  CA  ILE   278      64.257  48.187 101.665  1.00  0.00           C  
ATOM   4311  C   ILE   278      65.263  48.440 100.605  1.00  0.00           C  
ATOM   4312  O   ILE   278      65.631  47.457  99.944  1.00  0.00           O  
ATOM   4313  CB  ILE   278      64.827  47.546 102.980  1.00  0.00           C  
ATOM   4314  CG1 ILE   278      63.679  47.540 104.026  1.00  0.00           C  
ATOM   4315  CG2 ILE   278      66.038  48.419 103.445  1.00  0.00           C  
ATOM   4316  CD1 ILE   278      64.024  47.015 105.393  1.00  0.00           C  
ATOM   4317  H   ILE   278      63.266  46.269 101.453  1.00  0.00           H  
ATOM   4318  HA  ILE   278      63.801  49.116 102.005  1.00  0.00           H  
ATOM   4319  HB  ILE   278      65.172  46.534 102.768  1.00  0.00           H  
ATOM   4320 HG12 ILE   278      63.336  48.567 104.157  1.00  0.00           H  
ATOM   4321 HG13 ILE   278      62.851  46.908 103.708  1.00  0.00           H  
ATOM   4322 HG21 ILE   278      66.942  48.379 102.838  1.00  0.00           H  
ATOM   4323 HG22 ILE   278      65.663  49.441 103.509  1.00  0.00           H  
ATOM   4324 HG23 ILE   278      66.434  48.084 104.404  1.00  0.00           H  
ATOM   4325 HD11 ILE   278      64.843  47.525 105.900  1.00  0.00           H  
ATOM   4326 HD12 ILE   278      63.156  47.086 106.049  1.00  0.00           H  
ATOM   4327 HD13 ILE   278      64.272  45.954 105.372  1.00  0.00           H  
ATOM   4328  N   PRO   279      65.694  49.674 100.305  1.00  0.00           N  
ATOM   4329  CA  PRO   279      66.691  49.798  99.278  1.00  0.00           C  
ATOM   4330  C   PRO   279      68.092  49.170  99.520  1.00  0.00           C  
ATOM   4331  O   PRO   279      68.312  48.963 100.680  1.00  0.00           O  
ATOM   4332  CB  PRO   279      66.959  51.393  99.184  1.00  0.00           C  
ATOM   4333  CG  PRO   279      65.592  52.021  99.568  1.00  0.00           C  
ATOM   4334  CD  PRO   279      65.178  50.999 100.691  1.00  0.00           C  
ATOM   4335  HA  PRO   279      66.239  49.447  98.351  1.00  0.00           H  
ATOM   4336  HB2 PRO   279      67.591  51.624 100.042  1.00  0.00           H  
ATOM   4337  HB3 PRO   279      67.358  51.697  98.217  1.00  0.00           H  
ATOM   4338  HG2 PRO   279      65.659  53.060  99.889  1.00  0.00           H  
ATOM   4339  HG3 PRO   279      65.007  52.056  98.649  1.00  0.00           H  
ATOM   4340  HD2 PRO   279      65.641  51.339 101.617  1.00  0.00           H  
ATOM   4341  HD3 PRO   279      64.112  50.857 100.867  1.00  0.00           H  
ATOM   4342  N   LEU   280      68.888  49.030  98.465  1.00  0.00           N  
ATOM   4343  CA  LEU   280      70.262  48.628  98.520  1.00  0.00           C  
ATOM   4344  C   LEU   280      71.080  49.744  98.939  1.00  0.00           C  
ATOM   4345  O   LEU   280      71.054  50.861  98.369  1.00  0.00           O  
ATOM   4346  CB  LEU   280      70.761  47.990  97.249  1.00  0.00           C  
ATOM   4347  CG  LEU   280      70.386  46.563  97.054  1.00  0.00           C  
ATOM   4348  CD1 LEU   280      69.105  46.394  96.256  1.00  0.00           C  
ATOM   4349  CD2 LEU   280      71.414  45.846  96.270  1.00  0.00           C  
ATOM   4350  H   LEU   280      68.634  49.450  97.582  1.00  0.00           H  
ATOM   4351  HA  LEU   280      70.309  47.842  99.274  1.00  0.00           H  
ATOM   4352  HB2 LEU   280      70.484  48.594  96.385  1.00  0.00           H  
ATOM   4353  HB3 LEU   280      71.849  48.063  97.261  1.00  0.00           H  
ATOM   4354  HG  LEU   280      70.351  46.105  98.043  1.00  0.00           H  
ATOM   4355 HD11 LEU   280      68.376  47.141  96.571  1.00  0.00           H  
ATOM   4356 HD12 LEU   280      69.344  46.635  95.221  1.00  0.00           H  
ATOM   4357 HD13 LEU   280      68.811  45.345  96.210  1.00  0.00           H  
ATOM   4358 HD21 LEU   280      71.077  44.812  96.197  1.00  0.00           H  
ATOM   4359 HD22 LEU   280      71.591  46.286  95.289  1.00  0.00           H  
ATOM   4360 HD23 LEU   280      72.396  45.852  96.744  1.00  0.00           H  
ATOM   4361  N   THR   281      71.905  49.490  99.978  1.00  0.00           N  
ATOM   4362  CA  THR   281      72.736  50.512 100.584  1.00  0.00           C  
ATOM   4363  C   THR   281      74.115  50.517  99.877  1.00  0.00           C  
ATOM   4364  O   THR   281      74.599  49.368  99.853  1.00  0.00           O  
ATOM   4365  CB  THR   281      72.978  50.247 102.070  1.00  0.00           C  
ATOM   4366  CG2 THR   281      73.773  51.316 102.757  1.00  0.00           C  
ATOM   4367  OG1 THR   281      71.711  50.120 102.746  1.00  0.00           O  
ATOM   4368  H   THR   281      71.866  48.603 100.460  1.00  0.00           H  
ATOM   4369  HA  THR   281      72.332  51.511 100.421  1.00  0.00           H  
ATOM   4370  HB  THR   281      73.425  49.270 102.255  1.00  0.00           H  
ATOM   4371  HG1 THR   281      71.853  49.367 103.325  1.00  0.00           H  
ATOM   4372 HG21 THR   281      73.493  51.414 103.806  1.00  0.00           H  
ATOM   4373 HG22 THR   281      74.838  51.092 102.696  1.00  0.00           H  
ATOM   4374 HG23 THR   281      73.545  52.270 102.281  1.00  0.00           H  
ATOM   4375  N   PRO   282      74.637  51.631  99.217  1.00  0.00           N  
ATOM   4376  CA  PRO   282      75.909  51.701  98.587  1.00  0.00           C  
ATOM   4377  C   PRO   282      76.983  51.893  99.683  1.00  0.00           C  
ATOM   4378  O   PRO   282      77.170  53.024 100.183  1.00  0.00           O  
ATOM   4379  CB  PRO   282      75.886  52.857  97.642  1.00  0.00           C  
ATOM   4380  CG  PRO   282      74.866  53.796  98.290  1.00  0.00           C  
ATOM   4381  CD  PRO   282      73.948  52.925  99.018  1.00  0.00           C  
ATOM   4382  HA  PRO   282      76.171  50.821  98.000  1.00  0.00           H  
ATOM   4383  HB2 PRO   282      76.861  53.293  97.424  1.00  0.00           H  
ATOM   4384  HB3 PRO   282      75.402  52.488  96.738  1.00  0.00           H  
ATOM   4385  HG2 PRO   282      75.407  54.438  98.986  1.00  0.00           H  
ATOM   4386  HG3 PRO   282      74.409  54.487  97.581  1.00  0.00           H  
ATOM   4387  HD2 PRO   282      73.941  53.313 100.037  1.00  0.00           H  
ATOM   4388  HD3 PRO   282      72.990  52.804  98.513  1.00  0.00           H  
ATOM   4389  N   ILE   283      77.796  50.831 100.089  1.00  0.00           N  
ATOM   4390  CA  ILE   283      78.747  50.792 101.210  1.00  0.00           C  
ATOM   4391  C   ILE   283      80.212  51.181 100.898  1.00  0.00           C  
ATOM   4392  O   ILE   283      81.034  51.469 101.813  1.00  0.00           O  
ATOM   4393  CB  ILE   283      78.583  49.568 102.079  1.00  0.00           C  
ATOM   4394  CG1 ILE   283      79.100  48.298 101.545  1.00  0.00           C  
ATOM   4395  CG2 ILE   283      77.121  49.247 102.420  1.00  0.00           C  
ATOM   4396  CD1 ILE   283      80.551  47.892 101.820  1.00  0.00           C  
ATOM   4397  H   ILE   283      77.789  50.045  99.455  1.00  0.00           H  
ATOM   4398  HA  ILE   283      78.342  51.589 101.833  1.00  0.00           H  
ATOM   4399  HB  ILE   283      79.137  49.761 102.998  1.00  0.00           H  
ATOM   4400 HG12 ILE   283      78.623  47.467 102.064  1.00  0.00           H  
ATOM   4401 HG13 ILE   283      78.888  48.244 100.477  1.00  0.00           H  
ATOM   4402 HG21 ILE   283      76.591  48.983 101.504  1.00  0.00           H  
ATOM   4403 HG22 ILE   283      77.046  48.492 103.202  1.00  0.00           H  
ATOM   4404 HG23 ILE   283      76.661  50.144 102.834  1.00  0.00           H  
ATOM   4405 HD11 ILE   283      80.707  46.863 101.496  1.00  0.00           H  
ATOM   4406 HD12 ILE   283      81.213  48.555 101.262  1.00  0.00           H  
ATOM   4407 HD13 ILE   283      80.766  48.052 102.876  1.00  0.00           H  
ATOM   4408  N   PHE   284      80.588  51.123  99.613  1.00  0.00           N  
ATOM   4409  CA  PHE   284      81.913  51.597  99.268  1.00  0.00           C  
ATOM   4410  C   PHE   284      81.924  52.120  97.847  1.00  0.00           C  
ATOM   4411  O   PHE   284      81.351  51.479  96.999  1.00  0.00           O  
ATOM   4412  CB  PHE   284      82.922  50.412  99.502  1.00  0.00           C  
ATOM   4413  CG  PHE   284      84.338  50.700  99.042  1.00  0.00           C  
ATOM   4414  CD1 PHE   284      85.361  51.080  99.977  1.00  0.00           C  
ATOM   4415  CD2 PHE   284      84.665  50.803  97.653  1.00  0.00           C  
ATOM   4416  CE1 PHE   284      86.549  51.607  99.614  1.00  0.00           C  
ATOM   4417  CE2 PHE   284      85.904  51.276  97.253  1.00  0.00           C  
ATOM   4418  CZ  PHE   284      86.808  51.822  98.182  1.00  0.00           C  
ATOM   4419  H   PHE   284      79.855  50.755  99.024  1.00  0.00           H  
ATOM   4420  HA  PHE   284      82.237  52.382  99.952  1.00  0.00           H  
ATOM   4421  HB2 PHE   284      82.958  50.191 100.569  1.00  0.00           H  
ATOM   4422  HB3 PHE   284      82.528  49.579  98.920  1.00  0.00           H  
ATOM   4423  HD1 PHE   284      85.287  50.837 101.026  1.00  0.00           H  
ATOM   4424  HD2 PHE   284      83.905  50.452  96.971  1.00  0.00           H  
ATOM   4425  HE1 PHE   284      87.349  51.879 100.286  1.00  0.00           H  
ATOM   4426  HE2 PHE   284      86.097  51.260  96.190  1.00  0.00           H  
ATOM   4427  HZ  PHE   284      87.743  52.299  97.927  1.00  0.00           H  
ATOM   4428  N   THR   285      82.717  53.146  97.555  1.00  0.00           N  
ATOM   4429  CA  THR   285      82.686  53.805  96.208  1.00  0.00           C  
ATOM   4430  C   THR   285      84.081  54.329  95.975  1.00  0.00           C  
ATOM   4431  O   THR   285      84.686  55.010  96.812  1.00  0.00           O  
ATOM   4432  CB  THR   285      81.780  55.106  96.133  1.00  0.00           C  
ATOM   4433  CG2 THR   285      81.809  55.977  94.863  1.00  0.00           C  
ATOM   4434  OG1 THR   285      80.396  54.691  96.262  1.00  0.00           O  
ATOM   4435  H   THR   285      83.298  53.484  98.309  1.00  0.00           H  
ATOM   4436  HA  THR   285      82.429  53.032  95.484  1.00  0.00           H  
ATOM   4437  HB  THR   285      82.023  55.616  97.065  1.00  0.00           H  
ATOM   4438  HG1 THR   285      80.252  54.631  97.209  1.00  0.00           H  
ATOM   4439 HG21 THR   285      81.272  56.883  95.145  1.00  0.00           H  
ATOM   4440 HG22 THR   285      82.824  56.292  94.623  1.00  0.00           H  
ATOM   4441 HG23 THR   285      81.334  55.492  94.010  1.00  0.00           H  
ATOM   4442  N   ASP   286      84.542  54.093  94.706  1.00  0.00           N  
ATOM   4443  CA  ASP   286      85.795  54.665  94.170  1.00  0.00           C  
ATOM   4444  C   ASP   286      85.476  55.505  92.901  1.00  0.00           C  
ATOM   4445  O   ASP   286      84.673  55.114  92.075  1.00  0.00           O  
ATOM   4446  CB  ASP   286      86.731  53.409  93.839  1.00  0.00           C  
ATOM   4447  CG  ASP   286      88.218  53.795  93.555  1.00  0.00           C  
ATOM   4448  OD1 ASP   286      88.686  54.921  93.546  1.00  0.00           O  
ATOM   4449  OD2 ASP   286      88.954  52.826  93.326  1.00  0.00           O1-
ATOM   4450  H   ASP   286      83.960  53.598  94.045  1.00  0.00           H  
ATOM   4451  HA  ASP   286      86.183  55.259  94.998  1.00  0.00           H  
ATOM   4452  HB2 ASP   286      86.741  52.712  94.676  1.00  0.00           H  
ATOM   4453  HB3 ASP   286      86.386  52.844  92.973  1.00  0.00           H  
ATOM   4454  N   THR   287      86.099  56.671  92.675  1.00  0.00           N  
ATOM   4455  CA  THR   287      85.852  57.625  91.555  1.00  0.00           C  
ATOM   4456  C   THR   287      87.138  58.084  90.724  1.00  0.00           C  
ATOM   4457  O   THR   287      88.266  58.126  91.209  1.00  0.00           O  
ATOM   4458  CB  THR   287      85.075  58.829  92.008  1.00  0.00           C  
ATOM   4459  CG2 THR   287      85.828  59.714  93.000  1.00  0.00           C  
ATOM   4460  OG1 THR   287      84.811  59.651  90.970  1.00  0.00           O  
ATOM   4461  H   THR   287      86.856  56.856  93.318  1.00  0.00           H  
ATOM   4462  HA  THR   287      85.383  57.047  90.758  1.00  0.00           H  
ATOM   4463  HB  THR   287      84.184  58.496  92.541  1.00  0.00           H  
ATOM   4464  HG1 THR   287      84.090  59.287  90.452  1.00  0.00           H  
ATOM   4465 HG21 THR   287      86.648  60.238  92.508  1.00  0.00           H  
ATOM   4466 HG22 THR   287      85.104  60.306  93.560  1.00  0.00           H  
ATOM   4467 HG23 THR   287      86.393  59.031  93.634  1.00  0.00           H  
ATOM   4468  N   VAL   288      87.067  58.331  89.421  1.00  0.00           N  
ATOM   4469  CA  VAL   288      88.171  58.881  88.632  1.00  0.00           C  
ATOM   4470  C   VAL   288      87.639  59.865  87.679  1.00  0.00           C  
ATOM   4471  O   VAL   288      86.437  59.911  87.303  1.00  0.00           O  
ATOM   4472  CB  VAL   288      88.971  57.756  87.849  1.00  0.00           C  
ATOM   4473  CG1 VAL   288      89.776  56.699  88.704  1.00  0.00           C  
ATOM   4474  CG2 VAL   288      88.146  57.118  86.694  1.00  0.00           C  
ATOM   4475  H   VAL   288      86.150  58.263  89.002  1.00  0.00           H  
ATOM   4476  HA  VAL   288      88.909  59.401  89.244  1.00  0.00           H  
ATOM   4477  HB  VAL   288      89.830  58.316  87.479  1.00  0.00           H  
ATOM   4478 HG11 VAL   288      90.416  55.945  88.245  1.00  0.00           H  
ATOM   4479 HG12 VAL   288      90.476  57.405  89.150  1.00  0.00           H  
ATOM   4480 HG13 VAL   288      89.129  56.404  89.530  1.00  0.00           H  
ATOM   4481 HG21 VAL   288      87.825  57.805  85.910  1.00  0.00           H  
ATOM   4482 HG22 VAL   288      88.582  56.214  86.269  1.00  0.00           H  
ATOM   4483 HG23 VAL   288      87.190  56.675  86.973  1.00  0.00           H  
ATOM   4484  N   ILE   289      88.475  60.783  87.208  1.00  0.00           N  
ATOM   4485  CA  ILE   289      88.032  61.999  86.432  1.00  0.00           C  
ATOM   4486  C   ILE   289      89.030  62.292  85.192  1.00  0.00           C  
ATOM   4487  O   ILE   289      90.236  62.118  85.280  1.00  0.00           O  
ATOM   4488  CB  ILE   289      87.890  63.112  87.450  1.00  0.00           C  
ATOM   4489  CG1 ILE   289      87.185  64.240  86.730  1.00  0.00           C  
ATOM   4490  CG2 ILE   289      89.168  63.656  88.025  1.00  0.00           C  
ATOM   4491  CD1 ILE   289      86.497  65.258  87.625  1.00  0.00           C  
ATOM   4492  H   ILE   289      89.402  60.670  87.592  1.00  0.00           H  
ATOM   4493  HA  ILE   289      87.049  61.772  86.018  1.00  0.00           H  
ATOM   4494  HB  ILE   289      87.272  62.777  88.283  1.00  0.00           H  
ATOM   4495 HG12 ILE   289      87.866  64.890  86.180  1.00  0.00           H  
ATOM   4496 HG13 ILE   289      86.551  63.808  85.956  1.00  0.00           H  
ATOM   4497 HG21 ILE   289      88.935  64.491  88.686  1.00  0.00           H  
ATOM   4498 HG22 ILE   289      89.688  62.920  88.638  1.00  0.00           H  
ATOM   4499 HG23 ILE   289      89.679  64.208  87.236  1.00  0.00           H  
ATOM   4500 HD11 ILE   289      87.217  65.920  88.107  1.00  0.00           H  
ATOM   4501 HD12 ILE   289      85.858  65.946  87.072  1.00  0.00           H  
ATOM   4502 HD13 ILE   289      85.828  64.727  88.302  1.00  0.00           H  
ATOM   4503  N   PHE   290      88.529  62.804  84.064  1.00  0.00           N  
ATOM   4504  CA  PHE   290      89.191  63.153  82.784  1.00  0.00           C  
ATOM   4505  C   PHE   290      88.842  64.707  82.537  1.00  0.00           C  
ATOM   4506  O   PHE   290      87.733  65.188  82.878  1.00  0.00           O  
ATOM   4507  CB  PHE   290      88.840  62.281  81.534  1.00  0.00           C  
ATOM   4508  CG  PHE   290      89.206  60.829  81.637  1.00  0.00           C  
ATOM   4509  CD1 PHE   290      90.300  60.333  80.883  1.00  0.00           C  
ATOM   4510  CD2 PHE   290      88.343  59.931  82.339  1.00  0.00           C  
ATOM   4511  CE1 PHE   290      90.440  58.918  80.876  1.00  0.00           C  
ATOM   4512  CE2 PHE   290      88.624  58.559  82.356  1.00  0.00           C  
ATOM   4513  CZ  PHE   290      89.650  58.018  81.587  1.00  0.00           C  
ATOM   4514  H   PHE   290      87.559  63.085  84.033  1.00  0.00           H  
ATOM   4515  HA  PHE   290      90.267  63.247  82.930  1.00  0.00           H  
ATOM   4516  HB2 PHE   290      87.750  62.284  81.499  1.00  0.00           H  
ATOM   4517  HB3 PHE   290      89.217  62.859  80.690  1.00  0.00           H  
ATOM   4518  HD1 PHE   290      90.773  61.016  80.193  1.00  0.00           H  
ATOM   4519  HD2 PHE   290      87.569  60.412  82.918  1.00  0.00           H  
ATOM   4520  HE1 PHE   290      91.150  58.430  80.225  1.00  0.00           H  
ATOM   4521  HE2 PHE   290      87.955  57.862  82.838  1.00  0.00           H  
ATOM   4522  HZ  PHE   290      89.779  56.953  81.459  1.00  0.00           H  
ATOM   4523  N   ARG   291      89.698  65.493  81.877  1.00  0.00           N  
ATOM   4524  CA  ARG   291      89.342  66.779  81.172  1.00  0.00           C  
ATOM   4525  C   ARG   291      89.446  66.555  79.605  1.00  0.00           C  
ATOM   4526  O   ARG   291      90.440  66.149  79.052  1.00  0.00           O  
ATOM   4527  CB  ARG   291      90.231  68.001  81.497  1.00  0.00           C  
ATOM   4528  CG  ARG   291      89.906  69.232  80.776  1.00  0.00           C  
ATOM   4529  CD  ARG   291      90.734  70.427  81.381  1.00  0.00           C  
ATOM   4530  NE  ARG   291      90.320  70.832  82.746  1.00  0.00           N  
ATOM   4531  CZ  ARG   291      89.135  71.391  82.953  1.00  0.00           C  
ATOM   4532  NH1 ARG   291      88.242  71.576  82.043  1.00  0.00           N1+
ATOM   4533  NH2 ARG   291      88.754  71.720  84.132  1.00  0.00           N  
ATOM   4534  H   ARG   291      90.651  65.163  81.834  1.00  0.00           H  
ATOM   4535  HA  ARG   291      88.315  67.083  81.374  1.00  0.00           H  
ATOM   4536  HB2 ARG   291      90.231  68.142  82.578  1.00  0.00           H  
ATOM   4537  HB3 ARG   291      91.244  67.683  81.252  1.00  0.00           H  
ATOM   4538  HG2 ARG   291      89.946  69.133  79.691  1.00  0.00           H  
ATOM   4539  HG3 ARG   291      88.857  69.370  81.037  1.00  0.00           H  
ATOM   4540  HD2 ARG   291      91.799  70.229  81.504  1.00  0.00           H  
ATOM   4541  HD3 ARG   291      90.742  71.302  80.730  1.00  0.00           H  
ATOM   4542  HE  ARG   291      90.964  70.646  83.502  1.00  0.00           H  
ATOM   4543 HH11 ARG   291      88.467  71.272  81.107  1.00  0.00           H  
ATOM   4544 HH12 ARG   291      87.287  71.837  82.244  1.00  0.00           H  
ATOM   4545 HH21 ARG   291      89.446  71.735  84.868  1.00  0.00           H  
ATOM   4546 HH22 ARG   291      87.837  72.066  84.377  1.00  0.00           H  
ATOM   4547  N   ILE   292      88.347  66.869  78.930  1.00  0.00           N  
ATOM   4548  CA  ILE   292      88.309  66.985  77.502  1.00  0.00           C  
ATOM   4549  C   ILE   292      89.253  68.143  76.984  1.00  0.00           C  
ATOM   4550  O   ILE   292      89.109  69.293  77.291  1.00  0.00           O  
ATOM   4551  CB  ILE   292      86.798  67.043  76.907  1.00  0.00           C  
ATOM   4552  CG1 ILE   292      85.757  66.105  77.569  1.00  0.00           C  
ATOM   4553  CG2 ILE   292      86.874  66.911  75.383  1.00  0.00           C  
ATOM   4554  CD1 ILE   292      84.337  66.028  76.953  1.00  0.00           C  
ATOM   4555  H   ILE   292      87.634  67.400  79.410  1.00  0.00           H  
ATOM   4556  HA  ILE   292      88.687  66.071  77.044  1.00  0.00           H  
ATOM   4557  HB  ILE   292      86.401  67.998  77.251  1.00  0.00           H  
ATOM   4558 HG12 ILE   292      86.203  65.110  77.544  1.00  0.00           H  
ATOM   4559 HG13 ILE   292      85.592  66.339  78.621  1.00  0.00           H  
ATOM   4560 HG21 ILE   292      87.198  65.876  75.274  1.00  0.00           H  
ATOM   4561 HG22 ILE   292      85.819  66.804  75.130  1.00  0.00           H  
ATOM   4562 HG23 ILE   292      87.359  67.692  74.797  1.00  0.00           H  
ATOM   4563 HD11 ILE   292      83.924  67.034  77.033  1.00  0.00           H  
ATOM   4564 HD12 ILE   292      84.241  65.528  75.990  1.00  0.00           H  
ATOM   4565 HD13 ILE   292      83.749  65.425  77.645  1.00  0.00           H  
ATOM   4566  N   ALA   293      90.251  67.673  76.209  1.00  0.00           N  
ATOM   4567  CA  ALA   293      91.075  68.602  75.400  1.00  0.00           C  
ATOM   4568  C   ALA   293      90.242  69.657  74.521  1.00  0.00           C  
ATOM   4569  O   ALA   293      89.323  69.266  73.742  1.00  0.00           O  
ATOM   4570  CB  ALA   293      91.934  67.673  74.504  1.00  0.00           C  
ATOM   4571  H   ALA   293      90.341  66.676  76.073  1.00  0.00           H  
ATOM   4572  HA  ALA   293      91.681  69.128  76.137  1.00  0.00           H  
ATOM   4573  HB1 ALA   293      91.302  66.886  74.091  1.00  0.00           H  
ATOM   4574  HB2 ALA   293      92.324  68.318  73.716  1.00  0.00           H  
ATOM   4575  HB3 ALA   293      92.712  67.162  75.072  1.00  0.00           H  
ATOM   4576  N   PRO   294      90.532  70.956  74.597  1.00  0.00           N  
ATOM   4577  CA  PRO   294      89.743  72.044  73.971  1.00  0.00           C  
ATOM   4578  C   PRO   294      90.430  72.342  72.670  1.00  0.00           C  
ATOM   4579  O   PRO   294      91.596  72.134  72.458  1.00  0.00           O  
ATOM   4580  CB  PRO   294      89.917  73.277  74.936  1.00  0.00           C  
ATOM   4581  CG  PRO   294      91.394  73.096  75.351  1.00  0.00           C  
ATOM   4582  CD  PRO   294      91.609  71.523  75.451  1.00  0.00           C  
ATOM   4583  HA  PRO   294      88.676  71.828  73.911  1.00  0.00           H  
ATOM   4584  HB2 PRO   294      89.726  74.237  74.457  1.00  0.00           H  
ATOM   4585  HB3 PRO   294      89.371  73.159  75.872  1.00  0.00           H  
ATOM   4586  HG2 PRO   294      92.010  73.598  74.605  1.00  0.00           H  
ATOM   4587  HG3 PRO   294      91.610  73.699  76.233  1.00  0.00           H  
ATOM   4588  HD2 PRO   294      92.625  71.354  75.092  1.00  0.00           H  
ATOM   4589  HD3 PRO   294      91.556  71.124  76.464  1.00  0.00           H  
ATOM   4590  N   TRP   295      89.606  72.933  71.705  1.00  0.00           N  
ATOM   4591  CA  TRP   295      89.989  73.294  70.389  1.00  0.00           C  
ATOM   4592  C   TRP   295      91.000  74.432  70.551  1.00  0.00           C  
ATOM   4593  O   TRP   295      90.753  75.385  71.295  1.00  0.00           O  
ATOM   4594  CB  TRP   295      88.682  73.501  69.470  1.00  0.00           C  
ATOM   4595  CG  TRP   295      88.929  74.083  68.075  1.00  0.00           C  
ATOM   4596  CD1 TRP   295      89.052  73.306  66.965  1.00  0.00           C  
ATOM   4597  CD2 TRP   295      88.990  75.434  67.655  1.00  0.00           C  
ATOM   4598  CE2 TRP   295      89.241  75.428  66.260  1.00  0.00           C  
ATOM   4599  CE3 TRP   295      88.950  76.709  68.234  1.00  0.00           C  
ATOM   4600  NE1 TRP   295      89.419  74.055  65.899  1.00  0.00           N  
ATOM   4601  CZ2 TRP   295      89.286  76.592  65.491  1.00  0.00           C  
ATOM   4602  CZ3 TRP   295      88.971  77.937  67.520  1.00  0.00           C  
ATOM   4603  CH2 TRP   295      89.154  77.867  66.163  1.00  0.00           C  
ATOM   4604  H   TRP   295      88.697  73.189  72.064  1.00  0.00           H  
ATOM   4605  HA  TRP   295      90.640  72.514  69.995  1.00  0.00           H  
ATOM   4606  HB2 TRP   295      88.110  72.585  69.327  1.00  0.00           H  
ATOM   4607  HB3 TRP   295      88.020  74.177  70.013  1.00  0.00           H  
ATOM   4608  HD1 TRP   295      89.003  72.228  66.916  1.00  0.00           H  
ATOM   4609  HE1 TRP   295      89.554  73.764  64.941  1.00  0.00           H  
ATOM   4610  HE3 TRP   295      88.776  76.634  69.297  1.00  0.00           H  
ATOM   4611  HZ2 TRP   295      89.331  76.603  64.412  1.00  0.00           H  
ATOM   4612  HZ3 TRP   295      88.920  78.891  68.024  1.00  0.00           H  
ATOM   4613  HH2 TRP   295      89.116  78.712  65.491  1.00  0.00           H  
ATOM   4614  N   ILE   296      92.031  74.416  69.735  1.00  0.00           N  
ATOM   4615  CA  ILE   296      93.085  75.524  69.699  1.00  0.00           C  
ATOM   4616  C   ILE   296      93.224  76.004  68.286  1.00  0.00           C  
ATOM   4617  O   ILE   296      93.373  75.201  67.382  1.00  0.00           O  
ATOM   4618  CB  ILE   296      94.438  75.001  70.205  1.00  0.00           C  
ATOM   4619  CG1 ILE   296      94.346  74.774  71.752  1.00  0.00           C  
ATOM   4620  CG2 ILE   296      95.607  75.913  69.898  1.00  0.00           C  
ATOM   4621  CD1 ILE   296      95.259  73.594  72.154  1.00  0.00           C  
ATOM   4622  H   ILE   296      92.084  73.726  68.999  1.00  0.00           H  
ATOM   4623  HA  ILE   296      92.747  76.394  70.263  1.00  0.00           H  
ATOM   4624  HB  ILE   296      94.620  74.125  69.582  1.00  0.00           H  
ATOM   4625 HG12 ILE   296      94.611  75.694  72.272  1.00  0.00           H  
ATOM   4626 HG13 ILE   296      93.320  74.424  71.868  1.00  0.00           H  
ATOM   4627 HG21 ILE   296      96.493  75.324  70.133  1.00  0.00           H  
ATOM   4628 HG22 ILE   296      95.669  76.086  68.823  1.00  0.00           H  
ATOM   4629 HG23 ILE   296      95.513  76.873  70.406  1.00  0.00           H  
ATOM   4630 HD11 ILE   296      96.321  73.820  72.252  1.00  0.00           H  
ATOM   4631 HD12 ILE   296      94.859  73.284  73.120  1.00  0.00           H  
ATOM   4632 HD13 ILE   296      95.056  72.871  71.364  1.00  0.00           H  
ATOM   4633  N   MET   297      93.103  77.361  68.077  1.00  0.00           N  
ATOM   4634  CA  MET   297      93.217  77.928  66.697  1.00  0.00           C  
ATOM   4635  C   MET   297      94.663  78.461  66.528  1.00  0.00           C  
ATOM   4636  O   MET   297      95.364  78.806  67.498  1.00  0.00           O  
ATOM   4637  CB  MET   297      92.291  79.142  66.742  1.00  0.00           C  
ATOM   4638  CG  MET   297      92.063  79.765  65.329  1.00  0.00           C  
ATOM   4639  SD  MET   297      91.436  81.364  65.117  1.00  0.00           S  
ATOM   4640  CE  MET   297      90.514  81.565  66.610  1.00  0.00           C  
ATOM   4641  H   MET   297      93.026  78.007  68.849  1.00  0.00           H  
ATOM   4642  HA  MET   297      92.922  77.327  65.837  1.00  0.00           H  
ATOM   4643  HB2 MET   297      91.302  78.864  67.105  1.00  0.00           H  
ATOM   4644  HB3 MET   297      92.779  79.844  67.417  1.00  0.00           H  
ATOM   4645  HG2 MET   297      93.069  79.716  64.911  1.00  0.00           H  
ATOM   4646  HG3 MET   297      91.534  79.082  64.664  1.00  0.00           H  
ATOM   4647  HE1 MET   297      91.180  81.442  67.465  1.00  0.00           H  
ATOM   4648  HE2 MET   297      90.000  82.525  66.592  1.00  0.00           H  
ATOM   4649  HE3 MET   297      89.784  80.759  66.683  1.00  0.00           H  
ATOM   4650  N   THR   298      95.161  78.468  65.281  1.00  0.00           N  
ATOM   4651  CA  THR   298      96.597  78.519  64.880  1.00  0.00           C  
ATOM   4652  C   THR   298      97.141  79.939  64.405  1.00  0.00           C  
ATOM   4653  O   THR   298      96.819  80.332  63.313  1.00  0.00           O  
ATOM   4654  CB  THR   298      96.949  77.309  63.933  1.00  0.00           C  
ATOM   4655  CG2 THR   298      96.644  76.029  64.656  1.00  0.00           C  
ATOM   4656  OG1 THR   298      96.071  77.401  62.843  1.00  0.00           O  
ATOM   4657  H   THR   298      94.557  78.247  64.502  1.00  0.00           H  
ATOM   4658  HA  THR   298      97.122  78.340  65.818  1.00  0.00           H  
ATOM   4659  HB  THR   298      98.010  77.330  63.687  1.00  0.00           H  
ATOM   4660  HG1 THR   298      96.100  78.310  62.535  1.00  0.00           H  
ATOM   4661 HG21 THR   298      97.199  75.272  64.101  1.00  0.00           H  
ATOM   4662 HG22 THR   298      97.041  76.004  65.671  1.00  0.00           H  
ATOM   4663 HG23 THR   298      95.594  75.754  64.555  1.00  0.00           H  
ATOM   4664  N   PRO   299      97.934  80.770  65.196  1.00  0.00           N  
ATOM   4665  CA  PRO   299      98.420  82.091  64.737  1.00  0.00           C  
ATOM   4666  C   PRO   299      99.432  82.072  63.617  1.00  0.00           C  
ATOM   4667  O   PRO   299     100.130  81.097  63.401  1.00  0.00           O  
ATOM   4668  CB  PRO   299      99.074  82.675  65.994  1.00  0.00           C  
ATOM   4669  CG  PRO   299      99.558  81.465  66.799  1.00  0.00           C  
ATOM   4670  CD  PRO   299      98.395  80.483  66.511  1.00  0.00           C  
ATOM   4671  HA  PRO   299      97.599  82.765  64.493  1.00  0.00           H  
ATOM   4672  HB2 PRO   299      99.853  83.418  65.821  1.00  0.00           H  
ATOM   4673  HB3 PRO   299      98.364  83.174  66.653  1.00  0.00           H  
ATOM   4674  HG2 PRO   299     100.446  81.066  66.308  1.00  0.00           H  
ATOM   4675  HG3 PRO   299      99.615  81.713  67.859  1.00  0.00           H  
ATOM   4676  HD2 PRO   299      98.809  79.475  66.460  1.00  0.00           H  
ATOM   4677  HD3 PRO   299      97.532  80.604  67.165  1.00  0.00           H  
ATOM   4678  N   ASN   300      99.546  83.268  62.942  1.00  0.00           N  
ATOM   4679  CA  ASN   300     100.338  83.246  61.713  1.00  0.00           C  
ATOM   4680  C   ASN   300     101.881  83.147  61.839  1.00  0.00           C  
ATOM   4681  O   ASN   300     102.593  82.945  60.879  1.00  0.00           O  
ATOM   4682  CB  ASN   300     100.004  84.538  60.831  1.00  0.00           C  
ATOM   4683  CG  ASN   300     100.397  85.816  61.466  1.00  0.00           C  
ATOM   4684  ND2 ASN   300      99.673  86.847  61.234  1.00  0.00           N  
ATOM   4685  OD1 ASN   300     101.443  85.983  62.106  1.00  0.00           O  
ATOM   4686  H   ASN   300      98.915  84.013  63.202  1.00  0.00           H  
ATOM   4687  HA  ASN   300     100.092  82.385  61.093  1.00  0.00           H  
ATOM   4688  HB2 ASN   300     100.594  84.318  59.941  1.00  0.00           H  
ATOM   4689  HB3 ASN   300      98.929  84.475  60.665  1.00  0.00           H  
ATOM   4690 HD21 ASN   300     100.008  87.772  61.460  1.00  0.00           H  
ATOM   4691 HD22 ASN   300      98.931  86.618  60.587  1.00  0.00           H  
ATOM   4692  N   ILE   301     102.392  83.334  63.110  1.00  0.00           N  
ATOM   4693  CA  ILE   301     103.699  82.800  63.603  1.00  0.00           C  
ATOM   4694  C   ILE   301     104.013  81.347  63.098  1.00  0.00           C  
ATOM   4695  O   ILE   301     105.180  80.993  63.008  1.00  0.00           O  
ATOM   4696  CB  ILE   301     103.841  82.946  65.089  1.00  0.00           C  
ATOM   4697  CG1 ILE   301     105.245  82.500  65.713  1.00  0.00           C  
ATOM   4698  CG2 ILE   301     102.721  82.183  65.879  1.00  0.00           C  
ATOM   4699  CD1 ILE   301     105.305  82.959  67.223  1.00  0.00           C  
ATOM   4700  H   ILE   301     101.822  83.721  63.848  1.00  0.00           H  
ATOM   4701  HA  ILE   301     104.409  83.543  63.239  1.00  0.00           H  
ATOM   4702  HB  ILE   301     103.749  84.019  65.262  1.00  0.00           H  
ATOM   4703 HG12 ILE   301     105.262  81.419  65.577  1.00  0.00           H  
ATOM   4704 HG13 ILE   301     106.050  82.948  65.130  1.00  0.00           H  
ATOM   4705 HG21 ILE   301     103.196  81.205  65.958  1.00  0.00           H  
ATOM   4706 HG22 ILE   301     102.641  82.690  66.841  1.00  0.00           H  
ATOM   4707 HG23 ILE   301     101.800  82.127  65.299  1.00  0.00           H  
ATOM   4708 HD11 ILE   301     104.971  83.992  67.311  1.00  0.00           H  
ATOM   4709 HD12 ILE   301     104.637  82.331  67.813  1.00  0.00           H  
ATOM   4710 HD13 ILE   301     106.286  82.754  67.652  1.00  0.00           H  
ATOM   4711  N   LEU   302     103.028  80.457  62.843  1.00  0.00           N  
ATOM   4712  CA  LEU   302     103.218  79.024  62.621  1.00  0.00           C  
ATOM   4713  C   LEU   302     103.166  78.699  61.125  1.00  0.00           C  
ATOM   4714  O   LEU   302     102.203  79.189  60.432  1.00  0.00           O  
ATOM   4715  CB  LEU   302     102.130  78.258  63.401  1.00  0.00           C  
ATOM   4716  CG  LEU   302     102.143  78.426  64.968  1.00  0.00           C  
ATOM   4717  CD1 LEU   302     101.158  77.663  65.891  1.00  0.00           C  
ATOM   4718  CD2 LEU   302     103.500  78.197  65.505  1.00  0.00           C  
ATOM   4719  H   LEU   302     102.082  80.677  63.119  1.00  0.00           H  
ATOM   4720  HA  LEU   302     104.166  78.681  63.035  1.00  0.00           H  
ATOM   4721  HB2 LEU   302     101.156  78.632  63.085  1.00  0.00           H  
ATOM   4722  HB3 LEU   302     102.252  77.202  63.157  1.00  0.00           H  
ATOM   4723  HG  LEU   302     101.976  79.489  65.142  1.00  0.00           H  
ATOM   4724 HD11 LEU   302     100.198  77.382  65.457  1.00  0.00           H  
ATOM   4725 HD12 LEU   302     101.717  76.766  66.157  1.00  0.00           H  
ATOM   4726 HD13 LEU   302     100.987  78.312  66.750  1.00  0.00           H  
ATOM   4727 HD21 LEU   302     103.540  78.369  66.580  1.00  0.00           H  
ATOM   4728 HD22 LEU   302     103.728  77.173  65.207  1.00  0.00           H  
ATOM   4729 HD23 LEU   302     104.267  78.834  65.065  1.00  0.00           H  
ATOM   4730  N   PRO   303     104.140  77.955  60.535  1.00  0.00           N  
ATOM   4731  CA  PRO   303     104.122  77.740  59.012  1.00  0.00           C  
ATOM   4732  C   PRO   303     102.889  77.178  58.338  1.00  0.00           C  
ATOM   4733  O   PRO   303     102.234  76.349  58.956  1.00  0.00           O  
ATOM   4734  CB  PRO   303     105.323  76.908  58.662  1.00  0.00           C  
ATOM   4735  CG  PRO   303     106.301  77.232  59.826  1.00  0.00           C  
ATOM   4736  CD  PRO   303     105.503  77.693  61.005  1.00  0.00           C  
ATOM   4737  HA  PRO   303     104.396  78.733  58.654  1.00  0.00           H  
ATOM   4738  HB2 PRO   303     105.160  75.837  58.778  1.00  0.00           H  
ATOM   4739  HB3 PRO   303     105.715  77.183  57.683  1.00  0.00           H  
ATOM   4740  HG2 PRO   303     106.825  76.302  60.047  1.00  0.00           H  
ATOM   4741  HG3 PRO   303     107.072  77.950  59.547  1.00  0.00           H  
ATOM   4742  HD2 PRO   303     105.424  76.882  61.729  1.00  0.00           H  
ATOM   4743  HD3 PRO   303     105.904  78.584  61.488  1.00  0.00           H  
ATOM   4744  N   PRO   304     102.511  77.544  57.113  1.00  0.00           N  
ATOM   4745  CA  PRO   304     101.364  77.081  56.356  1.00  0.00           C  
ATOM   4746  C   PRO   304     101.473  75.513  56.034  1.00  0.00           C  
ATOM   4747  O   PRO   304     102.544  74.962  56.036  1.00  0.00           O  
ATOM   4748  CB  PRO   304     101.294  77.912  55.129  1.00  0.00           C  
ATOM   4749  CG  PRO   304     102.011  79.196  55.477  1.00  0.00           C  
ATOM   4750  CD  PRO   304     103.122  78.732  56.469  1.00  0.00           C  
ATOM   4751  HA  PRO   304     100.463  77.297  56.931  1.00  0.00           H  
ATOM   4752  HB2 PRO   304     101.758  77.439  54.263  1.00  0.00           H  
ATOM   4753  HB3 PRO   304     100.239  78.000  54.869  1.00  0.00           H  
ATOM   4754  HG2 PRO   304     102.392  79.704  54.592  1.00  0.00           H  
ATOM   4755  HG3 PRO   304     101.406  79.924  56.018  1.00  0.00           H  
ATOM   4756  HD2 PRO   304     103.940  78.395  55.832  1.00  0.00           H  
ATOM   4757  HD3 PRO   304     103.473  79.528  57.127  1.00  0.00           H  
ATOM   4758  N   VAL   305     100.340  74.981  55.487  1.00  0.00           N  
ATOM   4759  CA  VAL   305     100.236  73.625  54.924  1.00  0.00           C  
ATOM   4760  C   VAL   305      99.365  73.789  53.679  1.00  0.00           C  
ATOM   4761  O   VAL   305      99.760  73.285  52.583  1.00  0.00           O  
ATOM   4762  CB  VAL   305      99.712  72.543  55.904  1.00  0.00           C  
ATOM   4763  CG1 VAL   305      99.085  71.304  55.184  1.00  0.00           C  
ATOM   4764  CG2 VAL   305     100.728  72.252  57.041  1.00  0.00           C  
ATOM   4765  H   VAL   305      99.497  75.534  55.547  1.00  0.00           H  
ATOM   4766  HA  VAL   305     101.182  73.299  54.491  1.00  0.00           H  
ATOM   4767  HB  VAL   305      98.874  72.998  56.432  1.00  0.00           H  
ATOM   4768 HG11 VAL   305      98.405  71.632  54.398  1.00  0.00           H  
ATOM   4769 HG12 VAL   305      99.884  70.673  54.794  1.00  0.00           H  
ATOM   4770 HG13 VAL   305      98.582  70.578  55.824  1.00  0.00           H  
ATOM   4771 HG21 VAL   305     100.162  71.661  57.761  1.00  0.00           H  
ATOM   4772 HG22 VAL   305     101.580  71.675  56.682  1.00  0.00           H  
ATOM   4773 HG23 VAL   305     101.098  73.130  57.569  1.00  0.00           H  
ATOM   4774  N   SER   306      98.144  74.371  53.729  1.00  0.00           N  
ATOM   4775  CA  SER   306      97.382  74.784  52.499  1.00  0.00           C  
ATOM   4776  C   SER   306      96.677  76.145  52.675  1.00  0.00           C  
ATOM   4777  O   SER   306      96.322  76.525  53.845  1.00  0.00           O  
ATOM   4778  CB  SER   306      96.336  73.741  52.209  1.00  0.00           C  
ATOM   4779  OG  SER   306      95.777  74.073  51.008  1.00  0.00           O  
ATOM   4780  H   SER   306      97.793  74.763  54.591  1.00  0.00           H  
ATOM   4781  HA  SER   306      98.050  74.906  51.647  1.00  0.00           H  
ATOM   4782  HB2 SER   306      96.930  72.834  52.098  1.00  0.00           H  
ATOM   4783  HB3 SER   306      95.695  73.751  53.090  1.00  0.00           H  
ATOM   4784  HG  SER   306      96.485  74.334  50.415  1.00  0.00           H  
ATOM   4785  N   VAL   307      96.597  76.878  51.579  1.00  0.00           N  
ATOM   4786  CA  VAL   307      95.662  78.016  51.372  1.00  0.00           C  
ATOM   4787  C   VAL   307      94.506  77.482  50.536  1.00  0.00           C  
ATOM   4788  O   VAL   307      94.657  77.025  49.407  1.00  0.00           O  
ATOM   4789  CB  VAL   307      96.348  79.195  50.709  1.00  0.00           C  
ATOM   4790  CG1 VAL   307      97.182  79.012  49.429  1.00  0.00           C  
ATOM   4791  CG2 VAL   307      95.394  80.372  50.451  1.00  0.00           C  
ATOM   4792  H   VAL   307      97.071  76.506  50.769  1.00  0.00           H  
ATOM   4793  HA  VAL   307      95.259  78.322  52.338  1.00  0.00           H  
ATOM   4794  HB  VAL   307      97.108  79.592  51.382  1.00  0.00           H  
ATOM   4795 HG11 VAL   307      96.526  78.738  48.602  1.00  0.00           H  
ATOM   4796 HG12 VAL   307      97.761  79.917  49.248  1.00  0.00           H  
ATOM   4797 HG13 VAL   307      97.866  78.183  49.615  1.00  0.00           H  
ATOM   4798 HG21 VAL   307      95.713  81.227  49.856  1.00  0.00           H  
ATOM   4799 HG22 VAL   307      94.425  80.077  50.046  1.00  0.00           H  
ATOM   4800 HG23 VAL   307      95.159  80.819  51.417  1.00  0.00           H  
ATOM   4801  N   PHE   308      93.312  77.468  51.074  1.00  0.00           N  
ATOM   4802  CA  PHE   308      92.100  77.432  50.242  1.00  0.00           C  
ATOM   4803  C   PHE   308      91.837  78.787  49.618  1.00  0.00           C  
ATOM   4804  O   PHE   308      91.727  79.827  50.336  1.00  0.00           O  
ATOM   4805  CB  PHE   308      90.843  77.029  51.037  1.00  0.00           C  
ATOM   4806  CG  PHE   308      90.768  75.515  51.349  1.00  0.00           C  
ATOM   4807  CD1 PHE   308      89.986  74.652  50.513  1.00  0.00           C  
ATOM   4808  CD2 PHE   308      91.670  74.984  52.276  1.00  0.00           C  
ATOM   4809  CE1 PHE   308      90.054  73.277  50.746  1.00  0.00           C  
ATOM   4810  CE2 PHE   308      91.755  73.589  52.505  1.00  0.00           C  
ATOM   4811  CZ  PHE   308      90.870  72.786  51.800  1.00  0.00           C  
ATOM   4812  H   PHE   308      93.181  77.958  51.947  1.00  0.00           H  
ATOM   4813  HA  PHE   308      92.132  76.756  49.387  1.00  0.00           H  
ATOM   4814  HB2 PHE   308      90.874  77.573  51.981  1.00  0.00           H  
ATOM   4815  HB3 PHE   308      89.915  77.137  50.475  1.00  0.00           H  
ATOM   4816  HD1 PHE   308      89.357  75.059  49.735  1.00  0.00           H  
ATOM   4817  HD2 PHE   308      92.297  75.668  52.828  1.00  0.00           H  
ATOM   4818  HE1 PHE   308      89.416  72.648  50.142  1.00  0.00           H  
ATOM   4819  HE2 PHE   308      92.390  73.124  53.244  1.00  0.00           H  
ATOM   4820  HZ  PHE   308      90.831  71.731  52.029  1.00  0.00           H  
ATOM   4821  N   VAL   309      91.788  78.820  48.285  1.00  0.00           N  
ATOM   4822  CA  VAL   309      91.451  80.098  47.563  1.00  0.00           C  
ATOM   4823  C   VAL   309      90.036  80.027  47.009  1.00  0.00           C  
ATOM   4824  O   VAL   309      89.744  79.065  46.303  1.00  0.00           O  
ATOM   4825  CB  VAL   309      92.504  80.351  46.448  1.00  0.00           C  
ATOM   4826  CG1 VAL   309      92.184  81.577  45.595  1.00  0.00           C  
ATOM   4827  CG2 VAL   309      93.956  80.504  46.915  1.00  0.00           C  
ATOM   4828  H   VAL   309      91.956  77.970  47.766  1.00  0.00           H  
ATOM   4829  HA  VAL   309      91.420  80.921  48.278  1.00  0.00           H  
ATOM   4830  HB  VAL   309      92.433  79.472  45.808  1.00  0.00           H  
ATOM   4831 HG11 VAL   309      92.921  81.600  44.792  1.00  0.00           H  
ATOM   4832 HG12 VAL   309      91.262  81.509  45.016  1.00  0.00           H  
ATOM   4833 HG13 VAL   309      92.173  82.423  46.281  1.00  0.00           H  
ATOM   4834 HG21 VAL   309      94.323  79.613  47.426  1.00  0.00           H  
ATOM   4835 HG22 VAL   309      94.557  80.665  46.020  1.00  0.00           H  
ATOM   4836 HG23 VAL   309      94.007  81.475  47.408  1.00  0.00           H  
ATOM   4837  N   CYS   310      89.257  81.078  47.065  1.00  0.00           N  
ATOM   4838  CA  CYS   310      87.992  81.087  46.330  1.00  0.00           C  
ATOM   4839  C   CYS   310      88.093  81.897  45.014  1.00  0.00           C  
ATOM   4840  O   CYS   310      88.687  82.988  44.956  1.00  0.00           O  
ATOM   4841  CB  CYS   310      86.903  81.655  47.190  1.00  0.00           C  
ATOM   4842  SG  CYS   310      85.314  81.078  46.466  1.00  0.00           S  
ATOM   4843  H   CYS   310      89.630  81.953  47.408  1.00  0.00           H  
ATOM   4844  HA  CYS   310      87.631  80.069  46.184  1.00  0.00           H  
ATOM   4845  HB2 CYS   310      87.048  81.325  48.218  1.00  0.00           H  
ATOM   4846  HB3 CYS   310      87.024  82.738  47.237  1.00  0.00           H  
ATOM   4847  HG  CYS   310      84.683  82.185  46.063  1.00  0.00           H  
ATOM   4848  N   CYS   311      87.471  81.360  43.986  1.00  0.00           N  
ATOM   4849  CA  CYS   311      87.706  81.792  42.629  1.00  0.00           C  
ATOM   4850  C   CYS   311      86.326  81.912  41.898  1.00  0.00           C  
ATOM   4851  O   CYS   311      85.630  80.838  41.860  1.00  0.00           O  
ATOM   4852  CB  CYS   311      88.562  80.764  42.053  1.00  0.00           C  
ATOM   4853  SG  CYS   311      88.681  80.603  40.229  1.00  0.00           S  
ATOM   4854  H   CYS   311      86.766  80.683  44.240  1.00  0.00           H  
ATOM   4855  HA  CYS   311      88.225  82.746  42.537  1.00  0.00           H  
ATOM   4856  HB2 CYS   311      89.586  80.933  42.388  1.00  0.00           H  
ATOM   4857  HB3 CYS   311      88.306  79.758  42.387  1.00  0.00           H  
ATOM   4858  HG  CYS   311      89.856  81.231  40.129  1.00  0.00           H  
ATOM   4859  N   MET   312      85.908  83.031  41.281  1.00  0.00           N  
ATOM   4860  CA  MET   312      86.568  84.329  41.070  1.00  0.00           C  
ATOM   4861  C   MET   312      85.514  85.514  40.785  1.00  0.00           C  
ATOM   4862  O   MET   312      84.553  85.388  40.036  1.00  0.00           O  
ATOM   4863  CB  MET   312      87.620  84.128  39.960  1.00  0.00           C  
ATOM   4864  CG  MET   312      87.030  84.015  38.555  1.00  0.00           C  
ATOM   4865  SD  MET   312      86.270  82.447  38.172  1.00  0.00           S  
ATOM   4866  CE  MET   312      84.588  82.898  37.723  1.00  0.00           C  
ATOM   4867  H   MET   312      84.970  83.021  40.906  1.00  0.00           H  
ATOM   4868  HA  MET   312      87.193  84.684  41.889  1.00  0.00           H  
ATOM   4869  HB2 MET   312      88.280  84.995  39.987  1.00  0.00           H  
ATOM   4870  HB3 MET   312      88.267  83.264  40.114  1.00  0.00           H  
ATOM   4871  HG2 MET   312      86.227  84.718  38.334  1.00  0.00           H  
ATOM   4872  HG3 MET   312      87.810  84.184  37.813  1.00  0.00           H  
ATOM   4873  HE1 MET   312      84.686  83.688  36.979  1.00  0.00           H  
ATOM   4874  HE2 MET   312      84.104  82.105  37.153  1.00  0.00           H  
ATOM   4875  HE3 MET   312      83.994  83.262  38.562  1.00  0.00           H  
ATOM   4876  N   LYS   313      85.771  86.660  41.349  1.00  0.00           N  
ATOM   4877  CA  LYS   313      85.004  87.936  41.373  1.00  0.00           C  
ATOM   4878  C   LYS   313      84.572  88.411  39.995  1.00  0.00           C  
ATOM   4879  O   LYS   313      85.341  88.281  39.078  1.00  0.00           O  
ATOM   4880  CB  LYS   313      85.856  89.001  42.091  1.00  0.00           C  
ATOM   4881  CG  LYS   313      86.052  88.894  43.613  1.00  0.00           C  
ATOM   4882  CD  LYS   313      86.641  90.235  44.182  1.00  0.00           C  
ATOM   4883  CE  LYS   313      86.444  90.252  45.695  1.00  0.00           C  
ATOM   4884  NZ  LYS   313      87.167  91.454  46.295  1.00  0.00           N1+
ATOM   4885  H   LYS   313      86.407  86.529  42.122  1.00  0.00           H  
ATOM   4886  HA  LYS   313      84.069  87.796  41.915  1.00  0.00           H  
ATOM   4887  HB2 LYS   313      86.799  89.190  41.577  1.00  0.00           H  
ATOM   4888  HB3 LYS   313      85.237  89.893  41.996  1.00  0.00           H  
ATOM   4889  HG2 LYS   313      85.137  88.589  44.120  1.00  0.00           H  
ATOM   4890  HG3 LYS   313      86.803  88.127  43.804  1.00  0.00           H  
ATOM   4891  HD2 LYS   313      87.634  90.406  43.766  1.00  0.00           H  
ATOM   4892  HD3 LYS   313      86.040  91.108  43.926  1.00  0.00           H  
ATOM   4893  HE2 LYS   313      85.422  90.257  46.075  1.00  0.00           H  
ATOM   4894  HE3 LYS   313      86.861  89.310  46.050  1.00  0.00           H  
ATOM   4895  HZ1 LYS   313      87.285  91.395  47.297  1.00  0.00           H  
ATOM   4896  HZ2 LYS   313      88.134  91.465  46.003  1.00  0.00           H  
ATOM   4897  HZ3 LYS   313      86.640  92.260  45.991  1.00  0.00           H  
ATOM   4898  N   ASP   314      83.375  88.925  39.753  1.00  0.00           N  
ATOM   4899  CA  ASP   314      82.100  88.948  40.649  1.00  0.00           C  
ATOM   4900  C   ASP   314      81.738  87.640  41.313  1.00  0.00           C  
ATOM   4901  O   ASP   314      81.965  87.541  42.542  1.00  0.00           O  
ATOM   4902  CB  ASP   314      80.909  89.488  39.910  1.00  0.00           C  
ATOM   4903  CG  ASP   314      79.788  90.065  40.774  1.00  0.00           C  
ATOM   4904  OD1 ASP   314      80.017  90.643  41.918  1.00  0.00           O  
ATOM   4905  OD2 ASP   314      78.650  90.166  40.341  1.00  0.00           O1-
ATOM   4906  OXT ASP   314      81.244  86.699  40.602  1.00  0.00           O1-
ATOM   4907  H   ASP   314      83.287  89.176  38.778  1.00  0.00           H  
ATOM   4908  HA  ASP   314      82.299  89.627  41.479  1.00  0.00           H  
ATOM   4909  HB2 ASP   314      81.172  90.316  39.251  1.00  0.00           H  
ATOM   4910  HB3 ASP   314      80.564  88.674  39.273  1.00  0.00           H  
ATOM   4911  N   THR   315     108.093  79.949  52.812  1.00  0.00           N  
ATOM   4912  CA  THR   315     107.889  78.516  52.844  1.00  0.00           C  
ATOM   4913  C   THR   315     106.782  77.946  52.006  1.00  0.00           C  
ATOM   4914  O   THR   315     105.639  78.344  52.140  1.00  0.00           O  
ATOM   4915  CB  THR   315     107.821  78.020  54.305  1.00  0.00           C  
ATOM   4916  CG2 THR   315     107.923  76.506  54.400  1.00  0.00           C  
ATOM   4917  OG1 THR   315     109.018  78.572  54.913  1.00  0.00           O  
ATOM   4918  HA  THR   315     108.829  78.104  52.478  1.00  0.00           H  
ATOM   4919  HB  THR   315     106.934  78.281  54.882  1.00  0.00           H  
ATOM   4920  HG1 THR   315     108.814  78.545  55.850  1.00  0.00           H  
ATOM   4921 HG21 THR   315     108.125  76.226  55.434  1.00  0.00           H  
ATOM   4922 HG22 THR   315     107.049  76.023  53.965  1.00  0.00           H  
ATOM   4923 HG23 THR   315     108.759  76.345  53.719  1.00  0.00           H  
ATOM   4924  H1  THR   315     108.708  80.348  53.507  1.00  0.00           H  
ATOM   4925  H2  THR   315     107.204  80.412  52.929  1.00  0.00           H  
ATOM   4926  H3  THR   315     108.403  80.294  51.915  1.00  0.00           H  
ATOM   4927  N   ASN   316     107.191  77.090  50.989  1.00  0.00           N  
ATOM   4928  CA  ASN   316     106.163  76.725  49.968  1.00  0.00           C  
ATOM   4929  C   ASN   316     105.039  75.888  50.624  1.00  0.00           C  
ATOM   4930  O   ASN   316     105.253  75.018  51.453  1.00  0.00           O  
ATOM   4931  CB  ASN   316     106.684  76.161  48.683  1.00  0.00           C  
ATOM   4932  CG  ASN   316     107.509  74.891  48.817  1.00  0.00           C  
ATOM   4933  ND2 ASN   316     108.291  74.637  47.786  1.00  0.00           N  
ATOM   4934  OD1 ASN   316     107.511  74.143  49.843  1.00  0.00           O  
ATOM   4935  H   ASN   316     108.153  76.803  50.883  1.00  0.00           H  
ATOM   4936  HA  ASN   316     105.534  77.566  49.675  1.00  0.00           H  
ATOM   4937  HB2 ASN   316     105.868  75.917  48.003  1.00  0.00           H  
ATOM   4938  HB3 ASN   316     107.294  76.876  48.131  1.00  0.00           H
[truncated: 1,314,825 more chars]
