# Supplementary material for: Molecular Mechanism of Protein Arginine Deiminase 2: A Study Involving Multiple Microsecond Long Molecular Dynamics Simulations
Source: Biochemistry. 2022 Jun 23;61(13):1286–97. doi: 10.1021/acs.biochem.2c00158 (PMC9260958; doi:10.1021/acs.biochem.2c00158)
Supplement: Supplementary file 2 — bi2c00158_si_002.zip [file bi2c00158_si_002.zip › closest/ps4-08-100w-last-frame.pdb]

ATOM      1  N   ARG     1      61.702  86.325 112.518  1.00  0.00           N  
ATOM      2  CA  ARG     1      61.567  86.592 113.944  1.00  0.00           C  
ATOM      3  C   ARG     1      60.804  85.559 114.741  1.00  0.00           C  
ATOM      4  O   ARG     1      61.406  85.124 115.723  1.00  0.00           O  
ATOM      5  CB  ARG     1      61.036  87.987 114.182  1.00  0.00           C  
ATOM      6  CG  ARG     1      60.746  88.394 115.621  1.00  0.00           C  
ATOM      7  CD  ARG     1      60.210  89.831 115.663  1.00  0.00           C  
ATOM      8  NE  ARG     1      58.829  89.970 115.208  1.00  0.00           N  
ATOM      9  CZ  ARG     1      58.013  90.895 115.425  1.00  0.00           C  
ATOM     10  NH1 ARG     1      58.502  92.013 115.915  1.00  0.00           N1+
ATOM     11  NH2 ARG     1      56.743  90.715 115.165  1.00  0.00           N  
ATOM     12  HA  ARG     1      62.552  86.567 114.409  1.00  0.00           H  
ATOM     13  HB2 ARG     1      61.748  88.668 113.717  1.00  0.00           H  
ATOM     14  HB3 ARG     1      60.114  88.114 113.614  1.00  0.00           H  
ATOM     15  HG2 ARG     1      60.073  87.634 116.018  1.00  0.00           H  
ATOM     16  HG3 ARG     1      61.628  88.451 116.259  1.00  0.00           H  
ATOM     17  HD2 ARG     1      60.174  90.159 116.702  1.00  0.00           H  
ATOM     18  HD3 ARG     1      60.789  90.538 115.068  1.00  0.00           H  
ATOM     19  HE  ARG     1      58.429  89.113 114.854  1.00  0.00           H  
ATOM     20 HH11 ARG     1      59.503  92.143 115.870  1.00  0.00           H  
ATOM     21 HH12 ARG     1      57.949  92.842 116.079  1.00  0.00           H  
ATOM     22 HH21 ARG     1      56.536  89.733 115.049  1.00  0.00           H  
ATOM     23 HH22 ARG     1      55.970  91.337 115.357  1.00  0.00           H  
ATOM     24  H1  ARG     1      61.517  87.106 111.905  1.00  0.00           H  
ATOM     25  H2  ARG     1      61.008  85.639 112.260  1.00  0.00           H  
ATOM     26  H3  ARG     1      62.631  85.968 112.345  1.00  0.00           H  
ATOM     27  N   GLU     2      59.564  85.292 114.452  1.00  0.00           N  
ATOM     28  CA  GLU     2      58.663  84.335 115.188  1.00  0.00           C  
ATOM     29  C   GLU     2      57.724  83.340 114.432  1.00  0.00           C  
ATOM     30  O   GLU     2      57.372  83.671 113.268  1.00  0.00           O  
ATOM     31  CB  GLU     2      57.821  85.245 116.083  1.00  0.00           C  
ATOM     32  CG  GLU     2      56.638  86.066 115.633  1.00  0.00           C  
ATOM     33  CD  GLU     2      56.778  87.230 114.667  1.00  0.00           C  
ATOM     34  OE1 GLU     2      55.916  88.155 114.818  1.00  0.00           O  
ATOM     35  OE2 GLU     2      57.839  87.334 113.956  1.00  0.00           O1-
ATOM     36  H   GLU     2      59.121  85.810 113.707  1.00  0.00           H  
ATOM     37  HA  GLU     2      59.342  83.724 115.782  1.00  0.00           H  
ATOM     38  HB2 GLU     2      57.385  84.614 116.858  1.00  0.00           H  
ATOM     39  HB3 GLU     2      58.523  85.854 116.651  1.00  0.00           H  
ATOM     40  HG2 GLU     2      55.886  85.419 115.181  1.00  0.00           H  
ATOM     41  HG3 GLU     2      56.177  86.454 116.541  1.00  0.00           H  
ATOM     42  N   ARG     3      57.190  82.276 115.067  1.00  0.00           N  
ATOM     43  CA  ARG     3      56.138  81.407 114.587  1.00  0.00           C  
ATOM     44  C   ARG     3      54.786  81.746 115.149  1.00  0.00           C  
ATOM     45  O   ARG     3      54.770  81.885 116.389  1.00  0.00           O  
ATOM     46  CB  ARG     3      56.349  79.913 114.830  1.00  0.00           C  
ATOM     47  CG  ARG     3      55.328  78.998 114.192  1.00  0.00           C  
ATOM     48  CD  ARG     3      55.662  77.453 114.166  1.00  0.00           C  
ATOM     49  NE  ARG     3      54.525  76.696 113.585  1.00  0.00           N  
ATOM     50  CZ  ARG     3      54.377  75.437 113.666  1.00  0.00           C  
ATOM     51  NH1 ARG     3      55.252  74.637 114.163  1.00  0.00           N1+
ATOM     52  NH2 ARG     3      53.292  74.833 113.279  1.00  0.00           N  
ATOM     53  H   ARG     3      57.660  82.076 115.938  1.00  0.00           H  
ATOM     54  HA  ARG     3      56.061  81.591 113.515  1.00  0.00           H  
ATOM     55  HB2 ARG     3      57.384  79.671 114.588  1.00  0.00           H  
ATOM     56  HB3 ARG     3      56.293  79.757 115.907  1.00  0.00           H  
ATOM     57  HG2 ARG     3      54.361  78.945 114.692  1.00  0.00           H  
ATOM     58  HG3 ARG     3      55.117  79.358 113.185  1.00  0.00           H  
ATOM     59  HD2 ARG     3      56.524  77.308 113.516  1.00  0.00           H  
ATOM     60  HD3 ARG     3      55.917  77.105 115.167  1.00  0.00           H  
ATOM     61  HE  ARG     3      53.787  77.210 113.124  1.00  0.00           H  
ATOM     62 HH11 ARG     3      56.070  75.001 114.630  1.00  0.00           H  
ATOM     63 HH12 ARG     3      54.940  73.690 114.324  1.00  0.00           H  
ATOM     64 HH21 ARG     3      52.581  75.340 112.771  1.00  0.00           H  
ATOM     65 HH22 ARG     3      53.355  73.830 113.379  1.00  0.00           H  
ATOM     66  N   THR     4      53.708  81.889 114.392  1.00  0.00           N  
ATOM     67  CA  THR     4      52.324  82.023 114.959  1.00  0.00           C  
ATOM     68  C   THR     4      51.903  80.601 115.374  1.00  0.00           C  
ATOM     69  O   THR     4      52.008  79.720 114.559  1.00  0.00           O  
ATOM     70  CB  THR     4      51.380  82.661 113.932  1.00  0.00           C  
ATOM     71  CG2 THR     4      49.894  82.604 114.420  1.00  0.00           C  
ATOM     72  OG1 THR     4      51.812  83.909 113.601  1.00  0.00           O  
ATOM     73  H   THR     4      53.798  81.751 113.395  1.00  0.00           H  
ATOM     74  HA  THR     4      52.360  82.646 115.853  1.00  0.00           H  
ATOM     75  HB  THR     4      51.474  82.033 113.045  1.00  0.00           H  
ATOM     76  HG1 THR     4      52.656  83.803 113.156  1.00  0.00           H  
ATOM     77 HG21 THR     4      49.771  82.861 115.472  1.00  0.00           H  
ATOM     78 HG22 THR     4      49.471  83.419 113.832  1.00  0.00           H  
ATOM     79 HG23 THR     4      49.419  81.625 114.353  1.00  0.00           H  
ATOM     80  N   VAL     5      51.329  80.468 116.600  1.00  0.00           N  
ATOM     81  CA  VAL     5      50.869  79.110 117.168  1.00  0.00           C  
ATOM     82  C   VAL     5      49.561  79.253 117.856  1.00  0.00           C  
ATOM     83  O   VAL     5      49.277  80.374 118.257  1.00  0.00           O  
ATOM     84  CB  VAL     5      51.895  78.460 118.086  1.00  0.00           C  
ATOM     85  CG1 VAL     5      53.146  78.040 117.232  1.00  0.00           C  
ATOM     86  CG2 VAL     5      52.246  79.395 119.283  1.00  0.00           C  
ATOM     87  H   VAL     5      51.232  81.338 117.104  1.00  0.00           H  
ATOM     88  HA  VAL     5      50.817  78.435 116.314  1.00  0.00           H  
ATOM     89  HB  VAL     5      51.470  77.535 118.474  1.00  0.00           H  
ATOM     90 HG11 VAL     5      52.983  77.312 116.437  1.00  0.00           H  
ATOM     91 HG12 VAL     5      53.652  78.921 116.839  1.00  0.00           H  
ATOM     92 HG13 VAL     5      53.882  77.643 117.932  1.00  0.00           H  
ATOM     93 HG21 VAL     5      52.721  80.304 118.914  1.00  0.00           H  
ATOM     94 HG22 VAL     5      51.323  79.604 119.824  1.00  0.00           H  
ATOM     95 HG23 VAL     5      52.984  78.978 119.969  1.00  0.00           H  
ATOM     96  N   ARG     6      48.821  78.168 118.220  1.00  0.00           N  
ATOM     97  CA  ARG     6      47.573  78.328 118.926  1.00  0.00           C  
ATOM     98  C   ARG     6      47.538  77.691 120.342  1.00  0.00           C  
ATOM     99  O   ARG     6      48.049  76.537 120.545  1.00  0.00           O  
ATOM    100  CB  ARG     6      46.381  77.823 118.178  1.00  0.00           C  
ATOM    101  CG  ARG     6      46.146  78.530 116.827  1.00  0.00           C  
ATOM    102  CD  ARG     6      45.623  79.990 117.030  1.00  0.00           C  
ATOM    103  NE  ARG     6      46.020  80.693 115.841  1.00  0.00           N  
ATOM    104  CZ  ARG     6      45.648  81.872 115.407  1.00  0.00           C  
ATOM    105  NH1 ARG     6      44.973  82.729 116.225  1.00  0.00           N1+
ATOM    106  NH2 ARG     6      45.760  82.250 114.144  1.00  0.00           N  
ATOM    107  H   ARG     6      49.080  77.232 117.940  1.00  0.00           H  
ATOM    108  HA  ARG     6      47.372  79.363 119.205  1.00  0.00           H  
ATOM    109  HB2 ARG     6      46.462  76.752 117.991  1.00  0.00           H  
ATOM    110  HB3 ARG     6      45.522  77.907 118.844  1.00  0.00           H  
ATOM    111  HG2 ARG     6      47.054  78.577 116.226  1.00  0.00           H  
ATOM    112  HG3 ARG     6      45.396  78.034 116.210  1.00  0.00           H  
ATOM    113  HD2 ARG     6      44.534  80.027 117.009  1.00  0.00           H  
ATOM    114  HD3 ARG     6      45.975  80.419 117.968  1.00  0.00           H  
ATOM    115  HE  ARG     6      46.667  80.217 115.229  1.00  0.00           H  
ATOM    116 HH11 ARG     6      44.883  82.512 117.207  1.00  0.00           H  
ATOM    117 HH12 ARG     6      44.469  83.542 115.901  1.00  0.00           H  
ATOM    118 HH21 ARG     6      46.087  81.489 113.565  1.00  0.00           H  
ATOM    119 HH22 ARG     6      45.126  82.961 113.810  1.00  0.00           H  
ATOM    120  N   LEU     7      46.912  78.351 121.287  1.00  0.00           N  
ATOM    121  CA  LEU     7      46.526  77.780 122.539  1.00  0.00           C  
ATOM    122  C   LEU     7      45.374  76.836 122.350  1.00  0.00           C  
ATOM    123  O   LEU     7      44.518  77.206 121.556  1.00  0.00           O  
ATOM    124  CB  LEU     7      46.087  78.766 123.571  1.00  0.00           C  
ATOM    125  CG  LEU     7      47.090  79.869 124.036  1.00  0.00           C  
ATOM    126  CD1 LEU     7      46.464  80.946 124.920  1.00  0.00           C  
ATOM    127  CD2 LEU     7      48.283  79.156 124.641  1.00  0.00           C  
ATOM    128  H   LEU     7      46.430  79.172 120.949  1.00  0.00           H  
ATOM    129  HA  LEU     7      47.363  77.251 122.996  1.00  0.00           H  
ATOM    130  HB2 LEU     7      45.347  79.451 123.160  1.00  0.00           H  
ATOM    131  HB3 LEU     7      45.670  78.242 124.432  1.00  0.00           H  
ATOM    132  HG  LEU     7      47.425  80.309 123.097  1.00  0.00           H  
ATOM    133 HD11 LEU     7      47.154  81.715 125.267  1.00  0.00           H  
ATOM    134 HD12 LEU     7      45.724  81.474 124.318  1.00  0.00           H  
ATOM    135 HD13 LEU     7      46.022  80.482 125.802  1.00  0.00           H  
ATOM    136 HD21 LEU     7      47.850  78.439 125.338  1.00  0.00           H  
ATOM    137 HD22 LEU     7      48.770  78.865 123.710  1.00  0.00           H  
ATOM    138 HD23 LEU     7      48.889  79.847 125.227  1.00  0.00           H  
ATOM    139  N   GLN     8      45.320  75.702 123.068  1.00  0.00           N  
ATOM    140  CA  GLN     8      44.163  74.803 122.998  1.00  0.00           C  
ATOM    141  C   GLN     8      43.714  74.402 124.488  1.00  0.00           C  
ATOM    142  O   GLN     8      44.425  74.493 125.456  1.00  0.00           O  
ATOM    143  CB  GLN     8      44.623  73.533 122.176  1.00  0.00           C  
ATOM    144  CG  GLN     8      43.808  72.285 122.416  1.00  0.00           C  
ATOM    145  CD  GLN     8      42.316  72.424 122.260  1.00  0.00           C  
ATOM    146  NE2 GLN     8      41.439  71.468 122.658  1.00  0.00           N  
ATOM    147  OE1 GLN     8      41.824  73.517 121.838  1.00  0.00           O  
ATOM    148  H   GLN     8      46.160  75.457 123.572  1.00  0.00           H  
ATOM    149  HA  GLN     8      43.329  75.200 122.421  1.00  0.00           H  
ATOM    150  HB2 GLN     8      44.682  73.771 121.114  1.00  0.00           H  
ATOM    151  HB3 GLN     8      45.594  73.181 122.523  1.00  0.00           H  
ATOM    152  HG2 GLN     8      44.124  71.535 121.691  1.00  0.00           H  
ATOM    153  HG3 GLN     8      44.063  71.898 123.403  1.00  0.00           H  
ATOM    154 HE21 GLN     8      40.457  71.576 122.445  1.00  0.00           H  
ATOM    155 HE22 GLN     8      41.880  70.682 123.115  1.00  0.00           H  
ATOM    156  N   TYR     9      42.393  74.127 124.726  1.00  0.00           N  
ATOM    157  CA  TYR     9      41.783  73.992 126.002  1.00  0.00           C  
ATOM    158  C   TYR     9      42.372  72.818 126.793  1.00  0.00           C  
ATOM    159  O   TYR     9      42.576  71.717 126.221  1.00  0.00           O  
ATOM    160  CB  TYR     9      40.223  73.912 125.860  1.00  0.00           C  
ATOM    161  CG  TYR     9      39.524  75.217 125.606  1.00  0.00           C  
ATOM    162  CD1 TYR     9      38.862  75.464 124.364  1.00  0.00           C  
ATOM    163  CD2 TYR     9      39.337  76.166 126.628  1.00  0.00           C  
ATOM    164  CE1 TYR     9      38.179  76.627 124.052  1.00  0.00           C  
ATOM    165  CE2 TYR     9      38.664  77.404 126.375  1.00  0.00           C  
ATOM    166  CZ  TYR     9      38.113  77.580 125.099  1.00  0.00           C  
ATOM    167  OH  TYR     9      37.294  78.690 124.841  1.00  0.00           O  
ATOM    168  H   TYR     9      41.791  74.057 123.918  1.00  0.00           H  
ATOM    169  HA  TYR     9      42.029  74.864 126.608  1.00  0.00           H  
ATOM    170  HB2 TYR     9      40.057  73.202 125.050  1.00  0.00           H  
ATOM    171  HB3 TYR     9      39.831  73.456 126.770  1.00  0.00           H  
ATOM    172  HD1 TYR     9      38.936  74.735 123.571  1.00  0.00           H  
ATOM    173  HD2 TYR     9      39.802  76.021 127.592  1.00  0.00           H  
ATOM    174  HE1 TYR     9      37.682  76.823 123.114  1.00  0.00           H  
ATOM    175  HE2 TYR     9      38.560  78.130 127.168  1.00  0.00           H  
ATOM    176  HH  TYR     9      37.275  78.890 123.902  1.00  0.00           H  
ATOM    177  N   GLY    10      42.696  73.027 128.019  1.00  0.00           N  
ATOM    178  CA  GLY    10      43.720  72.175 128.713  1.00  0.00           C  
ATOM    179  C   GLY    10      45.063  72.391 128.082  1.00  0.00           C  
ATOM    180  O   GLY    10      45.774  73.342 128.412  1.00  0.00           O  
ATOM    181  H   GLY    10      42.485  73.936 128.405  1.00  0.00           H  
ATOM    182  HA2 GLY    10      43.773  72.329 129.791  1.00  0.00           H  
ATOM    183  HA3 GLY    10      43.460  71.136 128.511  1.00  0.00           H  
ATOM    184  N   SER    11      45.431  71.527 127.129  1.00  0.00           N  
ATOM    185  CA  SER    11      46.645  71.833 126.315  1.00  0.00           C  
ATOM    186  C   SER    11      46.741  71.259 124.936  1.00  0.00           C  
ATOM    187  O   SER    11      46.338  70.158 124.572  1.00  0.00           O  
ATOM    188  CB  SER    11      47.875  71.260 127.048  1.00  0.00           C  
ATOM    189  OG  SER    11      48.282  72.104 128.062  1.00  0.00           O  
ATOM    190  H   SER    11      44.824  70.825 126.733  1.00  0.00           H  
ATOM    191  HA  SER    11      46.779  72.911 126.235  1.00  0.00           H  
ATOM    192  HB2 SER    11      47.561  70.280 127.409  1.00  0.00           H  
ATOM    193  HB3 SER    11      48.738  71.273 126.381  1.00  0.00           H  
ATOM    194  HG  SER    11      47.507  72.586 128.359  1.00  0.00           H  
ATOM    195  N   ALA    12      47.352  71.997 124.022  1.00  0.00           N  
ATOM    196  CA  ALA    12      47.768  71.582 122.669  1.00  0.00           C  
ATOM    197  C   ALA    12      48.902  70.630 122.823  1.00  0.00           C  
ATOM    198  O   ALA    12      49.678  70.623 123.782  1.00  0.00           O  
ATOM    199  CB  ALA    12      48.160  72.743 121.745  1.00  0.00           C  
ATOM    200  H   ALA    12      47.534  72.933 124.355  1.00  0.00           H  
ATOM    201  HA  ALA    12      46.910  71.130 122.172  1.00  0.00           H  
ATOM    202  HB1 ALA    12      48.966  73.378 122.113  1.00  0.00           H  
ATOM    203  HB2 ALA    12      48.543  72.258 120.846  1.00  0.00           H  
ATOM    204  HB3 ALA    12      47.307  73.379 121.510  1.00  0.00           H  
ATOM    205  N   VAL    13      49.039  69.794 121.755  1.00  0.00           N  
ATOM    206  CA  VAL    13      50.067  68.803 121.594  1.00  0.00           C  
ATOM    207  C   VAL    13      51.543  69.376 121.611  1.00  0.00           C  
ATOM    208  O   VAL    13      51.791  70.323 120.845  1.00  0.00           O  
ATOM    209  CB  VAL    13      49.784  67.932 120.337  1.00  0.00           C  
ATOM    210  CG1 VAL    13      50.969  67.203 119.721  1.00  0.00           C  
ATOM    211  CG2 VAL    13      48.692  66.935 120.596  1.00  0.00           C  
ATOM    212  H   VAL    13      48.345  69.898 121.029  1.00  0.00           H  
ATOM    213  HA  VAL    13      49.969  68.088 122.411  1.00  0.00           H  
ATOM    214  HB  VAL    13      49.421  68.556 119.520  1.00  0.00           H  
ATOM    215 HG11 VAL    13      51.331  66.586 120.544  1.00  0.00           H  
ATOM    216 HG12 VAL    13      50.659  66.538 118.916  1.00  0.00           H  
ATOM    217 HG13 VAL    13      51.797  67.852 119.435  1.00  0.00           H  
ATOM    218 HG21 VAL    13      48.469  66.364 119.694  1.00  0.00           H  
ATOM    219 HG22 VAL    13      48.898  66.283 121.445  1.00  0.00           H  
ATOM    220 HG23 VAL    13      47.739  67.429 120.785  1.00  0.00           H  
ATOM    221  N   GLU    14      52.498  68.743 122.256  1.00  0.00           N  
ATOM    222  CA  GLU    14      53.820  69.231 122.339  1.00  0.00           C  
ATOM    223  C   GLU    14      54.541  69.543 120.993  1.00  0.00           C  
ATOM    224  O   GLU    14      54.821  68.772 120.109  1.00  0.00           O  
ATOM    225  CB  GLU    14      54.615  68.114 123.109  1.00  0.00           C  
ATOM    226  CG  GLU    14      55.951  68.556 123.684  1.00  0.00           C  
ATOM    227  CD  GLU    14      56.759  67.356 124.271  1.00  0.00           C  
ATOM    228  OE1 GLU    14      56.196  66.223 124.114  1.00  0.00           O  
ATOM    229  OE2 GLU    14      57.910  67.541 124.739  1.00  0.00           O1-
ATOM    230  H   GLU    14      52.366  67.814 122.630  1.00  0.00           H  
ATOM    231  HA  GLU    14      53.766  70.143 122.934  1.00  0.00           H  
ATOM    232  HB2 GLU    14      53.976  67.639 123.853  1.00  0.00           H  
ATOM    233  HB3 GLU    14      54.751  67.397 122.299  1.00  0.00           H  
ATOM    234  HG2 GLU    14      56.572  68.920 122.866  1.00  0.00           H  
ATOM    235  HG3 GLU    14      55.759  69.395 124.352  1.00  0.00           H  
ATOM    236  N   ALA    15      54.880  70.839 120.802  1.00  0.00           N  
ATOM    237  CA  ALA    15      55.684  71.404 119.694  1.00  0.00           C  
ATOM    238  C   ALA    15      57.154  71.473 120.035  1.00  0.00           C  
ATOM    239  O   ALA    15      57.568  71.355 121.173  1.00  0.00           O  
ATOM    240  CB  ALA    15      55.071  72.758 119.349  1.00  0.00           C  
ATOM    241  H   ALA    15      54.674  71.452 121.578  1.00  0.00           H  
ATOM    242  HA  ALA    15      55.706  70.729 118.838  1.00  0.00           H  
ATOM    243  HB1 ALA    15      55.337  73.458 120.141  1.00  0.00           H  
ATOM    244  HB2 ALA    15      55.463  73.160 118.415  1.00  0.00           H  
ATOM    245  HB3 ALA    15      53.989  72.694 119.230  1.00  0.00           H  
ATOM    246  N   VAL    16      57.875  71.663 118.915  1.00  0.00           N  
ATOM    247  CA  VAL    16      59.334  71.883 118.808  1.00  0.00           C  
ATOM    248  C   VAL    16      59.593  73.445 118.814  1.00  0.00           C  
ATOM    249  O   VAL    16      59.083  74.151 117.954  1.00  0.00           O  
ATOM    250  CB  VAL    16      59.933  71.060 117.695  1.00  0.00           C  
ATOM    251  CG1 VAL    16      61.462  71.379 117.686  1.00  0.00           C  
ATOM    252  CG2 VAL    16      59.776  69.607 117.929  1.00  0.00           C  
ATOM    253  H   VAL    16      57.331  71.792 118.074  1.00  0.00           H  
ATOM    254  HA  VAL    16      59.764  71.438 119.706  1.00  0.00           H  
ATOM    255  HB  VAL    16      59.581  71.288 116.689  1.00  0.00           H  
ATOM    256 HG11 VAL    16      62.043  71.221 118.595  1.00  0.00           H  
ATOM    257 HG12 VAL    16      61.758  70.698 116.888  1.00  0.00           H  
ATOM    258 HG13 VAL    16      61.613  72.360 117.234  1.00  0.00           H  
ATOM    259 HG21 VAL    16      60.403  68.993 117.283  1.00  0.00           H  
ATOM    260 HG22 VAL    16      60.032  69.306 118.945  1.00  0.00           H  
ATOM    261 HG23 VAL    16      58.742  69.307 117.758  1.00  0.00           H  
ATOM    262  N   TYR    17      60.371  73.877 119.824  1.00  0.00           N  
ATOM    263  CA  TYR    17      60.942  75.244 119.755  1.00  0.00           C  
ATOM    264  C   TYR    17      62.294  75.161 119.113  1.00  0.00           C  
ATOM    265  O   TYR    17      63.077  74.312 119.370  1.00  0.00           O  
ATOM    266  CB  TYR    17      60.908  75.810 121.189  1.00  0.00           C  
ATOM    267  CG  TYR    17      61.267  77.298 121.283  1.00  0.00           C  
ATOM    268  CD1 TYR    17      60.272  78.141 121.702  1.00  0.00           C  
ATOM    269  CD2 TYR    17      62.571  77.778 121.054  1.00  0.00           C  
ATOM    270  CE1 TYR    17      60.512  79.515 121.890  1.00  0.00           C  
ATOM    271  CE2 TYR    17      62.816  79.099 121.259  1.00  0.00           C  
ATOM    272  CZ  TYR    17      61.820  80.038 121.587  1.00  0.00           C  
ATOM    273  OH  TYR    17      62.145  81.332 121.845  1.00  0.00           O  
ATOM    274  H   TYR    17      60.591  73.163 120.505  1.00  0.00           H  
ATOM    275  HA  TYR    17      60.357  75.837 119.053  1.00  0.00           H  
ATOM    276  HB2 TYR    17      59.894  75.572 121.510  1.00  0.00           H  
ATOM    277  HB3 TYR    17      61.733  75.292 121.676  1.00  0.00           H  
ATOM    278  HD1 TYR    17      59.292  77.807 122.011  1.00  0.00           H  
ATOM    279  HD2 TYR    17      63.390  77.134 120.768  1.00  0.00           H  
ATOM    280  HE1 TYR    17      59.741  80.113 122.353  1.00  0.00           H  
ATOM    281  HE2 TYR    17      63.822  79.477 121.161  1.00  0.00           H  
ATOM    282  HH  TYR    17      63.041  81.647 121.708  1.00  0.00           H  
ATOM    283  N   VAL    18      62.659  76.150 118.299  1.00  0.00           N  
ATOM    284  CA  VAL    18      63.872  76.360 117.484  1.00  0.00           C  
ATOM    285  C   VAL    18      64.664  77.551 118.100  1.00  0.00           C  
ATOM    286  O   VAL    18      64.175  78.687 117.978  1.00  0.00           O  
ATOM    287  CB  VAL    18      63.595  76.518 115.990  1.00  0.00           C  
ATOM    288  CG1 VAL    18      64.905  76.773 115.174  1.00  0.00           C  
ATOM    289  CG2 VAL    18      62.850  75.329 115.361  1.00  0.00           C  
ATOM    290  H   VAL    18      61.982  76.899 118.332  1.00  0.00           H  
ATOM    291  HA  VAL    18      64.400  75.411 117.578  1.00  0.00           H  
ATOM    292  HB  VAL    18      62.894  77.347 115.896  1.00  0.00           H  
ATOM    293 HG11 VAL    18      64.547  77.390 114.349  1.00  0.00           H  
ATOM    294 HG12 VAL    18      65.635  77.300 115.788  1.00  0.00           H  
ATOM    295 HG13 VAL    18      65.428  75.888 114.813  1.00  0.00           H  
ATOM    296 HG21 VAL    18      63.423  74.414 115.514  1.00  0.00           H  
ATOM    297 HG22 VAL    18      61.905  75.275 115.902  1.00  0.00           H  
ATOM    298 HG23 VAL    18      62.701  75.510 114.297  1.00  0.00           H  
ATOM    299  N   LEU    19      65.846  77.369 118.653  1.00  0.00           N  
ATOM    300  CA  LEU    19      66.451  78.466 119.485  1.00  0.00           C  
ATOM    301  C   LEU    19      66.617  79.680 118.563  1.00  0.00           C  
ATOM    302  O   LEU    19      67.142  79.501 117.402  1.00  0.00           O  
ATOM    303  CB  LEU    19      67.765  77.949 120.059  1.00  0.00           C  
ATOM    304  CG  LEU    19      67.751  76.858 121.200  1.00  0.00           C  
ATOM    305  CD1 LEU    19      68.982  76.938 122.111  1.00  0.00           C  
ATOM    306  CD2 LEU    19      66.549  77.008 122.139  1.00  0.00           C  
ATOM    307  H   LEU    19      66.217  76.433 118.724  1.00  0.00           H  
ATOM    308  HA  LEU    19      65.869  78.662 120.385  1.00  0.00           H  
ATOM    309  HB2 LEU    19      68.426  77.673 119.236  1.00  0.00           H  
ATOM    310  HB3 LEU    19      68.139  78.852 120.540  1.00  0.00           H  
ATOM    311  HG  LEU    19      67.744  75.890 120.698  1.00  0.00           H  
ATOM    312 HD11 LEU    19      69.884  76.816 121.512  1.00  0.00           H  
ATOM    313 HD12 LEU    19      69.047  77.919 122.581  1.00  0.00           H  
ATOM    314 HD13 LEU    19      68.891  76.156 122.865  1.00  0.00           H  
ATOM    315 HD21 LEU    19      65.640  76.869 121.553  1.00  0.00           H  
ATOM    316 HD22 LEU    19      66.537  76.231 122.903  1.00  0.00           H  
ATOM    317 HD23 LEU    19      66.575  77.973 122.646  1.00  0.00           H  
ATOM    318  N   GLY    20      66.523  80.879 119.006  1.00  0.00           N  
ATOM    319  CA  GLY    20      66.753  82.068 118.233  1.00  0.00           C  
ATOM    320  C   GLY    20      65.483  82.589 117.479  1.00  0.00           C  
ATOM    321  O   GLY    20      65.526  83.625 116.833  1.00  0.00           O  
ATOM    322  H   GLY    20      66.337  80.932 119.997  1.00  0.00           H  
ATOM    323  HA2 GLY    20      66.940  82.842 118.977  1.00  0.00           H  
ATOM    324  HA3 GLY    20      67.515  81.920 117.468  1.00  0.00           H  
ATOM    325  N   THR    21      64.345  81.927 117.636  1.00  0.00           N  
ATOM    326  CA  THR    21      63.009  82.230 117.062  1.00  0.00           C  
ATOM    327  C   THR    21      61.984  82.168 118.049  1.00  0.00           C  
ATOM    328  O   THR    21      62.049  81.323 118.879  1.00  0.00           O  
ATOM    329  CB  THR    21      62.710  81.249 115.855  1.00  0.00           C  
ATOM    330  CG2 THR    21      61.303  81.448 115.193  1.00  0.00           C  
ATOM    331  OG1 THR    21      63.549  81.498 114.782  1.00  0.00           O  
ATOM    332  H   THR    21      64.465  80.990 117.993  1.00  0.00           H  
ATOM    333  HA  THR    21      62.962  83.214 116.595  1.00  0.00           H  
ATOM    334  HB  THR    21      62.903  80.270 116.293  1.00  0.00           H  
ATOM    335  HG1 THR    21      64.454  81.297 115.033  1.00  0.00           H  
ATOM    336 HG21 THR    21      60.490  81.071 115.814  1.00  0.00           H  
ATOM    337 HG22 THR    21      61.142  82.501 114.962  1.00  0.00           H  
ATOM    338 HG23 THR    21      61.318  80.852 114.281  1.00  0.00           H  
ATOM    339  N   TYR    22      61.079  83.141 118.086  1.00  0.00           N  
ATOM    340  CA  TYR    22      60.001  83.219 119.198  1.00  0.00           C  
ATOM    341  C   TYR    22      58.785  82.432 118.722  1.00  0.00           C  
ATOM    342  O   TYR    22      58.583  82.157 117.530  1.00  0.00           O  
ATOM    343  CB  TYR    22      59.639  84.634 119.505  1.00  0.00           C  
ATOM    344  CG  TYR    22      60.753  85.548 119.972  1.00  0.00           C  
ATOM    345  CD1 TYR    22      61.482  85.233 121.101  1.00  0.00           C  
ATOM    346  CD2 TYR    22      61.191  86.604 119.087  1.00  0.00           C  
ATOM    347  CE1 TYR    22      62.571  86.038 121.487  1.00  0.00           C  
ATOM    348  CE2 TYR    22      62.259  87.444 119.467  1.00  0.00           C  
ATOM    349  CZ  TYR    22      62.835  87.219 120.740  1.00  0.00           C  
ATOM    350  OH  TYR    22      63.954  87.983 121.087  1.00  0.00           O  
ATOM    351  H   TYR    22      61.101  83.915 117.438  1.00  0.00           H  
ATOM    352  HA  TYR    22      60.331  82.707 120.103  1.00  0.00           H  
ATOM    353  HB2 TYR    22      59.074  85.095 118.695  1.00  0.00           H  
ATOM    354  HB3 TYR    22      58.933  84.501 120.325  1.00  0.00           H  
ATOM    355  HD1 TYR    22      61.260  84.329 121.648  1.00  0.00           H  
ATOM    356  HD2 TYR    22      60.644  86.689 118.160  1.00  0.00           H  
ATOM    357  HE1 TYR    22      63.103  85.840 122.406  1.00  0.00           H  
ATOM    358  HE2 TYR    22      62.628  88.222 118.815  1.00  0.00           H  
ATOM    359  HH  TYR    22      64.540  87.624 121.757  1.00  0.00           H  
ATOM    360  N   LEU    23      57.875  82.173 119.621  1.00  0.00           N  
ATOM    361  CA  LEU    23      56.446  81.645 119.439  1.00  0.00           C  
ATOM    362  C   LEU    23      55.422  82.813 119.873  1.00  0.00           C  
ATOM    363  O   LEU    23      55.649  83.430 120.946  1.00  0.00           O  
ATOM    364  CB  LEU    23      56.185  80.511 120.418  1.00  0.00           C  
ATOM    365  CG  LEU    23      56.985  79.250 120.166  1.00  0.00           C  
ATOM    366  CD1 LEU    23      56.325  78.209 121.114  1.00  0.00           C  
ATOM    367  CD2 LEU    23      57.002  78.782 118.730  1.00  0.00           C  
ATOM    368  H   LEU    23      58.155  82.388 120.568  1.00  0.00           H  
ATOM    369  HA  LEU    23      56.273  81.339 118.407  1.00  0.00           H  
ATOM    370  HB2 LEU    23      56.315  80.812 121.457  1.00  0.00           H  
ATOM    371  HB3 LEU    23      55.143  80.279 120.197  1.00  0.00           H  
ATOM    372  HG  LEU    23      57.942  79.547 120.594  1.00  0.00           H  
ATOM    373 HD11 LEU    23      56.907  77.303 120.944  1.00  0.00           H  
ATOM    374 HD12 LEU    23      56.353  78.398 122.187  1.00  0.00           H  
ATOM    375 HD13 LEU    23      55.264  78.086 120.898  1.00  0.00           H  
ATOM    376 HD21 LEU    23      57.332  77.751 118.604  1.00  0.00           H  
ATOM    377 HD22 LEU    23      55.994  78.985 118.368  1.00  0.00           H  
ATOM    378 HD23 LEU    23      57.551  79.426 118.042  1.00  0.00           H  
ATOM    379  N   TRP    24      54.344  83.037 119.126  1.00  0.00           N  
ATOM    380  CA  TRP    24      53.467  84.182 119.411  1.00  0.00           C  
ATOM    381  C   TRP    24      51.976  83.905 119.091  1.00  0.00           C  
ATOM    382  O   TRP    24      51.662  83.103 118.197  1.00  0.00           O  
ATOM    383  CB  TRP    24      53.932  85.388 118.489  1.00  0.00           C  
ATOM    384  CG  TRP    24      53.024  86.450 118.405  1.00  0.00           C  
ATOM    385  CD1 TRP    24      52.891  87.410 119.315  1.00  0.00           C  
ATOM    386  CD2 TRP    24      51.922  86.653 117.412  1.00  0.00           C  
ATOM    387  CE2 TRP    24      51.105  87.697 117.842  1.00  0.00           C  
ATOM    388  CE3 TRP    24      51.524  85.935 116.277  1.00  0.00           C  
ATOM    389  NE1 TRP    24      51.779  88.178 118.951  1.00  0.00           N  
ATOM    390  CZ2 TRP    24      50.029  88.110 117.056  1.00  0.00           C  
ATOM    391  CZ3 TRP    24      50.450  86.346 115.480  1.00  0.00           C  
ATOM    392  CH2 TRP    24      49.702  87.494 115.826  1.00  0.00           C  
ATOM    393  H   TRP    24      54.291  82.473 118.290  1.00  0.00           H  
ATOM    394  HA  TRP    24      53.698  84.430 120.447  1.00  0.00           H  
ATOM    395  HB2 TRP    24      54.848  85.746 118.959  1.00  0.00           H  
ATOM    396  HB3 TRP    24      54.148  84.898 117.540  1.00  0.00           H  
ATOM    397  HD1 TRP    24      53.398  87.570 120.255  1.00  0.00           H  
ATOM    398  HE1 TRP    24      51.466  88.914 119.567  1.00  0.00           H  
ATOM    399  HE3 TRP    24      52.028  85.016 116.017  1.00  0.00           H  
ATOM    400  HZ2 TRP    24      49.515  89.046 117.217  1.00  0.00           H  
ATOM    401  HZ3 TRP    24      50.186  85.750 114.619  1.00  0.00           H  
ATOM    402  HH2 TRP    24      48.909  87.847 115.183  1.00  0.00           H  
ATOM    403  N   THR    25      51.016  84.429 119.861  1.00  0.00           N  
ATOM    404  CA  THR    25      49.652  83.980 119.804  1.00  0.00           C  
ATOM    405  C   THR    25      48.579  85.038 120.128  1.00  0.00           C  
ATOM    406  O   THR    25      48.857  85.948 120.943  1.00  0.00           O  
ATOM    407  CB  THR    25      49.460  82.675 120.574  1.00  0.00           C  
ATOM    408  CG2 THR    25      49.269  82.760 122.088  1.00  0.00           C  
ATOM    409  OG1 THR    25      48.379  81.880 120.183  1.00  0.00           O  
ATOM    410  H   THR    25      51.395  84.973 120.623  1.00  0.00           H  
ATOM    411  HA  THR    25      49.527  83.713 118.755  1.00  0.00           H  
ATOM    412  HB  THR    25      50.347  82.049 120.472  1.00  0.00           H  
ATOM    413  HG1 THR    25      48.779  81.443 119.428  1.00  0.00           H  
ATOM    414 HG21 THR    25      48.381  83.379 122.212  1.00  0.00           H  
ATOM    415 HG22 THR    25      49.152  81.705 122.338  1.00  0.00           H  
ATOM    416 HG23 THR    25      49.999  83.337 122.655  1.00  0.00           H  
ATOM    417  N   ASP    26      47.407  84.889 119.513  1.00  0.00           N  
ATOM    418  CA  ASP    26      46.281  85.804 119.764  1.00  0.00           C  
ATOM    419  C   ASP    26      45.393  85.282 120.894  1.00  0.00           C  
ATOM    420  O   ASP    26      44.378  84.596 120.798  1.00  0.00           O  
ATOM    421  CB  ASP    26      45.522  85.935 118.489  1.00  0.00           C  
ATOM    422  CG  ASP    26      44.421  86.911 118.566  1.00  0.00           C  
ATOM    423  OD1 ASP    26      43.464  86.491 117.923  1.00  0.00           O  
ATOM    424  OD2 ASP    26      44.425  88.012 119.166  1.00  0.00           O1-
ATOM    425  H   ASP    26      47.355  84.106 118.877  1.00  0.00           H  
ATOM    426  HA  ASP    26      46.625  86.800 120.042  1.00  0.00           H  
ATOM    427  HB2 ASP    26      46.206  86.302 117.723  1.00  0.00           H  
ATOM    428  HB3 ASP    26      45.202  84.967 118.102  1.00  0.00           H  
ATOM    429  N   VAL    27      45.898  85.536 122.108  1.00  0.00           N  
ATOM    430  CA  VAL    27      45.261  85.121 123.433  1.00  0.00           C  
ATOM    431  C   VAL    27      43.824  85.568 123.546  1.00  0.00           C  
ATOM    432  O   VAL    27      43.005  84.880 124.213  1.00  0.00           O  
ATOM    433  CB  VAL    27      46.174  85.501 124.649  1.00  0.00           C  
ATOM    434  CG1 VAL    27      46.508  87.010 124.667  1.00  0.00           C  
ATOM    435  CG2 VAL    27      45.627  85.083 125.989  1.00  0.00           C  
ATOM    436  H   VAL    27      46.760  86.061 122.088  1.00  0.00           H  
ATOM    437  HA  VAL    27      45.128  84.039 123.426  1.00  0.00           H  
ATOM    438  HB  VAL    27      47.148  85.042 124.475  1.00  0.00           H  
ATOM    439 HG11 VAL    27      46.837  87.388 123.699  1.00  0.00           H  
ATOM    440 HG12 VAL    27      45.611  87.581 124.906  1.00  0.00           H  
ATOM    441 HG13 VAL    27      47.345  87.225 125.332  1.00  0.00           H  
ATOM    442 HG21 VAL    27      44.692  85.555 126.289  1.00  0.00           H  
ATOM    443 HG22 VAL    27      45.404  84.017 125.936  1.00  0.00           H  
ATOM    444 HG23 VAL    27      46.493  85.157 126.646  1.00  0.00           H  
ATOM    445  N   TYR    28      43.471  86.699 122.966  1.00  0.00           N  
ATOM    446  CA  TYR    28      42.124  87.301 123.031  1.00  0.00           C  
ATOM    447  C   TYR    28      41.054  86.532 122.205  1.00  0.00           C  
ATOM    448  O   TYR    28      39.908  86.552 122.588  1.00  0.00           O  
ATOM    449  CB  TYR    28      42.251  88.711 122.423  1.00  0.00           C  
ATOM    450  CG  TYR    28      41.096  89.683 122.660  1.00  0.00           C  
ATOM    451  CD1 TYR    28      41.301  90.698 123.616  1.00  0.00           C  
ATOM    452  CD2 TYR    28      39.933  89.594 121.952  1.00  0.00           C  
ATOM    453  CE1 TYR    28      40.305  91.626 123.816  1.00  0.00           C  
ATOM    454  CE2 TYR    28      38.921  90.618 122.140  1.00  0.00           C  
ATOM    455  CZ  TYR    28      39.170  91.668 123.009  1.00  0.00           C  
ATOM    456  OH  TYR    28      38.363  92.786 123.066  1.00  0.00           O  
ATOM    457  H   TYR    28      44.146  87.195 122.402  1.00  0.00           H  
ATOM    458  HA  TYR    28      41.797  87.319 124.071  1.00  0.00           H  
ATOM    459  HB2 TYR    28      43.247  88.977 122.776  1.00  0.00           H  
ATOM    460  HB3 TYR    28      42.402  88.636 121.346  1.00  0.00           H  
ATOM    461  HD1 TYR    28      42.162  90.659 124.268  1.00  0.00           H  
ATOM    462  HD2 TYR    28      39.819  88.817 121.211  1.00  0.00           H  
ATOM    463  HE1 TYR    28      40.378  92.398 124.568  1.00  0.00           H  
ATOM    464  HE2 TYR    28      38.004  90.557 121.572  1.00  0.00           H  
ATOM    465  HH  TYR    28      37.510  92.668 122.642  1.00  0.00           H  
ATOM    466  N   SER    29      41.378  85.808 121.122  1.00  0.00           N  
ATOM    467  CA  SER    29      40.488  84.866 120.510  1.00  0.00           C  
ATOM    468  C   SER    29      40.385  83.503 121.018  1.00  0.00           C  
ATOM    469  O   SER    29      39.401  82.780 120.948  1.00  0.00           O  
ATOM    470  CB  SER    29      40.643  84.902 118.993  1.00  0.00           C  
ATOM    471  OG  SER    29      41.972  84.565 118.741  1.00  0.00           O  
ATOM    472  H   SER    29      42.356  85.707 120.889  1.00  0.00           H  
ATOM    473  HA  SER    29      39.502  85.246 120.775  1.00  0.00           H  
ATOM    474  HB2 SER    29      39.997  84.136 118.562  1.00  0.00           H  
ATOM    475  HB3 SER    29      40.469  85.883 118.552  1.00  0.00           H  
ATOM    476  HG  SER    29      42.493  85.368 118.811  1.00  0.00           H  
ATOM    477  N   ALA    30      41.555  83.027 121.512  1.00  0.00           N  
ATOM    478  CA  ALA    30      41.594  81.782 122.294  1.00  0.00           C  
ATOM    479  C   ALA    30      40.711  81.760 123.587  1.00  0.00           C  
ATOM    480  O   ALA    30      40.521  80.698 124.152  1.00  0.00           O  
ATOM    481  CB  ALA    30      43.082  81.605 122.681  1.00  0.00           C  
ATOM    482  H   ALA    30      42.425  83.535 121.435  1.00  0.00           H  
ATOM    483  HA  ALA    30      41.431  80.922 121.645  1.00  0.00           H  
ATOM    484  HB1 ALA    30      43.175  80.636 123.171  1.00  0.00           H  
ATOM    485  HB2 ALA    30      43.699  81.494 121.789  1.00  0.00           H  
ATOM    486  HB3 ALA    30      43.488  82.445 123.244  1.00  0.00           H  
ATOM    487  N   ALA    31      40.264  82.957 123.994  1.00  0.00           N  
ATOM    488  CA  ALA    31      39.523  83.204 125.214  1.00  0.00           C  
ATOM    489  C   ALA    31      38.166  82.441 125.229  1.00  0.00           C  
ATOM    490  O   ALA    31      37.506  82.357 124.185  1.00  0.00           O  
ATOM    491  CB  ALA    31      39.441  84.668 125.426  1.00  0.00           C  
ATOM    492  H   ALA    31      40.504  83.737 123.399  1.00  0.00           H  
ATOM    493  HA  ALA    31      40.186  82.843 126.001  1.00  0.00           H  
ATOM    494  HB1 ALA    31      39.065  84.851 126.432  1.00  0.00           H  
ATOM    495  HB2 ALA    31      40.443  85.096 125.404  1.00  0.00           H  
ATOM    496  HB3 ALA    31      38.766  85.095 124.685  1.00  0.00           H  
ATOM    497  N   PRO    32      37.692  81.889 126.360  1.00  0.00           N  
ATOM    498  CA  PRO    32      36.327  81.442 126.435  1.00  0.00           C  
ATOM    499  C   PRO    32      35.322  82.565 126.411  1.00  0.00           C  
ATOM    500  O   PRO    32      35.768  83.722 126.425  1.00  0.00           O  
ATOM    501  CB  PRO    32      36.189  80.684 127.691  1.00  0.00           C  
ATOM    502  CG  PRO    32      37.427  80.951 128.539  1.00  0.00           C  
ATOM    503  CD  PRO    32      38.483  81.488 127.533  1.00  0.00           C  
ATOM    504  HA  PRO    32      36.114  80.736 125.632  1.00  0.00           H  
ATOM    505  HB2 PRO    32      35.239  80.921 128.170  1.00  0.00           H  
ATOM    506  HB3 PRO    32      36.216  79.620 127.454  1.00  0.00           H  
ATOM    507  HG2 PRO    32      37.275  81.699 129.316  1.00  0.00           H  
ATOM    508  HG3 PRO    32      37.748  80.014 128.995  1.00  0.00           H  
ATOM    509  HD2 PRO    32      38.969  82.325 128.036  1.00  0.00           H  
ATOM    510  HD3 PRO    32      39.097  80.631 127.255  1.00  0.00           H  
ATOM    511  N   ALA    33      34.044  82.349 126.329  1.00  0.00           N  
ATOM    512  CA  ALA    33      33.014  83.426 126.338  1.00  0.00           C  
ATOM    513  C   ALA    33      33.123  84.322 127.613  1.00  0.00           C  
ATOM    514  O   ALA    33      33.264  83.748 128.704  1.00  0.00           O  
ATOM    515  CB  ALA    33      31.701  82.709 126.238  1.00  0.00           C  
ATOM    516  H   ALA    33      33.657  81.418 126.268  1.00  0.00           H  
ATOM    517  HA  ALA    33      33.231  84.054 125.474  1.00  0.00           H  
ATOM    518  HB1 ALA    33      31.647  82.172 127.185  1.00  0.00           H  
ATOM    519  HB2 ALA    33      31.013  83.552 126.166  1.00  0.00           H  
ATOM    520  HB3 ALA    33      31.626  82.047 125.376  1.00  0.00           H  
ATOM    521  N   GLY    34      33.108  85.632 127.349  1.00  0.00           N  
ATOM    522  CA  GLY    34      32.968  86.612 128.448  1.00  0.00           C  
ATOM    523  C   GLY    34      34.231  86.668 129.323  1.00  0.00           C  
ATOM    524  O   GLY    34      34.201  87.175 130.460  1.00  0.00           O  
ATOM    525  H   GLY    34      33.033  85.898 126.378  1.00  0.00           H  
ATOM    526  HA2 GLY    34      32.641  87.569 128.043  1.00  0.00           H  
ATOM    527  HA3 GLY    34      32.168  86.226 129.080  1.00  0.00           H  
ATOM    528  N   ALA    35      35.385  86.272 128.795  1.00  0.00           N  
ATOM    529  CA  ALA    35      36.698  86.221 129.400  1.00  0.00           C  
ATOM    530  C   ALA    35      37.252  87.710 129.419  1.00  0.00           C  
ATOM    531  O   ALA    35      37.658  88.294 128.432  1.00  0.00           O  
ATOM    532  CB  ALA    35      37.729  85.302 128.646  1.00  0.00           C  
ATOM    533  H   ALA    35      35.173  85.866 127.895  1.00  0.00           H  
ATOM    534  HA  ALA    35      36.712  85.883 130.436  1.00  0.00           H  
ATOM    535  HB1 ALA    35      37.915  85.685 127.643  1.00  0.00           H  
ATOM    536  HB2 ALA    35      38.677  85.499 129.147  1.00  0.00           H  
ATOM    537  HB3 ALA    35      37.394  84.281 128.463  1.00  0.00           H  
ATOM    538  N   GLN    36      37.246  88.269 130.602  1.00  0.00           N  
ATOM    539  CA  GLN    36      37.574  89.643 130.829  1.00  0.00           C  
ATOM    540  C   GLN    36      38.995  89.750 131.451  1.00  0.00           C  
ATOM    541  O   GLN    36      39.550  90.806 131.281  1.00  0.00           O  
ATOM    542  CB  GLN    36      36.523  90.062 131.905  1.00  0.00           C  
ATOM    543  CG  GLN    36      36.663  91.582 132.228  1.00  0.00           C  
ATOM    544  CD  GLN    36      37.182  91.843 133.650  1.00  0.00           C  
ATOM    545  NE2 GLN    36      36.971  93.026 134.169  1.00  0.00           N  
ATOM    546  OE1 GLN    36      37.665  90.953 134.199  1.00  0.00           O  
ATOM    547  H   GLN    36      36.729  87.785 131.322  1.00  0.00           H  
ATOM    548  HA  GLN    36      37.468  90.323 129.983  1.00  0.00           H  
ATOM    549  HB2 GLN    36      35.531  89.912 131.480  1.00  0.00           H  
ATOM    550  HB3 GLN    36      36.506  89.390 132.764  1.00  0.00           H  
ATOM    551  HG2 GLN    36      37.375  92.064 131.558  1.00  0.00           H  
ATOM    552  HG3 GLN    36      35.705  92.098 132.162  1.00  0.00           H  
ATOM    553 HE21 GLN    36      37.389  93.204 135.071  1.00  0.00           H  
ATOM    554 HE22 GLN    36      36.414  93.713 133.681  1.00  0.00           H  
ATOM    555  N   THR    37      39.549  88.696 132.061  1.00  0.00           N  
ATOM    556  CA  THR    37      40.779  88.763 132.796  1.00  0.00           C  
ATOM    557  C   THR    37      41.509  87.411 132.717  1.00  0.00           C  
ATOM    558  O   THR    37      40.920  86.360 132.641  1.00  0.00           O  
ATOM    559  CB  THR    37      40.388  89.115 134.295  1.00  0.00           C  
ATOM    560  CG2 THR    37      41.590  88.867 135.247  1.00  0.00           C  
ATOM    561  OG1 THR    37      40.266  90.496 134.458  1.00  0.00           O  
ATOM    562  H   THR    37      38.858  87.965 132.158  1.00  0.00           H  
ATOM    563  HA  THR    37      41.236  89.568 132.221  1.00  0.00           H  
ATOM    564  HB  THR    37      39.517  88.543 134.614  1.00  0.00           H  
ATOM    565  HG1 THR    37      39.484  90.799 133.991  1.00  0.00           H  
ATOM    566 HG21 THR    37      42.453  89.506 135.058  1.00  0.00           H  
ATOM    567 HG22 THR    37      41.271  89.107 136.261  1.00  0.00           H  
ATOM    568 HG23 THR    37      41.854  87.810 135.280  1.00  0.00           H  
ATOM    569  N   PHE    38      42.898  87.504 132.663  1.00  0.00           N  
ATOM    570  CA  PHE    38      43.748  86.428 132.458  1.00  0.00           C  
ATOM    571  C   PHE    38      44.870  86.298 133.513  1.00  0.00           C  
ATOM    572  O   PHE    38      45.158  87.259 134.302  1.00  0.00           O  
ATOM    573  CB  PHE    38      44.344  86.317 131.011  1.00  0.00           C  
ATOM    574  CG  PHE    38      45.453  87.298 130.636  1.00  0.00           C  
ATOM    575  CD1 PHE    38      45.139  88.485 129.977  1.00  0.00           C  
ATOM    576  CD2 PHE    38      46.768  87.072 131.065  1.00  0.00           C  
ATOM    577  CE1 PHE    38      46.099  89.443 129.670  1.00  0.00           C  
ATOM    578  CE2 PHE    38      47.746  88.084 130.869  1.00  0.00           C  
ATOM    579  CZ  PHE    38      47.426  89.271 130.189  1.00  0.00           C  
ATOM    580  H   PHE    38      43.369  88.394 132.740  1.00  0.00           H  
ATOM    581  HA  PHE    38      43.136  85.547 132.652  1.00  0.00           H  
ATOM    582  HB2 PHE    38      44.855  85.354 131.035  1.00  0.00           H  
ATOM    583  HB3 PHE    38      43.557  86.400 130.261  1.00  0.00           H  
ATOM    584  HD1 PHE    38      44.139  88.781 129.696  1.00  0.00           H  
ATOM    585  HD2 PHE    38      47.012  86.138 131.551  1.00  0.00           H  
ATOM    586  HE1 PHE    38      45.894  90.364 129.146  1.00  0.00           H  
ATOM    587  HE2 PHE    38      48.736  88.019 131.298  1.00  0.00           H  
ATOM    588  HZ  PHE    38      48.102  90.113 130.196  1.00  0.00           H  
ATOM    589  N   SER    39      45.448  85.094 133.572  1.00  0.00           N  
ATOM    590  CA  SER    39      46.717  84.912 134.384  1.00  0.00           C  
ATOM    591  C   SER    39      47.549  83.886 133.598  1.00  0.00           C  
ATOM    592  O   SER    39      47.008  82.911 133.009  1.00  0.00           O  
ATOM    593  CB  SER    39      46.226  84.471 135.735  1.00  0.00           C  
ATOM    594  OG  SER    39      47.369  84.132 136.599  1.00  0.00           O  
ATOM    595  H   SER    39      45.135  84.320 133.003  1.00  0.00           H  
ATOM    596  HA  SER    39      47.285  85.842 134.375  1.00  0.00           H  
ATOM    597  HB2 SER    39      45.621  85.207 136.264  1.00  0.00           H  
ATOM    598  HB3 SER    39      45.687  83.526 135.802  1.00  0.00           H  
ATOM    599  HG  SER    39      47.580  84.908 137.124  1.00  0.00           H  
ATOM    600  N   LEU    40      48.873  84.009 133.619  1.00  0.00           N  
ATOM    601  CA  LEU    40      49.818  83.070 133.060  1.00  0.00           C  
ATOM    602  C   LEU    40      50.035  81.890 134.030  1.00  0.00           C  
ATOM    603  O   LEU    40      49.779  82.027 135.236  1.00  0.00           O  
ATOM    604  CB  LEU    40      51.080  83.843 132.543  1.00  0.00           C  
ATOM    605  CG  LEU    40      50.835  85.057 131.615  1.00  0.00           C  
ATOM    606  CD1 LEU    40      52.179  85.777 131.139  1.00  0.00           C  
ATOM    607  CD2 LEU    40      50.072  84.787 130.358  1.00  0.00           C  
ATOM    608  H   LEU    40      49.248  84.717 134.234  1.00  0.00           H  
ATOM    609  HA  LEU    40      49.351  82.581 132.205  1.00  0.00           H  
ATOM    610  HB2 LEU    40      51.694  84.083 133.412  1.00  0.00           H  
ATOM    611  HB3 LEU    40      51.714  83.190 131.943  1.00  0.00           H  
ATOM    612  HG  LEU    40      50.200  85.785 132.120  1.00  0.00           H  
ATOM    613 HD11 LEU    40      52.038  86.731 130.630  1.00  0.00           H  
ATOM    614 HD12 LEU    40      52.724  85.901 132.075  1.00  0.00           H  
ATOM    615 HD13 LEU    40      52.791  85.104 130.539  1.00  0.00           H  
ATOM    616 HD21 LEU    40      50.555  83.967 129.827  1.00  0.00           H  
ATOM    617 HD22 LEU    40      49.070  84.505 130.682  1.00  0.00           H  
ATOM    618 HD23 LEU    40      50.016  85.640 129.681  1.00  0.00           H  
ATOM    619  N   LYS    41      50.491  80.737 133.565  1.00  0.00           N  
ATOM    620  CA  LYS    41      51.258  79.753 134.286  1.00  0.00           C  
ATOM    621  C   LYS    41      52.425  79.314 133.431  1.00  0.00           C  
ATOM    622  O   LYS    41      52.314  79.315 132.170  1.00  0.00           O  
ATOM    623  CB  LYS    41      50.441  78.644 134.887  1.00  0.00           C  
ATOM    624  CG  LYS    41      49.303  78.964 135.822  1.00  0.00           C  
ATOM    625  CD  LYS    41      49.705  79.749 137.045  1.00  0.00           C  
ATOM    626  CE  LYS    41      48.581  80.356 137.772  1.00  0.00           C  
ATOM    627  NZ  LYS    41      47.808  81.364 136.952  1.00  0.00           N1+
ATOM    628  H   LYS    41      50.578  80.634 132.564  1.00  0.00           H  
ATOM    629  HA  LYS    41      51.625  80.222 135.199  1.00  0.00           H  
ATOM    630  HB2 LYS    41      50.020  77.952 134.157  1.00  0.00           H  
ATOM    631  HB3 LYS    41      51.144  78.081 135.501  1.00  0.00           H  
ATOM    632  HG2 LYS    41      48.520  79.455 135.243  1.00  0.00           H  
ATOM    633  HG3 LYS    41      48.690  78.140 136.187  1.00  0.00           H  
ATOM    634  HD2 LYS    41      50.158  79.095 137.790  1.00  0.00           H  
ATOM    635  HD3 LYS    41      50.523  80.456 136.903  1.00  0.00           H  
ATOM    636  HE2 LYS    41      47.910  79.527 137.996  1.00  0.00           H  
ATOM    637  HE3 LYS    41      49.003  80.798 138.676  1.00  0.00           H  
ATOM    638  HZ1 LYS    41      47.223  80.894 136.276  1.00  0.00           H  
ATOM    639  HZ2 LYS    41      47.412  82.152 137.445  1.00  0.00           H  
ATOM    640  HZ3 LYS    41      48.450  81.779 136.293  1.00  0.00           H  
ATOM    641  N   HIP    42      53.565  78.844 133.991  1.00  0.00           N  
ATOM    642  CA  HIP    42      54.784  78.382 133.177  1.00  0.00           C  
ATOM    643  C   HIP    42      55.522  77.197 133.927  1.00  0.00           C  
ATOM    644  O   HIP    42      55.744  77.227 135.164  1.00  0.00           O  
ATOM    645  CB  HIP    42      55.712  79.470 132.852  1.00  0.00           C  
ATOM    646  CG  HIP    42      56.368  80.227 133.958  1.00  0.00           C  
ATOM    647  CD2 HIP    42      57.237  79.830 134.896  1.00  0.00           C  
ATOM    648  ND1 HIP    42      56.190  81.557 134.181  1.00  0.00           N1+
ATOM    649  CE1 HIP    42      57.089  82.019 135.073  1.00  0.00           C  
ATOM    650  NE2 HIP    42      57.600  80.942 135.622  1.00  0.00           N  
ATOM    651  H   HIP    42      53.542  78.764 134.998  1.00  0.00           H  
ATOM    652  HA  HIP    42      54.373  78.046 132.225  1.00  0.00           H  
ATOM    653  HB2 HIP    42      56.553  78.994 132.349  1.00  0.00           H  
ATOM    654  HB3 HIP    42      55.231  80.181 132.179  1.00  0.00           H  
ATOM    655  HD1 HIP    42      55.782  82.132 133.458  1.00  0.00           H  
ATOM    656  HD2 HIP    42      57.680  78.849 134.980  1.00  0.00           H  
ATOM    657  HE1 HIP    42      57.348  83.019 135.385  1.00  0.00           H  
ATOM    658  HE2 HIP    42      58.261  80.995 136.385  1.00  0.00           H  
ATOM    659  N   SER    43      56.068  76.215 133.189  1.00  0.00           N  
ATOM    660  CA  SER    43      57.204  75.416 133.744  1.00  0.00           C  
ATOM    661  C   SER    43      58.529  76.193 133.961  1.00  0.00           C  
ATOM    662  O   SER    43      58.707  77.309 133.463  1.00  0.00           O  
ATOM    663  CB  SER    43      57.305  74.149 132.840  1.00  0.00           C  
ATOM    664  OG  SER    43      57.652  74.598 131.552  1.00  0.00           O  
ATOM    665  H   SER    43      55.757  76.180 132.229  1.00  0.00           H  
ATOM    666  HA  SER    43      56.857  75.071 134.718  1.00  0.00           H  
ATOM    667  HB2 SER    43      58.073  73.532 133.307  1.00  0.00           H  
ATOM    668  HB3 SER    43      56.364  73.607 132.747  1.00  0.00           H  
ATOM    669  HG  SER    43      58.606  74.485 131.535  1.00  0.00           H  
ATOM    670  N   GLU    44      59.560  75.624 134.664  1.00  0.00           N  
ATOM    671  CA  GLU    44      60.585  76.527 135.139  1.00  0.00           C  
ATOM    672  C   GLU    44      61.534  77.096 134.042  1.00  0.00           C  
ATOM    673  O   GLU    44      62.179  78.169 134.176  1.00  0.00           O  
ATOM    674  CB  GLU    44      61.542  75.757 136.166  1.00  0.00           C  
ATOM    675  CG  GLU    44      60.867  75.248 137.355  1.00  0.00           C  
ATOM    676  CD  GLU    44      60.395  76.420 138.255  1.00  0.00           C  
ATOM    677  OE1 GLU    44      61.114  77.099 139.008  1.00  0.00           O  
ATOM    678  OE2 GLU    44      59.170  76.560 138.293  1.00  0.00           O1-
ATOM    679  H   GLU    44      59.543  74.661 134.970  1.00  0.00           H  
ATOM    680  HA  GLU    44      60.181  77.378 135.689  1.00  0.00           H  
ATOM    681  HB2 GLU    44      61.996  74.924 135.629  1.00  0.00           H  
ATOM    682  HB3 GLU    44      62.321  76.406 136.566  1.00  0.00           H  
ATOM    683  HG2 GLU    44      60.082  74.609 136.951  1.00  0.00           H  
ATOM    684  HG3 GLU    44      61.594  74.656 137.911  1.00  0.00           H  
ATOM    685  N   HIP    45      61.819  76.323 133.006  1.00  0.00           N  
ATOM    686  CA  HIP    45      62.755  76.672 131.904  1.00  0.00           C  
ATOM    687  C   HIP    45      62.236  77.692 130.859  1.00  0.00           C  
ATOM    688  O   HIP    45      62.795  77.939 129.790  1.00  0.00           O  
ATOM    689  CB  HIP    45      63.240  75.438 131.207  1.00  0.00           C  
ATOM    690  CG  HIP    45      63.463  74.164 132.050  1.00  0.00           C  
ATOM    691  CD2 HIP    45      64.411  73.878 132.965  1.00  0.00           C  
ATOM    692  ND1 HIP    45      62.520  73.159 132.161  1.00  0.00           N1+
ATOM    693  CE1 HIP    45      62.926  72.294 133.166  1.00  0.00           C  
ATOM    694  NE2 HIP    45      64.071  72.723 133.627  1.00  0.00           N  
ATOM    695  H   HIP    45      61.415  75.397 133.013  1.00  0.00           H  
ATOM    696  HA  HIP    45      63.569  77.234 132.362  1.00  0.00           H  
ATOM    697  HB2 HIP    45      62.540  75.088 130.448  1.00  0.00           H  
ATOM    698  HB3 HIP    45      64.140  75.748 130.675  1.00  0.00           H  
ATOM    699  HD1 HIP    45      61.727  73.005 131.556  1.00  0.00           H  
ATOM    700  HD2 HIP    45      65.184  74.593 133.206  1.00  0.00           H  
ATOM    701  HE1 HIP    45      62.340  71.424 133.420  1.00  0.00           H  
ATOM    702  HE2 HIP    45      64.529  72.295 134.418  1.00  0.00           H  
ATOM    703  N   VAL    46      61.056  78.279 131.104  1.00  0.00           N  
ATOM    704  CA  VAL    46      60.257  78.997 130.111  1.00  0.00           C  
ATOM    705  C   VAL    46      59.869  80.405 130.527  1.00  0.00           C  
ATOM    706  O   VAL    46      59.560  80.617 131.686  1.00  0.00           O  
ATOM    707  CB  VAL    46      58.972  78.154 129.772  1.00  0.00           C  
ATOM    708  CG1 VAL    46      57.900  78.908 128.905  1.00  0.00           C  
ATOM    709  CG2 VAL    46      59.296  76.782 129.122  1.00  0.00           C  
ATOM    710  H   VAL    46      60.612  77.955 131.951  1.00  0.00           H  
ATOM    711  HA  VAL    46      60.755  79.040 129.142  1.00  0.00           H  
ATOM    712  HB  VAL    46      58.364  78.020 130.667  1.00  0.00           H  
ATOM    713 HG11 VAL    46      57.466  79.718 129.492  1.00  0.00           H  
ATOM    714 HG12 VAL    46      58.386  79.266 127.998  1.00  0.00           H  
ATOM    715 HG13 VAL    46      57.019  78.311 128.671  1.00  0.00           H  
ATOM    716 HG21 VAL    46      58.427  76.194 128.825  1.00  0.00           H  
ATOM    717 HG22 VAL    46      59.896  76.968 128.231  1.00  0.00           H  
ATOM    718 HG23 VAL    46      59.921  76.189 129.790  1.00  0.00           H  
ATOM    719  N   TRP    47      59.814  81.271 129.523  1.00  0.00           N  
ATOM    720  CA  TRP    47      59.348  82.640 129.635  1.00  0.00           C  
ATOM    721  C   TRP    47      58.243  83.003 128.694  1.00  0.00           C  
ATOM    722  O   TRP    47      58.226  82.490 127.570  1.00  0.00           O  
ATOM    723  CB  TRP    47      60.558  83.589 129.473  1.00  0.00           C  
ATOM    724  CG  TRP    47      60.222  85.009 129.751  1.00  0.00           C  
ATOM    725  CD1 TRP    47      59.878  85.917 128.823  1.00  0.00           C  
ATOM    726  CD2 TRP    47      60.245  85.674 131.050  1.00  0.00           C  
ATOM    727  CE2 TRP    47      59.807  87.033 130.846  1.00  0.00           C  
ATOM    728  CE3 TRP    47      60.675  85.334 132.303  1.00  0.00           C  
ATOM    729  NE1 TRP    47      59.627  87.129 129.490  1.00  0.00           N  
ATOM    730  CZ2 TRP    47      59.736  88.011 131.894  1.00  0.00           C  
ATOM    731  CZ3 TRP    47      60.446  86.249 133.401  1.00  0.00           C  
ATOM    732  CH2 TRP    47      60.000  87.553 133.161  1.00  0.00           C  
ATOM    733  H   TRP    47      60.078  80.884 128.628  1.00  0.00           H  
ATOM    734  HA  TRP    47      58.928  82.689 130.639  1.00  0.00           H  
ATOM    735  HB2 TRP    47      61.217  83.184 130.241  1.00  0.00           H  
ATOM    736  HB3 TRP    47      61.057  83.565 128.504  1.00  0.00           H  
ATOM    737  HD1 TRP    47      59.770  85.803 127.755  1.00  0.00           H  
ATOM    738  HE1 TRP    47      59.358  87.991 129.036  1.00  0.00           H  
ATOM    739  HE3 TRP    47      61.071  84.351 132.512  1.00  0.00           H  
ATOM    740  HZ2 TRP    47      59.381  88.981 131.578  1.00  0.00           H  
ATOM    741  HZ3 TRP    47      60.695  85.871 134.381  1.00  0.00           H  
ATOM    742  HH2 TRP    47      59.659  88.239 133.922  1.00  0.00           H  
ATOM    743  N   VAL    48      57.345  83.857 129.218  1.00  0.00           N  
ATOM    744  CA  VAL    48      56.048  84.073 128.587  1.00  0.00           C  
ATOM    745  C   VAL    48      55.516  85.457 128.869  1.00  0.00           C  
ATOM    746  O   VAL    48      55.800  85.934 130.054  1.00  0.00           O  
ATOM    747  CB  VAL    48      55.020  82.937 128.942  1.00  0.00           C  
ATOM    748  CG1 VAL    48      54.790  82.744 130.456  1.00  0.00           C  
ATOM    749  CG2 VAL    48      53.703  82.944 128.140  1.00  0.00           C  
ATOM    750  H   VAL    48      57.411  84.386 130.075  1.00  0.00           H  
ATOM    751  HA  VAL    48      56.280  84.023 127.524  1.00  0.00           H  
ATOM    752  HB  VAL    48      55.524  82.020 128.636  1.00  0.00           H  
ATOM    753 HG11 VAL    48      54.505  83.716 130.857  1.00  0.00           H  
ATOM    754 HG12 VAL    48      53.930  82.114 130.680  1.00  0.00           H  
ATOM    755 HG13 VAL    48      55.716  82.424 130.934  1.00  0.00           H  
ATOM    756 HG21 VAL    48      53.310  81.929 128.077  1.00  0.00           H  
ATOM    757 HG22 VAL    48      52.962  83.606 128.588  1.00  0.00           H  
ATOM    758 HG23 VAL    48      53.838  83.168 127.082  1.00  0.00           H  
ATOM    759  N   GLU    49      54.881  86.134 127.980  1.00  0.00           N  
ATOM    760  CA  GLU    49      54.772  87.560 128.202  1.00  0.00           C  
ATOM    761  C   GLU    49      53.778  88.170 127.237  1.00  0.00           C  
ATOM    762  O   GLU    49      53.477  87.681 126.209  1.00  0.00           O  
ATOM    763  CB  GLU    49      56.086  88.433 128.093  1.00  0.00           C  
ATOM    764  CG  GLU    49      56.595  88.594 126.549  1.00  0.00           C  
ATOM    765  CD  GLU    49      58.145  88.712 126.498  1.00  0.00           C  
ATOM    766  OE1 GLU    49      58.751  88.269 125.483  1.00  0.00           O  
ATOM    767  OE2 GLU    49      58.817  89.076 127.508  1.00  0.00           O1-
ATOM    768  H   GLU    49      54.630  85.638 127.137  1.00  0.00           H  
ATOM    769  HA  GLU    49      54.486  87.770 129.232  1.00  0.00           H  
ATOM    770  HB2 GLU    49      56.071  89.441 128.508  1.00  0.00           H  
ATOM    771  HB3 GLU    49      56.830  87.886 128.672  1.00  0.00           H  
ATOM    772  HG2 GLU    49      56.362  87.648 126.061  1.00  0.00           H  
ATOM    773  HG3 GLU    49      56.153  89.497 126.128  1.00  0.00           H  
ATOM    774  N   VAL    50      53.234  89.351 127.685  1.00  0.00           N  
ATOM    775  CA  VAL    50      52.404  90.241 126.898  1.00  0.00           C  
ATOM    776  C   VAL    50      53.205  91.092 125.917  1.00  0.00           C  
ATOM    777  O   VAL    50      54.349  91.459 126.215  1.00  0.00           O  
ATOM    778  CB  VAL    50      51.579  91.190 127.729  1.00  0.00           C  
ATOM    779  CG1 VAL    50      50.721  92.237 126.973  1.00  0.00           C  
ATOM    780  CG2 VAL    50      50.602  90.420 128.588  1.00  0.00           C  
ATOM    781  H   VAL    50      53.633  89.646 128.564  1.00  0.00           H  
ATOM    782  HA  VAL    50      51.756  89.668 126.235  1.00  0.00           H  
ATOM    783  HB  VAL    50      52.368  91.666 128.311  1.00  0.00           H  
ATOM    784 HG11 VAL    50      51.325  93.076 126.628  1.00  0.00           H  
ATOM    785 HG12 VAL    50      50.216  91.707 126.166  1.00  0.00           H  
ATOM    786 HG13 VAL    50      49.926  92.670 127.582  1.00  0.00           H  
ATOM    787 HG21 VAL    50      49.882  91.046 129.116  1.00  0.00           H  
ATOM    788 HG22 VAL    50      50.142  89.878 127.761  1.00  0.00           H  
ATOM    789 HG23 VAL    50      51.124  89.742 129.262  1.00  0.00           H  
ATOM    790  N   VAL    51      52.676  91.369 124.734  1.00  0.00           N  
ATOM    791  CA  VAL    51      53.215  92.107 123.616  1.00  0.00           C  
ATOM    792  C   VAL    51      52.058  92.985 123.117  1.00  0.00           C  
ATOM    793  O   VAL    51      50.933  92.547 122.829  1.00  0.00           O  
ATOM    794  CB  VAL    51      53.718  91.146 122.517  1.00  0.00           C  
ATOM    795  CG1 VAL    51      54.099  91.864 121.235  1.00  0.00           C  
ATOM    796  CG2 VAL    51      55.021  90.362 122.982  1.00  0.00           C  
ATOM    797  H   VAL    51      51.820  90.888 124.499  1.00  0.00           H  
ATOM    798  HA  VAL    51      53.994  92.775 123.984  1.00  0.00           H  
ATOM    799  HB  VAL    51      52.983  90.368 122.312  1.00  0.00           H  
ATOM    800 HG11 VAL    51      54.912  92.561 121.435  1.00  0.00           H  
ATOM    801 HG12 VAL    51      54.414  91.061 120.569  1.00  0.00           H  
ATOM    802 HG13 VAL    51      53.287  92.473 120.838  1.00  0.00           H  
ATOM    803 HG21 VAL    51      54.694  89.705 123.788  1.00  0.00           H  
ATOM    804 HG22 VAL    51      55.305  89.752 122.124  1.00  0.00           H  
ATOM    805 HG23 VAL    51      55.800  91.034 123.342  1.00  0.00           H  
ATOM    806  N   ARG    52      52.389  94.276 122.845  1.00  0.00           N  
ATOM    807  CA  ARG    52      51.539  95.370 122.302  1.00  0.00           C  
ATOM    808  C   ARG    52      52.410  96.173 121.271  1.00  0.00           C  
ATOM    809  O   ARG    52      53.522  96.566 121.574  1.00  0.00           O  
ATOM    810  CB  ARG    52      50.942  96.029 123.510  1.00  0.00           C  
ATOM    811  CG  ARG    52      50.280  97.364 122.984  1.00  0.00           C  
ATOM    812  CD  ARG    52      49.717  98.366 124.060  1.00  0.00           C  
ATOM    813  NE  ARG    52      50.832  98.867 124.820  1.00  0.00           N  
ATOM    814  CZ  ARG    52      51.157  98.550 126.033  1.00  0.00           C  
ATOM    815  NH1 ARG    52      50.593  97.604 126.755  1.00  0.00           N1+
ATOM    816  NH2 ARG    52      52.141  99.071 126.516  1.00  0.00           N  
ATOM    817  H   ARG    52      53.301  94.523 123.199  1.00  0.00           H  
ATOM    818  HA  ARG    52      50.787  94.862 121.698  1.00  0.00           H  
ATOM    819  HB2 ARG    52      50.115  95.496 123.979  1.00  0.00           H  
ATOM    820  HB3 ARG    52      51.677  96.207 124.295  1.00  0.00           H  
ATOM    821  HG2 ARG    52      50.946  97.816 122.250  1.00  0.00           H  
ATOM    822  HG3 ARG    52      49.348  97.075 122.497  1.00  0.00           H  
ATOM    823  HD2 ARG    52      49.273  99.201 123.519  1.00  0.00           H  
ATOM    824  HD3 ARG    52      49.000  97.904 124.739  1.00  0.00           H  
ATOM    825  HE  ARG    52      51.297  99.669 124.420  1.00  0.00           H  
ATOM    826 HH11 ARG    52      50.055  96.942 126.214  1.00  0.00           H  
ATOM    827 HH12 ARG    52      51.016  97.444 127.658  1.00  0.00           H  
ATOM    828 HH21 ARG    52      52.628  99.712 125.905  1.00  0.00           H  
ATOM    829 HH22 ARG    52      52.473  98.818 127.435  1.00  0.00           H  
ATOM    830  N   ASP    53      51.911  96.313 120.032  1.00  0.00           N  
ATOM    831  CA  ASP    53      52.527  96.929 118.870  1.00  0.00           C  
ATOM    832  C   ASP    53      53.925  96.178 118.631  1.00  0.00           C  
ATOM    833  O   ASP    53      54.945  96.822 118.259  1.00  0.00           O  
ATOM    834  CB  ASP    53      52.600  98.529 118.964  1.00  0.00           C  
ATOM    835  CG  ASP    53      53.204  99.205 117.717  1.00  0.00           C  
ATOM    836  OD1 ASP    53      52.951  98.619 116.669  1.00  0.00           O  
ATOM    837  OD2 ASP    53      53.718 100.382 117.847  1.00  0.00           O1-
ATOM    838  H   ASP    53      50.972  95.952 119.940  1.00  0.00           H  
ATOM    839  HA  ASP    53      51.808  96.757 118.069  1.00  0.00           H  
ATOM    840  HB2 ASP    53      51.587  98.860 119.196  1.00  0.00           H  
ATOM    841  HB3 ASP    53      53.134  98.836 119.863  1.00  0.00           H  
ATOM    842  N   GLY    54      54.077  94.895 118.950  1.00  0.00           N  
ATOM    843  CA  GLY    54      55.315  94.099 118.565  1.00  0.00           C  
ATOM    844  C   GLY    54      56.505  94.368 119.448  1.00  0.00           C  
ATOM    845  O   GLY    54      57.660  94.113 119.055  1.00  0.00           O  
ATOM    846  H   GLY    54      53.253  94.391 119.246  1.00  0.00           H  
ATOM    847  HA2 GLY    54      55.184  93.023 118.684  1.00  0.00           H  
ATOM    848  HA3 GLY    54      55.601  94.308 117.534  1.00  0.00           H  
ATOM    849  N   GLU    55      56.293  94.890 120.684  1.00  0.00           N  
ATOM    850  CA  GLU    55      57.347  94.859 121.710  1.00  0.00           C  
ATOM    851  C   GLU    55      56.652  94.338 122.986  1.00  0.00           C  
ATOM    852  O   GLU    55      55.450  94.436 123.210  1.00  0.00           O  
ATOM    853  CB  GLU    55      57.786  96.327 121.865  1.00  0.00           C  
ATOM    854  CG  GLU    55      59.002  96.721 122.780  1.00  0.00           C  
ATOM    855  CD  GLU    55      60.151  95.766 122.595  1.00  0.00           C  
ATOM    856  OE1 GLU    55      60.965  95.917 121.625  1.00  0.00           O  
ATOM    857  OE2 GLU    55      60.222  94.692 123.255  1.00  0.00           O1-
ATOM    858  H   GLU    55      55.355  95.153 120.951  1.00  0.00           H  
ATOM    859  HA  GLU    55      58.192  94.223 121.445  1.00  0.00           H  
ATOM    860  HB2 GLU    55      57.969  96.717 120.863  1.00  0.00           H  
ATOM    861  HB3 GLU    55      56.903  96.800 122.294  1.00  0.00           H  
ATOM    862  HG2 GLU    55      59.148  97.774 122.544  1.00  0.00           H  
ATOM    863  HG3 GLU    55      58.715  96.682 123.831  1.00  0.00           H  
ATOM    864  N   ALA    56      57.503  93.752 123.794  1.00  0.00           N  
ATOM    865  CA  ALA    56      57.020  93.068 125.019  1.00  0.00           C  
ATOM    866  C   ALA    56      56.655  94.104 126.181  1.00  0.00           C  
ATOM    867  O   ALA    56      57.161  95.220 126.195  1.00  0.00           O  
ATOM    868  CB  ALA    56      57.972  91.968 125.401  1.00  0.00           C  
ATOM    869  H   ALA    56      58.507  93.844 123.733  1.00  0.00           H  
ATOM    870  HA  ALA    56      56.060  92.619 124.764  1.00  0.00           H  
ATOM    871  HB1 ALA    56      58.059  91.241 124.594  1.00  0.00           H  
ATOM    872  HB2 ALA    56      58.949  92.400 125.621  1.00  0.00           H  
ATOM    873  HB3 ALA    56      57.538  91.520 126.295  1.00  0.00           H  
ATOM    874  N   GLU    57      55.804  93.765 127.074  1.00  0.00           N  
ATOM    875  CA  GLU    57      55.188  94.618 128.104  1.00  0.00           C  
ATOM    876  C   GLU    57      55.515  93.872 129.381  1.00  0.00           C  
ATOM    877  O   GLU    57      55.188  92.672 129.593  1.00  0.00           O  
ATOM    878  CB  GLU    57      53.732  94.835 127.734  1.00  0.00           C  
ATOM    879  CG  GLU    57      52.709  95.409 128.684  1.00  0.00           C  
ATOM    880  CD  GLU    57      52.915  96.780 129.391  1.00  0.00           C  
ATOM    881  OE1 GLU    57      53.725  96.847 130.276  1.00  0.00           O  
ATOM    882  OE2 GLU    57      52.308  97.752 128.968  1.00  0.00           O1-
ATOM    883  H   GLU    57      55.370  92.857 126.984  1.00  0.00           H  
ATOM    884  HA  GLU    57      55.707  95.574 128.174  1.00  0.00           H  
ATOM    885  HB2 GLU    57      53.644  95.454 126.842  1.00  0.00           H  
ATOM    886  HB3 GLU    57      53.357  93.841 127.486  1.00  0.00           H  
ATOM    887  HG2 GLU    57      51.766  95.443 128.137  1.00  0.00           H  
ATOM    888  HG3 GLU    57      52.601  94.689 129.495  1.00  0.00           H  
ATOM    889  N   GLU    58      56.227  94.551 130.246  1.00  0.00           N  
ATOM    890  CA  GLU    58      56.796  94.117 131.498  1.00  0.00           C  
ATOM    891  C   GLU    58      55.805  93.777 132.647  1.00  0.00           C  
ATOM    892  O   GLU    58      56.158  93.331 133.795  1.00  0.00           O  
ATOM    893  CB  GLU    58      57.824  95.169 131.955  1.00  0.00           C  
ATOM    894  CG  GLU    58      59.080  95.127 131.065  1.00  0.00           C  
ATOM    895  CD  GLU    58      60.184  94.304 131.760  1.00  0.00           C  
ATOM    896  OE1 GLU    58      61.359  94.734 131.785  1.00  0.00           O  
ATOM    897  OE2 GLU    58      59.824  93.259 132.278  1.00  0.00           O1-
ATOM    898  H   GLU    58      56.367  95.533 130.054  1.00  0.00           H  
ATOM    899  HA  GLU    58      57.304  93.182 131.262  1.00  0.00           H  
ATOM    900  HB2 GLU    58      57.354  96.145 132.079  1.00  0.00           H  
ATOM    901  HB3 GLU    58      58.052  95.000 133.007  1.00  0.00           H  
ATOM    902  HG2 GLU    58      58.932  94.828 130.027  1.00  0.00           H  
ATOM    903  HG3 GLU    58      59.580  96.075 130.870  1.00  0.00           H  
ATOM    904  N   VAL    59      54.510  93.914 132.406  1.00  0.00           N  
ATOM    905  CA  VAL    59      53.283  93.620 133.309  1.00  0.00           C  
ATOM    906  C   VAL    59      53.451  92.273 134.072  1.00  0.00           C  
ATOM    907  O   VAL    59      53.689  91.218 133.465  1.00  0.00           O  
ATOM    908  CB  VAL    59      51.990  93.730 132.470  1.00  0.00           C  
ATOM    909  CG1 VAL    59      51.620  92.680 131.493  1.00  0.00           C  
ATOM    910  CG2 VAL    59      50.798  93.933 133.499  1.00  0.00           C  
ATOM    911  H   VAL    59      54.285  94.162 131.453  1.00  0.00           H  
ATOM    912  HA  VAL    59      53.307  94.393 134.077  1.00  0.00           H  
ATOM    913  HB  VAL    59      52.000  94.718 132.009  1.00  0.00           H  
ATOM    914 HG11 VAL    59      50.548  92.619 131.303  1.00  0.00           H  
ATOM    915 HG12 VAL    59      52.214  92.733 130.581  1.00  0.00           H  
ATOM    916 HG13 VAL    59      51.903  91.684 131.833  1.00  0.00           H  
ATOM    917 HG21 VAL    59      50.159  94.459 132.789  1.00  0.00           H  
ATOM    918 HG22 VAL    59      50.286  93.006 133.758  1.00  0.00           H  
ATOM    919 HG23 VAL    59      51.170  94.476 134.367  1.00  0.00           H  
ATOM    920  N   ALA    60      53.301  92.228 135.406  1.00  0.00           N  
ATOM    921  CA  ALA    60      53.319  91.017 136.201  1.00  0.00           C  
ATOM    922  C   ALA    60      51.967  90.244 136.178  1.00  0.00           C  
ATOM    923  O   ALA    60      50.898  90.815 136.548  1.00  0.00           O  
ATOM    924  CB  ALA    60      53.785  91.360 137.544  1.00  0.00           C  
ATOM    925  H   ALA    60      53.136  93.082 135.921  1.00  0.00           H  
ATOM    926  HA  ALA    60      54.005  90.315 135.727  1.00  0.00           H  
ATOM    927  HB1 ALA    60      53.883  90.512 138.223  1.00  0.00           H  
ATOM    928  HB2 ALA    60      54.757  91.844 137.454  1.00  0.00           H  
ATOM    929  HB3 ALA    60      52.973  91.939 137.985  1.00  0.00           H  
ATOM    930  N   THR    61      52.080  89.001 135.686  1.00  0.00           N  
ATOM    931  CA  THR    61      50.845  88.151 135.486  1.00  0.00           C  
ATOM    932  C   THR    61      50.916  86.642 135.783  1.00  0.00           C  
ATOM    933  O   THR    61      49.989  85.865 135.560  1.00  0.00           O  
ATOM    934  CB  THR    61      50.362  88.379 134.027  1.00  0.00           C  
ATOM    935  CG2 THR    61      49.982  89.855 133.771  1.00  0.00           C  
ATOM    936  OG1 THR    61      51.381  87.981 133.104  1.00  0.00           O  
ATOM    937  H   THR    61      52.801  88.659 135.066  1.00  0.00           H  
ATOM    938  HA  THR    61      50.163  88.590 136.214  1.00  0.00           H  
ATOM    939  HB  THR    61      49.477  87.803 133.757  1.00  0.00           H  
ATOM    940  HG1 THR    61      52.154  88.530 133.251  1.00  0.00           H  
ATOM    941 HG21 THR    61      49.586  89.940 132.759  1.00  0.00           H  
ATOM    942 HG22 THR    61      49.339  90.221 134.572  1.00  0.00           H  
ATOM    943 HG23 THR    61      50.867  90.480 133.887  1.00  0.00           H  
ATOM    944  N   ASN    62      51.981  86.141 136.281  1.00  0.00           N  
ATOM    945  CA  ASN    62      52.146  84.729 136.553  1.00  0.00           C  
ATOM    946  C   ASN    62      51.673  84.257 137.914  1.00  0.00           C  
ATOM    947  O   ASN    62      51.737  85.020 138.871  1.00  0.00           O  
ATOM    948  CB  ASN    62      53.580  84.250 136.336  1.00  0.00           C  
ATOM    949  CG  ASN    62      54.097  84.528 134.932  1.00  0.00           C  
ATOM    950  ND2 ASN    62      54.716  85.659 134.711  1.00  0.00           N  
ATOM    951  OD1 ASN    62      54.236  83.627 134.062  1.00  0.00           O  
ATOM    952  H   ASN    62      52.784  86.739 136.414  1.00  0.00           H  
ATOM    953  HA  ASN    62      51.613  84.136 135.810  1.00  0.00           H  
ATOM    954  HB2 ASN    62      54.351  84.490 137.068  1.00  0.00           H  
ATOM    955  HB3 ASN    62      53.523  83.170 136.472  1.00  0.00           H  
ATOM    956 HD21 ASN    62      55.082  85.811 133.782  1.00  0.00           H  
ATOM    957 HD22 ASN    62      54.774  86.373 135.423  1.00  0.00           H  
ATOM    958  N   GLY    63      51.222  83.019 138.023  1.00  0.00           N  
ATOM    959  CA  GLY    63      51.172  82.396 139.379  1.00  0.00           C  
ATOM    960  C   GLY    63      49.933  82.858 140.222  1.00  0.00           C  
ATOM    961  O   GLY    63      48.758  82.511 139.951  1.00  0.00           O  
ATOM    962  H   GLY    63      51.093  82.454 137.195  1.00  0.00           H  
ATOM    963  HA2 GLY    63      51.087  81.310 139.341  1.00  0.00           H  
ATOM    964  HA3 GLY    63      52.081  82.571 139.954  1.00  0.00           H  
ATOM    965  N   LYS    64      50.145  83.791 141.116  1.00  0.00           N  
ATOM    966  CA  LYS    64      49.139  84.527 141.798  1.00  0.00           C  
ATOM    967  C   LYS    64      48.586  85.750 141.026  1.00  0.00           C  
ATOM    968  O   LYS    64      47.502  86.203 141.235  1.00  0.00           O  
ATOM    969  CB  LYS    64      49.621  84.965 143.192  1.00  0.00           C  
ATOM    970  CG  LYS    64      48.509  85.016 144.182  1.00  0.00           C  
ATOM    971  CD  LYS    64      48.908  85.577 145.573  1.00  0.00           C  
ATOM    972  CE  LYS    64      49.092  87.079 145.687  1.00  0.00           C  
ATOM    973  NZ  LYS    64      47.795  87.750 145.312  1.00  0.00           N1+
ATOM    974  H   LYS    64      51.113  84.053 140.993  1.00  0.00           H  
ATOM    975  HA  LYS    64      48.256  83.897 141.903  1.00  0.00           H  
ATOM    976  HB2 LYS    64      50.201  84.124 143.573  1.00  0.00           H  
ATOM    977  HB3 LYS    64      50.292  85.811 143.046  1.00  0.00           H  
ATOM    978  HG2 LYS    64      47.605  85.570 143.925  1.00  0.00           H  
ATOM    979  HG3 LYS    64      48.132  84.033 144.462  1.00  0.00           H  
ATOM    980  HD2 LYS    64      48.099  85.256 146.230  1.00  0.00           H  
ATOM    981  HD3 LYS    64      49.796  85.132 146.021  1.00  0.00           H  
ATOM    982  HE2 LYS    64      49.348  87.271 146.728  1.00  0.00           H  
ATOM    983  HE3 LYS    64      49.906  87.396 145.035  1.00  0.00           H  
ATOM    984  HZ1 LYS    64      47.972  88.668 144.931  1.00  0.00           H  
ATOM    985  HZ2 LYS    64      47.326  87.262 144.562  1.00  0.00           H  
ATOM    986  HZ3 LYS    64      47.219  88.032 146.092  1.00  0.00           H  
ATOM    987  N   GLN    65      49.452  86.368 140.216  1.00  0.00           N  
ATOM    988  CA  GLN    65      49.140  87.628 139.550  1.00  0.00           C  
ATOM    989  C   GLN    65      48.039  87.532 138.393  1.00  0.00           C  
ATOM    990  O   GLN    65      48.051  86.492 137.755  1.00  0.00           O  
ATOM    991  CB  GLN    65      50.380  88.336 138.952  1.00  0.00           C  
ATOM    992  CG  GLN    65      51.556  88.339 139.883  1.00  0.00           C  
ATOM    993  CD  GLN    65      51.278  89.122 141.164  1.00  0.00           C  
ATOM    994  NE2 GLN    65      51.820  88.795 142.298  1.00  0.00           N  
ATOM    995  OE1 GLN    65      50.648  90.239 141.147  1.00  0.00           O  
ATOM    996  H   GLN    65      50.395  86.036 140.076  1.00  0.00           H  
ATOM    997  HA  GLN    65      48.745  88.262 140.344  1.00  0.00           H  
ATOM    998  HB2 GLN    65      50.719  87.893 138.016  1.00  0.00           H  
ATOM    999  HB3 GLN    65      50.089  89.355 138.696  1.00  0.00           H  
ATOM   1000  HG2 GLN    65      51.966  87.371 140.171  1.00  0.00           H  
ATOM   1001  HG3 GLN    65      52.332  88.863 139.325  1.00  0.00           H  
ATOM   1002 HE21 GLN    65      51.506  89.358 143.075  1.00  0.00           H  
ATOM   1003 HE22 GLN    65      52.314  87.928 142.450  1.00  0.00           H  
ATOM   1004  N   ARG    66      47.215  88.471 138.078  1.00  0.00           N  
ATOM   1005  CA  ARG    66      46.306  88.397 136.953  1.00  0.00           C  
ATOM   1006  C   ARG    66      46.119  89.844 136.288  1.00  0.00           C  
ATOM   1007  O   ARG    66      46.486  90.864 136.875  1.00  0.00           O  
ATOM   1008  CB  ARG    66      44.971  87.791 137.393  1.00  0.00           C  
ATOM   1009  CG  ARG    66      44.269  88.619 138.488  1.00  0.00           C  
ATOM   1010  CD  ARG    66      42.865  88.049 138.848  1.00  0.00           C  
ATOM   1011  NE  ARG    66      42.951  86.728 139.509  1.00  0.00           N  
ATOM   1012  CZ  ARG    66      41.925  86.125 140.078  1.00  0.00           C  
ATOM   1013  NH1 ARG    66      40.751  86.418 139.786  1.00  0.00           N1+
ATOM   1014  NH2 ARG    66      42.199  85.084 140.814  1.00  0.00           N  
ATOM   1015  H   ARG    66      47.355  89.302 138.634  1.00  0.00           H  
ATOM   1016  HA  ARG    66      46.697  87.636 136.278  1.00  0.00           H  
ATOM   1017  HB2 ARG    66      44.268  87.700 136.565  1.00  0.00           H  
ATOM   1018  HB3 ARG    66      45.257  86.791 137.720  1.00  0.00           H  
ATOM   1019  HG2 ARG    66      44.837  88.606 139.418  1.00  0.00           H  
ATOM   1020  HG3 ARG    66      44.183  89.666 138.197  1.00  0.00           H  
ATOM   1021  HD2 ARG    66      42.365  88.743 139.524  1.00  0.00           H  
ATOM   1022  HD3 ARG    66      42.287  87.972 137.928  1.00  0.00           H  
ATOM   1023  HE  ARG    66      43.867  86.318 139.624  1.00  0.00           H  
ATOM   1024 HH11 ARG    66      40.524  87.191 139.177  1.00  0.00           H  
ATOM   1025 HH12 ARG    66      39.984  85.789 139.978  1.00  0.00           H  
ATOM   1026 HH21 ARG    66      43.187  84.876 140.804  1.00  0.00           H  
ATOM   1027 HH22 ARG    66      41.518  84.563 141.348  1.00  0.00           H  
ATOM   1028  N   TRP    67      45.539  89.917 135.022  1.00  0.00           N  
ATOM   1029  CA  TRP    67      45.257  91.200 134.360  1.00  0.00           C  
ATOM   1030  C   TRP    67      44.139  91.160 133.346  1.00  0.00           C  
ATOM   1031  O   TRP    67      43.765  90.122 132.847  1.00  0.00           O  
ATOM   1032  CB  TRP    67      46.528  91.745 133.666  1.00  0.00           C  
ATOM   1033  CG  TRP    67      46.660  93.266 133.386  1.00  0.00           C  
ATOM   1034  CD1 TRP    67      46.286  94.258 134.192  1.00  0.00           C  
ATOM   1035  CD2 TRP    67      47.059  93.894 132.074  1.00  0.00           C  
ATOM   1036  CE2 TRP    67      46.994  95.283 132.198  1.00  0.00           C  
ATOM   1037  CE3 TRP    67      47.662  93.363 130.897  1.00  0.00           C  
ATOM   1038  NE1 TRP    67      46.542  95.505 133.498  1.00  0.00           N  
ATOM   1039  CZ2 TRP    67      47.449  96.185 131.154  1.00  0.00           C  
ATOM   1040  CZ3 TRP    67      48.073  94.191 129.881  1.00  0.00           C  
ATOM   1041  CH2 TRP    67      47.939  95.605 130.027  1.00  0.00           C  
ATOM   1042  H   TRP    67      45.375  89.088 134.468  1.00  0.00           H  
ATOM   1043  HA  TRP    67      44.909  91.857 135.156  1.00  0.00           H  
ATOM   1044  HB2 TRP    67      47.361  91.638 134.360  1.00  0.00           H  
ATOM   1045  HB3 TRP    67      46.842  91.146 132.811  1.00  0.00           H  
ATOM   1046  HD1 TRP    67      45.924  94.288 135.209  1.00  0.00           H  
ATOM   1047  HE1 TRP    67      46.472  96.418 133.924  1.00  0.00           H  
ATOM   1048  HE3 TRP    67      47.804  92.296 130.809  1.00  0.00           H  
ATOM   1049  HZ2 TRP    67      47.312  97.248 131.288  1.00  0.00           H  
ATOM   1050  HZ3 TRP    67      48.462  93.694 129.004  1.00  0.00           H  
ATOM   1051  HH2 TRP    67      48.235  96.296 129.252  1.00  0.00           H  
ATOM   1052  N   LEU    68      43.491  92.305 133.070  1.00  0.00           N  
ATOM   1053  CA  LEU    68      42.455  92.517 132.057  1.00  0.00           C  
ATOM   1054  C   LEU    68      42.849  92.285 130.582  1.00  0.00           C  
ATOM   1055  O   LEU    68      43.856  92.820 130.149  1.00  0.00           O  
ATOM   1056  CB  LEU    68      41.812  93.924 132.219  1.00  0.00           C  
ATOM   1057  CG  LEU    68      40.921  94.203 133.451  1.00  0.00           C  
ATOM   1058  CD1 LEU    68      41.454  95.359 134.211  1.00  0.00           C  
ATOM   1059  CD2 LEU    68      39.516  94.626 132.959  1.00  0.00           C  
ATOM   1060  H   LEU    68      43.830  93.105 133.584  1.00  0.00           H  
ATOM   1061  HA  LEU    68      41.625  91.859 132.310  1.00  0.00           H  
ATOM   1062  HB2 LEU    68      42.644  94.627 132.248  1.00  0.00           H  
ATOM   1063  HB3 LEU    68      41.267  94.170 131.308  1.00  0.00           H  
ATOM   1064  HG  LEU    68      40.757  93.340 134.097  1.00  0.00           H  
ATOM   1065 HD11 LEU    68      42.394  95.004 134.634  1.00  0.00           H  
ATOM   1066 HD12 LEU    68      41.591  96.185 133.513  1.00  0.00           H  
ATOM   1067 HD13 LEU    68      40.808  95.610 135.053  1.00  0.00           H  
ATOM   1068 HD21 LEU    68      38.834  94.696 133.807  1.00  0.00           H  
ATOM   1069 HD22 LEU    68      39.581  95.594 132.462  1.00  0.00           H  
ATOM   1070 HD23 LEU    68      39.059  93.971 132.218  1.00  0.00           H  
ATOM   1071  N   LEU    69      41.947  91.589 129.842  1.00  0.00           N  
ATOM   1072  CA  LEU    69      42.151  91.086 128.524  1.00  0.00           C  
ATOM   1073  C   LEU    69      41.809  92.225 127.511  1.00  0.00           C  
ATOM   1074  O   LEU    69      40.668  92.317 127.073  1.00  0.00           O  
ATOM   1075  CB  LEU    69      41.254  89.836 128.326  1.00  0.00           C  
ATOM   1076  CG  LEU    69      41.528  89.081 126.985  1.00  0.00           C  
ATOM   1077  CD1 LEU    69      42.981  89.098 126.585  1.00  0.00           C  
ATOM   1078  CD2 LEU    69      41.021  87.648 127.115  1.00  0.00           C  
ATOM   1079  H   LEU    69      41.140  91.393 130.417  1.00  0.00           H  
ATOM   1080  HA  LEU    69      43.171  90.729 128.382  1.00  0.00           H  
ATOM   1081  HB2 LEU    69      41.329  89.184 129.196  1.00  0.00           H  
ATOM   1082  HB3 LEU    69      40.190  90.072 128.348  1.00  0.00           H  
ATOM   1083  HG  LEU    69      40.943  89.648 126.261  1.00  0.00           H  
ATOM   1084 HD11 LEU    69      43.128  88.521 125.672  1.00  0.00           H  
ATOM   1085 HD12 LEU    69      43.383  90.096 126.411  1.00  0.00           H  
ATOM   1086 HD13 LEU    69      43.619  88.623 127.330  1.00  0.00           H  
ATOM   1087 HD21 LEU    69      41.133  87.157 126.149  1.00  0.00           H  
ATOM   1088 HD22 LEU    69      41.702  87.218 127.849  1.00  0.00           H  
ATOM   1089 HD23 LEU    69      39.986  87.682 127.458  1.00  0.00           H  
ATOM   1090  N   SER    70      42.717  93.161 127.235  1.00  0.00           N  
ATOM   1091  CA  SER    70      42.407  94.407 126.473  1.00  0.00           C  
ATOM   1092  C   SER    70      42.434  94.233 124.919  1.00  0.00           C  
ATOM   1093  O   SER    70      43.208  93.411 124.378  1.00  0.00           O  
ATOM   1094  CB  SER    70      43.340  95.552 126.884  1.00  0.00           C  
ATOM   1095  OG  SER    70      44.649  94.928 126.842  1.00  0.00           O  
ATOM   1096  H   SER    70      43.683  93.147 127.532  1.00  0.00           H  
ATOM   1097  HA  SER    70      41.361  94.609 126.705  1.00  0.00           H  
ATOM   1098  HB2 SER    70      43.356  96.345 126.136  1.00  0.00           H  
ATOM   1099  HB3 SER    70      43.119  95.896 127.894  1.00  0.00           H  
ATOM   1100  HG  SER    70      45.314  95.611 126.954  1.00  0.00           H  
ATOM   1101  N   PRO    71      41.789  95.116 124.179  1.00  0.00           N  
ATOM   1102  CA  PRO    71      41.723  95.125 122.700  1.00  0.00           C  
ATOM   1103  C   PRO    71      43.038  95.222 121.979  1.00  0.00           C  
ATOM   1104  O   PRO    71      43.066  94.640 120.871  1.00  0.00           O  
ATOM   1105  CB  PRO    71      40.784  96.247 122.239  1.00  0.00           C  
ATOM   1106  CG  PRO    71      39.829  96.299 123.425  1.00  0.00           C  
ATOM   1107  CD  PRO    71      40.794  96.051 124.599  1.00  0.00           C  
ATOM   1108  HA  PRO    71      41.342  94.133 122.457  1.00  0.00           H  
ATOM   1109  HB2 PRO    71      41.240  97.210 122.009  1.00  0.00           H  
ATOM   1110  HB3 PRO    71      40.254  95.872 121.363  1.00  0.00           H  
ATOM   1111  HG2 PRO    71      39.352  97.277 123.489  1.00  0.00           H  
ATOM   1112  HG3 PRO    71      39.212  95.413 123.274  1.00  0.00           H  
ATOM   1113  HD2 PRO    71      41.112  97.039 124.933  1.00  0.00           H  
ATOM   1114  HD3 PRO    71      40.279  95.619 125.457  1.00  0.00           H  
ATOM   1115  N   SER    72      44.066  95.780 122.530  1.00  0.00           N  
ATOM   1116  CA  SER    72      45.439  95.862 122.008  1.00  0.00           C  
ATOM   1117  C   SER    72      46.319  94.664 122.432  1.00  0.00           C  
ATOM   1118  O   SER    72      47.345  94.605 121.811  1.00  0.00           O  
ATOM   1119  CB  SER    72      46.021  97.200 122.480  1.00  0.00           C  
ATOM   1120  OG  SER    72      45.999  97.305 123.916  1.00  0.00           O  
ATOM   1121  H   SER    72      43.987  96.048 123.500  1.00  0.00           H  
ATOM   1122  HA  SER    72      45.383  95.852 120.919  1.00  0.00           H  
ATOM   1123  HB2 SER    72      47.053  97.235 122.132  1.00  0.00           H  
ATOM   1124  HB3 SER    72      45.370  97.943 122.018  1.00  0.00           H  
ATOM   1125  HG  SER    72      46.286  98.215 124.014  1.00  0.00           H  
ATOM   1126  N   THR    73      46.013  93.673 123.283  1.00  0.00           N  
ATOM   1127  CA  THR    73      47.018  92.711 123.753  1.00  0.00           C  
ATOM   1128  C   THR    73      47.304  91.558 122.774  1.00  0.00           C  
ATOM   1129  O   THR    73      46.416  91.018 122.044  1.00  0.00           O  
ATOM   1130  CB  THR    73      46.428  91.974 125.073  1.00  0.00           C  
ATOM   1131  CG2 THR    73      47.084  90.715 125.587  1.00  0.00           C  
ATOM   1132  OG1 THR    73      46.575  92.761 126.198  1.00  0.00           O  
ATOM   1133  H   THR    73      45.080  93.715 123.668  1.00  0.00           H  
ATOM   1134  HA  THR    73      47.990  93.055 124.109  1.00  0.00           H  
ATOM   1135  HB  THR    73      45.379  91.737 124.895  1.00  0.00           H  
ATOM   1136  HG1 THR    73      45.822  93.330 126.374  1.00  0.00           H  
ATOM   1137 HG21 THR    73      47.485  89.956 124.916  1.00  0.00           H  
ATOM   1138 HG22 THR    73      47.996  91.014 126.103  1.00  0.00           H  
ATOM   1139 HG23 THR    73      46.440  90.188 126.291  1.00  0.00           H  
ATOM   1140  N   THR    74      48.531  91.010 122.806  1.00  0.00           N  
ATOM   1141  CA  THR    74      48.893  89.741 122.142  1.00  0.00           C  
ATOM   1142  C   THR    74      49.981  89.149 123.097  1.00  0.00           C  
ATOM   1143  O   THR    74      50.467  89.807 123.988  1.00  0.00           O  
ATOM   1144  CB  THR    74      49.432  89.920 120.681  1.00  0.00           C  
ATOM   1145  CG2 THR    74      48.603  90.743 119.716  1.00  0.00           C  
ATOM   1146  OG1 THR    74      50.637  90.535 120.680  1.00  0.00           O  
ATOM   1147  H   THR    74      49.331  91.428 123.259  1.00  0.00           H  
ATOM   1148  HA  THR    74      48.049  89.050 122.141  1.00  0.00           H  
ATOM   1149  HB  THR    74      49.456  88.895 120.310  1.00  0.00           H  
ATOM   1150  HG1 THR    74      50.493  91.215 121.343  1.00  0.00           H  
ATOM   1151 HG21 THR    74      48.624  91.771 120.076  1.00  0.00           H  
ATOM   1152 HG22 THR    74      49.080  90.714 118.736  1.00  0.00           H  
ATOM   1153 HG23 THR    74      47.577  90.382 119.638  1.00  0.00           H  
ATOM   1154  N   LEU    75      50.440  87.886 122.793  1.00  0.00           N  
ATOM   1155  CA  LEU    75      51.315  87.112 123.776  1.00  0.00           C  
ATOM   1156  C   LEU    75      52.471  86.395 123.080  1.00  0.00           C  
ATOM   1157  O   LEU    75      52.263  85.932 121.955  1.00  0.00           O  
ATOM   1158  CB  LEU    75      50.405  86.089 124.536  1.00  0.00           C  
ATOM   1159  CG  LEU    75      50.997  85.456 125.843  1.00  0.00           C  
ATOM   1160  CD1 LEU    75      50.570  86.301 126.978  1.00  0.00           C  
ATOM   1161  CD2 LEU    75      50.576  83.968 126.081  1.00  0.00           C  
ATOM   1162  H   LEU    75      50.015  87.291 122.097  1.00  0.00           H  
ATOM   1163  HA  LEU    75      51.771  87.849 124.437  1.00  0.00           H  
ATOM   1164  HB2 LEU    75      49.473  86.585 124.807  1.00  0.00           H  
ATOM   1165  HB3 LEU    75      50.332  85.246 123.848  1.00  0.00           H  
ATOM   1166  HG  LEU    75      52.081  85.461 125.728  1.00  0.00           H  
ATOM   1167 HD11 LEU    75      49.496  86.386 127.148  1.00  0.00           H  
ATOM   1168 HD12 LEU    75      51.111  85.900 127.834  1.00  0.00           H  
ATOM   1169 HD13 LEU    75      50.933  87.318 126.832  1.00  0.00           H  
ATOM   1170 HD21 LEU    75      50.811  83.463 125.144  1.00  0.00           H  
ATOM   1171 HD22 LEU    75      51.179  83.605 126.914  1.00  0.00           H  
ATOM   1172 HD23 LEU    75      49.516  84.015 126.332  1.00  0.00           H  
ATOM   1173  N   ARG    76      53.643  86.214 123.778  1.00  0.00           N  
ATOM   1174  CA  ARG    76      54.877  85.583 123.273  1.00  0.00           C  
ATOM   1175  C   ARG    76      55.563  84.642 124.313  1.00  0.00           C  
ATOM   1176  O   ARG    76      55.599  84.913 125.517  1.00  0.00           O  
ATOM   1177  CB  ARG    76      55.712  86.749 122.686  1.00  0.00           C  
ATOM   1178  CG  ARG    76      57.016  86.303 122.056  1.00  0.00           C  
ATOM   1179  CD  ARG    76      57.858  87.485 121.467  1.00  0.00           C  
ATOM   1180  NE  ARG    76      58.589  88.248 122.516  1.00  0.00           N  
ATOM   1181  CZ  ARG    76      59.528  89.159 122.314  1.00  0.00           C  
ATOM   1182  NH1 ARG    76      60.009  89.461 121.157  1.00  0.00           N1+
ATOM   1183  NH2 ARG    76      60.095  89.770 123.330  1.00  0.00           N  
ATOM   1184  H   ARG    76      53.777  86.663 124.672  1.00  0.00           H  
ATOM   1185  HA  ARG    76      54.551  84.902 122.487  1.00  0.00           H  
ATOM   1186  HB2 ARG    76      55.211  87.349 121.926  1.00  0.00           H  
ATOM   1187  HB3 ARG    76      55.995  87.405 123.510  1.00  0.00           H  
ATOM   1188  HG2 ARG    76      57.683  85.943 122.840  1.00  0.00           H  
ATOM   1189  HG3 ARG    76      56.899  85.603 121.229  1.00  0.00           H  
ATOM   1190  HD2 ARG    76      58.550  87.023 120.763  1.00  0.00           H  
ATOM   1191  HD3 ARG    76      57.208  88.113 120.859  1.00  0.00           H  
ATOM   1192  HE  ARG    76      58.307  88.255 123.486  1.00  0.00           H  
ATOM   1193 HH11 ARG    76      59.780  88.939 120.323  1.00  0.00           H  
ATOM   1194 HH12 ARG    76      60.704  90.192 121.104  1.00  0.00           H  
ATOM   1195 HH21 ARG    76      59.794  89.579 124.275  1.00  0.00           H  
ATOM   1196 HH22 ARG    76      60.823  90.449 123.157  1.00  0.00           H  
ATOM   1197  N   VAL    77      56.260  83.551 123.793  1.00  0.00           N  
ATOM   1198  CA  VAL    77      56.945  82.546 124.609  1.00  0.00           C  
ATOM   1199  C   VAL    77      58.379  82.588 124.121  1.00  0.00           C  
ATOM   1200  O   VAL    77      58.623  82.662 122.921  1.00  0.00           O  
ATOM   1201  CB  VAL    77      56.300  81.154 124.427  1.00  0.00           C  
ATOM   1202  CG1 VAL    77      56.801  80.165 125.589  1.00  0.00           C  
ATOM   1203  CG2 VAL    77      54.739  81.181 124.290  1.00  0.00           C  
ATOM   1204  H   VAL    77      56.345  83.413 122.796  1.00  0.00           H  
ATOM   1205  HA  VAL    77      56.989  82.746 125.679  1.00  0.00           H  
ATOM   1206  HB  VAL    77      56.713  80.656 123.549  1.00  0.00           H  
ATOM   1207 HG11 VAL    77      56.609  80.616 126.562  1.00  0.00           H  
ATOM   1208 HG12 VAL    77      56.324  79.205 125.386  1.00  0.00           H  
ATOM   1209 HG13 VAL    77      57.864  80.051 125.376  1.00  0.00           H  
ATOM   1210 HG21 VAL    77      54.368  81.636 125.209  1.00  0.00           H  
ATOM   1211 HG22 VAL    77      54.419  81.743 123.413  1.00  0.00           H  
ATOM   1212 HG23 VAL    77      54.361  80.181 124.077  1.00  0.00           H  
ATOM   1213  N   THR    78      59.371  82.505 124.997  1.00  0.00           N  
ATOM   1214  CA  THR    78      60.847  82.483 124.763  1.00  0.00           C  
ATOM   1215  C   THR    78      61.381  81.286 125.519  1.00  0.00           C  
ATOM   1216  O   THR    78      61.087  81.146 126.692  1.00  0.00           O  
ATOM   1217  CB  THR    78      61.506  83.765 125.349  1.00  0.00           C  
ATOM   1218  CG2 THR    78      63.022  83.855 125.093  1.00  0.00           C  
ATOM   1219  OG1 THR    78      60.814  84.860 124.614  1.00  0.00           O  
ATOM   1220  H   THR    78      59.182  82.133 125.917  1.00  0.00           H  
ATOM   1221  HA  THR    78      61.002  82.455 123.684  1.00  0.00           H  
ATOM   1222  HB  THR    78      61.214  83.900 126.390  1.00  0.00           H  
ATOM   1223  HG1 THR    78      59.905  84.887 124.921  1.00  0.00           H  
ATOM   1224 HG21 THR    78      63.586  83.137 125.687  1.00  0.00           H  
ATOM   1225 HG22 THR    78      63.167  83.743 124.019  1.00  0.00           H  
ATOM   1226 HG23 THR    78      63.425  84.823 125.390  1.00  0.00           H  
ATOM   1227  N   MET    79      62.125  80.439 124.867  1.00  0.00           N  
ATOM   1228  CA  MET    79      63.143  79.499 125.391  1.00  0.00           C  
ATOM   1229  C   MET    79      64.580  79.922 125.025  1.00  0.00           C  
ATOM   1230  O   MET    79      64.946  80.089 123.834  1.00  0.00           O  
ATOM   1231  CB  MET    79      62.861  78.033 125.007  1.00  0.00           C  
ATOM   1232  CG  MET    79      61.380  77.628 125.296  1.00  0.00           C  
ATOM   1233  SD  MET    79      61.141  75.880 124.948  1.00  0.00           S  
ATOM   1234  CE  MET    79      62.252  75.213 126.293  1.00  0.00           C  
ATOM   1235  H   MET    79      62.085  80.492 123.859  1.00  0.00           H  
ATOM   1236  HA  MET    79      63.071  79.470 126.478  1.00  0.00           H  
ATOM   1237  HB2 MET    79      63.144  77.848 123.971  1.00  0.00           H  
ATOM   1238  HB3 MET    79      63.538  77.500 125.674  1.00  0.00           H  
ATOM   1239  HG2 MET    79      61.260  77.825 126.362  1.00  0.00           H  
ATOM   1240  HG3 MET    79      60.733  78.206 124.637  1.00  0.00           H  
ATOM   1241  HE1 MET    79      62.061  75.602 127.293  1.00  0.00           H  
ATOM   1242  HE2 MET    79      62.204  74.124 126.300  1.00  0.00           H  
ATOM   1243  HE3 MET    79      63.274  75.507 126.057  1.00  0.00           H  
ATOM   1244  N   SER    80      65.389  79.925 126.098  1.00  0.00           N  
ATOM   1245  CA  SER    80      66.728  80.450 125.949  1.00  0.00           C  
ATOM   1246  C   SER    80      67.851  79.400 125.843  1.00  0.00           C  
ATOM   1247  O   SER    80      68.882  79.739 125.258  1.00  0.00           O  
ATOM   1248  CB  SER    80      67.082  81.255 127.161  1.00  0.00           C  
ATOM   1249  OG  SER    80      66.161  82.373 127.184  1.00  0.00           O  
ATOM   1250  H   SER    80      64.981  79.778 127.010  1.00  0.00           H  
ATOM   1251  HA  SER    80      66.727  81.154 125.117  1.00  0.00           H  
ATOM   1252  HB2 SER    80      66.909  80.629 128.036  1.00  0.00           H  
ATOM   1253  HB3 SER    80      68.094  81.661 127.163  1.00  0.00           H  
ATOM   1254  HG  SER    80      65.331  81.910 127.322  1.00  0.00           H  
ATOM   1255  N   GLN    81      67.646  78.229 126.444  1.00  0.00           N  
ATOM   1256  CA  GLN    81      68.538  77.044 126.446  1.00  0.00           C  
ATOM   1257  C   GLN    81      67.768  75.823 125.957  1.00  0.00           C  
ATOM   1258  O   GLN    81      66.578  75.806 126.155  1.00  0.00           O  
ATOM   1259  CB  GLN    81      69.271  76.916 127.782  1.00  0.00           C  
ATOM   1260  CG  GLN    81      70.405  77.899 127.971  1.00  0.00           C  
ATOM   1261  CD  GLN    81      71.298  77.705 129.243  1.00  0.00           C  
ATOM   1262  NE2 GLN    81      72.113  78.709 129.618  1.00  0.00           N  
ATOM   1263  OE1 GLN    81      71.244  76.696 129.997  1.00  0.00           O  
ATOM   1264  H   GLN    81      66.725  78.080 126.829  1.00  0.00           H  
ATOM   1265  HA  GLN    81      69.336  77.157 125.713  1.00  0.00           H  
ATOM   1266  HB2 GLN    81      68.572  77.177 128.577  1.00  0.00           H  
ATOM   1267  HB3 GLN    81      69.591  75.878 127.872  1.00  0.00           H  
ATOM   1268  HG2 GLN    81      71.074  77.812 127.115  1.00  0.00           H  
ATOM   1269  HG3 GLN    81      69.954  78.882 128.104  1.00  0.00           H  
ATOM   1270 HE21 GLN    81      72.321  78.753 130.605  1.00  0.00           H  
ATOM   1271 HE22 GLN    81      72.125  79.551 129.059  1.00  0.00           H  
ATOM   1272  N   ALA    82      68.424  74.964 125.171  1.00  0.00           N  
ATOM   1273  CA  ALA    82      67.730  73.791 124.545  1.00  0.00           C  
ATOM   1274  C   ALA    82      67.383  72.764 125.667  1.00  0.00           C  
ATOM   1275  O   ALA    82      68.114  72.663 126.671  1.00  0.00           O  
ATOM   1276  CB  ALA    82      68.693  73.227 123.438  1.00  0.00           C  
ATOM   1277  H   ALA    82      69.434  74.925 125.180  1.00  0.00           H  
ATOM   1278  HA  ALA    82      66.773  74.056 124.096  1.00  0.00           H  
ATOM   1279  HB1 ALA    82      69.708  72.975 123.746  1.00  0.00           H  
ATOM   1280  HB2 ALA    82      68.185  72.281 123.251  1.00  0.00           H  
ATOM   1281  HB3 ALA    82      68.630  73.817 122.523  1.00  0.00           H  
ATOM   1282  N   SER    83      66.352  71.943 125.547  1.00  0.00           N  
ATOM   1283  CA  SER    83      65.734  71.124 126.659  1.00  0.00           C  
ATOM   1284  C   SER    83      66.621  69.862 127.074  1.00  0.00           C  
ATOM   1285  O   SER    83      67.405  69.366 126.259  1.00  0.00           O  
ATOM   1286  CB  SER    83      64.316  70.713 126.316  1.00  0.00           C  
ATOM   1287  OG  SER    83      63.556  71.878 126.047  1.00  0.00           O  
ATOM   1288  H   SER    83      65.935  71.867 124.631  1.00  0.00           H  
ATOM   1289  HA  SER    83      65.715  71.741 127.558  1.00  0.00           H  
ATOM   1290  HB2 SER    83      64.272  70.255 125.328  1.00  0.00           H  
ATOM   1291  HB3 SER    83      63.810  70.140 127.094  1.00  0.00           H  
ATOM   1292  HG  SER    83      63.556  72.338 126.890  1.00  0.00           H  
ATOM   1293  N   THR    84      66.489  69.210 128.258  1.00  0.00           N  
ATOM   1294  CA  THR    84      67.352  68.047 128.609  1.00  0.00           C  
ATOM   1295  C   THR    84      66.626  67.058 129.555  1.00  0.00           C  
ATOM   1296  O   THR    84      66.821  65.818 129.333  1.00  0.00           O  
ATOM   1297  CB  THR    84      68.611  68.493 129.406  1.00  0.00           C  
ATOM   1298  CG2 THR    84      69.894  68.798 128.678  1.00  0.00           C  
ATOM   1299  OG1 THR    84      68.411  69.463 130.327  1.00  0.00           O  
ATOM   1300  H   THR    84      65.694  69.508 128.806  1.00  0.00           H  
ATOM   1301  HA  THR    84      67.785  67.534 127.750  1.00  0.00           H  
ATOM   1302  HB  THR    84      68.836  67.587 129.970  1.00  0.00           H  
ATOM   1303  HG1 THR    84      68.436  68.990 131.162  1.00  0.00           H  
ATOM   1304 HG21 THR    84      69.762  69.717 128.108  1.00  0.00           H  
ATOM   1305 HG22 THR    84      70.654  68.929 129.449  1.00  0.00           H  
ATOM   1306 HG23 THR    84      70.294  68.057 127.986  1.00  0.00           H  
ATOM   1307  N   GLU    85      65.833  67.578 130.437  1.00  0.00           N  
ATOM   1308  CA  GLU    85      65.030  66.946 131.498  1.00  0.00           C  
ATOM   1309  C   GLU    85      64.152  65.768 131.074  1.00  0.00           C  
ATOM   1310  O   GLU    85      63.527  65.798 130.021  1.00  0.00           O  
ATOM   1311  CB  GLU    85      64.291  67.971 132.379  1.00  0.00           C  
ATOM   1312  CG  GLU    85      63.377  67.622 133.639  1.00  0.00           C  
ATOM   1313  CD  GLU    85      64.237  67.014 134.730  1.00  0.00           C  
ATOM   1314  OE1 GLU    85      64.315  67.617 135.829  1.00  0.00           O  
ATOM   1315  OE2 GLU    85      64.893  66.022 134.462  1.00  0.00           O1-
ATOM   1316  H   GLU    85      65.659  68.573 130.435  1.00  0.00           H  
ATOM   1317  HA  GLU    85      65.757  66.450 132.141  1.00  0.00           H  
ATOM   1318  HB2 GLU    85      65.112  68.633 132.652  1.00  0.00           H  
ATOM   1319  HB3 GLU    85      63.753  68.680 131.750  1.00  0.00           H  
ATOM   1320  HG2 GLU    85      62.978  68.572 133.994  1.00  0.00           H  
ATOM   1321  HG3 GLU    85      62.614  66.985 133.191  1.00  0.00           H  
ATOM   1322  N   ALA    86      63.899  64.774 131.925  1.00  0.00           N  
ATOM   1323  CA  ALA    86      62.895  63.712 131.691  1.00  0.00           C  
ATOM   1324  C   ALA    86      61.463  64.111 131.572  1.00  0.00           C  
ATOM   1325  O   ALA    86      60.717  63.198 131.253  1.00  0.00           O  
ATOM   1326  CB  ALA    86      63.111  62.818 132.875  1.00  0.00           C  
ATOM   1327  H   ALA    86      64.327  64.889 132.832  1.00  0.00           H  
ATOM   1328  HA  ALA    86      63.132  63.159 130.783  1.00  0.00           H  
ATOM   1329  HB1 ALA    86      62.313  62.120 133.128  1.00  0.00           H  
ATOM   1330  HB2 ALA    86      64.009  62.240 132.658  1.00  0.00           H  
ATOM   1331  HB3 ALA    86      63.295  63.417 133.767  1.00  0.00           H  
ATOM   1332  N   SER    87      61.023  65.356 131.868  1.00  0.00           N  
ATOM   1333  CA  SER    87      59.673  65.888 131.778  1.00  0.00           C  
ATOM   1334  C   SER    87      59.670  67.121 130.929  1.00  0.00           C  
ATOM   1335  O   SER    87      60.527  67.966 131.126  1.00  0.00           O  
ATOM   1336  CB  SER    87      59.091  66.190 133.167  1.00  0.00           C  
ATOM   1337  OG  SER    87      57.698  66.568 133.271  1.00  0.00           O  
ATOM   1338  H   SER    87      61.698  66.107 131.834  1.00  0.00           H  
ATOM   1339  HA  SER    87      59.006  65.132 131.363  1.00  0.00           H  
ATOM   1340  HB2 SER    87      59.081  65.158 133.517  1.00  0.00           H  
ATOM   1341  HB3 SER    87      59.739  66.697 133.881  1.00  0.00           H  
ATOM   1342  HG  SER    87      57.514  66.970 132.419  1.00  0.00           H  
ATOM   1343  N   SER    88      58.728  67.231 129.970  1.00  0.00           N  
ATOM   1344  CA  SER    88      58.607  68.337 129.064  1.00  0.00           C  
ATOM   1345  C   SER    88      58.235  69.647 129.855  1.00  0.00           C  
ATOM   1346  O   SER    88      57.717  69.631 130.961  1.00  0.00           O  
ATOM   1347  CB  SER    88      57.433  68.046 128.134  1.00  0.00           C  
ATOM   1348  OG  SER    88      57.589  66.884 127.382  1.00  0.00           O  
ATOM   1349  H   SER    88      57.966  66.569 130.004  1.00  0.00           H  
ATOM   1350  HA  SER    88      59.475  68.531 128.435  1.00  0.00           H  
ATOM   1351  HB2 SER    88      56.545  68.036 128.767  1.00  0.00           H  
ATOM   1352  HB3 SER    88      57.308  68.820 127.376  1.00  0.00           H  
ATOM   1353  HG  SER    88      57.957  67.058 126.512  1.00  0.00           H  
ATOM   1354  N   ASP    89      58.440  70.696 129.161  1.00  0.00           N  
ATOM   1355  CA  ASP    89      57.928  72.072 129.664  1.00  0.00           C  
ATOM   1356  C   ASP    89      56.517  72.323 129.159  1.00  0.00           C  
ATOM   1357  O   ASP    89      56.188  71.751 128.115  1.00  0.00           O  
ATOM   1358  CB  ASP    89      58.895  73.132 129.093  1.00  0.00           C  
ATOM   1359  CG  ASP    89      60.131  73.134 129.951  1.00  0.00           C  
ATOM   1360  OD1 ASP    89      60.248  73.989 130.866  1.00  0.00           O  
ATOM   1361  OD2 ASP    89      61.123  72.405 129.601  1.00  0.00           O1-
ATOM   1362  H   ASP    89      58.915  70.599 128.275  1.00  0.00           H  
ATOM   1363  HA  ASP    89      57.970  72.051 130.753  1.00  0.00           H  
ATOM   1364  HB2 ASP    89      59.144  72.907 128.056  1.00  0.00           H  
ATOM   1365  HB3 ASP    89      58.364  74.078 129.198  1.00  0.00           H  
ATOM   1366  N   LYS    90      55.740  73.153 129.919  1.00  0.00           N  
ATOM   1367  CA  LYS    90      54.298  73.471 129.744  1.00  0.00           C  
ATOM   1368  C   LYS    90      54.043  75.003 129.862  1.00  0.00           C  
ATOM   1369  O   LYS    90      54.598  75.631 130.713  1.00  0.00           O  
ATOM   1370  CB  LYS    90      53.452  72.665 130.740  1.00  0.00           C  
ATOM   1371  CG  LYS    90      51.962  72.686 130.304  1.00  0.00           C  
ATOM   1372  CD  LYS    90      51.220  71.835 131.467  1.00  0.00           C  
ATOM   1373  CE  LYS    90      49.736  72.000 131.101  1.00  0.00           C  
ATOM   1374  NZ  LYS    90      48.773  71.046 131.667  1.00  0.00           N1+
ATOM   1375  H   LYS    90      56.160  73.576 130.734  1.00  0.00           H  
ATOM   1376  HA  LYS    90      54.048  73.165 128.729  1.00  0.00           H  
ATOM   1377  HB2 LYS    90      53.742  71.620 130.633  1.00  0.00           H  
ATOM   1378  HB3 LYS    90      53.673  73.183 131.674  1.00  0.00           H  
ATOM   1379  HG2 LYS    90      51.578  73.705 130.340  1.00  0.00           H  
ATOM   1380  HG3 LYS    90      51.841  72.206 129.333  1.00  0.00           H  
ATOM   1381  HD2 LYS    90      51.518  70.788 131.405  1.00  0.00           H  
ATOM   1382  HD3 LYS    90      51.440  72.247 132.452  1.00  0.00           H  
ATOM   1383  HE2 LYS    90      49.281  72.963 131.331  1.00  0.00           H  
ATOM   1384  HE3 LYS    90      49.683  71.912 130.016  1.00  0.00           H  
ATOM   1385  HZ1 LYS    90      47.843  71.333 131.395  1.00  0.00           H  
ATOM   1386  HZ2 LYS    90      48.756  70.112 131.284  1.00  0.00           H  
ATOM   1387  HZ3 LYS    90      48.801  71.149 132.671  1.00  0.00           H  
ATOM   1388  N   VAL    91      53.049  75.566 129.093  1.00  0.00           N  
ATOM   1389  CA  VAL    91      52.521  76.933 129.284  1.00  0.00           C  
ATOM   1390  C   VAL    91      51.002  76.844 129.319  1.00  0.00           C  
ATOM   1391  O   VAL    91      50.451  75.968 128.656  1.00  0.00           O  
ATOM   1392  CB  VAL    91      53.059  78.005 128.225  1.00  0.00           C  
ATOM   1393  CG1 VAL    91      51.987  78.963 127.708  1.00  0.00           C  
ATOM   1394  CG2 VAL    91      54.069  78.863 128.993  1.00  0.00           C  
ATOM   1395  H   VAL    91      52.462  74.933 128.569  1.00  0.00           H  
ATOM   1396  HA  VAL    91      52.895  77.170 130.281  1.00  0.00           H  
ATOM   1397  HB  VAL    91      53.655  77.486 127.474  1.00  0.00           H  
ATOM   1398 HG11 VAL    91      51.146  78.427 127.267  1.00  0.00           H  
ATOM   1399 HG12 VAL    91      51.592  79.567 128.524  1.00  0.00           H  
ATOM   1400 HG13 VAL    91      52.353  79.594 126.898  1.00  0.00           H  
ATOM   1401 HG21 VAL    91      54.471  79.596 128.293  1.00  0.00           H  
ATOM   1402 HG22 VAL    91      53.671  79.527 129.760  1.00  0.00           H  
ATOM   1403 HG23 VAL    91      54.774  78.200 129.494  1.00  0.00           H  
ATOM   1404  N   THR    92      50.357  77.615 130.205  1.00  0.00           N  
ATOM   1405  CA  THR    92      48.891  77.652 130.370  1.00  0.00           C  
ATOM   1406  C   THR    92      48.455  79.129 130.639  1.00  0.00           C  
ATOM   1407  O   THR    92      49.159  79.880 131.256  1.00  0.00           O  
ATOM   1408  CB  THR    92      48.299  76.733 131.497  1.00  0.00           C  
ATOM   1409  CG2 THR    92      46.795  76.389 131.688  1.00  0.00           C  
ATOM   1410  OG1 THR    92      48.852  75.444 131.477  1.00  0.00           O  
ATOM   1411  H   THR    92      50.836  78.285 130.790  1.00  0.00           H  
ATOM   1412  HA  THR    92      48.332  77.358 129.482  1.00  0.00           H  
ATOM   1413  HB  THR    92      48.730  77.094 132.431  1.00  0.00           H  
ATOM   1414  HG1 THR    92      49.768  75.696 131.615  1.00  0.00           H  
ATOM   1415 HG21 THR    92      46.248  77.301 131.926  1.00  0.00           H  
ATOM   1416 HG22 THR    92      46.424  75.959 130.757  1.00  0.00           H  
ATOM   1417 HG23 THR    92      46.501  75.790 132.550  1.00  0.00           H  
ATOM   1418  N   VAL    93      47.192  79.360 130.254  1.00  0.00           N  
ATOM   1419  CA  VAL    93      46.432  80.671 130.546  1.00  0.00           C  
ATOM   1420  C   VAL    93      45.044  80.403 131.136  1.00  0.00           C  
ATOM   1421  O   VAL    93      44.170  79.844 130.455  1.00  0.00           O  
ATOM   1422  CB  VAL    93      46.247  81.624 129.294  1.00  0.00           C  
ATOM   1423  CG1 VAL    93      45.457  82.916 129.624  1.00  0.00           C  
ATOM   1424  CG2 VAL    93      47.669  82.092 128.719  1.00  0.00           C  
ATOM   1425  H   VAL    93      46.731  78.679 129.667  1.00  0.00           H  
ATOM   1426  HA  VAL    93      46.946  81.277 131.292  1.00  0.00           H  
ATOM   1427  HB  VAL    93      45.846  80.992 128.502  1.00  0.00           H  
ATOM   1428 HG11 VAL    93      44.412  82.658 129.797  1.00  0.00           H  
ATOM   1429 HG12 VAL    93      45.975  83.464 130.412  1.00  0.00           H  
ATOM   1430 HG13 VAL    93      45.375  83.432 128.668  1.00  0.00           H  
ATOM   1431 HG21 VAL    93      48.473  81.464 129.105  1.00  0.00           H  
ATOM   1432 HG22 VAL    93      47.520  81.999 127.643  1.00  0.00           H  
ATOM   1433 HG23 VAL    93      48.056  83.104 128.844  1.00  0.00           H  
ATOM   1434  N   ASN    94      44.870  80.887 132.422  1.00  0.00           N  
ATOM   1435  CA  ASN    94      43.535  80.855 132.960  1.00  0.00           C  
ATOM   1436  C   ASN    94      42.781  82.148 132.635  1.00  0.00           C  
ATOM   1437  O   ASN    94      43.283  83.301 132.735  1.00  0.00           O  
ATOM   1438  CB  ASN    94      43.573  80.764 134.561  1.00  0.00           C  
ATOM   1439  CG  ASN    94      44.638  79.988 135.309  1.00  0.00           C  
ATOM   1440  ND2 ASN    94      44.372  78.723 135.548  1.00  0.00           N  
ATOM   1441  OD1 ASN    94      45.688  80.516 135.693  1.00  0.00           O  
ATOM   1442  H   ASN    94      45.652  81.365 132.846  1.00  0.00           H  
ATOM   1443  HA  ASN    94      43.008  79.945 132.673  1.00  0.00           H  
ATOM   1444  HB2 ASN    94      43.620  81.784 134.944  1.00  0.00           H  
ATOM   1445  HB3 ASN    94      42.614  80.358 134.883  1.00  0.00           H  
ATOM   1446 HD21 ASN    94      44.945  78.072 136.067  1.00  0.00           H  
ATOM   1447 HD22 ASN    94      43.456  78.418 135.253  1.00  0.00           H  
ATOM   1448  N   TYR    95      41.504  81.954 132.270  1.00  0.00           N  
ATOM   1449  CA  TYR    95      40.540  83.050 132.023  1.00  0.00           C  
ATOM   1450  C   TYR    95      39.509  83.223 133.172  1.00  0.00           C  
ATOM   1451  O   TYR    95      38.984  82.327 133.774  1.00  0.00           O  
ATOM   1452  CB  TYR    95      39.825  82.905 130.605  1.00  0.00           C  
ATOM   1453  CG  TYR    95      40.750  82.923 129.446  1.00  0.00           C  
ATOM   1454  CD1 TYR    95      41.174  84.156 128.906  1.00  0.00           C  
ATOM   1455  CD2 TYR    95      41.413  81.731 129.009  1.00  0.00           C  
ATOM   1456  CE1 TYR    95      41.881  84.176 127.712  1.00  0.00           C  
ATOM   1457  CE2 TYR    95      42.261  81.726 127.881  1.00  0.00           C  
ATOM   1458  CZ  TYR    95      42.402  82.988 127.160  1.00  0.00           C  
ATOM   1459  OH  TYR    95      43.145  82.932 126.047  1.00  0.00           O  
ATOM   1460  H   TYR    95      41.112  81.034 132.128  1.00  0.00           H  
ATOM   1461  HA  TYR    95      41.199  83.911 131.913  1.00  0.00           H  
ATOM   1462  HB2 TYR    95      39.331  81.939 130.711  1.00  0.00           H  
ATOM   1463  HB3 TYR    95      39.054  83.675 130.571  1.00  0.00           H  
ATOM   1464  HD1 TYR    95      41.005  85.124 129.353  1.00  0.00           H  
ATOM   1465  HD2 TYR    95      41.246  80.814 129.555  1.00  0.00           H  
ATOM   1466  HE1 TYR    95      42.212  85.101 127.263  1.00  0.00           H  
ATOM   1467  HE2 TYR    95      42.811  80.884 127.487  1.00  0.00           H  
ATOM   1468  HH  TYR    95      42.906  83.604 125.404  1.00  0.00           H  
ATOM   1469  N   TYR    96      39.189  84.441 133.568  1.00  0.00           N  
ATOM   1470  CA  TYR    96      38.282  84.760 134.540  1.00  0.00           C  
ATOM   1471  C   TYR    96      37.273  85.695 134.023  1.00  0.00           C  
ATOM   1472  O   TYR    96      37.590  86.555 133.155  1.00  0.00           O  
ATOM   1473  CB  TYR    96      38.939  85.507 135.800  1.00  0.00           C  
ATOM   1474  CG  TYR    96      39.724  84.570 136.746  1.00  0.00           C  
ATOM   1475  CD1 TYR    96      39.206  84.013 137.921  1.00  0.00           C  
ATOM   1476  CD2 TYR    96      41.078  84.344 136.466  1.00  0.00           C  
ATOM   1477  CE1 TYR    96      40.088  83.266 138.786  1.00  0.00           C  
ATOM   1478  CE2 TYR    96      42.008  83.620 137.321  1.00  0.00           C  
ATOM   1479  CZ  TYR    96      41.468  83.065 138.480  1.00  0.00           C  
ATOM   1480  OH  TYR    96      42.290  82.362 139.314  1.00  0.00           O  
ATOM   1481  H   TYR    96      39.630  85.177 133.035  1.00  0.00           H  
ATOM   1482  HA  TYR    96      37.796  83.901 135.003  1.00  0.00           H  
ATOM   1483  HB2 TYR    96      39.562  86.281 135.351  1.00  0.00           H  
ATOM   1484  HB3 TYR    96      38.261  86.169 136.340  1.00  0.00           H  
ATOM   1485  HD1 TYR    96      38.198  84.140 138.289  1.00  0.00           H  
ATOM   1486  HD2 TYR    96      41.600  84.800 135.637  1.00  0.00           H  
ATOM   1487  HE1 TYR    96      39.648  82.798 139.654  1.00  0.00           H  
ATOM   1488  HE2 TYR    96      43.080  83.538 137.213  1.00  0.00           H  
ATOM   1489  HH  TYR    96      41.740  82.013 140.019  1.00  0.00           H  
ATOM   1490  N   ASP    97      36.098  85.635 134.517  1.00  0.00           N  
ATOM   1491  CA  ASP    97      34.911  86.485 134.175  1.00  0.00           C  
ATOM   1492  C   ASP    97      34.959  87.805 134.922  1.00  0.00           C  
ATOM   1493  O   ASP    97      35.839  87.956 135.751  1.00  0.00           O  
ATOM   1494  CB  ASP    97      33.651  85.700 134.454  1.00  0.00           C  
ATOM   1495  CG  ASP    97      33.325  85.040 135.775  1.00  0.00           C  
ATOM   1496  OD1 ASP    97      32.596  84.049 135.765  1.00  0.00           O  
ATOM   1497  OD2 ASP    97      33.664  85.591 136.898  1.00  0.00           O1-
ATOM   1498  H   ASP    97      36.120  85.048 135.339  1.00  0.00           H  
ATOM   1499  HA  ASP    97      34.893  86.809 133.135  1.00  0.00           H  
ATOM   1500  HB2 ASP    97      32.787  86.276 134.121  1.00  0.00           H  
ATOM   1501  HB3 ASP    97      33.790  84.905 133.722  1.00  0.00           H  
ATOM   1502  N   GLU    98      34.020  88.715 134.675  1.00  0.00           N  
ATOM   1503  CA  GLU    98      33.990  90.017 135.377  1.00  0.00           C  
ATOM   1504  C   GLU    98      33.629  89.874 136.867  1.00  0.00           C  
ATOM   1505  O   GLU    98      33.816  90.853 137.603  1.00  0.00           O  
ATOM   1506  CB  GLU    98      32.907  90.875 134.728  1.00  0.00           C  
ATOM   1507  CG  GLU    98      31.463  90.532 135.046  1.00  0.00           C  
ATOM   1508  CD  GLU    98      30.397  91.323 134.249  1.00  0.00           C  
ATOM   1509  OE1 GLU    98      30.589  92.500 133.776  1.00  0.00           O  
ATOM   1510  OE2 GLU    98      29.257  90.801 134.142  1.00  0.00           O1-
ATOM   1511  H   GLU    98      33.211  88.497 134.111  1.00  0.00           H  
ATOM   1512  HA  GLU    98      34.951  90.529 135.326  1.00  0.00           H  
ATOM   1513  HB2 GLU    98      33.166  91.909 134.958  1.00  0.00           H  
ATOM   1514  HB3 GLU    98      33.059  90.767 133.654  1.00  0.00           H  
ATOM   1515  HG2 GLU    98      31.204  89.473 135.013  1.00  0.00           H  
ATOM   1516  HG3 GLU    98      31.314  90.886 136.066  1.00  0.00           H  
ATOM   1517  N   GLU    99      33.151  88.730 137.354  1.00  0.00           N  
ATOM   1518  CA  GLU    99      32.954  88.497 138.849  1.00  0.00           C  
ATOM   1519  C   GLU    99      34.234  88.260 139.562  1.00  0.00           C  
ATOM   1520  O   GLU    99      34.619  88.863 140.574  1.00  0.00           O  
ATOM   1521  CB  GLU    99      31.760  87.516 139.196  1.00  0.00           C  
ATOM   1522  CG  GLU    99      31.457  87.604 140.697  1.00  0.00           C  
ATOM   1523  CD  GLU    99      32.271  86.698 141.530  1.00  0.00           C  
ATOM   1524  OE1 GLU    99      32.400  86.937 142.736  1.00  0.00           O  
ATOM   1525  OE2 GLU    99      32.793  85.673 140.982  1.00  0.00           O1-
ATOM   1526  H   GLU    99      32.857  87.969 136.758  1.00  0.00           H  
ATOM   1527  HA  GLU    99      32.583  89.439 139.254  1.00  0.00           H  
ATOM   1528  HB2 GLU    99      30.958  87.920 138.578  1.00  0.00           H  
ATOM   1529  HB3 GLU    99      31.927  86.467 138.951  1.00  0.00           H  
ATOM   1530  HG2 GLU    99      31.441  88.605 141.128  1.00  0.00           H  
ATOM   1531  HG3 GLU    99      30.430  87.265 140.832  1.00  0.00           H  
ATOM   1532  N   GLY   100      35.090  87.418 138.932  1.00  0.00           N  
ATOM   1533  CA  GLY   100      36.424  87.230 139.315  1.00  0.00           C  
ATOM   1534  C   GLY   100      36.684  86.255 140.491  1.00  0.00           C  
ATOM   1535  O   GLY   100      37.851  86.148 140.793  1.00  0.00           O  
ATOM   1536  H   GLY   100      34.781  87.126 138.015  1.00  0.00           H  
ATOM   1537  HA2 GLY   100      36.895  86.722 138.473  1.00  0.00           H  
ATOM   1538  HA3 GLY   100      36.854  88.215 139.494  1.00  0.00           H  
ATOM   1539  N   SER   101      35.756  85.538 141.105  1.00  0.00           N  
ATOM   1540  CA  SER   101      36.097  84.596 142.192  1.00  0.00           C  
ATOM   1541  C   SER   101      36.453  83.156 141.813  1.00  0.00           C  
ATOM   1542  O   SER   101      37.258  82.579 142.542  1.00  0.00           O  
ATOM   1543  CB  SER   101      35.035  84.444 143.340  1.00  0.00           C  
ATOM   1544  OG  SER   101      33.851  83.999 142.842  1.00  0.00           O  
ATOM   1545  H   SER   101      34.767  85.552 140.900  1.00  0.00           H  
ATOM   1546  HA  SER   101      36.979  84.932 142.737  1.00  0.00           H  
ATOM   1547  HB2 SER   101      35.418  83.720 144.059  1.00  0.00           H  
ATOM   1548  HB3 SER   101      34.777  85.335 143.913  1.00  0.00           H  
ATOM   1549  HG  SER   101      33.513  84.781 142.401  1.00  0.00           H  
ATOM   1550  N   ILE   102      35.925  82.649 140.724  1.00  0.00           N  
ATOM   1551  CA  ILE   102      36.201  81.278 140.251  1.00  0.00           C  
ATOM   1552  C   ILE   102      36.404  81.278 138.683  1.00  0.00           C  
ATOM   1553  O   ILE   102      35.597  82.095 138.126  1.00  0.00           O  
ATOM   1554  CB  ILE   102      35.059  80.263 140.609  1.00  0.00           C  
ATOM   1555  CG1 ILE   102      34.951  80.115 142.159  1.00  0.00           C  
ATOM   1556  CG2 ILE   102      35.318  78.877 140.011  1.00  0.00           C  
ATOM   1557  CD1 ILE   102      33.891  79.140 142.593  1.00  0.00           C  
ATOM   1558  H   ILE   102      35.446  83.230 140.051  1.00  0.00           H  
ATOM   1559  HA  ILE   102      37.155  80.956 140.671  1.00  0.00           H  
ATOM   1560  HB  ILE   102      34.132  80.707 140.247  1.00  0.00           H  
ATOM   1561 HG12 ILE   102      35.888  79.729 142.560  1.00  0.00           H  
ATOM   1562 HG13 ILE   102      34.707  81.081 142.602  1.00  0.00           H  
ATOM   1563 HG21 ILE   102      34.464  78.234 140.223  1.00  0.00           H  
ATOM   1564 HG22 ILE   102      35.261  79.148 138.956  1.00  0.00           H  
ATOM   1565 HG23 ILE   102      36.254  78.510 140.432  1.00  0.00           H  
ATOM   1566 HD11 ILE   102      32.947  79.314 142.076  1.00  0.00           H  
ATOM   1567 HD12 ILE   102      34.269  78.144 142.361  1.00  0.00           H  
ATOM   1568 HD13 ILE   102      33.637  79.118 143.653  1.00  0.00           H  
ATOM   1569  N   PRO   103      37.495  80.746 138.133  1.00  0.00           N  
ATOM   1570  CA  PRO   103      37.778  80.842 136.736  1.00  0.00           C  
ATOM   1571  C   PRO   103      36.649  80.183 135.859  1.00  0.00           C  
ATOM   1572  O   PRO   103      35.967  79.254 136.212  1.00  0.00           O  
ATOM   1573  CB  PRO   103      39.204  80.325 136.451  1.00  0.00           C  
ATOM   1574  CG  PRO   103      39.364  79.296 137.601  1.00  0.00           C  
ATOM   1575  CD  PRO   103      38.641  80.035 138.751  1.00  0.00           C  
ATOM   1576  HA  PRO   103      37.809  81.922 136.595  1.00  0.00           H  
ATOM   1577  HB2 PRO   103      39.350  80.056 135.404  1.00  0.00           H  
ATOM   1578  HB3 PRO   103      39.958  81.083 136.663  1.00  0.00           H  
ATOM   1579  HG2 PRO   103      38.721  78.449 137.364  1.00  0.00           H  
ATOM   1580  HG3 PRO   103      40.404  79.044 137.811  1.00  0.00           H  
ATOM   1581  HD2 PRO   103      38.169  79.408 139.507  1.00  0.00           H  
ATOM   1582  HD3 PRO   103      39.325  80.756 139.199  1.00  0.00           H  
ATOM   1583  N   ILE   104      36.676  80.655 134.612  1.00  0.00           N  
ATOM   1584  CA  ILE   104      35.739  80.134 133.488  1.00  0.00           C  
ATOM   1585  C   ILE   104      36.264  78.785 133.023  1.00  0.00           C  
ATOM   1586  O   ILE   104      35.563  77.797 133.198  1.00  0.00           O  
ATOM   1587  CB  ILE   104      35.707  81.137 132.348  1.00  0.00           C  
ATOM   1588  CG1 ILE   104      35.381  82.612 132.863  1.00  0.00           C  
ATOM   1589  CG2 ILE   104      34.592  80.684 131.345  1.00  0.00           C  
ATOM   1590  CD1 ILE   104      35.937  83.633 131.768  1.00  0.00           C  
ATOM   1591  H   ILE   104      37.310  81.376 134.298  1.00  0.00           H  
ATOM   1592  HA  ILE   104      34.806  80.010 134.038  1.00  0.00           H  
ATOM   1593  HB  ILE   104      36.618  81.131 131.751  1.00  0.00           H  
ATOM   1594 HG12 ILE   104      34.294  82.656 132.792  1.00  0.00           H  
ATOM   1595 HG13 ILE   104      35.760  82.865 133.853  1.00  0.00           H  
ATOM   1596 HG21 ILE   104      34.930  79.718 130.970  1.00  0.00           H  
ATOM   1597 HG22 ILE   104      33.559  80.578 131.677  1.00  0.00           H  
ATOM   1598 HG23 ILE   104      34.731  81.392 130.527  1.00  0.00           H  
ATOM   1599 HD11 ILE   104      37.023  83.671 131.847  1.00  0.00           H  
ATOM   1600 HD12 ILE   104      35.597  83.427 130.753  1.00  0.00           H  
ATOM   1601 HD13 ILE   104      35.498  84.600 132.011  1.00  0.00           H  
ATOM   1602  N   ASP   105      37.470  78.795 132.407  1.00  0.00           N  
ATOM   1603  CA  ASP   105      38.270  77.633 131.838  1.00  0.00           C  
ATOM   1604  C   ASP   105      39.733  78.098 131.546  1.00  0.00           C  
ATOM   1605  O   ASP   105      39.976  79.343 131.655  1.00  0.00           O  
ATOM   1606  CB  ASP   105      37.627  77.073 130.632  1.00  0.00           C  
ATOM   1607  CG  ASP   105      37.920  75.611 130.316  1.00  0.00           C  
ATOM   1608  OD1 ASP   105      38.810  75.010 130.935  1.00  0.00           O  
ATOM   1609  OD2 ASP   105      37.306  75.214 129.258  1.00  0.00           O1-
ATOM   1610  H   ASP   105      37.926  79.682 132.249  1.00  0.00           H  
ATOM   1611  HA  ASP   105      38.251  76.891 132.636  1.00  0.00           H  
ATOM   1612  HB2 ASP   105      36.547  77.141 130.756  1.00  0.00           H  
ATOM   1613  HB3 ASP   105      37.854  77.672 129.750  1.00  0.00           H  
ATOM   1614  N   GLN   106      40.617  77.189 131.129  1.00  0.00           N  
ATOM   1615  CA  GLN   106      42.054  77.366 130.903  1.00  0.00           C  
ATOM   1616  C   GLN   106      42.517  76.662 129.602  1.00  0.00           C  
ATOM   1617  O   GLN   106      41.948  75.638 129.180  1.00  0.00           O  
ATOM   1618  CB  GLN   106      42.876  76.824 132.048  1.00  0.00           C  
ATOM   1619  CG  GLN   106      42.649  75.378 132.629  1.00  0.00           C  
ATOM   1620  CD  GLN   106      43.575  75.018 133.755  1.00  0.00           C  
ATOM   1621  NE2 GLN   106      43.440  75.589 134.991  1.00  0.00           N  
ATOM   1622  OE1 GLN   106      44.520  74.224 133.695  1.00  0.00           O  
ATOM   1623  H   GLN   106      40.223  76.266 131.012  1.00  0.00           H  
ATOM   1624  HA  GLN   106      42.288  78.430 130.863  1.00  0.00           H  
ATOM   1625  HB2 GLN   106      43.910  76.984 131.743  1.00  0.00           H  
ATOM   1626  HB3 GLN   106      42.859  77.565 132.848  1.00  0.00           H  
ATOM   1627  HG2 GLN   106      41.599  75.229 132.880  1.00  0.00           H  
ATOM   1628  HG3 GLN   106      42.927  74.676 131.842  1.00  0.00           H  
ATOM   1629 HE21 GLN   106      44.129  75.392 135.703  1.00  0.00           H  
ATOM   1630 HE22 GLN   106      42.632  76.194 135.023  1.00  0.00           H  
ATOM   1631  N   ALA   107      43.592  77.181 128.901  1.00  0.00           N  
ATOM   1632  CA  ALA   107      44.124  76.651 127.728  1.00  0.00           C  
ATOM   1633  C   ALA   107      45.661  76.791 127.802  1.00  0.00           C  
ATOM   1634  O   ALA   107      46.282  77.767 128.290  1.00  0.00           O  
ATOM   1635  CB  ALA   107      43.468  77.412 126.547  1.00  0.00           C  
ATOM   1636  H   ALA   107      44.065  78.007 129.239  1.00  0.00           H  
ATOM   1637  HA  ALA   107      43.759  75.625 127.765  1.00  0.00           H  
ATOM   1638  HB1 ALA   107      43.672  78.478 126.645  1.00  0.00           H  
ATOM   1639  HB2 ALA   107      43.891  76.956 125.652  1.00  0.00           H  
ATOM   1640  HB3 ALA   107      42.397  77.222 126.482  1.00  0.00           H  
ATOM   1641  N   GLY   108      46.285  75.839 127.152  1.00  0.00           N  
ATOM   1642  CA  GLY   108      47.799  75.781 127.196  1.00  0.00           C  
ATOM   1643  C   GLY   108      48.420  74.976 126.006  1.00  0.00           C  
ATOM   1644  O   GLY   108      47.777  74.935 124.932  1.00  0.00           O  
ATOM   1645  H   GLY   108      45.723  75.254 126.550  1.00  0.00           H  
ATOM   1646  HA2 GLY   108      48.175  76.803 127.252  1.00  0.00           H  
ATOM   1647  HA3 GLY   108      48.191  75.250 128.063  1.00  0.00           H  
ATOM   1648  N   LEU   109      49.657  74.518 126.254  1.00  0.00           N  
ATOM   1649  CA  LEU   109      50.478  73.630 125.360  1.00  0.00           C  
ATOM   1650  C   LEU   109      51.822  73.185 126.025  1.00  0.00           C  
ATOM   1651  O   LEU   109      52.278  73.778 127.028  1.00  0.00           O  
ATOM   1652  CB  LEU   109      50.755  74.253 123.916  1.00  0.00           C  
ATOM   1653  CG  LEU   109      51.995  75.275 123.848  1.00  0.00           C  
ATOM   1654  CD1 LEU   109      51.972  75.938 122.413  1.00  0.00           C  
ATOM   1655  CD2 LEU   109      51.898  76.431 124.851  1.00  0.00           C  
ATOM   1656  H   LEU   109      50.028  74.640 127.185  1.00  0.00           H  
ATOM   1657  HA  LEU   109      49.984  72.705 125.062  1.00  0.00           H  
ATOM   1658  HB2 LEU   109      50.965  73.400 123.271  1.00  0.00           H  
ATOM   1659  HB3 LEU   109      49.849  74.780 123.614  1.00  0.00           H  
ATOM   1660  HG  LEU   109      52.940  74.753 124.000  1.00  0.00           H  
ATOM   1661 HD11 LEU   109      52.641  76.772 122.201  1.00  0.00           H  
ATOM   1662 HD12 LEU   109      52.315  75.262 121.630  1.00  0.00           H  
ATOM   1663 HD13 LEU   109      50.983  76.282 122.110  1.00  0.00           H  
ATOM   1664 HD21 LEU   109      51.026  77.018 124.562  1.00  0.00           H  
ATOM   1665 HD22 LEU   109      51.750  76.098 125.878  1.00  0.00           H  
ATOM   1666 HD23 LEU   109      52.768  77.078 124.732  1.00  0.00           H  
ATOM   1667  N   PHE   110      52.459  72.143 125.454  1.00  0.00           N  
ATOM   1668  CA  PHE   110      53.686  71.595 125.926  1.00  0.00           C  
ATOM   1669  C   PHE   110      54.806  71.827 124.894  1.00  0.00           C  
ATOM   1670  O   PHE   110      54.568  71.992 123.739  1.00  0.00           O  
ATOM   1671  CB  PHE   110      53.453  70.101 126.156  1.00  0.00           C  
ATOM   1672  CG  PHE   110      52.627  69.817 127.352  1.00  0.00           C  
ATOM   1673  CD1 PHE   110      51.220  69.747 127.282  1.00  0.00           C  
ATOM   1674  CD2 PHE   110      53.314  69.403 128.517  1.00  0.00           C  
ATOM   1675  CE1 PHE   110      50.539  69.130 128.293  1.00  0.00           C  
ATOM   1676  CE2 PHE   110      52.572  68.814 129.544  1.00  0.00           C  
ATOM   1677  CZ  PHE   110      51.186  68.663 129.434  1.00  0.00           C  
ATOM   1678  H   PHE   110      52.133  71.717 124.598  1.00  0.00           H  
ATOM   1679  HA  PHE   110      54.007  72.121 126.825  1.00  0.00           H  
ATOM   1680  HB2 PHE   110      52.958  69.602 125.323  1.00  0.00           H  
ATOM   1681  HB3 PHE   110      54.434  69.626 126.195  1.00  0.00           H  
ATOM   1682  HD1 PHE   110      50.692  70.026 126.382  1.00  0.00           H  
ATOM   1683  HD2 PHE   110      54.379  69.569 128.584  1.00  0.00           H  
ATOM   1684  HE1 PHE   110      49.466  69.035 128.217  1.00  0.00           H  
ATOM   1685  HE2 PHE   110      53.111  68.395 130.381  1.00  0.00           H  
ATOM   1686  HZ  PHE   110      50.680  68.104 130.207  1.00  0.00           H  
ATOM   1687  N   LEU   111      56.025  71.826 125.331  1.00  0.00           N  
ATOM   1688  CA  LEU   111      57.283  72.223 124.743  1.00  0.00           C  
ATOM   1689  C   LEU   111      58.489  71.319 124.983  1.00  0.00           C  
ATOM   1690  O   LEU   111      58.744  70.836 126.055  1.00  0.00           O  
ATOM   1691  CB  LEU   111      57.576  73.643 125.154  1.00  0.00           C  
ATOM   1692  CG  LEU   111      56.519  74.668 124.736  1.00  0.00           C  
ATOM   1693  CD1 LEU   111      56.936  76.066 125.052  1.00  0.00           C  
ATOM   1694  CD2 LEU   111      56.489  74.822 123.177  1.00  0.00           C  
ATOM   1695  H   LEU   111      56.112  71.800 126.337  1.00  0.00           H  
ATOM   1696  HA  LEU   111      57.198  72.286 123.658  1.00  0.00           H  
ATOM   1697  HB2 LEU   111      57.536  73.789 126.233  1.00  0.00           H  
ATOM   1698  HB3 LEU   111      58.585  73.914 124.843  1.00  0.00           H  
ATOM   1699  HG  LEU   111      55.545  74.416 125.155  1.00  0.00           H  
ATOM   1700 HD11 LEU   111      57.247  76.182 126.091  1.00  0.00           H  
ATOM   1701 HD12 LEU   111      57.740  76.482 124.444  1.00  0.00           H  
ATOM   1702 HD13 LEU   111      56.069  76.705 124.888  1.00  0.00           H  
ATOM   1703 HD21 LEU   111      55.759  75.608 122.978  1.00  0.00           H  
ATOM   1704 HD22 LEU   111      57.475  75.188 122.891  1.00  0.00           H  
ATOM   1705 HD23 LEU   111      56.173  73.883 122.724  1.00  0.00           H  
ATOM   1706  N   THR   112      59.251  71.206 123.865  1.00  0.00           N  
ATOM   1707  CA  THR   112      60.615  70.713 123.825  1.00  0.00           C  
ATOM   1708  C   THR   112      61.516  71.612 122.937  1.00  0.00           C  
ATOM   1709  O   THR   112      60.979  72.004 121.847  1.00  0.00           O  
ATOM   1710  CB  THR   112      60.694  69.276 123.400  1.00  0.00           C  
ATOM   1711  CG2 THR   112      62.093  68.796 122.987  1.00  0.00           C  
ATOM   1712  OG1 THR   112      60.302  68.409 124.450  1.00  0.00           O  
ATOM   1713  H   THR   112      58.943  71.530 122.959  1.00  0.00           H  
ATOM   1714  HA  THR   112      61.078  70.745 124.811  1.00  0.00           H  
ATOM   1715  HB  THR   112      59.954  69.111 122.616  1.00  0.00           H  
ATOM   1716  HG1 THR   112      59.343  68.394 124.420  1.00  0.00           H  
ATOM   1717 HG21 THR   112      62.142  67.719 123.143  1.00  0.00           H  
ATOM   1718 HG22 THR   112      62.424  68.980 121.964  1.00  0.00           H  
ATOM   1719 HG23 THR   112      62.778  69.268 123.692  1.00  0.00           H  
ATOM   1720  N   ALA   113      62.794  71.944 123.308  1.00  0.00           N  
ATOM   1721  CA  ALA   113      63.587  72.864 122.412  1.00  0.00           C  
ATOM   1722  C   ALA   113      64.929  72.267 121.966  1.00  0.00           C  
ATOM   1723  O   ALA   113      65.536  71.505 122.746  1.00  0.00           O  
ATOM   1724  CB  ALA   113      63.927  74.082 123.262  1.00  0.00           C  
ATOM   1725  H   ALA   113      63.116  71.794 124.253  1.00  0.00           H  
ATOM   1726  HA  ALA   113      62.878  73.270 121.690  1.00  0.00           H  
ATOM   1727  HB1 ALA   113      64.631  73.987 124.089  1.00  0.00           H  
ATOM   1728  HB2 ALA   113      64.367  74.808 122.579  1.00  0.00           H  
ATOM   1729  HB3 ALA   113      63.041  74.538 123.705  1.00  0.00           H  
ATOM   1730  N   ILE   114      65.238  72.545 120.748  1.00  0.00           N  
ATOM   1731  CA  ILE   114      66.292  71.973 119.925  1.00  0.00           C  
ATOM   1732  C   ILE   114      67.221  73.154 119.373  1.00  0.00           C  
ATOM   1733  O   ILE   114      66.690  74.256 119.120  1.00  0.00           O  
ATOM   1734  CB  ILE   114      65.686  71.086 118.840  1.00  0.00           C  
ATOM   1735  CG1 ILE   114      66.789  70.041 118.433  1.00  0.00           C  
ATOM   1736  CG2 ILE   114      65.112  71.808 117.615  1.00  0.00           C  
ATOM   1737  CD1 ILE   114      66.531  69.163 117.263  1.00  0.00           C  
ATOM   1738  H   ILE   114      64.656  73.251 120.321  1.00  0.00           H  
ATOM   1739  HA  ILE   114      66.872  71.324 120.582  1.00  0.00           H  
ATOM   1740  HB  ILE   114      64.868  70.528 119.294  1.00  0.00           H  
ATOM   1741 HG12 ILE   114      67.722  70.559 118.214  1.00  0.00           H  
ATOM   1742 HG13 ILE   114      66.954  69.407 119.305  1.00  0.00           H  
ATOM   1743 HG21 ILE   114      64.304  71.193 117.219  1.00  0.00           H  
ATOM   1744 HG22 ILE   114      64.747  72.796 117.898  1.00  0.00           H  
ATOM   1745 HG23 ILE   114      65.927  72.045 116.931  1.00  0.00           H  
ATOM   1746 HD11 ILE   114      65.612  68.586 117.364  1.00  0.00           H  
ATOM   1747 HD12 ILE   114      66.348  69.724 116.346  1.00  0.00           H  
ATOM   1748 HD13 ILE   114      67.386  68.536 117.011  1.00  0.00           H  
ATOM   1749  N   GLU   115      68.404  72.789 118.926  1.00  0.00           N  
ATOM   1750  CA  GLU   115      69.270  73.559 118.014  1.00  0.00           C  
ATOM   1751  C   GLU   115      69.833  72.694 116.890  1.00  0.00           C  
ATOM   1752  O   GLU   115      70.227  71.591 117.131  1.00  0.00           O  
ATOM   1753  CB  GLU   115      70.338  74.346 118.797  1.00  0.00           C  
ATOM   1754  CG  GLU   115      71.067  75.255 117.890  1.00  0.00           C  
ATOM   1755  CD  GLU   115      71.859  76.357 118.638  1.00  0.00           C  
ATOM   1756  OE1 GLU   115      72.136  76.211 119.841  1.00  0.00           O  
ATOM   1757  OE2 GLU   115      72.156  77.382 118.014  1.00  0.00           O1-
ATOM   1758  H   GLU   115      68.690  71.835 119.090  1.00  0.00           H  
ATOM   1759  HA  GLU   115      68.671  74.357 117.576  1.00  0.00           H  
ATOM   1760  HB2 GLU   115      69.921  74.931 119.616  1.00  0.00           H  
ATOM   1761  HB3 GLU   115      71.010  73.625 119.262  1.00  0.00           H  
ATOM   1762  HG2 GLU   115      71.767  74.692 117.272  1.00  0.00           H  
ATOM   1763  HG3 GLU   115      70.344  75.773 117.261  1.00  0.00           H  
ATOM   1764  N   ILE   116      69.917  73.285 115.711  1.00  0.00           N  
ATOM   1765  CA  ILE   116      70.518  72.704 114.465  1.00  0.00           C  
ATOM   1766  C   ILE   116      71.474  73.763 113.828  1.00  0.00           C  
ATOM   1767  O   ILE   116      71.184  74.964 113.800  1.00  0.00           O  
ATOM   1768  CB  ILE   116      69.432  72.121 113.524  1.00  0.00           C  
ATOM   1769  CG1 ILE   116      68.680  70.893 114.109  1.00  0.00           C  
ATOM   1770  CG2 ILE   116      70.095  71.579 112.122  1.00  0.00           C  
ATOM   1771  CD1 ILE   116      67.276  70.803 113.454  1.00  0.00           C  
ATOM   1772  H   ILE   116      69.512  74.208 115.768  1.00  0.00           H  
ATOM   1773  HA  ILE   116      71.161  71.875 114.759  1.00  0.00           H  
ATOM   1774  HB  ILE   116      68.757  72.941 113.279  1.00  0.00           H  
ATOM   1775 HG12 ILE   116      69.207  69.965 113.887  1.00  0.00           H  
ATOM   1776 HG13 ILE   116      68.532  70.984 115.185  1.00  0.00           H  
ATOM   1777 HG21 ILE   116      69.469  71.107 111.365  1.00  0.00           H  
ATOM   1778 HG22 ILE   116      70.513  72.382 111.516  1.00  0.00           H  
ATOM   1779 HG23 ILE   116      70.840  70.859 112.461  1.00  0.00           H  
ATOM   1780 HD11 ILE   116      66.660  70.149 114.071  1.00  0.00           H  
ATOM   1781 HD12 ILE   116      66.751  71.756 113.389  1.00  0.00           H  
ATOM   1782 HD13 ILE   116      67.287  70.286 112.494  1.00  0.00           H  
ATOM   1783  N   SER   117      72.498  73.350 113.060  1.00  0.00           N  
ATOM   1784  CA  SER   117      73.356  74.144 112.245  1.00  0.00           C  
ATOM   1785  C   SER   117      74.206  73.401 111.167  1.00  0.00           C  
ATOM   1786  O   SER   117      74.593  72.271 111.421  1.00  0.00           O  
ATOM   1787  CB  SER   117      74.330  74.944 113.184  1.00  0.00           C  
ATOM   1788  OG  SER   117      74.886  75.998 112.457  1.00  0.00           O  
ATOM   1789  H   SER   117      72.685  72.358 113.087  1.00  0.00           H  
ATOM   1790  HA  SER   117      72.729  74.886 111.750  1.00  0.00           H  
ATOM   1791  HB2 SER   117      73.690  75.350 113.966  1.00  0.00           H  
ATOM   1792  HB3 SER   117      75.045  74.212 113.558  1.00  0.00           H  
ATOM   1793  HG  SER   117      75.732  75.726 112.094  1.00  0.00           H  
ATOM   1794  N   LEU   118      74.427  74.009 109.956  1.00  0.00           N  
ATOM   1795  CA  LEU   118      74.953  73.357 108.751  1.00  0.00           C  
ATOM   1796  C   LEU   118      76.236  74.163 108.287  1.00  0.00           C  
ATOM   1797  O   LEU   118      76.103  75.167 107.658  1.00  0.00           O  
ATOM   1798  CB  LEU   118      73.847  73.392 107.645  1.00  0.00           C  
ATOM   1799  CG  LEU   118      74.234  72.717 106.341  1.00  0.00           C  
ATOM   1800  CD1 LEU   118      74.688  71.193 106.604  1.00  0.00           C  
ATOM   1801  CD2 LEU   118      73.094  72.841 105.333  1.00  0.00           C  
ATOM   1802  H   LEU   118      74.042  74.938 109.856  1.00  0.00           H  
ATOM   1803  HA  LEU   118      75.253  72.325 108.933  1.00  0.00           H  
ATOM   1804  HB2 LEU   118      72.963  72.954 108.108  1.00  0.00           H  
ATOM   1805  HB3 LEU   118      73.588  74.425 107.410  1.00  0.00           H  
ATOM   1806  HG  LEU   118      75.039  73.201 105.787  1.00  0.00           H  
ATOM   1807 HD11 LEU   118      74.902  70.781 105.618  1.00  0.00           H  
ATOM   1808 HD12 LEU   118      75.609  71.137 107.184  1.00  0.00           H  
ATOM   1809 HD13 LEU   118      73.891  70.592 107.041  1.00  0.00           H  
ATOM   1810 HD21 LEU   118      73.434  72.582 104.330  1.00  0.00           H  
ATOM   1811 HD22 LEU   118      72.282  72.115 105.369  1.00  0.00           H  
ATOM   1812 HD23 LEU   118      72.691  73.853 105.363  1.00  0.00           H  
ATOM   1813  N   ASP   119      77.487  73.730 108.557  1.00  0.00           N  
ATOM   1814  CA  ASP   119      78.636  74.652 108.597  1.00  0.00           C  
ATOM   1815  C   ASP   119      79.685  74.394 107.540  1.00  0.00           C  
ATOM   1816  O   ASP   119      79.934  73.227 107.074  1.00  0.00           O  
ATOM   1817  CB  ASP   119      79.108  74.552 110.090  1.00  0.00           C  
ATOM   1818  CG  ASP   119      78.101  75.190 111.101  1.00  0.00           C  
ATOM   1819  OD1 ASP   119      78.080  74.959 112.307  1.00  0.00           O  
ATOM   1820  OD2 ASP   119      77.217  76.017 110.664  1.00  0.00           O1-
ATOM   1821  H   ASP   119      77.444  72.850 109.051  1.00  0.00           H  
ATOM   1822  HA  ASP   119      78.202  75.627 108.377  1.00  0.00           H  
ATOM   1823  HB2 ASP   119      79.342  73.532 110.396  1.00  0.00           H  
ATOM   1824  HB3 ASP   119      79.995  75.182 110.145  1.00  0.00           H  
ATOM   1825  N   VAL   120      80.435  75.402 107.082  1.00  0.00           N  
ATOM   1826  CA  VAL   120      81.444  75.393 106.044  1.00  0.00           C  
ATOM   1827  C   VAL   120      82.716  76.104 106.521  1.00  0.00           C  
ATOM   1828  O   VAL   120      82.644  76.859 107.454  1.00  0.00           O  
ATOM   1829  CB  VAL   120      80.969  75.869 104.690  1.00  0.00           C  
ATOM   1830  CG1 VAL   120      80.149  74.730 103.982  1.00  0.00           C  
ATOM   1831  CG2 VAL   120      80.147  77.212 104.637  1.00  0.00           C  
ATOM   1832  H   VAL   120      80.227  76.274 107.548  1.00  0.00           H  
ATOM   1833  HA  VAL   120      81.856  74.393 105.913  1.00  0.00           H  
ATOM   1834  HB  VAL   120      81.838  75.908 104.032  1.00  0.00           H  
ATOM   1835 HG11 VAL   120      79.277  74.514 104.601  1.00  0.00           H  
ATOM   1836 HG12 VAL   120      79.856  75.036 102.978  1.00  0.00           H  
ATOM   1837 HG13 VAL   120      80.723  73.805 103.927  1.00  0.00           H  
ATOM   1838 HG21 VAL   120      80.756  78.011 105.061  1.00  0.00           H  
ATOM   1839 HG22 VAL   120      79.968  77.392 103.577  1.00  0.00           H  
ATOM   1840 HG23 VAL   120      79.220  77.046 105.185  1.00  0.00           H  
ATOM   1841  N   ASP   121      83.802  75.912 105.818  1.00  0.00           N  
ATOM   1842  CA  ASP   121      84.912  76.833 105.790  1.00  0.00           C  
ATOM   1843  C   ASP   121      84.657  78.090 104.973  1.00  0.00           C  
ATOM   1844  O   ASP   121      84.976  78.159 103.791  1.00  0.00           O  
ATOM   1845  CB  ASP   121      86.170  76.064 105.320  1.00  0.00           C  
ATOM   1846  CG  ASP   121      87.396  76.906 105.125  1.00  0.00           C  
ATOM   1847  OD1 ASP   121      87.724  77.805 105.955  1.00  0.00           O  
ATOM   1848  OD2 ASP   121      88.144  76.678 104.174  1.00  0.00           O1-
ATOM   1849  H   ASP   121      83.803  75.185 105.117  1.00  0.00           H  
ATOM   1850  HA  ASP   121      85.197  77.043 106.821  1.00  0.00           H  
ATOM   1851  HB2 ASP   121      86.400  75.250 106.008  1.00  0.00           H  
ATOM   1852  HB3 ASP   121      85.853  75.515 104.434  1.00  0.00           H  
ATOM   1853  N   ALA   122      83.867  79.021 105.543  1.00  0.00           N  
ATOM   1854  CA  ALA   122      83.485  80.242 104.877  1.00  0.00           C  
ATOM   1855  C   ALA   122      84.671  81.219 104.641  1.00  0.00           C  
ATOM   1856  O   ALA   122      84.723  81.913 103.610  1.00  0.00           O  
ATOM   1857  CB  ALA   122      82.437  80.950 105.755  1.00  0.00           C  
ATOM   1858  H   ALA   122      83.738  78.985 106.544  1.00  0.00           H  
ATOM   1859  HA  ALA   122      83.019  80.053 103.911  1.00  0.00           H  
ATOM   1860  HB1 ALA   122      81.582  80.288 105.897  1.00  0.00           H  
ATOM   1861  HB2 ALA   122      82.784  80.960 106.788  1.00  0.00           H  
ATOM   1862  HB3 ALA   122      82.265  81.915 105.278  1.00  0.00           H  
ATOM   1863  N   ASP   123      85.543  81.383 105.671  1.00  0.00           N  
ATOM   1864  CA  ASP   123      86.618  82.358 105.660  1.00  0.00           C  
ATOM   1865  C   ASP   123      87.930  81.760 104.987  1.00  0.00           C  
ATOM   1866  O   ASP   123      88.981  82.419 105.091  1.00  0.00           O  
ATOM   1867  CB  ASP   123      86.785  82.939 107.035  1.00  0.00           C  
ATOM   1868  CG  ASP   123      87.249  82.039 108.182  1.00  0.00           C  
ATOM   1869  OD1 ASP   123      87.846  80.905 107.945  1.00  0.00           O  
ATOM   1870  OD2 ASP   123      87.311  82.460 109.371  1.00  0.00           O1-
ATOM   1871  H   ASP   123      85.602  80.595 106.300  1.00  0.00           H  
ATOM   1872  HA  ASP   123      86.335  83.118 104.931  1.00  0.00           H  
ATOM   1873  HB2 ASP   123      87.433  83.814 106.989  1.00  0.00           H  
ATOM   1874  HB3 ASP   123      85.786  83.317 107.252  1.00  0.00           H  
ATOM   1875  N   ARG   124      87.877  80.696 104.223  1.00  0.00           N  
ATOM   1876  CA  ARG   124      88.858  80.377 103.197  1.00  0.00           C  
ATOM   1877  C   ARG   124      90.236  80.082 103.749  1.00  0.00           C  
ATOM   1878  O   ARG   124      91.212  80.715 103.488  1.00  0.00           O  
ATOM   1879  CB  ARG   124      88.927  81.374 102.006  1.00  0.00           C  
ATOM   1880  CG  ARG   124      87.669  81.550 101.255  1.00  0.00           C  
ATOM   1881  CD  ARG   124      87.286  82.921 100.653  1.00  0.00           C  
ATOM   1882  NE  ARG   124      86.001  82.850  99.932  1.00  0.00           N  
ATOM   1883  CZ  ARG   124      85.454  83.778  99.197  1.00  0.00           C  
ATOM   1884  NH1 ARG   124      86.027  84.900  98.977  1.00  0.00           N1+
ATOM   1885  NH2 ARG   124      84.247  83.623  98.741  1.00  0.00           N  
ATOM   1886  H   ARG   124      87.002  80.193 104.202  1.00  0.00           H  
ATOM   1887  HA  ARG   124      88.584  79.379 102.856  1.00  0.00           H  
ATOM   1888  HB2 ARG   124      89.223  82.319 102.461  1.00  0.00           H  
ATOM   1889  HB3 ARG   124      89.679  81.027 101.297  1.00  0.00           H  
ATOM   1890  HG2 ARG   124      87.435  80.775 100.525  1.00  0.00           H  
ATOM   1891  HG3 ARG   124      86.879  81.336 101.975  1.00  0.00           H  
ATOM   1892  HD2 ARG   124      87.207  83.701 101.410  1.00  0.00           H  
ATOM   1893  HD3 ARG   124      88.026  83.233  99.916  1.00  0.00           H  
ATOM   1894  HE  ARG   124      85.436  82.018 100.030  1.00  0.00           H  
ATOM   1895 HH11 ARG   124      86.973  85.079  99.284  1.00  0.00           H  
ATOM   1896 HH12 ARG   124      85.514  85.462  98.314  1.00  0.00           H  
ATOM   1897 HH21 ARG   124      83.774  82.805  99.097  1.00  0.00           H  
ATOM   1898 HH22 ARG   124      83.768  84.346  98.224  1.00  0.00           H  
ATOM   1899  N   ASP   125      90.347  79.158 104.674  1.00  0.00           N  
ATOM   1900  CA  ASP   125      91.615  78.677 105.234  1.00  0.00           C  
ATOM   1901  C   ASP   125      91.742  77.142 105.502  1.00  0.00           C  
ATOM   1902  O   ASP   125      92.774  76.676 106.029  1.00  0.00           O  
ATOM   1903  CB  ASP   125      91.945  79.577 106.448  1.00  0.00           C  
ATOM   1904  CG  ASP   125      91.145  79.294 107.683  1.00  0.00           C  
ATOM   1905  OD1 ASP   125      90.167  78.558 107.646  1.00  0.00           O  
ATOM   1906  OD2 ASP   125      91.477  79.836 108.765  1.00  0.00           O1-
ATOM   1907  H   ASP   125      89.461  78.794 104.993  1.00  0.00           H  
ATOM   1908  HA  ASP   125      92.452  78.899 104.572  1.00  0.00           H  
ATOM   1909  HB2 ASP   125      92.994  79.395 106.681  1.00  0.00           H  
ATOM   1910  HB3 ASP   125      91.887  80.633 106.185  1.00  0.00           H  
ATOM   1911  N   GLY   126      90.786  76.372 105.013  1.00  0.00           N  
ATOM   1912  CA  GLY   126      90.814  74.850 105.053  1.00  0.00           C  
ATOM   1913  C   GLY   126      90.074  74.133 106.186  1.00  0.00           C  
ATOM   1914  O   GLY   126      90.296  72.931 106.414  1.00  0.00           O  
ATOM   1915  H   GLY   126      89.904  76.759 104.709  1.00  0.00           H  
ATOM   1916  HA2 GLY   126      90.352  74.597 104.099  1.00  0.00           H  
ATOM   1917  HA3 GLY   126      91.791  74.379 104.948  1.00  0.00           H  
ATOM   1918  N   VAL   127      89.337  74.949 106.973  1.00  0.00           N  
ATOM   1919  CA  VAL   127      88.894  74.549 108.324  1.00  0.00           C  
ATOM   1920  C   VAL   127      87.528  75.081 108.651  1.00  0.00           C  
ATOM   1921  O   VAL   127      87.262  76.239 108.378  1.00  0.00           O  
ATOM   1922  CB  VAL   127      89.908  74.906 109.463  1.00  0.00           C  
ATOM   1923  CG1 VAL   127      89.460  74.425 110.918  1.00  0.00           C  
ATOM   1924  CG2 VAL   127      91.318  74.614 109.114  1.00  0.00           C  
ATOM   1925  H   VAL   127      89.255  75.863 106.552  1.00  0.00           H  
ATOM   1926  HA  VAL   127      88.794  73.464 108.317  1.00  0.00           H  
ATOM   1927  HB  VAL   127      89.846  75.994 109.494  1.00  0.00           H  
ATOM   1928 HG11 VAL   127      90.243  74.720 111.617  1.00  0.00           H  
ATOM   1929 HG12 VAL   127      88.510  74.871 111.209  1.00  0.00           H  
ATOM   1930 HG13 VAL   127      89.330  73.343 110.920  1.00  0.00           H  
ATOM   1931 HG21 VAL   127      91.912  75.076 109.903  1.00  0.00           H  
ATOM   1932 HG22 VAL   127      91.518  73.543 109.097  1.00  0.00           H  
ATOM   1933 HG23 VAL   127      91.636  75.037 108.161  1.00  0.00           H  
ATOM   1934  N   VAL   128      86.641  74.186 109.020  1.00  0.00           N  
ATOM   1935  CA  VAL   128      85.189  74.670 109.101  1.00  0.00           C  
ATOM   1936  C   VAL   128      84.891  75.774 110.231  1.00  0.00           C  
ATOM   1937  O   VAL   128      85.468  75.673 111.307  1.00  0.00           O  
ATOM   1938  CB  VAL   128      84.220  73.353 109.184  1.00  0.00           C  
ATOM   1939  CG1 VAL   128      82.855  73.674 109.863  1.00  0.00           C  
ATOM   1940  CG2 VAL   128      83.989  72.730 107.805  1.00  0.00           C  
ATOM   1941  H   VAL   128      86.840  73.209 109.182  1.00  0.00           H  
ATOM   1942  HA  VAL   128      84.884  75.243 108.225  1.00  0.00           H  
ATOM   1943  HB  VAL   128      84.776  72.599 109.741  1.00  0.00           H  
ATOM   1944 HG11 VAL   128      82.939  73.819 110.940  1.00  0.00           H  
ATOM   1945 HG12 VAL   128      82.370  74.565 109.465  1.00  0.00           H  
ATOM   1946 HG13 VAL   128      82.101  72.951 109.553  1.00  0.00           H  
ATOM   1947 HG21 VAL   128      83.481  73.386 107.098  1.00  0.00           H  
ATOM   1948 HG22 VAL   128      84.925  72.530 107.283  1.00  0.00           H  
ATOM   1949 HG23 VAL   128      83.482  71.788 108.014  1.00  0.00           H  
ATOM   1950  N   GLU   129      84.067  76.780 109.966  1.00  0.00           N  
ATOM   1951  CA  GLU   129      83.570  77.859 110.948  1.00  0.00           C  
ATOM   1952  C   GLU   129      82.473  77.452 111.913  1.00  0.00           C  
ATOM   1953  O   GLU   129      81.950  76.328 111.783  1.00  0.00           O  
ATOM   1954  CB  GLU   129      83.192  79.047 110.052  1.00  0.00           C  
ATOM   1955  CG  GLU   129      84.177  80.031 109.580  1.00  0.00           C  
ATOM   1956  CD  GLU   129      85.439  79.345 109.043  1.00  0.00           C  
ATOM   1957  OE1 GLU   129      86.396  79.060 109.875  1.00  0.00           O  
ATOM   1958  OE2 GLU   129      85.538  79.025 107.843  1.00  0.00           O1-
ATOM   1959  H   GLU   129      83.604  76.755 109.068  1.00  0.00           H  
ATOM   1960  HA  GLU   129      84.433  78.212 111.513  1.00  0.00           H  
ATOM   1961  HB2 GLU   129      82.656  78.645 109.193  1.00  0.00           H  
ATOM   1962  HB3 GLU   129      82.393  79.641 110.496  1.00  0.00           H  
ATOM   1963  HG2 GLU   129      83.637  80.556 108.792  1.00  0.00           H  
ATOM   1964  HG3 GLU   129      84.432  80.730 110.377  1.00  0.00           H  
ATOM   1965  N   LYS   130      82.193  78.289 113.018  1.00  0.00           N  
ATOM   1966  CA  LYS   130      81.052  78.226 113.866  1.00  0.00           C  
ATOM   1967  C   LYS   130      80.533  79.537 114.267  1.00  0.00           C  
ATOM   1968  O   LYS   130      81.282  80.503 114.345  1.00  0.00           O  
ATOM   1969  CB  LYS   130      81.553  77.430 115.191  1.00  0.00           C  
ATOM   1970  CG  LYS   130      80.353  76.879 115.998  1.00  0.00           C  
ATOM   1971  CD  LYS   130      80.647  76.357 117.372  1.00  0.00           C  
ATOM   1972  CE  LYS   130      81.263  74.947 117.351  1.00  0.00           C  
ATOM   1973  NZ  LYS   130      82.020  74.691 118.649  1.00  0.00           N1+
ATOM   1974  H   LYS   130      82.771  79.116 113.058  1.00  0.00           H  
ATOM   1975  HA  LYS   130      80.249  77.609 113.463  1.00  0.00           H  
ATOM   1976  HB2 LYS   130      82.287  76.701 114.847  1.00  0.00           H  
ATOM   1977  HB3 LYS   130      82.139  78.137 115.778  1.00  0.00           H  
ATOM   1978  HG2 LYS   130      79.689  77.724 116.181  1.00  0.00           H  
ATOM   1979  HG3 LYS   130      79.765  76.122 115.479  1.00  0.00           H  
ATOM   1980  HD2 LYS   130      81.248  77.185 117.748  1.00  0.00           H  
ATOM   1981  HD3 LYS   130      79.717  76.337 117.941  1.00  0.00           H  
ATOM   1982  HE2 LYS   130      80.486  74.237 117.070  1.00  0.00           H  
ATOM   1983  HE3 LYS   130      82.107  74.995 116.663  1.00  0.00           H  
ATOM   1984  HZ1 LYS   130      82.786  75.335 118.787  1.00  0.00           H  
ATOM   1985  HZ2 LYS   130      81.276  74.821 119.319  1.00  0.00           H  
ATOM   1986  HZ3 LYS   130      82.494  73.807 118.761  1.00  0.00           H  
ATOM   1987  N   ASN   131      79.249  79.632 114.281  1.00  0.00           N  
ATOM   1988  CA  ASN   131      78.375  80.787 114.428  1.00  0.00           C  
ATOM   1989  C   ASN   131      78.421  81.911 113.365  1.00  0.00           C  
ATOM   1990  O   ASN   131      78.123  83.085 113.666  1.00  0.00           O  
ATOM   1991  CB  ASN   131      78.328  81.314 115.878  1.00  0.00           C  
ATOM   1992  CG  ASN   131      78.509  80.337 117.024  1.00  0.00           C  
ATOM   1993  ND2 ASN   131      77.373  79.712 117.352  1.00  0.00           N  
ATOM   1994  OD1 ASN   131      79.527  80.172 117.665  1.00  0.00           O  
ATOM   1995  H   ASN   131      78.751  78.755 114.243  1.00  0.00           H  
ATOM   1996  HA  ASN   131      77.426  80.260 114.328  1.00  0.00           H  
ATOM   1997  HB2 ASN   131      79.111  82.063 115.994  1.00  0.00           H  
ATOM   1998  HB3 ASN   131      77.365  81.817 115.971  1.00  0.00           H  
ATOM   1999 HD21 ASN   131      77.288  78.845 117.863  1.00  0.00           H  
ATOM   2000 HD22 ASN   131      76.521  80.080 116.953  1.00  0.00           H  
ATOM   2001  N   ASN   132      78.896  81.557 112.151  1.00  0.00           N  
ATOM   2002  CA  ASN   132      79.428  82.531 111.114  1.00  0.00           C  
ATOM   2003  C   ASN   132      78.216  83.222 110.522  1.00  0.00           C  
ATOM   2004  O   ASN   132      77.242  82.555 110.142  1.00  0.00           O  
ATOM   2005  CB  ASN   132      80.296  81.781 110.133  1.00  0.00           C  
ATOM   2006  CG  ASN   132      80.826  82.685 109.051  1.00  0.00           C  
ATOM   2007  ND2 ASN   132      82.022  83.181 109.082  1.00  0.00           N  
ATOM   2008  OD1 ASN   132      80.194  82.833 108.055  1.00  0.00           O  
ATOM   2009  H   ASN   132      78.947  80.578 111.907  1.00  0.00           H  
ATOM   2010  HA  ASN   132      80.010  83.209 111.738  1.00  0.00           H  
ATOM   2011  HB2 ASN   132      81.222  81.424 110.582  1.00  0.00           H  
ATOM   2012  HB3 ASN   132      79.697  81.034 109.610  1.00  0.00           H  
ATOM   2013 HD21 ASN   132      82.365  83.569 108.214  1.00  0.00           H  
ATOM   2014 HD22 ASN   132      82.486  83.288 109.972  1.00  0.00           H  
ATOM   2015  N   PRO   133      78.211  84.554 110.160  1.00  0.00           N  
ATOM   2016  CA  PRO   133      77.052  85.306 109.741  1.00  0.00           C  
ATOM   2017  C   PRO   133      77.018  85.621 108.233  1.00  0.00           C  
ATOM   2018  O   PRO   133      76.364  86.604 107.803  1.00  0.00           O  
ATOM   2019  CB  PRO   133      77.060  86.665 110.547  1.00  0.00           C  
ATOM   2020  CG  PRO   133      78.554  86.989 110.544  1.00  0.00           C  
ATOM   2021  CD  PRO   133      79.136  85.585 110.760  1.00  0.00           C  
ATOM   2022  HA  PRO   133      76.109  84.848 110.041  1.00  0.00           H  
ATOM   2023  HB2 PRO   133      76.513  87.536 110.185  1.00  0.00           H  
ATOM   2024  HB3 PRO   133      76.797  86.424 111.577  1.00  0.00           H  
ATOM   2025  HG2 PRO   133      78.861  87.333 109.556  1.00  0.00           H  
ATOM   2026  HG3 PRO   133      78.868  87.684 111.323  1.00  0.00           H  
ATOM   2027  HD2 PRO   133      80.134  85.441 110.347  1.00  0.00           H  
ATOM   2028  HD3 PRO   133      79.141  85.483 111.845  1.00  0.00           H  
ATOM   2029  N   LYS   134      77.850  84.955 107.417  1.00  0.00           N  
ATOM   2030  CA  LYS   134      78.315  85.131 105.981  1.00  0.00           C  
ATOM   2031  C   LYS   134      78.207  83.844 105.078  1.00  0.00           C  
ATOM   2032  O   LYS   134      78.110  83.920 103.852  1.00  0.00           O  
ATOM   2033  CB  LYS   134      79.745  85.728 105.919  1.00  0.00           C  
ATOM   2034  CG  LYS   134      79.858  87.141 106.484  1.00  0.00           C  
ATOM   2035  CD  LYS   134      81.311  87.658 106.456  1.00  0.00           C  
ATOM   2036  CE  LYS   134      81.199  89.088 106.905  1.00  0.00           C  
ATOM   2037  NZ  LYS   134      80.861  89.342 108.354  1.00  0.00           N1+
ATOM   2038  H   LYS   134      78.317  84.165 107.841  1.00  0.00           H  
ATOM   2039  HA  LYS   134      77.638  85.829 105.490  1.00  0.00           H  
ATOM   2040  HB2 LYS   134      80.363  85.021 106.472  1.00  0.00           H  
ATOM   2041  HB3 LYS   134      80.079  85.712 104.882  1.00  0.00           H  
ATOM   2042  HG2 LYS   134      79.244  87.824 105.896  1.00  0.00           H  
ATOM   2043  HG3 LYS   134      79.448  87.168 107.493  1.00  0.00           H  
ATOM   2044  HD2 LYS   134      82.012  87.105 107.080  1.00  0.00           H  
ATOM   2045  HD3 LYS   134      81.729  87.600 105.451  1.00  0.00           H  
ATOM   2046  HE2 LYS   134      82.163  89.546 106.682  1.00  0.00           H  
ATOM   2047  HE3 LYS   134      80.579  89.731 106.279  1.00  0.00           H  
ATOM   2048  HZ1 LYS   134      80.829  90.335 108.537  1.00  0.00           H  
ATOM   2049  HZ2 LYS   134      79.968  88.948 108.612  1.00  0.00           H  
ATOM   2050  HZ3 LYS   134      81.451  88.844 109.005  1.00  0.00           H  
ATOM   2051  N   LYS   135      78.142  82.671 105.660  1.00  0.00           N  
ATOM   2052  CA  LYS   135      78.096  81.338 104.929  1.00  0.00           C  
ATOM   2053  C   LYS   135      77.048  81.121 103.887  1.00  0.00           C  
ATOM   2054  O   LYS   135      77.316  80.497 102.860  1.00  0.00           O  
ATOM   2055  CB  LYS   135      78.109  80.257 105.999  1.00  0.00           C  
ATOM   2056  CG  LYS   135      76.803  80.096 106.845  1.00  0.00           C  
ATOM   2057  CD  LYS   135      76.936  79.086 107.988  1.00  0.00           C  
ATOM   2058  CE  LYS   135      75.531  78.769 108.577  1.00  0.00           C  
ATOM   2059  NZ  LYS   135      75.519  77.343 109.032  1.00  0.00           N1+
ATOM   2060  H   LYS   135      78.239  82.766 106.661  1.00  0.00           H  
ATOM   2061  HA  LYS   135      79.098  81.238 104.512  1.00  0.00           H  
ATOM   2062  HB2 LYS   135      78.485  79.369 105.490  1.00  0.00           H  
ATOM   2063  HB3 LYS   135      78.857  80.448 106.768  1.00  0.00           H  
ATOM   2064  HG2 LYS   135      76.389  81.024 107.241  1.00  0.00           H  
ATOM   2065  HG3 LYS   135      76.009  79.735 106.191  1.00  0.00           H  
ATOM   2066  HD2 LYS   135      77.428  78.188 107.613  1.00  0.00           H  
ATOM   2067  HD3 LYS   135      77.610  79.453 108.763  1.00  0.00           H  
ATOM   2068  HE2 LYS   135      75.139  79.473 109.311  1.00  0.00           H  
ATOM   2069  HE3 LYS   135      74.808  78.832 107.764  1.00  0.00           H  
ATOM   2070  HZ1 LYS   135      75.656  76.627 108.333  1.00  0.00           H  
ATOM   2071  HZ2 LYS   135      76.126  77.278 109.836  1.00  0.00           H  
ATOM   2072  HZ3 LYS   135      74.646  76.958 109.364  1.00  0.00           H  
ATOM   2073  N   ALA   136      75.867  81.792 104.119  1.00  0.00           N  
ATOM   2074  CA  ALA   136      74.796  81.792 103.121  1.00  0.00           C  
ATOM   2075  C   ALA   136      75.070  82.630 101.837  1.00  0.00           C  
ATOM   2076  O   ALA   136      74.231  82.569 100.942  1.00  0.00           O  
ATOM   2077  CB  ALA   136      73.534  82.331 103.783  1.00  0.00           C  
ATOM   2078  H   ALA   136      75.729  82.475 104.850  1.00  0.00           H  
ATOM   2079  HA  ALA   136      74.588  80.751 102.873  1.00  0.00           H  
ATOM   2080  HB1 ALA   136      72.646  82.212 103.162  1.00  0.00           H  
ATOM   2081  HB2 ALA   136      73.284  81.937 104.769  1.00  0.00           H  
ATOM   2082  HB3 ALA   136      73.629  83.393 104.010  1.00  0.00           H  
ATOM   2083  N   SER   137      76.241  83.274 101.748  1.00  0.00           N  
ATOM   2084  CA  SER   137      76.586  84.171 100.664  1.00  0.00           C  
ATOM   2085  C   SER   137      77.994  84.039 100.170  1.00  0.00           C  
ATOM   2086  O   SER   137      78.819  83.469 100.903  1.00  0.00           O  
ATOM   2087  CB  SER   137      76.329  85.654 101.069  1.00  0.00           C  
ATOM   2088  OG  SER   137      74.956  85.939 101.323  1.00  0.00           O  
ATOM   2089  H   SER   137      76.888  83.188 102.519  1.00  0.00           H  
ATOM   2090  HA  SER   137      75.910  84.046  99.818  1.00  0.00           H  
ATOM   2091  HB2 SER   137      76.947  85.865 101.941  1.00  0.00           H  
ATOM   2092  HB3 SER   137      76.684  86.308 100.272  1.00  0.00           H  
ATOM   2093  HG  SER   137      74.650  86.156 100.440  1.00  0.00           H  
ATOM   2094  N   TRP   138      78.250  84.622  98.994  1.00  0.00           N  
ATOM   2095  CA  TRP   138      79.540  84.519  98.388  1.00  0.00           C  
ATOM   2096  C   TRP   138      80.078  85.804  97.956  1.00  0.00           C  
ATOM   2097  O   TRP   138      79.854  86.187  96.779  1.00  0.00           O  
ATOM   2098  CB  TRP   138      79.414  83.381  97.299  1.00  0.00           C  
ATOM   2099  CG  TRP   138      80.664  82.581  97.183  1.00  0.00           C  
ATOM   2100  CD1 TRP   138      80.693  81.281  97.495  1.00  0.00           C  
ATOM   2101  CD2 TRP   138      81.964  82.892  96.523  1.00  0.00           C  
ATOM   2102  CE2 TRP   138      82.761  81.748  96.635  1.00  0.00           C  
ATOM   2103  CE3 TRP   138      82.471  84.056  95.967  1.00  0.00           C  
ATOM   2104  NE1 TRP   138      81.947  80.744  97.194  1.00  0.00           N  
ATOM   2105  CZ2 TRP   138      84.100  81.811  96.197  1.00  0.00           C  
ATOM   2106  CZ3 TRP   138      83.798  84.106  95.518  1.00  0.00           C  
ATOM   2107  CH2 TRP   138      84.603  82.965  95.620  1.00  0.00           C  
ATOM   2108  H   TRP   138      77.580  85.132  98.435  1.00  0.00           H  
ATOM   2109  HA  TRP   138      80.148  84.039  99.155  1.00  0.00           H  
ATOM   2110  HB2 TRP   138      78.501  82.808  97.463  1.00  0.00           H  
ATOM   2111  HB3 TRP   138      79.217  83.960  96.397  1.00  0.00           H  
ATOM   2112  HD1 TRP   138      79.970  80.664  98.006  1.00  0.00           H  
ATOM   2113  HE1 TRP   138      82.211  79.796  97.421  1.00  0.00           H  
ATOM   2114  HE3 TRP   138      81.788  84.892  95.962  1.00  0.00           H  
ATOM   2115  HZ2 TRP   138      84.707  80.920  96.128  1.00  0.00           H  
ATOM   2116  HZ3 TRP   138      84.181  85.052  95.165  1.00  0.00           H  
ATOM   2117  HH2 TRP   138      85.619  82.887  95.262  1.00  0.00           H  
ATOM   2118  N   THR   139      80.806  86.458  98.841  1.00  0.00           N  
ATOM   2119  CA  THR   139      81.573  87.626  98.467  1.00  0.00           C  
ATOM   2120  C   THR   139      83.026  87.283  98.042  1.00  0.00           C  
ATOM   2121  O   THR   139      83.622  86.231  98.295  1.00  0.00           O  
ATOM   2122  CB  THR   139      81.404  88.659  99.600  1.00  0.00           C  
ATOM   2123  CG2 THR   139      79.900  88.915  99.869  1.00  0.00           C  
ATOM   2124  OG1 THR   139      82.033  88.098 100.725  1.00  0.00           O  
ATOM   2125  H   THR   139      80.879  86.155  99.802  1.00  0.00           H  
ATOM   2126  HA  THR   139      81.079  88.141  97.643  1.00  0.00           H  
ATOM   2127  HB  THR   139      81.900  89.582  99.301  1.00  0.00           H  
ATOM   2128  HG1 THR   139      81.804  88.722 101.418  1.00  0.00           H  
ATOM   2129 HG21 THR   139      79.402  87.955 100.005  1.00  0.00           H  
ATOM   2130 HG22 THR   139      79.754  89.612 100.694  1.00  0.00           H  
ATOM   2131 HG23 THR   139      79.284  89.342  99.079  1.00  0.00           H  
ATOM   2132  N   TRP   140      83.549  88.288  97.324  1.00  0.00           N  
ATOM   2133  CA  TRP   140      84.860  88.414  96.628  1.00  0.00           C  
ATOM   2134  C   TRP   140      85.844  89.359  97.373  1.00  0.00           C  
ATOM   2135  O   TRP   140      85.571  90.025  98.344  1.00  0.00           O  
ATOM   2136  CB  TRP   140      84.444  89.025  95.226  1.00  0.00           C  
ATOM   2137  CG  TRP   140      83.844  88.096  94.228  1.00  0.00           C  
ATOM   2138  CD1 TRP   140      82.521  87.981  93.883  1.00  0.00           C  
ATOM   2139  CD2 TRP   140      84.597  87.119  93.464  1.00  0.00           C  
ATOM   2140  CE2 TRP   140      83.691  86.379  92.681  1.00  0.00           C  
ATOM   2141  CE3 TRP   140      85.976  86.804  93.305  1.00  0.00           C  
ATOM   2142  NE1 TRP   140      82.404  86.864  93.026  1.00  0.00           N  
ATOM   2143  CZ2 TRP   140      84.103  85.446  91.785  1.00  0.00           C  
ATOM   2144  CZ3 TRP   140      86.443  85.759  92.524  1.00  0.00           C  
ATOM   2145  CH2 TRP   140      85.446  85.027  91.780  1.00  0.00           C  
ATOM   2146  H   TRP   140      82.997  89.134  97.331  1.00  0.00           H  
ATOM   2147  HA  TRP   140      85.243  87.394  96.584  1.00  0.00           H  
ATOM   2148  HB2 TRP   140      83.825  89.923  95.229  1.00  0.00           H  
ATOM   2149  HB3 TRP   140      85.349  89.401  94.748  1.00  0.00           H  
ATOM   2150  HD1 TRP   140      81.736  88.581  94.320  1.00  0.00           H  
ATOM   2151  HE1 TRP   140      81.555  86.589  92.553  1.00  0.00           H  
ATOM   2152  HE3 TRP   140      86.662  87.414  93.874  1.00  0.00           H  
ATOM   2153  HZ2 TRP   140      83.331  84.924  91.239  1.00  0.00           H  
ATOM   2154  HZ3 TRP   140      87.499  85.541  92.470  1.00  0.00           H  
ATOM   2155  HH2 TRP   140      85.658  84.200  91.119  1.00  0.00           H  
ATOM   2156  N   GLY   141      87.121  89.485  96.926  1.00  0.00           N  
ATOM   2157  CA  GLY   141      88.201  90.193  97.558  1.00  0.00           C  
ATOM   2158  C   GLY   141      88.900  89.517  98.736  1.00  0.00           C  
ATOM   2159  O   GLY   141      88.347  88.505  99.224  1.00  0.00           O  
ATOM   2160  H   GLY   141      87.435  89.013  96.090  1.00  0.00           H  
ATOM   2161  HA2 GLY   141      88.971  90.416  96.819  1.00  0.00           H  
ATOM   2162  HA3 GLY   141      87.907  91.192  97.878  1.00  0.00           H  
ATOM   2163  N   PRO   142      90.084  90.023  99.251  1.00  0.00           N  
ATOM   2164  CA  PRO   142      90.942  89.391 100.214  1.00  0.00           C  
ATOM   2165  C   PRO   142      90.241  89.097 101.604  1.00  0.00           C  
ATOM   2166  O   PRO   142      90.751  88.268 102.302  1.00  0.00           O  
ATOM   2167  CB  PRO   142      92.212  90.303 100.314  1.00  0.00           C  
ATOM   2168  CG  PRO   142      92.168  91.042  99.075  1.00  0.00           C  
ATOM   2169  CD  PRO   142      90.661  91.233  98.749  1.00  0.00           C  
ATOM   2170  HA  PRO   142      91.253  88.400  99.883  1.00  0.00           H  
ATOM   2171  HB2 PRO   142      92.165  91.000 101.151  1.00  0.00           H  
ATOM   2172  HB3 PRO   142      93.109  89.684 100.331  1.00  0.00           H  
ATOM   2173  HG2 PRO   142      92.718  91.982  99.131  1.00  0.00           H  
ATOM   2174  HG3 PRO   142      92.482  90.485  98.192  1.00  0.00           H  
ATOM   2175  HD2 PRO   142      90.372  92.096  99.349  1.00  0.00           H  
ATOM   2176  HD3 PRO   142      90.533  91.310  97.670  1.00  0.00           H  
ATOM   2177  N   GLU   143      89.143  89.827 101.853  1.00  0.00           N  
ATOM   2178  CA  GLU   143      88.357  89.675 103.079  1.00  0.00           C  
ATOM   2179  C   GLU   143      86.976  89.112 102.843  1.00  0.00           C  
ATOM   2180  O   GLU   143      86.190  89.039 103.766  1.00  0.00           O  
ATOM   2181  CB  GLU   143      88.490  91.029 103.923  1.00  0.00           C  
ATOM   2182  CG  GLU   143      89.915  91.169 104.338  1.00  0.00           C  
ATOM   2183  CD  GLU   143      89.944  92.402 105.240  1.00  0.00           C  
ATOM   2184  OE1 GLU   143      89.517  93.490 104.759  1.00  0.00           O  
ATOM   2185  OE2 GLU   143      90.418  92.424 106.437  1.00  0.00           O1-
ATOM   2186  H   GLU   143      88.884  90.567 101.216  1.00  0.00           H  
ATOM   2187  HA  GLU   143      88.822  88.943 103.739  1.00  0.00           H  
ATOM   2188  HB2 GLU   143      88.240  91.800 103.194  1.00  0.00           H  
ATOM   2189  HB3 GLU   143      87.779  90.817 104.722  1.00  0.00           H  
ATOM   2190  HG2 GLU   143      90.218  90.261 104.860  1.00  0.00           H  
ATOM   2191  HG3 GLU   143      90.605  91.367 103.518  1.00  0.00           H  
ATOM   2192  N   GLY   144      86.588  88.754 101.593  1.00  0.00           N  
ATOM   2193  CA  GLY   144      85.409  87.962 101.194  1.00  0.00           C  
ATOM   2194  C   GLY   144      85.277  86.643 101.923  1.00  0.00           C  
ATOM   2195  O   GLY   144      86.255  86.073 102.473  1.00  0.00           O  
ATOM   2196  H   GLY   144      87.307  88.738 100.884  1.00  0.00           H  
ATOM   2197  HA2 GLY   144      84.520  88.520 101.492  1.00  0.00           H  
ATOM   2198  HA3 GLY   144      85.460  87.785 100.120  1.00  0.00           H  
ATOM   2199  N   GLN   145      84.129  86.085 101.773  1.00  0.00           N  
ATOM   2200  CA  GLN   145      83.701  84.851 102.496  1.00  0.00           C  
ATOM   2201  C   GLN   145      82.752  84.128 101.641  1.00  0.00           C  
ATOM   2202  O   GLN   145      82.108  84.722 100.706  1.00  0.00           O  
ATOM   2203  CB  GLN   145      83.130  85.236 103.908  1.00  0.00           C  
ATOM   2204  CG  GLN   145      84.044  85.860 104.985  1.00  0.00           C  
ATOM   2205  CD  GLN   145      83.853  85.312 106.463  1.00  0.00           C  
ATOM   2206  NE2 GLN   145      84.360  86.045 107.422  1.00  0.00           N  
ATOM   2207  OE1 GLN   145      83.261  84.325 106.798  1.00  0.00           O  
ATOM   2208  H   GLN   145      83.397  86.575 101.278  1.00  0.00           H  
ATOM   2209  HA  GLN   145      84.606  84.249 102.578  1.00  0.00           H  
ATOM   2210  HB2 GLN   145      82.265  85.883 103.762  1.00  0.00           H  
ATOM   2211  HB3 GLN   145      82.715  84.291 104.260  1.00  0.00           H  
ATOM   2212  HG2 GLN   145      85.113  85.775 104.790  1.00  0.00           H  
ATOM   2213  HG3 GLN   145      83.805  86.922 105.030  1.00  0.00           H  
ATOM   2214 HE21 GLN   145      84.246  85.549 108.295  1.00  0.00           H  
ATOM   2215 HE22 GLN   145      84.796  86.951 107.322  1.00  0.00           H  
ATOM   2216  N   GLY   146      82.740  82.815 101.801  1.00  0.00           N  
ATOM   2217  CA  GLY   146      81.909  81.906 101.095  1.00  0.00           C  
ATOM   2218  C   GLY   146      82.736  80.709 100.665  1.00  0.00           C  
ATOM   2219  O   GLY   146      83.838  80.923 100.085  1.00  0.00           O  
ATOM   2220  H   GLY   146      83.364  82.365 102.455  1.00  0.00           H  
ATOM   2221  HA2 GLY   146      81.176  81.544 101.815  1.00  0.00           H  
ATOM   2222  HA3 GLY   146      81.458  82.269 100.171  1.00  0.00           H  
ATOM   2223  N   ALA   147      82.320  79.470 100.907  1.00  0.00           N  
ATOM   2224  CA  ALA   147      83.092  78.213 100.761  1.00  0.00           C  
ATOM   2225  C   ALA   147      83.618  77.909  99.318  1.00  0.00           C  
ATOM   2226  O   ALA   147      82.806  78.049  98.395  1.00  0.00           O  
ATOM   2227  CB  ALA   147      82.334  77.105 101.307  1.00  0.00           C  
ATOM   2228  H   ALA   147      81.353  79.429 101.194  1.00  0.00           H  
ATOM   2229  HA  ALA   147      83.935  78.210 101.452  1.00  0.00           H  
ATOM   2230  HB1 ALA   147      82.995  76.239 101.346  1.00  0.00           H  
ATOM   2231  HB2 ALA   147      81.812  77.374 102.226  1.00  0.00           H  
ATOM   2232  HB3 ALA   147      81.550  76.765 100.631  1.00  0.00           H  
ATOM   2233  N   ILE   148      84.799  77.334  99.292  1.00  0.00           N  
ATOM   2234  CA  ILE   148      85.537  76.851  98.097  1.00  0.00           C  
ATOM   2235  C   ILE   148      85.441  75.306  97.891  1.00  0.00           C  
ATOM   2236  O   ILE   148      85.482  74.503  98.865  1.00  0.00           O  
ATOM   2237  CB  ILE   148      86.930  77.402  98.076  1.00  0.00           C  
ATOM   2238  CG1 ILE   148      86.978  78.937  98.143  1.00  0.00           C  
ATOM   2239  CG2 ILE   148      87.825  76.814  96.902  1.00  0.00           C  
ATOM   2240  CD1 ILE   148      88.342  79.714  97.985  1.00  0.00           C  
ATOM   2241  H   ILE   148      85.262  77.154 100.171  1.00  0.00           H  
ATOM   2242  HA  ILE   148      84.965  77.256  97.262  1.00  0.00           H  
ATOM   2243  HB  ILE   148      87.394  76.975  98.966  1.00  0.00           H  
ATOM   2244 HG12 ILE   148      86.380  79.365  97.339  1.00  0.00           H  
ATOM   2245 HG13 ILE   148      86.532  79.192  99.105  1.00  0.00           H  
ATOM   2246 HG21 ILE   148      87.423  77.104  95.930  1.00  0.00           H  
ATOM   2247 HG22 ILE   148      88.842  77.173  97.061  1.00  0.00           H  
ATOM   2248 HG23 ILE   148      87.949  75.732  96.932  1.00  0.00           H  
ATOM   2249 HD11 ILE   148      88.290  80.738  98.355  1.00  0.00           H  
ATOM   2250 HD12 ILE   148      89.197  79.282  98.505  1.00  0.00           H  
ATOM   2251 HD13 ILE   148      88.568  79.807  96.923  1.00  0.00           H  
ATOM   2252  N   LEU   149      85.349  74.731  96.704  1.00  0.00           N  
ATOM   2253  CA  LEU   149      85.315  73.322  96.361  1.00  0.00           C  
ATOM   2254  C   LEU   149      86.074  73.069  95.024  1.00  0.00           C  
ATOM   2255  O   LEU   149      86.000  73.839  94.140  1.00  0.00           O  
ATOM   2256  CB  LEU   149      83.930  72.803  96.288  1.00  0.00           C  
ATOM   2257  CG  LEU   149      83.588  71.416  95.762  1.00  0.00           C  
ATOM   2258  CD1 LEU   149      84.228  70.242  96.548  1.00  0.00           C  
ATOM   2259  CD2 LEU   149      82.036  71.305  95.826  1.00  0.00           C  
ATOM   2260  H   LEU   149      85.326  75.387  95.937  1.00  0.00           H  
ATOM   2261  HA  LEU   149      85.817  72.730  97.127  1.00  0.00           H  
ATOM   2262  HB2 LEU   149      83.533  72.764  97.302  1.00  0.00           H  
ATOM   2263  HB3 LEU   149      83.400  73.553  95.701  1.00  0.00           H  
ATOM   2264  HG  LEU   149      83.936  71.265  94.741  1.00  0.00           H  
ATOM   2265 HD11 LEU   149      85.303  70.336  96.390  1.00  0.00           H  
ATOM   2266 HD12 LEU   149      83.971  70.470  97.582  1.00  0.00           H  
ATOM   2267 HD13 LEU   149      83.871  69.264  96.228  1.00  0.00           H  
ATOM   2268 HD21 LEU   149      81.708  70.342  95.436  1.00  0.00           H  
ATOM   2269 HD22 LEU   149      81.667  71.395  96.848  1.00  0.00           H  
ATOM   2270 HD23 LEU   149      81.657  72.127  95.219  1.00  0.00           H  
ATOM   2271  N   LEU   150      86.896  71.979  94.913  1.00  0.00           N  
ATOM   2272  CA  LEU   150      87.613  71.573  93.685  1.00  0.00           C  
ATOM   2273  C   LEU   150      86.746  70.531  92.834  1.00  0.00           C  
ATOM   2274  O   LEU   150      85.836  70.001  93.344  1.00  0.00           O  
ATOM   2275  CB  LEU   150      88.980  70.912  94.002  1.00  0.00           C  
ATOM   2276  CG  LEU   150      90.215  71.671  94.545  1.00  0.00           C  
ATOM   2277  CD1 LEU   150      91.499  70.806  94.637  1.00  0.00           C  
ATOM   2278  CD2 LEU   150      90.476  72.853  93.592  1.00  0.00           C  
ATOM   2279  H   LEU   150      87.072  71.551  95.811  1.00  0.00           H  
ATOM   2280  HA  LEU   150      87.828  72.347  92.948  1.00  0.00           H  
ATOM   2281  HB2 LEU   150      88.763  70.190  94.789  1.00  0.00           H  
ATOM   2282  HB3 LEU   150      89.349  70.454  93.085  1.00  0.00           H  
ATOM   2283  HG  LEU   150      89.949  72.048  95.532  1.00  0.00           H  
ATOM   2284 HD11 LEU   150      91.547  70.200  95.542  1.00  0.00           H  
ATOM   2285 HD12 LEU   150      91.762  70.234  93.747  1.00  0.00           H  
ATOM   2286 HD13 LEU   150      92.357  71.476  94.685  1.00  0.00           H  
ATOM   2287 HD21 LEU   150      89.876  73.706  93.907  1.00  0.00           H  
ATOM   2288 HD22 LEU   150      91.503  73.215  93.624  1.00  0.00           H  
ATOM   2289 HD23 LEU   150      90.133  72.654  92.577  1.00  0.00           H  
ATOM   2290  N   VAL   151      87.050  70.308  91.542  1.00  0.00           N  
ATOM   2291  CA  VAL   151      86.542  69.109  90.828  1.00  0.00           C  
ATOM   2292  C   VAL   151      87.571  67.957  90.890  1.00  0.00           C  
ATOM   2293  O   VAL   151      88.764  68.212  90.625  1.00  0.00           O  
ATOM   2294  CB  VAL   151      86.337  69.360  89.330  1.00  0.00           C  
ATOM   2295  CG1 VAL   151      86.000  68.169  88.452  1.00  0.00           C  
ATOM   2296  CG2 VAL   151      85.118  70.330  89.127  1.00  0.00           C  
ATOM   2297  H   VAL   151      87.626  70.930  90.992  1.00  0.00           H  
ATOM   2298  HA  VAL   151      85.582  68.858  91.280  1.00  0.00           H  
ATOM   2299  HB  VAL   151      87.204  69.887  88.932  1.00  0.00           H  
ATOM   2300 HG11 VAL   151      85.072  67.750  88.843  1.00  0.00           H  
ATOM   2301 HG12 VAL   151      85.873  68.455  87.408  1.00  0.00           H  
ATOM   2302 HG13 VAL   151      86.830  67.465  88.508  1.00  0.00           H  
ATOM   2303 HG21 VAL   151      84.800  70.248  88.087  1.00  0.00           H  
ATOM   2304 HG22 VAL   151      84.271  70.056  89.756  1.00  0.00           H  
ATOM   2305 HG23 VAL   151      85.280  71.378  89.380  1.00  0.00           H  
ATOM   2306  N   ASN   152      87.147  66.813  91.306  1.00  0.00           N  
ATOM   2307  CA  ASN   152      87.981  65.597  91.593  1.00  0.00           C  
ATOM   2308  C   ASN   152      88.360  64.790  90.335  1.00  0.00           C  
ATOM   2309  O   ASN   152      88.125  63.611  90.144  1.00  0.00           O  
ATOM   2310  CB  ASN   152      87.197  64.790  92.636  1.00  0.00           C  
ATOM   2311  CG  ASN   152      88.080  63.826  93.359  1.00  0.00           C  
ATOM   2312  ND2 ASN   152      87.589  63.153  94.323  1.00  0.00           N  
ATOM   2313  OD1 ASN   152      89.318  63.706  93.129  1.00  0.00           O  
ATOM   2314  H   ASN   152      86.147  66.679  91.352  1.00  0.00           H  
ATOM   2315  HA  ASN   152      88.884  66.078  91.968  1.00  0.00           H  
ATOM   2316  HB2 ASN   152      86.810  65.437  93.423  1.00  0.00           H  
ATOM   2317  HB3 ASN   152      86.357  64.240  92.211  1.00  0.00           H  
ATOM   2318 HD21 ASN   152      88.257  62.581  94.820  1.00  0.00           H  
ATOM   2319 HD22 ASN   152      86.588  63.079  94.443  1.00  0.00           H  
ATOM   2320  N   CYS   153      89.072  65.569  89.496  1.00  0.00           N  
ATOM   2321  CA  CYS   153      89.506  65.213  88.092  1.00  0.00           C  
ATOM   2322  C   CYS   153      90.902  64.671  87.894  1.00  0.00           C  
ATOM   2323  O   CYS   153      91.239  64.530  86.729  1.00  0.00           O  
ATOM   2324  CB  CYS   153      89.147  66.347  87.103  1.00  0.00           C  
ATOM   2325  SG  CYS   153      89.878  67.856  87.680  1.00  0.00           S  
ATOM   2326  H   CYS   153      89.044  66.552  89.726  1.00  0.00           H  
ATOM   2327  HA  CYS   153      88.824  64.407  87.819  1.00  0.00           H  
ATOM   2328  HB2 CYS   153      89.573  66.077  86.137  1.00  0.00           H  
ATOM   2329  HB3 CYS   153      88.082  66.463  86.906  1.00  0.00           H  
ATOM   2330  HG  CYS   153      89.201  67.960  88.827  1.00  0.00           H  
ATOM   2331  N   ASP   154      91.638  64.410  88.971  1.00  0.00           N  
ATOM   2332  CA  ASP   154      92.897  63.612  88.897  1.00  0.00           C  
ATOM   2333  C   ASP   154      92.583  62.093  89.068  1.00  0.00           C  
ATOM   2334  O   ASP   154      91.434  61.750  89.001  1.00  0.00           O  
ATOM   2335  CB  ASP   154      93.962  64.135  89.860  1.00  0.00           C  
ATOM   2336  CG  ASP   154      93.629  64.048  91.312  1.00  0.00           C  
ATOM   2337  OD1 ASP   154      92.540  63.661  91.701  1.00  0.00           O  
ATOM   2338  OD2 ASP   154      94.461  64.248  92.181  1.00  0.00           O1-
ATOM   2339  H   ASP   154      91.314  64.697  89.884  1.00  0.00           H  
ATOM   2340  HA  ASP   154      93.358  63.701  87.913  1.00  0.00           H  
ATOM   2341  HB2 ASP   154      94.891  63.591  89.692  1.00  0.00           H  
ATOM   2342  HB3 ASP   154      94.207  65.177  89.655  1.00  0.00           H  
ATOM   2343  N   ARG   155      93.584  61.212  89.289  1.00  0.00           N  
ATOM   2344  CA  ARG   155      93.352  59.791  89.699  1.00  0.00           C  
ATOM   2345  C   ARG   155      94.299  59.129  90.713  1.00  0.00           C  
ATOM   2346  O   ARG   155      95.323  58.580  90.432  1.00  0.00           O  
ATOM   2347  CB  ARG   155      93.309  58.976  88.378  1.00  0.00           C  
ATOM   2348  CG  ARG   155      92.810  57.554  88.510  1.00  0.00           C  
ATOM   2349  CD  ARG   155      92.842  56.833  87.143  1.00  0.00           C  
ATOM   2350  NE  ARG   155      94.209  56.485  86.714  1.00  0.00           N  
ATOM   2351  CZ  ARG   155      94.657  56.427  85.464  1.00  0.00           C  
ATOM   2352  NH1 ARG   155      93.934  56.315  84.371  1.00  0.00           N1+
ATOM   2353  NH2 ARG   155      95.929  56.395  85.206  1.00  0.00           N  
ATOM   2354  H   ARG   155      94.551  61.460  89.135  1.00  0.00           H  
ATOM   2355  HA  ARG   155      92.394  59.778  90.220  1.00  0.00           H  
ATOM   2356  HB2 ARG   155      92.708  59.592  87.709  1.00  0.00           H  
ATOM   2357  HB3 ARG   155      94.294  59.044  87.917  1.00  0.00           H  
ATOM   2358  HG2 ARG   155      93.354  56.892  89.184  1.00  0.00           H  
ATOM   2359  HG3 ARG   155      91.798  57.684  88.893  1.00  0.00           H  
ATOM   2360  HD2 ARG   155      92.278  55.915  87.310  1.00  0.00           H  
ATOM   2361  HD3 ARG   155      92.392  57.518  86.425  1.00  0.00           H  
ATOM   2362  HE  ARG   155      94.876  56.352  87.461  1.00  0.00           H  
ATOM   2363 HH11 ARG   155      92.941  56.438  84.506  1.00  0.00           H  
ATOM   2364 HH12 ARG   155      94.263  56.639  83.472  1.00  0.00           H  
ATOM   2365 HH21 ARG   155      96.263  56.112  84.296  1.00  0.00           H  
ATOM   2366 HH22 ARG   155      96.626  56.353  85.935  1.00  0.00           H  
ATOM   2367  N   GLU   156      93.818  58.952  91.954  1.00  0.00           N  
ATOM   2368  CA  GLU   156      94.456  57.990  92.862  1.00  0.00           C  
ATOM   2369  C   GLU   156      93.858  56.627  92.736  1.00  0.00           C  
ATOM   2370  O   GLU   156      94.529  55.654  93.025  1.00  0.00           O  
ATOM   2371  CB  GLU   156      94.395  58.544  94.273  1.00  0.00           C  
ATOM   2372  CG  GLU   156      95.224  59.839  94.468  1.00  0.00           C  
ATOM   2373  CD  GLU   156      94.479  61.166  94.270  1.00  0.00           C  
ATOM   2374  OE1 GLU   156      95.204  62.223  94.236  1.00  0.00           O  
ATOM   2375  OE2 GLU   156      93.234  61.278  94.204  1.00  0.00           O1-
ATOM   2376  H   GLU   156      92.877  59.255  92.160  1.00  0.00           H  
ATOM   2377  HA  GLU   156      95.512  57.859  92.624  1.00  0.00           H  
ATOM   2378  HB2 GLU   156      93.350  58.623  94.574  1.00  0.00           H  
ATOM   2379  HB3 GLU   156      94.853  57.761  94.879  1.00  0.00           H  
ATOM   2380  HG2 GLU   156      95.427  59.869  95.538  1.00  0.00           H  
ATOM   2381  HG3 GLU   156      96.141  59.658  93.907  1.00  0.00           H  
ATOM   2382  N   THR   157      92.667  56.391  92.143  1.00  0.00           N  
ATOM   2383  CA  THR   157      91.902  55.116  92.199  1.00  0.00           C  
ATOM   2384  C   THR   157      92.311  54.021  91.153  1.00  0.00           C  
ATOM   2385  O   THR   157      92.340  54.446  90.018  1.00  0.00           O  
ATOM   2386  CB  THR   157      90.466  55.429  92.112  1.00  0.00           C  
ATOM   2387  CG2 THR   157      89.549  54.218  92.310  1.00  0.00           C  
ATOM   2388  OG1 THR   157      89.938  56.418  92.931  1.00  0.00           O  
ATOM   2389  H   THR   157      92.226  57.199  91.728  1.00  0.00           H  
ATOM   2390  HA  THR   157      92.032  54.586  93.143  1.00  0.00           H  
ATOM   2391  HB  THR   157      90.448  55.834  91.100  1.00  0.00           H  
ATOM   2392  HG1 THR   157      90.137  57.217  92.439  1.00  0.00           H  
ATOM   2393 HG21 THR   157      89.813  53.478  91.555  1.00  0.00           H  
ATOM   2394 HG22 THR   157      89.576  53.811  93.321  1.00  0.00           H  
ATOM   2395 HG23 THR   157      88.515  54.541  92.189  1.00  0.00           H  
ATOM   2396  N   PRO   158      92.642  52.770  91.486  1.00  0.00           N  
ATOM   2397  CA  PRO   158      92.961  51.661  90.627  1.00  0.00           C  
ATOM   2398  C   PRO   158      91.697  50.904  90.046  1.00  0.00           C  
ATOM   2399  O   PRO   158      91.898  50.205  89.069  1.00  0.00           O  
ATOM   2400  CB  PRO   158      93.831  50.720  91.539  1.00  0.00           C  
ATOM   2401  CG  PRO   158      93.160  50.836  92.835  1.00  0.00           C  
ATOM   2402  CD  PRO   158      92.863  52.377  92.906  1.00  0.00           C  
ATOM   2403  HA  PRO   158      93.494  51.956  89.723  1.00  0.00           H  
ATOM   2404  HB2 PRO   158      93.735  49.684  91.214  1.00  0.00           H  
ATOM   2405  HB3 PRO   158      94.869  51.050  91.582  1.00  0.00           H  
ATOM   2406  HG2 PRO   158      92.193  50.333  92.858  1.00  0.00           H  
ATOM   2407  HG3 PRO   158      93.823  50.611  93.670  1.00  0.00           H  
ATOM   2408  HD2 PRO   158      91.884  52.506  93.370  1.00  0.00           H  
ATOM   2409  HD3 PRO   158      93.574  53.059  93.372  1.00  0.00           H  
ATOM   2410  N   TRP   159      90.524  51.089  90.713  1.00  0.00           N  
ATOM   2411  CA  TRP   159      89.330  50.295  90.369  1.00  0.00           C  
ATOM   2412  C   TRP   159      88.746  50.572  88.928  1.00  0.00           C  
ATOM   2413  O   TRP   159      88.227  49.648  88.360  1.00  0.00           O  
ATOM   2414  CB  TRP   159      88.264  50.728  91.402  1.00  0.00           C  
ATOM   2415  CG  TRP   159      88.528  50.255  92.890  1.00  0.00           C  
ATOM   2416  CD1 TRP   159      89.254  49.212  93.255  1.00  0.00           C  
ATOM   2417  CD2 TRP   159      88.104  50.963  94.125  1.00  0.00           C  
ATOM   2418  CE2 TRP   159      88.583  50.239  95.196  1.00  0.00           C  
ATOM   2419  CE3 TRP   159      87.445  52.182  94.375  1.00  0.00           C  
ATOM   2420  NE1 TRP   159      89.339  49.229  94.666  1.00  0.00           N  
ATOM   2421  CZ2 TRP   159      88.305  50.589  96.503  1.00  0.00           C  
ATOM   2422  CZ3 TRP   159      87.108  52.555  95.707  1.00  0.00           C  
ATOM   2423  CH2 TRP   159      87.586  51.802  96.788  1.00  0.00           C  
ATOM   2424  H   TRP   159      90.510  51.669  91.540  1.00  0.00           H  
ATOM   2425  HA  TRP   159      89.570  49.232  90.393  1.00  0.00           H  
ATOM   2426  HB2 TRP   159      88.231  51.817  91.427  1.00  0.00           H  
ATOM   2427  HB3 TRP   159      87.303  50.390  91.015  1.00  0.00           H  
ATOM   2428  HD1 TRP   159      89.764  48.513  92.609  1.00  0.00           H  
ATOM   2429  HE1 TRP   159      89.808  48.456  95.116  1.00  0.00           H  
ATOM   2430  HE3 TRP   159      87.069  52.813  93.583  1.00  0.00           H  
ATOM   2431  HZ2 TRP   159      88.662  49.995  97.332  1.00  0.00           H  
ATOM   2432  HZ3 TRP   159      86.550  53.457  95.910  1.00  0.00           H  
ATOM   2433  HH2 TRP   159      87.269  52.138  97.764  1.00  0.00           H  
ATOM   2434  N   LEU   160      88.845  51.834  88.482  1.00  0.00           N  
ATOM   2435  CA  LEU   160      88.582  52.250  87.102  1.00  0.00           C  
ATOM   2436  C   LEU   160      89.773  53.108  86.599  1.00  0.00           C  
ATOM   2437  O   LEU   160      90.354  53.955  87.387  1.00  0.00           O  
ATOM   2438  CB  LEU   160      87.292  53.098  87.067  1.00  0.00           C  
ATOM   2439  CG  LEU   160      85.977  52.284  87.329  1.00  0.00           C  
ATOM   2440  CD1 LEU   160      85.672  52.226  88.864  1.00  0.00           C  
ATOM   2441  CD2 LEU   160      84.819  52.803  86.422  1.00  0.00           C  
ATOM   2442  H   LEU   160      89.278  52.547  89.053  1.00  0.00           H  
ATOM   2443  HA  LEU   160      88.396  51.375  86.479  1.00  0.00           H  
ATOM   2444  HB2 LEU   160      87.461  53.948  87.729  1.00  0.00           H  
ATOM   2445  HB3 LEU   160      87.232  53.415  86.026  1.00  0.00           H  
ATOM   2446  HG  LEU   160      86.167  51.246  87.059  1.00  0.00           H  
ATOM   2447 HD11 LEU   160      86.387  51.644  89.446  1.00  0.00           H  
ATOM   2448 HD12 LEU   160      85.730  53.243  89.252  1.00  0.00           H  
ATOM   2449 HD13 LEU   160      84.693  51.780  89.042  1.00  0.00           H  
ATOM   2450 HD21 LEU   160      83.923  52.374  86.870  1.00  0.00           H  
ATOM   2451 HD22 LEU   160      84.816  53.884  86.558  1.00  0.00           H  
ATOM   2452 HD23 LEU   160      84.857  52.468  85.385  1.00  0.00           H  
ATOM   2453  N   PRO   161      90.013  53.199  85.337  1.00  0.00           N  
ATOM   2454  CA  PRO   161      91.079  54.034  84.707  1.00  0.00           C  
ATOM   2455  C   PRO   161      90.608  55.516  84.480  1.00  0.00           C  
ATOM   2456  O   PRO   161      91.300  56.342  83.919  1.00  0.00           O  
ATOM   2457  CB  PRO   161      91.427  53.299  83.467  1.00  0.00           C  
ATOM   2458  CG  PRO   161      89.986  52.902  82.983  1.00  0.00           C  
ATOM   2459  CD  PRO   161      89.371  52.498  84.269  1.00  0.00           C  
ATOM   2460  HA  PRO   161      91.966  54.092  85.337  1.00  0.00           H  
ATOM   2461  HB2 PRO   161      92.028  53.830  82.730  1.00  0.00           H  
ATOM   2462  HB3 PRO   161      91.917  52.342  83.649  1.00  0.00           H  
ATOM   2463  HG2 PRO   161      89.486  53.726  82.473  1.00  0.00           H  
ATOM   2464  HG3 PRO   161      90.106  52.032  82.339  1.00  0.00           H  
ATOM   2465  HD2 PRO   161      88.331  52.823  84.226  1.00  0.00           H  
ATOM   2466  HD3 PRO   161      89.468  51.424  84.426  1.00  0.00           H  
ATOM   2467  N   LYS   162      89.343  55.824  84.924  1.00  0.00           N  
ATOM   2468  CA  LYS   162      88.767  57.153  84.827  1.00  0.00           C  
ATOM   2469  C   LYS   162      89.196  58.065  85.924  1.00  0.00           C  
ATOM   2470  O   LYS   162      89.740  57.512  86.888  1.00  0.00           O  
ATOM   2471  CB  LYS   162      87.240  57.047  84.872  1.00  0.00           C  
ATOM   2472  CG  LYS   162      86.614  56.239  83.736  1.00  0.00           C  
ATOM   2473  CD  LYS   162      85.091  56.007  83.867  1.00  0.00           C  
ATOM   2474  CE  LYS   162      84.424  55.630  82.588  1.00  0.00           C  
ATOM   2475  NZ  LYS   162      83.025  56.067  82.344  1.00  0.00           N1+
ATOM   2476  H   LYS   162      88.814  55.153  85.464  1.00  0.00           H  
ATOM   2477  HA  LYS   162      89.019  57.702  83.920  1.00  0.00           H  
ATOM   2478  HB2 LYS   162      86.895  56.555  85.781  1.00  0.00           H  
ATOM   2479  HB3 LYS   162      86.832  58.056  84.820  1.00  0.00           H  
ATOM   2480  HG2 LYS   162      86.835  56.831  82.848  1.00  0.00           H  
ATOM   2481  HG3 LYS   162      87.128  55.280  83.665  1.00  0.00           H  
ATOM   2482  HD2 LYS   162      84.936  55.154  84.527  1.00  0.00           H  
ATOM   2483  HD3 LYS   162      84.609  56.904  84.254  1.00  0.00           H  
ATOM   2484  HE2 LYS   162      84.971  55.981  81.713  1.00  0.00           H  
ATOM   2485  HE3 LYS   162      84.402  54.547  82.473  1.00  0.00           H  
ATOM   2486  HZ1 LYS   162      82.484  55.573  83.039  1.00  0.00           H  
ATOM   2487  HZ2 LYS   162      82.894  57.064  82.250  1.00  0.00           H  
ATOM   2488  HZ3 LYS   162      82.700  55.820  81.420  1.00  0.00           H  
ATOM   2489  N   GLU   163      88.800  59.301  85.971  1.00  0.00           N  
ATOM   2490  CA  GLU   163      88.949  60.337  87.025  1.00  0.00           C  
ATOM   2491  C   GLU   163      88.266  59.898  88.328  1.00  0.00           C  
ATOM   2492  O   GLU   163      87.433  58.999  88.348  1.00  0.00           O  
ATOM   2493  CB  GLU   163      88.190  61.590  86.527  1.00  0.00           C  
ATOM   2494  CG  GLU   163      88.430  62.186  85.196  1.00  0.00           C  
ATOM   2495  CD  GLU   163      87.504  61.703  84.094  1.00  0.00           C  
ATOM   2496  OE1 GLU   163      87.183  62.469  83.173  1.00  0.00           O  
ATOM   2497  OE2 GLU   163      87.068  60.509  84.005  1.00  0.00           O1-
ATOM   2498  H   GLU   163      88.426  59.678  85.112  1.00  0.00           H  
ATOM   2499  HA  GLU   163      90.015  60.549  87.109  1.00  0.00           H  
ATOM   2500  HB2 GLU   163      87.128  61.352  86.587  1.00  0.00           H  
ATOM   2501  HB3 GLU   163      88.420  62.380  87.241  1.00  0.00           H  
ATOM   2502  HG2 GLU   163      88.291  63.267  85.182  1.00  0.00           H  
ATOM   2503  HG3 GLU   163      89.459  61.903  84.974  1.00  0.00           H  
ATOM   2504  N   ASP   164      88.626  60.511  89.487  1.00  0.00           N  
ATOM   2505  CA  ASP   164      88.089  60.047  90.750  1.00  0.00           C  
ATOM   2506  C   ASP   164      86.560  60.313  90.809  1.00  0.00           C  
ATOM   2507  O   ASP   164      85.733  59.478  91.344  1.00  0.00           O  
ATOM   2508  CB  ASP   164      88.918  60.453  91.963  1.00  0.00           C  
ATOM   2509  CG  ASP   164      90.309  59.702  91.970  1.00  0.00           C  
ATOM   2510  OD1 ASP   164      91.287  60.384  92.351  1.00  0.00           O  
ATOM   2511  OD2 ASP   164      90.497  58.527  91.585  1.00  0.00           O1-
ATOM   2512  H   ASP   164      89.327  61.237  89.464  1.00  0.00           H  
ATOM   2513  HA  ASP   164      88.077  58.957  90.758  1.00  0.00           H  
ATOM   2514  HB2 ASP   164      89.026  61.535  91.886  1.00  0.00           H  
ATOM   2515  HB3 ASP   164      88.348  60.242  92.868  1.00  0.00           H  
ATOM   2516  N   CYS   165      86.111  61.473  90.296  1.00  0.00           N  
ATOM   2517  CA  CYS   165      84.689  61.940  90.397  1.00  0.00           C  
ATOM   2518  C   CYS   165      83.656  60.978  89.739  1.00  0.00           C  
ATOM   2519  O   CYS   165      82.470  61.311  89.728  1.00  0.00           O  
ATOM   2520  CB  CYS   165      84.651  63.344  89.757  1.00  0.00           C  
ATOM   2521  SG  CYS   165      85.003  63.271  88.007  1.00  0.00           S  
ATOM   2522  H   CYS   165      86.861  62.070  89.978  1.00  0.00           H  
ATOM   2523  HA  CYS   165      84.428  61.971  91.455  1.00  0.00           H  
ATOM   2524  HB2 CYS   165      83.614  63.649  89.897  1.00  0.00           H  
ATOM   2525  HB3 CYS   165      85.302  63.988  90.347  1.00  0.00           H  
ATOM   2526  HG  CYS   165      84.190  64.244  87.586  1.00  0.00           H  
ATOM   2527  N   ARG   166      84.003  59.923  89.063  1.00  0.00           N  
ATOM   2528  CA  ARG   166      83.069  59.235  88.250  1.00  0.00           C  
ATOM   2529  C   ARG   166      82.217  58.181  88.890  1.00  0.00           C  
ATOM   2530  O   ARG   166      81.209  57.684  88.279  1.00  0.00           O  
ATOM   2531  CB  ARG   166      83.753  58.656  86.991  1.00  0.00           C  
ATOM   2532  CG  ARG   166      84.406  59.723  86.065  1.00  0.00           C  
ATOM   2533  CD  ARG   166      83.447  60.677  85.327  1.00  0.00           C  
ATOM   2534  NE  ARG   166      84.172  61.515  84.396  1.00  0.00           N  
ATOM   2535  CZ  ARG   166      83.760  62.547  83.705  1.00  0.00           C  
ATOM   2536  NH1 ARG   166      82.509  62.764  83.402  1.00  0.00           N1+
ATOM   2537  NH2 ARG   166      84.624  63.368  83.091  1.00  0.00           N  
ATOM   2538  H   ARG   166      84.977  59.669  88.978  1.00  0.00           H  
ATOM   2539  HA  ARG   166      82.328  59.983  87.966  1.00  0.00           H  
ATOM   2540  HB2 ARG   166      84.446  57.854  87.246  1.00  0.00           H  
ATOM   2541  HB3 ARG   166      83.009  58.176  86.354  1.00  0.00           H  
ATOM   2542  HG2 ARG   166      84.996  60.393  86.692  1.00  0.00           H  
ATOM   2543  HG3 ARG   166      84.953  59.151  85.316  1.00  0.00           H  
ATOM   2544  HD2 ARG   166      82.866  60.030  84.669  1.00  0.00           H  
ATOM   2545  HD3 ARG   166      82.848  61.191  86.078  1.00  0.00           H  
ATOM   2546  HE  ARG   166      85.142  61.234  84.367  1.00  0.00           H  
ATOM   2547 HH11 ARG   166      81.738  62.436  83.966  1.00  0.00           H  
ATOM   2548 HH12 ARG   166      82.428  63.475  82.689  1.00  0.00           H  
ATOM   2549 HH21 ARG   166      85.585  63.059  83.063  1.00  0.00           H  
ATOM   2550 HH22 ARG   166      84.331  63.932  82.306  1.00  0.00           H  
ATOM   2551  N   ASP   167      82.335  57.873  90.199  1.00  0.00           N  
ATOM   2552  CA  ASP   167      81.538  56.935  90.992  1.00  0.00           C  
ATOM   2553  C   ASP   167      80.966  57.512  92.307  1.00  0.00           C  
ATOM   2554  O   ASP   167      81.201  58.682  92.636  1.00  0.00           O  
ATOM   2555  CB  ASP   167      82.394  55.648  91.130  1.00  0.00           C  
ATOM   2556  CG  ASP   167      83.616  55.792  91.923  1.00  0.00           C  
ATOM   2557  OD1 ASP   167      83.716  56.715  92.725  1.00  0.00           O  
ATOM   2558  OD2 ASP   167      84.533  55.019  91.828  1.00  0.00           O1-
ATOM   2559  H   ASP   167      83.004  58.258  90.850  1.00  0.00           H  
ATOM   2560  HA  ASP   167      80.664  56.683  90.392  1.00  0.00           H  
ATOM   2561  HB2 ASP   167      81.739  54.897  91.571  1.00  0.00           H  
ATOM   2562  HB3 ASP   167      82.617  55.198  90.162  1.00  0.00           H  
ATOM   2563  N   GLU   168      80.213  56.701  93.051  1.00  0.00           N  
ATOM   2564  CA  GLU   168      79.546  57.007  94.315  1.00  0.00           C  
ATOM   2565  C   GLU   168      80.390  56.653  95.513  1.00  0.00           C  
ATOM   2566  O   GLU   168      79.851  56.371  96.567  1.00  0.00           O  
ATOM   2567  CB  GLU   168      78.099  56.288  94.438  1.00  0.00           C  
ATOM   2568  CG  GLU   168      77.089  56.560  93.331  1.00  0.00           C  
ATOM   2569  CD  GLU   168      77.009  55.583  92.102  1.00  0.00           C  
ATOM   2570  OE1 GLU   168      77.616  54.505  92.092  1.00  0.00           O  
ATOM   2571  OE2 GLU   168      76.411  55.931  91.030  1.00  0.00           O1-
ATOM   2572  H   GLU   168      79.951  55.808  92.658  1.00  0.00           H  
ATOM   2573  HA  GLU   168      79.423  58.088  94.258  1.00  0.00           H  
ATOM   2574  HB2 GLU   168      78.225  55.219  94.613  1.00  0.00           H  
ATOM   2575  HB3 GLU   168      77.666  56.724  95.338  1.00  0.00           H  
ATOM   2576  HG2 GLU   168      76.075  56.576  93.730  1.00  0.00           H  
ATOM   2577  HG3 GLU   168      77.132  57.591  92.978  1.00  0.00           H  
ATOM   2578  N   LYS   169      81.675  56.486  95.291  1.00  0.00           N  
ATOM   2579  CA  LYS   169      82.640  55.895  96.302  1.00  0.00           C  
ATOM   2580  C   LYS   169      83.783  56.893  96.660  1.00  0.00           C  
ATOM   2581  O   LYS   169      84.417  57.383  95.676  1.00  0.00           O  
ATOM   2582  CB  LYS   169      83.231  54.450  96.075  1.00  0.00           C  
ATOM   2583  CG  LYS   169      82.189  53.432  96.409  1.00  0.00           C  
ATOM   2584  CD  LYS   169      82.559  52.057  95.961  1.00  0.00           C  
ATOM   2585  CE  LYS   169      82.465  51.992  94.385  1.00  0.00           C  
ATOM   2586  NZ  LYS   169      82.319  50.609  93.922  1.00  0.00           N1+
ATOM   2587  H   LYS   169      81.983  56.681  94.349  1.00  0.00           H  
ATOM   2588  HA  LYS   169      81.979  55.791  97.162  1.00  0.00           H  
ATOM   2589  HB2 LYS   169      83.489  54.482  95.017  1.00  0.00           H  
ATOM   2590  HB3 LYS   169      84.079  54.232  96.724  1.00  0.00           H  
ATOM   2591  HG2 LYS   169      82.270  53.368  97.495  1.00  0.00           H  
ATOM   2592  HG3 LYS   169      81.255  53.691  95.911  1.00  0.00           H  
ATOM   2593  HD2 LYS   169      83.575  51.783  96.244  1.00  0.00           H  
ATOM   2594  HD3 LYS   169      81.862  51.302  96.323  1.00  0.00           H  
ATOM   2595  HE2 LYS   169      81.602  52.581  94.074  1.00  0.00           H  
ATOM   2596  HE3 LYS   169      83.370  52.424  93.959  1.00  0.00           H  
ATOM   2597  HZ1 LYS   169      82.296  50.494  92.919  1.00  0.00           H  
ATOM   2598  HZ2 LYS   169      82.951  50.002  94.423  1.00  0.00           H  
ATOM   2599  HZ3 LYS   169      81.412  50.219  94.137  1.00  0.00           H  
ATOM   2600  N   VAL   170      84.186  57.014  97.900  1.00  0.00           N  
ATOM   2601  CA  VAL   170      85.598  57.510  98.175  1.00  0.00           C  
ATOM   2602  C   VAL   170      86.650  56.360  97.938  1.00  0.00           C  
ATOM   2603  O   VAL   170      86.347  55.200  98.370  1.00  0.00           O  
ATOM   2604  CB  VAL   170      85.636  58.079  99.656  1.00  0.00           C  
ATOM   2605  CG1 VAL   170      87.148  58.338 100.075  1.00  0.00           C  
ATOM   2606  CG2 VAL   170      85.035  59.480  99.757  1.00  0.00           C  
ATOM   2607  H   VAL   170      83.728  56.505  98.642  1.00  0.00           H  
ATOM   2608  HA  VAL   170      85.781  58.382  97.548  1.00  0.00           H  
ATOM   2609  HB  VAL   170      85.057  57.353 100.226  1.00  0.00           H  
ATOM   2610 HG11 VAL   170      87.697  57.409 100.230  1.00  0.00           H  
ATOM   2611 HG12 VAL   170      87.712  58.807  99.269  1.00  0.00           H  
ATOM   2612 HG13 VAL   170      87.180  58.922 100.995  1.00  0.00           H  
ATOM   2613 HG21 VAL   170      85.815  60.149  99.393  1.00  0.00           H  
ATOM   2614 HG22 VAL   170      84.111  59.523  99.179  1.00  0.00           H  
ATOM   2615 HG23 VAL   170      84.830  59.707 100.803  1.00  0.00           H  
ATOM   2616  N   TYR   171      87.820  56.629  97.410  1.00  0.00           N  
ATOM   2617  CA  TYR   171      88.816  55.496  97.370  1.00  0.00           C  
ATOM   2618  C   TYR   171      89.787  55.504  98.548  1.00  0.00           C  
ATOM   2619  O   TYR   171      90.098  54.464  99.075  1.00  0.00           O  
ATOM   2620  CB  TYR   171      89.752  55.730  96.123  1.00  0.00           C  
ATOM   2621  CG  TYR   171      90.977  54.817  96.151  1.00  0.00           C  
ATOM   2622  CD1 TYR   171      92.214  55.359  95.947  1.00  0.00           C  
ATOM   2623  CD2 TYR   171      90.802  53.430  96.391  1.00  0.00           C  
ATOM   2624  CE1 TYR   171      93.391  54.526  95.875  1.00  0.00           C  
ATOM   2625  CE2 TYR   171      91.941  52.582  96.458  1.00  0.00           C  
ATOM   2626  CZ  TYR   171      93.253  53.114  96.184  1.00  0.00           C  
ATOM   2627  OH  TYR   171      94.353  52.380  96.353  1.00  0.00           O  
ATOM   2628  H   TYR   171      88.040  57.410  96.808  1.00  0.00           H  
ATOM   2629  HA  TYR   171      88.369  54.504  97.312  1.00  0.00           H  
ATOM   2630  HB2 TYR   171      89.158  55.562  95.225  1.00  0.00           H  
ATOM   2631  HB3 TYR   171      90.048  56.773  96.236  1.00  0.00           H  
ATOM   2632  HD1 TYR   171      92.439  56.408  95.824  1.00  0.00           H  
ATOM   2633  HD2 TYR   171      89.801  53.025  96.423  1.00  0.00           H  
ATOM   2634  HE1 TYR   171      94.391  54.920  95.768  1.00  0.00           H  
ATOM   2635  HE2 TYR   171      91.908  51.515  96.620  1.00  0.00           H  
ATOM   2636  HH  TYR   171      94.007  51.497  96.498  1.00  0.00           H  
ATOM   2637  N   SER   172      90.113  56.708  99.065  1.00  0.00           N  
ATOM   2638  CA  SER   172      90.912  56.900 100.262  1.00  0.00           C  
ATOM   2639  C   SER   172      90.647  58.244 100.954  1.00  0.00           C  
ATOM   2640  O   SER   172      90.140  59.214 100.321  1.00  0.00           O  
ATOM   2641  CB  SER   172      92.423  56.775  99.853  1.00  0.00           C  
ATOM   2642  OG  SER   172      93.249  56.731 101.010  1.00  0.00           O  
ATOM   2643  H   SER   172      89.696  57.569  98.742  1.00  0.00           H  
ATOM   2644  HA  SER   172      90.662  56.118 100.979  1.00  0.00           H  
ATOM   2645  HB2 SER   172      92.514  55.844  99.293  1.00  0.00           H  
ATOM   2646  HB3 SER   172      92.689  57.652  99.262  1.00  0.00           H  
ATOM   2647  HG  SER   172      93.287  55.890 101.472  1.00  0.00           H  
ATOM   2648  N   LYS   173      91.095  58.383 102.212  1.00  0.00           N  
ATOM   2649  CA  LYS   173      91.619  59.572 102.926  1.00  0.00           C  
ATOM   2650  C   LYS   173      92.687  60.274 102.030  1.00  0.00           C  
ATOM   2651  O   LYS   173      92.658  61.491 102.087  1.00  0.00           O  
ATOM   2652  CB  LYS   173      92.141  59.257 104.367  1.00  0.00           C  
ATOM   2653  CG  LYS   173      90.972  58.876 105.291  1.00  0.00           C  
ATOM   2654  CD  LYS   173      91.482  58.731 106.694  1.00  0.00           C  
ATOM   2655  CE  LYS   173      90.380  58.976 107.710  1.00  0.00           C  
ATOM   2656  NZ  LYS   173      90.507  58.420 109.048  1.00  0.00           N1+
ATOM   2657  H   LYS   173      91.478  57.506 102.536  1.00  0.00           H  
ATOM   2658  HA  LYS   173      90.889  60.356 103.128  1.00  0.00           H  
ATOM   2659  HB2 LYS   173      92.840  58.421 104.348  1.00  0.00           H  
ATOM   2660  HB3 LYS   173      92.619  60.198 104.638  1.00  0.00           H  
ATOM   2661  HG2 LYS   173      90.193  59.634 105.375  1.00  0.00           H  
ATOM   2662  HG3 LYS   173      90.587  57.955 104.853  1.00  0.00           H  
ATOM   2663  HD2 LYS   173      91.882  57.724 106.814  1.00  0.00           H  
ATOM   2664  HD3 LYS   173      92.291  59.415 106.950  1.00  0.00           H  
ATOM   2665  HE2 LYS   173      90.205  60.052 107.724  1.00  0.00           H  
ATOM   2666  HE3 LYS   173      89.550  58.424 107.268  1.00  0.00           H  
ATOM   2667  HZ1 LYS   173      90.333  57.427 109.106  1.00  0.00           H  
ATOM   2668  HZ2 LYS   173      91.439  58.489 109.431  1.00  0.00           H  
ATOM   2669  HZ3 LYS   173      89.851  58.934 109.618  1.00  0.00           H  
ATOM   2670  N   GLU   174      93.493  59.693 101.154  1.00  0.00           N  
ATOM   2671  CA  GLU   174      94.124  60.458 100.149  1.00  0.00           C  
ATOM   2672  C   GLU   174      93.265  61.231  99.097  1.00  0.00           C  
ATOM   2673  O   GLU   174      93.600  62.343  98.721  1.00  0.00           O  
ATOM   2674  CB  GLU   174      95.141  59.646  99.281  1.00  0.00           C  
ATOM   2675  CG  GLU   174      96.473  59.274 100.060  1.00  0.00           C  
ATOM   2676  CD  GLU   174      97.130  60.442 100.701  1.00  0.00           C  
ATOM   2677  OE1 GLU   174      96.656  60.931 101.780  1.00  0.00           O  
ATOM   2678  OE2 GLU   174      98.159  60.863 100.194  1.00  0.00           O1-
ATOM   2679  H   GLU   174      93.790  58.728 101.191  1.00  0.00           H  
ATOM   2680  HA  GLU   174      94.586  61.273 100.705  1.00  0.00           H  
ATOM   2681  HB2 GLU   174      94.725  58.751  98.817  1.00  0.00           H  
ATOM   2682  HB3 GLU   174      95.461  60.289  98.461  1.00  0.00           H  
ATOM   2683  HG2 GLU   174      96.239  58.541 100.832  1.00  0.00           H  
ATOM   2684  HG3 GLU   174      97.142  58.877  99.297  1.00  0.00           H  
ATOM   2685  N   ASP   175      92.106  60.699  98.697  1.00  0.00           N  
ATOM   2686  CA  ASP   175      91.203  61.383  97.743  1.00  0.00           C  
ATOM   2687  C   ASP   175      90.532  62.638  98.459  1.00  0.00           C  
ATOM   2688  O   ASP   175      90.444  63.704  97.902  1.00  0.00           O  
ATOM   2689  CB  ASP   175      90.069  60.440  97.242  1.00  0.00           C  
ATOM   2690  CG  ASP   175      89.631  60.632  95.780  1.00  0.00           C  
ATOM   2691  OD1 ASP   175      90.175  61.472  95.013  1.00  0.00           O  
ATOM   2692  OD2 ASP   175      88.530  60.061  95.413  1.00  0.00           O1-
ATOM   2693  H   ASP   175      91.666  59.983  99.258  1.00  0.00           H  
ATOM   2694  HA  ASP   175      91.732  61.769  96.871  1.00  0.00           H  
ATOM   2695  HB2 ASP   175      90.599  59.493  97.343  1.00  0.00           H  
ATOM   2696  HB3 ASP   175      89.202  60.489  97.901  1.00  0.00           H  
ATOM   2697  N   LEU   176      90.225  62.577  99.707  1.00  0.00           N  
ATOM   2698  CA  LEU   176      89.678  63.734 100.444  1.00  0.00           C  
ATOM   2699  C   LEU   176      90.678  64.957 100.479  1.00  0.00           C  
ATOM   2700  O   LEU   176      90.329  66.086 100.713  1.00  0.00           O  
ATOM   2701  CB  LEU   176      89.468  63.236 101.905  1.00  0.00           C  
ATOM   2702  CG  LEU   176      88.695  61.942 102.093  1.00  0.00           C  
ATOM   2703  CD1 LEU   176      88.632  61.668 103.584  1.00  0.00           C  
ATOM   2704  CD2 LEU   176      87.261  61.896 101.652  1.00  0.00           C  
ATOM   2705  H   LEU   176      90.519  61.772 100.242  1.00  0.00           H  
ATOM   2706  HA  LEU   176      88.717  64.012 100.012  1.00  0.00           H  
ATOM   2707  HB2 LEU   176      90.455  62.985 102.293  1.00  0.00           H  
ATOM   2708  HB3 LEU   176      89.086  64.056 102.513  1.00  0.00           H  
ATOM   2709  HG  LEU   176      89.228  61.090 101.671  1.00  0.00           H  
ATOM   2710 HD11 LEU   176      88.049  60.833 103.972  1.00  0.00           H  
ATOM   2711 HD12 LEU   176      89.656  61.621 103.957  1.00  0.00           H  
ATOM   2712 HD13 LEU   176      88.144  62.507 104.079  1.00  0.00           H  
ATOM   2713 HD21 LEU   176      87.393  61.896 100.570  1.00  0.00           H  
ATOM   2714 HD22 LEU   176      86.725  60.976 101.884  1.00  0.00           H  
ATOM   2715 HD23 LEU   176      86.675  62.663 102.160  1.00  0.00           H  
ATOM   2716  N   LYS   177      91.973  64.861 100.042  1.00  0.00           N  
ATOM   2717  CA  LYS   177      92.758  66.073  99.627  1.00  0.00           C  
ATOM   2718  C   LYS   177      92.171  66.920  98.454  1.00  0.00           C  
ATOM   2719  O   LYS   177      92.633  68.033  98.285  1.00  0.00           O  
ATOM   2720  CB  LYS   177      94.231  65.660  99.382  1.00  0.00           C  
ATOM   2721  CG  LYS   177      94.949  65.140 100.604  1.00  0.00           C  
ATOM   2722  CD  LYS   177      96.431  64.800 100.455  1.00  0.00           C  
ATOM   2723  CE  LYS   177      97.028  64.222 101.767  1.00  0.00           C  
ATOM   2724  NZ  LYS   177      98.363  63.554 101.373  1.00  0.00           N1+
ATOM   2725  H   LYS   177      92.195  63.914  99.771  1.00  0.00           H  
ATOM   2726  HA  LYS   177      92.866  66.749 100.475  1.00  0.00           H  
ATOM   2727  HB2 LYS   177      94.208  64.843  98.661  1.00  0.00           H  
ATOM   2728  HB3 LYS   177      94.734  66.468  98.852  1.00  0.00           H  
ATOM   2729  HG2 LYS   177      94.795  65.924 101.346  1.00  0.00           H  
ATOM   2730  HG3 LYS   177      94.484  64.196 100.892  1.00  0.00           H  
ATOM   2731  HD2 LYS   177      96.499  64.026  99.691  1.00  0.00           H  
ATOM   2732  HD3 LYS   177      97.029  65.634 100.088  1.00  0.00           H  
ATOM   2733  HE2 LYS   177      97.083  64.978 102.550  1.00  0.00           H  
ATOM   2734  HE3 LYS   177      96.320  63.490 102.156  1.00  0.00           H  
ATOM   2735  HZ1 LYS   177      99.025  64.129 100.871  1.00  0.00           H  
ATOM   2736  HZ2 LYS   177      98.784  63.171 102.207  1.00  0.00           H  
ATOM   2737  HZ3 LYS   177      98.153  62.765 100.780  1.00  0.00           H  
ATOM   2738  N   ASP   178      91.232  66.346  97.669  1.00  0.00           N  
ATOM   2739  CA  ASP   178      90.690  67.002  96.473  1.00  0.00           C  
ATOM   2740  C   ASP   178      89.170  67.341  96.718  1.00  0.00           C  
ATOM   2741  O   ASP   178      88.447  67.655  95.798  1.00  0.00           O  
ATOM   2742  CB  ASP   178      90.769  66.083  95.241  1.00  0.00           C  
ATOM   2743  CG  ASP   178      92.191  65.507  95.047  1.00  0.00           C  
ATOM   2744  OD1 ASP   178      92.295  64.449  94.381  1.00  0.00           O  
ATOM   2745  OD2 ASP   178      93.244  65.932  95.424  1.00  0.00           O1-
ATOM   2746  H   ASP   178      90.986  65.387  97.870  1.00  0.00           H  
ATOM   2747  HA  ASP   178      91.234  67.911  96.216  1.00  0.00           H  
ATOM   2748  HB2 ASP   178      90.107  65.221  95.330  1.00  0.00           H  
ATOM   2749  HB3 ASP   178      90.485  66.562  94.304  1.00  0.00           H  
ATOM   2750  N   MET   179      88.711  67.319  97.998  1.00  0.00           N  
ATOM   2751  CA  MET   179      87.323  67.543  98.396  1.00  0.00           C  
ATOM   2752  C   MET   179      87.289  68.670  99.423  1.00  0.00           C  
ATOM   2753  O   MET   179      88.340  68.890 100.038  1.00  0.00           O  
ATOM   2754  CB  MET   179      86.721  66.233  98.936  1.00  0.00           C  
ATOM   2755  CG  MET   179      86.366  65.223  97.854  1.00  0.00           C  
ATOM   2756  SD  MET   179      85.653  63.588  98.502  1.00  0.00           S  
ATOM   2757  CE  MET   179      86.755  62.534  97.508  1.00  0.00           C  
ATOM   2758  H   MET   179      89.333  67.001  98.728  1.00  0.00           H  
ATOM   2759  HA  MET   179      86.763  67.884  97.525  1.00  0.00           H  
ATOM   2760  HB2 MET   179      87.465  65.740  99.562  1.00  0.00           H  
ATOM   2761  HB3 MET   179      85.879  66.400  99.608  1.00  0.00           H  
ATOM   2762  HG2 MET   179      85.735  65.703  97.106  1.00  0.00           H  
ATOM   2763  HG3 MET   179      87.323  64.949  97.409  1.00  0.00           H  
ATOM   2764  HE1 MET   179      87.665  62.441  98.102  1.00  0.00           H  
ATOM   2765  HE2 MET   179      86.406  61.504  97.428  1.00  0.00           H  
ATOM   2766  HE3 MET   179      87.230  62.871  96.587  1.00  0.00           H  
ATOM   2767  N   SER   180      86.140  69.294  99.661  1.00  0.00           N  
ATOM   2768  CA  SER   180      85.801  70.355 100.672  1.00  0.00           C  
ATOM   2769  C   SER   180      85.080  69.710 101.859  1.00  0.00           C  
ATOM   2770  O   SER   180      84.305  68.832 101.623  1.00  0.00           O  
ATOM   2771  CB  SER   180      84.946  71.416 100.058  1.00  0.00           C  
ATOM   2772  OG  SER   180      84.868  72.591 100.831  1.00  0.00           O  
ATOM   2773  H   SER   180      85.343  68.904  99.177  1.00  0.00           H  
ATOM   2774  HA  SER   180      86.767  70.749 100.987  1.00  0.00           H  
ATOM   2775  HB2 SER   180      85.502  71.705  99.166  1.00  0.00           H  
ATOM   2776  HB3 SER   180      83.935  71.112  99.788  1.00  0.00           H  
ATOM   2777  HG  SER   180      85.144  73.279 100.221  1.00  0.00           H  
ATOM   2778  N   GLN   181      85.198  70.235 103.084  1.00  0.00           N  
ATOM   2779  CA  GLN   181      84.506  69.697 104.292  1.00  0.00           C  
ATOM   2780  C   GLN   181      83.198  70.413 104.618  1.00  0.00           C  
ATOM   2781  O   GLN   181      83.105  71.599 104.405  1.00  0.00           O  
ATOM   2782  CB  GLN   181      85.439  69.887 105.528  1.00  0.00           C  
ATOM   2783  CG  GLN   181      86.734  69.103 105.493  1.00  0.00           C  
ATOM   2784  CD  GLN   181      87.964  69.892 105.016  1.00  0.00           C  
ATOM   2785  NE2 GLN   181      88.486  70.834 105.819  1.00  0.00           N  
ATOM   2786  OE1 GLN   181      88.589  69.698 103.983  1.00  0.00           O  
ATOM   2787  H   GLN   181      85.639  71.123 103.281  1.00  0.00           H  
ATOM   2788  HA  GLN   181      84.335  68.625 104.201  1.00  0.00           H  
ATOM   2789  HB2 GLN   181      85.738  70.918 105.712  1.00  0.00           H  
ATOM   2790  HB3 GLN   181      84.916  69.571 106.431  1.00  0.00           H  
ATOM   2791  HG2 GLN   181      86.957  68.801 106.516  1.00  0.00           H  
ATOM   2792  HG3 GLN   181      86.590  68.230 104.856  1.00  0.00           H  
ATOM   2793 HE21 GLN   181      89.310  71.338 105.524  1.00  0.00           H  
ATOM   2794 HE22 GLN   181      87.992  70.968 106.690  1.00  0.00           H  
ATOM   2795  N   MET   182      82.292  69.728 105.351  1.00  0.00           N  
ATOM   2796  CA  MET   182      81.089  70.383 105.827  1.00  0.00           C  
ATOM   2797  C   MET   182      80.580  69.643 107.105  1.00  0.00           C  
ATOM   2798  O   MET   182      80.560  68.407 107.128  1.00  0.00           O  
ATOM   2799  CB  MET   182      79.981  70.317 104.708  1.00  0.00           C  
ATOM   2800  CG  MET   182      78.532  70.833 104.978  1.00  0.00           C  
ATOM   2801  SD  MET   182      77.442  70.646 103.512  1.00  0.00           S  
ATOM   2802  CE  MET   182      77.303  68.882 103.266  1.00  0.00           C  
ATOM   2803  H   MET   182      82.539  68.782 105.603  1.00  0.00           H  
ATOM   2804  HA  MET   182      81.147  71.424 106.144  1.00  0.00           H  
ATOM   2805  HB2 MET   182      80.325  70.934 103.877  1.00  0.00           H  
ATOM   2806  HB3 MET   182      79.954  69.317 104.276  1.00  0.00           H  
ATOM   2807  HG2 MET   182      78.114  70.392 105.882  1.00  0.00           H  
ATOM   2808  HG3 MET   182      78.582  71.900 105.191  1.00  0.00           H  
ATOM   2809  HE1 MET   182      78.252  68.651 102.782  1.00  0.00           H  
ATOM   2810  HE2 MET   182      77.261  68.433 104.258  1.00  0.00           H  
ATOM   2811  HE3 MET   182      76.439  68.597 102.665  1.00  0.00           H  
ATOM   2812  N   ILE   183      79.919  70.327 108.071  1.00  0.00           N  
ATOM   2813  CA  ILE   183      79.478  69.673 109.369  1.00  0.00           C  
ATOM   2814  C   ILE   183      78.012  70.047 109.693  1.00  0.00           C  
ATOM   2815  O   ILE   183      77.507  71.093 109.488  1.00  0.00           O  
ATOM   2816  CB  ILE   183      80.381  70.259 110.431  1.00  0.00           C  
ATOM   2817  CG1 ILE   183      81.818  69.660 110.398  1.00  0.00           C  
ATOM   2818  CG2 ILE   183      79.838  70.282 111.862  1.00  0.00           C  
ATOM   2819  CD1 ILE   183      82.900  69.886 111.406  1.00  0.00           C  
ATOM   2820  H   ILE   183      79.867  71.328 107.948  1.00  0.00           H  
ATOM   2821  HA  ILE   183      79.588  68.590 109.318  1.00  0.00           H  
ATOM   2822  HB  ILE   183      80.482  71.315 110.180  1.00  0.00           H  
ATOM   2823 HG12 ILE   183      81.757  68.573 110.366  1.00  0.00           H  
ATOM   2824 HG13 ILE   183      82.186  70.067 109.456  1.00  0.00           H  
ATOM   2825 HG21 ILE   183      78.938  70.877 112.011  1.00  0.00           H  
ATOM   2826 HG22 ILE   183      79.675  69.310 112.326  1.00  0.00           H  
ATOM   2827 HG23 ILE   183      80.603  70.651 112.546  1.00  0.00           H  
ATOM   2828 HD11 ILE   183      82.383  69.746 112.355  1.00  0.00           H  
ATOM   2829 HD12 ILE   183      83.769  69.241 111.274  1.00  0.00           H  
ATOM   2830 HD13 ILE   183      83.180  70.932 111.287  1.00  0.00           H  
ATOM   2831  N   LEU   184      77.311  69.087 110.210  1.00  0.00           N  
ATOM   2832  CA  LEU   184      76.004  69.284 110.846  1.00  0.00           C  
ATOM   2833  C   LEU   184      76.044  69.088 112.419  1.00  0.00           C  
ATOM   2834  O   LEU   184      76.449  67.980 112.843  1.00  0.00           O  
ATOM   2835  CB  LEU   184      74.851  68.417 110.224  1.00  0.00           C  
ATOM   2836  CG  LEU   184      73.416  68.799 110.681  1.00  0.00           C  
ATOM   2837  CD1 LEU   184      72.470  69.060 109.484  1.00  0.00           C  
ATOM   2838  CD2 LEU   184      72.880  67.712 111.660  1.00  0.00           C  
ATOM   2839  H   LEU   184      77.834  68.262 110.467  1.00  0.00           H  
ATOM   2840  HA  LEU   184      75.690  70.303 110.621  1.00  0.00           H  
ATOM   2841  HB2 LEU   184      75.073  68.624 109.177  1.00  0.00           H  
ATOM   2842  HB3 LEU   184      75.086  67.357 110.325  1.00  0.00           H  
ATOM   2843  HG  LEU   184      73.415  69.678 111.325  1.00  0.00           H  
ATOM   2844 HD11 LEU   184      72.821  69.891 108.873  1.00  0.00           H  
ATOM   2845 HD12 LEU   184      72.361  68.142 108.906  1.00  0.00           H  
ATOM   2846 HD13 LEU   184      71.528  69.259 109.995  1.00  0.00           H  
ATOM   2847 HD21 LEU   184      73.579  67.507 112.471  1.00  0.00           H  
ATOM   2848 HD22 LEU   184      71.884  67.972 112.017  1.00  0.00           H  
ATOM   2849 HD23 LEU   184      72.733  66.745 111.177  1.00  0.00           H  
ATOM   2850  N   ARG   185      75.599  70.054 113.166  1.00  0.00           N  
ATOM   2851  CA  ARG   185      75.681  70.195 114.664  1.00  0.00           C  
ATOM   2852  C   ARG   185      74.296  70.390 115.335  1.00  0.00           C  
ATOM   2853  O   ARG   185      73.407  71.056 114.826  1.00  0.00           O  
ATOM   2854  CB  ARG   185      76.572  71.400 115.022  1.00  0.00           C  
ATOM   2855  CG  ARG   185      78.048  71.213 114.746  1.00  0.00           C  
ATOM   2856  CD  ARG   185      78.748  72.516 114.666  1.00  0.00           C  
ATOM   2857  NE  ARG   185      80.217  72.476 114.538  1.00  0.00           N  
ATOM   2858  CZ  ARG   185      80.983  73.377 114.012  1.00  0.00           C  
ATOM   2859  NH1 ARG   185      80.576  74.503 113.428  1.00  0.00           N1+
ATOM   2860  NH2 ARG   185      82.237  73.265 114.068  1.00  0.00           N  
ATOM   2861  H   ARG   185      75.223  70.867 112.699  1.00  0.00           H  
ATOM   2862  HA  ARG   185      76.142  69.298 115.079  1.00  0.00           H  
ATOM   2863  HB2 ARG   185      76.218  72.325 114.567  1.00  0.00           H  
ATOM   2864  HB3 ARG   185      76.544  71.669 116.078  1.00  0.00           H  
ATOM   2865  HG2 ARG   185      78.352  70.746 115.683  1.00  0.00           H  
ATOM   2866  HG3 ARG   185      78.229  70.588 113.872  1.00  0.00           H  
ATOM   2867  HD2 ARG   185      78.218  72.991 113.841  1.00  0.00           H  
ATOM   2868  HD3 ARG   185      78.501  73.137 115.528  1.00  0.00           H  
ATOM   2869  HE  ARG   185      80.700  71.602 114.688  1.00  0.00           H  
ATOM   2870 HH11 ARG   185      79.584  74.532 113.242  1.00  0.00           H  
ATOM   2871 HH12 ARG   185      81.276  75.124 113.048  1.00  0.00           H  
ATOM   2872 HH21 ARG   185      82.761  72.703 114.723  1.00  0.00           H  
ATOM   2873 HH22 ARG   185      82.762  74.066 113.748  1.00  0.00           H  
ATOM   2874  N   THR   186      74.111  69.594 116.415  1.00  0.00           N  
ATOM   2875  CA  THR   186      72.754  69.430 116.999  1.00  0.00           C  
ATOM   2876  C   THR   186      72.878  69.492 118.536  1.00  0.00           C  
ATOM   2877  O   THR   186      73.952  69.093 119.201  1.00  0.00           O  
ATOM   2878  CB  THR   186      71.869  68.178 116.547  1.00  0.00           C  
ATOM   2879  CG2 THR   186      71.691  68.265 115.067  1.00  0.00           C  
ATOM   2880  OG1 THR   186      72.546  67.043 116.904  1.00  0.00           O  
ATOM   2881  H   THR   186      74.850  69.014 116.787  1.00  0.00           H  
ATOM   2882  HA  THR   186      72.214  70.326 116.693  1.00  0.00           H  
ATOM   2883  HB  THR   186      70.903  68.267 117.044  1.00  0.00           H  
ATOM   2884  HG1 THR   186      72.280  66.898 117.815  1.00  0.00           H  
ATOM   2885 HG21 THR   186      72.593  68.070 114.487  1.00  0.00           H  
ATOM   2886 HG22 THR   186      71.021  67.450 114.794  1.00  0.00           H  
ATOM   2887 HG23 THR   186      71.271  69.214 114.732  1.00  0.00           H  
ATOM   2888  N   LYS   187      71.857  69.917 119.202  1.00  0.00           N  
ATOM   2889  CA  LYS   187      71.674  69.924 120.747  1.00  0.00           C  
ATOM   2890  C   LYS   187      70.216  69.721 121.153  1.00  0.00           C  
ATOM   2891  O   LYS   187      69.320  70.096 120.393  1.00  0.00           O  
ATOM   2892  CB  LYS   187      72.392  71.149 121.430  1.00  0.00           C  
ATOM   2893  CG  LYS   187      72.749  70.824 122.927  1.00  0.00           C  
ATOM   2894  CD  LYS   187      73.494  71.988 123.628  1.00  0.00           C  
ATOM   2895  CE  LYS   187      73.574  71.640 125.155  1.00  0.00           C  
ATOM   2896  NZ  LYS   187      74.242  72.725 125.801  1.00  0.00           N1+
ATOM   2897  H   LYS   187      71.035  70.166 118.671  1.00  0.00           H  
ATOM   2898  HA  LYS   187      72.197  69.022 121.067  1.00  0.00           H  
ATOM   2899  HB2 LYS   187      73.230  71.421 120.789  1.00  0.00           H  
ATOM   2900  HB3 LYS   187      71.764  72.038 121.376  1.00  0.00           H  
ATOM   2901  HG2 LYS   187      71.782  70.657 123.402  1.00  0.00           H  
ATOM   2902  HG3 LYS   187      73.420  69.965 122.921  1.00  0.00           H  
ATOM   2903  HD2 LYS   187      74.502  72.160 123.250  1.00  0.00           H  
ATOM   2904  HD3 LYS   187      72.965  72.936 123.531  1.00  0.00           H  
ATOM   2905  HE2 LYS   187      72.540  71.602 125.498  1.00  0.00           H  
ATOM   2906  HE3 LYS   187      74.095  70.691 125.280  1.00  0.00           H  
ATOM   2907  HZ1 LYS   187      74.449  72.493 126.762  1.00  0.00           H  
ATOM   2908  HZ2 LYS   187      75.087  73.025 125.338  1.00  0.00           H  
ATOM   2909  HZ3 LYS   187      73.584  73.491 125.786  1.00  0.00           H  
ATOM   2910  N   GLY   188      70.044  68.988 122.281  1.00  0.00           N  
ATOM   2911  CA  GLY   188      68.669  68.852 122.797  1.00  0.00           C  
ATOM   2912  C   GLY   188      68.590  67.699 123.752  1.00  0.00           C  
ATOM   2913  O   GLY   188      69.587  67.047 124.131  1.00  0.00           O  
ATOM   2914  H   GLY   188      70.754  68.418 122.716  1.00  0.00           H  
ATOM   2915  HA2 GLY   188      68.336  69.780 123.262  1.00  0.00           H  
ATOM   2916  HA3 GLY   188      68.002  68.606 121.971  1.00  0.00           H  
ATOM   2917  N   PRO   189      67.346  67.437 124.301  1.00  0.00           N  
ATOM   2918  CA  PRO   189      66.935  66.297 125.169  1.00  0.00           C  
ATOM   2919  C   PRO   189      66.926  64.908 124.467  1.00  0.00           C  
ATOM   2920  O   PRO   189      66.863  64.855 123.267  1.00  0.00           O  
ATOM   2921  CB  PRO   189      65.498  66.639 125.598  1.00  0.00           C  
ATOM   2922  CG  PRO   189      64.874  67.474 124.451  1.00  0.00           C  
ATOM   2923  CD  PRO   189      66.164  68.161 123.806  1.00  0.00           C  
ATOM   2924  HA  PRO   189      67.649  66.247 125.992  1.00  0.00           H  
ATOM   2925  HB2 PRO   189      64.979  65.702 125.803  1.00  0.00           H  
ATOM   2926  HB3 PRO   189      65.489  67.350 126.424  1.00  0.00           H  
ATOM   2927  HG2 PRO   189      64.493  66.706 123.778  1.00  0.00           H  
ATOM   2928  HG3 PRO   189      64.133  68.181 124.824  1.00  0.00           H  
ATOM   2929  HD2 PRO   189      66.098  68.166 122.718  1.00  0.00           H  
ATOM   2930  HD3 PRO   189      66.334  69.194 124.108  1.00  0.00           H  
ATOM   2931  N   ASP   190      66.827  63.853 125.198  1.00  0.00           N  
ATOM   2932  CA  ASP   190      66.787  62.438 124.640  1.00  0.00           C  
ATOM   2933  C   ASP   190      65.630  62.060 123.731  1.00  0.00           C  
ATOM   2934  O   ASP   190      65.668  61.080 123.018  1.00  0.00           O  
ATOM   2935  CB  ASP   190      66.931  61.424 125.750  1.00  0.00           C  
ATOM   2936  CG  ASP   190      65.835  61.596 126.813  1.00  0.00           C  
ATOM   2937  OD1 ASP   190      64.992  60.649 126.883  1.00  0.00           O  
ATOM   2938  OD2 ASP   190      65.903  62.604 127.610  1.00  0.00           O1-
ATOM   2939  H   ASP   190      66.865  63.936 126.204  1.00  0.00           H  
ATOM   2940  HA  ASP   190      67.729  62.336 124.102  1.00  0.00           H  
ATOM   2941  HB2 ASP   190      66.887  60.402 125.375  1.00  0.00           H  
ATOM   2942  HB3 ASP   190      67.893  61.415 126.263  1.00  0.00           H  
ATOM   2943  N   ARG   191      64.695  63.028 123.477  1.00  0.00           N  
ATOM   2944  CA  ARG   191      63.494  62.901 122.592  1.00  0.00           C  
ATOM   2945  C   ARG   191      62.939  64.189 122.054  1.00  0.00           C  
ATOM   2946  O   ARG   191      62.712  65.182 122.773  1.00  0.00           O  
ATOM   2947  CB  ARG   191      62.489  61.913 123.241  1.00  0.00           C  
ATOM   2948  CG  ARG   191      62.065  62.068 124.639  1.00  0.00           C  
ATOM   2949  CD  ARG   191      61.234  63.307 125.062  1.00  0.00           C  
ATOM   2950  NE  ARG   191      59.967  63.257 124.344  1.00  0.00           N  
ATOM   2951  CZ  ARG   191      59.154  64.242 124.288  1.00  0.00           C  
ATOM   2952  NH1 ARG   191      59.477  65.401 124.754  1.00  0.00           N1+
ATOM   2953  NH2 ARG   191      57.957  64.154 123.828  1.00  0.00           N  
ATOM   2954  H   ARG   191      64.806  63.928 123.922  1.00  0.00           H  
ATOM   2955  HA  ARG   191      63.885  62.347 121.738  1.00  0.00           H  
ATOM   2956  HB2 ARG   191      61.625  61.882 122.577  1.00  0.00           H  
ATOM   2957  HB3 ARG   191      62.724  60.854 123.134  1.00  0.00           H  
ATOM   2958  HG2 ARG   191      61.419  61.232 124.909  1.00  0.00           H  
ATOM   2959  HG3 ARG   191      62.906  61.853 125.298  1.00  0.00           H  
ATOM   2960  HD2 ARG   191      60.997  63.160 126.115  1.00  0.00           H  
ATOM   2961  HD3 ARG   191      61.695  64.271 124.845  1.00  0.00           H  
ATOM   2962  HE  ARG   191      59.515  62.372 124.161  1.00  0.00           H  
ATOM   2963 HH11 ARG   191      60.361  65.596 125.200  1.00  0.00           H  
ATOM   2964 HH12 ARG   191      58.788  66.114 124.557  1.00  0.00           H  
ATOM   2965 HH21 ARG   191      57.680  63.243 123.491  1.00  0.00           H  
ATOM   2966 HH22 ARG   191      57.476  65.029 123.675  1.00  0.00           H  
ATOM   2967  N   LEU   192      62.618  64.167 120.708  1.00  0.00           N  
ATOM   2968  CA  LEU   192      61.670  65.070 120.063  1.00  0.00           C  
ATOM   2969  C   LEU   192      60.310  64.527 120.088  1.00  0.00           C  
ATOM   2970  O   LEU   192      60.068  63.357 120.247  1.00  0.00           O  
ATOM   2971  CB  LEU   192      62.138  65.356 118.671  1.00  0.00           C  
ATOM   2972  CG  LEU   192      63.539  65.991 118.534  1.00  0.00           C  
ATOM   2973  CD1 LEU   192      63.694  66.407 117.092  1.00  0.00           C  
ATOM   2974  CD2 LEU   192      63.669  67.321 119.342  1.00  0.00           C  
ATOM   2975  H   LEU   192      62.934  63.307 120.283  1.00  0.00           H  
ATOM   2976  HA  LEU   192      61.633  65.995 120.637  1.00  0.00           H  
ATOM   2977  HB2 LEU   192      62.271  64.401 118.161  1.00  0.00           H  
ATOM   2978  HB3 LEU   192      61.383  65.825 118.040  1.00  0.00           H  
ATOM   2979  HG  LEU   192      64.326  65.278 118.779  1.00  0.00           H  
ATOM   2980 HD11 LEU   192      63.142  67.296 116.788  1.00  0.00           H  
ATOM   2981 HD12 LEU   192      64.748  66.637 116.934  1.00  0.00           H  
ATOM   2982 HD13 LEU   192      63.439  65.526 116.502  1.00  0.00           H  
ATOM   2983 HD21 LEU   192      62.739  67.874 119.217  1.00  0.00           H  
ATOM   2984 HD22 LEU   192      63.749  67.061 120.398  1.00  0.00           H  
ATOM   2985 HD23 LEU   192      64.606  67.830 119.115  1.00  0.00           H  
ATOM   2986  N   PRO   193      59.310  65.429 120.054  1.00  0.00           N  
ATOM   2987  CA  PRO   193      57.904  65.089 119.905  1.00  0.00           C  
ATOM   2988  C   PRO   193      57.435  64.289 118.658  1.00  0.00           C  
ATOM   2989  O   PRO   193      58.222  63.800 117.854  1.00  0.00           O  
ATOM   2990  CB  PRO   193      57.133  66.423 120.081  1.00  0.00           C  
ATOM   2991  CG  PRO   193      58.054  67.362 120.811  1.00  0.00           C  
ATOM   2992  CD  PRO   193      59.398  66.850 120.419  1.00  0.00           C  
ATOM   2993  HA  PRO   193      57.571  64.406 120.686  1.00  0.00           H  
ATOM   2994  HB2 PRO   193      56.875  66.729 119.067  1.00  0.00           H  
ATOM   2995  HB3 PRO   193      56.150  66.285 120.531  1.00  0.00           H  
ATOM   2996  HG2 PRO   193      57.952  68.415 120.549  1.00  0.00           H  
ATOM   2997  HG3 PRO   193      57.927  67.103 121.862  1.00  0.00           H  
ATOM   2998  HD2 PRO   193      59.865  67.429 119.622  1.00  0.00           H  
ATOM   2999  HD3 PRO   193      60.039  67.008 121.286  1.00  0.00           H  
ATOM   3000  N   ALA   194      56.110  64.090 118.446  1.00  0.00           N  
ATOM   3001  CA  ALA   194      55.571  62.985 117.655  1.00  0.00           C  
ATOM   3002  C   ALA   194      55.700  63.331 116.129  1.00  0.00           C  
ATOM   3003  O   ALA   194      55.321  64.400 115.767  1.00  0.00           O  
ATOM   3004  CB  ALA   194      54.089  62.853 118.025  1.00  0.00           C  
ATOM   3005  H   ALA   194      55.515  64.643 119.047  1.00  0.00           H  
ATOM   3006  HA  ALA   194      56.031  62.059 118.002  1.00  0.00           H  
ATOM   3007  HB1 ALA   194      53.984  62.430 119.024  1.00  0.00           H  
ATOM   3008  HB2 ALA   194      53.630  63.813 117.790  1.00  0.00           H  
ATOM   3009  HB3 ALA   194      53.722  62.173 117.256  1.00  0.00           H  
ATOM   3010  N   GLY   195      56.356  62.485 115.327  1.00  0.00           N  
ATOM   3011  CA  GLY   195      56.550  62.526 113.841  1.00  0.00           C  
ATOM   3012  C   GLY   195      57.462  63.534 113.249  1.00  0.00           C  
ATOM   3013  O   GLY   195      57.406  63.731 112.081  1.00  0.00           O  
ATOM   3014  H   GLY   195      56.772  61.694 115.799  1.00  0.00           H  
ATOM   3015  HA2 GLY   195      56.881  61.520 113.587  1.00  0.00           H  
ATOM   3016  HA3 GLY   195      55.539  62.640 113.450  1.00  0.00           H  
ATOM   3017  N   TYR   196      58.353  64.208 113.940  1.00  0.00           N  
ATOM   3018  CA  TYR   196      59.314  65.192 113.411  1.00  0.00           C  
ATOM   3019  C   TYR   196      60.453  64.478 112.633  1.00  0.00           C  
ATOM   3020  O   TYR   196      60.798  63.384 113.139  1.00  0.00           O  
ATOM   3021  CB  TYR   196      59.838  66.054 114.544  1.00  0.00           C  
ATOM   3022  CG  TYR   196      58.840  67.143 114.962  1.00  0.00           C  
ATOM   3023  CD1 TYR   196      58.778  68.393 114.389  1.00  0.00           C  
ATOM   3024  CD2 TYR   196      57.849  66.715 115.935  1.00  0.00           C  
ATOM   3025  CE1 TYR   196      57.860  69.290 114.903  1.00  0.00           C  
ATOM   3026  CE2 TYR   196      56.877  67.588 116.331  1.00  0.00           C  
ATOM   3027  CZ  TYR   196      56.911  68.867 115.879  1.00  0.00           C  
ATOM   3028  OH  TYR   196      56.123  69.816 116.443  1.00  0.00           O  
ATOM   3029  H   TYR   196      58.376  63.986 114.925  1.00  0.00           H  
ATOM   3030  HA  TYR   196      58.716  65.795 112.728  1.00  0.00           H  
ATOM   3031  HB2 TYR   196      60.140  65.474 115.416  1.00  0.00           H  
ATOM   3032  HB3 TYR   196      60.673  66.653 114.179  1.00  0.00           H  
ATOM   3033  HD1 TYR   196      59.529  68.709 113.680  1.00  0.00           H  
ATOM   3034  HD2 TYR   196      57.900  65.704 116.311  1.00  0.00           H  
ATOM   3035  HE1 TYR   196      57.798  70.308 114.547  1.00  0.00           H  
ATOM   3036  HE2 TYR   196      56.178  67.328 117.113  1.00  0.00           H  
ATOM   3037  HH  TYR   196      56.043  70.689 116.052  1.00  0.00           H  
ATOM   3038  N   GLU   197      61.108  65.027 111.591  1.00  0.00           N  
ATOM   3039  CA  GLU   197      62.317  64.450 110.949  1.00  0.00           C  
ATOM   3040  C   GLU   197      63.221  65.657 110.447  1.00  0.00           C  
ATOM   3041  O   GLU   197      62.719  66.722 110.035  1.00  0.00           O  
ATOM   3042  CB  GLU   197      61.988  63.719 109.694  1.00  0.00           C  
ATOM   3043  CG  GLU   197      60.956  62.562 109.763  1.00  0.00           C  
ATOM   3044  CD  GLU   197      61.610  61.255 109.574  1.00  0.00           C  
ATOM   3045  OE1 GLU   197      60.948  60.332 109.038  1.00  0.00           O  
ATOM   3046  OE2 GLU   197      62.653  60.983 110.266  1.00  0.00           O1-
ATOM   3047  H   GLU   197      60.746  65.923 111.298  1.00  0.00           H  
ATOM   3048  HA  GLU   197      62.872  63.741 111.564  1.00  0.00           H  
ATOM   3049  HB2 GLU   197      61.594  64.511 109.056  1.00  0.00           H  
ATOM   3050  HB3 GLU   197      62.848  63.298 109.173  1.00  0.00           H  
ATOM   3051  HG2 GLU   197      60.520  62.472 110.758  1.00  0.00           H  
ATOM   3052  HG3 GLU   197      60.236  62.743 108.965  1.00  0.00           H  
ATOM   3053  N   ILE   198      64.575  65.419 110.319  1.00  0.00           N  
ATOM   3054  CA  ILE   198      65.538  66.430 109.726  1.00  0.00           C  
ATOM   3055  C   ILE   198      66.007  65.914 108.342  1.00  0.00           C  
ATOM   3056  O   ILE   198      66.353  64.747 108.131  1.00  0.00           O  
ATOM   3057  CB  ILE   198      66.699  66.762 110.695  1.00  0.00           C  
ATOM   3058  CG1 ILE   198      66.116  67.428 111.961  1.00  0.00           C  
ATOM   3059  CG2 ILE   198      67.692  67.715 110.016  1.00  0.00           C  
ATOM   3060  CD1 ILE   198      65.785  66.566 113.145  1.00  0.00           C  
ATOM   3061  H   ILE   198      64.865  64.526 110.690  1.00  0.00           H  
ATOM   3062  HA  ILE   198      64.941  67.318 109.518  1.00  0.00           H  
ATOM   3063  HB  ILE   198      67.215  65.905 111.128  1.00  0.00           H  
ATOM   3064 HG12 ILE   198      66.912  68.101 112.278  1.00  0.00           H  
ATOM   3065 HG13 ILE   198      65.246  68.011 111.657  1.00  0.00           H  
ATOM   3066 HG21 ILE   198      67.108  68.619 109.841  1.00  0.00           H  
ATOM   3067 HG22 ILE   198      68.582  67.917 110.612  1.00  0.00           H  
ATOM   3068 HG23 ILE   198      68.036  67.380 109.037  1.00  0.00           H  
ATOM   3069 HD11 ILE   198      66.440  65.698 113.220  1.00  0.00           H  
ATOM   3070 HD12 ILE   198      65.821  67.141 114.070  1.00  0.00           H  
ATOM   3071 HD13 ILE   198      64.736  66.269 113.126  1.00  0.00           H  
ATOM   3072  N   VAL   199      65.964  66.760 107.374  1.00  0.00           N  
ATOM   3073  CA  VAL   199      66.253  66.497 105.981  1.00  0.00           C  
ATOM   3074  C   VAL   199      67.310  67.539 105.526  1.00  0.00           C  
ATOM   3075  O   VAL   199      67.102  68.750 105.641  1.00  0.00           O  
ATOM   3076  CB  VAL   199      64.983  66.500 105.130  1.00  0.00           C  
ATOM   3077  CG1 VAL   199      64.137  67.767 105.233  1.00  0.00           C  
ATOM   3078  CG2 VAL   199      65.343  66.304 103.645  1.00  0.00           C  
ATOM   3079  H   VAL   199      65.902  67.728 107.654  1.00  0.00           H  
ATOM   3080  HA  VAL   199      66.666  65.509 105.779  1.00  0.00           H  
ATOM   3081  HB  VAL   199      64.409  65.642 105.481  1.00  0.00           H  
ATOM   3082 HG11 VAL   199      63.247  67.547 104.643  1.00  0.00           H  
ATOM   3083 HG12 VAL   199      63.874  67.786 106.291  1.00  0.00           H  
ATOM   3084 HG13 VAL   199      64.715  68.663 105.009  1.00  0.00           H  
ATOM   3085 HG21 VAL   199      66.037  67.059 103.273  1.00  0.00           H  
ATOM   3086 HG22 VAL   199      65.918  65.381 103.568  1.00  0.00           H  
ATOM   3087 HG23 VAL   199      64.502  66.216 102.958  1.00  0.00           H  
ATOM   3088  N   LEU   200      68.351  67.001 104.931  1.00  0.00           N  
ATOM   3089  CA  LEU   200      69.400  67.849 104.311  1.00  0.00           C  
ATOM   3090  C   LEU   200      69.023  67.826 102.825  1.00  0.00           C  
ATOM   3091  O   LEU   200      68.515  66.827 102.275  1.00  0.00           O  
ATOM   3092  CB  LEU   200      70.815  67.255 104.469  1.00  0.00           C  
ATOM   3093  CG  LEU   200      71.337  67.514 105.946  1.00  0.00           C  
ATOM   3094  CD1 LEU   200      71.856  66.216 106.537  1.00  0.00           C  
ATOM   3095  CD2 LEU   200      72.472  68.546 105.880  1.00  0.00           C  
ATOM   3096  H   LEU   200      68.348  66.025 104.669  1.00  0.00           H  
ATOM   3097  HA  LEU   200      69.355  68.852 104.736  1.00  0.00           H  
ATOM   3098  HB2 LEU   200      70.765  66.203 104.187  1.00  0.00           H  
ATOM   3099  HB3 LEU   200      71.500  67.712 103.755  1.00  0.00           H  
ATOM   3100  HG  LEU   200      70.503  67.764 106.603  1.00  0.00           H  
ATOM   3101 HD11 LEU   200      72.640  65.783 105.915  1.00  0.00           H  
ATOM   3102 HD12 LEU   200      72.357  66.502 107.462  1.00  0.00           H  
ATOM   3103 HD13 LEU   200      71.036  65.524 106.730  1.00  0.00           H  
ATOM   3104 HD21 LEU   200      73.240  68.055 105.282  1.00  0.00           H  
ATOM   3105 HD22 LEU   200      72.063  69.383 105.314  1.00  0.00           H  
ATOM   3106 HD23 LEU   200      72.862  68.895 106.836  1.00  0.00           H  
ATOM   3107  N   TYR   201      69.283  68.866 102.061  1.00  0.00           N  
ATOM   3108  CA  TYR   201      68.678  69.045 100.772  1.00  0.00           C  
ATOM   3109  C   TYR   201      69.392  70.072  99.814  1.00  0.00           C  
ATOM   3110  O   TYR   201      70.248  70.812 100.226  1.00  0.00           O  
ATOM   3111  CB  TYR   201      67.184  69.408 100.786  1.00  0.00           C  
ATOM   3112  CG  TYR   201      66.769  70.771 101.307  1.00  0.00           C  
ATOM   3113  CD1 TYR   201      66.458  71.778 100.399  1.00  0.00           C  
ATOM   3114  CD2 TYR   201      66.665  70.978 102.712  1.00  0.00           C  
ATOM   3115  CE1 TYR   201      66.015  73.065 100.842  1.00  0.00           C  
ATOM   3116  CE2 TYR   201      66.201  72.200 103.149  1.00  0.00           C  
ATOM   3117  CZ  TYR   201      65.899  73.255 102.245  1.00  0.00           C  
ATOM   3118  OH  TYR   201      65.439  74.442 102.672  1.00  0.00           O  
ATOM   3119  H   TYR   201      69.821  69.652 102.397  1.00  0.00           H  
ATOM   3120  HA  TYR   201      68.846  68.075 100.305  1.00  0.00           H  
ATOM   3121  HB2 TYR   201      66.814  69.209  99.781  1.00  0.00           H  
ATOM   3122  HB3 TYR   201      66.675  68.648 101.379  1.00  0.00           H  
ATOM   3123  HD1 TYR   201      66.668  71.712  99.342  1.00  0.00           H  
ATOM   3124  HD2 TYR   201      66.914  70.147 103.357  1.00  0.00           H  
ATOM   3125  HE1 TYR   201      65.786  73.806 100.090  1.00  0.00           H  
ATOM   3126  HE2 TYR   201      66.168  72.282 104.225  1.00  0.00           H  
ATOM   3127  HH  TYR   201      65.697  75.128 102.052  1.00  0.00           H  
ATOM   3128  N   ILE   202      69.171  69.983  98.494  1.00  0.00           N  
ATOM   3129  CA  ILE   202      69.735  70.589  97.370  1.00  0.00           C  
ATOM   3130  C   ILE   202      68.781  70.691  96.203  1.00  0.00           C  
ATOM   3131  O   ILE   202      67.997  69.787  95.981  1.00  0.00           O  
ATOM   3132  CB  ILE   202      71.069  69.956  97.016  1.00  0.00           C  
ATOM   3133  CG1 ILE   202      71.666  70.620  95.766  1.00  0.00           C  
ATOM   3134  CG2 ILE   202      70.779  68.426  96.766  1.00  0.00           C  
ATOM   3135  CD1 ILE   202      73.174  70.294  95.702  1.00  0.00           C  
ATOM   3136  H   ILE   202      68.445  69.305  98.312  1.00  0.00           H  
ATOM   3137  HA  ILE   202      69.961  71.643  97.534  1.00  0.00           H  
ATOM   3138  HB  ILE   202      71.669  70.176  97.899  1.00  0.00           H  
ATOM   3139 HG12 ILE   202      71.264  70.289  94.808  1.00  0.00           H  
ATOM   3140 HG13 ILE   202      71.563  71.695  95.914  1.00  0.00           H  
ATOM   3141 HG21 ILE   202      71.571  68.126  96.080  1.00  0.00           H  
ATOM   3142 HG22 ILE   202      70.815  67.906  97.724  1.00  0.00           H  
ATOM   3143 HG23 ILE   202      69.874  68.315  96.169  1.00  0.00           H  
ATOM   3144 HD11 ILE   202      73.782  70.918  95.047  1.00  0.00           H  
ATOM   3145 HD12 ILE   202      73.588  70.512  96.687  1.00  0.00           H  
ATOM   3146 HD13 ILE   202      73.353  69.246  95.460  1.00  0.00           H  
ATOM   3147  N   SER   203      68.811  71.798  95.396  1.00  0.00           N  
ATOM   3148  CA  SER   203      67.897  72.127  94.296  1.00  0.00           C  
ATOM   3149  C   SER   203      68.298  71.403  93.067  1.00  0.00           C  
ATOM   3150  O   SER   203      69.428  70.995  92.785  1.00  0.00           O  
ATOM   3151  CB  SER   203      67.948  73.590  93.960  1.00  0.00           C  
ATOM   3152  OG  SER   203      67.480  74.348  95.058  1.00  0.00           O  
ATOM   3153  H   SER   203      69.578  72.428  95.585  1.00  0.00           H  
ATOM   3154  HA  SER   203      66.845  71.888  94.452  1.00  0.00           H  
ATOM   3155  HB2 SER   203      68.983  73.879  93.777  1.00  0.00           H  
ATOM   3156  HB3 SER   203      67.325  73.741  93.079  1.00  0.00           H  
ATOM   3157  HG  SER   203      67.708  75.249  94.820  1.00  0.00           H  
ATOM   3158  N   MET   204      67.416  71.249  92.105  1.00  0.00           N  
ATOM   3159  CA  MET   204      67.608  70.455  90.856  1.00  0.00           C  
ATOM   3160  C   MET   204      68.540  71.181  89.852  1.00  0.00           C  
ATOM   3161  O   MET   204      69.096  70.527  88.942  1.00  0.00           O  
ATOM   3162  CB  MET   204      66.266  70.285  90.256  1.00  0.00           C  
ATOM   3163  CG  MET   204      66.317  69.465  88.909  1.00  0.00           C  
ATOM   3164  SD  MET   204      67.215  67.908  89.018  1.00  0.00           S  
ATOM   3165  CE  MET   204      65.873  66.907  88.293  1.00  0.00           C  
ATOM   3166  H   MET   204      66.427  71.300  92.304  1.00  0.00           H  
ATOM   3167  HA  MET   204      68.098  69.561  91.241  1.00  0.00           H  
ATOM   3168  HB2 MET   204      65.498  69.873  90.911  1.00  0.00           H  
ATOM   3169  HB3 MET   204      65.878  71.241  89.906  1.00  0.00           H  
ATOM   3170  HG2 MET   204      65.281  69.444  88.573  1.00  0.00           H  
ATOM   3171  HG3 MET   204      66.801  70.047  88.124  1.00  0.00           H  
ATOM   3172  HE1 MET   204      65.704  67.163  87.247  1.00  0.00           H  
ATOM   3173  HE2 MET   204      66.023  65.829  88.238  1.00  0.00           H  
ATOM   3174  HE3 MET   204      64.965  67.235  88.799  1.00  0.00           H  
ATOM   3175  N   SER   205      68.770  72.466  90.029  1.00  0.00           N  
ATOM   3176  CA  SER   205      69.806  73.345  89.423  1.00  0.00           C  
ATOM   3177  C   SER   205      71.251  73.082  89.808  1.00  0.00           C  
ATOM   3178  O   SER   205      72.126  73.498  89.108  1.00  0.00           O  
ATOM   3179  CB  SER   205      69.383  74.772  89.851  1.00  0.00           C  
ATOM   3180  OG  SER   205      69.369  74.823  91.327  1.00  0.00           O  
ATOM   3181  H   SER   205      68.232  72.929  90.747  1.00  0.00           H  
ATOM   3182  HA  SER   205      69.622  73.215  88.357  1.00  0.00           H  
ATOM   3183  HB2 SER   205      69.978  75.588  89.441  1.00  0.00           H  
ATOM   3184  HB3 SER   205      68.394  74.924  89.418  1.00  0.00           H  
ATOM   3185  HG  SER   205      70.280  74.670  91.587  1.00  0.00           H  
ATOM   3186  N   ASP   206      71.474  72.346  90.916  1.00  0.00           N  
ATOM   3187  CA  ASP   206      72.860  72.163  91.528  1.00  0.00           C  
ATOM   3188  C   ASP   206      73.146  70.703  91.802  1.00  0.00           C  
ATOM   3189  O   ASP   206      74.293  70.232  91.881  1.00  0.00           O  
ATOM   3190  CB  ASP   206      73.049  72.996  92.823  1.00  0.00           C  
ATOM   3191  CG  ASP   206      72.428  74.420  92.959  1.00  0.00           C  
ATOM   3192  OD1 ASP   206      72.178  74.914  94.128  1.00  0.00           O  
ATOM   3193  OD2 ASP   206      71.990  75.026  91.911  1.00  0.00           O1-
ATOM   3194  H   ASP   206      70.684  72.047  91.471  1.00  0.00           H  
ATOM   3195  HA  ASP   206      73.678  72.490  90.886  1.00  0.00           H  
ATOM   3196  HB2 ASP   206      72.640  72.337  93.589  1.00  0.00           H  
ATOM   3197  HB3 ASP   206      74.119  73.136  92.975  1.00  0.00           H  
ATOM   3198  N   SER   207      72.076  69.929  91.991  1.00  0.00           N  
ATOM   3199  CA  SER   207      72.212  68.481  92.382  1.00  0.00           C  
ATOM   3200  C   SER   207      73.010  67.623  91.454  1.00  0.00           C  
ATOM   3201  O   SER   207      73.718  66.760  91.909  1.00  0.00           O  
ATOM   3202  CB  SER   207      70.875  67.845  92.789  1.00  0.00           C  
ATOM   3203  OG  SER   207      71.022  66.562  93.388  1.00  0.00           O  
ATOM   3204  H   SER   207      71.180  70.384  92.087  1.00  0.00           H  
ATOM   3205  HA  SER   207      72.782  68.541  93.309  1.00  0.00           H  
ATOM   3206  HB2 SER   207      70.280  68.512  93.414  1.00  0.00           H  
ATOM   3207  HB3 SER   207      70.375  67.812  91.822  1.00  0.00           H  
ATOM   3208  HG  SER   207      70.610  66.578  94.255  1.00  0.00           H  
ATOM   3209  N   ASP   208      73.094  67.888  90.130  1.00  0.00           N  
ATOM   3210  CA  ASP   208      74.062  67.195  89.258  1.00  0.00           C  
ATOM   3211  C   ASP   208      75.535  67.594  89.287  1.00  0.00           C  
ATOM   3212  O   ASP   208      76.331  66.917  88.632  1.00  0.00           O  
ATOM   3213  CB  ASP   208      73.585  67.431  87.847  1.00  0.00           C  
ATOM   3214  CG  ASP   208      72.145  66.945  87.538  1.00  0.00           C  
ATOM   3215  OD1 ASP   208      71.334  67.781  87.001  1.00  0.00           O  
ATOM   3216  OD2 ASP   208      71.737  65.732  87.682  1.00  0.00           O1-
ATOM   3217  H   ASP   208      72.700  68.776  89.856  1.00  0.00           H  
ATOM   3218  HA  ASP   208      74.084  66.124  89.460  1.00  0.00           H  
ATOM   3219  HB2 ASP   208      73.718  68.496  87.655  1.00  0.00           H  
ATOM   3220  HB3 ASP   208      74.211  66.931  87.108  1.00  0.00           H  
ATOM   3221  N   LYS   209      75.863  68.643  90.115  1.00  0.00           N  
ATOM   3222  CA  LYS   209      77.200  69.262  90.133  1.00  0.00           C  
ATOM   3223  C   LYS   209      77.988  68.929  91.404  1.00  0.00           C  
ATOM   3224  O   LYS   209      79.157  69.299  91.484  1.00  0.00           O  
ATOM   3225  CB  LYS   209      77.095  70.745  89.709  1.00  0.00           C  
ATOM   3226  CG  LYS   209      76.513  71.003  88.273  1.00  0.00           C  
ATOM   3227  CD  LYS   209      74.961  71.388  88.187  1.00  0.00           C  
ATOM   3228  CE  LYS   209      74.474  71.682  86.788  1.00  0.00           C  
ATOM   3229  NZ  LYS   209      73.032  71.874  86.734  1.00  0.00           N1+
ATOM   3230  H   LYS   209      75.242  68.956  90.848  1.00  0.00           H  
ATOM   3231  HA  LYS   209      77.729  68.753  89.327  1.00  0.00           H  
ATOM   3232  HB2 LYS   209      76.495  71.238  90.474  1.00  0.00           H  
ATOM   3233  HB3 LYS   209      78.049  71.265  89.786  1.00  0.00           H  
ATOM   3234  HG2 LYS   209      77.198  71.739  87.851  1.00  0.00           H  
ATOM   3235  HG3 LYS   209      76.539  70.086  87.684  1.00  0.00           H  
ATOM   3236  HD2 LYS   209      74.365  70.603  88.653  1.00  0.00           H  
ATOM   3237  HD3 LYS   209      74.819  72.335  88.708  1.00  0.00           H  
ATOM   3238  HE2 LYS   209      74.974  72.559  86.377  1.00  0.00           H  
ATOM   3239  HE3 LYS   209      74.664  70.843  86.119  1.00  0.00           H  
ATOM   3240  HZ1 LYS   209      72.568  71.062  87.116  1.00  0.00           H  
ATOM   3241  HZ2 LYS   209      72.708  72.747  87.125  1.00  0.00           H  
ATOM   3242  HZ3 LYS   209      72.769  71.933  85.761  1.00  0.00           H  
ATOM   3243  N   VAL   210      77.427  68.172  92.312  1.00  0.00           N  
ATOM   3244  CA  VAL   210      78.017  67.779  93.577  1.00  0.00           C  
ATOM   3245  C   VAL   210      77.586  66.384  94.028  1.00  0.00           C  
ATOM   3246  O   VAL   210      76.418  65.985  93.840  1.00  0.00           O  
ATOM   3247  CB  VAL   210      77.831  68.907  94.531  1.00  0.00           C  
ATOM   3248  CG1 VAL   210      76.400  69.082  95.068  1.00  0.00           C  
ATOM   3249  CG2 VAL   210      78.656  68.679  95.763  1.00  0.00           C  
ATOM   3250  H   VAL   210      76.593  67.706  91.986  1.00  0.00           H  
ATOM   3251  HA  VAL   210      79.077  67.813  93.323  1.00  0.00           H  
ATOM   3252  HB  VAL   210      78.146  69.832  94.048  1.00  0.00           H  
ATOM   3253 HG11 VAL   210      76.039  68.077  95.287  1.00  0.00           H  
ATOM   3254 HG12 VAL   210      76.362  69.793  95.893  1.00  0.00           H  
ATOM   3255 HG13 VAL   210      75.836  69.476  94.223  1.00  0.00           H  
ATOM   3256 HG21 VAL   210      78.306  67.822  96.339  1.00  0.00           H  
ATOM   3257 HG22 VAL   210      79.672  68.697  95.370  1.00  0.00           H  
ATOM   3258 HG23 VAL   210      78.647  69.517  96.459  1.00  0.00           H  
ATOM   3259  N   GLY   211      78.435  65.762  94.740  1.00  0.00           N  
ATOM   3260  CA  GLY   211      78.121  64.631  95.603  1.00  0.00           C  
ATOM   3261  C   GLY   211      78.515  64.926  97.009  1.00  0.00           C  
ATOM   3262  O   GLY   211      79.531  65.597  97.249  1.00  0.00           O  
ATOM   3263  H   GLY   211      79.315  66.235  94.885  1.00  0.00           H  
ATOM   3264  HA2 GLY   211      77.083  64.299  95.580  1.00  0.00           H  
ATOM   3265  HA3 GLY   211      78.650  63.738  95.270  1.00  0.00           H  
ATOM   3266  N   VAL   212      77.709  64.484  97.945  1.00  0.00           N  
ATOM   3267  CA  VAL   212      78.030  64.510  99.379  1.00  0.00           C  
ATOM   3268  C   VAL   212      78.369  63.169  99.908  1.00  0.00           C  
ATOM   3269  O   VAL   212      77.683  62.236  99.540  1.00  0.00           O  
ATOM   3270  CB  VAL   212      77.024  65.254 100.240  1.00  0.00           C  
ATOM   3271  CG1 VAL   212      77.485  65.440 101.673  1.00  0.00           C  
ATOM   3272  CG2 VAL   212      76.603  66.660  99.701  1.00  0.00           C  
ATOM   3273  H   VAL   212      76.902  63.945  97.663  1.00  0.00           H  
ATOM   3274  HA  VAL   212      78.951  65.061  99.572  1.00  0.00           H  
ATOM   3275  HB  VAL   212      76.145  64.610 100.233  1.00  0.00           H  
ATOM   3276 HG11 VAL   212      76.793  65.947 102.345  1.00  0.00           H  
ATOM   3277 HG12 VAL   212      77.626  64.424 102.040  1.00  0.00           H  
ATOM   3278 HG13 VAL   212      78.504  65.826 101.645  1.00  0.00           H  
ATOM   3279 HG21 VAL   212      77.492  67.261  99.504  1.00  0.00           H  
ATOM   3280 HG22 VAL   212      76.107  66.480  98.747  1.00  0.00           H  
ATOM   3281 HG23 VAL   212      75.954  67.290 100.309  1.00  0.00           H  
ATOM   3282  N   PHE   213      79.514  63.005 100.660  1.00  0.00           N  
ATOM   3283  CA  PHE   213      79.862  61.880 101.472  1.00  0.00           C  
ATOM   3284  C   PHE   213      79.732  62.147 102.997  1.00  0.00           C  
ATOM   3285  O   PHE   213      80.304  63.072 103.487  1.00  0.00           O  
ATOM   3286  CB  PHE   213      81.309  61.464 101.143  1.00  0.00           C  
ATOM   3287  CG  PHE   213      81.488  61.041  99.722  1.00  0.00           C  
ATOM   3288  CD1 PHE   213      81.108  59.745  99.319  1.00  0.00           C  
ATOM   3289  CD2 PHE   213      82.169  61.807  98.771  1.00  0.00           C  
ATOM   3290  CE1 PHE   213      81.382  59.262  98.020  1.00  0.00           C  
ATOM   3291  CE2 PHE   213      82.441  61.363  97.453  1.00  0.00           C  
ATOM   3292  CZ  PHE   213      82.074  60.087  97.093  1.00  0.00           C  
ATOM   3293  H   PHE   213      80.002  63.866 100.860  1.00  0.00           H  
ATOM   3294  HA  PHE   213      79.163  61.064 101.289  1.00  0.00           H  
ATOM   3295  HB2 PHE   213      82.014  62.264 101.369  1.00  0.00           H  
ATOM   3296  HB3 PHE   213      81.419  60.578 101.768  1.00  0.00           H  
ATOM   3297  HD1 PHE   213      80.378  59.277  99.963  1.00  0.00           H  
ATOM   3298  HD2 PHE   213      82.566  62.769  99.060  1.00  0.00           H  
ATOM   3299  HE1 PHE   213      80.989  58.289  97.765  1.00  0.00           H  
ATOM   3300  HE2 PHE   213      83.011  61.931  96.734  1.00  0.00           H  
ATOM   3301  HZ  PHE   213      82.263  59.706  96.100  1.00  0.00           H  
ATOM   3302  N   TYR   214      79.073  61.232 103.708  1.00  0.00           N  
ATOM   3303  CA  TYR   214      79.001  61.099 105.152  1.00  0.00           C  
ATOM   3304  C   TYR   214      80.142  60.152 105.695  1.00  0.00           C  
ATOM   3305  O   TYR   214      80.540  59.151 104.965  1.00  0.00           O  
ATOM   3306  CB  TYR   214      77.619  60.485 105.577  1.00  0.00           C  
ATOM   3307  CG  TYR   214      77.553  60.201 107.014  1.00  0.00           C  
ATOM   3308  CD1 TYR   214      77.245  58.903 107.508  1.00  0.00           C  
ATOM   3309  CD2 TYR   214      77.800  61.282 107.874  1.00  0.00           C  
ATOM   3310  CE1 TYR   214      77.395  58.651 108.933  1.00  0.00           C  
ATOM   3311  CE2 TYR   214      77.884  61.053 109.264  1.00  0.00           C  
ATOM   3312  CZ  TYR   214      77.734  59.738 109.767  1.00  0.00           C  
ATOM   3313  OH  TYR   214      77.766  59.545 111.137  1.00  0.00           O  
ATOM   3314  H   TYR   214      78.635  60.482 103.193  1.00  0.00           H  
ATOM   3315  HA  TYR   214      79.180  62.064 105.625  1.00  0.00           H  
ATOM   3316  HB2 TYR   214      76.854  61.226 105.348  1.00  0.00           H  
ATOM   3317  HB3 TYR   214      77.399  59.608 104.968  1.00  0.00           H  
ATOM   3318  HD1 TYR   214      77.090  58.079 106.826  1.00  0.00           H  
ATOM   3319  HD2 TYR   214      77.887  62.287 107.486  1.00  0.00           H  
ATOM   3320  HE1 TYR   214      77.131  57.659 109.268  1.00  0.00           H  
ATOM   3321  HE2 TYR   214      78.280  61.796 109.942  1.00  0.00           H  
ATOM   3322  HH  TYR   214      78.497  60.086 111.444  1.00  0.00           H  
ATOM   3323  N   VAL   215      80.672  60.348 106.885  1.00  0.00           N  
ATOM   3324  CA  VAL   215      81.643  59.367 107.549  1.00  0.00           C  
ATOM   3325  C   VAL   215      81.185  58.842 108.982  1.00  0.00           C  
ATOM   3326  O   VAL   215      80.762  59.708 109.783  1.00  0.00           O  
ATOM   3327  CB  VAL   215      83.102  59.884 107.554  1.00  0.00           C  
ATOM   3328  CG1 VAL   215      83.494  61.007 108.488  1.00  0.00           C  
ATOM   3329  CG2 VAL   215      84.004  58.653 107.749  1.00  0.00           C  
ATOM   3330  H   VAL   215      80.488  61.177 107.432  1.00  0.00           H  
ATOM   3331  HA  VAL   215      81.651  58.436 106.981  1.00  0.00           H  
ATOM   3332  HB  VAL   215      83.257  60.180 106.516  1.00  0.00           H  
ATOM   3333 HG11 VAL   215      82.636  61.670 108.599  1.00  0.00           H  
ATOM   3334 HG12 VAL   215      83.776  60.788 109.518  1.00  0.00           H  
ATOM   3335 HG13 VAL   215      84.293  61.557 107.991  1.00  0.00           H  
ATOM   3336 HG21 VAL   215      85.044  58.886 107.523  1.00  0.00           H  
ATOM   3337 HG22 VAL   215      83.907  58.227 108.747  1.00  0.00           H  
ATOM   3338 HG23 VAL   215      83.752  57.952 106.953  1.00  0.00           H  
ATOM   3339  N   GLU   216      81.314  57.642 109.267  1.00  0.00           N  
ATOM   3340  CA  GLU   216      81.135  57.068 110.612  1.00  0.00           C  
ATOM   3341  C   GLU   216      82.064  57.663 111.646  1.00  0.00           C  
ATOM   3342  O   GLU   216      83.244  57.819 111.479  1.00  0.00           O  
ATOM   3343  CB  GLU   216      81.266  55.581 110.453  1.00  0.00           C  
ATOM   3344  CG  GLU   216      79.993  54.878 109.869  1.00  0.00           C  
ATOM   3345  CD  GLU   216      80.125  53.371 109.969  1.00  0.00           C  
ATOM   3346  OE1 GLU   216      79.074  52.761 110.189  1.00  0.00           O  
ATOM   3347  OE2 GLU   216      81.182  52.746 109.660  1.00  0.00           O1-
ATOM   3348  H   GLU   216      81.716  57.038 108.564  1.00  0.00           H  
ATOM   3349  HA  GLU   216      80.125  57.313 110.941  1.00  0.00           H  
ATOM   3350  HB2 GLU   216      82.120  55.365 109.812  1.00  0.00           H  
ATOM   3351  HB3 GLU   216      81.463  55.084 111.403  1.00  0.00           H  
ATOM   3352  HG2 GLU   216      79.237  55.198 110.586  1.00  0.00           H  
ATOM   3353  HG3 GLU   216      79.914  55.231 108.841  1.00  0.00           H  
ATOM   3354  N   ASN   217      81.523  57.842 112.789  1.00  0.00           N  
ATOM   3355  CA  ASN   217      82.182  58.460 113.949  1.00  0.00           C  
ATOM   3356  C   ASN   217      83.336  57.564 114.401  1.00  0.00           C  
ATOM   3357  O   ASN   217      83.112  56.386 114.565  1.00  0.00           O  
ATOM   3358  CB  ASN   217      81.094  58.759 115.000  1.00  0.00           C  
ATOM   3359  CG  ASN   217      80.043  59.678 114.494  1.00  0.00           C  
ATOM   3360  ND2 ASN   217      78.938  59.863 115.275  1.00  0.00           N  
ATOM   3361  OD1 ASN   217      79.999  60.151 113.370  1.00  0.00           O  
ATOM   3362  H   ASN   217      80.523  57.740 112.879  1.00  0.00           H  
ATOM   3363  HA  ASN   217      82.585  59.424 113.637  1.00  0.00           H  
ATOM   3364  HB2 ASN   217      80.571  57.866 115.342  1.00  0.00           H  
ATOM   3365  HB3 ASN   217      81.656  59.257 115.790  1.00  0.00           H  
ATOM   3366 HD21 ASN   217      78.434  60.709 115.052  1.00  0.00           H  
ATOM   3367 HD22 ASN   217      78.960  59.542 116.232  1.00  0.00           H  
ATOM   3368  N   PRO   218      84.544  58.138 114.825  1.00  0.00           N  
ATOM   3369  CA  PRO   218      85.662  57.215 115.211  1.00  0.00           C  
ATOM   3370  C   PRO   218      85.151  56.539 116.555  1.00  0.00           C  
ATOM   3371  O   PRO   218      84.280  56.959 117.306  1.00  0.00           O  
ATOM   3372  CB  PRO   218      86.828  58.109 115.353  1.00  0.00           C  
ATOM   3373  CG  PRO   218      86.246  59.449 115.618  1.00  0.00           C  
ATOM   3374  CD  PRO   218      84.967  59.495 114.795  1.00  0.00           C  
ATOM   3375  HA  PRO   218      85.812  56.363 114.547  1.00  0.00           H  
ATOM   3376  HB2 PRO   218      87.598  57.854 116.082  1.00  0.00           H  
ATOM   3377  HB3 PRO   218      87.305  58.127 114.373  1.00  0.00           H  
ATOM   3378  HG2 PRO   218      86.026  59.573 116.678  1.00  0.00           H  
ATOM   3379  HG3 PRO   218      87.010  60.198 115.408  1.00  0.00           H  
ATOM   3380  HD2 PRO   218      84.238  60.171 115.243  1.00  0.00           H  
ATOM   3381  HD3 PRO   218      85.150  59.771 113.757  1.00  0.00           H  
ATOM   3382  N   ALA   219      85.743  55.350 116.732  1.00  0.00           N  
ATOM   3383  CA  ALA   219      85.326  54.214 117.586  1.00  0.00           C  
ATOM   3384  C   ALA   219      83.945  53.593 117.188  1.00  0.00           C  
ATOM   3385  O   ALA   219      83.718  52.391 117.413  1.00  0.00           O  
ATOM   3386  CB  ALA   219      85.487  54.437 119.066  1.00  0.00           C  
ATOM   3387  H   ALA   219      86.466  55.150 116.056  1.00  0.00           H  
ATOM   3388  HA  ALA   219      86.097  53.454 117.459  1.00  0.00           H  
ATOM   3389  HB1 ALA   219      84.618  55.020 119.371  1.00  0.00           H  
ATOM   3390  HB2 ALA   219      85.527  53.476 119.579  1.00  0.00           H  
ATOM   3391  HB3 ALA   219      86.419  54.945 119.314  1.00  0.00           H  
ATOM   3392  N   ALA   220      82.943  54.384 116.797  1.00  0.00           N  
ATOM   3393  CA  ALA   220      81.622  53.860 116.432  1.00  0.00           C  
ATOM   3394  C   ALA   220      81.603  53.278 114.978  1.00  0.00           C  
ATOM   3395  O   ALA   220      80.673  52.503 114.612  1.00  0.00           O  
ATOM   3396  CB  ALA   220      80.573  55.061 116.614  1.00  0.00           C  
ATOM   3397  H   ALA   220      83.214  55.348 116.658  1.00  0.00           H  
ATOM   3398  HA  ALA   220      81.350  52.979 117.014  1.00  0.00           H  
ATOM   3399  HB1 ALA   220      80.707  55.733 115.766  1.00  0.00           H  
ATOM   3400  HB2 ALA   220      79.628  54.533 116.490  1.00  0.00           H  
ATOM   3401  HB3 ALA   220      80.606  55.408 117.647  1.00  0.00           H  
ATOM   3402  N   GLY   221      82.554  53.611 114.153  1.00  0.00           N  
ATOM   3403  CA  GLY   221      82.822  52.998 112.836  1.00  0.00           C  
ATOM   3404  C   GLY   221      83.938  53.760 112.044  1.00  0.00           C  
ATOM   3405  O   GLY   221      84.672  54.572 112.561  1.00  0.00           O  
ATOM   3406  H   GLY   221      83.262  54.240 114.504  1.00  0.00           H  
ATOM   3407  HA2 GLY   221      83.167  52.010 113.140  1.00  0.00           H  
ATOM   3408  HA3 GLY   221      81.940  52.909 112.201  1.00  0.00           H  
ATOM   3409  N   GLN   222      84.014  53.476 110.820  1.00  0.00           N  
ATOM   3410  CA  GLN   222      84.939  54.159 109.857  1.00  0.00           C  
ATOM   3411  C   GLN   222      84.356  54.336 108.434  1.00  0.00           C  
ATOM   3412  O   GLN   222      85.091  54.882 107.597  1.00  0.00           O  
ATOM   3413  CB  GLN   222      86.311  53.412 109.805  1.00  0.00           C  
ATOM   3414  CG  GLN   222      86.372  51.909 109.635  1.00  0.00           C  
ATOM   3415  CD  GLN   222      87.799  51.400 109.768  1.00  0.00           C  
ATOM   3416  NE2 GLN   222      87.941  50.241 110.251  1.00  0.00           N  
ATOM   3417  OE1 GLN   222      88.826  52.033 109.414  1.00  0.00           O  
ATOM   3418  H   GLN   222      83.340  52.795 110.501  1.00  0.00           H  
ATOM   3419  HA  GLN   222      85.144  55.148 110.267  1.00  0.00           H  
ATOM   3420  HB2 GLN   222      86.919  53.828 109.001  1.00  0.00           H  
ATOM   3421  HB3 GLN   222      86.759  53.714 110.751  1.00  0.00           H  
ATOM   3422  HG2 GLN   222      85.682  51.386 110.298  1.00  0.00           H  
ATOM   3423  HG3 GLN   222      86.135  51.528 108.642  1.00  0.00           H  
ATOM   3424 HE21 GLN   222      88.874  50.056 110.590  1.00  0.00           H  
ATOM   3425 HE22 GLN   222      87.088  49.755 110.489  1.00  0.00           H  
ATOM   3426  N   ARG   223      83.228  53.741 108.060  1.00  0.00           N  
ATOM   3427  CA  ARG   223      82.686  53.728 106.675  1.00  0.00           C  
ATOM   3428  C   ARG   223      82.431  55.059 106.062  1.00  0.00           C  
ATOM   3429  O   ARG   223      81.960  55.926 106.856  1.00  0.00           O  
ATOM   3430  CB  ARG   223      81.378  52.932 106.532  1.00  0.00           C  
ATOM   3431  CG  ARG   223      81.615  51.475 106.870  1.00  0.00           C  
ATOM   3432  CD  ARG   223      80.325  50.774 106.622  1.00  0.00           C  
ATOM   3433  NE  ARG   223      79.335  51.137 107.695  1.00  0.00           N  
ATOM   3434  CZ  ARG   223      78.071  51.053 107.600  1.00  0.00           C  
ATOM   3435  NH1 ARG   223      77.490  50.420 106.641  1.00  0.00           N1+
ATOM   3436  NH2 ARG   223      77.258  51.531 108.471  1.00  0.00           N  
ATOM   3437  H   ARG   223      82.567  53.437 108.762  1.00  0.00           H  
ATOM   3438  HA  ARG   223      83.411  53.215 106.045  1.00  0.00           H  
ATOM   3439  HB2 ARG   223      80.630  53.409 107.165  1.00  0.00           H  
ATOM   3440  HB3 ARG   223      81.033  52.972 105.499  1.00  0.00           H  
ATOM   3441  HG2 ARG   223      82.250  50.913 106.185  1.00  0.00           H  
ATOM   3442  HG3 ARG   223      82.042  51.305 107.858  1.00  0.00           H  
ATOM   3443  HD2 ARG   223      80.026  51.032 105.606  1.00  0.00           H  
ATOM   3444  HD3 ARG   223      80.519  49.709 106.747  1.00  0.00           H  
ATOM   3445  HE  ARG   223      79.697  51.545 108.546  1.00  0.00           H  
ATOM   3446 HH11 ARG   223      77.989  49.889 105.942  1.00  0.00           H  
ATOM   3447 HH12 ARG   223      76.485  50.323 106.634  1.00  0.00           H  
ATOM   3448 HH21 ARG   223      77.536  51.809 109.401  1.00  0.00           H  
ATOM   3449 HH22 ARG   223      76.281  51.351 108.291  1.00  0.00           H  
ATOM   3450  N   TYR   224      82.711  55.210 104.736  1.00  0.00           N  
ATOM   3451  CA  TYR   224      82.462  56.426 103.971  1.00  0.00           C  
ATOM   3452  C   TYR   224      81.377  56.298 102.871  1.00  0.00           C  
ATOM   3453  O   TYR   224      81.486  55.327 102.046  1.00  0.00           O  
ATOM   3454  CB  TYR   224      83.685  57.009 103.205  1.00  0.00           C  
ATOM   3455  CG  TYR   224      84.692  57.899 103.996  1.00  0.00           C  
ATOM   3456  CD1 TYR   224      85.826  57.248 104.494  1.00  0.00           C  
ATOM   3457  CD2 TYR   224      84.396  59.208 104.309  1.00  0.00           C  
ATOM   3458  CE1 TYR   224      86.741  57.867 105.344  1.00  0.00           C  
ATOM   3459  CE2 TYR   224      85.399  59.914 104.993  1.00  0.00           C  
ATOM   3460  CZ  TYR   224      86.530  59.206 105.568  1.00  0.00           C  
ATOM   3461  OH  TYR   224      87.374  59.908 106.300  1.00  0.00           O  
ATOM   3462  H   TYR   224      83.176  54.472 104.226  1.00  0.00           H  
ATOM   3463  HA  TYR   224      82.113  57.175 104.682  1.00  0.00           H  
ATOM   3464  HB2 TYR   224      84.270  56.185 102.797  1.00  0.00           H  
ATOM   3465  HB3 TYR   224      83.326  57.628 102.383  1.00  0.00           H  
ATOM   3466  HD1 TYR   224      85.947  56.176 104.440  1.00  0.00           H  
ATOM   3467  HD2 TYR   224      83.474  59.700 104.036  1.00  0.00           H  
ATOM   3468  HE1 TYR   224      87.612  57.414 105.795  1.00  0.00           H  
ATOM   3469  HE2 TYR   224      85.286  60.974 105.168  1.00  0.00           H  
ATOM   3470  HH  TYR   224      86.916  60.750 106.358  1.00  0.00           H  
ATOM   3471  N   ILE   225      80.313  57.094 102.932  1.00  0.00           N  
ATOM   3472  CA  ILE   225      79.027  56.731 102.248  1.00  0.00           C  
ATOM   3473  C   ILE   225      78.477  57.968 101.492  1.00  0.00           C  
ATOM   3474  O   ILE   225      78.323  59.058 102.057  1.00  0.00           O  
ATOM   3475  CB  ILE   225      78.077  56.221 103.342  1.00  0.00           C  
ATOM   3476  CG1 ILE   225      78.577  54.943 104.037  1.00  0.00           C  
ATOM   3477  CG2 ILE   225      76.652  56.115 102.869  1.00  0.00           C  
ATOM   3478  CD1 ILE   225      77.900  54.588 105.401  1.00  0.00           C  
ATOM   3479  H   ILE   225      80.388  57.850 103.598  1.00  0.00           H  
ATOM   3480  HA  ILE   225      79.228  55.928 101.539  1.00  0.00           H  
ATOM   3481  HB  ILE   225      78.173  56.989 104.110  1.00  0.00           H  
ATOM   3482 HG12 ILE   225      78.519  54.078 103.375  1.00  0.00           H  
ATOM   3483 HG13 ILE   225      79.646  55.020 104.237  1.00  0.00           H  
ATOM   3484 HG21 ILE   225      76.637  55.336 102.108  1.00  0.00           H  
ATOM   3485 HG22 ILE   225      75.961  55.928 103.691  1.00  0.00           H  
ATOM   3486 HG23 ILE   225      76.220  56.939 102.300  1.00  0.00           H  
ATOM   3487 HD11 ILE   225      78.232  55.287 106.168  1.00  0.00           H  
ATOM   3488 HD12 ILE   225      76.817  54.700 105.464  1.00  0.00           H  
ATOM   3489 HD13 ILE   225      78.170  53.584 105.728  1.00  0.00           H  
ATOM   3490  N   HIE   226      78.051  57.744 100.213  1.00  0.00           N  
ATOM   3491  CA  HIE   226      77.371  58.839  99.434  1.00  0.00           C  
ATOM   3492  C   HIE   226      76.033  59.115 100.049  1.00  0.00           C  
ATOM   3493  O   HIE   226      75.267  58.139 100.283  1.00  0.00           O  
ATOM   3494  CB  HIE   226      77.438  58.467  97.980  1.00  0.00           C  
ATOM   3495  CG  HIE   226      76.508  59.246  97.092  1.00  0.00           C  
ATOM   3496  CD2 HIE   226      75.563  58.608  96.390  1.00  0.00           C  
ATOM   3497  ND1 HIE   226      76.284  60.625  97.086  1.00  0.00           N  
ATOM   3498  CE1 HIE   226      75.297  60.711  96.160  1.00  0.00           C  
ATOM   3499  NE2 HIE   226      74.893  59.576  95.705  1.00  0.00           N  
ATOM   3500  H   HIE   226      77.946  56.776  99.945  1.00  0.00           H  
ATOM   3501  HA  HIE   226      77.884  59.792  99.567  1.00  0.00           H  
ATOM   3502  HB2 HIE   226      78.477  58.561  97.664  1.00  0.00           H  
ATOM   3503  HB3 HIE   226      77.274  57.390  97.955  1.00  0.00           H  
ATOM   3504  HD2 HIE   226      75.330  57.560  96.266  1.00  0.00           H  
ATOM   3505  HE1 HIE   226      74.740  61.608  95.933  1.00  0.00           H  
ATOM   3506  HE2 HIE   226      74.147  59.391  95.049  1.00  0.00           H  
ATOM   3507  N   ILE   227      75.573  60.358 100.209  1.00  0.00           N  
ATOM   3508  CA  ILE   227      74.344  60.726 100.975  1.00  0.00           C  
ATOM   3509  C   ILE   227      73.455  61.839 100.375  1.00  0.00           C  
ATOM   3510  O   ILE   227      72.215  61.881 100.486  1.00  0.00           O  
ATOM   3511  CB  ILE   227      74.629  60.892 102.451  1.00  0.00           C  
ATOM   3512  CG1 ILE   227      75.398  62.232 102.830  1.00  0.00           C  
ATOM   3513  CG2 ILE   227      75.266  59.638 103.029  1.00  0.00           C  
ATOM   3514  CD1 ILE   227      74.488  63.200 103.617  1.00  0.00           C  
ATOM   3515  H   ILE   227      76.090  61.096  99.751  1.00  0.00           H  
ATOM   3516  HA  ILE   227      73.620  59.912 100.938  1.00  0.00           H  
ATOM   3517  HB  ILE   227      73.648  60.986 102.917  1.00  0.00           H  
ATOM   3518 HG12 ILE   227      76.311  62.045 103.395  1.00  0.00           H  
ATOM   3519 HG13 ILE   227      75.679  62.587 101.838  1.00  0.00           H  
ATOM   3520 HG21 ILE   227      75.205  59.596 104.116  1.00  0.00           H  
ATOM   3521 HG22 ILE   227      74.736  58.779 102.616  1.00  0.00           H  
ATOM   3522 HG23 ILE   227      76.327  59.668 102.778  1.00  0.00           H  
ATOM   3523 HD11 ILE   227      75.035  63.961 104.174  1.00  0.00           H  
ATOM   3524 HD12 ILE   227      73.838  63.749 102.936  1.00  0.00           H  
ATOM   3525 HD13 ILE   227      73.883  62.596 104.292  1.00  0.00           H  
ATOM   3526  N   LEU   228      74.043  62.784  99.535  1.00  0.00           N  
ATOM   3527  CA  LEU   228      73.295  63.849  98.947  1.00  0.00           C  
ATOM   3528  C   LEU   228      73.845  64.128  97.555  1.00  0.00           C  
ATOM   3529  O   LEU   228      74.959  63.730  97.179  1.00  0.00           O  
ATOM   3530  CB  LEU   228      73.258  65.089  99.834  1.00  0.00           C  
ATOM   3531  CG  LEU   228      72.221  66.181  99.643  1.00  0.00           C  
ATOM   3532  CD1 LEU   228      70.790  65.643  99.581  1.00  0.00           C  
ATOM   3533  CD2 LEU   228      72.371  67.276 100.666  1.00  0.00           C  
ATOM   3534  H   LEU   228      75.014  62.671  99.284  1.00  0.00           H  
ATOM   3535  HA  LEU   228      72.304  63.423  98.786  1.00  0.00           H  
ATOM   3536  HB2 LEU   228      73.036  64.847 100.873  1.00  0.00           H  
ATOM   3537  HB3 LEU   228      74.248  65.535  99.737  1.00  0.00           H  
ATOM   3538  HG  LEU   228      72.593  66.519  98.675  1.00  0.00           H  
ATOM   3539 HD11 LEU   228      70.084  66.474  99.558  1.00  0.00           H  
ATOM   3540 HD12 LEU   228      70.582  64.947  98.768  1.00  0.00           H  
ATOM   3541 HD13 LEU   228      70.556  65.301 100.589  1.00  0.00           H  
ATOM   3542 HD21 LEU   228      72.086  66.877 101.639  1.00  0.00           H  
ATOM   3543 HD22 LEU   228      73.397  67.643 100.663  1.00  0.00           H  
ATOM   3544 HD23 LEU   228      71.729  68.070 100.283  1.00  0.00           H  
ATOM   3545  N   GLY   229      72.975  64.764  96.693  1.00  0.00           N  
ATOM   3546  CA  GLY   229      73.399  65.172  95.384  1.00  0.00           C  
ATOM   3547  C   GLY   229      73.377  64.038  94.339  1.00  0.00           C  
ATOM   3548  O   GLY   229      72.648  63.057  94.581  1.00  0.00           O  
ATOM   3549  H   GLY   229      71.977  64.794  96.850  1.00  0.00           H  
ATOM   3550  HA2 GLY   229      72.677  65.955  95.155  1.00  0.00           H  
ATOM   3551  HA3 GLY   229      74.407  65.586  95.405  1.00  0.00           H  
ATOM   3552  N   ARG   230      73.975  64.121  93.218  1.00  0.00           N  
ATOM   3553  CA  ARG   230      73.905  63.239  92.016  1.00  0.00           C  
ATOM   3554  C   ARG   230      72.420  62.946  91.572  1.00  0.00           C  
ATOM   3555  O   ARG   230      72.133  61.801  91.195  1.00  0.00           O  
ATOM   3556  CB  ARG   230      74.715  61.982  92.238  1.00  0.00           C  
ATOM   3557  CG  ARG   230      76.152  62.237  92.768  1.00  0.00           C  
ATOM   3558  CD  ARG   230      77.031  60.932  92.973  1.00  0.00           C  
ATOM   3559  NE  ARG   230      78.252  61.207  93.737  1.00  0.00           N  
ATOM   3560  CZ  ARG   230      79.427  61.498  93.200  1.00  0.00           C  
ATOM   3561  NH1 ARG   230      79.774  61.414  91.908  1.00  0.00           N1+
ATOM   3562  NH2 ARG   230      80.377  61.780  93.999  1.00  0.00           N  
ATOM   3563  H   ARG   230      74.537  64.926  92.981  1.00  0.00           H  
ATOM   3564  HA  ARG   230      74.417  63.770  91.214  1.00  0.00           H  
ATOM   3565  HB2 ARG   230      74.196  61.403  93.002  1.00  0.00           H  
ATOM   3566  HB3 ARG   230      74.853  61.445  91.299  1.00  0.00           H  
ATOM   3567  HG2 ARG   230      76.654  62.886  92.050  1.00  0.00           H  
ATOM   3568  HG3 ARG   230      75.909  62.702  93.724  1.00  0.00           H  
ATOM   3569  HD2 ARG   230      76.453  60.195  93.530  1.00  0.00           H  
ATOM   3570  HD3 ARG   230      77.187  60.395  92.038  1.00  0.00           H  
ATOM   3571  HE  ARG   230      78.100  61.352  94.725  1.00  0.00           H  
ATOM   3572 HH11 ARG   230      79.076  61.498  91.183  1.00  0.00           H  
ATOM   3573 HH12 ARG   230      80.757  61.574  91.743  1.00  0.00           H  
ATOM   3574 HH21 ARG   230      80.139  61.775  94.981  1.00  0.00           H  
ATOM   3575 HH22 ARG   230      81.288  62.027  93.641  1.00  0.00           H  
ATOM   3576  N   ARG   231      71.654  64.081  91.539  1.00  0.00           N  
ATOM   3577  CA  ARG   231      70.220  64.257  91.295  1.00  0.00           C  
ATOM   3578  C   ARG   231      69.338  63.918  92.545  1.00  0.00           C  
ATOM   3579  O   ARG   231      68.192  64.283  92.579  1.00  0.00           O  
ATOM   3580  CB  ARG   231      69.841  63.644  89.986  1.00  0.00           C  
ATOM   3581  CG  ARG   231      68.553  64.329  89.381  1.00  0.00           C  
ATOM   3582  CD  ARG   231      68.388  64.062  87.954  1.00  0.00           C  
ATOM   3583  NE  ARG   231      69.052  65.075  87.139  1.00  0.00           N  
ATOM   3584  CZ  ARG   231      68.892  65.428  85.887  1.00  0.00           C  
ATOM   3585  NH1 ARG   231      67.974  64.859  85.070  1.00  0.00           N1+
ATOM   3586  NH2 ARG   231      69.603  66.403  85.358  1.00  0.00           N  
ATOM   3587  H   ARG   231      72.248  64.823  91.880  1.00  0.00           H  
ATOM   3588  HA  ARG   231      70.062  65.333  91.228  1.00  0.00           H  
ATOM   3589  HB2 ARG   231      70.616  63.774  89.231  1.00  0.00           H  
ATOM   3590  HB3 ARG   231      69.691  62.574  90.132  1.00  0.00           H  
ATOM   3591  HG2 ARG   231      67.726  63.836  89.893  1.00  0.00           H  
ATOM   3592  HG3 ARG   231      68.434  65.385  89.624  1.00  0.00           H  
ATOM   3593  HD2 ARG   231      68.576  63.047  87.603  1.00  0.00           H  
ATOM   3594  HD3 ARG   231      67.338  64.171  87.681  1.00  0.00           H  
ATOM   3595  HE  ARG   231      69.902  65.493  87.491  1.00  0.00           H  
ATOM   3596 HH11 ARG   231      67.400  64.068  85.322  1.00  0.00           H  
ATOM   3597 HH12 ARG   231      67.876  65.275  84.155  1.00  0.00           H  
ATOM   3598 HH21 ARG   231      70.158  66.997  85.958  1.00  0.00           H  
ATOM   3599 HH22 ARG   231      69.201  66.856  84.549  1.00  0.00           H  
ATOM   3600  N   LYS   232      69.896  63.286  93.609  1.00  0.00           N  
ATOM   3601  CA  LYS   232      69.248  63.111  94.870  1.00  0.00           C  
ATOM   3602  C   LYS   232      68.939  64.422  95.609  1.00  0.00           C  
ATOM   3603  O   LYS   232      69.875  65.018  96.192  1.00  0.00           O  
ATOM   3604  CB  LYS   232      69.948  62.131  95.796  1.00  0.00           C  
ATOM   3605  CG  LYS   232      69.197  61.812  97.061  1.00  0.00           C  
ATOM   3606  CD  LYS   232      69.934  60.657  97.761  1.00  0.00           C  
ATOM   3607  CE  LYS   232      69.376  60.573  99.188  1.00  0.00           C  
ATOM   3608  NZ  LYS   232      70.336  59.881 100.140  1.00  0.00           N1+
ATOM   3609  H   LYS   232      70.863  63.002  93.541  1.00  0.00           H  
ATOM   3610  HA  LYS   232      68.258  62.712  94.647  1.00  0.00           H  
ATOM   3611  HB2 LYS   232      70.141  61.153  95.355  1.00  0.00           H  
ATOM   3612  HB3 LYS   232      70.915  62.553  96.070  1.00  0.00           H  
ATOM   3613  HG2 LYS   232      69.140  62.724  97.656  1.00  0.00           H  
ATOM   3614  HG3 LYS   232      68.166  61.539  96.839  1.00  0.00           H  
ATOM   3615  HD2 LYS   232      69.688  59.736  97.233  1.00  0.00           H  
ATOM   3616  HD3 LYS   232      70.998  60.800  97.947  1.00  0.00           H  
ATOM   3617  HE2 LYS   232      69.174  61.587  99.534  1.00  0.00           H  
ATOM   3618  HE3 LYS   232      68.447  60.003  99.159  1.00  0.00           H  
ATOM   3619  HZ1 LYS   232      69.952  59.670 101.050  1.00  0.00           H  
ATOM   3620  HZ2 LYS   232      70.638  59.011  99.726  1.00  0.00           H  
ATOM   3621  HZ3 LYS   232      71.193  60.401 100.258  1.00  0.00           H  
ATOM   3622  N   LEU   233      67.679  64.940  95.556  1.00  0.00           N  
ATOM   3623  CA  LEU   233      67.269  66.242  96.086  1.00  0.00           C  
ATOM   3624  C   LEU   233      67.457  66.304  97.571  1.00  0.00           C  
ATOM   3625  O   LEU   233      67.904  67.396  98.099  1.00  0.00           O  
ATOM   3626  CB  LEU   233      65.798  66.514  95.657  1.00  0.00           C  
ATOM   3627  CG  LEU   233      65.541  66.598  94.126  1.00  0.00           C  
ATOM   3628  CD1 LEU   233      63.957  66.671  93.807  1.00  0.00           C  
ATOM   3629  CD2 LEU   233      66.160  67.827  93.698  1.00  0.00           C  
ATOM   3630  H   LEU   233      67.047  64.480  94.918  1.00  0.00           H  
ATOM   3631  HA  LEU   233      67.877  67.007  95.602  1.00  0.00           H  
ATOM   3632  HB2 LEU   233      65.086  65.788  96.050  1.00  0.00           H  
ATOM   3633  HB3 LEU   233      65.471  67.446  96.119  1.00  0.00           H  
ATOM   3634  HG  LEU   233      66.018  65.727  93.678  1.00  0.00           H  
ATOM   3635 HD11 LEU   233      63.570  67.508  94.387  1.00  0.00           H  
ATOM   3636 HD12 LEU   233      63.844  67.114  92.817  1.00  0.00           H  
ATOM   3637 HD13 LEU   233      63.469  65.705  93.937  1.00  0.00           H  
ATOM   3638 HD21 LEU   233      67.231  67.733  93.881  1.00  0.00           H  
ATOM   3639 HD22 LEU   233      66.094  67.858  92.611  1.00  0.00           H  
ATOM   3640 HD23 LEU   233      65.729  68.717  94.157  1.00  0.00           H  
ATOM   3641  N   TYR   234      67.242  65.243  98.306  1.00  0.00           N  
ATOM   3642  CA  TYR   234      67.072  65.238  99.789  1.00  0.00           C  
ATOM   3643  C   TYR   234      67.548  63.930 100.435  1.00  0.00           C  
ATOM   3644  O   TYR   234      67.422  62.816  99.840  1.00  0.00           O  
ATOM   3645  CB  TYR   234      65.618  65.540 100.130  1.00  0.00           C  
ATOM   3646  CG  TYR   234      64.536  64.734  99.457  1.00  0.00           C  
ATOM   3647  CD1 TYR   234      64.141  63.438  99.799  1.00  0.00           C  
ATOM   3648  CD2 TYR   234      63.805  65.314  98.312  1.00  0.00           C  
ATOM   3649  CE1 TYR   234      63.207  62.773  99.025  1.00  0.00           C  
ATOM   3650  CE2 TYR   234      62.886  64.581  97.494  1.00  0.00           C  
ATOM   3651  CZ  TYR   234      62.591  63.272  97.833  1.00  0.00           C  
ATOM   3652  OH  TYR   234      61.802  62.453  97.050  1.00  0.00           O  
ATOM   3653  H   TYR   234      66.764  64.467  97.871  1.00  0.00           H  
ATOM   3654  HA  TYR   234      67.630  66.109 100.133  1.00  0.00           H  
ATOM   3655  HB2 TYR   234      65.560  65.437 101.213  1.00  0.00           H  
ATOM   3656  HB3 TYR   234      65.421  66.590  99.913  1.00  0.00           H  
ATOM   3657  HD1 TYR   234      64.608  62.913 100.620  1.00  0.00           H  
ATOM   3658  HD2 TYR   234      63.964  66.350  98.052  1.00  0.00           H  
ATOM   3659  HE1 TYR   234      62.855  61.847  99.454  1.00  0.00           H  
ATOM   3660  HE2 TYR   234      62.461  65.085  96.639  1.00  0.00           H  
ATOM   3661  HH  TYR   234      61.334  62.769  96.274  1.00  0.00           H  
ATOM   3662  N   HIE   235      68.009  64.016 101.694  1.00  0.00           N  
ATOM   3663  CA  HIE   235      68.355  62.864 102.551  1.00  0.00           C  
ATOM   3664  C   HIE   235      67.966  63.185 103.985  1.00  0.00           C  
ATOM   3665  O   HIE   235      68.407  64.071 104.642  1.00  0.00           O  
ATOM   3666  CB  HIE   235      69.820  62.451 102.413  1.00  0.00           C  
ATOM   3667  CG  HIE   235      70.308  61.298 103.254  1.00  0.00           C  
ATOM   3668  CD2 HIE   235      71.136  61.361 104.341  1.00  0.00           C  
ATOM   3669  ND1 HIE   235      70.055  59.908 103.030  1.00  0.00           N  
ATOM   3670  CE1 HIE   235      70.922  59.317 103.827  1.00  0.00           C  
ATOM   3671  NE2 HIE   235      71.596  60.142 104.608  1.00  0.00           N  
ATOM   3672  H   HIE   235      68.150  64.970 101.994  1.00  0.00           H  
ATOM   3673  HA  HIE   235      67.812  61.984 102.207  1.00  0.00           H  
ATOM   3674  HB2 HIE   235      69.980  62.191 101.367  1.00  0.00           H  
ATOM   3675  HB3 HIE   235      70.471  63.289 102.660  1.00  0.00           H  
ATOM   3676  HD2 HIE   235      71.385  62.346 104.708  1.00  0.00           H  
ATOM   3677  HE1 HIE   235      70.902  58.246 103.963  1.00  0.00           H  
ATOM   3678  HE2 HIE   235      72.094  59.917 105.457  1.00  0.00           H  
ATOM   3679  N   VAL   236      66.933  62.508 104.455  1.00  0.00           N  
ATOM   3680  CA  VAL   236      66.418  62.412 105.854  1.00  0.00           C  
ATOM   3681  C   VAL   236      67.383  61.691 106.781  1.00  0.00           C  
ATOM   3682  O   VAL   236      67.901  60.615 106.461  1.00  0.00           O  
ATOM   3683  CB  VAL   236      65.063  61.669 105.923  1.00  0.00           C  
ATOM   3684  CG1 VAL   236      64.755  60.918 107.221  1.00  0.00           C  
ATOM   3685  CG2 VAL   236      63.954  62.742 105.605  1.00  0.00           C  
ATOM   3686  H   VAL   236      66.429  61.886 103.838  1.00  0.00           H  
ATOM   3687  HA  VAL   236      66.324  63.432 106.228  1.00  0.00           H  
ATOM   3688  HB  VAL   236      65.082  60.929 105.123  1.00  0.00           H  
ATOM   3689 HG11 VAL   236      65.374  60.038 107.398  1.00  0.00           H  
ATOM   3690 HG12 VAL   236      64.815  61.595 108.073  1.00  0.00           H  
ATOM   3691 HG13 VAL   236      63.708  60.652 107.077  1.00  0.00           H  
ATOM   3692 HG21 VAL   236      64.040  63.393 106.476  1.00  0.00           H  
ATOM   3693 HG22 VAL   236      64.198  63.270 104.683  1.00  0.00           H  
ATOM   3694 HG23 VAL   236      62.965  62.294 105.708  1.00  0.00           H  
ATOM   3695  N   VAL   237      67.577  62.205 107.976  1.00  0.00           N  
ATOM   3696  CA  VAL   237      68.598  61.752 108.897  1.00  0.00           C  
ATOM   3697  C   VAL   237      68.027  61.598 110.278  1.00  0.00           C  
ATOM   3698  O   VAL   237      67.324  62.409 110.780  1.00  0.00           O  
ATOM   3699  CB  VAL   237      69.860  62.750 108.783  1.00  0.00           C  
ATOM   3700  CG1 VAL   237      70.933  62.104 109.727  1.00  0.00           C  
ATOM   3701  CG2 VAL   237      70.445  62.706 107.395  1.00  0.00           C  
ATOM   3702  H   VAL   237      67.067  63.037 108.235  1.00  0.00           H  
ATOM   3703  HA  VAL   237      68.923  60.739 108.658  1.00  0.00           H  
ATOM   3704  HB  VAL   237      69.525  63.725 109.138  1.00  0.00           H  
ATOM   3705 HG11 VAL   237      71.891  62.520 109.416  1.00  0.00           H  
ATOM   3706 HG12 VAL   237      70.779  62.379 110.770  1.00  0.00           H  
ATOM   3707 HG13 VAL   237      70.830  61.020 109.669  1.00  0.00           H  
ATOM   3708 HG21 VAL   237      71.418  63.182 107.277  1.00  0.00           H  
ATOM   3709 HG22 VAL   237      70.686  61.676 107.132  1.00  0.00           H  
ATOM   3710 HG23 VAL   237      69.767  63.305 106.787  1.00  0.00           H  
ATOM   3711  N   LYS   238      68.300  60.478 111.053  1.00  0.00           N  
ATOM   3712  CA  LYS   238      67.951  60.366 112.483  1.00  0.00           C  
ATOM   3713  C   LYS   238      68.595  61.354 113.468  1.00  0.00           C  
ATOM   3714  O   LYS   238      69.792  61.728 113.336  1.00  0.00           O  
ATOM   3715  CB  LYS   238      68.319  58.908 112.908  1.00  0.00           C  
ATOM   3716  CG  LYS   238      67.504  57.791 112.306  1.00  0.00           C  
ATOM   3717  CD  LYS   238      65.910  57.889 112.513  1.00  0.00           C  
ATOM   3718  CE  LYS   238      65.036  56.814 111.840  1.00  0.00           C  
ATOM   3719  NZ  LYS   238      65.397  55.505 112.445  1.00  0.00           N1+
ATOM   3720  H   LYS   238      68.936  59.769 110.718  1.00  0.00           H  
ATOM   3721  HA  LYS   238      66.877  60.486 112.623  1.00  0.00           H  
ATOM   3722  HB2 LYS   238      69.343  58.661 112.627  1.00  0.00           H  
ATOM   3723  HB3 LYS   238      68.192  58.928 113.991  1.00  0.00           H  
ATOM   3724  HG2 LYS   238      67.763  57.572 111.270  1.00  0.00           H  
ATOM   3725  HG3 LYS   238      67.750  56.890 112.868  1.00  0.00           H  
ATOM   3726  HD2 LYS   238      65.702  57.951 113.581  1.00  0.00           H  
ATOM   3727  HD3 LYS   238      65.546  58.818 112.074  1.00  0.00           H  
ATOM   3728  HE2 LYS   238      63.990  57.079 111.996  1.00  0.00           H  
ATOM   3729  HE3 LYS   238      65.248  56.820 110.771  1.00  0.00           H  
ATOM   3730  HZ1 LYS   238      64.850  54.854 111.899  1.00  0.00           H  
ATOM   3731  HZ2 LYS   238      66.359  55.294 112.221  1.00  0.00           H  
ATOM   3732  HZ3 LYS   238      65.226  55.397 113.434  1.00  0.00           H  
ATOM   3733  N   TYR   239      67.889  61.633 114.582  1.00  0.00           N  
ATOM   3734  CA  TYR   239      68.218  62.442 115.758  1.00  0.00           C  
ATOM   3735  C   TYR   239      69.039  61.721 116.895  1.00  0.00           C  
ATOM   3736  O   TYR   239      68.818  60.567 117.279  1.00  0.00           O  
ATOM   3737  CB  TYR   239      66.921  63.053 116.321  1.00  0.00           C  
ATOM   3738  CG  TYR   239      67.018  63.894 117.579  1.00  0.00           C  
ATOM   3739  CD1 TYR   239      67.371  65.239 117.514  1.00  0.00           C  
ATOM   3740  CD2 TYR   239      66.680  63.282 118.842  1.00  0.00           C  
ATOM   3741  CE1 TYR   239      67.511  66.002 118.643  1.00  0.00           C  
ATOM   3742  CE2 TYR   239      66.830  64.037 120.031  1.00  0.00           C  
ATOM   3743  CZ  TYR   239      67.330  65.382 119.922  1.00  0.00           C  
ATOM   3744  OH  TYR   239      67.441  66.134 121.002  1.00  0.00           O  
ATOM   3745  H   TYR   239      66.938  61.314 114.463  1.00  0.00           H  
ATOM   3746  HA  TYR   239      68.856  63.209 115.318  1.00  0.00           H  
ATOM   3747  HB2 TYR   239      66.570  63.680 115.501  1.00  0.00           H  
ATOM   3748  HB3 TYR   239      66.178  62.263 116.428  1.00  0.00           H  
ATOM   3749  HD1 TYR   239      67.563  65.655 116.536  1.00  0.00           H  
ATOM   3750  HD2 TYR   239      66.505  62.218 118.901  1.00  0.00           H  
ATOM   3751  HE1 TYR   239      67.841  67.025 118.545  1.00  0.00           H  
ATOM   3752  HE2 TYR   239      66.608  63.592 120.989  1.00  0.00           H  
ATOM   3753  HH  TYR   239      67.047  65.660 121.738  1.00  0.00           H  
ATOM   3754  N   THR   240      69.908  62.511 117.539  1.00  0.00           N  
ATOM   3755  CA  THR   240      70.470  61.995 118.866  1.00  0.00           C  
ATOM   3756  C   THR   240      70.346  63.104 119.912  1.00  0.00           C  
ATOM   3757  O   THR   240      70.777  64.227 119.642  1.00  0.00           O  
ATOM   3758  CB  THR   240      71.893  61.493 118.849  1.00  0.00           C  
ATOM   3759  CG2 THR   240      72.209  60.322 117.833  1.00  0.00           C  
ATOM   3760  OG1 THR   240      72.750  62.511 118.398  1.00  0.00           O  
ATOM   3761  H   THR   240      70.295  63.285 117.019  1.00  0.00           H  
ATOM   3762  HA  THR   240      69.877  61.156 119.230  1.00  0.00           H  
ATOM   3763  HB  THR   240      72.210  61.271 119.869  1.00  0.00           H  
ATOM   3764  HG1 THR   240      72.456  63.315 118.832  1.00  0.00           H  
ATOM   3765 HG21 THR   240      71.712  59.388 118.096  1.00  0.00           H  
ATOM   3766 HG22 THR   240      72.107  60.470 116.758  1.00  0.00           H  
ATOM   3767 HG23 THR   240      73.267  60.071 117.910  1.00  0.00           H  
ATOM   3768  N   GLY   241      70.020  62.759 121.180  1.00  0.00           N  
ATOM   3769  CA  GLY   241      70.034  63.675 122.309  1.00  0.00           C  
ATOM   3770  C   GLY   241      71.423  64.014 122.765  1.00  0.00           C  
ATOM   3771  O   GLY   241      72.489  63.600 122.201  1.00  0.00           O  
ATOM   3772  H   GLY   241      69.773  61.794 121.346  1.00  0.00           H  
ATOM   3773  HA2 GLY   241      69.599  64.632 122.021  1.00  0.00           H  
ATOM   3774  HA3 GLY   241      69.548  63.120 123.112  1.00  0.00           H  
ATOM   3775  N   GLY   242      71.524  64.762 123.851  1.00  0.00           N  
ATOM   3776  CA  GLY   242      72.700  65.568 124.182  1.00  0.00           C  
ATOM   3777  C   GLY   242      73.115  66.504 123.041  1.00  0.00           C  
ATOM   3778  O   GLY   242      72.358  66.725 122.141  1.00  0.00           O  
ATOM   3779  H   GLY   242      70.633  65.135 124.145  1.00  0.00           H  
ATOM   3780  HA2 GLY   242      72.589  66.286 124.995  1.00  0.00           H  
ATOM   3781  HA3 GLY   242      73.501  64.883 124.458  1.00  0.00           H  
ATOM   3782  N   SER   243      74.386  67.026 123.142  1.00  0.00           N  
ATOM   3783  CA  SER   243      75.157  67.594 122.020  1.00  0.00           C  
ATOM   3784  C   SER   243      75.573  66.500 121.118  1.00  0.00           C  
ATOM   3785  O   SER   243      76.127  65.507 121.557  1.00  0.00           O  
ATOM   3786  CB  SER   243      76.314  68.412 122.386  1.00  0.00           C  
ATOM   3787  OG  SER   243      75.974  69.398 123.307  1.00  0.00           O  
ATOM   3788  H   SER   243      74.918  66.676 123.925  1.00  0.00           H  
ATOM   3789  HA  SER   243      74.437  68.251 121.534  1.00  0.00           H  
ATOM   3790  HB2 SER   243      77.086  67.802 122.854  1.00  0.00           H  
ATOM   3791  HB3 SER   243      76.704  68.906 121.495  1.00  0.00           H  
ATOM   3792  HG  SER   243      76.049  68.977 124.166  1.00  0.00           H  
ATOM   3793  N   ALA   244      75.385  66.610 119.743  1.00  0.00           N  
ATOM   3794  CA  ALA   244      76.069  65.758 118.831  1.00  0.00           C  
ATOM   3795  C   ALA   244      76.660  66.537 117.571  1.00  0.00           C  
ATOM   3796  O   ALA   244      76.523  67.802 117.542  1.00  0.00           O  
ATOM   3797  CB  ALA   244      75.062  64.716 118.365  1.00  0.00           C  
ATOM   3798  H   ALA   244      74.761  67.350 119.454  1.00  0.00           H  
ATOM   3799  HA  ALA   244      76.847  65.095 119.210  1.00  0.00           H  
ATOM   3800  HB1 ALA   244      74.546  64.234 119.196  1.00  0.00           H  
ATOM   3801  HB2 ALA   244      74.332  65.212 117.726  1.00  0.00           H  
ATOM   3802  HB3 ALA   244      75.520  63.976 117.708  1.00  0.00           H  
ATOM   3803  N   GLU   245      77.380  65.809 116.704  1.00  0.00           N  
ATOM   3804  CA  GLU   245      78.094  66.389 115.529  1.00  0.00           C  
ATOM   3805  C   GLU   245      78.382  65.346 114.413  1.00  0.00           C  
ATOM   3806  O   GLU   245      79.136  64.385 114.598  1.00  0.00           O  
ATOM   3807  CB  GLU   245      79.404  67.177 116.069  1.00  0.00           C  
ATOM   3808  CG  GLU   245      80.295  67.734 114.922  1.00  0.00           C  
ATOM   3809  CD  GLU   245      81.190  68.743 115.570  1.00  0.00           C  
ATOM   3810  OE1 GLU   245      81.139  70.001 115.317  1.00  0.00           O  
ATOM   3811  OE2 GLU   245      82.005  68.344 116.425  1.00  0.00           O1-
ATOM   3812  H   GLU   245      77.531  64.827 116.885  1.00  0.00           H  
ATOM   3813  HA  GLU   245      77.470  67.212 115.181  1.00  0.00           H  
ATOM   3814  HB2 GLU   245      79.060  67.940 116.767  1.00  0.00           H  
ATOM   3815  HB3 GLU   245      80.082  66.478 116.559  1.00  0.00           H  
ATOM   3816  HG2 GLU   245      80.866  66.953 114.420  1.00  0.00           H  
ATOM   3817  HG3 GLU   245      79.642  68.195 114.181  1.00  0.00           H  
ATOM   3818  N   LEU   246      78.114  65.645 113.108  1.00  0.00           N  
ATOM   3819  CA  LEU   246      78.352  64.787 111.933  1.00  0.00           C  
ATOM   3820  C   LEU   246      79.444  65.447 111.079  1.00  0.00           C  
ATOM   3821  O   LEU   246      79.219  66.586 110.800  1.00  0.00           O  
ATOM   3822  CB  LEU   246      77.139  64.429 111.147  1.00  0.00           C  
ATOM   3823  CG  LEU   246      75.922  63.817 111.848  1.00  0.00           C  
ATOM   3824  CD1 LEU   246      74.767  63.364 110.932  1.00  0.00           C  
ATOM   3825  CD2 LEU   246      76.448  62.566 112.556  1.00  0.00           C  
ATOM   3826  H   LEU   246      77.669  66.520 112.871  1.00  0.00           H  
ATOM   3827  HA  LEU   246      78.755  63.824 112.247  1.00  0.00           H  
ATOM   3828  HB2 LEU   246      76.655  65.291 110.688  1.00  0.00           H  
ATOM   3829  HB3 LEU   246      77.452  63.884 110.257  1.00  0.00           H  
ATOM   3830  HG  LEU   246      75.514  64.495 112.597  1.00  0.00           H  
ATOM   3831 HD11 LEU   246      74.056  62.735 111.467  1.00  0.00           H  
ATOM   3832 HD12 LEU   246      74.202  64.273 110.728  1.00  0.00           H  
ATOM   3833 HD13 LEU   246      75.269  62.854 110.109  1.00  0.00           H  
ATOM   3834 HD21 LEU   246      75.601  62.061 113.020  1.00  0.00           H  
ATOM   3835 HD22 LEU   246      76.761  61.773 111.876  1.00  0.00           H  
ATOM   3836 HD23 LEU   246      77.231  62.810 113.274  1.00  0.00           H  
ATOM   3837  N   LEU   247      80.393  64.659 110.626  1.00  0.00           N  
ATOM   3838  CA  LEU   247      81.266  65.160 109.501  1.00  0.00           C  
ATOM   3839  C   LEU   247      80.781  64.662 108.154  1.00  0.00           C  
ATOM   3840  O   LEU   247      80.347  63.533 108.025  1.00  0.00           O  
ATOM   3841  CB  LEU   247      82.727  64.659 109.832  1.00  0.00           C  
ATOM   3842  CG  LEU   247      83.924  65.168 109.001  1.00  0.00           C  
ATOM   3843  CD1 LEU   247      84.117  66.703 109.129  1.00  0.00           C  
ATOM   3844  CD2 LEU   247      85.253  64.561 109.491  1.00  0.00           C  
ATOM   3845  H   LEU   247      80.576  63.712 110.927  1.00  0.00           H  
ATOM   3846  HA  LEU   247      81.290  66.250 109.479  1.00  0.00           H  
ATOM   3847  HB2 LEU   247      83.072  64.900 110.837  1.00  0.00           H  
ATOM   3848  HB3 LEU   247      82.660  63.571 109.812  1.00  0.00           H  
ATOM   3849  HG  LEU   247      83.765  64.881 107.961  1.00  0.00           H  
ATOM   3850 HD11 LEU   247      83.222  67.086 108.639  1.00  0.00           H  
ATOM   3851 HD12 LEU   247      84.078  67.036 110.166  1.00  0.00           H  
ATOM   3852 HD13 LEU   247      85.074  66.990 108.691  1.00  0.00           H  
ATOM   3853 HD21 LEU   247      85.130  63.517 109.202  1.00  0.00           H  
ATOM   3854 HD22 LEU   247      86.084  65.039 108.973  1.00  0.00           H  
ATOM   3855 HD23 LEU   247      85.439  64.474 110.561  1.00  0.00           H  
ATOM   3856  N   PHE   248      80.847  65.579 107.154  1.00  0.00           N  
ATOM   3857  CA  PHE   248      80.623  65.245 105.750  1.00  0.00           C  
ATOM   3858  C   PHE   248      81.840  65.711 104.964  1.00  0.00           C  
ATOM   3859  O   PHE   248      82.536  66.672 105.401  1.00  0.00           O  
ATOM   3860  CB  PHE   248      79.301  65.857 105.356  1.00  0.00           C  
ATOM   3861  CG  PHE   248      78.023  65.571 106.151  1.00  0.00           C  
ATOM   3862  CD1 PHE   248      77.279  64.547 105.778  1.00  0.00           C  
ATOM   3863  CD2 PHE   248      77.654  66.409 107.303  1.00  0.00           C  
ATOM   3864  CE1 PHE   248      76.080  64.197 106.460  1.00  0.00           C  
ATOM   3865  CE2 PHE   248      76.459  66.060 107.886  1.00  0.00           C  
ATOM   3866  CZ  PHE   248      75.747  64.909 107.645  1.00  0.00           C  
ATOM   3867  H   PHE   248      81.183  66.520 107.297  1.00  0.00           H  
ATOM   3868  HA  PHE   248      80.474  64.177 105.591  1.00  0.00           H  
ATOM   3869  HB2 PHE   248      79.370  66.941 105.262  1.00  0.00           H  
ATOM   3870  HB3 PHE   248      79.259  65.493 104.329  1.00  0.00           H  
ATOM   3871  HD1 PHE   248      77.534  63.948 104.917  1.00  0.00           H  
ATOM   3872  HD2 PHE   248      78.232  67.279 107.579  1.00  0.00           H  
ATOM   3873  HE1 PHE   248      75.586  63.269 106.212  1.00  0.00           H  
ATOM   3874  HE2 PHE   248      76.239  66.680 108.743  1.00  0.00           H  
ATOM   3875  HZ  PHE   248      74.986  64.604 108.349  1.00  0.00           H  
ATOM   3876  N   PHE   249      82.138  65.102 103.868  1.00  0.00           N  
ATOM   3877  CA  PHE   249      82.985  65.583 102.761  1.00  0.00           C  
ATOM   3878  C   PHE   249      82.157  65.831 101.503  1.00  0.00           C  
ATOM   3879  O   PHE   249      81.129  65.103 101.286  1.00  0.00           O  
ATOM   3880  CB  PHE   249      84.118  64.615 102.567  1.00  0.00           C  
ATOM   3881  CG  PHE   249      85.209  64.567 103.623  1.00  0.00           C  
ATOM   3882  CD1 PHE   249      84.952  63.949 104.860  1.00  0.00           C  
ATOM   3883  CD2 PHE   249      86.409  65.382 103.572  1.00  0.00           C  
ATOM   3884  CE1 PHE   249      85.855  63.935 105.861  1.00  0.00           C  
ATOM   3885  CE2 PHE   249      87.313  65.518 104.600  1.00  0.00           C  
ATOM   3886  CZ  PHE   249      87.106  64.659 105.722  1.00  0.00           C  
ATOM   3887  H   PHE   249      81.629  64.244 103.712  1.00  0.00           H  
ATOM   3888  HA  PHE   249      83.348  66.568 103.054  1.00  0.00           H  
ATOM   3889  HB2 PHE   249      83.832  63.591 102.327  1.00  0.00           H  
ATOM   3890  HB3 PHE   249      84.609  64.983 101.666  1.00  0.00           H  
ATOM   3891  HD1 PHE   249      83.938  63.598 104.979  1.00  0.00           H  
ATOM   3892  HD2 PHE   249      86.644  65.942 102.679  1.00  0.00           H  
ATOM   3893  HE1 PHE   249      85.730  63.359 106.766  1.00  0.00           H  
ATOM   3894  HE2 PHE   249      88.268  66.017 104.535  1.00  0.00           H  
ATOM   3895  HZ  PHE   249      87.775  64.636 106.569  1.00  0.00           H  
ATOM   3896  N   VAL   250      82.640  66.754 100.728  1.00  0.00           N  
ATOM   3897  CA  VAL   250      81.914  67.173  99.529  1.00  0.00           C  
ATOM   3898  C   VAL   250      82.767  67.205  98.261  1.00  0.00           C  
ATOM   3899  O   VAL   250      83.837  67.776  98.279  1.00  0.00           O  
ATOM   3900  CB  VAL   250      81.205  68.569  99.793  1.00  0.00           C  
ATOM   3901  CG1 VAL   250      80.427  69.174  98.642  1.00  0.00           C  
ATOM   3902  CG2 VAL   250      80.203  68.424 100.886  1.00  0.00           C  
ATOM   3903  H   VAL   250      83.481  67.261 100.964  1.00  0.00           H  
ATOM   3904  HA  VAL   250      81.048  66.544  99.323  1.00  0.00           H  
ATOM   3905  HB  VAL   250      82.055  69.212 100.023  1.00  0.00           H  
ATOM   3906 HG11 VAL   250      79.760  68.454  98.168  1.00  0.00           H  
ATOM   3907 HG12 VAL   250      80.015  70.169  98.807  1.00  0.00           H  
ATOM   3908 HG13 VAL   250      81.150  69.422  97.865  1.00  0.00           H  
ATOM   3909 HG21 VAL   250      80.734  68.161 101.801  1.00  0.00           H  
ATOM   3910 HG22 VAL   250      79.771  69.410 101.061  1.00  0.00           H  
ATOM   3911 HG23 VAL   250      79.500  67.633 100.625  1.00  0.00           H  
ATOM   3912  N   GLU   251      82.178  66.610  97.184  1.00  0.00           N  
ATOM   3913  CA  GLU   251      82.907  66.322  95.930  1.00  0.00           C  
ATOM   3914  C   GLU   251      82.197  66.990  94.726  1.00  0.00           C  
ATOM   3915  O   GLU   251      81.142  66.607  94.279  1.00  0.00           O  
ATOM   3916  CB  GLU   251      82.988  64.785  95.744  1.00  0.00           C  
ATOM   3917  CG  GLU   251      83.725  64.366  94.441  1.00  0.00           C  
ATOM   3918  CD  GLU   251      83.783  62.888  94.150  1.00  0.00           C  
ATOM   3919  OE1 GLU   251      83.053  62.502  93.307  1.00  0.00           O  
ATOM   3920  OE2 GLU   251      84.702  62.075  94.509  1.00  0.00           O1-
ATOM   3921  H   GLU   251      81.237  66.271  97.324  1.00  0.00           H  
ATOM   3922  HA  GLU   251      83.940  66.656  96.018  1.00  0.00           H  
ATOM   3923  HB2 GLU   251      83.458  64.290  96.594  1.00  0.00           H  
ATOM   3924  HB3 GLU   251      81.987  64.371  95.623  1.00  0.00           H  
ATOM   3925  HG2 GLU   251      83.285  64.888  93.592  1.00  0.00           H  
ATOM   3926  HG3 GLU   251      84.737  64.729  94.618  1.00  0.00           H  
ATOM   3927  N   GLY   252      82.943  68.044  94.229  1.00  0.00           N  
ATOM   3928  CA  GLY   252      82.759  68.594  92.911  1.00  0.00           C  
ATOM   3929  C   GLY   252      82.951  67.631  91.772  1.00  0.00           C  
ATOM   3930  O   GLY   252      83.993  66.952  91.679  1.00  0.00           O  
ATOM   3931  H   GLY   252      83.637  68.395  94.875  1.00  0.00           H  
ATOM   3932  HA2 GLY   252      81.743  68.988  92.884  1.00  0.00           H  
ATOM   3933  HA3 GLY   252      83.494  69.380  92.739  1.00  0.00           H  
ATOM   3934  N   LEU   253      81.924  67.620  90.933  1.00  0.00           N  
ATOM   3935  CA  LEU   253      81.807  66.633  89.856  1.00  0.00           C  
ATOM   3936  C   LEU   253      82.200  67.077  88.419  1.00  0.00           C  
ATOM   3937  O   LEU   253      82.942  66.347  87.746  1.00  0.00           O  
ATOM   3938  CB  LEU   253      80.433  66.082  89.815  1.00  0.00           C  
ATOM   3939  CG  LEU   253      79.829  65.588  91.139  1.00  0.00           C  
ATOM   3940  CD1 LEU   253      78.497  65.030  90.799  1.00  0.00           C  
ATOM   3941  CD2 LEU   253      80.623  64.567  91.872  1.00  0.00           C  
ATOM   3942  H   LEU   253      81.164  68.223  91.215  1.00  0.00           H  
ATOM   3943  HA  LEU   253      82.465  65.780  90.025  1.00  0.00           H  
ATOM   3944  HB2 LEU   253      79.759  66.842  89.421  1.00  0.00           H  
ATOM   3945  HB3 LEU   253      80.399  65.220  89.148  1.00  0.00           H  
ATOM   3946  HG  LEU   253      79.716  66.484  91.749  1.00  0.00           H  
ATOM   3947 HD11 LEU   253      77.736  65.796  90.655  1.00  0.00           H  
ATOM   3948 HD12 LEU   253      78.479  64.360  89.940  1.00  0.00           H  
ATOM   3949 HD13 LEU   253      78.052  64.450  91.608  1.00  0.00           H  
ATOM   3950 HD21 LEU   253      81.453  65.096  92.340  1.00  0.00           H  
ATOM   3951 HD22 LEU   253      80.084  64.223  92.755  1.00  0.00           H  
ATOM   3952 HD23 LEU   253      81.082  63.807  91.240  1.00  0.00           H  
ATOM   3953  N   CYS   254      81.795  68.314  88.054  1.00  0.00           N  
ATOM   3954  CA  CYS   254      81.874  68.947  86.734  1.00  0.00           C  
ATOM   3955  C   CYS   254      82.346  70.420  86.821  1.00  0.00           C  
ATOM   3956  O   CYS   254      82.050  70.985  87.845  1.00  0.00           O  
ATOM   3957  CB  CYS   254      80.478  68.782  86.055  1.00  0.00           C  
ATOM   3958  SG  CYS   254      79.193  69.384  87.151  1.00  0.00           S  
ATOM   3959  H   CYS   254      81.314  68.830  88.776  1.00  0.00           H  
ATOM   3960  HA  CYS   254      82.668  68.402  86.223  1.00  0.00           H  
ATOM   3961  HB2 CYS   254      80.453  69.328  85.112  1.00  0.00           H  
ATOM   3962  HB3 CYS   254      80.333  67.711  85.915  1.00  0.00           H  
ATOM   3963  HG  CYS   254      79.256  70.648  86.723  1.00  0.00           H  
ATOM   3964  N   PHE   255      82.969  71.028  85.788  1.00  0.00           N  
ATOM   3965  CA  PHE   255      83.533  72.432  85.844  1.00  0.00           C  
ATOM   3966  C   PHE   255      82.439  73.528  85.895  1.00  0.00           C  
ATOM   3967  O   PHE   255      81.298  73.253  85.465  1.00  0.00           O  
ATOM   3968  CB  PHE   255      84.630  72.559  84.798  1.00  0.00           C  
ATOM   3969  CG  PHE   255      85.936  71.932  85.187  1.00  0.00           C  
ATOM   3970  CD1 PHE   255      86.824  72.829  85.886  1.00  0.00           C  
ATOM   3971  CD2 PHE   255      86.185  70.565  85.075  1.00  0.00           C  
ATOM   3972  CE1 PHE   255      88.109  72.339  86.313  1.00  0.00           C  
ATOM   3973  CE2 PHE   255      87.424  70.080  85.520  1.00  0.00           C  
ATOM   3974  CZ  PHE   255      88.389  70.964  86.010  1.00  0.00           C  
ATOM   3975  H   PHE   255      83.101  70.552  84.907  1.00  0.00           H  
ATOM   3976  HA  PHE   255      84.084  72.504  86.782  1.00  0.00           H  
ATOM   3977  HB2 PHE   255      84.408  72.059  83.855  1.00  0.00           H  
ATOM   3978  HB3 PHE   255      84.720  73.622  84.573  1.00  0.00           H  
ATOM   3979  HD1 PHE   255      86.608  73.887  85.908  1.00  0.00           H  
ATOM   3980  HD2 PHE   255      85.549  69.892  84.519  1.00  0.00           H  
ATOM   3981  HE1 PHE   255      88.873  72.988  86.715  1.00  0.00           H  
ATOM   3982  HE2 PHE   255      87.510  69.004  85.509  1.00  0.00           H  
ATOM   3983  HZ  PHE   255      89.317  70.532  86.352  1.00  0.00           H  
ATOM   3984  N   PRO   256      82.730  74.807  86.274  1.00  0.00           N  
ATOM   3985  CA  PRO   256      82.111  75.918  85.703  1.00  0.00           C  
ATOM   3986  C   PRO   256      82.122  75.814  84.165  1.00  0.00           C  
ATOM   3987  O   PRO   256      83.071  75.426  83.530  1.00  0.00           O  
ATOM   3988  CB  PRO   256      82.778  77.175  86.266  1.00  0.00           C  
ATOM   3989  CG  PRO   256      84.003  76.718  86.906  1.00  0.00           C  
ATOM   3990  CD  PRO   256      83.826  75.184  87.102  1.00  0.00           C  
ATOM   3991  HA  PRO   256      81.103  75.862  86.114  1.00  0.00           H  
ATOM   3992  HB2 PRO   256      82.980  77.957  85.534  1.00  0.00           H  
ATOM   3993  HB3 PRO   256      82.108  77.637  86.992  1.00  0.00           H  
ATOM   3994  HG2 PRO   256      84.851  76.911  86.249  1.00  0.00           H  
ATOM   3995  HG3 PRO   256      84.282  77.282  87.796  1.00  0.00           H  
ATOM   3996  HD2 PRO   256      84.699  74.665  86.707  1.00  0.00           H  
ATOM   3997  HD3 PRO   256      83.748  74.889  88.148  1.00  0.00           H  
ATOM   3998  N   ASP   257      81.099  76.316  83.456  1.00  0.00           N  
ATOM   3999  CA  ASP   257      80.752  75.910  82.030  1.00  0.00           C  
ATOM   4000  C   ASP   257      79.798  76.879  81.325  1.00  0.00           C  
ATOM   4001  O   ASP   257      79.101  77.584  82.022  1.00  0.00           O  
ATOM   4002  CB  ASP   257      80.162  74.483  82.042  1.00  0.00           C  
ATOM   4003  CG  ASP   257      80.551  73.725  80.800  1.00  0.00           C  
ATOM   4004  OD1 ASP   257      80.670  72.559  80.903  1.00  0.00           O  
ATOM   4005  OD2 ASP   257      80.601  74.261  79.667  1.00  0.00           O1-
ATOM   4006  H   ASP   257      80.448  76.905  83.956  1.00  0.00           H  
ATOM   4007  HA  ASP   257      81.708  75.886  81.508  1.00  0.00           H  
ATOM   4008  HB2 ASP   257      80.418  73.968  82.968  1.00  0.00           H  
ATOM   4009  HB3 ASP   257      79.082  74.617  82.104  1.00  0.00           H  
ATOM   4010  N   GLU   258      79.647  76.901  79.984  1.00  0.00           N  
ATOM   4011  CA  GLU   258      78.612  77.798  79.408  1.00  0.00           C  
ATOM   4012  C   GLU   258      77.217  77.323  79.666  1.00  0.00           C  
ATOM   4013  O   GLU   258      76.932  76.254  79.172  1.00  0.00           O  
ATOM   4014  CB  GLU   258      78.902  78.006  77.922  1.00  0.00           C  
ATOM   4015  CG  GLU   258      77.925  78.766  77.042  1.00  0.00           C  
ATOM   4016  CD  GLU   258      77.271  80.054  77.546  1.00  0.00           C  
ATOM   4017  OE1 GLU   258      77.705  80.525  78.637  1.00  0.00           O  
ATOM   4018  OE2 GLU   258      76.348  80.562  76.909  1.00  0.00           O1-
ATOM   4019  H   GLU   258      80.164  76.230  79.434  1.00  0.00           H  
ATOM   4020  HA  GLU   258      78.683  78.781  79.874  1.00  0.00           H  
ATOM   4021  HB2 GLU   258      79.844  78.551  77.856  1.00  0.00           H  
ATOM   4022  HB3 GLU   258      79.017  77.035  77.439  1.00  0.00           H  
ATOM   4023  HG2 GLU   258      78.352  78.907  76.049  1.00  0.00           H  
ATOM   4024  HG3 GLU   258      77.130  78.057  76.812  1.00  0.00           H  
ATOM   4025  N   GLY   259      76.394  77.998  80.411  1.00  0.00           N  
ATOM   4026  CA  GLY   259      75.153  77.483  81.118  1.00  0.00           C  
ATOM   4027  C   GLY   259      75.309  77.067  82.610  1.00  0.00           C  
ATOM   4028  O   GLY   259      74.332  77.229  83.348  1.00  0.00           O  
ATOM   4029  H   GLY   259      76.703  78.938  80.612  1.00  0.00           H  
ATOM   4030  HA2 GLY   259      74.385  78.257  81.094  1.00  0.00           H  
ATOM   4031  HA3 GLY   259      74.694  76.684  80.536  1.00  0.00           H  
ATOM   4032  N   PHE   260      76.495  76.812  83.186  1.00  0.00           N  
ATOM   4033  CA  PHE   260      76.696  76.447  84.572  1.00  0.00           C  
ATOM   4034  C   PHE   260      77.745  77.271  85.303  1.00  0.00           C  
ATOM   4035  O   PHE   260      78.925  77.245  85.002  1.00  0.00           O  
ATOM   4036  CB  PHE   260      76.947  74.913  84.716  1.00  0.00           C  
ATOM   4037  CG  PHE   260      77.164  74.579  86.179  1.00  0.00           C  
ATOM   4038  CD1 PHE   260      76.153  74.757  87.148  1.00  0.00           C  
ATOM   4039  CD2 PHE   260      78.428  74.300  86.623  1.00  0.00           C  
ATOM   4040  CE1 PHE   260      76.340  74.633  88.520  1.00  0.00           C  
ATOM   4041  CE2 PHE   260      78.692  74.141  87.991  1.00  0.00           C  
ATOM   4042  CZ  PHE   260      77.661  74.360  88.930  1.00  0.00           C  
ATOM   4043  H   PHE   260      77.266  76.893  82.539  1.00  0.00           H  
ATOM   4044  HA  PHE   260      75.728  76.619  85.043  1.00  0.00           H  
ATOM   4045  HB2 PHE   260      76.210  74.238  84.281  1.00  0.00           H  
ATOM   4046  HB3 PHE   260      77.953  74.740  84.333  1.00  0.00           H  
ATOM   4047  HD1 PHE   260      75.129  75.032  86.942  1.00  0.00           H  
ATOM   4048  HD2 PHE   260      79.258  74.173  85.943  1.00  0.00           H  
ATOM   4049  HE1 PHE   260      75.564  74.861  89.235  1.00  0.00           H  
ATOM   4050  HE2 PHE   260      79.690  73.823  88.255  1.00  0.00           H  
ATOM   4051  HZ  PHE   260      77.914  74.345  89.980  1.00  0.00           H  
ATOM   4052  N   SER   261      77.333  78.004  86.280  1.00  0.00           N  
ATOM   4053  CA  SER   261      77.991  79.210  86.790  1.00  0.00           C  
ATOM   4054  C   SER   261      79.207  78.861  87.715  1.00  0.00           C  
ATOM   4055  O   SER   261      79.954  79.733  88.109  1.00  0.00           O  
ATOM   4056  CB  SER   261      76.936  80.024  87.504  1.00  0.00           C  
ATOM   4057  OG  SER   261      76.212  79.275  88.425  1.00  0.00           O  
ATOM   4058  H   SER   261      76.325  78.072  86.256  1.00  0.00           H  
ATOM   4059  HA  SER   261      78.324  79.772  85.918  1.00  0.00           H  
ATOM   4060  HB2 SER   261      77.332  80.906  88.009  1.00  0.00           H  
ATOM   4061  HB3 SER   261      76.315  80.340  86.666  1.00  0.00           H  
ATOM   4062  HG  SER   261      75.712  78.625  87.926  1.00  0.00           H  
ATOM   4063  N   GLY   262      79.327  77.573  88.152  1.00  0.00           N  
ATOM   4064  CA  GLY   262      80.143  77.298  89.354  1.00  0.00           C  
ATOM   4065  C   GLY   262      79.584  77.439  90.718  1.00  0.00           C  
ATOM   4066  O   GLY   262      80.139  76.844  91.673  1.00  0.00           O  
ATOM   4067  H   GLY   262      78.767  76.819  87.779  1.00  0.00           H  
ATOM   4068  HA2 GLY   262      80.399  76.241  89.291  1.00  0.00           H  
ATOM   4069  HA3 GLY   262      81.091  77.834  89.306  1.00  0.00           H  
ATOM   4070  N   LEU   263      78.500  78.240  91.015  1.00  0.00           N  
ATOM   4071  CA  LEU   263      77.817  78.065  92.295  1.00  0.00           C  
ATOM   4072  C   LEU   263      77.008  76.723  92.565  1.00  0.00           C  
ATOM   4073  O   LEU   263      76.288  76.259  91.724  1.00  0.00           O  
ATOM   4074  CB  LEU   263      76.978  79.258  92.557  1.00  0.00           C  
ATOM   4075  CG  LEU   263      77.619  80.734  92.702  1.00  0.00           C  
ATOM   4076  CD1 LEU   263      76.549  81.802  93.146  1.00  0.00           C  
ATOM   4077  CD2 LEU   263      78.759  80.667  93.727  1.00  0.00           C  
ATOM   4078  H   LEU   263      77.906  78.593  90.279  1.00  0.00           H  
ATOM   4079  HA  LEU   263      78.569  78.100  93.082  1.00  0.00           H  
ATOM   4080  HB2 LEU   263      76.303  79.388  91.710  1.00  0.00           H  
ATOM   4081  HB3 LEU   263      76.411  79.001  93.452  1.00  0.00           H  
ATOM   4082  HG  LEU   263      77.971  81.005  91.707  1.00  0.00           H  
ATOM   4083 HD11 LEU   263      75.697  81.891  92.473  1.00  0.00           H  
ATOM   4084 HD12 LEU   263      76.155  81.495  94.114  1.00  0.00           H  
ATOM   4085 HD13 LEU   263      77.033  82.779  93.125  1.00  0.00           H  
ATOM   4086 HD21 LEU   263      78.400  80.279  94.681  1.00  0.00           H  
ATOM   4087 HD22 LEU   263      79.525  80.082  93.218  1.00  0.00           H  
ATOM   4088 HD23 LEU   263      79.140  81.683  93.830  1.00  0.00           H  
ATOM   4089  N   VAL   264      77.013  76.215  93.833  1.00  0.00           N  
ATOM   4090  CA  VAL   264      76.217  74.990  94.270  1.00  0.00           C  
ATOM   4091  C   VAL   264      75.875  75.320  95.731  1.00  0.00           C  
ATOM   4092  O   VAL   264      76.747  75.515  96.590  1.00  0.00           O  
ATOM   4093  CB  VAL   264      77.056  73.717  94.272  1.00  0.00           C  
ATOM   4094  CG1 VAL   264      76.554  72.503  95.018  1.00  0.00           C  
ATOM   4095  CG2 VAL   264      77.094  73.304  92.825  1.00  0.00           C  
ATOM   4096  H   VAL   264      77.639  76.675  94.478  1.00  0.00           H  
ATOM   4097  HA  VAL   264      75.268  75.001  93.734  1.00  0.00           H  
ATOM   4098  HB  VAL   264      78.044  73.929  94.680  1.00  0.00           H  
ATOM   4099 HG11 VAL   264      77.431  71.856  94.983  1.00  0.00           H  
ATOM   4100 HG12 VAL   264      76.349  72.791  96.049  1.00  0.00           H  
ATOM   4101 HG13 VAL   264      75.646  72.064  94.605  1.00  0.00           H  
ATOM   4102 HG21 VAL   264      76.124  73.087  92.377  1.00  0.00           H  
ATOM   4103 HG22 VAL   264      77.615  73.989  92.156  1.00  0.00           H  
ATOM   4104 HG23 VAL   264      77.746  72.437  92.727  1.00  0.00           H  
ATOM   4105  N   SER   265      74.538  75.299  96.103  1.00  0.00           N  
ATOM   4106  CA  SER   265      74.063  75.629  97.474  1.00  0.00           C  
ATOM   4107  C   SER   265      73.526  74.355  98.212  1.00  0.00           C  
ATOM   4108  O   SER   265      72.927  73.479  97.587  1.00  0.00           O  
ATOM   4109  CB  SER   265      72.952  76.612  97.417  1.00  0.00           C  
ATOM   4110  OG  SER   265      73.362  77.791  96.760  1.00  0.00           O  
ATOM   4111  H   SER   265      73.935  75.113  95.314  1.00  0.00           H  
ATOM   4112  HA  SER   265      74.866  76.034  98.090  1.00  0.00           H  
ATOM   4113  HB2 SER   265      72.093  76.166  96.916  1.00  0.00           H  
ATOM   4114  HB3 SER   265      72.711  76.929  98.431  1.00  0.00           H  
ATOM   4115  HG  SER   265      73.365  77.560  95.828  1.00  0.00           H  
ATOM   4116  N   ILE   266      73.753  74.257  99.508  1.00  0.00           N  
ATOM   4117  CA  ILE   266      73.104  73.256 100.329  1.00  0.00           C  
ATOM   4118  C   ILE   266      72.311  73.818 101.505  1.00  0.00           C  
ATOM   4119  O   ILE   266      72.660  74.842 102.070  1.00  0.00           O  
ATOM   4120  CB  ILE   266      74.023  72.132 100.686  1.00  0.00           C  
ATOM   4121  CG1 ILE   266      75.096  71.722  99.562  1.00  0.00           C  
ATOM   4122  CG2 ILE   266      73.325  70.977 101.373  1.00  0.00           C  
ATOM   4123  CD1 ILE   266      75.638  70.252  99.590  1.00  0.00           C  
ATOM   4124  H   ILE   266      74.249  74.987  99.999  1.00  0.00           H  
ATOM   4125  HA  ILE   266      72.287  72.844  99.736  1.00  0.00           H  
ATOM   4126  HB  ILE   266      74.729  72.486 101.437  1.00  0.00           H  
ATOM   4127 HG12 ILE   266      74.686  72.012  98.595  1.00  0.00           H  
ATOM   4128 HG13 ILE   266      75.947  72.369  99.776  1.00  0.00           H  
ATOM   4129 HG21 ILE   266      74.067  70.234 101.664  1.00  0.00           H  
ATOM   4130 HG22 ILE   266      72.743  71.146 102.279  1.00  0.00           H  
ATOM   4131 HG23 ILE   266      72.530  70.558 100.757  1.00  0.00           H  
ATOM   4132 HD11 ILE   266      76.454  70.215  98.868  1.00  0.00           H  
ATOM   4133 HD12 ILE   266      75.942  69.972 100.599  1.00  0.00           H  
ATOM   4134 HD13 ILE   266      75.017  69.467  99.158  1.00  0.00           H  
ATOM   4135  N   HIE   267      71.247  73.069 101.799  1.00  0.00           N  
ATOM   4136  CA  HIE   267      70.339  73.413 102.833  1.00  0.00           C  
ATOM   4137  C   HIE   267      70.028  72.250 103.829  1.00  0.00           C  
ATOM   4138  O   HIE   267      70.312  71.118 103.568  1.00  0.00           O  
ATOM   4139  CB  HIE   267      69.058  73.891 102.079  1.00  0.00           C  
ATOM   4140  CG  HIE   267      69.239  74.742 100.828  1.00  0.00           C  
ATOM   4141  CD2 HIE   267      69.485  74.137  99.618  1.00  0.00           C  
ATOM   4142  ND1 HIE   267      69.304  76.116 100.657  1.00  0.00           N  
ATOM   4143  CE1 HIE   267      69.510  76.322  99.378  1.00  0.00           C  
ATOM   4144  NE2 HIE   267      69.698  75.162  98.698  1.00  0.00           N  
ATOM   4145  H   HIE   267      70.921  72.306 101.224  1.00  0.00           H  
ATOM   4146  HA  HIE   267      70.684  74.310 103.349  1.00  0.00           H  
ATOM   4147  HB2 HIE   267      68.691  72.915 101.763  1.00  0.00           H  
ATOM   4148  HB3 HIE   267      68.263  74.190 102.762  1.00  0.00           H  
ATOM   4149  HD2 HIE   267      69.420  73.063  99.528  1.00  0.00           H  
ATOM   4150  HE1 HIE   267      69.712  77.300  98.966  1.00  0.00           H  
ATOM   4151  HE2 HIE   267      69.799  75.177  97.693  1.00  0.00           H  
ATOM   4152  N   VAL   268      69.287  72.588 104.889  1.00  0.00           N  
ATOM   4153  CA  VAL   268      68.730  71.637 105.911  1.00  0.00           C  
ATOM   4154  C   VAL   268      67.481  72.102 106.512  1.00  0.00           C  
ATOM   4155  O   VAL   268      67.305  73.294 106.645  1.00  0.00           O  
ATOM   4156  CB  VAL   268      69.713  71.349 107.051  1.00  0.00           C  
ATOM   4157  CG1 VAL   268      70.180  72.614 107.817  1.00  0.00           C  
ATOM   4158  CG2 VAL   268      69.251  70.317 108.088  1.00  0.00           C  
ATOM   4159  H   VAL   268      69.004  73.556 104.938  1.00  0.00           H  
ATOM   4160  HA  VAL   268      68.448  70.684 105.463  1.00  0.00           H  
ATOM   4161  HB  VAL   268      70.621  70.886 106.664  1.00  0.00           H  
ATOM   4162 HG11 VAL   268      70.686  72.262 108.716  1.00  0.00           H  
ATOM   4163 HG12 VAL   268      70.828  73.294 107.263  1.00  0.00           H  
ATOM   4164 HG13 VAL   268      69.277  73.111 108.171  1.00  0.00           H  
ATOM   4165 HG21 VAL   268      68.400  70.577 108.717  1.00  0.00           H  
ATOM   4166 HG22 VAL   268      69.048  69.389 107.555  1.00  0.00           H  
ATOM   4167 HG23 VAL   268      70.116  69.953 108.643  1.00  0.00           H  
ATOM   4168  N   SER   269      66.483  71.250 106.770  1.00  0.00           N  
ATOM   4169  CA  SER   269      65.163  71.590 107.280  1.00  0.00           C  
ATOM   4170  C   SER   269      64.736  70.562 108.293  1.00  0.00           C  
ATOM   4171  O   SER   269      65.209  69.423 108.338  1.00  0.00           O  
ATOM   4172  CB  SER   269      64.083  71.669 106.247  1.00  0.00           C  
ATOM   4173  OG  SER   269      63.023  72.449 106.877  1.00  0.00           O  
ATOM   4174  H   SER   269      66.628  70.273 106.557  1.00  0.00           H  
ATOM   4175  HA  SER   269      65.241  72.579 107.731  1.00  0.00           H  
ATOM   4176  HB2 SER   269      64.402  72.293 105.412  1.00  0.00           H  
ATOM   4177  HB3 SER   269      63.736  70.666 105.996  1.00  0.00           H  
ATOM   4178  HG  SER   269      63.238  73.368 107.050  1.00  0.00           H  
ATOM   4179  N   LEU   270      63.920  71.031 109.280  1.00  0.00           N  
ATOM   4180  CA  LEU   270      63.253  70.268 110.312  1.00  0.00           C  
ATOM   4181  C   LEU   270      61.792  70.217 109.924  1.00  0.00           C  
ATOM   4182  O   LEU   270      61.242  71.343 109.792  1.00  0.00           O  
ATOM   4183  CB  LEU   270      63.520  71.040 111.623  1.00  0.00           C  
ATOM   4184  CG  LEU   270      62.698  70.676 112.952  1.00  0.00           C  
ATOM   4185  CD1 LEU   270      62.607  69.228 113.332  1.00  0.00           C  
ATOM   4186  CD2 LEU   270      63.382  71.361 114.205  1.00  0.00           C  
ATOM   4187  H   LEU   270      63.587  71.978 109.173  1.00  0.00           H  
ATOM   4188  HA  LEU   270      63.640  69.266 110.494  1.00  0.00           H  
ATOM   4189  HB2 LEU   270      64.588  70.862 111.752  1.00  0.00           H  
ATOM   4190  HB3 LEU   270      63.315  72.096 111.449  1.00  0.00           H  
ATOM   4191  HG  LEU   270      61.656  70.994 112.930  1.00  0.00           H  
ATOM   4192 HD11 LEU   270      62.058  68.612 112.620  1.00  0.00           H  
ATOM   4193 HD12 LEU   270      63.629  68.868 113.216  1.00  0.00           H  
ATOM   4194 HD13 LEU   270      62.165  69.150 114.326  1.00  0.00           H  
ATOM   4195 HD21 LEU   270      62.634  71.504 114.985  1.00  0.00           H  
ATOM   4196 HD22 LEU   270      64.226  70.842 114.659  1.00  0.00           H  
ATOM   4197 HD23 LEU   270      63.785  72.362 114.047  1.00  0.00           H  
ATOM   4198  N   LEU   271      61.284  69.031 109.631  1.00  0.00           N  
ATOM   4199  CA  LEU   271      59.904  68.819 109.280  1.00  0.00           C  
ATOM   4200  C   LEU   271      58.960  68.461 110.461  1.00  0.00           C  
ATOM   4201  O   LEU   271      59.322  67.580 111.181  1.00  0.00           O  
ATOM   4202  CB  LEU   271      59.667  67.968 108.077  1.00  0.00           C  
ATOM   4203  CG  LEU   271      60.600  67.978 106.852  1.00  0.00           C  
ATOM   4204  CD1 LEU   271      60.286  66.934 105.795  1.00  0.00           C  
ATOM   4205  CD2 LEU   271      60.520  69.421 106.227  1.00  0.00           C  
ATOM   4206  H   LEU   271      61.874  68.216 109.714  1.00  0.00           H  
ATOM   4207  HA  LEU   271      59.526  69.835 109.163  1.00  0.00           H  
ATOM   4208  HB2 LEU   271      59.652  66.985 108.549  1.00  0.00           H  
ATOM   4209  HB3 LEU   271      58.659  68.118 107.692  1.00  0.00           H  
ATOM   4210  HG  LEU   271      61.646  67.781 107.088  1.00  0.00           H  
ATOM   4211 HD11 LEU   271      60.480  65.970 106.265  1.00  0.00           H  
ATOM   4212 HD12 LEU   271      59.252  66.979 105.452  1.00  0.00           H  
ATOM   4213 HD13 LEU   271      60.926  67.077 104.924  1.00  0.00           H  
ATOM   4214 HD21 LEU   271      61.177  69.497 105.360  1.00  0.00           H  
ATOM   4215 HD22 LEU   271      59.495  69.627 105.920  1.00  0.00           H  
ATOM   4216 HD23 LEU   271      61.001  70.203 106.814  1.00  0.00           H  
ATOM   4217  N   GLU   272      57.778  69.114 110.596  1.00  0.00           N  
ATOM   4218  CA  GLU   272      56.682  68.796 111.630  1.00  0.00           C  
ATOM   4219  C   GLU   272      55.554  67.941 110.996  1.00  0.00           C  
ATOM   4220  O   GLU   272      55.267  68.084 109.808  1.00  0.00           O  
ATOM   4221  CB  GLU   272      56.069  70.140 112.067  1.00  0.00           C  
ATOM   4222  CG  GLU   272      54.853  70.159 112.921  1.00  0.00           C  
ATOM   4223  CD  GLU   272      54.699  71.371 113.769  1.00  0.00           C  
ATOM   4224  OE1 GLU   272      55.563  71.684 114.684  1.00  0.00           O  
ATOM   4225  OE2 GLU   272      53.821  72.264 113.533  1.00  0.00           O1-
ATOM   4226  H   GLU   272      57.648  69.875 109.944  1.00  0.00           H  
ATOM   4227  HA  GLU   272      57.057  68.205 112.466  1.00  0.00           H  
ATOM   4228  HB2 GLU   272      56.871  70.536 112.690  1.00  0.00           H  
ATOM   4229  HB3 GLU   272      56.044  70.826 111.220  1.00  0.00           H  
ATOM   4230  HG2 GLU   272      53.964  70.093 112.293  1.00  0.00           H  
ATOM   4231  HG3 GLU   272      54.854  69.308 113.602  1.00  0.00           H  
ATOM   4232  N   TYR   273      55.040  67.007 111.864  1.00  0.00           N  
ATOM   4233  CA  TYR   273      53.813  66.225 111.530  1.00  0.00           C  
ATOM   4234  C   TYR   273      52.581  66.843 112.128  1.00  0.00           C  
ATOM   4235  O   TYR   273      52.517  66.993 113.380  1.00  0.00           O  
ATOM   4236  CB  TYR   273      53.958  64.711 111.824  1.00  0.00           C  
ATOM   4237  CG  TYR   273      52.747  63.908 111.744  1.00  0.00           C  
ATOM   4238  CD1 TYR   273      52.226  63.614 110.428  1.00  0.00           C  
ATOM   4239  CD2 TYR   273      51.944  63.420 112.801  1.00  0.00           C  
ATOM   4240  CE1 TYR   273      51.077  62.904 110.200  1.00  0.00           C  
ATOM   4241  CE2 TYR   273      50.936  62.457 112.598  1.00  0.00           C  
ATOM   4242  CZ  TYR   273      50.407  62.311 111.252  1.00  0.00           C  
ATOM   4243  OH  TYR   273      49.229  61.602 111.078  1.00  0.00           O  
ATOM   4244  H   TYR   273      55.331  66.966 112.830  1.00  0.00           H  
ATOM   4245  HA  TYR   273      53.612  66.268 110.459  1.00  0.00           H  
ATOM   4246  HB2 TYR   273      54.721  64.332 111.144  1.00  0.00           H  
ATOM   4247  HB3 TYR   273      54.276  64.596 112.860  1.00  0.00           H  
ATOM   4248  HD1 TYR   273      52.782  64.056 109.614  1.00  0.00           H  
ATOM   4249  HD2 TYR   273      52.213  63.682 113.813  1.00  0.00           H  
ATOM   4250  HE1 TYR   273      50.594  62.888 109.235  1.00  0.00           H  
ATOM   4251  HE2 TYR   273      50.358  62.183 113.469  1.00  0.00           H  
ATOM   4252  HH  TYR   273      48.795  61.414 111.913  1.00  0.00           H  
ATOM   4253  N   MET   274      51.612  67.114 111.287  1.00  0.00           N  
ATOM   4254  CA  MET   274      50.251  67.525 111.757  1.00  0.00           C  
ATOM   4255  C   MET   274      49.034  66.756 111.146  1.00  0.00           C  
ATOM   4256  O   MET   274      48.027  66.565 111.938  1.00  0.00           O  
ATOM   4257  CB  MET   274      50.107  69.020 111.639  1.00  0.00           C  
ATOM   4258  CG  MET   274      50.020  69.509 110.219  1.00  0.00           C  
ATOM   4259  SD  MET   274      50.114  71.366 110.104  1.00  0.00           S  
ATOM   4260  CE  MET   274      51.885  71.619 110.451  1.00  0.00           C  
ATOM   4261  H   MET   274      51.669  66.913 110.299  1.00  0.00           H  
ATOM   4262  HA  MET   274      50.069  67.156 112.767  1.00  0.00           H  
ATOM   4263  HB2 MET   274      49.186  69.366 112.110  1.00  0.00           H  
ATOM   4264  HB3 MET   274      51.018  69.476 112.026  1.00  0.00           H  
ATOM   4265  HG2 MET   274      50.791  69.047 109.602  1.00  0.00           H  
ATOM   4266  HG3 MET   274      49.021  69.228 109.887  1.00  0.00           H  
ATOM   4267  HE1 MET   274      52.363  70.879 109.810  1.00  0.00           H  
ATOM   4268  HE2 MET   274      52.316  72.601 110.258  1.00  0.00           H  
ATOM   4269  HE3 MET   274      52.080  71.309 111.478  1.00  0.00           H  
ATOM   4270  N   ALA   275      49.056  66.199 109.926  1.00  0.00           N  
ATOM   4271  CA  ALA   275      47.951  65.352 109.468  1.00  0.00           C  
ATOM   4272  C   ALA   275      48.408  64.248 108.491  1.00  0.00           C  
ATOM   4273  O   ALA   275      49.432  64.336 107.776  1.00  0.00           O  
ATOM   4274  CB  ALA   275      46.950  66.258 108.825  1.00  0.00           C  
ATOM   4275  H   ALA   275      49.782  66.413 109.257  1.00  0.00           H  
ATOM   4276  HA  ALA   275      47.434  64.823 110.269  1.00  0.00           H  
ATOM   4277  HB1 ALA   275      46.618  66.956 109.594  1.00  0.00           H  
ATOM   4278  HB2 ALA   275      47.318  66.835 107.977  1.00  0.00           H  
ATOM   4279  HB3 ALA   275      46.014  65.755 108.578  1.00  0.00           H  
ATOM   4280  N   GLN   276      47.721  63.146 108.533  1.00  0.00           N  
ATOM   4281  CA  GLN   276      47.915  61.950 107.762  1.00  0.00           C  
ATOM   4282  C   GLN   276      48.134  62.279 106.282  1.00  0.00           C  
ATOM   4283  O   GLN   276      47.222  62.748 105.529  1.00  0.00           O  
ATOM   4284  CB  GLN   276      46.591  61.066 107.883  1.00  0.00           C  
ATOM   4285  CG  GLN   276      46.660  59.716 107.139  1.00  0.00           C  
ATOM   4286  CD  GLN   276      47.746  58.667 107.421  1.00  0.00           C  
ATOM   4287  NE2 GLN   276      47.707  57.583 106.701  1.00  0.00           N  
ATOM   4288  OE1 GLN   276      48.567  58.905 108.302  1.00  0.00           O  
ATOM   4289  H   GLN   276      46.891  63.203 109.105  1.00  0.00           H  
ATOM   4290  HA  GLN   276      48.813  61.382 108.005  1.00  0.00           H  
ATOM   4291  HB2 GLN   276      46.361  60.724 108.892  1.00  0.00           H  
ATOM   4292  HB3 GLN   276      45.771  61.639 107.450  1.00  0.00           H  
ATOM   4293  HG2 GLN   276      45.706  59.229 107.341  1.00  0.00           H  
ATOM   4294  HG3 GLN   276      46.701  59.829 106.056  1.00  0.00           H  
ATOM   4295 HE21 GLN   276      48.346  56.833 106.922  1.00  0.00           H  
ATOM   4296 HE22 GLN   276      46.946  57.447 106.051  1.00  0.00           H  
ATOM   4297  N   ASP   277      49.290  61.906 105.700  1.00  0.00           N  
ATOM   4298  CA  ASP   277      49.709  62.100 104.302  1.00  0.00           C  
ATOM   4299  C   ASP   277      49.591  63.492 103.657  1.00  0.00           C  
ATOM   4300  O   ASP   277      50.113  63.667 102.499  1.00  0.00           O  
ATOM   4301  CB  ASP   277      49.071  61.007 103.376  1.00  0.00           C  
ATOM   4302  CG  ASP   277      49.278  59.651 103.847  1.00  0.00           C  
ATOM   4303  OD1 ASP   277      48.456  58.752 103.602  1.00  0.00           O  
ATOM   4304  OD2 ASP   277      50.396  59.294 104.402  1.00  0.00           O1-
ATOM   4305  H   ASP   277      50.018  61.572 106.316  1.00  0.00           H  
ATOM   4306  HA  ASP   277      50.771  61.858 104.276  1.00  0.00           H  
ATOM   4307  HB2 ASP   277      48.009  61.241 103.300  1.00  0.00           H  
ATOM   4308  HB3 ASP   277      49.502  61.127 102.382  1.00  0.00           H  
ATOM   4309  N   ILE   278      49.089  64.536 104.403  1.00  0.00           N  
ATOM   4310  CA  ILE   278      49.469  65.930 104.172  1.00  0.00           C  
ATOM   4311  C   ILE   278      50.997  65.998 104.387  1.00  0.00           C  
ATOM   4312  O   ILE   278      51.471  65.240 105.253  1.00  0.00           O  
ATOM   4313  CB  ILE   278      48.633  66.780 105.111  1.00  0.00           C  
ATOM   4314  CG1 ILE   278      47.158  67.136 104.741  1.00  0.00           C  
ATOM   4315  CG2 ILE   278      49.337  68.086 105.571  1.00  0.00           C  
ATOM   4316  CD1 ILE   278      46.271  65.877 104.576  1.00  0.00           C  
ATOM   4317  H   ILE   278      48.745  64.214 105.296  1.00  0.00           H  
ATOM   4318  HA  ILE   278      49.220  66.149 103.134  1.00  0.00           H  
ATOM   4319  HB  ILE   278      48.536  66.181 106.017  1.00  0.00           H  
ATOM   4320 HG12 ILE   278      46.705  67.685 105.567  1.00  0.00           H  
ATOM   4321 HG13 ILE   278      47.156  67.758 103.846  1.00  0.00           H  
ATOM   4322 HG21 ILE   278      49.344  68.752 104.709  1.00  0.00           H  
ATOM   4323 HG22 ILE   278      48.854  68.503 106.455  1.00  0.00           H  
ATOM   4324 HG23 ILE   278      50.381  67.881 105.807  1.00  0.00           H  
ATOM   4325 HD11 ILE   278      46.238  65.192 105.424  1.00  0.00           H  
ATOM   4326 HD12 ILE   278      45.234  66.201 104.492  1.00  0.00           H  
ATOM   4327 HD13 ILE   278      46.660  65.337 103.713  1.00  0.00           H  
ATOM   4328  N   PRO   279      51.791  66.751 103.729  1.00  0.00           N  
ATOM   4329  CA  PRO   279      53.254  66.730 103.897  1.00  0.00           C  
ATOM   4330  C   PRO   279      53.794  67.063 105.289  1.00  0.00           C  
ATOM   4331  O   PRO   279      53.135  67.787 106.067  1.00  0.00           O  
ATOM   4332  CB  PRO   279      53.780  67.754 102.902  1.00  0.00           C  
ATOM   4333  CG  PRO   279      52.590  68.777 102.735  1.00  0.00           C  
ATOM   4334  CD  PRO   279      51.359  67.779 102.794  1.00  0.00           C  
ATOM   4335  HA  PRO   279      53.566  65.719 103.636  1.00  0.00           H  
ATOM   4336  HB2 PRO   279      54.706  68.231 103.223  1.00  0.00           H  
ATOM   4337  HB3 PRO   279      54.052  67.182 102.014  1.00  0.00           H  
ATOM   4338  HG2 PRO   279      52.531  69.552 103.498  1.00  0.00           H  
ATOM   4339  HG3 PRO   279      52.576  69.215 101.736  1.00  0.00           H  
ATOM   4340  HD2 PRO   279      50.527  68.320 103.244  1.00  0.00           H  
ATOM   4341  HD3 PRO   279      51.269  67.292 101.823  1.00  0.00           H  
ATOM   4342  N   LEU   280      55.026  66.688 105.473  1.00  0.00           N  
ATOM   4343  CA  LEU   280      55.736  67.166 106.695  1.00  0.00           C  
ATOM   4344  C   LEU   280      56.187  68.614 106.438  1.00  0.00           C  
ATOM   4345  O   LEU   280      56.709  68.842 105.387  1.00  0.00           O  
ATOM   4346  CB  LEU   280      56.799  66.176 107.162  1.00  0.00           C  
ATOM   4347  CG  LEU   280      56.427  64.701 107.323  1.00  0.00           C  
ATOM   4348  CD1 LEU   280      57.441  63.908 108.087  1.00  0.00           C  
ATOM   4349  CD2 LEU   280      55.033  64.555 107.979  1.00  0.00           C  
ATOM   4350  H   LEU   280      55.537  66.302 104.692  1.00  0.00           H  
ATOM   4351  HA  LEU   280      55.058  67.210 107.547  1.00  0.00           H  
ATOM   4352  HB2 LEU   280      57.588  66.190 106.410  1.00  0.00           H  
ATOM   4353  HB3 LEU   280      57.158  66.498 108.139  1.00  0.00           H  
ATOM   4354  HG  LEU   280      56.366  64.212 106.351  1.00  0.00           H  
ATOM   4355 HD11 LEU   280      57.190  62.850 108.155  1.00  0.00           H  
ATOM   4356 HD12 LEU   280      58.409  64.090 107.622  1.00  0.00           H  
ATOM   4357 HD13 LEU   280      57.519  64.271 109.112  1.00  0.00           H  
ATOM   4358 HD21 LEU   280      54.218  64.794 107.296  1.00  0.00           H  
ATOM   4359 HD22 LEU   280      54.959  63.559 108.416  1.00  0.00           H  
ATOM   4360 HD23 LEU   280      54.982  65.151 108.890  1.00  0.00           H  
ATOM   4361  N   THR   281      55.827  69.512 107.324  1.00  0.00           N  
ATOM   4362  CA  THR   281      55.807  70.964 107.158  1.00  0.00           C  
ATOM   4363  C   THR   281      57.163  71.621 107.561  1.00  0.00           C  
ATOM   4364  O   THR   281      57.657  71.358 108.633  1.00  0.00           O  
ATOM   4365  CB  THR   281      54.727  71.611 108.064  1.00  0.00           C  
ATOM   4366  CG2 THR   281      54.565  73.125 108.013  1.00  0.00           C  
ATOM   4367  OG1 THR   281      53.532  71.003 107.712  1.00  0.00           O  
ATOM   4368  H   THR   281      55.294  69.095 108.074  1.00  0.00           H  
ATOM   4369  HA  THR   281      55.630  71.209 106.111  1.00  0.00           H  
ATOM   4370  HB  THR   281      54.921  71.341 109.102  1.00  0.00           H  
ATOM   4371  HG1 THR   281      53.639  70.074 107.493  1.00  0.00           H  
ATOM   4372 HG21 THR   281      54.655  73.446 106.975  1.00  0.00           H  
ATOM   4373 HG22 THR   281      53.550  73.345 108.343  1.00  0.00           H  
ATOM   4374 HG23 THR   281      55.274  73.647 108.656  1.00  0.00           H  
ATOM   4375  N   PRO   282      57.785  72.472 106.716  1.00  0.00           N  
ATOM   4376  CA  PRO   282      59.090  73.002 106.986  1.00  0.00           C  
ATOM   4377  C   PRO   282      58.845  74.099 108.061  1.00  0.00           C  
ATOM   4378  O   PRO   282      58.231  75.176 107.837  1.00  0.00           O  
ATOM   4379  CB  PRO   282      59.666  73.474 105.680  1.00  0.00           C  
ATOM   4380  CG  PRO   282      58.338  73.828 104.919  1.00  0.00           C  
ATOM   4381  CD  PRO   282      57.445  72.659 105.310  1.00  0.00           C  
ATOM   4382  HA  PRO   282      59.727  72.263 107.472  1.00  0.00           H  
ATOM   4383  HB2 PRO   282      60.359  74.296 105.859  1.00  0.00           H  
ATOM   4384  HB3 PRO   282      60.013  72.578 105.165  1.00  0.00           H  
ATOM   4385  HG2 PRO   282      57.836  74.739 105.244  1.00  0.00           H  
ATOM   4386  HG3 PRO   282      58.685  73.800 103.887  1.00  0.00           H  
ATOM   4387  HD2 PRO   282      56.404  72.871 105.066  1.00  0.00           H  
ATOM   4388  HD3 PRO   282      57.790  71.782 104.762  1.00  0.00           H  
ATOM   4389  N   ILE   283      59.606  74.072 109.175  1.00  0.00           N  
ATOM   4390  CA  ILE   283      59.562  75.018 110.319  1.00  0.00           C  
ATOM   4391  C   ILE   283      60.896  75.668 110.768  1.00  0.00           C  
ATOM   4392  O   ILE   283      60.960  76.693 111.374  1.00  0.00           O  
ATOM   4393  CB  ILE   283      58.805  74.426 111.538  1.00  0.00           C  
ATOM   4394  CG1 ILE   283      59.654  73.312 112.315  1.00  0.00           C  
ATOM   4395  CG2 ILE   283      57.418  73.930 111.136  1.00  0.00           C  
ATOM   4396  CD1 ILE   283      59.202  73.054 113.799  1.00  0.00           C  
ATOM   4397  H   ILE   283      60.253  73.300 109.108  1.00  0.00           H  
ATOM   4398  HA  ILE   283      58.900  75.820 109.992  1.00  0.00           H  
ATOM   4399  HB  ILE   283      58.720  75.267 112.226  1.00  0.00           H  
ATOM   4400 HG12 ILE   283      59.517  72.324 111.876  1.00  0.00           H  
ATOM   4401 HG13 ILE   283      60.704  73.589 112.413  1.00  0.00           H  
ATOM   4402 HG21 ILE   283      57.644  73.118 110.444  1.00  0.00           H  
ATOM   4403 HG22 ILE   283      56.946  73.471 112.005  1.00  0.00           H  
ATOM   4404 HG23 ILE   283      56.786  74.673 110.650  1.00  0.00           H  
ATOM   4405 HD11 ILE   283      59.886  72.276 114.139  1.00  0.00           H  
ATOM   4406 HD12 ILE   283      59.337  73.947 114.409  1.00  0.00           H  
ATOM   4407 HD13 ILE   283      58.149  72.788 113.711  1.00  0.00           H  
ATOM   4408  N   PHE   284      62.005  75.194 110.121  1.00  0.00           N  
ATOM   4409  CA  PHE   284      63.421  75.784 110.299  1.00  0.00           C  
ATOM   4410  C   PHE   284      64.156  75.541 109.043  1.00  0.00           C  
ATOM   4411  O   PHE   284      64.130  74.401 108.567  1.00  0.00           O  
ATOM   4412  CB  PHE   284      64.144  75.265 111.553  1.00  0.00           C  
ATOM   4413  CG  PHE   284      65.643  75.021 111.299  1.00  0.00           C  
ATOM   4414  CD1 PHE   284      66.616  75.984 111.588  1.00  0.00           C  
ATOM   4415  CD2 PHE   284      66.037  73.738 110.854  1.00  0.00           C  
ATOM   4416  CE1 PHE   284      67.948  75.806 111.240  1.00  0.00           C  
ATOM   4417  CE2 PHE   284      67.393  73.554 110.541  1.00  0.00           C  
ATOM   4418  CZ  PHE   284      68.335  74.598 110.630  1.00  0.00           C  
ATOM   4419  H   PHE   284      61.976  74.382 109.521  1.00  0.00           H  
ATOM   4420  HA  PHE   284      63.350  76.868 110.382  1.00  0.00           H  
ATOM   4421  HB2 PHE   284      63.968  75.955 112.378  1.00  0.00           H  
ATOM   4422  HB3 PHE   284      63.723  74.275 111.729  1.00  0.00           H  
ATOM   4423  HD1 PHE   284      66.414  76.947 112.034  1.00  0.00           H  
ATOM   4424  HD2 PHE   284      65.316  72.949 110.704  1.00  0.00           H  
ATOM   4425  HE1 PHE   284      68.602  76.659 111.342  1.00  0.00           H  
ATOM   4426  HE2 PHE   284      67.620  72.596 110.098  1.00  0.00           H  
ATOM   4427  HZ  PHE   284      69.347  74.416 110.299  1.00  0.00           H  
ATOM   4428  N   THR   285      64.982  76.462 108.588  1.00  0.00           N  
ATOM   4429  CA  THR   285      66.105  76.124 107.716  1.00  0.00           C  
ATOM   4430  C   THR   285      67.481  76.830 107.915  1.00  0.00           C  
ATOM   4431  O   THR   285      67.539  77.874 108.595  1.00  0.00           O  
ATOM   4432  CB  THR   285      65.697  76.369 106.196  1.00  0.00           C  
ATOM   4433  CG2 THR   285      64.519  75.583 105.703  1.00  0.00           C  
ATOM   4434  OG1 THR   285      65.558  77.736 105.995  1.00  0.00           O  
ATOM   4435  H   THR   285      64.854  77.401 108.939  1.00  0.00           H  
ATOM   4436  HA  THR   285      66.428  75.086 107.794  1.00  0.00           H  
ATOM   4437  HB  THR   285      66.502  75.971 105.577  1.00  0.00           H  
ATOM   4438  HG1 THR   285      64.766  78.025 106.454  1.00  0.00           H  
ATOM   4439 HG21 THR   285      64.819  74.537 105.765  1.00  0.00           H  
ATOM   4440 HG22 THR   285      63.623  75.821 106.276  1.00  0.00           H  
ATOM   4441 HG23 THR   285      64.350  75.785 104.645  1.00  0.00           H  
ATOM   4442  N   ASP   286      68.520  76.144 107.421  1.00  0.00           N  
ATOM   4443  CA  ASP   286      69.879  76.719 107.366  1.00  0.00           C  
ATOM   4444  C   ASP   286      70.543  76.375 105.986  1.00  0.00           C  
ATOM   4445  O   ASP   286      70.068  75.524 105.234  1.00  0.00           O  
ATOM   4446  CB  ASP   286      70.786  76.196 108.468  1.00  0.00           C  
ATOM   4447  CG  ASP   286      72.137  76.942 108.574  1.00  0.00           C  
ATOM   4448  OD1 ASP   286      72.230  78.142 108.186  1.00  0.00           O  
ATOM   4449  OD2 ASP   286      73.103  76.367 109.167  1.00  0.00           O1-
ATOM   4450  H   ASP   286      68.327  75.240 107.014  1.00  0.00           H  
ATOM   4451  HA  ASP   286      69.738  77.800 107.385  1.00  0.00           H  
ATOM   4452  HB2 ASP   286      70.376  76.417 109.453  1.00  0.00           H  
ATOM   4453  HB3 ASP   286      71.087  75.149 108.477  1.00  0.00           H  
ATOM   4454  N   THR   287      71.499  77.210 105.550  1.00  0.00           N  
ATOM   4455  CA  THR   287      71.931  77.203 104.102  1.00  0.00           C  
ATOM   4456  C   THR   287      73.301  77.690 103.817  1.00  0.00           C  
ATOM   4457  O   THR   287      73.736  78.766 104.353  1.00  0.00           O  
ATOM   4458  CB  THR   287      70.862  78.019 103.296  1.00  0.00           C  
ATOM   4459  CG2 THR   287      70.711  79.494 103.517  1.00  0.00           C  
ATOM   4460  OG1 THR   287      71.163  77.775 101.946  1.00  0.00           O  
ATOM   4461  H   THR   287      71.925  77.870 106.186  1.00  0.00           H  
ATOM   4462  HA  THR   287      71.892  76.170 103.756  1.00  0.00           H  
ATOM   4463  HB  THR   287      69.857  77.661 103.523  1.00  0.00           H  
ATOM   4464  HG1 THR   287      70.515  77.167 101.582  1.00  0.00           H  
ATOM   4465 HG21 THR   287      70.298  79.636 104.516  1.00  0.00           H  
ATOM   4466 HG22 THR   287      71.588  80.132 103.408  1.00  0.00           H  
ATOM   4467 HG23 THR   287      69.868  79.924 102.975  1.00  0.00           H  
ATOM   4468  N   VAL   288      74.112  77.108 102.920  1.00  0.00           N  
ATOM   4469  CA  VAL   288      75.551  77.366 102.628  1.00  0.00           C  
ATOM   4470  C   VAL   288      75.794  77.244 101.192  1.00  0.00           C  
ATOM   4471  O   VAL   288      75.146  76.543 100.402  1.00  0.00           O  
ATOM   4472  CB  VAL   288      76.480  76.333 103.333  1.00  0.00           C  
ATOM   4473  CG1 VAL   288      76.513  76.587 104.909  1.00  0.00           C  
ATOM   4474  CG2 VAL   288      76.116  74.827 103.066  1.00  0.00           C  
ATOM   4475  H   VAL   288      73.778  76.198 102.638  1.00  0.00           H  
ATOM   4476  HA  VAL   288      75.808  78.352 103.018  1.00  0.00           H  
ATOM   4477  HB  VAL   288      77.477  76.493 102.921  1.00  0.00           H  
ATOM   4478 HG11 VAL   288      77.237  75.895 105.340  1.00  0.00           H  
ATOM   4479 HG12 VAL   288      76.873  77.604 105.064  1.00  0.00           H  
ATOM   4480 HG13 VAL   288      75.495  76.515 105.292  1.00  0.00           H  
ATOM   4481 HG21 VAL   288      75.043  74.639 103.026  1.00  0.00           H  
ATOM   4482 HG22 VAL   288      76.498  74.446 102.119  1.00  0.00           H  
ATOM   4483 HG23 VAL   288      76.447  74.318 103.971  1.00  0.00           H  
ATOM   4484  N   ILE   289      76.729  78.044 100.638  1.00  0.00           N  
ATOM   4485  CA  ILE   289      77.025  77.991  99.222  1.00  0.00           C  
ATOM   4486  C   ILE   289      78.474  77.721  98.905  1.00  0.00           C  
ATOM   4487  O   ILE   289      79.333  78.488  99.229  1.00  0.00           O  
ATOM   4488  CB  ILE   289      76.679  79.378  98.605  1.00  0.00           C  
ATOM   4489  CG1 ILE   289      75.253  79.788  98.946  1.00  0.00           C  
ATOM   4490  CG2 ILE   289      77.005  79.481  97.055  1.00  0.00           C  
ATOM   4491  CD1 ILE   289      74.604  80.958  98.234  1.00  0.00           C  
ATOM   4492  H   ILE   289      77.204  78.729 101.209  1.00  0.00           H  
ATOM   4493  HA  ILE   289      76.362  77.369  98.620  1.00  0.00           H  
ATOM   4494  HB  ILE   289      77.320  80.167  99.000  1.00  0.00           H  
ATOM   4495 HG12 ILE   289      74.562  78.959  98.792  1.00  0.00           H  
ATOM   4496 HG13 ILE   289      75.168  79.931 100.023  1.00  0.00           H  
ATOM   4497 HG21 ILE   289      76.359  78.820  96.477  1.00  0.00           H  
ATOM   4498 HG22 ILE   289      76.760  80.474  96.678  1.00  0.00           H  
ATOM   4499 HG23 ILE   289      78.012  79.210  96.736  1.00  0.00           H  
ATOM   4500 HD11 ILE   289      73.703  81.220  98.788  1.00  0.00           H  
ATOM   4501 HD12 ILE   289      75.392  81.705  98.134  1.00  0.00           H  
ATOM   4502 HD13 ILE   289      74.160  80.726  97.265  1.00  0.00           H  
ATOM   4503  N   PHE   290      78.715  76.665  98.179  1.00  0.00           N  
ATOM   4504  CA  PHE   290      80.030  76.472  97.513  1.00  0.00           C  
ATOM   4505  C   PHE   290      80.185  77.151  96.143  1.00  0.00           C  
ATOM   4506  O   PHE   290      79.306  77.264  95.313  1.00  0.00           O  
ATOM   4507  CB  PHE   290      80.160  74.930  97.129  1.00  0.00           C  
ATOM   4508  CG  PHE   290      80.296  74.126  98.393  1.00  0.00           C  
ATOM   4509  CD1 PHE   290      79.327  73.240  98.774  1.00  0.00           C  
ATOM   4510  CD2 PHE   290      81.473  74.257  99.186  1.00  0.00           C  
ATOM   4511  CE1 PHE   290      79.534  72.504  99.996  1.00  0.00           C  
ATOM   4512  CE2 PHE   290      81.617  73.520 100.327  1.00  0.00           C  
ATOM   4513  CZ  PHE   290      80.639  72.640 100.794  1.00  0.00           C  
ATOM   4514  H   PHE   290      77.923  76.144  97.830  1.00  0.00           H  
ATOM   4515  HA  PHE   290      80.802  76.818  98.200  1.00  0.00           H  
ATOM   4516  HB2 PHE   290      79.289  74.621  96.550  1.00  0.00           H  
ATOM   4517  HB3 PHE   290      81.072  74.785  96.550  1.00  0.00           H  
ATOM   4518  HD1 PHE   290      78.436  73.107  98.178  1.00  0.00           H  
ATOM   4519  HD2 PHE   290      82.188  75.031  98.950  1.00  0.00           H  
ATOM   4520  HE1 PHE   290      78.844  71.701 100.212  1.00  0.00           H  
ATOM   4521  HE2 PHE   290      82.447  73.706 100.992  1.00  0.00           H  
ATOM   4522  HZ  PHE   290      80.799  72.110 101.721  1.00  0.00           H  
ATOM   4523  N   ARG   291      81.472  77.445  95.811  1.00  0.00           N  
ATOM   4524  CA  ARG   291      81.924  77.741  94.463  1.00  0.00           C  
ATOM   4525  C   ARG   291      83.032  76.730  94.047  1.00  0.00           C  
ATOM   4526  O   ARG   291      83.980  76.447  94.812  1.00  0.00           O  
ATOM   4527  CB  ARG   291      82.403  79.157  94.372  1.00  0.00           C  
ATOM   4528  CG  ARG   291      82.787  79.554  92.939  1.00  0.00           C  
ATOM   4529  CD  ARG   291      83.308  81.021  92.811  1.00  0.00           C  
ATOM   4530  NE  ARG   291      82.221  81.947  92.530  1.00  0.00           N  
ATOM   4531  CZ  ARG   291      81.313  82.019  91.609  1.00  0.00           C  
ATOM   4532  NH1 ARG   291      81.336  81.299  90.488  1.00  0.00           N1+
ATOM   4533  NH2 ARG   291      80.510  82.991  91.630  1.00  0.00           N  
ATOM   4534  H   ARG   291      82.124  77.274  96.563  1.00  0.00           H  
ATOM   4535  HA  ARG   291      81.167  77.576  93.696  1.00  0.00           H  
ATOM   4536  HB2 ARG   291      81.528  79.752  94.636  1.00  0.00           H  
ATOM   4537  HB3 ARG   291      83.255  79.233  95.047  1.00  0.00           H  
ATOM   4538  HG2 ARG   291      83.613  78.922  92.612  1.00  0.00           H  
ATOM   4539  HG3 ARG   291      81.945  79.410  92.262  1.00  0.00           H  
ATOM   4540  HD2 ARG   291      83.842  81.406  93.680  1.00  0.00           H  
ATOM   4541  HD3 ARG   291      84.117  81.117  92.087  1.00  0.00           H  
ATOM   4542  HE  ARG   291      82.169  82.732  93.164  1.00  0.00           H  
ATOM   4543 HH11 ARG   291      82.121  80.663  90.468  1.00  0.00           H  
ATOM   4544 HH12 ARG   291      80.659  81.294  89.740  1.00  0.00           H  
ATOM   4545 HH21 ARG   291      80.377  83.435  92.527  1.00  0.00           H  
ATOM   4546 HH22 ARG   291      79.817  83.022  90.897  1.00  0.00           H  
ATOM   4547  N   ILE   292      82.820  76.146  92.931  1.00  0.00           N  
ATOM   4548  CA  ILE   292      83.659  75.213  92.240  1.00  0.00           C  
ATOM   4549  C   ILE   292      84.814  75.984  91.645  1.00  0.00           C  
ATOM   4550  O   ILE   292      84.499  76.900  90.864  1.00  0.00           O  
ATOM   4551  CB  ILE   292      82.970  74.274  91.194  1.00  0.00           C  
ATOM   4552  CG1 ILE   292      81.851  73.411  91.978  1.00  0.00           C  
ATOM   4553  CG2 ILE   292      83.973  73.322  90.575  1.00  0.00           C  
ATOM   4554  CD1 ILE   292      81.071  72.344  91.099  1.00  0.00           C  
ATOM   4555  H   ILE   292      82.022  76.465  92.399  1.00  0.00           H  
ATOM   4556  HA  ILE   292      84.042  74.566  93.030  1.00  0.00           H  
ATOM   4557  HB  ILE   292      82.422  74.817  90.424  1.00  0.00           H  
ATOM   4558 HG12 ILE   292      82.293  73.023  92.895  1.00  0.00           H  
ATOM   4559 HG13 ILE   292      81.130  74.182  92.250  1.00  0.00           H  
ATOM   4560 HG21 ILE   292      84.819  73.885  90.179  1.00  0.00           H  
ATOM   4561 HG22 ILE   292      84.311  72.579  91.297  1.00  0.00           H  
ATOM   4562 HG23 ILE   292      83.518  72.776  89.749  1.00  0.00           H  
ATOM   4563 HD11 ILE   292      80.133  72.213  91.638  1.00  0.00           H  
ATOM   4564 HD12 ILE   292      80.902  72.880  90.165  1.00  0.00           H  
ATOM   4565 HD13 ILE   292      81.487  71.345  90.969  1.00  0.00           H  
ATOM   4566  N   ALA   293      86.069  75.587  91.921  1.00  0.00           N  
ATOM   4567  CA  ALA   293      87.285  76.318  91.519  1.00  0.00           C  
ATOM   4568  C   ALA   293      87.492  76.380  89.995  1.00  0.00           C  
ATOM   4569  O   ALA   293      87.453  75.389  89.280  1.00  0.00           O  
ATOM   4570  CB  ALA   293      88.433  75.719  92.264  1.00  0.00           C  
ATOM   4571  H   ALA   293      86.143  74.894  92.652  1.00  0.00           H  
ATOM   4572  HA  ALA   293      87.095  77.358  91.785  1.00  0.00           H  
ATOM   4573  HB1 ALA   293      88.482  74.658  92.021  1.00  0.00           H  
ATOM   4574  HB2 ALA   293      89.374  76.080  91.848  1.00  0.00           H  
ATOM   4575  HB3 ALA   293      88.504  75.897  93.338  1.00  0.00           H  
ATOM   4576  N   PRO   294      87.772  77.541  89.399  1.00  0.00           N  
ATOM   4577  CA  PRO   294      88.116  77.795  87.985  1.00  0.00           C  
ATOM   4578  C   PRO   294      89.406  77.283  87.368  1.00  0.00           C  
ATOM   4579  O   PRO   294      90.436  77.088  88.025  1.00  0.00           O  
ATOM   4580  CB  PRO   294      88.044  79.334  87.842  1.00  0.00           C  
ATOM   4581  CG  PRO   294      88.813  79.713  89.104  1.00  0.00           C  
ATOM   4582  CD  PRO   294      88.054  78.833  90.092  1.00  0.00           C  
ATOM   4583  HA  PRO   294      87.306  77.363  87.398  1.00  0.00           H  
ATOM   4584  HB2 PRO   294      88.617  79.672  86.979  1.00  0.00           H  
ATOM   4585  HB3 PRO   294      87.049  79.757  87.706  1.00  0.00           H  
ATOM   4586  HG2 PRO   294      89.824  79.388  88.856  1.00  0.00           H  
ATOM   4587  HG3 PRO   294      88.496  80.754  89.166  1.00  0.00           H  
ATOM   4588  HD2 PRO   294      88.659  78.713  90.990  1.00  0.00           H  
ATOM   4589  HD3 PRO   294      87.130  79.326  90.396  1.00  0.00           H  
ATOM   4590  N   TRP   295      89.434  77.066  86.112  1.00  0.00           N  
ATOM   4591  CA  TRP   295      90.592  76.547  85.361  1.00  0.00           C  
ATOM   4592  C   TRP   295      91.412  77.702  84.866  1.00  0.00           C  
ATOM   4593  O   TRP   295      90.903  78.477  84.082  1.00  0.00           O  
ATOM   4594  CB  TRP   295      90.120  75.554  84.322  1.00  0.00           C  
ATOM   4595  CG  TRP   295      91.183  74.935  83.478  1.00  0.00           C  
ATOM   4596  CD1 TRP   295      91.627  73.713  83.641  1.00  0.00           C  
ATOM   4597  CD2 TRP   295      91.750  75.494  82.237  1.00  0.00           C  
ATOM   4598  CE2 TRP   295      92.710  74.481  81.776  1.00  0.00           C  
ATOM   4599  CE3 TRP   295      91.626  76.658  81.471  1.00  0.00           C  
ATOM   4600  NE1 TRP   295      92.436  73.387  82.504  1.00  0.00           N  
ATOM   4601  CZ2 TRP   295      93.437  74.660  80.630  1.00  0.00           C  
ATOM   4602  CZ3 TRP   295      92.395  76.850  80.331  1.00  0.00           C  
ATOM   4603  CH2 TRP   295      93.260  75.863  79.952  1.00  0.00           C  
ATOM   4604  H   TRP   295      88.576  77.263  85.616  1.00  0.00           H  
ATOM   4605  HA  TRP   295      91.275  76.005  86.015  1.00  0.00           H  
ATOM   4606  HB2 TRP   295      89.562  74.772  84.835  1.00  0.00           H  
ATOM   4607  HB3 TRP   295      89.441  76.082  83.653  1.00  0.00           H  
ATOM   4608  HD1 TRP   295      91.466  73.098  84.514  1.00  0.00           H  
ATOM   4609  HE1 TRP   295      93.039  72.577  82.489  1.00  0.00           H  
ATOM   4610  HE3 TRP   295      90.932  77.442  81.736  1.00  0.00           H  
ATOM   4611  HZ2 TRP   295      93.941  73.800  80.215  1.00  0.00           H  
ATOM   4612  HZ3 TRP   295      92.220  77.726  79.724  1.00  0.00           H  
ATOM   4613  HH2 TRP   295      93.824  76.008  79.043  1.00  0.00           H  
ATOM   4614  N   ILE   296      92.658  77.792  85.420  1.00  0.00           N  
ATOM   4615  CA  ILE   296      93.654  78.822  85.217  1.00  0.00           C  
ATOM   4616  C   ILE   296      94.736  78.344  84.187  1.00  0.00           C  
ATOM   4617  O   ILE   296      95.253  77.210  84.289  1.00  0.00           O  
ATOM   4618  CB  ILE   296      94.336  79.130  86.587  1.00  0.00           C  
ATOM   4619  CG1 ILE   296      93.169  79.636  87.501  1.00  0.00           C  
ATOM   4620  CG2 ILE   296      95.507  80.194  86.331  1.00  0.00           C  
ATOM   4621  CD1 ILE   296      93.530  80.239  88.837  1.00  0.00           C  
ATOM   4622  H   ILE   296      92.885  77.061  86.080  1.00  0.00           H  
ATOM   4623  HA  ILE   296      93.133  79.654  84.743  1.00  0.00           H  
ATOM   4624  HB  ILE   296      94.752  78.199  86.971  1.00  0.00           H  
ATOM   4625 HG12 ILE   296      92.579  80.337  86.910  1.00  0.00           H  
ATOM   4626 HG13 ILE   296      92.519  78.798  87.749  1.00  0.00           H  
ATOM   4627 HG21 ILE   296      96.027  80.513  87.234  1.00  0.00           H  
ATOM   4628 HG22 ILE   296      96.304  79.694  85.782  1.00  0.00           H  
ATOM   4629 HG23 ILE   296      94.989  81.012  85.830  1.00  0.00           H  
ATOM   4630 HD11 ILE   296      94.064  79.651  89.583  1.00  0.00           H  
ATOM   4631 HD12 ILE   296      93.980  81.225  88.720  1.00  0.00           H  
ATOM   4632 HD13 ILE   296      92.613  80.555  89.335  1.00  0.00           H  
ATOM   4633  N   MET   297      95.093  79.233  83.233  1.00  0.00           N  
ATOM   4634  CA  MET   297      96.141  79.001  82.167  1.00  0.00           C  
ATOM   4635  C   MET   297      97.321  80.019  82.406  1.00  0.00           C  
ATOM   4636  O   MET   297      97.086  81.102  82.778  1.00  0.00           O  
ATOM   4637  CB  MET   297      95.538  79.286  80.818  1.00  0.00           C  
ATOM   4638  CG  MET   297      96.165  78.601  79.669  1.00  0.00           C  
ATOM   4639  SD  MET   297      96.040  79.501  78.149  1.00  0.00           S  
ATOM   4640  CE  MET   297      94.392  80.141  78.021  1.00  0.00           C  
ATOM   4641  H   MET   297      94.561  80.089  83.161  1.00  0.00           H  
ATOM   4642  HA  MET   297      96.508  77.978  82.257  1.00  0.00           H  
ATOM   4643  HB2 MET   297      94.459  79.145  80.744  1.00  0.00           H  
ATOM   4644  HB3 MET   297      95.638  80.339  80.554  1.00  0.00           H  
ATOM   4645  HG2 MET   297      97.209  78.426  79.928  1.00  0.00           H  
ATOM   4646  HG3 MET   297      95.685  77.628  79.565  1.00  0.00           H  
ATOM   4647  HE1 MET   297      93.790  79.233  77.994  1.00  0.00           H  
ATOM   4648  HE2 MET   297      94.151  80.770  78.879  1.00  0.00           H  
ATOM   4649  HE3 MET   297      94.197  80.623  77.063  1.00  0.00           H  
ATOM   4650  N   THR   298      98.592  79.721  82.027  1.00  0.00           N  
ATOM   4651  CA  THR   298      99.797  80.459  82.474  1.00  0.00           C  
ATOM   4652  C   THR   298     100.418  81.390  81.362  1.00  0.00           C  
ATOM   4653  O   THR   298     100.742  80.884  80.303  1.00  0.00           O  
ATOM   4654  CB  THR   298     100.845  79.399  82.751  1.00  0.00           C  
ATOM   4655  CG2 THR   298     100.405  78.547  83.969  1.00  0.00           C  
ATOM   4656  OG1 THR   298     100.951  78.523  81.682  1.00  0.00           O  
ATOM   4657  H   THR   298      98.800  78.949  81.410  1.00  0.00           H  
ATOM   4658  HA  THR   298      99.524  81.052  83.347  1.00  0.00           H  
ATOM   4659  HB  THR   298     101.747  79.928  83.059  1.00  0.00           H  
ATOM   4660  HG1 THR   298     101.065  79.044  80.884  1.00  0.00           H  
ATOM   4661 HG21 THR   298      99.484  77.980  83.833  1.00  0.00           H  
ATOM   4662 HG22 THR   298     101.277  77.935  84.199  1.00  0.00           H  
ATOM   4663 HG23 THR   298     100.229  79.202  84.822  1.00  0.00           H  
ATOM   4664  N   PRO   299     100.644  82.687  81.711  1.00  0.00           N  
ATOM   4665  CA  PRO   299     101.192  83.535  80.671  1.00  0.00           C  
ATOM   4666  C   PRO   299     102.665  83.174  80.515  1.00  0.00           C  
ATOM   4667  O   PRO   299     103.302  82.633  81.466  1.00  0.00           O  
ATOM   4668  CB  PRO   299     100.883  84.922  81.215  1.00  0.00           C  
ATOM   4669  CG  PRO   299     100.676  84.793  82.713  1.00  0.00           C  
ATOM   4670  CD  PRO   299     100.301  83.405  82.893  1.00  0.00           C  
ATOM   4671  HA  PRO   299     100.717  83.365  79.704  1.00  0.00           H  
ATOM   4672  HB2 PRO   299     101.672  85.603  80.898  1.00  0.00           H  
ATOM   4673  HB3 PRO   299      99.901  85.213  80.840  1.00  0.00           H  
ATOM   4674  HG2 PRO   299     101.620  85.006  83.215  1.00  0.00           H  
ATOM   4675  HG3 PRO   299      99.911  85.491  83.052  1.00  0.00           H  
ATOM   4676  HD2 PRO   299     100.955  82.985  83.657  1.00  0.00           H  
ATOM   4677  HD3 PRO   299      99.246  83.264  83.125  1.00  0.00           H  
ATOM   4678  N   ASN   300     103.260  83.575  79.428  1.00  0.00           N  
ATOM   4679  CA  ASN   300     104.659  83.322  78.954  1.00  0.00           C  
ATOM   4680  C   ASN   300     105.673  83.970  79.843  1.00  0.00           C  
ATOM   4681  O   ASN   300     106.858  83.760  79.731  1.00  0.00           O  
ATOM   4682  CB  ASN   300     104.932  83.791  77.585  1.00  0.00           C  
ATOM   4683  CG  ASN   300     104.131  83.056  76.518  1.00  0.00           C  
ATOM   4684  ND2 ASN   300     104.003  83.667  75.310  1.00  0.00           N  
ATOM   4685  OD1 ASN   300     103.585  81.997  76.753  1.00  0.00           O  
ATOM   4686  H   ASN   300     102.614  84.066  78.828  1.00  0.00           H  
ATOM   4687  HA  ASN   300     105.059  82.311  79.027  1.00  0.00           H  
ATOM   4688  HB2 ASN   300     104.463  84.773  77.534  1.00  0.00           H  
ATOM   4689  HB3 ASN   300     105.984  83.767  77.299  1.00  0.00           H  
ATOM   4690 HD21 ASN   300     103.337  83.269  74.663  1.00  0.00           H  
ATOM   4691 HD22 ASN   300     104.637  84.413  75.061  1.00  0.00           H  
ATOM   4692  N   ILE   301     105.222  84.962  80.698  1.00  0.00           N  
ATOM   4693  CA  ILE   301     106.012  85.599  81.761  1.00  0.00           C  
ATOM   4694  C   ILE   301     106.513  84.662  82.854  1.00  0.00           C  
ATOM   4695  O   ILE   301     107.577  84.871  83.438  1.00  0.00           O  
ATOM   4696  CB  ILE   301     105.424  86.919  82.255  1.00  0.00           C  
ATOM   4697  CG1 ILE   301     104.009  86.872  82.932  1.00  0.00           C  
ATOM   4698  CG2 ILE   301     105.490  87.875  81.111  1.00  0.00           C  
ATOM   4699  CD1 ILE   301     103.806  87.937  84.093  1.00  0.00           C  
ATOM   4700  H   ILE   301     104.234  85.170  80.707  1.00  0.00           H  
ATOM   4701  HA  ILE   301     107.040  85.833  81.485  1.00  0.00           H  
ATOM   4702  HB  ILE   301     106.095  87.374  82.984  1.00  0.00           H  
ATOM   4703 HG12 ILE   301     103.176  86.941  82.233  1.00  0.00           H  
ATOM   4704 HG13 ILE   301     103.879  85.883  83.373  1.00  0.00           H  
ATOM   4705 HG21 ILE   301     106.550  88.104  81.000  1.00  0.00           H  
ATOM   4706 HG22 ILE   301     105.097  87.321  80.259  1.00  0.00           H  
ATOM   4707 HG23 ILE   301     104.941  88.805  81.260  1.00  0.00           H  
ATOM   4708 HD11 ILE   301     102.861  87.729  84.595  1.00  0.00           H  
ATOM   4709 HD12 ILE   301     104.683  87.906  84.738  1.00  0.00           H  
ATOM   4710 HD13 ILE   301     103.765  88.931  83.647  1.00  0.00           H  
ATOM   4711  N   LEU   302     105.751  83.640  83.175  1.00  0.00           N  
ATOM   4712  CA  LEU   302     106.144  82.723  84.291  1.00  0.00           C  
ATOM   4713  C   LEU   302     107.271  81.739  83.924  1.00  0.00           C  
ATOM   4714  O   LEU   302     107.242  81.305  82.819  1.00  0.00           O  
ATOM   4715  CB  LEU   302     104.882  82.045  84.702  1.00  0.00           C  
ATOM   4716  CG  LEU   302     103.750  82.985  85.223  1.00  0.00           C  
ATOM   4717  CD1 LEU   302     102.591  82.056  85.709  1.00  0.00           C  
ATOM   4718  CD2 LEU   302     104.314  83.633  86.508  1.00  0.00           C  
ATOM   4719  H   LEU   302     105.007  83.318  82.573  1.00  0.00           H  
ATOM   4720  HA  LEU   302     106.455  83.398  85.089  1.00  0.00           H  
ATOM   4721  HB2 LEU   302     104.541  81.457  83.849  1.00  0.00           H  
ATOM   4722  HB3 LEU   302     105.056  81.208  85.379  1.00  0.00           H  
ATOM   4723  HG  LEU   302     103.385  83.681  84.468  1.00  0.00           H  
ATOM   4724 HD11 LEU   302     102.947  81.329  86.438  1.00  0.00           H  
ATOM   4725 HD12 LEU   302     101.816  82.695  86.134  1.00  0.00           H  
ATOM   4726 HD13 LEU   302     102.189  81.535  84.840  1.00  0.00           H  
ATOM   4727 HD21 LEU   302     103.493  83.879  87.182  1.00  0.00           H  
ATOM   4728 HD22 LEU   302     105.089  83.033  86.985  1.00  0.00           H  
ATOM   4729 HD23 LEU   302     104.676  84.605  86.172  1.00  0.00           H  
ATOM   4730  N   PRO   303     108.083  81.201  84.841  1.00  0.00           N  
ATOM   4731  CA  PRO   303     109.093  80.256  84.483  1.00  0.00           C  
ATOM   4732  C   PRO   303     108.607  78.867  83.913  1.00  0.00           C  
ATOM   4733  O   PRO   303     107.501  78.443  84.266  1.00  0.00           O  
ATOM   4734  CB  PRO   303     109.917  80.080  85.732  1.00  0.00           C  
ATOM   4735  CG  PRO   303     109.722  81.364  86.467  1.00  0.00           C  
ATOM   4736  CD  PRO   303     108.214  81.649  86.121  1.00  0.00           C  
ATOM   4737  HA  PRO   303     109.673  80.728  83.690  1.00  0.00           H  
ATOM   4738  HB2 PRO   303     109.431  79.364  86.395  1.00  0.00           H  
ATOM   4739  HB3 PRO   303     110.967  79.840  85.567  1.00  0.00           H  
ATOM   4740  HG2 PRO   303     109.699  81.362  87.557  1.00  0.00           H  
ATOM   4741  HG3 PRO   303     110.391  82.108  86.034  1.00  0.00           H  
ATOM   4742  HD2 PRO   303     107.543  81.115  86.793  1.00  0.00           H  
ATOM   4743  HD3 PRO   303     108.000  82.710  86.249  1.00  0.00           H  
ATOM   4744  N   PRO   304     109.425  78.191  82.999  1.00  0.00           N  
ATOM   4745  CA  PRO   304     109.071  76.904  82.444  1.00  0.00           C  
ATOM   4746  C   PRO   304     109.078  75.801  83.544  1.00  0.00           C  
ATOM   4747  O   PRO   304     109.846  75.869  84.551  1.00  0.00           O  
ATOM   4748  CB  PRO   304     110.082  76.750  81.267  1.00  0.00           C  
ATOM   4749  CG  PRO   304     111.308  77.479  81.770  1.00  0.00           C  
ATOM   4750  CD  PRO   304     110.595  78.654  82.328  1.00  0.00           C  
ATOM   4751  HA  PRO   304     108.056  76.915  82.048  1.00  0.00           H  
ATOM   4752  HB2 PRO   304     110.265  75.693  81.072  1.00  0.00           H  
ATOM   4753  HB3 PRO   304     109.689  77.311  80.419  1.00  0.00           H  
ATOM   4754  HG2 PRO   304     111.857  77.028  82.597  1.00  0.00           H  
ATOM   4755  HG3 PRO   304     112.036  77.657  80.978  1.00  0.00           H  
ATOM   4756  HD2 PRO   304     111.241  79.126  83.068  1.00  0.00           H  
ATOM   4757  HD3 PRO   304     110.374  79.307  81.483  1.00  0.00           H  
ATOM   4758  N   VAL   305     108.345  74.716  83.417  1.00  0.00           N  
ATOM   4759  CA  VAL   305     108.584  73.529  84.272  1.00  0.00           C  
ATOM   4760  C   VAL   305     108.918  72.265  83.476  1.00  0.00           C  
ATOM   4761  O   VAL   305     109.791  71.468  83.795  1.00  0.00           O  
ATOM   4762  CB  VAL   305     107.487  73.294  85.396  1.00  0.00           C  
ATOM   4763  CG1 VAL   305     107.595  74.330  86.528  1.00  0.00           C  
ATOM   4764  CG2 VAL   305     106.012  73.330  84.716  1.00  0.00           C  
ATOM   4765  H   VAL   305     107.554  74.773  82.791  1.00  0.00           H  
ATOM   4766  HA  VAL   305     109.504  73.764  84.808  1.00  0.00           H  
ATOM   4767  HB  VAL   305     107.671  72.371  85.947  1.00  0.00           H  
ATOM   4768 HG11 VAL   305     108.577  74.330  87.001  1.00  0.00           H  
ATOM   4769 HG12 VAL   305     107.452  75.307  86.065  1.00  0.00           H  
ATOM   4770 HG13 VAL   305     106.693  74.265  87.137  1.00  0.00           H  
ATOM   4771 HG21 VAL   305     105.303  73.260  85.541  1.00  0.00           H  
ATOM   4772 HG22 VAL   305     105.857  74.319  84.284  1.00  0.00           H  
ATOM   4773 HG23 VAL   305     105.991  72.572  83.933  1.00  0.00           H  
ATOM   4774  N   SER   306     108.416  72.183  82.246  1.00  0.00           N  
ATOM   4775  CA  SER   306     108.717  71.130  81.315  1.00  0.00           C  
ATOM   4776  C   SER   306     108.329  71.626  79.920  1.00  0.00           C  
ATOM   4777  O   SER   306     107.225  72.160  79.700  1.00  0.00           O  
ATOM   4778  CB  SER   306     107.992  69.832  81.703  1.00  0.00           C  
ATOM   4779  OG  SER   306     106.743  70.021  82.297  1.00  0.00           O  
ATOM   4780  H   SER   306     107.752  72.890  81.964  1.00  0.00           H  
ATOM   4781  HA  SER   306     109.793  70.955  81.316  1.00  0.00           H  
ATOM   4782  HB2 SER   306     107.858  69.212  80.817  1.00  0.00           H  
ATOM   4783  HB3 SER   306     108.626  69.296  82.409  1.00  0.00           H  
ATOM   4784  HG  SER   306     106.385  69.145  82.460  1.00  0.00           H  
ATOM   4785  N   VAL   307     109.146  71.294  78.911  1.00  0.00           N  
ATOM   4786  CA  VAL   307     108.784  71.340  77.520  1.00  0.00           C  
ATOM   4787  C   VAL   307     108.248  69.965  77.078  1.00  0.00           C  
ATOM   4788  O   VAL   307     108.723  68.904  77.488  1.00  0.00           O  
ATOM   4789  CB  VAL   307     110.094  71.661  76.747  1.00  0.00           C  
ATOM   4790  CG1 VAL   307     109.874  71.609  75.290  1.00  0.00           C  
ATOM   4791  CG2 VAL   307     110.666  73.022  77.060  1.00  0.00           C  
ATOM   4792  H   VAL   307     109.972  70.733  79.066  1.00  0.00           H  
ATOM   4793  HA  VAL   307     108.067  72.133  77.311  1.00  0.00           H  
ATOM   4794  HB  VAL   307     110.826  70.879  76.950  1.00  0.00           H  
ATOM   4795 HG11 VAL   307     110.751  71.863  74.695  1.00  0.00           H  
ATOM   4796 HG12 VAL   307     109.701  70.562  75.041  1.00  0.00           H  
ATOM   4797 HG13 VAL   307     109.120  72.350  75.022  1.00  0.00           H  
ATOM   4798 HG21 VAL   307     110.863  73.186  78.120  1.00  0.00           H  
ATOM   4799 HG22 VAL   307     111.625  73.150  76.558  1.00  0.00           H  
ATOM   4800 HG23 VAL   307     109.950  73.771  76.724  1.00  0.00           H  
ATOM   4801  N   PHE   308     107.344  69.965  76.094  1.00  0.00           N  
ATOM   4802  CA  PHE   308     106.698  68.848  75.500  1.00  0.00           C  
ATOM   4803  C   PHE   308     106.859  68.984  74.010  1.00  0.00           C  
ATOM   4804  O   PHE   308     106.705  70.075  73.421  1.00  0.00           O  
ATOM   4805  CB  PHE   308     105.236  68.780  75.960  1.00  0.00           C  
ATOM   4806  CG  PHE   308     104.876  68.225  77.355  1.00  0.00           C  
ATOM   4807  CD1 PHE   308     104.079  67.025  77.414  1.00  0.00           C  
ATOM   4808  CD2 PHE   308     105.069  68.952  78.515  1.00  0.00           C  
ATOM   4809  CE1 PHE   308     103.687  66.510  78.637  1.00  0.00           C  
ATOM   4810  CE2 PHE   308     104.699  68.442  79.748  1.00  0.00           C  
ATOM   4811  CZ  PHE   308     104.063  67.163  79.808  1.00  0.00           C  
ATOM   4812  H   PHE   308     107.029  70.856  75.738  1.00  0.00           H  
ATOM   4813  HA  PHE   308     107.099  67.858  75.719  1.00  0.00           H  
ATOM   4814  HB2 PHE   308     104.851  69.798  75.924  1.00  0.00           H  
ATOM   4815  HB3 PHE   308     104.664  68.344  75.141  1.00  0.00           H  
ATOM   4816  HD1 PHE   308     103.799  66.483  76.523  1.00  0.00           H  
ATOM   4817  HD2 PHE   308     105.455  69.955  78.406  1.00  0.00           H  
ATOM   4818  HE1 PHE   308     103.116  65.593  78.645  1.00  0.00           H  
ATOM   4819  HE2 PHE   308     104.846  68.935  80.697  1.00  0.00           H  
ATOM   4820  HZ  PHE   308     103.798  66.755  80.772  1.00  0.00           H  
ATOM   4821  N   VAL   309     107.083  67.883  73.257  1.00  0.00           N  
ATOM   4822  CA  VAL   309     107.516  67.811  71.850  1.00  0.00           C  
ATOM   4823  C   VAL   309     107.178  66.476  71.340  1.00  0.00           C  
ATOM   4824  O   VAL   309     106.910  65.627  72.199  1.00  0.00           O  
ATOM   4825  CB  VAL   309     109.100  67.995  71.699  1.00  0.00           C  
ATOM   4826  CG1 VAL   309     109.497  69.432  71.968  1.00  0.00           C  
ATOM   4827  CG2 VAL   309     109.940  66.970  72.409  1.00  0.00           C  
ATOM   4828  H   VAL   309     107.011  67.072  73.854  1.00  0.00           H  
ATOM   4829  HA  VAL   309     107.060  68.582  71.228  1.00  0.00           H  
ATOM   4830  HB  VAL   309     109.315  67.899  70.634  1.00  0.00           H  
ATOM   4831 HG11 VAL   309     108.707  70.180  71.892  1.00  0.00           H  
ATOM   4832 HG12 VAL   309     109.927  69.538  72.963  1.00  0.00           H  
ATOM   4833 HG13 VAL   309     110.356  69.658  71.336  1.00  0.00           H  
ATOM   4834 HG21 VAL   309     109.842  65.968  71.992  1.00  0.00           H  
ATOM   4835 HG22 VAL   309     110.979  67.096  72.102  1.00  0.00           H  
ATOM   4836 HG23 VAL   309     109.782  66.951  73.487  1.00  0.00           H  
ATOM   4837  N   CYS   310     107.347  66.340  70.073  1.00  0.00           N  
ATOM   4838  CA  CYS   310     107.001  65.177  69.312  1.00  0.00           C  
ATOM   4839  C   CYS   310     108.245  64.594  68.644  1.00  0.00           C  
ATOM   4840  O   CYS   310     109.088  65.201  67.886  1.00  0.00           O  
ATOM   4841  CB  CYS   310     106.006  65.543  68.181  1.00  0.00           C  
ATOM   4842  SG  CYS   310     104.267  65.772  68.966  1.00  0.00           S  
ATOM   4843  H   CYS   310     107.848  67.072  69.590  1.00  0.00           H  
ATOM   4844  HA  CYS   310     106.600  64.386  69.946  1.00  0.00           H  
ATOM   4845  HB2 CYS   310     106.226  66.506  67.722  1.00  0.00           H  
ATOM   4846  HB3 CYS   310     106.009  64.734  67.450  1.00  0.00           H  
ATOM   4847  HG  CYS   310     104.468  64.514  69.370  1.00  0.00           H  
ATOM   4848  N   CYS   311     108.531  63.339  68.888  1.00  0.00           N  
ATOM   4849  CA  CYS   311     109.495  62.500  68.204  1.00  0.00           C  
ATOM   4850  C   CYS   311     108.797  61.558  67.112  1.00  0.00           C  
ATOM   4851  O   CYS   311     107.584  61.337  67.139  1.00  0.00           O  
ATOM   4852  CB  CYS   311     110.473  61.739  69.162  1.00  0.00           C  
ATOM   4853  SG  CYS   311     111.354  63.000  70.219  1.00  0.00           S  
ATOM   4854  H   CYS   311     107.894  62.902  69.539  1.00  0.00           H  
ATOM   4855  HA  CYS   311     110.068  63.192  67.587  1.00  0.00           H  
ATOM   4856  HB2 CYS   311     109.880  61.114  69.830  1.00  0.00           H  
ATOM   4857  HB3 CYS   311     111.224  61.209  68.576  1.00  0.00           H  
ATOM   4858  HG  CYS   311     111.920  63.673  69.214  1.00  0.00           H  
ATOM   4859  N   MET   312     109.494  61.013  66.117  1.00  0.00           N  
ATOM   4860  CA  MET   312     110.946  61.084  65.870  1.00  0.00           C  
ATOM   4861  C   MET   312     111.395  61.747  64.509  1.00  0.00           C  
ATOM   4862  O   MET   312     110.635  61.832  63.571  1.00  0.00           O  
ATOM   4863  CB  MET   312     111.598  59.684  65.995  1.00  0.00           C  
ATOM   4864  CG  MET   312     111.517  58.810  64.757  1.00  0.00           C  
ATOM   4865  SD  MET   312     111.945  57.061  64.999  1.00  0.00           S  
ATOM   4866  CE  MET   312     110.226  56.247  65.295  1.00  0.00           C  
ATOM   4867  H   MET   312     108.886  60.702  65.373  1.00  0.00           H  
ATOM   4868  HA  MET   312     111.472  61.604  66.671  1.00  0.00           H  
ATOM   4869  HB2 MET   312     112.650  59.867  66.217  1.00  0.00           H  
ATOM   4870  HB3 MET   312     111.037  59.152  66.763  1.00  0.00           H  
ATOM   4871  HG2 MET   312     110.484  58.820  64.409  1.00  0.00           H  
ATOM   4872  HG3 MET   312     112.218  59.340  64.112  1.00  0.00           H  
ATOM   4873  HE1 MET   312     109.612  57.051  65.701  1.00  0.00           H  
ATOM   4874  HE2 MET   312     109.866  55.866  64.340  1.00  0.00           H  
ATOM   4875  HE3 MET   312     110.230  55.470  66.060  1.00  0.00           H  
ATOM   4876  N   LYS   313     112.611  62.273  64.450  1.00  0.00           N  
ATOM   4877  CA  LYS   313     113.174  62.843  63.261  1.00  0.00           C  
ATOM   4878  C   LYS   313     113.449  61.769  62.217  1.00  0.00           C  
ATOM   4879  O   LYS   313     113.699  60.629  62.530  1.00  0.00           O  
ATOM   4880  CB  LYS   313     114.367  63.674  63.688  1.00  0.00           C  
ATOM   4881  CG  LYS   313     113.921  64.987  64.376  1.00  0.00           C  
ATOM   4882  CD  LYS   313     113.076  65.958  63.485  1.00  0.00           C  
ATOM   4883  CE  LYS   313     113.919  66.417  62.202  1.00  0.00           C  
ATOM   4884  NZ  LYS   313     113.038  66.829  61.208  1.00  0.00           N1+
ATOM   4885  H   LYS   313     113.109  62.358  65.325  1.00  0.00           H  
ATOM   4886  HA  LYS   313     112.412  63.429  62.747  1.00  0.00           H  
ATOM   4887  HB2 LYS   313     115.100  63.138  64.291  1.00  0.00           H  
ATOM   4888  HB3 LYS   313     114.794  63.941  62.721  1.00  0.00           H  
ATOM   4889  HG2 LYS   313     113.345  64.736  65.266  1.00  0.00           H  
ATOM   4890  HG3 LYS   313     114.796  65.561  64.680  1.00  0.00           H  
ATOM   4891  HD2 LYS   313     112.189  65.424  63.143  1.00  0.00           H  
ATOM   4892  HD3 LYS   313     112.639  66.768  64.069  1.00  0.00           H  
ATOM   4893  HE2 LYS   313     114.602  67.199  62.533  1.00  0.00           H  
ATOM   4894  HE3 LYS   313     114.579  65.579  61.974  1.00  0.00           H  
ATOM   4895  HZ1 LYS   313     112.590  67.715  61.396  1.00  0.00           H  
ATOM   4896  HZ2 LYS   313     113.555  66.957  60.349  1.00  0.00           H  
ATOM   4897  HZ3 LYS   313     112.373  66.106  60.973  1.00  0.00           H  
ATOM   4898  N   ASP   314     113.568  62.126  60.949  1.00  0.00           N  
ATOM   4899  CA  ASP   314     113.162  63.336  60.235  1.00  0.00           C  
ATOM   4900  C   ASP   314     111.644  63.604  60.140  1.00  0.00           C  
ATOM   4901  O   ASP   314     111.194  64.698  60.580  1.00  0.00           O  
ATOM   4902  CB  ASP   314     113.904  63.321  58.857  1.00  0.00           C  
ATOM   4903  CG  ASP   314     113.661  64.678  58.160  1.00  0.00           C  
ATOM   4904  OD1 ASP   314     113.338  64.628  56.958  1.00  0.00           O  
ATOM   4905  OD2 ASP   314     114.048  65.735  58.699  1.00  0.00           O1-
ATOM   4906  OXT ASP   314     110.883  62.777  59.586  1.00  0.00           O1-
ATOM   4907  H   ASP   314     113.897  61.426  60.299  1.00  0.00           H  
ATOM   4908  HA  ASP   314     113.511  64.197  60.805  1.00  0.00           H  
ATOM   4909  HB2 ASP   314     114.962  63.147  59.057  1.00  0.00           H  
ATOM   4910  HB3 ASP   314     113.619  62.414  58.323  1.00  0.00           H  
ATOM   4911  N   THR   315     116.823  78.842  80.625  1.00  0.00           N  
ATOM   4912  CA  THR   315     117.143  78.247  81.969  1.00  0.00           C  
ATOM   4913  C   THR   315     116.935  76.705  81.862  1.00  0.00           C  
ATOM   4914  O   THR   315     115.841  76.388  81.443  1.00  0.00           O  
ATOM   4915  CB  THR   315     116.232  78.757  83.066  1.00  0.00           C  
ATOM   4916  CG2 THR   315     116.370  78.181  84.457  1.00  0.00           C  
ATOM   4917  OG1 THR   315     116.594  80.080  83.280  1.00  0.00           O  
ATOM   4918  HA  THR   315     118.119  78.443  82.414  1.00  0.00           H  
ATOM   4919  HB  THR   315     115.193  78.710  82.741  1.00  0.00           H  
ATOM   4920  HG1 THR   315     115.964  80.686  82.882  1.00  0.00           H  
ATOM   4921 HG21 THR   315     115.953  77.209  84.721  1.00  0.00           H  
ATOM   4922 HG22 THR   315     117.343  78.343  84.922  1.00  0.00           H  
ATOM   4923 HG23 THR   315     115.608  78.681  85.055  1.00  0.00           H  
ATOM   4924  H1  THR   315     115.976  78.511  80.186  1.00  0.00           H  
ATOM   4925  H2  THR   315     117.494  78.489  79.959  1.00  0.00           H  
ATOM   4926  H3  THR   315     116.903  79.849  80.660  1.00  0.00           H  
ATOM   4927  N   ASN   316     117.913  75.884  82.213  1.00  0.00           N  
ATOM   4928  CA  ASN   316     117.842  74.477  81.827  1.00  0.00           C  
ATOM   4929  C   ASN   316     116.513  73.869  82.426  1.00  0.00           C  
ATOM   4930  O   ASN   316     116.118  74.318  83.533  1.00  0.00           O  
ATOM   4931  CB  ASN   316     119.184  73.783  82.158  1.00  0.00           C  
ATOM   4932  CG  ASN   316     119.421  72.433  81.504  1.00  0.00           C  
ATOM   4933  ND2 ASN   316     119.483  72.206  80.208  1.00  0.00           N  
ATOM   4934  OD1 ASN   316     119.658  71.425  82.136  1.00  0.00           O  
ATOM   4935  H   ASN   316     118.838  76.223  82.438  1.00  0.00           H  
ATOM   4936  HA  ASN   316     117.707  74.458  80.746  1.00  0.00           H  
ATOM   4937  HB2 ASN   316     119.935  74.486  81.798  1.00  0.00           H  
ATOM   4938  HB3 ASN   316     119.253  73.847  83.244  1.00  0.00           H
[truncated: 1,315,149 more chars]
