# Supplementary material for: Molecular Mechanism of Protein Arginine Deiminase 2: A Study Involving Multiple Microsecond Long Molecular Dynamics Simulations
Source: Biochemistry. 2022 Jun 23;61(13):1286–97. doi: 10.1021/acs.biochem.2c00158 (PMC9260958; doi:10.1021/acs.biochem.2c00158)
Supplement: Supplementary file 2 — bi2c00158_si_002.zip [file bi2c00158_si_002.zip › closest/ps1-00-100w-last-frame.pdb]

ATOM      1  N   ARG     1      59.042  46.224  63.492  1.00  0.00           N  
ATOM      2  CA  ARG     1      60.203  46.259  64.437  1.00  0.00           C  
ATOM      3  C   ARG     1      60.343  44.862  64.839  1.00  0.00           C  
ATOM      4  O   ARG     1      59.420  44.233  65.265  1.00  0.00           O  
ATOM      5  CB  ARG     1      59.994  47.276  65.574  1.00  0.00           C  
ATOM      6  CG  ARG     1      61.277  47.601  66.401  1.00  0.00           C  
ATOM      7  CD  ARG     1      60.806  48.736  67.318  1.00  0.00           C  
ATOM      8  NE  ARG     1      59.617  48.478  68.139  1.00  0.00           N  
ATOM      9  CZ  ARG     1      58.828  49.346  68.772  1.00  0.00           C  
ATOM     10  NH1 ARG     1      59.178  50.607  68.919  1.00  0.00           N1+
ATOM     11  NH2 ARG     1      57.729  48.948  69.387  1.00  0.00           N  
ATOM     12  HA  ARG     1      61.081  46.618  63.898  1.00  0.00           H  
ATOM     13  HB2 ARG     1      59.518  48.188  65.211  1.00  0.00           H  
ATOM     14  HB3 ARG     1      59.290  46.812  66.265  1.00  0.00           H  
ATOM     15  HG2 ARG     1      61.558  46.783  67.065  1.00  0.00           H  
ATOM     16  HG3 ARG     1      62.073  47.940  65.738  1.00  0.00           H  
ATOM     17  HD2 ARG     1      61.624  49.036  67.973  1.00  0.00           H  
ATOM     18  HD3 ARG     1      60.415  49.551  66.709  1.00  0.00           H  
ATOM     19  HE  ARG     1      59.345  47.536  68.381  1.00  0.00           H  
ATOM     20 HH11 ARG     1      59.849  51.100  68.347  1.00  0.00           H  
ATOM     21 HH12 ARG     1      58.422  51.122  69.347  1.00  0.00           H  
ATOM     22 HH21 ARG     1      57.400  48.025  69.143  1.00  0.00           H  
ATOM     23 HH22 ARG     1      57.150  49.669  69.794  1.00  0.00           H  
ATOM     24  H1  ARG     1      59.077  47.060  62.926  1.00  0.00           H  
ATOM     25  H2  ARG     1      58.137  46.174  63.938  1.00  0.00           H  
ATOM     26  H3  ARG     1      59.168  45.483  62.818  1.00  0.00           H  
ATOM     27  N   GLU     2      61.573  44.309  64.730  1.00  0.00           N  
ATOM     28  CA  GLU     2      61.973  43.018  65.089  1.00  0.00           C  
ATOM     29  C   GLU     2      63.303  42.986  65.919  1.00  0.00           C  
ATOM     30  O   GLU     2      64.174  43.825  65.753  1.00  0.00           O  
ATOM     31  CB  GLU     2      62.155  42.100  63.890  1.00  0.00           C  
ATOM     32  CG  GLU     2      60.965  42.116  62.956  1.00  0.00           C  
ATOM     33  CD  GLU     2      61.161  43.251  61.955  1.00  0.00           C  
ATOM     34  OE1 GLU     2      60.255  44.162  61.904  1.00  0.00           O  
ATOM     35  OE2 GLU     2      62.228  43.360  61.294  1.00  0.00           O1-
ATOM     36  H   GLU     2      62.334  44.872  64.378  1.00  0.00           H  
ATOM     37  HA  GLU     2      61.190  42.617  65.733  1.00  0.00           H  
ATOM     38  HB2 GLU     2      63.113  42.472  63.527  1.00  0.00           H  
ATOM     39  HB3 GLU     2      62.289  41.082  64.256  1.00  0.00           H  
ATOM     40  HG2 GLU     2      60.993  41.165  62.423  1.00  0.00           H  
ATOM     41  HG3 GLU     2      60.083  42.254  63.582  1.00  0.00           H  
ATOM     42  N   ARG     3      63.433  41.837  66.688  1.00  0.00           N  
ATOM     43  CA  ARG     3      64.714  41.221  67.065  1.00  0.00           C  
ATOM     44  C   ARG     3      64.991  39.888  66.426  1.00  0.00           C  
ATOM     45  O   ARG     3      64.092  39.031  66.594  1.00  0.00           O  
ATOM     46  CB  ARG     3      64.746  41.140  68.622  1.00  0.00           C  
ATOM     47  CG  ARG     3      65.935  40.364  69.150  1.00  0.00           C  
ATOM     48  CD  ARG     3      65.976  40.398  70.697  1.00  0.00           C  
ATOM     49  NE  ARG     3      67.238  39.731  71.178  1.00  0.00           N  
ATOM     50  CZ  ARG     3      67.562  39.016  72.242  1.00  0.00           C  
ATOM     51  NH1 ARG     3      66.663  38.799  73.185  1.00  0.00           N1+
ATOM     52  NH2 ARG     3      68.708  38.509  72.485  1.00  0.00           N  
ATOM     53  H   ARG     3      62.705  41.136  66.671  1.00  0.00           H  
ATOM     54  HA  ARG     3      65.524  41.915  66.840  1.00  0.00           H  
ATOM     55  HB2 ARG     3      64.780  42.107  69.124  1.00  0.00           H  
ATOM     56  HB3 ARG     3      63.869  40.555  68.899  1.00  0.00           H  
ATOM     57  HG2 ARG     3      65.986  39.308  68.882  1.00  0.00           H  
ATOM     58  HG3 ARG     3      66.795  40.871  68.713  1.00  0.00           H  
ATOM     59  HD2 ARG     3      65.836  41.330  71.245  1.00  0.00           H  
ATOM     60  HD3 ARG     3      65.132  39.809  71.055  1.00  0.00           H  
ATOM     61  HE  ARG     3      68.024  39.916  70.572  1.00  0.00           H  
ATOM     62 HH11 ARG     3      65.737  39.149  72.984  1.00  0.00           H  
ATOM     63 HH12 ARG     3      66.887  38.369  74.071  1.00  0.00           H  
ATOM     64 HH21 ARG     3      69.460  38.768  71.863  1.00  0.00           H  
ATOM     65 HH22 ARG     3      68.873  38.157  73.417  1.00  0.00           H  
ATOM     66  N   THR     4      66.150  39.631  65.914  1.00  0.00           N  
ATOM     67  CA  THR     4      66.501  38.371  65.281  1.00  0.00           C  
ATOM     68  C   THR     4      66.837  37.308  66.392  1.00  0.00           C  
ATOM     69  O   THR     4      67.587  37.573  67.276  1.00  0.00           O  
ATOM     70  CB  THR     4      67.828  38.582  64.375  1.00  0.00           C  
ATOM     71  CG2 THR     4      68.308  37.304  63.616  1.00  0.00           C  
ATOM     72  OG1 THR     4      67.520  39.384  63.278  1.00  0.00           O  
ATOM     73  H   THR     4      66.872  40.329  65.805  1.00  0.00           H  
ATOM     74  HA  THR     4      65.632  38.067  64.699  1.00  0.00           H  
ATOM     75  HB  THR     4      68.583  38.979  65.053  1.00  0.00           H  
ATOM     76  HG1 THR     4      67.430  40.258  63.666  1.00  0.00           H  
ATOM     77 HG21 THR     4      67.679  36.948  62.800  1.00  0.00           H  
ATOM     78 HG22 THR     4      69.305  37.550  63.251  1.00  0.00           H  
ATOM     79 HG23 THR     4      68.516  36.419  64.217  1.00  0.00           H  
ATOM     80  N   VAL     5      66.199  36.111  66.369  1.00  0.00           N  
ATOM     81  CA  VAL     5      66.335  34.975  67.332  1.00  0.00           C  
ATOM     82  C   VAL     5      66.656  33.673  66.565  1.00  0.00           C  
ATOM     83  O   VAL     5      66.212  33.439  65.433  1.00  0.00           O  
ATOM     84  CB  VAL     5      65.009  34.892  68.215  1.00  0.00           C  
ATOM     85  CG1 VAL     5      65.367  34.099  69.520  1.00  0.00           C  
ATOM     86  CG2 VAL     5      64.451  36.268  68.632  1.00  0.00           C  
ATOM     87  H   VAL     5      65.588  35.940  65.583  1.00  0.00           H  
ATOM     88  HA  VAL     5      67.130  35.146  68.057  1.00  0.00           H  
ATOM     89  HB  VAL     5      64.240  34.336  67.679  1.00  0.00           H  
ATOM     90 HG11 VAL     5      66.067  34.625  70.168  1.00  0.00           H  
ATOM     91 HG12 VAL     5      64.513  33.934  70.177  1.00  0.00           H  
ATOM     92 HG13 VAL     5      65.739  33.106  69.270  1.00  0.00           H  
ATOM     93 HG21 VAL     5      64.100  36.845  67.776  1.00  0.00           H  
ATOM     94 HG22 VAL     5      63.652  36.057  69.342  1.00  0.00           H  
ATOM     95 HG23 VAL     5      65.150  36.826  69.255  1.00  0.00           H  
ATOM     96  N   ARG     6      67.439  32.734  67.168  1.00  0.00           N  
ATOM     97  CA  ARG     6      67.886  31.439  66.606  1.00  0.00           C  
ATOM     98  C   ARG     6      67.429  30.387  67.476  1.00  0.00           C  
ATOM     99  O   ARG     6      67.217  30.509  68.678  1.00  0.00           O  
ATOM    100  CB  ARG     6      69.435  31.349  66.509  1.00  0.00           C  
ATOM    101  CG  ARG     6      70.156  32.440  65.838  1.00  0.00           C  
ATOM    102  CD  ARG     6      69.978  32.598  64.319  1.00  0.00           C  
ATOM    103  NE  ARG     6      70.938  33.574  63.824  1.00  0.00           N  
ATOM    104  CZ  ARG     6      71.162  33.803  62.522  1.00  0.00           C  
ATOM    105  NH1 ARG     6      70.653  33.083  61.556  1.00  0.00           N1+
ATOM    106  NH2 ARG     6      71.906  34.782  62.129  1.00  0.00           N  
ATOM    107  H   ARG     6      67.617  32.926  68.143  1.00  0.00           H  
ATOM    108  HA  ARG     6      67.425  31.328  65.625  1.00  0.00           H  
ATOM    109  HB2 ARG     6      69.898  31.452  67.490  1.00  0.00           H  
ATOM    110  HB3 ARG     6      69.711  30.351  66.169  1.00  0.00           H  
ATOM    111  HG2 ARG     6      69.793  33.372  66.271  1.00  0.00           H  
ATOM    112  HG3 ARG     6      71.230  32.286  65.939  1.00  0.00           H  
ATOM    113  HD2 ARG     6      70.034  31.641  63.799  1.00  0.00           H  
ATOM    114  HD3 ARG     6      69.027  33.098  64.137  1.00  0.00           H  
ATOM    115  HE  ARG     6      71.211  34.268  64.505  1.00  0.00           H  
ATOM    116 HH11 ARG     6      70.201  32.193  61.708  1.00  0.00           H  
ATOM    117 HH12 ARG     6      70.689  33.492  60.633  1.00  0.00           H  
ATOM    118 HH21 ARG     6      72.238  35.368  62.882  1.00  0.00           H  
ATOM    119 HH22 ARG     6      72.035  35.124  61.188  1.00  0.00           H  
ATOM    120  N   LEU     7      67.280  29.185  66.892  1.00  0.00           N  
ATOM    121  CA  LEU     7      66.958  27.911  67.526  1.00  0.00           C  
ATOM    122  C   LEU     7      68.238  27.042  67.809  1.00  0.00           C  
ATOM    123  O   LEU     7      69.228  27.220  67.086  1.00  0.00           O  
ATOM    124  CB  LEU     7      65.878  27.165  66.662  1.00  0.00           C  
ATOM    125  CG  LEU     7      64.659  27.982  66.297  1.00  0.00           C  
ATOM    126  CD1 LEU     7      63.711  26.999  65.500  1.00  0.00           C  
ATOM    127  CD2 LEU     7      63.893  28.419  67.618  1.00  0.00           C  
ATOM    128  H   LEU     7      67.495  29.247  65.907  1.00  0.00           H  
ATOM    129  HA  LEU     7      66.493  27.976  68.509  1.00  0.00           H  
ATOM    130  HB2 LEU     7      66.332  26.970  65.691  1.00  0.00           H  
ATOM    131  HB3 LEU     7      65.549  26.302  67.240  1.00  0.00           H  
ATOM    132  HG  LEU     7      64.934  28.802  65.634  1.00  0.00           H  
ATOM    133 HD11 LEU     7      64.216  26.670  64.592  1.00  0.00           H  
ATOM    134 HD12 LEU     7      63.545  26.094  66.085  1.00  0.00           H  
ATOM    135 HD13 LEU     7      62.771  27.474  65.220  1.00  0.00           H  
ATOM    136 HD21 LEU     7      63.897  27.440  68.098  1.00  0.00           H  
ATOM    137 HD22 LEU     7      64.587  29.153  68.027  1.00  0.00           H  
ATOM    138 HD23 LEU     7      62.868  28.749  67.446  1.00  0.00           H  
ATOM    139  N   GLN     8      68.195  26.217  68.886  1.00  0.00           N  
ATOM    140  CA  GLN     8      69.354  25.328  69.173  1.00  0.00           C  
ATOM    141  C   GLN     8      69.127  23.815  68.930  1.00  0.00           C  
ATOM    142  O   GLN     8      68.043  23.365  69.262  1.00  0.00           O  
ATOM    143  CB  GLN     8      69.773  25.634  70.643  1.00  0.00           C  
ATOM    144  CG  GLN     8      70.904  24.852  71.193  1.00  0.00           C  
ATOM    145  CD  GLN     8      72.186  25.080  70.449  1.00  0.00           C  
ATOM    146  NE2 GLN     8      73.253  25.687  71.057  1.00  0.00           N  
ATOM    147  OE1 GLN     8      72.384  24.772  69.280  1.00  0.00           O  
ATOM    148  H   GLN     8      67.383  26.182  69.485  1.00  0.00           H  
ATOM    149  HA  GLN     8      70.166  25.611  68.503  1.00  0.00           H  
ATOM    150  HB2 GLN     8      69.846  26.711  70.789  1.00  0.00           H  
ATOM    151  HB3 GLN     8      68.947  25.394  71.312  1.00  0.00           H  
ATOM    152  HG2 GLN     8      71.062  25.017  72.259  1.00  0.00           H  
ATOM    153  HG3 GLN     8      70.752  23.778  71.084  1.00  0.00           H  
ATOM    154 HE21 GLN     8      74.076  25.878  70.504  1.00  0.00           H  
ATOM    155 HE22 GLN     8      73.219  25.856  72.052  1.00  0.00           H  
ATOM    156  N   TYR     9      70.140  23.087  68.404  1.00  0.00           N  
ATOM    157  CA  TYR     9      70.097  21.658  68.123  1.00  0.00           C  
ATOM    158  C   TYR     9      69.667  20.987  69.428  1.00  0.00           C  
ATOM    159  O   TYR     9      70.232  21.201  70.489  1.00  0.00           O  
ATOM    160  CB  TYR     9      71.417  21.146  67.635  1.00  0.00           C  
ATOM    161  CG  TYR     9      71.917  21.867  66.348  1.00  0.00           C  
ATOM    162  CD1 TYR     9      72.961  22.845  66.467  1.00  0.00           C  
ATOM    163  CD2 TYR     9      71.240  21.733  65.143  1.00  0.00           C  
ATOM    164  CE1 TYR     9      73.468  23.433  65.257  1.00  0.00           C  
ATOM    165  CE2 TYR     9      71.712  22.310  63.967  1.00  0.00           C  
ATOM    166  CZ  TYR     9      72.849  23.160  63.998  1.00  0.00           C  
ATOM    167  OH  TYR     9      73.588  23.502  62.943  1.00  0.00           O  
ATOM    168  H   TYR     9      71.042  23.526  68.283  1.00  0.00           H  
ATOM    169  HA  TYR     9      69.446  21.341  67.309  1.00  0.00           H  
ATOM    170  HB2 TYR     9      72.221  21.374  68.334  1.00  0.00           H  
ATOM    171  HB3 TYR     9      71.348  20.081  67.414  1.00  0.00           H  
ATOM    172  HD1 TYR     9      73.540  22.957  67.372  1.00  0.00           H  
ATOM    173  HD2 TYR     9      70.413  21.039  65.175  1.00  0.00           H  
ATOM    174  HE1 TYR     9      74.282  24.138  65.331  1.00  0.00           H  
ATOM    175  HE2 TYR     9      71.306  22.101  62.988  1.00  0.00           H  
ATOM    176  HH  TYR     9      73.003  23.620  62.190  1.00  0.00           H  
ATOM    177  N   GLY    10      68.557  20.267  69.332  1.00  0.00           N  
ATOM    178  CA  GLY    10      67.876  19.452  70.360  1.00  0.00           C  
ATOM    179  C   GLY    10      67.294  20.219  71.567  1.00  0.00           C  
ATOM    180  O   GLY    10      66.883  19.577  72.570  1.00  0.00           O  
ATOM    181  H   GLY    10      68.188  20.290  68.393  1.00  0.00           H  
ATOM    182  HA2 GLY    10      67.067  19.012  69.777  1.00  0.00           H  
ATOM    183  HA3 GLY    10      68.519  18.679  70.778  1.00  0.00           H  
ATOM    184  N   SER    11      67.129  21.584  71.577  1.00  0.00           N  
ATOM    185  CA  SER    11      66.680  22.304  72.696  1.00  0.00           C  
ATOM    186  C   SER    11      65.487  23.222  72.381  1.00  0.00           C  
ATOM    187  O   SER    11      65.137  23.479  71.216  1.00  0.00           O  
ATOM    188  CB  SER    11      67.791  23.178  73.317  1.00  0.00           C  
ATOM    189  OG  SER    11      67.612  23.626  74.672  1.00  0.00           O  
ATOM    190  H   SER    11      67.324  22.118  70.743  1.00  0.00           H  
ATOM    191  HA  SER    11      66.291  21.633  73.462  1.00  0.00           H  
ATOM    192  HB2 SER    11      68.757  22.700  73.153  1.00  0.00           H  
ATOM    193  HB3 SER    11      67.978  24.007  72.633  1.00  0.00           H  
ATOM    194  HG  SER    11      67.543  22.867  75.255  1.00  0.00           H  
ATOM    195  N   ALA    12      64.758  23.609  73.488  1.00  0.00           N  
ATOM    196  CA  ALA    12      63.837  24.771  73.413  1.00  0.00           C  
ATOM    197  C   ALA    12      64.330  25.894  74.323  1.00  0.00           C  
ATOM    198  O   ALA    12      64.351  25.868  75.535  1.00  0.00           O  
ATOM    199  CB  ALA    12      62.358  24.438  73.449  1.00  0.00           C  
ATOM    200  H   ALA    12      64.890  23.104  74.353  1.00  0.00           H  
ATOM    201  HA  ALA    12      63.867  25.092  72.371  1.00  0.00           H  
ATOM    202  HB1 ALA    12      61.747  25.269  73.096  1.00  0.00           H  
ATOM    203  HB2 ALA    12      62.038  23.588  72.847  1.00  0.00           H  
ATOM    204  HB3 ALA    12      62.064  24.205  74.473  1.00  0.00           H  
ATOM    205  N   VAL    13      64.819  26.905  73.586  1.00  0.00           N  
ATOM    206  CA  VAL    13      65.446  28.095  74.175  1.00  0.00           C  
ATOM    207  C   VAL    13      64.366  29.026  74.613  1.00  0.00           C  
ATOM    208  O   VAL    13      63.214  28.840  74.192  1.00  0.00           O  
ATOM    209  CB  VAL    13      66.406  28.678  73.097  1.00  0.00           C  
ATOM    210  CG1 VAL    13      67.546  27.788  72.746  1.00  0.00           C  
ATOM    211  CG2 VAL    13      65.676  29.181  71.869  1.00  0.00           C  
ATOM    212  H   VAL    13      64.516  26.984  72.625  1.00  0.00           H  
ATOM    213  HA  VAL    13      66.046  27.779  75.028  1.00  0.00           H  
ATOM    214  HB  VAL    13      66.808  29.543  73.624  1.00  0.00           H  
ATOM    215 HG11 VAL    13      67.179  26.799  72.470  1.00  0.00           H  
ATOM    216 HG12 VAL    13      67.920  28.236  71.825  1.00  0.00           H  
ATOM    217 HG13 VAL    13      68.171  27.680  73.632  1.00  0.00           H  
ATOM    218 HG21 VAL    13      64.960  29.971  72.098  1.00  0.00           H  
ATOM    219 HG22 VAL    13      66.265  29.565  71.037  1.00  0.00           H  
ATOM    220 HG23 VAL    13      65.000  28.483  71.376  1.00  0.00           H  
ATOM    221  N   GLU    14      64.570  30.084  75.351  1.00  0.00           N  
ATOM    222  CA  GLU    14      63.519  31.038  75.800  1.00  0.00           C  
ATOM    223  C   GLU    14      63.922  32.508  75.489  1.00  0.00           C  
ATOM    224  O   GLU    14      65.100  32.860  75.545  1.00  0.00           O  
ATOM    225  CB  GLU    14      63.191  30.850  77.321  1.00  0.00           C  
ATOM    226  CG  GLU    14      64.273  31.125  78.359  1.00  0.00           C  
ATOM    227  CD  GLU    14      65.617  30.383  78.140  1.00  0.00           C  
ATOM    228  OE1 GLU    14      65.612  29.136  77.854  1.00  0.00           O  
ATOM    229  OE2 GLU    14      66.699  31.027  78.283  1.00  0.00           O1-
ATOM    230  H   GLU    14      65.527  30.406  75.380  1.00  0.00           H  
ATOM    231  HA  GLU    14      62.580  30.890  75.267  1.00  0.00           H  
ATOM    232  HB2 GLU    14      62.391  31.554  77.550  1.00  0.00           H  
ATOM    233  HB3 GLU    14      62.974  29.810  77.567  1.00  0.00           H  
ATOM    234  HG2 GLU    14      64.475  32.196  78.356  1.00  0.00           H  
ATOM    235  HG3 GLU    14      63.861  30.878  79.338  1.00  0.00           H  
ATOM    236  N   ALA    15      62.884  33.334  75.219  1.00  0.00           N  
ATOM    237  CA  ALA    15      63.123  34.753  75.008  1.00  0.00           C  
ATOM    238  C   ALA    15      61.962  35.662  75.518  1.00  0.00           C  
ATOM    239  O   ALA    15      60.764  35.293  75.448  1.00  0.00           O  
ATOM    240  CB  ALA    15      63.378  34.975  73.583  1.00  0.00           C  
ATOM    241  H   ALA    15      61.958  32.931  75.214  1.00  0.00           H  
ATOM    242  HA  ALA    15      64.021  35.124  75.503  1.00  0.00           H  
ATOM    243  HB1 ALA    15      64.181  34.287  73.318  1.00  0.00           H  
ATOM    244  HB2 ALA    15      62.550  34.714  72.924  1.00  0.00           H  
ATOM    245  HB3 ALA    15      63.660  36.004  73.360  1.00  0.00           H  
ATOM    246  N   VAL    16      62.185  36.837  76.149  1.00  0.00           N  
ATOM    247  CA  VAL    16      61.140  37.806  76.526  1.00  0.00           C  
ATOM    248  C   VAL    16      60.644  38.396  75.169  1.00  0.00           C  
ATOM    249  O   VAL    16      61.366  38.726  74.217  1.00  0.00           O  
ATOM    250  CB  VAL    16      61.654  38.861  77.506  1.00  0.00           C  
ATOM    251  CG1 VAL    16      60.570  39.987  77.596  1.00  0.00           C  
ATOM    252  CG2 VAL    16      61.869  38.376  78.994  1.00  0.00           C  
ATOM    253  H   VAL    16      63.164  37.084  76.156  1.00  0.00           H  
ATOM    254  HA  VAL    16      60.316  37.359  77.082  1.00  0.00           H  
ATOM    255  HB  VAL    16      62.606  39.288  77.191  1.00  0.00           H  
ATOM    256 HG11 VAL    16      60.403  40.485  76.640  1.00  0.00           H  
ATOM    257 HG12 VAL    16      59.620  39.508  77.833  1.00  0.00           H  
ATOM    258 HG13 VAL    16      60.782  40.733  78.361  1.00  0.00           H  
ATOM    259 HG21 VAL    16      62.206  39.241  79.564  1.00  0.00           H  
ATOM    260 HG22 VAL    16      60.927  38.020  79.412  1.00  0.00           H  
ATOM    261 HG23 VAL    16      62.547  37.523  78.980  1.00  0.00           H  
ATOM    262  N   TYR    17      59.305  38.626  75.138  1.00  0.00           N  
ATOM    263  CA  TYR    17      58.560  39.238  73.986  1.00  0.00           C  
ATOM    264  C   TYR    17      58.044  40.600  74.453  1.00  0.00           C  
ATOM    265  O   TYR    17      57.166  40.572  75.370  1.00  0.00           O  
ATOM    266  CB  TYR    17      57.502  38.340  73.380  1.00  0.00           C  
ATOM    267  CG  TYR    17      56.819  38.814  72.095  1.00  0.00           C  
ATOM    268  CD1 TYR    17      55.959  39.957  72.187  1.00  0.00           C  
ATOM    269  CD2 TYR    17      57.019  38.281  70.829  1.00  0.00           C  
ATOM    270  CE1 TYR    17      55.330  40.518  71.033  1.00  0.00           C  
ATOM    271  CE2 TYR    17      56.466  38.806  69.681  1.00  0.00           C  
ATOM    272  CZ  TYR    17      55.639  39.974  69.752  1.00  0.00           C  
ATOM    273  OH  TYR    17      55.021  40.531  68.696  1.00  0.00           O  
ATOM    274  H   TYR    17      58.851  38.481  76.029  1.00  0.00           H  
ATOM    275  HA  TYR    17      59.321  39.396  73.221  1.00  0.00           H  
ATOM    276  HB2 TYR    17      58.014  37.420  73.099  1.00  0.00           H  
ATOM    277  HB3 TYR    17      56.728  38.115  74.114  1.00  0.00           H  
ATOM    278  HD1 TYR    17      55.763  40.341  73.177  1.00  0.00           H  
ATOM    279  HD2 TYR    17      57.550  37.343  70.764  1.00  0.00           H  
ATOM    280  HE1 TYR    17      54.657  41.362  71.034  1.00  0.00           H  
ATOM    281  HE2 TYR    17      56.538  38.388  68.688  1.00  0.00           H  
ATOM    282  HH  TYR    17      55.107  41.465  68.897  1.00  0.00           H  
ATOM    283  N   VAL    18      58.561  41.728  73.964  1.00  0.00           N  
ATOM    284  CA  VAL    18      58.267  43.084  74.355  1.00  0.00           C  
ATOM    285  C   VAL    18      57.082  43.537  73.442  1.00  0.00           C  
ATOM    286  O   VAL    18      57.279  43.746  72.242  1.00  0.00           O  
ATOM    287  CB  VAL    18      59.496  44.031  74.412  1.00  0.00           C  
ATOM    288  CG1 VAL    18      59.079  45.327  75.114  1.00  0.00           C  
ATOM    289  CG2 VAL    18      60.755  43.467  75.037  1.00  0.00           C  
ATOM    290  H   VAL    18      59.178  41.683  73.165  1.00  0.00           H  
ATOM    291  HA  VAL    18      57.882  43.038  75.374  1.00  0.00           H  
ATOM    292  HB  VAL    18      59.750  44.187  73.364  1.00  0.00           H  
ATOM    293 HG11 VAL    18      58.530  45.270  76.054  1.00  0.00           H  
ATOM    294 HG12 VAL    18      60.007  45.856  75.331  1.00  0.00           H  
ATOM    295 HG13 VAL    18      58.513  45.948  74.420  1.00  0.00           H  
ATOM    296 HG21 VAL    18      61.577  44.159  74.859  1.00  0.00           H  
ATOM    297 HG22 VAL    18      60.688  43.368  76.121  1.00  0.00           H  
ATOM    298 HG23 VAL    18      61.080  42.554  74.539  1.00  0.00           H  
ATOM    299  N   LEU    19      55.904  43.930  73.945  1.00  0.00           N  
ATOM    300  CA  LEU    19      54.710  44.193  73.136  1.00  0.00           C  
ATOM    301  C   LEU    19      54.749  45.442  72.184  1.00  0.00           C  
ATOM    302  O   LEU    19      54.737  46.528  72.693  1.00  0.00           O  
ATOM    303  CB  LEU    19      53.411  44.252  73.891  1.00  0.00           C  
ATOM    304  CG  LEU    19      52.951  42.921  74.472  1.00  0.00           C  
ATOM    305  CD1 LEU    19      52.061  42.888  75.694  1.00  0.00           C  
ATOM    306  CD2 LEU    19      52.291  42.002  73.309  1.00  0.00           C  
ATOM    307  H   LEU    19      55.785  43.946  74.948  1.00  0.00           H  
ATOM    308  HA  LEU    19      54.637  43.303  72.512  1.00  0.00           H  
ATOM    309  HB2 LEU    19      53.445  44.981  74.701  1.00  0.00           H  
ATOM    310  HB3 LEU    19      52.626  44.640  73.242  1.00  0.00           H  
ATOM    311  HG  LEU    19      53.785  42.335  74.859  1.00  0.00           H  
ATOM    312 HD11 LEU    19      52.563  43.570  76.379  1.00  0.00           H  
ATOM    313 HD12 LEU    19      51.053  43.211  75.435  1.00  0.00           H  
ATOM    314 HD13 LEU    19      52.237  41.889  76.094  1.00  0.00           H  
ATOM    315 HD21 LEU    19      51.967  41.035  73.692  1.00  0.00           H  
ATOM    316 HD22 LEU    19      51.350  42.457  72.998  1.00  0.00           H  
ATOM    317 HD23 LEU    19      52.965  41.865  72.463  1.00  0.00           H  
ATOM    318  N   GLY    20      54.965  45.213  70.875  1.00  0.00           N  
ATOM    319  CA  GLY    20      55.126  46.202  69.847  1.00  0.00           C  
ATOM    320  C   GLY    20      56.368  45.983  69.019  1.00  0.00           C  
ATOM    321  O   GLY    20      56.489  46.784  68.068  1.00  0.00           O  
ATOM    322  H   GLY    20      54.760  44.247  70.666  1.00  0.00           H  
ATOM    323  HA2 GLY    20      54.291  46.212  69.147  1.00  0.00           H  
ATOM    324  HA3 GLY    20      55.296  47.211  70.223  1.00  0.00           H  
ATOM    325  N   THR    21      57.223  45.023  69.362  1.00  0.00           N  
ATOM    326  CA  THR    21      58.385  44.488  68.637  1.00  0.00           C  
ATOM    327  C   THR    21      58.096  43.034  68.333  1.00  0.00           C  
ATOM    328  O   THR    21      57.797  42.292  69.242  1.00  0.00           O  
ATOM    329  CB  THR    21      59.753  44.684  69.384  1.00  0.00           C  
ATOM    330  CG2 THR    21      60.812  43.994  68.606  1.00  0.00           C  
ATOM    331  OG1 THR    21      60.058  46.023  69.240  1.00  0.00           O  
ATOM    332  H   THR    21      57.010  44.603  70.255  1.00  0.00           H  
ATOM    333  HA  THR    21      58.458  44.995  67.674  1.00  0.00           H  
ATOM    334  HB  THR    21      59.733  44.187  70.354  1.00  0.00           H  
ATOM    335  HG1 THR    21      60.823  46.170  69.802  1.00  0.00           H  
ATOM    336 HG21 THR    21      60.784  42.916  68.762  1.00  0.00           H  
ATOM    337 HG22 THR    21      60.812  44.188  67.534  1.00  0.00           H  
ATOM    338 HG23 THR    21      61.835  44.277  68.855  1.00  0.00           H  
ATOM    339  N   TYR    22      58.078  42.530  67.062  1.00  0.00           N  
ATOM    340  CA  TYR    22      58.078  41.033  66.745  1.00  0.00           C  
ATOM    341  C   TYR    22      59.401  40.307  66.981  1.00  0.00           C  
ATOM    342  O   TYR    22      60.453  40.910  66.944  1.00  0.00           O  
ATOM    343  CB  TYR    22      57.620  40.934  65.264  1.00  0.00           C  
ATOM    344  CG  TYR    22      56.448  41.750  64.833  1.00  0.00           C  
ATOM    345  CD1 TYR    22      55.152  41.310  65.169  1.00  0.00           C  
ATOM    346  CD2 TYR    22      56.624  42.959  64.088  1.00  0.00           C  
ATOM    347  CE1 TYR    22      54.008  42.131  64.781  1.00  0.00           C  
ATOM    348  CE2 TYR    22      55.494  43.745  63.722  1.00  0.00           C  
ATOM    349  CZ  TYR    22      54.175  43.300  64.024  1.00  0.00           C  
ATOM    350  OH  TYR    22      53.069  44.126  63.753  1.00  0.00           O  
ATOM    351  H   TYR    22      58.280  43.089  66.245  1.00  0.00           H  
ATOM    352  HA  TYR    22      57.282  40.511  67.275  1.00  0.00           H  
ATOM    353  HB2 TYR    22      58.479  41.294  64.698  1.00  0.00           H  
ATOM    354  HB3 TYR    22      57.375  39.885  65.097  1.00  0.00           H  
ATOM    355  HD1 TYR    22      54.914  40.455  65.785  1.00  0.00           H  
ATOM    356  HD2 TYR    22      57.616  43.216  63.747  1.00  0.00           H  
ATOM    357  HE1 TYR    22      53.067  41.773  65.170  1.00  0.00           H  
ATOM    358  HE2 TYR    22      55.637  44.705  63.247  1.00  0.00           H  
ATOM    359  HH  TYR    22      52.252  43.750  64.090  1.00  0.00           H  
ATOM    360  N   LEU    23      59.388  38.920  67.112  1.00  0.00           N  
ATOM    361  CA  LEU    23      60.623  38.067  67.140  1.00  0.00           C  
ATOM    362  C   LEU    23      60.706  37.385  65.752  1.00  0.00           C  
ATOM    363  O   LEU    23      59.863  36.587  65.331  1.00  0.00           O  
ATOM    364  CB  LEU    23      60.467  37.123  68.302  1.00  0.00           C  
ATOM    365  CG  LEU    23      60.581  37.798  69.710  1.00  0.00           C  
ATOM    366  CD1 LEU    23      60.785  36.810  70.802  1.00  0.00           C  
ATOM    367  CD2 LEU    23      61.686  38.892  69.814  1.00  0.00           C  
ATOM    368  H   LEU    23      58.552  38.424  66.840  1.00  0.00           H  
ATOM    369  HA  LEU    23      61.480  38.734  67.239  1.00  0.00           H  
ATOM    370  HB2 LEU    23      59.618  36.449  68.188  1.00  0.00           H  
ATOM    371  HB3 LEU    23      61.295  36.426  68.173  1.00  0.00           H  
ATOM    372  HG  LEU    23      59.633  38.301  69.904  1.00  0.00           H  
ATOM    373 HD11 LEU    23      61.739  36.326  70.594  1.00  0.00           H  
ATOM    374 HD12 LEU    23      61.083  37.179  71.784  1.00  0.00           H  
ATOM    375 HD13 LEU    23      59.954  36.106  70.834  1.00  0.00           H  
ATOM    376 HD21 LEU    23      62.660  38.530  69.484  1.00  0.00           H  
ATOM    377 HD22 LEU    23      61.383  39.703  69.151  1.00  0.00           H  
ATOM    378 HD23 LEU    23      61.763  39.286  70.827  1.00  0.00           H  
ATOM    379  N   TRP    24      61.839  37.683  65.113  1.00  0.00           N  
ATOM    380  CA  TRP    24      62.225  37.195  63.741  1.00  0.00           C  
ATOM    381  C   TRP    24      63.118  35.990  63.850  1.00  0.00           C  
ATOM    382  O   TRP    24      64.264  36.164  64.381  1.00  0.00           O  
ATOM    383  CB  TRP    24      62.827  38.464  62.966  1.00  0.00           C  
ATOM    384  CG  TRP    24      63.180  38.276  61.525  1.00  0.00           C  
ATOM    385  CD1 TRP    24      64.427  38.466  61.015  1.00  0.00           C  
ATOM    386  CD2 TRP    24      62.310  37.950  60.396  1.00  0.00           C  
ATOM    387  CE2 TRP    24      63.072  37.949  59.178  1.00  0.00           C  
ATOM    388  CE3 TRP    24      60.885  37.706  60.237  1.00  0.00           C  
ATOM    389  NE1 TRP    24      64.359  38.309  59.603  1.00  0.00           N  
ATOM    390  CZ2 TRP    24      62.527  37.638  57.912  1.00  0.00           C  
ATOM    391  CZ3 TRP    24      60.398  37.366  59.070  1.00  0.00           C  
ATOM    392  CH2 TRP    24      61.191  37.255  57.879  1.00  0.00           C  
ATOM    393  H   TRP    24      62.537  38.171  65.655  1.00  0.00           H  
ATOM    394  HA  TRP    24      61.333  36.892  63.193  1.00  0.00           H  
ATOM    395  HB2 TRP    24      62.039  39.216  62.924  1.00  0.00           H  
ATOM    396  HB3 TRP    24      63.614  38.978  63.517  1.00  0.00           H  
ATOM    397  HD1 TRP    24      65.320  38.793  61.527  1.00  0.00           H  
ATOM    398  HE1 TRP    24      65.243  38.365  59.117  1.00  0.00           H  
ATOM    399  HE3 TRP    24      60.309  37.720  61.150  1.00  0.00           H  
ATOM    400  HZ2 TRP    24      63.127  37.620  57.014  1.00  0.00           H  
ATOM    401  HZ3 TRP    24      59.390  36.982  59.113  1.00  0.00           H  
ATOM    402  HH2 TRP    24      60.750  37.122  56.902  1.00  0.00           H  
ATOM    403  N   THR    25      62.568  34.739  63.650  1.00  0.00           N  
ATOM    404  CA  THR    25      63.205  33.479  64.071  1.00  0.00           C  
ATOM    405  C   THR    25      63.762  32.560  62.941  1.00  0.00           C  
ATOM    406  O   THR    25      63.022  31.984  62.223  1.00  0.00           O  
ATOM    407  CB  THR    25      62.368  32.689  65.042  1.00  0.00           C  
ATOM    408  CG2 THR    25      62.987  31.440  65.673  1.00  0.00           C  
ATOM    409  OG1 THR    25      62.171  33.554  66.140  1.00  0.00           O  
ATOM    410  H   THR    25      61.684  34.753  63.160  1.00  0.00           H  
ATOM    411  HA  THR    25      64.104  33.787  64.605  1.00  0.00           H  
ATOM    412  HB  THR    25      61.373  32.488  64.644  1.00  0.00           H  
ATOM    413  HG1 THR    25      61.607  34.303  65.933  1.00  0.00           H  
ATOM    414 HG21 THR    25      63.823  31.810  66.266  1.00  0.00           H  
ATOM    415 HG22 THR    25      62.178  30.978  66.239  1.00  0.00           H  
ATOM    416 HG23 THR    25      63.415  30.704  64.992  1.00  0.00           H  
ATOM    417  N   ASP    26      65.107  32.489  62.933  1.00  0.00           N  
ATOM    418  CA  ASP    26      65.755  31.479  62.022  1.00  0.00           C  
ATOM    419  C   ASP    26      65.399  29.970  62.317  1.00  0.00           C  
ATOM    420  O   ASP    26      66.006  29.286  63.151  1.00  0.00           O  
ATOM    421  CB  ASP    26      67.305  31.812  62.027  1.00  0.00           C  
ATOM    422  CG  ASP    26      68.073  30.767  61.235  1.00  0.00           C  
ATOM    423  OD1 ASP    26      67.453  29.936  60.533  1.00  0.00           O  
ATOM    424  OD2 ASP    26      69.234  30.694  61.317  1.00  0.00           O1-
ATOM    425  H   ASP    26      65.659  32.880  63.683  1.00  0.00           H  
ATOM    426  HA  ASP    26      65.360  31.669  61.024  1.00  0.00           H  
ATOM    427  HB2 ASP    26      67.468  32.760  61.514  1.00  0.00           H  
ATOM    428  HB3 ASP    26      67.686  31.768  63.047  1.00  0.00           H  
ATOM    429  N   VAL    27      64.472  29.337  61.563  1.00  0.00           N  
ATOM    430  CA  VAL    27      64.107  27.889  61.626  1.00  0.00           C  
ATOM    431  C   VAL    27      65.068  26.911  60.987  1.00  0.00           C  
ATOM    432  O   VAL    27      65.110  25.727  61.289  1.00  0.00           O  
ATOM    433  CB  VAL    27      62.696  27.813  61.006  1.00  0.00           C  
ATOM    434  CG1 VAL    27      62.756  28.004  59.538  1.00  0.00           C  
ATOM    435  CG2 VAL    27      61.980  26.537  61.417  1.00  0.00           C  
ATOM    436  H   VAL    27      63.998  29.912  60.881  1.00  0.00           H  
ATOM    437  HA  VAL    27      64.092  27.682  62.696  1.00  0.00           H  
ATOM    438  HB  VAL    27      62.164  28.659  61.441  1.00  0.00           H  
ATOM    439 HG11 VAL    27      61.720  28.284  59.350  1.00  0.00           H  
ATOM    440 HG12 VAL    27      63.327  28.899  59.292  1.00  0.00           H  
ATOM    441 HG13 VAL    27      63.123  27.143  58.978  1.00  0.00           H  
ATOM    442 HG21 VAL    27      62.497  25.665  61.019  1.00  0.00           H  
ATOM    443 HG22 VAL    27      61.932  26.465  62.503  1.00  0.00           H  
ATOM    444 HG23 VAL    27      60.945  26.662  61.099  1.00  0.00           H  
ATOM    445  N   TYR    28      65.910  27.328  60.019  1.00  0.00           N  
ATOM    446  CA  TYR    28      66.976  26.588  59.545  1.00  0.00           C  
ATOM    447  C   TYR    28      68.112  26.390  60.656  1.00  0.00           C  
ATOM    448  O   TYR    28      68.851  25.427  60.515  1.00  0.00           O  
ATOM    449  CB  TYR    28      67.546  27.335  58.276  1.00  0.00           C  
ATOM    450  CG  TYR    28      68.661  26.656  57.484  1.00  0.00           C  
ATOM    451  CD1 TYR    28      68.722  25.272  57.277  1.00  0.00           C  
ATOM    452  CD2 TYR    28      69.528  27.463  56.749  1.00  0.00           C  
ATOM    453  CE1 TYR    28      69.780  24.675  56.566  1.00  0.00           C  
ATOM    454  CE2 TYR    28      70.573  26.890  55.984  1.00  0.00           C  
ATOM    455  CZ  TYR    28      70.702  25.509  55.891  1.00  0.00           C  
ATOM    456  OH  TYR    28      71.539  24.891  54.999  1.00  0.00           O  
ATOM    457  H   TYR    28      65.917  28.336  59.960  1.00  0.00           H  
ATOM    458  HA  TYR    28      66.577  25.652  59.156  1.00  0.00           H  
ATOM    459  HB2 TYR    28      66.728  27.435  57.563  1.00  0.00           H  
ATOM    460  HB3 TYR    28      67.949  28.307  58.561  1.00  0.00           H  
ATOM    461  HD1 TYR    28      68.057  24.562  57.746  1.00  0.00           H  
ATOM    462  HD2 TYR    28      69.340  28.521  56.852  1.00  0.00           H  
ATOM    463  HE1 TYR    28      69.834  23.610  56.396  1.00  0.00           H  
ATOM    464  HE2 TYR    28      71.353  27.459  55.500  1.00  0.00           H  
ATOM    465  HH  TYR    28      71.789  24.004  55.269  1.00  0.00           H  
ATOM    466  N   SER    29      68.190  27.186  61.699  1.00  0.00           N  
ATOM    467  CA  SER    29      69.343  27.193  62.674  1.00  0.00           C  
ATOM    468  C   SER    29      69.611  25.862  63.421  1.00  0.00           C  
ATOM    469  O   SER    29      70.754  25.450  63.471  1.00  0.00           O  
ATOM    470  CB  SER    29      69.309  28.304  63.689  1.00  0.00           C  
ATOM    471  OG  SER    29      68.178  28.425  64.455  1.00  0.00           O  
ATOM    472  H   SER    29      67.445  27.859  61.809  1.00  0.00           H  
ATOM    473  HA  SER    29      70.314  27.255  62.182  1.00  0.00           H  
ATOM    474  HB2 SER    29      70.057  28.208  64.475  1.00  0.00           H  
ATOM    475  HB3 SER    29      69.564  29.275  63.266  1.00  0.00           H  
ATOM    476  HG  SER    29      67.523  28.791  63.857  1.00  0.00           H  
ATOM    477  N   ALA    30      68.495  25.177  63.779  1.00  0.00           N  
ATOM    478  CA  ALA    30      68.532  23.891  64.475  1.00  0.00           C  
ATOM    479  C   ALA    30      68.235  22.640  63.628  1.00  0.00           C  
ATOM    480  O   ALA    30      68.026  21.585  64.099  1.00  0.00           O  
ATOM    481  CB  ALA    30      67.519  23.916  65.664  1.00  0.00           C  
ATOM    482  H   ALA    30      67.604  25.648  63.715  1.00  0.00           H  
ATOM    483  HA  ALA    30      69.550  23.684  64.805  1.00  0.00           H  
ATOM    484  HB1 ALA    30      67.805  23.092  66.318  1.00  0.00           H  
ATOM    485  HB2 ALA    30      67.768  24.808  66.238  1.00  0.00           H  
ATOM    486  HB3 ALA    30      66.477  23.883  65.346  1.00  0.00           H  
ATOM    487  N   ALA    31      68.206  22.786  62.269  1.00  0.00           N  
ATOM    488  CA  ALA    31      67.765  21.790  61.300  1.00  0.00           C  
ATOM    489  C   ALA    31      68.808  20.669  61.150  1.00  0.00           C  
ATOM    490  O   ALA    31      69.911  21.007  60.878  1.00  0.00           O  
ATOM    491  CB  ALA    31      67.489  22.436  59.925  1.00  0.00           C  
ATOM    492  H   ALA    31      68.492  23.644  61.820  1.00  0.00           H  
ATOM    493  HA  ALA    31      66.815  21.340  61.586  1.00  0.00           H  
ATOM    494  HB1 ALA    31      66.596  23.060  59.891  1.00  0.00           H  
ATOM    495  HB2 ALA    31      68.357  22.875  59.433  1.00  0.00           H  
ATOM    496  HB3 ALA    31      67.281  21.513  59.383  1.00  0.00           H  
ATOM    497  N   PRO    32      68.501  19.408  61.585  1.00  0.00           N  
ATOM    498  CA  PRO    32      69.434  18.273  61.533  1.00  0.00           C  
ATOM    499  C   PRO    32      69.896  18.019  60.058  1.00  0.00           C  
ATOM    500  O   PRO    32      69.374  18.502  59.042  1.00  0.00           O  
ATOM    501  CB  PRO    32      68.617  17.084  62.095  1.00  0.00           C  
ATOM    502  CG  PRO    32      67.130  17.388  61.755  1.00  0.00           C  
ATOM    503  CD  PRO    32      67.148  18.943  62.047  1.00  0.00           C  
ATOM    504  HA  PRO    32      70.316  18.329  62.170  1.00  0.00           H  
ATOM    505  HB2 PRO    32      68.869  16.145  61.603  1.00  0.00           H  
ATOM    506  HB3 PRO    32      68.709  16.987  63.177  1.00  0.00           H  
ATOM    507  HG2 PRO    32      66.945  17.153  60.707  1.00  0.00           H  
ATOM    508  HG3 PRO    32      66.433  16.849  62.397  1.00  0.00           H  
ATOM    509  HD2 PRO    32      66.310  19.359  61.488  1.00  0.00           H  
ATOM    510  HD3 PRO    32      67.036  19.044  63.126  1.00  0.00           H  
ATOM    511  N   ALA    33      70.941  17.189  59.900  1.00  0.00           N  
ATOM    512  CA  ALA    33      71.365  16.722  58.534  1.00  0.00           C  
ATOM    513  C   ALA    33      70.279  16.014  57.735  1.00  0.00           C  
ATOM    514  O   ALA    33      69.460  15.316  58.389  1.00  0.00           O  
ATOM    515  CB  ALA    33      72.695  15.880  58.677  1.00  0.00           C  
ATOM    516  H   ALA    33      71.441  16.868  60.717  1.00  0.00           H  
ATOM    517  HA  ALA    33      71.639  17.637  58.009  1.00  0.00           H  
ATOM    518  HB1 ALA    33      73.432  16.573  59.085  1.00  0.00           H  
ATOM    519  HB2 ALA    33      72.632  15.157  59.490  1.00  0.00           H  
ATOM    520  HB3 ALA    33      72.999  15.412  57.741  1.00  0.00           H  
ATOM    521  N   GLY    34      70.172  16.151  56.459  1.00  0.00           N  
ATOM    522  CA  GLY    34      69.080  15.657  55.522  1.00  0.00           C  
ATOM    523  C   GLY    34      67.759  16.297  55.718  1.00  0.00           C  
ATOM    524  O   GLY    34      66.850  15.976  54.936  1.00  0.00           O  
ATOM    525  H   GLY    34      70.974  16.578  56.018  1.00  0.00           H  
ATOM    526  HA2 GLY    34      69.246  15.932  54.481  1.00  0.00           H  
ATOM    527  HA3 GLY    34      68.915  14.581  55.587  1.00  0.00           H  
ATOM    528  N   ALA    35      67.615  17.187  56.667  1.00  0.00           N  
ATOM    529  CA  ALA    35      66.291  17.908  56.791  1.00  0.00           C  
ATOM    530  C   ALA    35      66.266  18.894  55.617  1.00  0.00           C  
ATOM    531  O   ALA    35      67.093  19.829  55.554  1.00  0.00           O  
ATOM    532  CB  ALA    35      66.231  18.819  58.067  1.00  0.00           C  
ATOM    533  H   ALA    35      68.370  17.397  57.304  1.00  0.00           H  
ATOM    534  HA  ALA    35      65.428  17.296  56.526  1.00  0.00           H  
ATOM    535  HB1 ALA    35      66.056  18.084  58.853  1.00  0.00           H  
ATOM    536  HB2 ALA    35      67.187  19.332  58.172  1.00  0.00           H  
ATOM    537  HB3 ALA    35      65.361  19.475  58.027  1.00  0.00           H  
ATOM    538  N   GLN    36      65.227  18.780  54.771  1.00  0.00           N  
ATOM    539  CA  GLN    36      64.952  19.675  53.684  1.00  0.00           C  
ATOM    540  C   GLN    36      63.588  20.432  53.953  1.00  0.00           C  
ATOM    541  O   GLN    36      63.371  21.522  53.539  1.00  0.00           O  
ATOM    542  CB  GLN    36      64.766  18.950  52.321  1.00  0.00           C  
ATOM    543  CG  GLN    36      65.795  17.888  52.002  1.00  0.00           C  
ATOM    544  CD  GLN    36      67.208  18.350  51.747  1.00  0.00           C  
ATOM    545  NE2 GLN    36      68.186  17.544  52.037  1.00  0.00           N  
ATOM    546  OE1 GLN    36      67.609  19.419  51.241  1.00  0.00           O  
ATOM    547  H   GLN    36      64.661  17.948  54.860  1.00  0.00           H  
ATOM    548  HA  GLN    36      65.755  20.411  53.672  1.00  0.00           H  
ATOM    549  HB2 GLN    36      63.755  18.543  52.287  1.00  0.00           H  
ATOM    550  HB3 GLN    36      64.863  19.672  51.510  1.00  0.00           H  
ATOM    551  HG2 GLN    36      65.738  17.053  52.700  1.00  0.00           H  
ATOM    552  HG3 GLN    36      65.494  17.528  51.019  1.00  0.00           H  
ATOM    553 HE21 GLN    36      69.137  17.793  51.804  1.00  0.00           H  
ATOM    554 HE22 GLN    36      67.910  16.603  52.282  1.00  0.00           H  
ATOM    555  N   THR    37      62.729  19.890  54.861  1.00  0.00           N  
ATOM    556  CA  THR    37      61.378  20.544  55.164  1.00  0.00           C  
ATOM    557  C   THR    37      61.116  20.465  56.754  1.00  0.00           C  
ATOM    558  O   THR    37      61.709  19.689  57.466  1.00  0.00           O  
ATOM    559  CB  THR    37      60.185  19.851  54.487  1.00  0.00           C  
ATOM    560  CG2 THR    37      60.267  20.152  52.937  1.00  0.00           C  
ATOM    561  OG1 THR    37      60.112  18.528  54.739  1.00  0.00           O  
ATOM    562  H   THR    37      62.836  19.003  55.333  1.00  0.00           H  
ATOM    563  HA  THR    37      61.427  21.613  54.957  1.00  0.00           H  
ATOM    564  HB  THR    37      59.361  20.436  54.896  1.00  0.00           H  
ATOM    565  HG1 THR    37      60.848  18.056  54.343  1.00  0.00           H  
ATOM    566 HG21 THR    37      59.849  21.152  52.819  1.00  0.00           H  
ATOM    567 HG22 THR    37      61.275  20.080  52.528  1.00  0.00           H  
ATOM    568 HG23 THR    37      59.621  19.398  52.488  1.00  0.00           H  
ATOM    569  N   PHE    38      60.270  21.441  57.165  1.00  0.00           N  
ATOM    570  CA  PHE    38      59.837  21.649  58.537  1.00  0.00           C  
ATOM    571  C   PHE    38      58.335  21.725  58.740  1.00  0.00           C  
ATOM    572  O   PHE    38      57.631  22.396  57.978  1.00  0.00           O  
ATOM    573  CB  PHE    38      60.639  22.690  59.195  1.00  0.00           C  
ATOM    574  CG  PHE    38      60.090  24.097  59.061  1.00  0.00           C  
ATOM    575  CD1 PHE    38      59.206  24.559  60.041  1.00  0.00           C  
ATOM    576  CD2 PHE    38      60.261  24.855  57.905  1.00  0.00           C  
ATOM    577  CE1 PHE    38      58.595  25.809  59.996  1.00  0.00           C  
ATOM    578  CE2 PHE    38      59.604  26.123  57.880  1.00  0.00           C  
ATOM    579  CZ  PHE    38      58.793  26.578  58.866  1.00  0.00           C  
ATOM    580  H   PHE    38      59.933  22.096  56.474  1.00  0.00           H  
ATOM    581  HA  PHE    38      60.086  20.801  59.175  1.00  0.00           H  
ATOM    582  HB2 PHE    38      60.680  22.407  60.247  1.00  0.00           H  
ATOM    583  HB3 PHE    38      61.690  22.594  58.925  1.00  0.00           H  
ATOM    584  HD1 PHE    38      59.031  24.083  60.994  1.00  0.00           H  
ATOM    585  HD2 PHE    38      60.756  24.451  57.035  1.00  0.00           H  
ATOM    586  HE1 PHE    38      57.900  26.113  60.765  1.00  0.00           H  
ATOM    587  HE2 PHE    38      59.596  26.720  56.980  1.00  0.00           H  
ATOM    588  HZ  PHE    38      58.217  27.488  58.783  1.00  0.00           H  
ATOM    589  N   SER    39      57.835  21.350  59.952  1.00  0.00           N  
ATOM    590  CA  SER    39      56.437  21.534  60.414  1.00  0.00           C  
ATOM    591  C   SER    39      56.480  22.294  61.666  1.00  0.00           C  
ATOM    592  O   SER    39      57.515  22.329  62.301  1.00  0.00           O  
ATOM    593  CB  SER    39      55.752  20.156  60.612  1.00  0.00           C  
ATOM    594  OG  SER    39      54.337  20.437  60.696  1.00  0.00           O  
ATOM    595  H   SER    39      58.514  21.020  60.623  1.00  0.00           H  
ATOM    596  HA  SER    39      55.868  22.151  59.718  1.00  0.00           H  
ATOM    597  HB2 SER    39      55.907  19.478  59.774  1.00  0.00           H  
ATOM    598  HB3 SER    39      56.036  19.543  61.468  1.00  0.00           H  
ATOM    599  HG  SER    39      53.978  20.567  59.815  1.00  0.00           H  
ATOM    600  N   LEU    40      55.397  23.005  61.989  1.00  0.00           N  
ATOM    601  CA  LEU    40      55.292  24.011  63.063  1.00  0.00           C  
ATOM    602  C   LEU    40      54.034  23.683  63.884  1.00  0.00           C  
ATOM    603  O   LEU    40      52.946  23.367  63.300  1.00  0.00           O  
ATOM    604  CB  LEU    40      55.161  25.417  62.436  1.00  0.00           C  
ATOM    605  CG  LEU    40      55.008  26.701  63.267  1.00  0.00           C  
ATOM    606  CD1 LEU    40      56.099  26.950  64.265  1.00  0.00           C  
ATOM    607  CD2 LEU    40      54.890  27.889  62.337  1.00  0.00           C  
ATOM    608  H   LEU    40      54.505  22.748  61.591  1.00  0.00           H  
ATOM    609  HA  LEU    40      56.189  23.981  63.682  1.00  0.00           H  
ATOM    610  HB2 LEU    40      56.087  25.490  61.867  1.00  0.00           H  
ATOM    611  HB3 LEU    40      54.247  25.247  61.867  1.00  0.00           H  
ATOM    612  HG  LEU    40      54.037  26.600  63.752  1.00  0.00           H  
ATOM    613 HD11 LEU    40      57.028  26.702  63.752  1.00  0.00           H  
ATOM    614 HD12 LEU    40      56.101  27.968  64.655  1.00  0.00           H  
ATOM    615 HD13 LEU    40      56.074  26.254  65.103  1.00  0.00           H  
ATOM    616 HD21 LEU    40      54.601  28.768  62.913  1.00  0.00           H  
ATOM    617 HD22 LEU    40      55.829  27.992  61.792  1.00  0.00           H  
ATOM    618 HD23 LEU    40      54.061  27.640  61.675  1.00  0.00           H  
ATOM    619  N   LYS    41      54.230  23.737  65.170  1.00  0.00           N  
ATOM    620  CA  LYS    41      53.141  23.784  66.198  1.00  0.00           C  
ATOM    621  C   LYS    41      53.450  24.699  67.355  1.00  0.00           C  
ATOM    622  O   LYS    41      54.700  24.973  67.563  1.00  0.00           O  
ATOM    623  CB  LYS    41      52.715  22.381  66.537  1.00  0.00           C  
ATOM    624  CG  LYS    41      53.929  21.602  66.956  1.00  0.00           C  
ATOM    625  CD  LYS    41      53.604  20.224  67.613  1.00  0.00           C  
ATOM    626  CE  LYS    41      54.971  19.680  67.867  1.00  0.00           C  
ATOM    627  NZ  LYS    41      54.946  18.305  68.514  1.00  0.00           N1+
ATOM    628  H   LYS    41      55.190  23.661  65.474  1.00  0.00           H  
ATOM    629  HA  LYS    41      52.200  24.175  65.812  1.00  0.00           H  
ATOM    630  HB2 LYS    41      51.973  22.457  67.332  1.00  0.00           H  
ATOM    631  HB3 LYS    41      52.216  21.816  65.750  1.00  0.00           H  
ATOM    632  HG2 LYS    41      54.553  21.519  66.066  1.00  0.00           H  
ATOM    633  HG3 LYS    41      54.440  22.317  67.601  1.00  0.00           H  
ATOM    634  HD2 LYS    41      53.107  20.244  68.583  1.00  0.00           H  
ATOM    635  HD3 LYS    41      53.190  19.496  66.916  1.00  0.00           H  
ATOM    636  HE2 LYS    41      55.470  19.589  66.902  1.00  0.00           H  
ATOM    637  HE3 LYS    41      55.464  20.431  68.484  1.00  0.00           H  
ATOM    638  HZ1 LYS    41      55.881  17.965  68.692  1.00  0.00           H  
ATOM    639  HZ2 LYS    41      54.471  18.364  69.403  1.00  0.00           H  
ATOM    640  HZ3 LYS    41      54.552  17.581  67.930  1.00  0.00           H  
ATOM    641  N   HIP    42      52.434  25.308  67.918  1.00  0.00           N  
ATOM    642  CA  HIP    42      52.421  26.294  68.963  1.00  0.00           C  
ATOM    643  C   HIP    42      51.218  26.264  69.897  1.00  0.00           C  
ATOM    644  O   HIP    42      50.112  25.894  69.520  1.00  0.00           O  
ATOM    645  CB  HIP    42      52.726  27.617  68.335  1.00  0.00           C  
ATOM    646  CG  HIP    42      51.678  28.228  67.469  1.00  0.00           C  
ATOM    647  CD2 HIP    42      51.725  28.302  66.119  1.00  0.00           C  
ATOM    648  ND1 HIP    42      50.510  28.878  67.915  1.00  0.00           N1+
ATOM    649  CE1 HIP    42      49.817  29.250  66.824  1.00  0.00           C  
ATOM    650  NE2 HIP    42      50.519  28.957  65.698  1.00  0.00           N  
ATOM    651  H   HIP    42      51.527  25.034  67.566  1.00  0.00           H  
ATOM    652  HA  HIP    42      53.202  26.079  69.692  1.00  0.00           H  
ATOM    653  HB2 HIP    42      52.738  28.364  69.128  1.00  0.00           H  
ATOM    654  HB3 HIP    42      53.618  27.542  67.713  1.00  0.00           H  
ATOM    655  HD1 HIP    42      50.236  29.111  68.858  1.00  0.00           H  
ATOM    656  HD2 HIP    42      52.460  27.847  65.473  1.00  0.00           H  
ATOM    657  HE1 HIP    42      48.902  29.799  66.992  1.00  0.00           H  
ATOM    658  HE2 HIP    42      50.298  29.273  64.764  1.00  0.00           H  
ATOM    659  N   SER    43      51.375  26.856  71.059  1.00  0.00           N  
ATOM    660  CA  SER    43      50.258  27.156  72.057  1.00  0.00           C  
ATOM    661  C   SER    43      49.226  28.141  71.473  1.00  0.00           C  
ATOM    662  O   SER    43      49.429  28.936  70.566  1.00  0.00           O  
ATOM    663  CB  SER    43      50.902  27.564  73.383  1.00  0.00           C  
ATOM    664  OG  SER    43      51.717  28.731  73.247  1.00  0.00           O  
ATOM    665  H   SER    43      52.296  26.923  71.468  1.00  0.00           H  
ATOM    666  HA  SER    43      49.745  26.229  72.311  1.00  0.00           H  
ATOM    667  HB2 SER    43      50.138  27.818  74.118  1.00  0.00           H  
ATOM    668  HB3 SER    43      51.526  26.786  73.821  1.00  0.00           H  
ATOM    669  HG  SER    43      51.017  29.388  73.271  1.00  0.00           H  
ATOM    670  N   GLU    44      47.987  28.182  72.138  1.00  0.00           N  
ATOM    671  CA  GLU    44      46.725  28.784  71.617  1.00  0.00           C  
ATOM    672  C   GLU    44      46.749  30.301  71.380  1.00  0.00           C  
ATOM    673  O   GLU    44      46.172  30.757  70.406  1.00  0.00           O  
ATOM    674  CB  GLU    44      45.677  28.431  72.678  1.00  0.00           C  
ATOM    675  CG  GLU    44      45.260  26.977  72.822  1.00  0.00           C  
ATOM    676  CD  GLU    44      46.032  26.321  74.050  1.00  0.00           C  
ATOM    677  OE1 GLU    44      45.363  25.895  75.010  1.00  0.00           O  
ATOM    678  OE2 GLU    44      47.260  26.242  74.013  1.00  0.00           O1-
ATOM    679  H   GLU    44      47.922  27.731  73.040  1.00  0.00           H  
ATOM    680  HA  GLU    44      46.526  28.203  70.716  1.00  0.00           H  
ATOM    681  HB2 GLU    44      45.939  28.905  73.625  1.00  0.00           H  
ATOM    682  HB3 GLU    44      44.784  28.967  72.356  1.00  0.00           H  
ATOM    683  HG2 GLU    44      44.223  26.910  73.151  1.00  0.00           H  
ATOM    684  HG3 GLU    44      45.368  26.464  71.867  1.00  0.00           H  
ATOM    685  N   HIP    45      47.489  30.996  72.212  1.00  0.00           N  
ATOM    686  CA  HIP    45      47.503  32.472  72.181  1.00  0.00           C  
ATOM    687  C   HIP    45      48.602  33.022  71.329  1.00  0.00           C  
ATOM    688  O   HIP    45      48.568  34.206  70.923  1.00  0.00           O  
ATOM    689  CB  HIP    45      47.513  33.056  73.584  1.00  0.00           C  
ATOM    690  CG  HIP    45      46.656  32.408  74.704  1.00  0.00           C  
ATOM    691  CD2 HIP    45      47.137  31.757  75.764  1.00  0.00           C  
ATOM    692  ND1 HIP    45      45.357  32.174  74.702  1.00  0.00           N1+
ATOM    693  CE1 HIP    45      45.020  31.385  75.723  1.00  0.00           C  
ATOM    694  NE2 HIP    45      46.082  31.227  76.454  1.00  0.00           N  
ATOM    695  H   HIP    45      47.743  30.508  73.059  1.00  0.00           H  
ATOM    696  HA  HIP    45      46.594  32.863  71.722  1.00  0.00           H  
ATOM    697  HB2 HIP    45      48.543  32.941  73.924  1.00  0.00           H  
ATOM    698  HB3 HIP    45      47.249  34.113  73.551  1.00  0.00           H  
ATOM    699  HD1 HIP    45      44.708  32.537  74.019  1.00  0.00           H  
ATOM    700  HD2 HIP    45      48.162  31.614  76.071  1.00  0.00           H  
ATOM    701  HE1 HIP    45      44.032  30.964  75.838  1.00  0.00           H  
ATOM    702  HE2 HIP    45      46.038  30.823  77.378  1.00  0.00           H  
ATOM    703  N   VAL    46      49.625  32.257  71.007  1.00  0.00           N  
ATOM    704  CA  VAL    46      50.795  32.623  70.257  1.00  0.00           C  
ATOM    705  C   VAL    46      50.529  32.598  68.738  1.00  0.00           C  
ATOM    706  O   VAL    46      49.859  31.593  68.325  1.00  0.00           O  
ATOM    707  CB  VAL    46      51.964  31.707  70.581  1.00  0.00           C  
ATOM    708  CG1 VAL    46      53.278  31.964  69.745  1.00  0.00           C  
ATOM    709  CG2 VAL    46      52.361  31.898  72.027  1.00  0.00           C  
ATOM    710  H   VAL    46      49.644  31.307  71.350  1.00  0.00           H  
ATOM    711  HA  VAL    46      51.103  33.640  70.503  1.00  0.00           H  
ATOM    712  HB  VAL    46      51.685  30.670  70.396  1.00  0.00           H  
ATOM    713 HG11 VAL    46      53.060  31.830  68.685  1.00  0.00           H  
ATOM    714 HG12 VAL    46      53.625  32.985  69.907  1.00  0.00           H  
ATOM    715 HG13 VAL    46      54.087  31.270  69.970  1.00  0.00           H  
ATOM    716 HG21 VAL    46      52.842  32.874  72.089  1.00  0.00           H  
ATOM    717 HG22 VAL    46      51.506  31.830  72.700  1.00  0.00           H  
ATOM    718 HG23 VAL    46      53.162  31.227  72.338  1.00  0.00           H  
ATOM    719  N   TRP    47      51.014  33.532  67.959  1.00  0.00           N  
ATOM    720  CA  TRP    47      50.852  33.618  66.458  1.00  0.00           C  
ATOM    721  C   TRP    47      52.204  33.717  65.682  1.00  0.00           C  
ATOM    722  O   TRP    47      53.117  34.396  66.098  1.00  0.00           O  
ATOM    723  CB  TRP    47      49.943  34.816  66.094  1.00  0.00           C  
ATOM    724  CG  TRP    47      49.712  34.905  64.586  1.00  0.00           C  
ATOM    725  CD1 TRP    47      50.244  35.736  63.598  1.00  0.00           C  
ATOM    726  CD2 TRP    47      48.733  34.099  63.882  1.00  0.00           C  
ATOM    727  CE2 TRP    47      48.662  34.538  62.529  1.00  0.00           C  
ATOM    728  CE3 TRP    47      47.783  33.131  64.307  1.00  0.00           C  
ATOM    729  NE1 TRP    47      49.744  35.478  62.386  1.00  0.00           N  
ATOM    730  CZ2 TRP    47      47.800  33.945  61.555  1.00  0.00           C  
ATOM    731  CZ3 TRP    47      46.895  32.513  63.369  1.00  0.00           C  
ATOM    732  CH2 TRP    47      46.883  33.021  62.015  1.00  0.00           C  
ATOM    733  H   TRP    47      51.604  34.225  68.397  1.00  0.00           H  
ATOM    734  HA  TRP    47      50.301  32.716  66.192  1.00  0.00           H  
ATOM    735  HB2 TRP    47      48.964  34.672  66.551  1.00  0.00           H  
ATOM    736  HB3 TRP    47      50.349  35.773  66.423  1.00  0.00           H  
ATOM    737  HD1 TRP    47      50.910  36.577  63.721  1.00  0.00           H  
ATOM    738  HE1 TRP    47      49.880  36.085  61.590  1.00  0.00           H  
ATOM    739  HE3 TRP    47      47.863  32.652  65.271  1.00  0.00           H  
ATOM    740  HZ2 TRP    47      47.994  34.210  60.526  1.00  0.00           H  
ATOM    741  HZ3 TRP    47      46.326  31.644  63.669  1.00  0.00           H  
ATOM    742  HH2 TRP    47      46.326  32.543  61.222  1.00  0.00           H  
ATOM    743  N   VAL    48      52.301  33.097  64.477  1.00  0.00           N  
ATOM    744  CA  VAL    48      53.553  32.832  63.740  1.00  0.00           C  
ATOM    745  C   VAL    48      53.235  32.802  62.176  1.00  0.00           C  
ATOM    746  O   VAL    48      52.127  32.448  61.727  1.00  0.00           O  
ATOM    747  CB  VAL    48      54.154  31.464  64.198  1.00  0.00           C  
ATOM    748  CG1 VAL    48      55.701  31.491  63.783  1.00  0.00           C  
ATOM    749  CG2 VAL    48      54.179  31.260  65.703  1.00  0.00           C  
ATOM    750  H   VAL    48      51.446  32.697  64.119  1.00  0.00           H  
ATOM    751  HA  VAL    48      54.181  33.679  64.016  1.00  0.00           H  
ATOM    752  HB  VAL    48      53.600  30.688  63.670  1.00  0.00           H  
ATOM    753 HG11 VAL    48      56.070  32.457  64.128  1.00  0.00           H  
ATOM    754 HG12 VAL    48      56.274  30.631  64.130  1.00  0.00           H  
ATOM    755 HG13 VAL    48      55.527  31.355  62.715  1.00  0.00           H  
ATOM    756 HG21 VAL    48      53.154  31.061  66.016  1.00  0.00           H  
ATOM    757 HG22 VAL    48      54.795  30.399  65.962  1.00  0.00           H  
ATOM    758 HG23 VAL    48      54.554  32.138  66.229  1.00  0.00           H  
ATOM    759  N   GLU    49      54.112  33.306  61.304  1.00  0.00           N  
ATOM    760  CA  GLU    49      54.059  33.498  59.850  1.00  0.00           C  
ATOM    761  C   GLU    49      55.335  33.027  59.121  1.00  0.00           C  
ATOM    762  O   GLU    49      56.473  33.310  59.623  1.00  0.00           O  
ATOM    763  CB  GLU    49      53.821  35.044  59.591  1.00  0.00           C  
ATOM    764  CG  GLU    49      52.451  35.629  60.079  1.00  0.00           C  
ATOM    765  CD  GLU    49      52.447  37.132  60.239  1.00  0.00           C  
ATOM    766  OE1 GLU    49      53.104  37.718  61.134  1.00  0.00           O  
ATOM    767  OE2 GLU    49      51.799  37.864  59.381  1.00  0.00           O1-
ATOM    768  H   GLU    49      55.034  33.498  61.670  1.00  0.00           H  
ATOM    769  HA  GLU    49      53.208  32.985  59.403  1.00  0.00           H  
ATOM    770  HB2 GLU    49      54.557  35.585  60.185  1.00  0.00           H  
ATOM    771  HB3 GLU    49      53.906  35.345  58.547  1.00  0.00           H  
ATOM    772  HG2 GLU    49      51.642  35.261  59.449  1.00  0.00           H  
ATOM    773  HG3 GLU    49      52.266  35.338  61.113  1.00  0.00           H  
ATOM    774  N   VAL    50      55.241  32.261  58.052  1.00  0.00           N  
ATOM    775  CA  VAL    50      56.392  31.652  57.367  1.00  0.00           C  
ATOM    776  C   VAL    50      56.816  32.441  56.094  1.00  0.00           C  
ATOM    777  O   VAL    50      55.979  32.751  55.235  1.00  0.00           O  
ATOM    778  CB  VAL    50      56.155  30.218  57.090  1.00  0.00           C  
ATOM    779  CG1 VAL    50      57.522  29.458  56.911  1.00  0.00           C  
ATOM    780  CG2 VAL    50      55.500  29.476  58.258  1.00  0.00           C  
ATOM    781  H   VAL    50      54.310  32.028  57.736  1.00  0.00           H  
ATOM    782  HA  VAL    50      57.271  31.606  58.010  1.00  0.00           H  
ATOM    783  HB  VAL    50      55.645  30.140  56.130  1.00  0.00           H  
ATOM    784 HG11 VAL    50      57.343  28.460  56.511  1.00  0.00           H  
ATOM    785 HG12 VAL    50      58.166  29.934  56.171  1.00  0.00           H  
ATOM    786 HG13 VAL    50      58.000  29.266  57.871  1.00  0.00           H  
ATOM    787 HG21 VAL    50      56.092  29.681  59.150  1.00  0.00           H  
ATOM    788 HG22 VAL    50      54.490  29.829  58.464  1.00  0.00           H  
ATOM    789 HG23 VAL    50      55.546  28.404  58.063  1.00  0.00           H  
ATOM    790  N   VAL    51      58.066  32.889  56.061  1.00  0.00           N  
ATOM    791  CA  VAL    51      58.571  33.837  55.069  1.00  0.00           C  
ATOM    792  C   VAL    51      59.867  33.416  54.384  1.00  0.00           C  
ATOM    793  O   VAL    51      60.706  32.785  55.122  1.00  0.00           O  
ATOM    794  CB  VAL    51      58.659  35.359  55.693  1.00  0.00           C  
ATOM    795  CG1 VAL    51      59.337  36.420  54.768  1.00  0.00           C  
ATOM    796  CG2 VAL    51      57.188  35.738  56.034  1.00  0.00           C  
ATOM    797  H   VAL    51      58.487  32.807  56.975  1.00  0.00           H  
ATOM    798  HA  VAL    51      57.834  33.832  54.266  1.00  0.00           H  
ATOM    799  HB  VAL    51      59.223  35.361  56.626  1.00  0.00           H  
ATOM    800 HG11 VAL    51      59.244  37.432  55.162  1.00  0.00           H  
ATOM    801 HG12 VAL    51      60.386  36.234  54.538  1.00  0.00           H  
ATOM    802 HG13 VAL    51      58.823  36.452  53.807  1.00  0.00           H  
ATOM    803 HG21 VAL    51      56.655  34.997  56.630  1.00  0.00           H  
ATOM    804 HG22 VAL    51      57.068  36.726  56.478  1.00  0.00           H  
ATOM    805 HG23 VAL    51      56.687  35.833  55.071  1.00  0.00           H  
ATOM    806  N   ARG    52      60.040  33.737  53.083  1.00  0.00           N  
ATOM    807  CA  ARG    52      61.221  33.529  52.246  1.00  0.00           C  
ATOM    808  C   ARG    52      61.413  34.833  51.414  1.00  0.00           C  
ATOM    809  O   ARG    52      60.537  35.054  50.607  1.00  0.00           O  
ATOM    810  CB  ARG    52      61.103  32.263  51.375  1.00  0.00           C  
ATOM    811  CG  ARG    52      62.496  31.922  50.789  1.00  0.00           C  
ATOM    812  CD  ARG    52      62.535  31.002  49.615  1.00  0.00           C  
ATOM    813  NE  ARG    52      62.274  29.616  50.176  1.00  0.00           N  
ATOM    814  CZ  ARG    52      62.636  28.422  49.703  1.00  0.00           C  
ATOM    815  NH1 ARG    52      63.441  28.269  48.697  1.00  0.00           N1+
ATOM    816  NH2 ARG    52      62.073  27.430  50.301  1.00  0.00           N  
ATOM    817  H   ARG    52      59.229  34.224  52.730  1.00  0.00           H  
ATOM    818  HA  ARG    52      62.108  33.512  52.880  1.00  0.00           H  
ATOM    819  HB2 ARG    52      60.887  31.451  52.070  1.00  0.00           H  
ATOM    820  HB3 ARG    52      60.218  32.405  50.755  1.00  0.00           H  
ATOM    821  HG2 ARG    52      62.802  32.913  50.453  1.00  0.00           H  
ATOM    822  HG3 ARG    52      63.161  31.548  51.567  1.00  0.00           H  
ATOM    823  HD2 ARG    52      61.789  31.340  48.895  1.00  0.00           H  
ATOM    824  HD3 ARG    52      63.512  30.898  49.143  1.00  0.00           H  
ATOM    825  HE  ARG    52      61.633  29.532  50.953  1.00  0.00           H  
ATOM    826 HH11 ARG    52      63.961  29.044  48.310  1.00  0.00           H  
ATOM    827 HH12 ARG    52      63.584  27.347  48.310  1.00  0.00           H  
ATOM    828 HH21 ARG    52      61.657  27.692  51.183  1.00  0.00           H  
ATOM    829 HH22 ARG    52      62.263  26.452  50.134  1.00  0.00           H  
ATOM    830  N   ASP    53      62.566  35.568  51.454  1.00  0.00           N  
ATOM    831  CA  ASP    53      62.789  36.747  50.595  1.00  0.00           C  
ATOM    832  C   ASP    53      61.851  37.929  50.941  1.00  0.00           C  
ATOM    833  O   ASP    53      61.791  38.872  50.098  1.00  0.00           O  
ATOM    834  CB  ASP    53      62.884  36.397  49.105  1.00  0.00           C  
ATOM    835  CG  ASP    53      63.904  35.256  48.762  1.00  0.00           C  
ATOM    836  OD1 ASP    53      64.812  34.984  49.546  1.00  0.00           O  
ATOM    837  OD2 ASP    53      63.541  34.703  47.696  1.00  0.00           O1-
ATOM    838  H   ASP    53      63.364  35.141  51.901  1.00  0.00           H  
ATOM    839  HA  ASP    53      63.783  37.053  50.923  1.00  0.00           H  
ATOM    840  HB2 ASP    53      61.915  36.242  48.630  1.00  0.00           H  
ATOM    841  HB3 ASP    53      63.235  37.333  48.671  1.00  0.00           H  
ATOM    842  N   GLY    54      61.209  37.863  52.086  1.00  0.00           N  
ATOM    843  CA  GLY    54      60.188  38.823  52.467  1.00  0.00           C  
ATOM    844  C   GLY    54      58.740  38.417  52.066  1.00  0.00           C  
ATOM    845  O   GLY    54      57.839  38.979  52.654  1.00  0.00           O  
ATOM    846  H   GLY    54      61.317  37.020  52.630  1.00  0.00           H  
ATOM    847  HA2 GLY    54      60.194  39.129  53.513  1.00  0.00           H  
ATOM    848  HA3 GLY    54      60.296  39.746  51.896  1.00  0.00           H  
ATOM    849  N   GLU    55      58.559  37.498  51.098  1.00  0.00           N  
ATOM    850  CA  GLU    55      57.204  36.997  50.691  1.00  0.00           C  
ATOM    851  C   GLU    55      56.952  35.668  51.356  1.00  0.00           C  
ATOM    852  O   GLU    55      57.824  35.124  51.977  1.00  0.00           O  
ATOM    853  CB  GLU    55      57.189  36.876  49.180  1.00  0.00           C  
ATOM    854  CG  GLU    55      57.096  38.212  48.400  1.00  0.00           C  
ATOM    855  CD  GLU    55      55.987  39.187  48.796  1.00  0.00           C  
ATOM    856  OE1 GLU    55      56.257  40.415  48.965  1.00  0.00           O  
ATOM    857  OE2 GLU    55      54.785  38.802  48.851  1.00  0.00           O1-
ATOM    858  H   GLU    55      59.388  36.983  50.840  1.00  0.00           H  
ATOM    859  HA  GLU    55      56.467  37.735  51.009  1.00  0.00           H  
ATOM    860  HB2 GLU    55      58.092  36.332  48.902  1.00  0.00           H  
ATOM    861  HB3 GLU    55      56.304  36.370  48.794  1.00  0.00           H  
ATOM    862  HG2 GLU    55      58.096  38.610  48.569  1.00  0.00           H  
ATOM    863  HG3 GLU    55      57.104  37.919  47.350  1.00  0.00           H  
ATOM    864  N   ALA    56      55.671  35.316  51.436  1.00  0.00           N  
ATOM    865  CA  ALA    56      55.262  34.072  52.153  1.00  0.00           C  
ATOM    866  C   ALA    56      56.057  32.790  51.638  1.00  0.00           C  
ATOM    867  O   ALA    56      56.309  32.589  50.430  1.00  0.00           O  
ATOM    868  CB  ALA    56      53.766  33.891  52.042  1.00  0.00           C  
ATOM    869  H   ALA    56      55.020  35.971  51.026  1.00  0.00           H  
ATOM    870  HA  ALA    56      55.527  34.261  53.194  1.00  0.00           H  
ATOM    871  HB1 ALA    56      53.483  33.106  52.743  1.00  0.00           H  
ATOM    872  HB2 ALA    56      53.197  34.798  52.245  1.00  0.00           H  
ATOM    873  HB3 ALA    56      53.581  33.506  51.039  1.00  0.00           H  
ATOM    874  N   GLU    57      56.504  31.943  52.595  1.00  0.00           N  
ATOM    875  CA  GLU    57      57.070  30.645  52.252  1.00  0.00           C  
ATOM    876  C   GLU    57      55.984  29.693  51.904  1.00  0.00           C  
ATOM    877  O   GLU    57      54.985  29.624  52.604  1.00  0.00           O  
ATOM    878  CB  GLU    57      57.912  30.146  53.425  1.00  0.00           C  
ATOM    879  CG  GLU    57      58.515  28.743  53.209  1.00  0.00           C  
ATOM    880  CD  GLU    57      59.679  28.778  52.081  1.00  0.00           C  
ATOM    881  OE1 GLU    57      59.427  28.961  50.883  1.00  0.00           O  
ATOM    882  OE2 GLU    57      60.841  28.704  52.450  1.00  0.00           O1-
ATOM    883  H   GLU    57      56.216  32.126  53.546  1.00  0.00           H  
ATOM    884  HA  GLU    57      57.681  30.727  51.354  1.00  0.00           H  
ATOM    885  HB2 GLU    57      58.630  30.941  53.629  1.00  0.00           H  
ATOM    886  HB3 GLU    57      57.119  30.140  54.172  1.00  0.00           H  
ATOM    887  HG2 GLU    57      58.951  28.338  54.123  1.00  0.00           H  
ATOM    888  HG3 GLU    57      57.755  28.072  52.808  1.00  0.00           H  
ATOM    889  N   GLU    58      56.176  28.974  50.799  1.00  0.00           N  
ATOM    890  CA  GLU    58      55.234  27.966  50.178  1.00  0.00           C  
ATOM    891  C   GLU    58      55.451  26.537  50.664  1.00  0.00           C  
ATOM    892  O   GLU    58      56.593  26.192  51.028  1.00  0.00           O  
ATOM    893  CB  GLU    58      55.475  28.188  48.678  1.00  0.00           C  
ATOM    894  CG  GLU    58      54.476  27.331  47.831  1.00  0.00           C  
ATOM    895  CD  GLU    58      52.984  27.420  48.274  1.00  0.00           C  
ATOM    896  OE1 GLU    58      52.496  28.521  48.656  1.00  0.00           O  
ATOM    897  OE2 GLU    58      52.320  26.380  48.038  1.00  0.00           O1-
ATOM    898  H   GLU    58      57.023  29.082  50.260  1.00  0.00           H  
ATOM    899  HA  GLU    58      54.221  28.260  50.454  1.00  0.00           H  
ATOM    900  HB2 GLU    58      55.201  29.205  48.395  1.00  0.00           H  
ATOM    901  HB3 GLU    58      56.476  28.037  48.275  1.00  0.00           H  
ATOM    902  HG2 GLU    58      54.537  27.640  46.788  1.00  0.00           H  
ATOM    903  HG3 GLU    58      54.754  26.278  47.871  1.00  0.00           H  
ATOM    904  N   VAL    59      54.354  25.700  50.676  1.00  0.00           N  
ATOM    905  CA  VAL    59      54.234  24.453  51.417  1.00  0.00           C  
ATOM    906  C   VAL    59      54.510  23.315  50.407  1.00  0.00           C  
ATOM    907  O   VAL    59      54.523  23.519  49.168  1.00  0.00           O  
ATOM    908  CB  VAL    59      52.869  24.173  52.056  1.00  0.00           C  
ATOM    909  CG1 VAL    59      52.532  25.124  53.188  1.00  0.00           C  
ATOM    910  CG2 VAL    59      51.780  24.173  51.036  1.00  0.00           C  
ATOM    911  H   VAL    59      53.485  26.178  50.487  1.00  0.00           H  
ATOM    912  HA  VAL    59      55.032  24.512  52.157  1.00  0.00           H  
ATOM    913  HB  VAL    59      52.915  23.160  52.457  1.00  0.00           H  
ATOM    914 HG11 VAL    59      51.475  25.149  53.454  1.00  0.00           H  
ATOM    915 HG12 VAL    59      53.099  24.766  54.048  1.00  0.00           H  
ATOM    916 HG13 VAL    59      52.748  26.129  52.825  1.00  0.00           H  
ATOM    917 HG21 VAL    59      50.857  24.058  51.605  1.00  0.00           H  
ATOM    918 HG22 VAL    59      51.738  25.126  50.510  1.00  0.00           H  
ATOM    919 HG23 VAL    59      51.927  23.310  50.387  1.00  0.00           H  
ATOM    920  N   ALA    60      54.856  22.172  50.934  1.00  0.00           N  
ATOM    921  CA  ALA    60      55.231  20.963  50.170  1.00  0.00           C  
ATOM    922  C   ALA    60      54.112  20.394  49.327  1.00  0.00           C  
ATOM    923  O   ALA    60      52.963  20.483  49.703  1.00  0.00           O  
ATOM    924  CB  ALA    60      55.719  19.968  51.255  1.00  0.00           C  
ATOM    925  H   ALA    60      55.107  22.044  51.904  1.00  0.00           H  
ATOM    926  HA  ALA    60      56.059  21.262  49.527  1.00  0.00           H  
ATOM    927  HB1 ALA    60      54.922  19.654  51.928  1.00  0.00           H  
ATOM    928  HB2 ALA    60      56.067  19.036  50.811  1.00  0.00           H  
ATOM    929  HB3 ALA    60      56.513  20.377  51.879  1.00  0.00           H  
ATOM    930  N   THR    61      54.465  19.701  48.247  1.00  0.00           N  
ATOM    931  CA  THR    61      53.488  18.986  47.447  1.00  0.00           C  
ATOM    932  C   THR    61      52.941  17.679  48.022  1.00  0.00           C  
ATOM    933  O   THR    61      51.911  17.302  47.573  1.00  0.00           O  
ATOM    934  CB  THR    61      54.161  18.523  46.114  1.00  0.00           C  
ATOM    935  CG2 THR    61      54.901  19.553  45.367  1.00  0.00           C  
ATOM    936  OG1 THR    61      55.102  17.507  46.297  1.00  0.00           O  
ATOM    937  H   THR    61      55.447  19.732  48.011  1.00  0.00           H  
ATOM    938  HA  THR    61      52.634  19.631  47.239  1.00  0.00           H  
ATOM    939  HB  THR    61      53.354  18.194  45.460  1.00  0.00           H  
ATOM    940  HG1 THR    61      54.898  16.787  45.696  1.00  0.00           H  
ATOM    941 HG21 THR    61      55.287  19.159  44.426  1.00  0.00           H  
ATOM    942 HG22 THR    61      54.288  20.419  45.115  1.00  0.00           H  
ATOM    943 HG23 THR    61      55.727  19.949  45.956  1.00  0.00           H  
ATOM    944  N   ASN    62      53.504  17.218  49.087  1.00  0.00           N  
ATOM    945  CA  ASN    62      53.164  15.931  49.677  1.00  0.00           C  
ATOM    946  C   ASN    62      52.297  16.066  51.003  1.00  0.00           C  
ATOM    947  O   ASN    62      51.838  15.065  51.514  1.00  0.00           O  
ATOM    948  CB  ASN    62      54.457  15.099  49.974  1.00  0.00           C  
ATOM    949  CG  ASN    62      55.548  15.809  50.544  1.00  0.00           C  
ATOM    950  ND2 ASN    62      56.700  15.814  49.998  1.00  0.00           N  
ATOM    951  OD1 ASN    62      55.443  16.504  51.512  1.00  0.00           O  
ATOM    952  H   ASN    62      54.355  17.611  49.462  1.00  0.00           H  
ATOM    953  HA  ASN    62      52.553  15.340  48.995  1.00  0.00           H  
ATOM    954  HB2 ASN    62      54.060  14.353  50.661  1.00  0.00           H  
ATOM    955  HB3 ASN    62      54.788  14.546  49.095  1.00  0.00           H  
ATOM    956 HD21 ASN    62      57.373  16.462  50.383  1.00  0.00           H  
ATOM    957 HD22 ASN    62      56.930  15.337  49.138  1.00  0.00           H  
ATOM    958  N   GLY    63      52.098  17.253  51.551  1.00  0.00           N  
ATOM    959  CA  GLY    63      51.476  17.332  52.790  1.00  0.00           C  
ATOM    960  C   GLY    63      51.382  18.761  53.332  1.00  0.00           C  
ATOM    961  O   GLY    63      52.299  19.562  53.130  1.00  0.00           O  
ATOM    962  H   GLY    63      52.426  18.152  51.229  1.00  0.00           H  
ATOM    963  HA2 GLY    63      50.476  16.898  52.836  1.00  0.00           H  
ATOM    964  HA3 GLY    63      52.222  16.971  53.497  1.00  0.00           H  
ATOM    965  N   LYS    64      50.268  18.935  54.050  1.00  0.00           N  
ATOM    966  CA  LYS    64      49.907  20.147  54.819  1.00  0.00           C  
ATOM    967  C   LYS    64      50.784  20.526  56.072  1.00  0.00           C  
ATOM    968  O   LYS    64      51.150  19.607  56.843  1.00  0.00           O  
ATOM    969  CB  LYS    64      48.458  20.038  55.359  1.00  0.00           C  
ATOM    970  CG  LYS    64      47.412  19.626  54.256  1.00  0.00           C  
ATOM    971  CD  LYS    64      46.022  19.657  54.851  1.00  0.00           C  
ATOM    972  CE  LYS    64      45.861  18.584  55.961  1.00  0.00           C  
ATOM    973  NZ  LYS    64      44.474  18.692  56.550  1.00  0.00           N1+
ATOM    974  H   LYS    64      49.702  18.099  54.093  1.00  0.00           H  
ATOM    975  HA  LYS    64      49.935  20.974  54.110  1.00  0.00           H  
ATOM    976  HB2 LYS    64      48.431  19.182  56.033  1.00  0.00           H  
ATOM    977  HB3 LYS    64      48.107  20.955  55.833  1.00  0.00           H  
ATOM    978  HG2 LYS    64      47.413  20.368  53.457  1.00  0.00           H  
ATOM    979  HG3 LYS    64      47.583  18.637  53.832  1.00  0.00           H  
ATOM    980  HD2 LYS    64      45.847  20.697  55.123  1.00  0.00           H  
ATOM    981  HD3 LYS    64      45.367  19.255  54.078  1.00  0.00           H  
ATOM    982  HE2 LYS    64      46.097  17.626  55.498  1.00  0.00           H  
ATOM    983  HE3 LYS    64      46.572  18.733  56.774  1.00  0.00           H  
ATOM    984  HZ1 LYS    64      44.357  18.069  57.336  1.00  0.00           H  
ATOM    985  HZ2 LYS    64      44.327  19.607  56.952  1.00  0.00           H  
ATOM    986  HZ3 LYS    64      43.766  18.529  55.848  1.00  0.00           H  
ATOM    987  N   GLN    65      51.029  21.795  56.261  1.00  0.00           N  
ATOM    988  CA  GLN    65      51.802  22.371  57.406  1.00  0.00           C  
ATOM    989  C   GLN    65      53.253  21.740  57.303  1.00  0.00           C  
ATOM    990  O   GLN    65      53.878  21.463  58.334  1.00  0.00           O  
ATOM    991  CB  GLN    65      51.109  22.260  58.770  1.00  0.00           C  
ATOM    992  CG  GLN    65      49.590  22.100  58.950  1.00  0.00           C  
ATOM    993  CD  GLN    65      48.820  23.379  58.730  1.00  0.00           C  
ATOM    994  NE2 GLN    65      47.873  23.805  59.566  1.00  0.00           N  
ATOM    995  OE1 GLN    65      48.938  23.991  57.696  1.00  0.00           O  
ATOM    996  H   GLN    65      50.632  22.469  55.622  1.00  0.00           H  
ATOM    997  HA  GLN    65      51.979  23.435  57.246  1.00  0.00           H  
ATOM    998  HB2 GLN    65      51.559  21.432  59.317  1.00  0.00           H  
ATOM    999  HB3 GLN    65      51.334  23.187  59.298  1.00  0.00           H  
ATOM   1000  HG2 GLN    65      49.275  21.430  58.150  1.00  0.00           H  
ATOM   1001  HG3 GLN    65      49.260  21.549  59.830  1.00  0.00           H  
ATOM   1002 HE21 GLN    65      47.243  24.541  59.280  1.00  0.00           H  
ATOM   1003 HE22 GLN    65      47.704  23.246  60.390  1.00  0.00           H  
ATOM   1004  N   ARG    66      53.806  21.672  56.156  1.00  0.00           N  
ATOM   1005  CA  ARG    66      55.105  21.189  55.876  1.00  0.00           C  
ATOM   1006  C   ARG    66      55.710  22.197  54.883  1.00  0.00           C  
ATOM   1007  O   ARG    66      55.405  22.148  53.741  1.00  0.00           O  
ATOM   1008  CB  ARG    66      55.112  19.625  55.452  1.00  0.00           C  
ATOM   1009  CG  ARG    66      56.533  19.096  55.146  1.00  0.00           C  
ATOM   1010  CD  ARG    66      56.370  17.600  54.880  1.00  0.00           C  
ATOM   1011  NE  ARG    66      57.681  17.073  54.717  1.00  0.00           N  
ATOM   1012  CZ  ARG    66      57.912  15.805  54.662  1.00  0.00           C  
ATOM   1013  NH1 ARG    66      57.001  14.959  54.868  1.00  0.00           N1+
ATOM   1014  NH2 ARG    66      59.101  15.300  54.239  1.00  0.00           N  
ATOM   1015  H   ARG    66      53.296  22.038  55.364  1.00  0.00           H  
ATOM   1016  HA  ARG    66      55.718  21.203  56.776  1.00  0.00           H  
ATOM   1017  HB2 ARG    66      54.697  19.079  56.299  1.00  0.00           H  
ATOM   1018  HB3 ARG    66      54.527  19.557  54.535  1.00  0.00           H  
ATOM   1019  HG2 ARG    66      57.075  19.464  54.275  1.00  0.00           H  
ATOM   1020  HG3 ARG    66      57.099  19.240  56.066  1.00  0.00           H  
ATOM   1021  HD2 ARG    66      55.984  17.177  55.807  1.00  0.00           H  
ATOM   1022  HD3 ARG    66      55.780  17.546  53.964  1.00  0.00           H  
ATOM   1023  HE  ARG    66      58.447  17.730  54.702  1.00  0.00           H  
ATOM   1024 HH11 ARG    66      56.086  15.221  55.207  1.00  0.00           H  
ATOM   1025 HH12 ARG    66      57.169  13.964  54.909  1.00  0.00           H  
ATOM   1026 HH21 ARG    66      59.832  15.922  53.926  1.00  0.00           H  
ATOM   1027 HH22 ARG    66      59.171  14.300  54.111  1.00  0.00           H  
ATOM   1028  N   TRP    67      56.558  23.060  55.376  1.00  0.00           N  
ATOM   1029  CA  TRP    67      57.222  24.120  54.559  1.00  0.00           C  
ATOM   1030  C   TRP    67      58.672  23.695  54.247  1.00  0.00           C  
ATOM   1031  O   TRP    67      59.336  22.981  55.010  1.00  0.00           O  
ATOM   1032  CB  TRP    67      57.161  25.466  55.301  1.00  0.00           C  
ATOM   1033  CG  TRP    67      55.791  26.066  55.652  1.00  0.00           C  
ATOM   1034  CD1 TRP    67      55.111  26.904  54.827  1.00  0.00           C  
ATOM   1035  CD2 TRP    67      54.804  25.689  56.664  1.00  0.00           C  
ATOM   1036  CE2 TRP    67      53.786  26.656  56.620  1.00  0.00           C  
ATOM   1037  CE3 TRP    67      54.725  24.748  57.720  1.00  0.00           C  
ATOM   1038  NE1 TRP    67      54.060  27.373  55.531  1.00  0.00           N  
ATOM   1039  CZ2 TRP    67      52.675  26.616  57.542  1.00  0.00           C  
ATOM   1040  CZ3 TRP    67      53.747  24.775  58.713  1.00  0.00           C  
ATOM   1041  CH2 TRP    67      52.729  25.728  58.661  1.00  0.00           C  
ATOM   1042  H   TRP    67      56.824  23.018  56.349  1.00  0.00           H  
ATOM   1043  HA  TRP    67      56.663  24.187  53.627  1.00  0.00           H  
ATOM   1044  HB2 TRP    67      57.688  25.282  56.237  1.00  0.00           H  
ATOM   1045  HB3 TRP    67      57.665  26.203  54.676  1.00  0.00           H  
ATOM   1046  HD1 TRP    67      55.491  27.420  53.958  1.00  0.00           H  
ATOM   1047  HE1 TRP    67      53.459  28.113  55.200  1.00  0.00           H  
ATOM   1048  HE3 TRP    67      55.514  24.011  57.758  1.00  0.00           H  
ATOM   1049  HZ2 TRP    67      51.840  27.300  57.509  1.00  0.00           H  
ATOM   1050  HZ3 TRP    67      53.789  24.024  59.488  1.00  0.00           H  
ATOM   1051  HH2 TRP    67      51.999  25.716  59.457  1.00  0.00           H  
ATOM   1052  N   LEU    68      59.216  24.283  53.145  1.00  0.00           N  
ATOM   1053  CA  LEU    68      60.559  24.098  52.706  1.00  0.00           C  
ATOM   1054  C   LEU    68      61.482  24.985  53.598  1.00  0.00           C  
ATOM   1055  O   LEU    68      61.076  25.721  54.477  1.00  0.00           O  
ATOM   1056  CB  LEU    68      60.690  24.591  51.280  1.00  0.00           C  
ATOM   1057  CG  LEU    68      60.156  23.503  50.231  1.00  0.00           C  
ATOM   1058  CD1 LEU    68      58.704  23.288  50.206  1.00  0.00           C  
ATOM   1059  CD2 LEU    68      60.538  23.834  48.843  1.00  0.00           C  
ATOM   1060  H   LEU    68      58.591  24.859  52.601  1.00  0.00           H  
ATOM   1061  HA  LEU    68      60.898  23.075  52.873  1.00  0.00           H  
ATOM   1062  HB2 LEU    68      60.307  25.596  51.107  1.00  0.00           H  
ATOM   1063  HB3 LEU    68      61.751  24.614  51.030  1.00  0.00           H  
ATOM   1064  HG  LEU    68      60.657  22.557  50.437  1.00  0.00           H  
ATOM   1065 HD11 LEU    68      58.470  22.538  49.450  1.00  0.00           H  
ATOM   1066 HD12 LEU    68      58.414  22.992  51.215  1.00  0.00           H  
ATOM   1067 HD13 LEU    68      58.017  24.117  50.037  1.00  0.00           H  
ATOM   1068 HD21 LEU    68      59.859  24.586  48.443  1.00  0.00           H  
ATOM   1069 HD22 LEU    68      61.559  24.216  48.859  1.00  0.00           H  
ATOM   1070 HD23 LEU    68      60.505  22.928  48.238  1.00  0.00           H  
ATOM   1071  N   LEU    69      62.811  24.606  53.456  1.00  0.00           N  
ATOM   1072  CA  LEU    69      63.943  25.237  54.239  1.00  0.00           C  
ATOM   1073  C   LEU    69      64.920  25.736  53.188  1.00  0.00           C  
ATOM   1074  O   LEU    69      65.081  25.124  52.114  1.00  0.00           O  
ATOM   1075  CB  LEU    69      64.759  24.222  55.134  1.00  0.00           C  
ATOM   1076  CG  LEU    69      64.087  23.690  56.391  1.00  0.00           C  
ATOM   1077  CD1 LEU    69      64.790  22.411  56.877  1.00  0.00           C  
ATOM   1078  CD2 LEU    69      64.127  24.681  57.517  1.00  0.00           C  
ATOM   1079  H   LEU    69      63.172  23.890  52.842  1.00  0.00           H  
ATOM   1080  HA  LEU    69      63.478  26.076  54.758  1.00  0.00           H  
ATOM   1081  HB2 LEU    69      64.964  23.346  54.520  1.00  0.00           H  
ATOM   1082  HB3 LEU    69      65.701  24.680  55.436  1.00  0.00           H  
ATOM   1083  HG  LEU    69      63.031  23.529  56.175  1.00  0.00           H  
ATOM   1084 HD11 LEU    69      64.449  21.631  56.197  1.00  0.00           H  
ATOM   1085 HD12 LEU    69      65.879  22.445  56.897  1.00  0.00           H  
ATOM   1086 HD13 LEU    69      64.311  22.117  57.811  1.00  0.00           H  
ATOM   1087 HD21 LEU    69      63.482  25.508  57.219  1.00  0.00           H  
ATOM   1088 HD22 LEU    69      63.876  24.274  58.497  1.00  0.00           H  
ATOM   1089 HD23 LEU    69      65.126  25.102  57.626  1.00  0.00           H  
ATOM   1090  N   SER    70      65.541  26.898  53.559  1.00  0.00           N  
ATOM   1091  CA  SER    70      66.658  27.533  52.864  1.00  0.00           C  
ATOM   1092  C   SER    70      67.537  28.423  53.866  1.00  0.00           C  
ATOM   1093  O   SER    70      67.240  28.744  54.957  1.00  0.00           O  
ATOM   1094  CB  SER    70      66.010  28.472  51.821  1.00  0.00           C  
ATOM   1095  OG  SER    70      65.292  29.462  52.378  1.00  0.00           O  
ATOM   1096  H   SER    70      65.281  27.427  54.379  1.00  0.00           H  
ATOM   1097  HA  SER    70      67.217  26.766  52.327  1.00  0.00           H  
ATOM   1098  HB2 SER    70      66.828  28.971  51.303  1.00  0.00           H  
ATOM   1099  HB3 SER    70      65.487  27.813  51.127  1.00  0.00           H  
ATOM   1100  HG  SER    70      64.432  29.183  52.700  1.00  0.00           H  
ATOM   1101  N   PRO    71      68.540  29.101  53.285  1.00  0.00           N  
ATOM   1102  CA  PRO    71      69.241  30.291  53.824  1.00  0.00           C  
ATOM   1103  C   PRO    71      68.457  31.561  53.956  1.00  0.00           C  
ATOM   1104  O   PRO    71      69.017  32.562  54.363  1.00  0.00           O  
ATOM   1105  CB  PRO    71      70.574  30.381  53.049  1.00  0.00           C  
ATOM   1106  CG  PRO    71      70.795  28.933  52.622  1.00  0.00           C  
ATOM   1107  CD  PRO    71      69.428  28.371  52.322  1.00  0.00           C  
ATOM   1108  HA  PRO    71      69.530  29.933  54.813  1.00  0.00           H  
ATOM   1109  HB2 PRO    71      70.310  30.996  52.188  1.00  0.00           H  
ATOM   1110  HB3 PRO    71      71.462  30.711  53.589  1.00  0.00           H  
ATOM   1111  HG2 PRO    71      71.513  28.786  51.815  1.00  0.00           H  
ATOM   1112  HG3 PRO    71      71.160  28.399  53.499  1.00  0.00           H  
ATOM   1113  HD2 PRO    71      69.194  28.721  51.316  1.00  0.00           H  
ATOM   1114  HD3 PRO    71      69.473  27.287  52.428  1.00  0.00           H  
ATOM   1115  N   SER    72      67.153  31.606  53.583  1.00  0.00           N  
ATOM   1116  CA  SER    72      66.198  32.680  53.574  1.00  0.00           C  
ATOM   1117  C   SER    72      64.972  32.389  54.380  1.00  0.00           C  
ATOM   1118  O   SER    72      64.401  33.389  54.876  1.00  0.00           O  
ATOM   1119  CB  SER    72      65.820  32.919  52.208  1.00  0.00           C  
ATOM   1120  OG  SER    72      64.768  33.831  51.906  1.00  0.00           O  
ATOM   1121  H   SER    72      66.821  30.726  53.215  1.00  0.00           H  
ATOM   1122  HA  SER    72      66.778  33.550  53.884  1.00  0.00           H  
ATOM   1123  HB2 SER    72      66.726  33.289  51.729  1.00  0.00           H  
ATOM   1124  HB3 SER    72      65.583  32.011  51.653  1.00  0.00           H  
ATOM   1125  HG  SER    72      64.850  34.057  50.976  1.00  0.00           H  
ATOM   1126  N   THR    73      64.561  31.144  54.587  1.00  0.00           N  
ATOM   1127  CA  THR    73      63.288  30.824  55.322  1.00  0.00           C  
ATOM   1128  C   THR    73      63.440  31.303  56.802  1.00  0.00           C  
ATOM   1129  O   THR    73      64.340  30.794  57.521  1.00  0.00           O  
ATOM   1130  CB  THR    73      62.900  29.336  55.209  1.00  0.00           C  
ATOM   1131  CG2 THR    73      61.497  29.156  55.648  1.00  0.00           C  
ATOM   1132  OG1 THR    73      63.089  28.867  53.876  1.00  0.00           O  
ATOM   1133  H   THR    73      64.970  30.390  54.054  1.00  0.00           H  
ATOM   1134  HA  THR    73      62.456  31.380  54.890  1.00  0.00           H  
ATOM   1135  HB  THR    73      63.589  28.815  55.874  1.00  0.00           H  
ATOM   1136  HG1 THR    73      62.239  28.635  53.494  1.00  0.00           H  
ATOM   1137 HG21 THR    73      61.208  28.218  55.174  1.00  0.00           H  
ATOM   1138 HG22 THR    73      61.592  29.141  56.734  1.00  0.00           H  
ATOM   1139 HG23 THR    73      60.845  29.892  55.178  1.00  0.00           H  
ATOM   1140  N   THR    74      62.595  32.236  57.219  1.00  0.00           N  
ATOM   1141  CA  THR    74      62.643  32.934  58.577  1.00  0.00           C  
ATOM   1142  C   THR    74      61.190  33.179  58.989  1.00  0.00           C  
ATOM   1143  O   THR    74      60.364  33.721  58.204  1.00  0.00           O  
ATOM   1144  CB  THR    74      63.273  34.307  58.419  1.00  0.00           C  
ATOM   1145  CG2 THR    74      63.673  34.765  59.812  1.00  0.00           C  
ATOM   1146  OG1 THR    74      64.451  34.245  57.673  1.00  0.00           O  
ATOM   1147  H   THR    74      61.890  32.555  56.571  1.00  0.00           H  
ATOM   1148  HA  THR    74      63.098  32.338  59.368  1.00  0.00           H  
ATOM   1149  HB  THR    74      62.579  34.908  57.832  1.00  0.00           H  
ATOM   1150  HG1 THR    74      64.286  33.957  56.772  1.00  0.00           H  
ATOM   1151 HG21 THR    74      64.251  33.995  60.323  1.00  0.00           H  
ATOM   1152 HG22 THR    74      64.220  35.699  59.683  1.00  0.00           H  
ATOM   1153 HG23 THR    74      62.844  35.003  60.478  1.00  0.00           H  
ATOM   1154  N   LEU    75      60.887  32.627  60.181  1.00  0.00           N  
ATOM   1155  CA  LEU    75      59.583  32.843  60.773  1.00  0.00           C  
ATOM   1156  C   LEU    75      59.435  34.285  61.431  1.00  0.00           C  
ATOM   1157  O   LEU    75      60.199  34.700  62.301  1.00  0.00           O  
ATOM   1158  CB  LEU    75      59.460  31.813  61.960  1.00  0.00           C  
ATOM   1159  CG  LEU    75      59.595  30.319  61.525  1.00  0.00           C  
ATOM   1160  CD1 LEU    75      59.816  29.508  62.783  1.00  0.00           C  
ATOM   1161  CD2 LEU    75      58.244  30.002  60.897  1.00  0.00           C  
ATOM   1162  H   LEU    75      61.620  32.138  60.674  1.00  0.00           H  
ATOM   1163  HA  LEU    75      58.792  32.684  60.040  1.00  0.00           H  
ATOM   1164  HB2 LEU    75      60.192  32.040  62.735  1.00  0.00           H  
ATOM   1165  HB3 LEU    75      58.482  31.920  62.430  1.00  0.00           H  
ATOM   1166  HG  LEU    75      60.398  30.121  60.815  1.00  0.00           H  
ATOM   1167 HD11 LEU    75      58.925  29.567  63.408  1.00  0.00           H  
ATOM   1168 HD12 LEU    75      60.016  28.463  62.545  1.00  0.00           H  
ATOM   1169 HD13 LEU    75      60.631  29.949  63.357  1.00  0.00           H  
ATOM   1170 HD21 LEU    75      58.168  30.618  60.002  1.00  0.00           H  
ATOM   1171 HD22 LEU    75      58.350  28.947  60.641  1.00  0.00           H  
ATOM   1172 HD23 LEU    75      57.397  30.125  61.571  1.00  0.00           H  
ATOM   1173  N   ARG    76      58.274  34.982  61.223  1.00  0.00           N  
ATOM   1174  CA  ARG    76      57.888  35.961  62.203  1.00  0.00           C  
ATOM   1175  C   ARG    76      57.053  35.362  63.288  1.00  0.00           C  
ATOM   1176  O   ARG    76      56.057  34.691  62.990  1.00  0.00           O  
ATOM   1177  CB  ARG    76      57.153  37.137  61.512  1.00  0.00           C  
ATOM   1178  CG  ARG    76      57.225  38.342  62.445  1.00  0.00           C  
ATOM   1179  CD  ARG    76      56.803  39.667  61.735  1.00  0.00           C  
ATOM   1180  NE  ARG    76      55.421  39.679  61.222  1.00  0.00           N  
ATOM   1181  CZ  ARG    76      54.701  40.682  60.695  1.00  0.00           C  
ATOM   1182  NH1 ARG    76      55.109  41.894  60.615  1.00  0.00           N1+
ATOM   1183  NH2 ARG    76      53.535  40.438  60.174  1.00  0.00           N  
ATOM   1184  H   ARG    76      57.600  34.628  60.558  1.00  0.00           H  
ATOM   1185  HA  ARG    76      58.811  36.241  62.712  1.00  0.00           H  
ATOM   1186  HB2 ARG    76      57.669  37.435  60.599  1.00  0.00           H  
ATOM   1187  HB3 ARG    76      56.117  36.919  61.254  1.00  0.00           H  
ATOM   1188  HG2 ARG    76      56.604  38.062  63.296  1.00  0.00           H  
ATOM   1189  HG3 ARG    76      58.271  38.498  62.709  1.00  0.00           H  
ATOM   1190  HD2 ARG    76      57.094  40.482  62.398  1.00  0.00           H  
ATOM   1191  HD3 ARG    76      57.530  39.667  60.923  1.00  0.00           H  
ATOM   1192  HE  ARG    76      54.860  38.847  61.340  1.00  0.00           H  
ATOM   1193 HH11 ARG    76      56.038  42.229  60.826  1.00  0.00           H  
ATOM   1194 HH12 ARG    76      54.596  42.595  60.100  1.00  0.00           H  
ATOM   1195 HH21 ARG    76      53.212  39.481  60.147  1.00  0.00           H  
ATOM   1196 HH22 ARG    76      52.837  41.144  59.991  1.00  0.00           H  
ATOM   1197  N   VAL    77      57.498  35.621  64.495  1.00  0.00           N  
ATOM   1198  CA  VAL    77      56.764  35.296  65.747  1.00  0.00           C  
ATOM   1199  C   VAL    77      56.163  36.597  66.330  1.00  0.00           C  
ATOM   1200  O   VAL    77      56.824  37.610  66.397  1.00  0.00           O  
ATOM   1201  CB  VAL    77      57.635  34.625  66.742  1.00  0.00           C  
ATOM   1202  CG1 VAL    77      56.585  34.104  67.841  1.00  0.00           C  
ATOM   1203  CG2 VAL    77      58.360  33.318  66.244  1.00  0.00           C  
ATOM   1204  H   VAL    77      58.251  36.288  64.582  1.00  0.00           H  
ATOM   1205  HA  VAL    77      55.931  34.624  65.541  1.00  0.00           H  
ATOM   1206  HB  VAL    77      58.253  35.444  67.110  1.00  0.00           H  
ATOM   1207 HG11 VAL    77      55.743  33.578  67.391  1.00  0.00           H  
ATOM   1208 HG12 VAL    77      57.006  33.307  68.454  1.00  0.00           H  
ATOM   1209 HG13 VAL    77      56.147  34.930  68.401  1.00  0.00           H  
ATOM   1210 HG21 VAL    77      58.949  32.854  67.035  1.00  0.00           H  
ATOM   1211 HG22 VAL    77      57.650  32.573  65.887  1.00  0.00           H  
ATOM   1212 HG23 VAL    77      58.973  33.561  65.376  1.00  0.00           H  
ATOM   1213  N   THR    78      54.884  36.531  66.743  1.00  0.00           N  
ATOM   1214  CA  THR    78      54.043  37.592  67.363  1.00  0.00           C  
ATOM   1215  C   THR    78      53.196  37.148  68.634  1.00  0.00           C  
ATOM   1216  O   THR    78      52.852  35.977  68.731  1.00  0.00           O  
ATOM   1217  CB  THR    78      52.890  38.037  66.338  1.00  0.00           C  
ATOM   1218  CG2 THR    78      51.838  39.066  66.972  1.00  0.00           C  
ATOM   1219  OG1 THR    78      53.469  38.542  65.237  1.00  0.00           O  
ATOM   1220  H   THR    78      54.349  35.694  66.559  1.00  0.00           H  
ATOM   1221  HA  THR    78      54.567  38.527  67.560  1.00  0.00           H  
ATOM   1222  HB  THR    78      52.386  37.150  65.955  1.00  0.00           H  
ATOM   1223  HG1 THR    78      53.782  37.779  64.746  1.00  0.00           H  
ATOM   1224 HG21 THR    78      51.386  39.591  66.130  1.00  0.00           H  
ATOM   1225 HG22 THR    78      51.076  38.560  67.565  1.00  0.00           H  
ATOM   1226 HG23 THR    78      52.390  39.772  67.592  1.00  0.00           H  
ATOM   1227  N   MET    79      52.874  37.987  69.602  1.00  0.00           N  
ATOM   1228  CA  MET    79      51.888  37.856  70.600  1.00  0.00           C  
ATOM   1229  C   MET    79      51.168  39.177  70.740  1.00  0.00           C  
ATOM   1230  O   MET    79      51.737  40.230  70.473  1.00  0.00           O  
ATOM   1231  CB  MET    79      52.449  37.306  71.934  1.00  0.00           C  
ATOM   1232  CG  MET    79      52.949  35.885  71.869  1.00  0.00           C  
ATOM   1233  SD  MET    79      53.679  35.183  73.404  1.00  0.00           S  
ATOM   1234  CE  MET    79      52.348  34.958  74.588  1.00  0.00           C  
ATOM   1235  H   MET    79      53.259  38.917  69.524  1.00  0.00           H  
ATOM   1236  HA  MET    79      51.103  37.132  70.381  1.00  0.00           H  
ATOM   1237  HB2 MET    79      53.287  37.927  72.251  1.00  0.00           H  
ATOM   1238  HB3 MET    79      51.745  37.297  72.765  1.00  0.00           H  
ATOM   1239  HG2 MET    79      52.163  35.213  71.524  1.00  0.00           H  
ATOM   1240  HG3 MET    79      53.761  35.891  71.141  1.00  0.00           H  
ATOM   1241  HE1 MET    79      51.796  34.038  74.393  1.00  0.00           H  
ATOM   1242  HE2 MET    79      52.731  34.879  75.605  1.00  0.00           H  
ATOM   1243  HE3 MET    79      51.768  35.879  74.531  1.00  0.00           H  
ATOM   1244  N   SER    80      50.050  39.219  71.471  1.00  0.00           N  
ATOM   1245  CA  SER    80      49.154  40.376  71.551  1.00  0.00           C  
ATOM   1246  C   SER    80      48.420  40.623  72.933  1.00  0.00           C  
ATOM   1247  O   SER    80      47.706  41.573  73.041  1.00  0.00           O  
ATOM   1248  CB  SER    80      48.145  40.310  70.332  1.00  0.00           C  
ATOM   1249  OG  SER    80      47.372  39.093  70.383  1.00  0.00           O  
ATOM   1250  H   SER    80      49.649  38.364  71.828  1.00  0.00           H  
ATOM   1251  HA  SER    80      49.734  41.298  71.547  1.00  0.00           H  
ATOM   1252  HB2 SER    80      47.427  41.122  70.450  1.00  0.00           H  
ATOM   1253  HB3 SER    80      48.628  40.453  69.366  1.00  0.00           H  
ATOM   1254  HG  SER    80      46.712  39.213  71.070  1.00  0.00           H  
ATOM   1255  N   GLN    81      48.813  39.832  73.964  1.00  0.00           N  
ATOM   1256  CA  GLN    81      48.420  40.020  75.377  1.00  0.00           C  
ATOM   1257  C   GLN    81      49.617  39.617  76.260  1.00  0.00           C  
ATOM   1258  O   GLN    81      50.434  38.806  75.831  1.00  0.00           O  
ATOM   1259  CB  GLN    81      47.119  39.200  75.865  1.00  0.00           C  
ATOM   1260  CG  GLN    81      45.922  39.548  75.008  1.00  0.00           C  
ATOM   1261  CD  GLN    81      45.717  38.692  73.826  1.00  0.00           C  
ATOM   1262  NE2 GLN    81      45.455  37.347  74.092  1.00  0.00           N  
ATOM   1263  OE1 GLN    81      45.921  38.990  72.632  1.00  0.00           O  
ATOM   1264  H   GLN    81      49.576  39.207  73.745  1.00  0.00           H  
ATOM   1265  HA  GLN    81      48.140  41.069  75.471  1.00  0.00           H  
ATOM   1266  HB2 GLN    81      47.294  38.125  75.919  1.00  0.00           H  
ATOM   1267  HB3 GLN    81      46.928  39.468  76.904  1.00  0.00           H  
ATOM   1268  HG2 GLN    81      45.024  39.466  75.620  1.00  0.00           H  
ATOM   1269  HG3 GLN    81      46.088  40.591  74.739  1.00  0.00           H  
ATOM   1270 HE21 GLN    81      45.323  36.837  73.230  1.00  0.00           H  
ATOM   1271 HE22 GLN    81      45.267  37.002  75.022  1.00  0.00           H  
ATOM   1272  N   ALA    82      49.758  40.145  77.500  1.00  0.00           N  
ATOM   1273  CA  ALA    82      50.764  39.593  78.440  1.00  0.00           C  
ATOM   1274  C   ALA    82      50.633  38.122  78.659  1.00  0.00           C  
ATOM   1275  O   ALA    82      49.604  37.464  78.602  1.00  0.00           O  
ATOM   1276  CB  ALA    82      50.779  40.374  79.735  1.00  0.00           C  
ATOM   1277  H   ALA    82      49.318  41.014  77.766  1.00  0.00           H  
ATOM   1278  HA  ALA    82      51.775  39.799  78.091  1.00  0.00           H  
ATOM   1279  HB1 ALA    82      51.665  40.051  80.281  1.00  0.00           H  
ATOM   1280  HB2 ALA    82      50.827  41.424  79.446  1.00  0.00           H  
ATOM   1281  HB3 ALA    82      49.871  40.158  80.298  1.00  0.00           H  
ATOM   1282  N   SER    83      51.823  37.494  79.019  1.00  0.00           N  
ATOM   1283  CA  SER    83      51.807  36.161  79.612  1.00  0.00           C  
ATOM   1284  C   SER    83      51.514  36.124  81.077  1.00  0.00           C  
ATOM   1285  O   SER    83      51.931  37.015  81.837  1.00  0.00           O  
ATOM   1286  CB  SER    83      53.173  35.477  79.393  1.00  0.00           C  
ATOM   1287  OG  SER    83      53.445  35.309  77.989  1.00  0.00           O  
ATOM   1288  H   SER    83      52.677  38.022  78.907  1.00  0.00           H  
ATOM   1289  HA  SER    83      51.049  35.543  79.131  1.00  0.00           H  
ATOM   1290  HB2 SER    83      54.039  36.014  79.779  1.00  0.00           H  
ATOM   1291  HB3 SER    83      53.225  34.468  79.804  1.00  0.00           H  
ATOM   1292  HG  SER    83      53.114  34.469  77.664  1.00  0.00           H  
ATOM   1293  N   THR    84      50.738  35.178  81.574  1.00  0.00           N  
ATOM   1294  CA  THR    84      50.171  35.069  82.951  1.00  0.00           C  
ATOM   1295  C   THR    84      51.116  34.288  83.914  1.00  0.00           C  
ATOM   1296  O   THR    84      50.920  34.334  85.142  1.00  0.00           O  
ATOM   1297  CB  THR    84      48.798  34.545  82.976  1.00  0.00           C  
ATOM   1298  CG2 THR    84      47.626  35.438  82.535  1.00  0.00           C  
ATOM   1299  OG1 THR    84      48.714  33.297  82.329  1.00  0.00           O  
ATOM   1300  H   THR    84      50.479  34.431  80.946  1.00  0.00           H  
ATOM   1301  HA  THR    84      50.122  36.071  83.377  1.00  0.00           H  
ATOM   1302  HB  THR    84      48.486  34.243  83.976  1.00  0.00           H  
ATOM   1303  HG1 THR    84      48.753  32.520  82.893  1.00  0.00           H  
ATOM   1304 HG21 THR    84      47.768  36.511  82.665  1.00  0.00           H  
ATOM   1305 HG22 THR    84      47.490  35.206  81.479  1.00  0.00           H  
ATOM   1306 HG23 THR    84      46.767  35.215  83.168  1.00  0.00           H  
ATOM   1307  N   GLU    85      52.017  33.490  83.436  1.00  0.00           N  
ATOM   1308  CA  GLU    85      52.991  32.686  84.234  1.00  0.00           C  
ATOM   1309  C   GLU    85      54.232  32.525  83.304  1.00  0.00           C  
ATOM   1310  O   GLU    85      53.991  32.380  82.097  1.00  0.00           O  
ATOM   1311  CB  GLU    85      52.460  31.351  84.641  1.00  0.00           C  
ATOM   1312  CG  GLU    85      53.580  30.315  84.904  1.00  0.00           C  
ATOM   1313  CD  GLU    85      53.192  29.306  85.974  1.00  0.00           C  
ATOM   1314  OE1 GLU    85      52.980  28.120  85.648  1.00  0.00           O  
ATOM   1315  OE2 GLU    85      53.238  29.607  87.198  1.00  0.00           O1-
ATOM   1316  H   GLU    85      52.260  33.464  82.456  1.00  0.00           H  
ATOM   1317  HA  GLU    85      53.274  33.290  85.096  1.00  0.00           H  
ATOM   1318  HB2 GLU    85      51.792  31.326  85.501  1.00  0.00           H  
ATOM   1319  HB3 GLU    85      51.825  30.973  83.840  1.00  0.00           H  
ATOM   1320  HG2 GLU    85      53.887  29.779  84.005  1.00  0.00           H  
ATOM   1321  HG3 GLU    85      54.400  30.865  85.366  1.00  0.00           H  
ATOM   1322  N   ALA    86      55.451  32.547  83.851  1.00  0.00           N  
ATOM   1323  CA  ALA    86      56.583  32.445  82.910  1.00  0.00           C  
ATOM   1324  C   ALA    86      56.735  31.148  82.054  1.00  0.00           C  
ATOM   1325  O   ALA    86      56.457  30.020  82.468  1.00  0.00           O  
ATOM   1326  CB  ALA    86      57.862  32.722  83.725  1.00  0.00           C  
ATOM   1327  H   ALA    86      55.594  32.521  84.850  1.00  0.00           H  
ATOM   1328  HA  ALA    86      56.413  33.248  82.193  1.00  0.00           H  
ATOM   1329  HB1 ALA    86      58.188  31.894  84.355  1.00  0.00           H  
ATOM   1330  HB2 ALA    86      58.605  32.939  82.957  1.00  0.00           H  
ATOM   1331  HB3 ALA    86      57.709  33.553  84.415  1.00  0.00           H  
ATOM   1332  N   SER    87      57.086  31.378  80.773  1.00  0.00           N  
ATOM   1333  CA  SER    87      57.271  30.325  79.779  1.00  0.00           C  
ATOM   1334  C   SER    87      56.037  29.339  79.649  1.00  0.00           C  
ATOM   1335  O   SER    87      56.145  28.201  79.261  1.00  0.00           O  
ATOM   1336  CB  SER    87      58.593  29.590  80.029  1.00  0.00           C  
ATOM   1337  OG  SER    87      59.639  30.467  79.659  1.00  0.00           O  
ATOM   1338  H   SER    87      57.412  32.310  80.561  1.00  0.00           H  
ATOM   1339  HA  SER    87      57.266  30.710  78.759  1.00  0.00           H  
ATOM   1340  HB2 SER    87      58.608  29.229  81.057  1.00  0.00           H  
ATOM   1341  HB3 SER    87      58.675  28.735  79.357  1.00  0.00           H  
ATOM   1342  HG  SER    87      60.359  30.180  80.226  1.00  0.00           H  
ATOM   1343  N   SER    88      54.832  29.816  79.999  1.00  0.00           N  
ATOM   1344  CA  SER    88      53.519  29.178  79.755  1.00  0.00           C  
ATOM   1345  C   SER    88      53.165  29.109  78.275  1.00  0.00           C  
ATOM   1346  O   SER    88      52.231  28.360  77.936  1.00  0.00           O  
ATOM   1347  CB  SER    88      52.313  29.825  80.491  1.00  0.00           C  
ATOM   1348  OG  SER    88      52.159  31.233  80.276  1.00  0.00           O  
ATOM   1349  H   SER    88      54.911  30.723  80.438  1.00  0.00           H  
ATOM   1350  HA  SER    88      53.598  28.165  80.148  1.00  0.00           H  
ATOM   1351  HB2 SER    88      51.394  29.298  80.236  1.00  0.00           H  
ATOM   1352  HB3 SER    88      52.402  29.719  81.572  1.00  0.00           H  
ATOM   1353  HG  SER    88      52.965  31.619  80.626  1.00  0.00           H  
ATOM   1354  N   ASP    89      53.819  29.867  77.449  1.00  0.00           N  
ATOM   1355  CA  ASP    89      53.646  29.928  75.995  1.00  0.00           C  
ATOM   1356  C   ASP    89      54.869  29.390  75.161  1.00  0.00           C  
ATOM   1357  O   ASP    89      56.006  29.787  75.418  1.00  0.00           O  
ATOM   1358  CB  ASP    89      53.362  31.372  75.531  1.00  0.00           C  
ATOM   1359  CG  ASP    89      52.324  32.205  76.312  1.00  0.00           C  
ATOM   1360  OD1 ASP    89      52.689  33.055  77.126  1.00  0.00           O  
ATOM   1361  OD2 ASP    89      51.126  31.833  76.243  1.00  0.00           O1-
ATOM   1362  H   ASP    89      54.548  30.448  77.837  1.00  0.00           H  
ATOM   1363  HA  ASP    89      52.780  29.358  75.660  1.00  0.00           H  
ATOM   1364  HB2 ASP    89      54.269  31.967  75.639  1.00  0.00           H  
ATOM   1365  HB3 ASP    89      53.189  31.455  74.458  1.00  0.00           H  
ATOM   1366  N   LYS    90      54.674  28.554  74.136  1.00  0.00           N  
ATOM   1367  CA  LYS    90      55.766  27.899  73.406  1.00  0.00           C  
ATOM   1368  C   LYS    90      55.519  27.775  71.887  1.00  0.00           C  
ATOM   1369  O   LYS    90      54.367  27.713  71.399  1.00  0.00           O  
ATOM   1370  CB  LYS    90      55.955  26.475  74.042  1.00  0.00           C  
ATOM   1371  CG  LYS    90      57.335  25.814  73.654  1.00  0.00           C  
ATOM   1372  CD  LYS    90      57.621  24.332  74.013  1.00  0.00           C  
ATOM   1373  CE  LYS    90      59.008  23.956  73.515  1.00  0.00           C  
ATOM   1374  NZ  LYS    90      59.360  22.507  73.863  1.00  0.00           N1+
ATOM   1375  H   LYS    90      53.724  28.283  73.927  1.00  0.00           H  
ATOM   1376  HA  LYS    90      56.727  28.396  73.539  1.00  0.00           H  
ATOM   1377  HB2 LYS    90      55.756  26.538  75.112  1.00  0.00           H  
ATOM   1378  HB3 LYS    90      55.123  25.909  73.623  1.00  0.00           H  
ATOM   1379  HG2 LYS    90      57.441  25.934  72.576  1.00  0.00           H  
ATOM   1380  HG3 LYS    90      58.242  26.269  74.053  1.00  0.00           H  
ATOM   1381  HD2 LYS    90      57.549  24.204  75.093  1.00  0.00           H  
ATOM   1382  HD3 LYS    90      56.908  23.636  73.571  1.00  0.00           H  
ATOM   1383  HE2 LYS    90      59.106  23.907  72.431  1.00  0.00           H  
ATOM   1384  HE3 LYS    90      59.747  24.648  73.919  1.00  0.00           H  
ATOM   1385  HZ1 LYS    90      59.276  22.373  74.860  1.00  0.00           H  
ATOM   1386  HZ2 LYS    90      58.616  21.914  73.523  1.00  0.00           H  
ATOM   1387  HZ3 LYS    90      60.228  22.176  73.466  1.00  0.00           H  
ATOM   1388  N   VAL    91      56.601  27.672  71.120  1.00  0.00           N  
ATOM   1389  CA  VAL    91      56.625  27.221  69.685  1.00  0.00           C  
ATOM   1390  C   VAL    91      57.527  25.951  69.606  1.00  0.00           C  
ATOM   1391  O   VAL    91      58.753  26.029  69.933  1.00  0.00           O  
ATOM   1392  CB  VAL    91      57.147  28.349  68.760  1.00  0.00           C  
ATOM   1393  CG1 VAL    91      57.345  27.836  67.332  1.00  0.00           C  
ATOM   1394  CG2 VAL    91      56.229  29.590  68.596  1.00  0.00           C  
ATOM   1395  H   VAL    91      57.492  27.936  71.516  1.00  0.00           H  
ATOM   1396  HA  VAL    91      55.591  26.960  69.461  1.00  0.00           H  
ATOM   1397  HB  VAL    91      58.120  28.635  69.159  1.00  0.00           H  
ATOM   1398 HG11 VAL    91      57.502  28.721  66.715  1.00  0.00           H  
ATOM   1399 HG12 VAL    91      58.204  27.184  67.171  1.00  0.00           H  
ATOM   1400 HG13 VAL    91      56.512  27.446  66.747  1.00  0.00           H  
ATOM   1401 HG21 VAL    91      56.106  30.107  69.548  1.00  0.00           H  
ATOM   1402 HG22 VAL    91      56.586  30.333  67.882  1.00  0.00           H  
ATOM   1403 HG23 VAL    91      55.241  29.212  68.335  1.00  0.00           H  
ATOM   1404  N   THR    92      57.126  24.941  68.933  1.00  0.00           N  
ATOM   1405  CA  THR    92      58.001  23.784  68.607  1.00  0.00           C  
ATOM   1406  C   THR    92      58.011  23.428  67.039  1.00  0.00           C  
ATOM   1407  O   THR    92      56.884  23.386  66.472  1.00  0.00           O  
ATOM   1408  CB  THR    92      57.504  22.592  69.386  1.00  0.00           C  
ATOM   1409  CG2 THR    92      58.103  21.168  68.993  1.00  0.00           C  
ATOM   1410  OG1 THR    92      57.647  22.844  70.759  1.00  0.00           O  
ATOM   1411  H   THR    92      56.174  24.970  68.599  1.00  0.00           H  
ATOM   1412  HA  THR    92      59.039  23.866  68.929  1.00  0.00           H  
ATOM   1413  HB  THR    92      56.445  22.641  69.135  1.00  0.00           H  
ATOM   1414  HG1 THR    92      56.999  23.541  70.885  1.00  0.00           H  
ATOM   1415 HG21 THR    92      57.947  20.509  69.848  1.00  0.00           H  
ATOM   1416 HG22 THR    92      57.594  20.765  68.117  1.00  0.00           H  
ATOM   1417 HG23 THR    92      59.150  21.300  68.721  1.00  0.00           H  
ATOM   1418  N   VAL    93      59.185  23.242  66.477  1.00  0.00           N  
ATOM   1419  CA  VAL    93      59.380  22.886  65.029  1.00  0.00           C  
ATOM   1420  C   VAL    93      59.971  21.500  64.842  1.00  0.00           C  
ATOM   1421  O   VAL    93      60.725  21.055  65.718  1.00  0.00           O  
ATOM   1422  CB  VAL    93      60.322  23.915  64.321  1.00  0.00           C  
ATOM   1423  CG1 VAL    93      59.774  25.331  64.531  1.00  0.00           C  
ATOM   1424  CG2 VAL    93      61.773  23.948  64.817  1.00  0.00           C  
ATOM   1425  H   VAL    93      59.940  23.071  67.125  1.00  0.00           H  
ATOM   1426  HA  VAL    93      58.412  23.001  64.541  1.00  0.00           H  
ATOM   1427  HB  VAL    93      60.311  23.716  63.249  1.00  0.00           H  
ATOM   1428 HG11 VAL    93      58.713  25.342  64.282  1.00  0.00           H  
ATOM   1429 HG12 VAL    93      59.817  25.651  65.572  1.00  0.00           H  
ATOM   1430 HG13 VAL    93      60.251  26.065  63.882  1.00  0.00           H  
ATOM   1431 HG21 VAL    93      61.805  24.316  65.843  1.00  0.00           H  
ATOM   1432 HG22 VAL    93      62.264  22.976  64.757  1.00  0.00           H  
ATOM   1433 HG23 VAL    93      62.401  24.640  64.257  1.00  0.00           H  
ATOM   1434  N   ASN    94      59.473  20.758  63.846  1.00  0.00           N  
ATOM   1435  CA  ASN    94      59.730  19.365  63.631  1.00  0.00           C  
ATOM   1436  C   ASN    94      60.232  19.125  62.137  1.00  0.00           C  
ATOM   1437  O   ASN    94      59.551  19.486  61.227  1.00  0.00           O  
ATOM   1438  CB  ASN    94      58.419  18.676  63.871  1.00  0.00           C  
ATOM   1439  CG  ASN    94      57.931  18.904  65.253  1.00  0.00           C  
ATOM   1440  ND2 ASN    94      58.263  17.962  66.147  1.00  0.00           N  
ATOM   1441  OD1 ASN    94      57.326  19.855  65.609  1.00  0.00           O  
ATOM   1442  H   ASN    94      58.702  21.089  63.282  1.00  0.00           H  
ATOM   1443  HA  ASN    94      60.482  18.983  64.322  1.00  0.00           H  
ATOM   1444  HB2 ASN    94      57.728  19.148  63.174  1.00  0.00           H  
ATOM   1445  HB3 ASN    94      58.506  17.603  63.699  1.00  0.00           H  
ATOM   1446 HD21 ASN    94      58.140  18.189  67.124  1.00  0.00           H  
ATOM   1447 HD22 ASN    94      58.911  17.254  65.832  1.00  0.00           H  
ATOM   1448  N   TYR    95      61.440  18.646  61.960  1.00  0.00           N  
ATOM   1449  CA  TYR    95      62.165  18.524  60.672  1.00  0.00           C  
ATOM   1450  C   TYR    95      62.025  17.177  60.012  1.00  0.00           C  
ATOM   1451  O   TYR    95      61.966  16.071  60.568  1.00  0.00           O  
ATOM   1452  CB  TYR    95      63.657  18.875  60.985  1.00  0.00           C  
ATOM   1453  CG  TYR    95      63.949  20.181  61.565  1.00  0.00           C  
ATOM   1454  CD1 TYR    95      63.808  21.383  60.811  1.00  0.00           C  
ATOM   1455  CD2 TYR    95      64.336  20.279  62.945  1.00  0.00           C  
ATOM   1456  CE1 TYR    95      64.168  22.588  61.391  1.00  0.00           C  
ATOM   1457  CE2 TYR    95      64.622  21.484  63.517  1.00  0.00           C  
ATOM   1458  CZ  TYR    95      64.483  22.695  62.740  1.00  0.00           C  
ATOM   1459  OH  TYR    95      64.955  23.827  63.282  1.00  0.00           O  
ATOM   1460  H   TYR    95      61.895  18.204  62.745  1.00  0.00           H  
ATOM   1461  HA  TYR    95      61.906  19.312  59.965  1.00  0.00           H  
ATOM   1462  HB2 TYR    95      64.133  18.148  61.643  1.00  0.00           H  
ATOM   1463  HB3 TYR    95      64.192  18.887  60.035  1.00  0.00           H  
ATOM   1464  HD1 TYR    95      63.610  21.255  59.757  1.00  0.00           H  
ATOM   1465  HD2 TYR    95      64.463  19.345  63.471  1.00  0.00           H  
ATOM   1466  HE1 TYR    95      64.022  23.495  60.824  1.00  0.00           H  
ATOM   1467  HE2 TYR    95      65.097  21.571  64.483  1.00  0.00           H  
ATOM   1468  HH  TYR    95      65.047  24.575  62.687  1.00  0.00           H  
ATOM   1469  N   TYR    96      62.186  17.184  58.680  1.00  0.00           N  
ATOM   1470  CA  TYR    96      61.862  15.985  57.778  1.00  0.00           C  
ATOM   1471  C   TYR    96      62.648  16.083  56.437  1.00  0.00           C  
ATOM   1472  O   TYR    96      63.088  17.160  56.004  1.00  0.00           O  
ATOM   1473  CB  TYR    96      60.361  16.047  57.349  1.00  0.00           C  
ATOM   1474  CG  TYR    96      59.369  15.745  58.533  1.00  0.00           C  
ATOM   1475  CD1 TYR    96      58.812  16.791  59.385  1.00  0.00           C  
ATOM   1476  CD2 TYR    96      58.904  14.443  58.695  1.00  0.00           C  
ATOM   1477  CE1 TYR    96      57.764  16.500  60.202  1.00  0.00           C  
ATOM   1478  CE2 TYR    96      57.912  14.170  59.588  1.00  0.00           C  
ATOM   1479  CZ  TYR    96      57.322  15.200  60.401  1.00  0.00           C  
ATOM   1480  OH  TYR    96      56.540  14.886  61.365  1.00  0.00           O  
ATOM   1481  H   TYR    96      62.324  18.086  58.247  1.00  0.00           H  
ATOM   1482  HA  TYR    96      62.175  15.020  58.175  1.00  0.00           H  
ATOM   1483  HB2 TYR    96      60.129  17.046  56.980  1.00  0.00           H  
ATOM   1484  HB3 TYR    96      60.146  15.354  56.535  1.00  0.00           H  
ATOM   1485  HD1 TYR    96      59.176  17.807  59.365  1.00  0.00           H  
ATOM   1486  HD2 TYR    96      59.327  13.713  58.021  1.00  0.00           H  
ATOM   1487  HE1 TYR    96      57.294  17.278  60.786  1.00  0.00           H  
ATOM   1488  HE2 TYR    96      57.552  13.175  59.806  1.00  0.00           H  
ATOM   1489  HH  TYR    96      56.055  15.642  61.704  1.00  0.00           H  
ATOM   1490  N   ASP    97      62.616  14.984  55.661  1.00  0.00           N  
ATOM   1491  CA  ASP    97      63.154  15.049  54.333  1.00  0.00           C  
ATOM   1492  C   ASP    97      62.400  15.948  53.390  1.00  0.00           C  
ATOM   1493  O   ASP    97      61.396  16.555  53.721  1.00  0.00           O  
ATOM   1494  CB  ASP    97      62.919  13.586  53.835  1.00  0.00           C  
ATOM   1495  CG  ASP    97      63.549  13.421  52.450  1.00  0.00           C  
ATOM   1496  OD1 ASP    97      62.944  12.978  51.460  1.00  0.00           O  
ATOM   1497  OD2 ASP    97      64.663  13.963  52.288  1.00  0.00           O1-
ATOM   1498  H   ASP    97      62.346  14.084  56.032  1.00  0.00           H  
ATOM   1499  HA  ASP    97      64.232  15.212  54.312  1.00  0.00           H  
ATOM   1500  HB2 ASP    97      63.422  12.882  54.497  1.00  0.00           H  
ATOM   1501  HB3 ASP    97      61.862  13.357  53.694  1.00  0.00           H  
ATOM   1502  N   GLU    98      62.706  16.064  52.100  1.00  0.00           N  
ATOM   1503  CA  GLU    98      61.926  16.620  50.987  1.00  0.00           C  
ATOM   1504  C   GLU    98      60.676  15.870  50.481  1.00  0.00           C  
ATOM   1505  O   GLU    98      59.684  16.546  50.061  1.00  0.00           O  
ATOM   1506  CB  GLU    98      62.825  16.970  49.819  1.00  0.00           C  
ATOM   1507  CG  GLU    98      63.338  15.695  49.094  1.00  0.00           C  
ATOM   1508  CD  GLU    98      64.550  16.020  48.209  1.00  0.00           C  
ATOM   1509  OE1 GLU    98      65.686  15.534  48.399  1.00  0.00           O  
ATOM   1510  OE2 GLU    98      64.334  16.720  47.194  1.00  0.00           O1-
ATOM   1511  H   GLU    98      63.531  15.558  51.809  1.00  0.00           H  
ATOM   1512  HA  GLU    98      61.551  17.573  51.360  1.00  0.00           H  
ATOM   1513  HB2 GLU    98      62.218  17.461  49.059  1.00  0.00           H  
ATOM   1514  HB3 GLU    98      63.555  17.645  50.267  1.00  0.00           H  
ATOM   1515  HG2 GLU    98      63.485  14.955  49.880  1.00  0.00           H  
ATOM   1516  HG3 GLU    98      62.619  15.235  48.416  1.00  0.00           H  
ATOM   1517  N   GLU    99      60.609  14.569  50.644  1.00  0.00           N  
ATOM   1518  CA  GLU    99      59.505  13.643  50.174  1.00  0.00           C  
ATOM   1519  C   GLU    99      59.233  12.442  51.073  1.00  0.00           C  
ATOM   1520  O   GLU    99      58.082  11.922  51.140  1.00  0.00           O  
ATOM   1521  CB  GLU    99      59.919  13.257  48.750  1.00  0.00           C  
ATOM   1522  CG  GLU    99      58.917  12.298  48.055  1.00  0.00           C  
ATOM   1523  CD  GLU    99      57.508  12.840  47.786  1.00  0.00           C  
ATOM   1524  OE1 GLU    99      57.296  14.049  47.720  1.00  0.00           O  
ATOM   1525  OE2 GLU    99      56.543  12.075  47.557  1.00  0.00           O1-
ATOM   1526  H   GLU    99      61.440  14.085  50.953  1.00  0.00           H  
ATOM   1527  HA  GLU    99      58.612  14.247  50.015  1.00  0.00           H  
ATOM   1528  HB2 GLU    99      60.172  14.077  48.079  1.00  0.00           H  
ATOM   1529  HB3 GLU    99      60.837  12.697  48.929  1.00  0.00           H  
ATOM   1530  HG2 GLU    99      59.339  12.004  47.094  1.00  0.00           H  
ATOM   1531  HG3 GLU    99      58.841  11.381  48.638  1.00  0.00           H  
ATOM   1532  N   GLY   100      60.201  12.013  51.892  1.00  0.00           N  
ATOM   1533  CA  GLY   100      60.004  11.028  53.047  1.00  0.00           C  
ATOM   1534  C   GLY   100      59.214  11.391  54.346  1.00  0.00           C  
ATOM   1535  O   GLY   100      59.061  12.583  54.587  1.00  0.00           O  
ATOM   1536  H   GLY   100      61.099  12.313  51.541  1.00  0.00           H  
ATOM   1537  HA2 GLY   100      59.454  10.183  52.634  1.00  0.00           H  
ATOM   1538  HA3 GLY   100      60.979  10.652  53.357  1.00  0.00           H  
ATOM   1539  N   SER   101      58.776  10.435  55.141  1.00  0.00           N  
ATOM   1540  CA  SER   101      57.818  10.737  56.184  1.00  0.00           C  
ATOM   1541  C   SER   101      58.266  10.495  57.604  1.00  0.00           C  
ATOM   1542  O   SER   101      57.414  10.472  58.536  1.00  0.00           O  
ATOM   1543  CB  SER   101      56.636   9.842  55.789  1.00  0.00           C  
ATOM   1544  OG  SER   101      55.517  10.145  56.533  1.00  0.00           O  
ATOM   1545  H   SER   101      58.873   9.469  54.861  1.00  0.00           H  
ATOM   1546  HA  SER   101      57.460  11.766  56.156  1.00  0.00           H  
ATOM   1547  HB2 SER   101      56.419  10.071  54.745  1.00  0.00           H  
ATOM   1548  HB3 SER   101      56.804   8.778  55.954  1.00  0.00           H  
ATOM   1549  HG  SER   101      55.380   9.582  57.299  1.00  0.00           H  
ATOM   1550  N   ILE   102      59.532  10.429  57.932  1.00  0.00           N  
ATOM   1551  CA  ILE   102      60.034  10.218  59.308  1.00  0.00           C  
ATOM   1552  C   ILE   102      60.599  11.544  59.968  1.00  0.00           C  
ATOM   1553  O   ILE   102      61.589  12.083  59.409  1.00  0.00           O  
ATOM   1554  CB  ILE   102      61.125   9.108  59.312  1.00  0.00           C  
ATOM   1555  CG1 ILE   102      60.686   7.703  58.718  1.00  0.00           C  
ATOM   1556  CG2 ILE   102      61.745   8.884  60.704  1.00  0.00           C  
ATOM   1557  CD1 ILE   102      59.308   7.290  59.153  1.00  0.00           C  
ATOM   1558  H   ILE   102      60.229  10.607  57.224  1.00  0.00           H  
ATOM   1559  HA  ILE   102      59.217   9.811  59.905  1.00  0.00           H  
ATOM   1560  HB  ILE   102      62.003   9.361  58.718  1.00  0.00           H  
ATOM   1561 HG12 ILE   102      60.570   7.706  57.634  1.00  0.00           H  
ATOM   1562 HG13 ILE   102      61.375   6.964  59.127  1.00  0.00           H  
ATOM   1563 HG21 ILE   102      62.389   9.723  60.968  1.00  0.00           H  
ATOM   1564 HG22 ILE   102      60.889   8.718  61.358  1.00  0.00           H  
ATOM   1565 HG23 ILE   102      62.232   7.909  60.690  1.00  0.00           H  
ATOM   1566 HD11 ILE   102      58.509   8.000  58.940  1.00  0.00           H  
ATOM   1567 HD12 ILE   102      59.132   6.252  58.872  1.00  0.00           H  
ATOM   1568 HD13 ILE   102      59.333   7.180  60.237  1.00  0.00           H  
ATOM   1569  N   PRO   103      60.037  11.996  61.110  1.00  0.00           N  
ATOM   1570  CA  PRO   103      60.609  13.149  61.953  1.00  0.00           C  
ATOM   1571  C   PRO   103      62.048  12.780  62.258  1.00  0.00           C  
ATOM   1572  O   PRO   103      62.280  11.681  62.871  1.00  0.00           O  
ATOM   1573  CB  PRO   103      59.731  13.241  63.171  1.00  0.00           C  
ATOM   1574  CG  PRO   103      59.219  11.774  63.309  1.00  0.00           C  
ATOM   1575  CD  PRO   103      59.027  11.258  61.897  1.00  0.00           C  
ATOM   1576  HA  PRO   103      60.478  14.150  61.541  1.00  0.00           H  
ATOM   1577  HB2 PRO   103      60.223  13.651  64.053  1.00  0.00           H  
ATOM   1578  HB3 PRO   103      58.817  13.792  62.949  1.00  0.00           H  
ATOM   1579  HG2 PRO   103      59.960  11.191  63.856  1.00  0.00           H  
ATOM   1580  HG3 PRO   103      58.231  11.860  63.762  1.00  0.00           H  
ATOM   1581  HD2 PRO   103      59.073  10.169  61.872  1.00  0.00           H  
ATOM   1582  HD3 PRO   103      58.041  11.497  61.496  1.00  0.00           H  
ATOM   1583  N   ILE   104      63.028  13.684  62.028  1.00  0.00           N  
ATOM   1584  CA  ILE   104      64.440  13.577  62.190  1.00  0.00           C  
ATOM   1585  C   ILE   104      64.995  14.107  63.504  1.00  0.00           C  
ATOM   1586  O   ILE   104      65.605  13.386  64.272  1.00  0.00           O  
ATOM   1587  CB  ILE   104      65.235  14.219  60.952  1.00  0.00           C  
ATOM   1588  CG1 ILE   104      64.690  13.996  59.524  1.00  0.00           C  
ATOM   1589  CG2 ILE   104      66.651  13.688  61.022  1.00  0.00           C  
ATOM   1590  CD1 ILE   104      65.376  14.920  58.518  1.00  0.00           C  
ATOM   1591  H   ILE   104      62.719  14.611  61.773  1.00  0.00           H  
ATOM   1592  HA  ILE   104      64.762  12.542  62.072  1.00  0.00           H  
ATOM   1593  HB  ILE   104      65.167  15.296  61.101  1.00  0.00           H  
ATOM   1594 HG12 ILE   104      64.821  12.920  59.408  1.00  0.00           H  
ATOM   1595 HG13 ILE   104      63.641  14.279  59.604  1.00  0.00           H  
ATOM   1596 HG21 ILE   104      67.131  13.895  61.979  1.00  0.00           H  
ATOM   1597 HG22 ILE   104      66.757  12.654  60.693  1.00  0.00           H  
ATOM   1598 HG23 ILE   104      67.332  14.271  60.401  1.00  0.00           H  
ATOM   1599 HD11 ILE   104      65.198  15.946  58.841  1.00  0.00           H  
ATOM   1600 HD12 ILE   104      66.409  14.588  58.413  1.00  0.00           H  
ATOM   1601 HD13 ILE   104      64.899  14.754  57.553  1.00  0.00           H  
ATOM   1602  N   ASP   105      64.730  15.384  63.706  1.00  0.00           N  
ATOM   1603  CA  ASP   105      64.957  15.931  65.019  1.00  0.00           C  
ATOM   1604  C   ASP   105      63.907  17.090  65.173  1.00  0.00           C  
ATOM   1605  O   ASP   105      63.207  17.364  64.274  1.00  0.00           O  
ATOM   1606  CB  ASP   105      66.316  16.492  65.211  1.00  0.00           C  
ATOM   1607  CG  ASP   105      66.937  16.448  66.585  1.00  0.00           C  
ATOM   1608  OD1 ASP   105      66.083  16.354  67.538  1.00  0.00           O  
ATOM   1609  OD2 ASP   105      68.169  16.419  66.782  1.00  0.00           O1-
ATOM   1610  H   ASP   105      64.310  16.022  63.045  1.00  0.00           H  
ATOM   1611  HA  ASP   105      64.746  15.229  65.825  1.00  0.00           H  
ATOM   1612  HB2 ASP   105      67.056  15.901  64.672  1.00  0.00           H  
ATOM   1613  HB3 ASP   105      66.288  17.543  64.926  1.00  0.00           H  
ATOM   1614  N   GLN   106      63.725  17.695  66.359  1.00  0.00           N  
ATOM   1615  CA  GLN   106      62.890  18.892  66.635  1.00  0.00           C  
ATOM   1616  C   GLN   106      63.674  19.947  67.368  1.00  0.00           C  
ATOM   1617  O   GLN   106      64.797  19.689  67.967  1.00  0.00           O  
ATOM   1618  CB  GLN   106      61.690  18.417  67.448  1.00  0.00           C  
ATOM   1619  CG  GLN   106      62.067  17.935  68.835  1.00  0.00           C  
ATOM   1620  CD  GLN   106      62.384  18.967  69.919  1.00  0.00           C  
ATOM   1621  NE2 GLN   106      63.272  18.581  70.836  1.00  0.00           N  
ATOM   1622  OE1 GLN   106      61.708  19.971  70.200  1.00  0.00           O  
ATOM   1623  H   GLN   106      64.414  17.508  67.074  1.00  0.00           H  
ATOM   1624  HA  GLN   106      62.513  19.417  65.758  1.00  0.00           H  
ATOM   1625  HB2 GLN   106      60.959  19.207  67.621  1.00  0.00           H  
ATOM   1626  HB3 GLN   106      61.120  17.709  66.846  1.00  0.00           H  
ATOM   1627  HG2 GLN   106      61.176  17.398  69.161  1.00  0.00           H  
ATOM   1628  HG3 GLN   106      62.874  17.211  68.730  1.00  0.00           H  
ATOM   1629 HE21 GLN   106      63.491  19.075  71.689  1.00  0.00           H  
ATOM   1630 HE22 GLN   106      64.012  18.013  70.450  1.00  0.00           H  
ATOM   1631  N   ALA   107      63.156  21.201  67.488  1.00  0.00           N  
ATOM   1632  CA  ALA   107      63.679  22.354  68.288  1.00  0.00           C  
ATOM   1633  C   ALA   107      62.483  23.275  68.707  1.00  0.00           C  
ATOM   1634  O   ALA   107      61.362  23.039  68.222  1.00  0.00           O  
ATOM   1635  CB  ALA   107      64.658  23.146  67.481  1.00  0.00           C  
ATOM   1636  H   ALA   107      62.212  21.348  67.159  1.00  0.00           H  
ATOM   1637  HA  ALA   107      64.243  22.019  69.159  1.00  0.00           H  
ATOM   1638  HB1 ALA   107      64.363  23.219  66.434  1.00  0.00           H  
ATOM   1639  HB2 ALA   107      64.734  24.161  67.871  1.00  0.00           H  
ATOM   1640  HB3 ALA   107      65.620  22.642  67.579  1.00  0.00           H  
ATOM   1641  N   GLY   108      62.753  24.315  69.509  1.00  0.00           N  
ATOM   1642  CA  GLY   108      61.741  25.242  70.018  1.00  0.00           C  
ATOM   1643  C   GLY   108      62.111  26.600  70.693  1.00  0.00           C  
ATOM   1644  O   GLY   108      63.272  26.963  70.865  1.00  0.00           O  
ATOM   1645  H   GLY   108      63.685  24.438  69.878  1.00  0.00           H  
ATOM   1646  HA2 GLY   108      61.142  25.548  69.160  1.00  0.00           H  
ATOM   1647  HA3 GLY   108      61.097  24.702  70.713  1.00  0.00           H  
ATOM   1648  N   LEU   109      61.074  27.333  71.030  1.00  0.00           N  
ATOM   1649  CA  LEU   109      61.103  28.644  71.677  1.00  0.00           C  
ATOM   1650  C   LEU   109      59.941  28.825  72.697  1.00  0.00           C  
ATOM   1651  O   LEU   109      58.788  28.981  72.298  1.00  0.00           O  
ATOM   1652  CB  LEU   109      61.195  29.695  70.561  1.00  0.00           C  
ATOM   1653  CG  LEU   109      61.329  31.169  70.943  1.00  0.00           C  
ATOM   1654  CD1 LEU   109      62.745  31.468  71.495  1.00  0.00           C  
ATOM   1655  CD2 LEU   109      61.038  32.130  69.777  1.00  0.00           C  
ATOM   1656  H   LEU   109      60.190  26.877  70.856  1.00  0.00           H  
ATOM   1657  HA  LEU   109      62.026  28.754  72.247  1.00  0.00           H  
ATOM   1658  HB2 LEU   109      62.055  29.446  69.940  1.00  0.00           H  
ATOM   1659  HB3 LEU   109      60.299  29.613  69.946  1.00  0.00           H  
ATOM   1660  HG  LEU   109      60.631  31.319  71.766  1.00  0.00           H  
ATOM   1661 HD11 LEU   109      62.806  32.497  71.850  1.00  0.00           H  
ATOM   1662 HD12 LEU   109      62.948  30.832  72.357  1.00  0.00           H  
ATOM   1663 HD13 LEU   109      63.486  31.359  70.703  1.00  0.00           H  
ATOM   1664 HD21 LEU   109      60.013  32.032  69.417  1.00  0.00           H  
ATOM   1665 HD22 LEU   109      61.253  33.155  70.080  1.00  0.00           H  
ATOM   1666 HD23 LEU   109      61.681  31.930  68.919  1.00  0.00           H  
ATOM   1667  N   PHE   110      60.314  28.997  73.971  1.00  0.00           N  
ATOM   1668  CA  PHE   110      59.458  29.499  75.003  1.00  0.00           C  
ATOM   1669  C   PHE   110      59.348  31.080  74.885  1.00  0.00           C  
ATOM   1670  O   PHE   110      60.375  31.758  74.859  1.00  0.00           O  
ATOM   1671  CB  PHE   110      59.886  29.080  76.394  1.00  0.00           C  
ATOM   1672  CG  PHE   110      60.012  27.560  76.592  1.00  0.00           C  
ATOM   1673  CD1 PHE   110      61.232  26.939  76.547  1.00  0.00           C  
ATOM   1674  CD2 PHE   110      58.929  26.810  77.054  1.00  0.00           C  
ATOM   1675  CE1 PHE   110      61.413  25.522  76.807  1.00  0.00           C  
ATOM   1676  CE2 PHE   110      59.068  25.522  77.543  1.00  0.00           C  
ATOM   1677  CZ  PHE   110      60.265  24.853  77.344  1.00  0.00           C  
ATOM   1678  H   PHE   110      61.310  28.939  74.131  1.00  0.00           H  
ATOM   1679  HA  PHE   110      58.468  29.044  74.971  1.00  0.00           H  
ATOM   1680  HB2 PHE   110      60.869  29.484  76.638  1.00  0.00           H  
ATOM   1681  HB3 PHE   110      59.290  29.580  77.158  1.00  0.00           H  
ATOM   1682  HD1 PHE   110      62.130  27.447  76.228  1.00  0.00           H  
ATOM   1683  HD2 PHE   110      57.984  27.294  77.256  1.00  0.00           H  
ATOM   1684  HE1 PHE   110      62.373  25.029  76.755  1.00  0.00           H  
ATOM   1685  HE2 PHE   110      58.205  25.028  77.966  1.00  0.00           H  
ATOM   1686  HZ  PHE   110      60.402  23.856  77.734  1.00  0.00           H  
ATOM   1687  N   LEU   111      58.207  31.676  75.245  1.00  0.00           N  
ATOM   1688  CA  LEU   111      57.962  33.162  75.126  1.00  0.00           C  
ATOM   1689  C   LEU   111      57.301  33.615  76.441  1.00  0.00           C  
ATOM   1690  O   LEU   111      56.538  32.893  77.111  1.00  0.00           O  
ATOM   1691  CB  LEU   111      57.153  33.566  73.870  1.00  0.00           C  
ATOM   1692  CG  LEU   111      57.747  33.011  72.524  1.00  0.00           C  
ATOM   1693  CD1 LEU   111      57.003  31.789  72.091  1.00  0.00           C  
ATOM   1694  CD2 LEU   111      57.773  34.025  71.369  1.00  0.00           C  
ATOM   1695  H   LEU   111      57.407  31.103  75.472  1.00  0.00           H  
ATOM   1696  HA  LEU   111      58.934  33.634  74.984  1.00  0.00           H  
ATOM   1697  HB2 LEU   111      56.152  33.179  74.059  1.00  0.00           H  
ATOM   1698  HB3 LEU   111      57.068  34.651  73.807  1.00  0.00           H  
ATOM   1699  HG  LEU   111      58.802  32.801  72.696  1.00  0.00           H  
ATOM   1700 HD11 LEU   111      57.402  31.442  71.138  1.00  0.00           H  
ATOM   1701 HD12 LEU   111      57.133  30.992  72.823  1.00  0.00           H  
ATOM   1702 HD13 LEU   111      55.973  32.146  72.112  1.00  0.00           H  
ATOM   1703 HD21 LEU   111      56.753  34.358  71.178  1.00  0.00           H  
ATOM   1704 HD22 LEU   111      58.455  34.808  71.699  1.00  0.00           H  
ATOM   1705 HD23 LEU   111      58.292  33.662  70.482  1.00  0.00           H  
ATOM   1706  N   THR   112      57.722  34.832  76.775  1.00  0.00           N  
ATOM   1707  CA  THR   112      57.267  35.658  77.925  1.00  0.00           C  
ATOM   1708  C   THR   112      56.826  37.040  77.501  1.00  0.00           C  
ATOM   1709  O   THR   112      57.684  37.899  77.409  1.00  0.00           O  
ATOM   1710  CB  THR   112      58.190  35.652  79.193  1.00  0.00           C  
ATOM   1711  CG2 THR   112      57.487  36.344  80.421  1.00  0.00           C  
ATOM   1712  OG1 THR   112      58.428  34.292  79.473  1.00  0.00           O  
ATOM   1713  H   THR   112      58.262  35.340  76.089  1.00  0.00           H  
ATOM   1714  HA  THR   112      56.332  35.253  78.311  1.00  0.00           H  
ATOM   1715  HB  THR   112      59.092  36.244  79.037  1.00  0.00           H  
ATOM   1716  HG1 THR   112      59.090  34.010  78.837  1.00  0.00           H  
ATOM   1717 HG21 THR   112      56.477  35.938  80.479  1.00  0.00           H  
ATOM   1718 HG22 THR   112      58.022  36.100  81.338  1.00  0.00           H  
ATOM   1719 HG23 THR   112      57.410  37.428  80.328  1.00  0.00           H  
ATOM   1720  N   ALA   113      55.558  37.310  77.169  1.00  0.00           N  
ATOM   1721  CA  ALA   113      55.055  38.577  76.625  1.00  0.00           C  
ATOM   1722  C   ALA   113      54.793  39.654  77.721  1.00  0.00           C  
ATOM   1723  O   ALA   113      54.098  39.410  78.713  1.00  0.00           O  
ATOM   1724  CB  ALA   113      53.713  38.343  75.876  1.00  0.00           C  
ATOM   1725  H   ALA   113      54.824  36.638  77.340  1.00  0.00           H  
ATOM   1726  HA  ALA   113      55.773  38.885  75.865  1.00  0.00           H  
ATOM   1727  HB1 ALA   113      53.845  37.892  74.892  1.00  0.00           H  
ATOM   1728  HB2 ALA   113      53.074  37.669  76.447  1.00  0.00           H  
ATOM   1729  HB3 ALA   113      53.128  39.255  75.751  1.00  0.00           H  
ATOM   1730  N   ILE   114      55.343  40.869  77.504  1.00  0.00           N  
ATOM   1731  CA  ILE   114      55.345  41.955  78.503  1.00  0.00           C  
ATOM   1732  C   ILE   114      55.024  43.357  77.954  1.00  0.00           C  
ATOM   1733  O   ILE   114      55.284  43.572  76.764  1.00  0.00           O  
ATOM   1734  CB  ILE   114      56.739  42.031  79.187  1.00  0.00           C  
ATOM   1735  CG1 ILE   114      57.901  42.616  78.305  1.00  0.00           C  
ATOM   1736  CG2 ILE   114      57.240  40.751  79.766  1.00  0.00           C  
ATOM   1737  CD1 ILE   114      59.145  43.050  79.053  1.00  0.00           C  
ATOM   1738  H   ILE   114      55.792  40.977  76.606  1.00  0.00           H  
ATOM   1739  HA  ILE   114      54.555  41.681  79.202  1.00  0.00           H  
ATOM   1740  HB  ILE   114      56.609  42.725  80.018  1.00  0.00           H  
ATOM   1741 HG12 ILE   114      58.086  41.870  77.532  1.00  0.00           H  
ATOM   1742 HG13 ILE   114      57.475  43.442  77.736  1.00  0.00           H  
ATOM   1743 HG21 ILE   114      56.416  40.093  80.044  1.00  0.00           H  
ATOM   1744 HG22 ILE   114      57.862  40.248  79.025  1.00  0.00           H  
ATOM   1745 HG23 ILE   114      57.807  40.879  80.688  1.00  0.00           H  
ATOM   1746 HD11 ILE   114      58.869  43.678  79.901  1.00  0.00           H  
ATOM   1747 HD12 ILE   114      59.808  42.303  79.488  1.00  0.00           H  
ATOM   1748 HD13 ILE   114      59.724  43.700  78.397  1.00  0.00           H  
ATOM   1749  N   GLU   115      54.535  44.295  78.837  1.00  0.00           N  
ATOM   1750  CA  GLU   115      54.568  45.752  78.558  1.00  0.00           C  
ATOM   1751  C   GLU   115      55.615  46.626  79.331  1.00  0.00           C  
ATOM   1752  O   GLU   115      55.832  46.338  80.525  1.00  0.00           O  
ATOM   1753  CB  GLU   115      53.165  46.328  78.842  1.00  0.00           C  
ATOM   1754  CG  GLU   115      51.963  45.640  78.234  1.00  0.00           C  
ATOM   1755  CD  GLU   115      50.648  46.260  78.597  1.00  0.00           C  
ATOM   1756  OE1 GLU   115      49.568  45.629  78.330  1.00  0.00           O  
ATOM   1757  OE2 GLU   115      50.603  47.407  79.106  1.00  0.00           O1-
ATOM   1758  H   GLU   115      54.475  43.986  79.796  1.00  0.00           H  
ATOM   1759  HA  GLU   115      54.672  45.891  77.482  1.00  0.00           H  
ATOM   1760  HB2 GLU   115      53.021  46.365  79.921  1.00  0.00           H  
ATOM   1761  HB3 GLU   115      53.253  47.352  78.476  1.00  0.00           H  
ATOM   1762  HG2 GLU   115      52.130  45.618  77.157  1.00  0.00           H  
ATOM   1763  HG3 GLU   115      51.985  44.588  78.516  1.00  0.00           H  
ATOM   1764  N   ILE   116      56.293  47.597  78.776  1.00  0.00           N  
ATOM   1765  CA  ILE   116      57.285  48.476  79.495  1.00  0.00           C  
ATOM   1766  C   ILE   116      57.386  49.922  78.959  1.00  0.00           C  
ATOM   1767  O   ILE   116      57.417  50.178  77.718  1.00  0.00           O  
ATOM   1768  CB  ILE   116      58.673  47.762  79.576  1.00  0.00           C  
ATOM   1769  CG1 ILE   116      59.795  48.786  80.102  1.00  0.00           C  
ATOM   1770  CG2 ILE   116      59.063  47.147  78.176  1.00  0.00           C  
ATOM   1771  CD1 ILE   116      61.086  48.102  80.400  1.00  0.00           C  
ATOM   1772  H   ILE   116      56.169  47.759  77.787  1.00  0.00           H  
ATOM   1773  HA  ILE   116      56.997  48.664  80.529  1.00  0.00           H  
ATOM   1774  HB  ILE   116      58.622  46.966  80.319  1.00  0.00           H  
ATOM   1775 HG12 ILE   116      59.974  49.485  79.286  1.00  0.00           H  
ATOM   1776 HG13 ILE   116      59.507  49.332  81.001  1.00  0.00           H  
ATOM   1777 HG21 ILE   116      60.110  46.850  78.108  1.00  0.00           H  
ATOM   1778 HG22 ILE   116      58.519  46.205  78.108  1.00  0.00           H  
ATOM   1779 HG23 ILE   116      58.784  47.790  77.342  1.00  0.00           H  
ATOM   1780 HD11 ILE   116      61.684  48.917  80.810  1.00  0.00           H  
ATOM   1781 HD12 ILE   116      61.089  47.383  81.218  1.00  0.00           H  
ATOM   1782 HD13 ILE   116      61.578  47.664  79.532  1.00  0.00           H  
ATOM   1783  N   SER   117      57.266  50.835  79.918  1.00  0.00           N  
ATOM   1784  CA  SER   117      57.555  52.229  79.642  1.00  0.00           C  
ATOM   1785  C   SER   117      57.936  53.111  80.824  1.00  0.00           C  
ATOM   1786  O   SER   117      57.404  52.726  81.868  1.00  0.00           O  
ATOM   1787  CB  SER   117      56.370  52.861  79.085  1.00  0.00           C  
ATOM   1788  OG  SER   117      56.662  54.204  78.616  1.00  0.00           O  
ATOM   1789  H   SER   117      56.995  50.548  80.848  1.00  0.00           H  
ATOM   1790  HA  SER   117      58.406  52.359  78.973  1.00  0.00           H  
ATOM   1791  HB2 SER   117      56.072  52.239  78.241  1.00  0.00           H  
ATOM   1792  HB3 SER   117      55.516  52.971  79.753  1.00  0.00           H  
ATOM   1793  HG  SER   117      56.374  54.760  79.344  1.00  0.00           H  
ATOM   1794  N   LEU   118      58.868  54.126  80.725  1.00  0.00           N  
ATOM   1795  CA  LEU   118      59.365  55.043  81.788  1.00  0.00           C  
ATOM   1796  C   LEU   118      58.688  56.399  81.528  1.00  0.00           C  
ATOM   1797  O   LEU   118      59.116  57.181  80.702  1.00  0.00           O  
ATOM   1798  CB  LEU   118      60.912  55.126  81.584  1.00  0.00           C  
ATOM   1799  CG  LEU   118      61.600  56.018  82.571  1.00  0.00           C  
ATOM   1800  CD1 LEU   118      61.222  55.789  84.028  1.00  0.00           C  
ATOM   1801  CD2 LEU   118      63.090  56.056  82.392  1.00  0.00           C  
ATOM   1802  H   LEU   118      59.229  54.192  79.784  1.00  0.00           H  
ATOM   1803  HA  LEU   118      59.074  54.560  82.721  1.00  0.00           H  
ATOM   1804  HB2 LEU   118      61.319  54.118  81.659  1.00  0.00           H  
ATOM   1805  HB3 LEU   118      60.922  55.315  80.511  1.00  0.00           H  
ATOM   1806  HG  LEU   118      61.174  57.016  82.461  1.00  0.00           H  
ATOM   1807 HD11 LEU   118      62.049  55.867  84.734  1.00  0.00           H  
ATOM   1808 HD12 LEU   118      60.510  56.486  84.470  1.00  0.00           H  
ATOM   1809 HD13 LEU   118      60.824  54.785  84.169  1.00  0.00           H  
ATOM   1810 HD21 LEU   118      63.268  56.031  81.317  1.00  0.00           H  
ATOM   1811 HD22 LEU   118      63.563  56.929  82.843  1.00  0.00           H  
ATOM   1812 HD23 LEU   118      63.572  55.148  82.754  1.00  0.00           H  
ATOM   1813  N   ASP   119      57.580  56.551  82.188  1.00  0.00           N  
ATOM   1814  CA  ASP   119      56.619  57.685  81.995  1.00  0.00           C  
ATOM   1815  C   ASP   119      56.899  58.985  82.744  1.00  0.00           C  
ATOM   1816  O   ASP   119      57.589  58.936  83.729  1.00  0.00           O  
ATOM   1817  CB  ASP   119      55.235  57.176  82.363  1.00  0.00           C  
ATOM   1818  CG  ASP   119      54.757  56.078  81.456  1.00  0.00           C  
ATOM   1819  OD1 ASP   119      55.274  55.858  80.432  1.00  0.00           O  
ATOM   1820  OD2 ASP   119      53.707  55.508  81.832  1.00  0.00           O1-
ATOM   1821  H   ASP   119      57.481  55.908  82.960  1.00  0.00           H  
ATOM   1822  HA  ASP   119      56.551  58.100  80.989  1.00  0.00           H  
ATOM   1823  HB2 ASP   119      55.181  56.801  83.385  1.00  0.00           H  
ATOM   1824  HB3 ASP   119      54.545  58.015  82.280  1.00  0.00           H  
ATOM   1825  N   VAL   120      56.369  60.090  82.180  1.00  0.00           N  
ATOM   1826  CA  VAL   120      56.601  61.502  82.627  1.00  0.00           C  
ATOM   1827  C   VAL   120      55.363  62.354  82.244  1.00  0.00           C  
ATOM   1828  O   VAL   120      54.561  62.081  81.386  1.00  0.00           O  
ATOM   1829  CB  VAL   120      57.868  62.140  81.994  1.00  0.00           C  
ATOM   1830  CG1 VAL   120      59.176  61.848  82.737  1.00  0.00           C  
ATOM   1831  CG2 VAL   120      58.038  61.724  80.590  1.00  0.00           C  
ATOM   1832  H   VAL   120      55.777  59.917  81.381  1.00  0.00           H  
ATOM   1833  HA  VAL   120      56.773  61.593  83.699  1.00  0.00           H  
ATOM   1834  HB  VAL   120      57.652  63.208  81.975  1.00  0.00           H  
ATOM   1835 HG11 VAL   120      59.219  62.317  83.719  1.00  0.00           H  
ATOM   1836 HG12 VAL   120      59.339  60.778  82.867  1.00  0.00           H  
ATOM   1837 HG13 VAL   120      60.035  62.179  82.153  1.00  0.00           H  
ATOM   1838 HG21 VAL   120      58.862  62.276  80.138  1.00  0.00           H  
ATOM   1839 HG22 VAL   120      58.168  60.658  80.405  1.00  0.00           H  
ATOM   1840 HG23 VAL   120      57.177  62.095  80.033  1.00  0.00           H  
ATOM   1841  N   ASP   121      55.196  63.483  82.992  1.00  0.00           N  
ATOM   1842  CA  ASP   121      54.413  64.669  82.573  1.00  0.00           C  
ATOM   1843  C   ASP   121      54.984  65.237  81.262  1.00  0.00           C  
ATOM   1844  O   ASP   121      55.517  66.377  81.237  1.00  0.00           O  
ATOM   1845  CB  ASP   121      54.292  65.715  83.599  1.00  0.00           C  
ATOM   1846  CG  ASP   121      53.347  66.926  83.265  1.00  0.00           C  
ATOM   1847  OD1 ASP   121      52.382  66.875  82.460  1.00  0.00           O  
ATOM   1848  OD2 ASP   121      53.740  68.035  83.673  1.00  0.00           O1-
ATOM   1849  H   ASP   121      55.823  63.583  83.778  1.00  0.00           H  
ATOM   1850  HA  ASP   121      53.380  64.385  82.376  1.00  0.00           H  
ATOM   1851  HB2 ASP   121      53.930  65.215  84.498  1.00  0.00           H  
ATOM   1852  HB3 ASP   121      55.309  66.032  83.828  1.00  0.00           H  
ATOM   1853  N   ALA   122      54.741  64.595  80.100  1.00  0.00           N  
ATOM   1854  CA  ALA   122      55.142  65.109  78.847  1.00  0.00           C  
ATOM   1855  C   ALA   122      54.423  66.430  78.409  1.00  0.00           C  
ATOM   1856  O   ALA   122      55.089  67.221  77.807  1.00  0.00           O  
ATOM   1857  CB  ALA   122      54.901  63.993  77.834  1.00  0.00           C  
ATOM   1858  H   ALA   122      54.346  63.669  80.182  1.00  0.00           H  
ATOM   1859  HA  ALA   122      56.158  65.505  78.837  1.00  0.00           H  
ATOM   1860  HB1 ALA   122      53.868  63.674  77.967  1.00  0.00           H  
ATOM   1861  HB2 ALA   122      55.237  64.373  76.869  1.00  0.00           H  
ATOM   1862  HB3 ALA   122      55.595  63.220  78.165  1.00  0.00           H  
ATOM   1863  N   ASP   123      53.138  66.532  78.690  1.00  0.00           N  
ATOM   1864  CA  ASP   123      52.252  67.634  78.257  1.00  0.00           C  
ATOM   1865  C   ASP   123      52.204  68.829  79.200  1.00  0.00           C  
ATOM   1866  O   ASP   123      51.484  69.805  78.974  1.00  0.00           O  
ATOM   1867  CB  ASP   123      51.057  67.063  77.587  1.00  0.00           C  
ATOM   1868  CG  ASP   123      49.878  66.914  78.555  1.00  0.00           C  
ATOM   1869  OD1 ASP   123      48.814  66.558  78.061  1.00  0.00           O  
ATOM   1870  OD2 ASP   123      50.022  67.026  79.770  1.00  0.00           O1-
ATOM   1871  H   ASP   123      52.709  65.749  79.162  1.00  0.00           H  
ATOM   1872  HA  ASP   123      52.732  68.198  77.457  1.00  0.00           H  
ATOM   1873  HB2 ASP   123      50.769  67.751  76.792  1.00  0.00           H  
ATOM   1874  HB3 ASP   123      51.298  66.112  77.112  1.00  0.00           H  
ATOM   1875  N   ARG   124      53.079  68.786  80.225  1.00  0.00           N  
ATOM   1876  CA  ARG   124      53.400  69.920  81.125  1.00  0.00           C  
ATOM   1877  C   ARG   124      52.257  70.465  81.914  1.00  0.00           C  
ATOM   1878  O   ARG   124      51.950  71.650  81.751  1.00  0.00           O  
ATOM   1879  CB  ARG   124      54.113  70.910  80.314  1.00  0.00           C  
ATOM   1880  CG  ARG   124      55.417  70.428  79.632  1.00  0.00           C  
ATOM   1881  CD  ARG   124      55.910  71.479  78.562  1.00  0.00           C  
ATOM   1882  NE  ARG   124      57.043  70.783  77.946  1.00  0.00           N  
ATOM   1883  CZ  ARG   124      57.506  71.245  76.799  1.00  0.00           C  
ATOM   1884  NH1 ARG   124      56.999  72.189  76.127  1.00  0.00           N1+
ATOM   1885  NH2 ARG   124      58.575  70.598  76.293  1.00  0.00           N  
ATOM   1886  H   ARG   124      53.750  68.039  80.330  1.00  0.00           H  
ATOM   1887  HA  ARG   124      54.116  69.524  81.844  1.00  0.00           H  
ATOM   1888  HB2 ARG   124      53.371  71.225  79.581  1.00  0.00           H  
ATOM   1889  HB3 ARG   124      54.308  71.830  80.865  1.00  0.00           H  
ATOM   1890  HG2 ARG   124      56.213  70.470  80.375  1.00  0.00           H  
ATOM   1891  HG3 ARG   124      55.326  69.453  79.153  1.00  0.00           H  
ATOM   1892  HD2 ARG   124      55.111  71.706  77.856  1.00  0.00           H  
ATOM   1893  HD3 ARG   124      56.230  72.411  79.029  1.00  0.00           H  
ATOM   1894  HE  ARG   124      57.179  69.840  78.282  1.00  0.00           H  
ATOM   1895 HH11 ARG   124      56.105  72.619  76.316  1.00  0.00           H  
ATOM   1896 HH12 ARG   124      57.542  72.497  75.333  1.00  0.00           H  
ATOM   1897 HH21 ARG   124      58.875  69.790  76.820  1.00  0.00           H  
ATOM   1898 HH22 ARG   124      59.105  70.976  75.520  1.00  0.00           H  
ATOM   1899  N   ASP   125      51.725  69.715  82.793  1.00  0.00           N  
ATOM   1900  CA  ASP   125      50.584  70.167  83.646  1.00  0.00           C  
ATOM   1901  C   ASP   125      50.580  69.556  85.067  1.00  0.00           C  
ATOM   1902  O   ASP   125      49.685  69.704  85.869  1.00  0.00           O  
ATOM   1903  CB  ASP   125      49.204  69.891  83.019  1.00  0.00           C  
ATOM   1904  CG  ASP   125      48.776  68.438  82.937  1.00  0.00           C  
ATOM   1905  OD1 ASP   125      47.581  68.192  82.794  1.00  0.00           O  
ATOM   1906  OD2 ASP   125      49.588  67.486  83.037  1.00  0.00           O1-
ATOM   1907  H   ASP   125      52.029  68.753  82.816  1.00  0.00           H  
ATOM   1908  HA  ASP   125      50.642  71.244  83.803  1.00  0.00           H  
ATOM   1909  HB2 ASP   125      48.452  70.397  83.625  1.00  0.00           H  
ATOM   1910  HB3 ASP   125      49.279  70.314  82.017  1.00  0.00           H  
ATOM   1911  N   GLY   126      51.699  68.860  85.375  1.00  0.00           N  
ATOM   1912  CA  GLY   126      52.010  68.261  86.658  1.00  0.00           C  
ATOM   1913  C   GLY   126      51.643  66.715  86.733  1.00  0.00           C  
ATOM   1914  O   GLY   126      52.170  65.911  87.455  1.00  0.00           O  
ATOM   1915  H   GLY   126      52.457  68.780  84.712  1.00  0.00           H  
ATOM   1916  HA2 GLY   126      53.054  68.440  86.913  1.00  0.00           H  
ATOM   1917  HA3 GLY   126      51.427  68.730  87.451  1.00  0.00           H  
ATOM   1918  N   VAL   127      50.799  66.313  85.737  1.00  0.00           N  
ATOM   1919  CA  VAL   127      50.190  64.978  85.840  1.00  0.00           C  
ATOM   1920  C   VAL   127      50.759  64.028  84.752  1.00  0.00           C  
ATOM   1921  O   VAL   127      50.945  64.292  83.550  1.00  0.00           O  
ATOM   1922  CB  VAL   127      48.633  65.068  85.794  1.00  0.00           C  
ATOM   1923  CG1 VAL   127      47.881  63.761  85.480  1.00  0.00           C  
ATOM   1924  CG2 VAL   127      48.127  65.675  87.125  1.00  0.00           C  
ATOM   1925  H   VAL   127      50.284  67.058  85.289  1.00  0.00           H  
ATOM   1926  HA  VAL   127      50.440  64.531  86.802  1.00  0.00           H  
ATOM   1927  HB  VAL   127      48.342  65.815  85.055  1.00  0.00           H  
ATOM   1928 HG11 VAL   127      46.813  63.893  85.653  1.00  0.00           H  
ATOM   1929 HG12 VAL   127      48.152  63.425  84.479  1.00  0.00           H  
ATOM   1930 HG13 VAL   127      48.193  63.019  86.214  1.00  0.00           H  
ATOM   1931 HG21 VAL   127      47.046  65.745  87.002  1.00  0.00           H  
ATOM   1932 HG22 VAL   127      48.315  65.059  88.004  1.00  0.00           H  
ATOM   1933 HG23 VAL   127      48.496  66.697  87.211  1.00  0.00           H  
ATOM   1934  N   VAL   128      51.241  62.868  85.240  1.00  0.00           N  
ATOM   1935  CA  VAL   128      52.027  61.906  84.374  1.00  0.00           C  
ATOM   1936  C   VAL   128      51.236  61.319  83.190  1.00  0.00           C  
ATOM   1937  O   VAL   128      50.185  60.707  83.361  1.00  0.00           O  
ATOM   1938  CB  VAL   128      52.740  60.803  85.157  1.00  0.00           C  
ATOM   1939  CG1 VAL   128      53.452  59.695  84.435  1.00  0.00           C  
ATOM   1940  CG2 VAL   128      53.751  61.558  86.014  1.00  0.00           C  
ATOM   1941  H   VAL   128      51.036  62.673  86.209  1.00  0.00           H  
ATOM   1942  HA  VAL   128      52.732  62.539  83.835  1.00  0.00           H  
ATOM   1943  HB  VAL   128      52.004  60.331  85.808  1.00  0.00           H  
ATOM   1944 HG11 VAL   128      53.895  59.025  85.173  1.00  0.00           H  
ATOM   1945 HG12 VAL   128      52.692  59.190  83.839  1.00  0.00           H  
ATOM   1946 HG13 VAL   128      54.173  60.092  83.720  1.00  0.00           H  
ATOM   1947 HG21 VAL   128      54.369  62.251  85.443  1.00  0.00           H  
ATOM   1948 HG22 VAL   128      53.224  62.005  86.857  1.00  0.00           H  
ATOM   1949 HG23 VAL   128      54.416  60.871  86.537  1.00  0.00           H  
ATOM   1950  N   GLU   129      51.784  61.419  81.931  1.00  0.00           N  
ATOM   1951  CA  GLU   129      51.220  60.741  80.729  1.00  0.00           C  
ATOM   1952  C   GLU   129      51.580  59.220  80.691  1.00  0.00           C  
ATOM   1953  O   GLU   129      52.763  58.836  80.769  1.00  0.00           O  
ATOM   1954  CB  GLU   129      51.821  61.419  79.415  1.00  0.00           C  
ATOM   1955  CG  GLU   129      51.061  62.655  78.849  1.00  0.00           C  
ATOM   1956  CD  GLU   129      50.911  63.677  79.882  1.00  0.00           C  
ATOM   1957  OE1 GLU   129      49.856  63.822  80.473  1.00  0.00           O  
ATOM   1958  OE2 GLU   129      51.795  64.549  80.164  1.00  0.00           O1-
ATOM   1959  H   GLU   129      52.590  61.992  81.729  1.00  0.00           H  
ATOM   1960  HA  GLU   129      50.134  60.784  80.648  1.00  0.00           H  
ATOM   1961  HB2 GLU   129      52.893  61.577  79.533  1.00  0.00           H  
ATOM   1962  HB3 GLU   129      51.636  60.670  78.644  1.00  0.00           H  
ATOM   1963  HG2 GLU   129      51.577  63.030  77.964  1.00  0.00           H  
ATOM   1964  HG3 GLU   129      50.084  62.312  78.510  1.00  0.00           H  
ATOM   1965  N   LYS   130      50.609  58.335  80.612  1.00  0.00           N  
ATOM   1966  CA  LYS   130      50.813  56.890  80.347  1.00  0.00           C  
ATOM   1967  C   LYS   130      51.283  56.772  78.877  1.00  0.00           C  
ATOM   1968  O   LYS   130      50.567  57.120  77.905  1.00  0.00           O  
ATOM   1969  CB  LYS   130      49.468  56.158  80.473  1.00  0.00           C  
ATOM   1970  CG  LYS   130      49.151  55.743  81.962  1.00  0.00           C  
ATOM   1971  CD  LYS   130      47.751  55.310  82.149  1.00  0.00           C  
ATOM   1972  CE  LYS   130      47.672  53.898  81.507  1.00  0.00           C  
ATOM   1973  NZ  LYS   130      46.442  53.161  81.825  1.00  0.00           N1+
ATOM   1974  H   LYS   130      49.646  58.629  80.696  1.00  0.00           H  
ATOM   1975  HA  LYS   130      51.559  56.424  80.991  1.00  0.00           H  
ATOM   1976  HB2 LYS   130      48.683  56.803  80.077  1.00  0.00           H  
ATOM   1977  HB3 LYS   130      49.366  55.241  79.892  1.00  0.00           H  
ATOM   1978  HG2 LYS   130      49.814  54.942  82.289  1.00  0.00           H  
ATOM   1979  HG3 LYS   130      49.336  56.602  82.606  1.00  0.00           H  
ATOM   1980  HD2 LYS   130      47.449  55.326  83.196  1.00  0.00           H  
ATOM   1981  HD3 LYS   130      47.060  55.970  81.625  1.00  0.00           H  
ATOM   1982  HE2 LYS   130      47.710  53.911  80.418  1.00  0.00           H  
ATOM   1983  HE3 LYS   130      48.561  53.375  81.859  1.00  0.00           H  
ATOM   1984  HZ1 LYS   130      45.659  53.798  81.784  1.00  0.00           H  
ATOM   1985  HZ2 LYS   130      46.228  52.347  81.266  1.00  0.00           H  
ATOM   1986  HZ3 LYS   130      46.441  52.888  82.797  1.00  0.00           H  
ATOM   1987  N   ASN   131      52.579  56.307  78.775  1.00  0.00           N  
ATOM   1988  CA  ASN   131      53.433  56.262  77.516  1.00  0.00           C  
ATOM   1989  C   ASN   131      53.003  57.331  76.422  1.00  0.00           C  
ATOM   1990  O   ASN   131      52.410  56.955  75.416  1.00  0.00           O  
ATOM   1991  CB  ASN   131      53.355  54.772  77.064  1.00  0.00           C  
ATOM   1992  CG  ASN   131      54.417  54.421  76.066  1.00  0.00           C  
ATOM   1993  ND2 ASN   131      54.571  53.117  75.962  1.00  0.00           N  
ATOM   1994  OD1 ASN   131      55.031  55.210  75.323  1.00  0.00           O  
ATOM   1995  H   ASN   131      52.948  56.077  79.686  1.00  0.00           H  
ATOM   1996  HA  ASN   131      54.468  56.541  77.715  1.00  0.00           H  
ATOM   1997  HB2 ASN   131      53.557  54.158  77.942  1.00  0.00           H  
ATOM   1998  HB3 ASN   131      52.355  54.541  76.696  1.00  0.00           H  
ATOM   1999 HD21 ASN   131      55.243  52.725  75.319  1.00  0.00           H  
ATOM   2000 HD22 ASN   131      54.183  52.622  76.752  1.00  0.00           H  
ATOM   2001  N   ASN   132      53.509  58.494  76.614  1.00  0.00           N  
ATOM   2002  CA  ASN   132      53.653  59.588  75.591  1.00  0.00           C  
ATOM   2003  C   ASN   132      54.639  59.184  74.422  1.00  0.00           C  
ATOM   2004  O   ASN   132      55.769  58.826  74.677  1.00  0.00           O  
ATOM   2005  CB  ASN   132      54.107  60.835  76.255  1.00  0.00           C  
ATOM   2006  CG  ASN   132      54.324  61.991  75.368  1.00  0.00           C  
ATOM   2007  ND2 ASN   132      53.349  62.782  75.092  1.00  0.00           N  
ATOM   2008  OD1 ASN   132      55.432  62.197  74.939  1.00  0.00           O  
ATOM   2009  H   ASN   132      53.950  58.691  77.501  1.00  0.00           H  
ATOM   2010  HA  ASN   132      52.638  59.693  75.208  1.00  0.00           H  
ATOM   2011  HB2 ASN   132      53.444  61.114  77.074  1.00  0.00           H  
ATOM   2012  HB3 ASN   132      55.064  60.529  76.678  1.00  0.00           H  
ATOM   2013 HD21 ASN   132      53.504  63.531  74.432  1.00  0.00           H  
ATOM   2014 HD22 ASN   132      52.466  62.611  75.551  1.00  0.00           H  
ATOM   2015  N   PRO   133      54.325  59.382  73.130  1.00  0.00           N  
ATOM   2016  CA  PRO   133      55.326  58.999  72.009  1.00  0.00           C  
ATOM   2017  C   PRO   133      56.597  59.926  71.845  1.00  0.00           C  
ATOM   2018  O   PRO   133      57.486  59.564  71.064  1.00  0.00           O  
ATOM   2019  CB  PRO   133      54.439  59.132  70.740  1.00  0.00           C  
ATOM   2020  CG  PRO   133      53.019  58.777  71.274  1.00  0.00           C  
ATOM   2021  CD  PRO   133      52.973  59.511  72.632  1.00  0.00           C  
ATOM   2022  HA  PRO   133      55.573  57.944  72.128  1.00  0.00           H  
ATOM   2023  HB2 PRO   133      54.484  60.169  70.406  1.00  0.00           H  
ATOM   2024  HB3 PRO   133      54.769  58.456  69.952  1.00  0.00           H  
ATOM   2025  HG2 PRO   133      52.252  59.251  70.661  1.00  0.00           H  
ATOM   2026  HG3 PRO   133      52.864  57.720  71.489  1.00  0.00           H  
ATOM   2027  HD2 PRO   133      52.665  60.542  72.459  1.00  0.00           H  
ATOM   2028  HD3 PRO   133      52.210  59.064  73.270  1.00  0.00           H  
ATOM   2029  N   LYS   134      56.654  61.090  72.460  1.00  0.00           N  
ATOM   2030  CA  LYS   134      57.697  62.178  72.268  1.00  0.00           C  
ATOM   2031  C   LYS   134      58.560  62.512  73.467  1.00  0.00           C  
ATOM   2032  O   LYS   134      59.342  63.500  73.366  1.00  0.00           O  
ATOM   2033  CB  LYS   134      56.981  63.426  71.831  1.00  0.00           C  
ATOM   2034  CG  LYS   134      56.608  63.277  70.346  1.00  0.00           C  
ATOM   2035  CD  LYS   134      55.515  64.230  69.806  1.00  0.00           C  
ATOM   2036  CE  LYS   134      54.147  63.934  70.271  1.00  0.00           C  
ATOM   2037  NZ  LYS   134      53.299  65.072  69.882  1.00  0.00           N1+
ATOM   2038  H   LYS   134      55.945  61.237  73.165  1.00  0.00           H  
ATOM   2039  HA  LYS   134      58.450  61.862  71.545  1.00  0.00           H  
ATOM   2040  HB2 LYS   134      56.208  63.712  72.544  1.00  0.00           H  
ATOM   2041  HB3 LYS   134      57.622  64.300  71.712  1.00  0.00           H  
ATOM   2042  HG2 LYS   134      57.513  63.569  69.813  1.00  0.00           H  
ATOM   2043  HG3 LYS   134      56.323  62.258  70.086  1.00  0.00           H  
ATOM   2044  HD2 LYS   134      55.733  65.255  70.104  1.00  0.00           H  
ATOM   2045  HD3 LYS   134      55.674  64.241  68.728  1.00  0.00           H  
ATOM   2046  HE2 LYS   134      53.733  62.969  69.979  1.00  0.00           H  
ATOM   2047  HE3 LYS   134      54.277  64.040  71.348  1.00  0.00           H  
ATOM   2048  HZ1 LYS   134      53.698  65.946  70.195  1.00  0.00           H  
ATOM   2049  HZ2 LYS   134      53.244  65.086  68.873  1.00  0.00           H  
ATOM   2050  HZ3 LYS   134      52.350  65.026  70.224  1.00  0.00           H  
ATOM   2051  N   LYS   135      58.386  61.747  74.593  1.00  0.00           N  
ATOM   2052  CA  LYS   135      59.034  61.845  75.922  1.00  0.00           C  
ATOM   2053  C   LYS   135      60.561  61.690  75.893  1.00  0.00           C  
ATOM   2054  O   LYS   135      61.243  62.284  76.734  1.00  0.00           O  
ATOM   2055  CB  LYS   135      58.401  60.722  76.915  1.00  0.00           C  
ATOM   2056  CG  LYS   135      58.902  59.252  76.670  1.00  0.00           C  
ATOM   2057  CD  LYS   135      57.949  58.358  77.448  1.00  0.00           C  
ATOM   2058  CE  LYS   135      58.491  56.943  77.452  1.00  0.00           C  
ATOM   2059  NZ  LYS   135      59.830  56.920  78.070  1.00  0.00           N1+
ATOM   2060  H   LYS   135      57.671  61.035  74.550  1.00  0.00           H  
ATOM   2061  HA  LYS   135      58.907  62.800  76.432  1.00  0.00           H  
ATOM   2062  HB2 LYS   135      58.709  61.060  77.904  1.00  0.00           H  
ATOM   2063  HB3 LYS   135      57.313  60.759  76.968  1.00  0.00           H  
ATOM   2064  HG2 LYS   135      58.838  58.956  75.623  1.00  0.00           H  
ATOM   2065  HG3 LYS   135      59.906  59.257  77.093  1.00  0.00           H  
ATOM   2066  HD2 LYS   135      57.907  58.772  78.456  1.00  0.00           H  
ATOM   2067  HD3 LYS   135      56.948  58.408  77.021  1.00  0.00           H  
ATOM   2068  HE2 LYS   135      57.798  56.284  77.975  1.00  0.00           H  
ATOM   2069  HE3 LYS   135      58.442  56.649  76.404  1.00  0.00           H  
ATOM   2070  HZ1 LYS   135      60.069  55.939  78.116  1.00  0.00           H  
ATOM   2071  HZ2 LYS   135      60.529  57.338  77.473  1.00  0.00           H  
ATOM   2072  HZ3 LYS   135      59.859  57.291  79.009  1.00  0.00           H  
ATOM   2073  N   ALA   136      61.146  61.060  74.868  1.00  0.00           N  
ATOM   2074  CA  ALA   136      62.663  61.081  74.676  1.00  0.00           C  
ATOM   2075  C   ALA   136      63.217  62.284  73.942  1.00  0.00           C  
ATOM   2076  O   ALA   136      64.381  62.148  73.375  1.00  0.00           O  
ATOM   2077  CB  ALA   136      62.933  59.736  74.021  1.00  0.00           C  
ATOM   2078  H   ALA   136      60.569  60.507  74.252  1.00  0.00           H  
ATOM   2079  HA  ALA   136      63.099  61.158  75.672  1.00  0.00           H  
ATOM   2080  HB1 ALA   136      62.227  59.536  73.214  1.00  0.00           H  
ATOM   2081  HB2 ALA   136      63.989  59.657  73.765  1.00  0.00           H  
ATOM   2082  HB3 ALA   136      62.782  58.979  74.791  1.00  0.00           H  
ATOM   2083  N   SER   137      62.561  63.428  73.814  1.00  0.00           N  
ATOM   2084  CA  SER   137      63.022  64.741  73.233  1.00  0.00           C  
ATOM   2085  C   SER   137      62.427  65.842  74.113  1.00  0.00           C  
ATOM   2086  O   SER   137      61.360  65.607  74.711  1.00  0.00           O  
ATOM   2087  CB  SER   137      62.615  64.887  71.751  1.00  0.00           C  
ATOM   2088  OG  SER   137      63.082  66.112  71.213  1.00  0.00           O  
ATOM   2089  H   SER   137      61.677  63.456  74.300  1.00  0.00           H  
ATOM   2090  HA  SER   137      64.104  64.838  73.326  1.00  0.00           H  
ATOM   2091  HB2 SER   137      63.098  64.059  71.232  1.00  0.00           H  
ATOM   2092  HB3 SER   137      61.526  64.850  71.738  1.00  0.00           H  
ATOM   2093  HG  SER   137      62.670  66.160  70.347  1.00  0.00           H  
ATOM   2094  N   TRP   138      62.987  67.050  74.111  1.00  0.00           N  
ATOM   2095  CA  TRP   138      62.277  68.224  74.681  1.00  0.00           C  
ATOM   2096  C   TRP   138      62.102  69.329  73.632  1.00  0.00           C  
ATOM   2097  O   TRP   138      63.086  69.657  72.972  1.00  0.00           O  
ATOM   2098  CB  TRP   138      63.023  68.702  75.964  1.00  0.00           C  
ATOM   2099  CG  TRP   138      62.230  69.511  76.920  1.00  0.00           C  
ATOM   2100  CD1 TRP   138      61.649  69.056  78.068  1.00  0.00           C  
ATOM   2101  CD2 TRP   138      61.816  70.964  76.889  1.00  0.00           C  
ATOM   2102  CE2 TRP   138      61.109  71.299  78.082  1.00  0.00           C  
ATOM   2103  CE3 TRP   138      62.096  72.031  76.049  1.00  0.00           C  
ATOM   2104  NE1 TRP   138      61.000  70.056  78.722  1.00  0.00           N  
ATOM   2105  CZ2 TRP   138      60.602  72.589  78.390  1.00  0.00           C  
ATOM   2106  CZ3 TRP   138      61.604  73.402  76.326  1.00  0.00           C  
ATOM   2107  CH2 TRP   138      60.901  73.643  77.498  1.00  0.00           C  
ATOM   2108  H   TRP   138      63.857  67.143  73.607  1.00  0.00           H  
ATOM   2109  HA  TRP   138      61.305  67.902  75.058  1.00  0.00           H  
ATOM   2110  HB2 TRP   138      63.419  67.789  76.409  1.00  0.00           H  
ATOM   2111  HB3 TRP   138      63.821  69.365  75.630  1.00  0.00           H  
ATOM   2112  HD1 TRP   138      61.802  68.081  78.507  1.00  0.00           H  
ATOM   2113  HE1 TRP   138      60.665  69.923  79.665  1.00  0.00           H  
ATOM   2114  HE3 TRP   138      62.621  71.837  75.125  1.00  0.00           H  
ATOM   2115  HZ2 TRP   138      60.151  72.781  79.352  1.00  0.00           H  
ATOM   2116  HZ3 TRP   138      61.768  74.133  75.549  1.00  0.00           H  
ATOM   2117  HH2 TRP   138      60.567  74.655  77.675  1.00  0.00           H  
ATOM   2118  N   THR   139      60.897  69.850  73.509  1.00  0.00           N  
ATOM   2119  CA  THR   139      60.529  70.845  72.526  1.00  0.00           C  
ATOM   2120  C   THR   139      59.701  72.079  73.029  1.00  0.00           C  
ATOM   2121  O   THR   139      58.904  71.973  73.970  1.00  0.00           O  
ATOM   2122  CB  THR   139      59.756  70.151  71.324  1.00  0.00           C  
ATOM   2123  CG2 THR   139      60.652  69.292  70.542  1.00  0.00           C  
ATOM   2124  OG1 THR   139      58.665  69.384  71.707  1.00  0.00           O  
ATOM   2125  H   THR   139      60.149  69.495  74.087  1.00  0.00           H  
ATOM   2126  HA  THR   139      61.441  71.198  72.044  1.00  0.00           H  
ATOM   2127  HB  THR   139      59.464  70.931  70.620  1.00  0.00           H  
ATOM   2128  HG1 THR   139      58.249  68.963  70.951  1.00  0.00           H  
ATOM   2129 HG21 THR   139      60.133  68.829  69.703  1.00  0.00           H  
ATOM   2130 HG22 THR   139      61.508  69.835  70.142  1.00  0.00           H  
ATOM   2131 HG23 THR   139      60.950  68.433  71.144  1.00  0.00           H  
ATOM   2132  N   TRP   140      59.904  73.146  72.300  1.00  0.00           N  
ATOM   2133  CA  TRP   140      59.422  74.527  72.584  1.00  0.00           C  
ATOM   2134  C   TRP   140      58.028  74.766  71.961  1.00  0.00           C  
ATOM   2135  O   TRP   140      57.636  74.058  71.006  1.00  0.00           O  
ATOM   2136  CB  TRP   140      60.410  75.491  72.000  1.00  0.00           C  
ATOM   2137  CG  TRP   140      61.696  75.539  72.712  1.00  0.00           C  
ATOM   2138  CD1 TRP   140      62.813  74.968  72.217  1.00  0.00           C  
ATOM   2139  CD2 TRP   140      62.103  76.197  73.917  1.00  0.00           C  
ATOM   2140  CE2 TRP   140      63.483  76.036  74.146  1.00  0.00           C  
ATOM   2141  CE3 TRP   140      61.381  77.064  74.762  1.00  0.00           C  
ATOM   2142  NE1 TRP   140      63.932  75.205  73.095  1.00  0.00           N  
ATOM   2143  CZ2 TRP   140      64.168  76.611  75.197  1.00  0.00           C  
ATOM   2144  CZ3 TRP   140      62.060  77.688  75.804  1.00  0.00           C  
ATOM   2145  CH2 TRP   140      63.426  77.439  76.088  1.00  0.00           C  
ATOM   2146  H   TRP   140      60.375  73.054  71.411  1.00  0.00           H  
ATOM   2147  HA  TRP   140      59.222  74.644  73.650  1.00  0.00           H  
ATOM   2148  HB2 TRP   140      60.472  75.286  70.931  1.00  0.00           H  
ATOM   2149  HB3 TRP   140      60.027  76.511  71.966  1.00  0.00           H  
ATOM   2150  HD1 TRP   140      62.887  74.366  71.324  1.00  0.00           H  
ATOM   2151  HE1 TRP   140      64.886  74.905  72.950  1.00  0.00           H  
ATOM   2152  HE3 TRP   140      60.342  77.343  74.673  1.00  0.00           H  
ATOM   2153  HZ2 TRP   140      65.225  76.425  75.311  1.00  0.00           H  
ATOM   2154  HZ3 TRP   140      61.566  78.465  76.368  1.00  0.00           H  
ATOM   2155  HH2 TRP   140      63.905  77.776  76.995  1.00  0.00           H  
ATOM   2156  N   GLY   141      57.337  75.860  72.350  1.00  0.00           N  
ATOM   2157  CA  GLY   141      56.059  76.226  71.651  1.00  0.00           C  
ATOM   2158  C   GLY   141      54.774  75.612  72.225  1.00  0.00           C  
ATOM   2159  O   GLY   141      54.844  74.952  73.261  1.00  0.00           O  
ATOM   2160  H   GLY   141      57.634  76.514  73.060  1.00  0.00           H  
ATOM   2161  HA2 GLY   141      55.928  77.291  71.461  1.00  0.00           H  
ATOM   2162  HA3 GLY   141      56.090  75.968  70.593  1.00  0.00           H  
ATOM   2163  N   PRO   142      53.585  75.871  71.584  1.00  0.00           N  
ATOM   2164  CA  PRO   142      52.313  75.383  72.098  1.00  0.00           C  
ATOM   2165  C   PRO   142      52.257  73.870  72.040  1.00  0.00           C  
ATOM   2166  O   PRO   142      51.623  73.306  72.922  1.00  0.00           O  
ATOM   2167  CB  PRO   142      51.207  75.941  71.217  1.00  0.00           C  
ATOM   2168  CG  PRO   142      51.898  77.268  70.693  1.00  0.00           C  
ATOM   2169  CD  PRO   142      53.369  76.853  70.596  1.00  0.00           C  
ATOM   2170  HA  PRO   142      52.170  75.876  73.059  1.00  0.00           H  
ATOM   2171  HB2 PRO   142      51.015  75.301  70.356  1.00  0.00           H  
ATOM   2172  HB3 PRO   142      50.268  76.147  71.731  1.00  0.00           H  
ATOM   2173  HG2 PRO   142      51.455  77.518  69.729  1.00  0.00           H  
ATOM   2174  HG3 PRO   142      51.975  78.014  71.484  1.00  0.00           H  
ATOM   2175  HD2 PRO   142      53.548  76.427  69.608  1.00  0.00           H  
ATOM   2176  HD3 PRO   142      54.026  77.685  70.850  1.00  0.00           H  
ATOM   2177  N   GLU   143      52.791  73.297  70.993  1.00  0.00           N  
ATOM   2178  CA  GLU   143      52.771  71.850  70.816  1.00  0.00           C  
ATOM   2179  C   GLU   143      54.046  71.138  71.515  1.00  0.00           C  
ATOM   2180  O   GLU   143      54.104  69.902  71.523  1.00  0.00           O  
ATOM   2181  CB  GLU   143      52.573  71.504  69.380  1.00  0.00           C  
ATOM   2182  CG  GLU   143      51.376  72.220  68.704  1.00  0.00           C  
ATOM   2183  CD  GLU   143      51.692  73.661  68.113  1.00  0.00           C  
ATOM   2184  OE1 GLU   143      50.725  74.291  67.652  1.00  0.00           O  
ATOM   2185  OE2 GLU   143      52.831  74.118  68.233  1.00  0.00           O1-
ATOM   2186  H   GLU   143      53.166  73.862  70.245  1.00  0.00           H  
ATOM   2187  HA  GLU   143      51.882  71.534  71.363  1.00  0.00           H  
ATOM   2188  HB2 GLU   143      53.479  71.728  68.818  1.00  0.00           H  
ATOM   2189  HB3 GLU   143      52.431  70.435  69.223  1.00  0.00           H  
ATOM   2190  HG2 GLU   143      51.015  71.502  67.968  1.00  0.00           H  
ATOM   2191  HG3 GLU   143      50.556  72.310  69.417  1.00  0.00           H  
ATOM   2192  N   GLY   144      54.995  71.887  72.060  1.00  0.00           N  
ATOM   2193  CA  GLY   144      56.046  71.319  72.849  1.00  0.00           C  
ATOM   2194  C   GLY   144      55.694  70.243  73.881  1.00  0.00           C  
ATOM   2195  O   GLY   144      54.710  70.376  74.597  1.00  0.00           O  
ATOM   2196  H   GLY   144      54.874  72.889  72.006  1.00  0.00           H  
ATOM   2197  HA2 GLY   144      56.791  71.030  72.108  1.00  0.00           H  
ATOM   2198  HA3 GLY   144      56.544  72.138  73.368  1.00  0.00           H  
ATOM   2199  N   GLN   145      56.541  69.150  73.880  1.00  0.00           N  
ATOM   2200  CA  GLN   145      56.472  68.026  74.815  1.00  0.00           C  
ATOM   2201  C   GLN   145      57.769  67.524  75.430  1.00  0.00           C  
ATOM   2202  O   GLN   145      58.849  67.930  74.970  1.00  0.00           O  
ATOM   2203  CB  GLN   145      55.737  66.771  74.088  1.00  0.00           C  
ATOM   2204  CG  GLN   145      54.359  67.222  73.529  1.00  0.00           C  
ATOM   2205  CD  GLN   145      53.387  66.086  73.142  1.00  0.00           C  
ATOM   2206  NE2 GLN   145      52.191  66.480  72.625  1.00  0.00           N  
ATOM   2207  OE1 GLN   145      53.706  64.914  73.197  1.00  0.00           O  
ATOM   2208  H   GLN   145      57.392  69.369  73.382  1.00  0.00           H  
ATOM   2209  HA  GLN   145      55.722  68.365  75.530  1.00  0.00           H  
ATOM   2210  HB2 GLN   145      56.377  66.566  73.230  1.00  0.00           H  
ATOM   2211  HB3 GLN   145      55.806  65.975  74.830  1.00  0.00           H  
ATOM   2212  HG2 GLN   145      53.946  67.813  74.347  1.00  0.00           H  
ATOM   2213  HG3 GLN   145      54.502  67.958  72.738  1.00  0.00           H  
ATOM   2214 HE21 GLN   145      51.510  65.755  72.451  1.00  0.00           H  
ATOM   2215 HE22 GLN   145      51.956  67.460  72.548  1.00  0.00           H  
ATOM   2216  N   GLY   146      57.705  66.849  76.539  1.00  0.00           N  
ATOM   2217  CA  GLY   146      58.828  66.486  77.405  1.00  0.00           C  
ATOM   2218  C   GLY   146      58.832  67.286  78.734  1.00  0.00           C  
ATOM   2219  O   GLY   146      58.424  68.474  78.832  1.00  0.00           O  
ATOM   2220  H   GLY   146      56.813  66.829  77.012  1.00  0.00           H  
ATOM   2221  HA2 GLY   146      58.771  65.403  77.508  1.00  0.00           H  
ATOM   2222  HA3 GLY   146      59.778  66.749  76.938  1.00  0.00           H  
ATOM   2223  N   ALA   147      59.175  66.596  79.827  1.00  0.00           N  
ATOM   2224  CA  ALA   147      58.847  67.037  81.202  1.00  0.00           C  
ATOM   2225  C   ALA   147      59.715  68.245  81.723  1.00  0.00           C  
ATOM   2226  O   ALA   147      60.780  68.546  81.211  1.00  0.00           O  
ATOM   2227  CB  ALA   147      59.147  65.803  82.088  1.00  0.00           C  
ATOM   2228  H   ALA   147      59.442  65.638  79.648  1.00  0.00           H  
ATOM   2229  HA  ALA   147      57.782  67.273  81.206  1.00  0.00           H  
ATOM   2230  HB1 ALA   147      60.180  65.472  81.981  1.00  0.00           H  
ATOM   2231  HB2 ALA   147      58.912  65.943  83.142  1.00  0.00           H  
ATOM   2232  HB3 ALA   147      58.520  64.986  81.731  1.00  0.00           H  
ATOM   2233  N   ILE   148      59.284  68.892  82.741  1.00  0.00           N  
ATOM   2234  CA  ILE   148      59.984  70.005  83.454  1.00  0.00           C  
ATOM   2235  C   ILE   148      60.454  69.691  84.868  1.00  0.00           C  
ATOM   2236  O   ILE   148      59.783  68.903  85.641  1.00  0.00           O  
ATOM   2237  CB  ILE   148      59.144  71.293  83.518  1.00  0.00           C  
ATOM   2238  CG1 ILE   148      58.568  71.649  82.079  1.00  0.00           C  
ATOM   2239  CG2 ILE   148      59.753  72.434  84.171  1.00  0.00           C  
ATOM   2240  CD1 ILE   148      57.344  72.513  82.151  1.00  0.00           C  
ATOM   2241  H   ILE   148      58.373  68.654  83.104  1.00  0.00           H  
ATOM   2242  HA  ILE   148      60.879  70.255  82.884  1.00  0.00           H  
ATOM   2243  HB  ILE   148      58.366  70.961  84.205  1.00  0.00           H  
ATOM   2244 HG12 ILE   148      59.338  72.058  81.425  1.00  0.00           H  
ATOM   2245 HG13 ILE   148      58.191  70.728  81.634  1.00  0.00           H  
ATOM   2246 HG21 ILE   148      59.893  72.206  85.228  1.00  0.00           H  
ATOM   2247 HG22 ILE   148      60.647  72.816  83.678  1.00  0.00           H  
ATOM   2248 HG23 ILE   148      59.056  73.239  84.404  1.00  0.00           H  
ATOM   2249 HD11 ILE   148      56.954  72.718  81.154  1.00  0.00           H  
ATOM   2250 HD12 ILE   148      56.588  71.947  82.695  1.00  0.00           H  
ATOM   2251 HD13 ILE   148      57.689  73.425  82.637  1.00  0.00           H  
ATOM   2252  N   LEU   149      61.572  70.226  85.376  1.00  0.00           N  
ATOM   2253  CA  LEU   149      62.136  70.030  86.755  1.00  0.00           C  
ATOM   2254  C   LEU   149      62.688  71.333  87.343  1.00  0.00           C  
ATOM   2255  O   LEU   149      63.332  72.076  86.593  1.00  0.00           O  
ATOM   2256  CB  LEU   149      63.140  68.867  86.671  1.00  0.00           C  
ATOM   2257  CG  LEU   149      64.038  68.613  87.841  1.00  0.00           C  
ATOM   2258  CD1 LEU   149      63.206  68.323  89.119  1.00  0.00           C  
ATOM   2259  CD2 LEU   149      64.908  67.319  87.635  1.00  0.00           C  
ATOM   2260  H   LEU   149      62.063  70.838  84.739  1.00  0.00           H  
ATOM   2261  HA  LEU   149      61.258  69.728  87.327  1.00  0.00           H  
ATOM   2262  HB2 LEU   149      62.578  67.944  86.529  1.00  0.00           H  
ATOM   2263  HB3 LEU   149      63.785  69.085  85.819  1.00  0.00           H  
ATOM   2264  HG  LEU   149      64.674  69.470  88.065  1.00  0.00           H  
ATOM   2265 HD11 LEU   149      62.589  69.130  89.514  1.00  0.00           H  
ATOM   2266 HD12 LEU   149      62.537  67.473  88.987  1.00  0.00           H  
ATOM   2267 HD13 LEU   149      63.737  68.025  90.023  1.00  0.00           H  
ATOM   2268 HD21 LEU   149      65.595  67.502  86.809  1.00  0.00           H  
ATOM   2269 HD22 LEU   149      65.430  67.159  88.577  1.00  0.00           H  
ATOM   2270 HD23 LEU   149      64.203  66.505  87.462  1.00  0.00           H  
ATOM   2271  N   LEU   150      62.344  71.704  88.530  1.00  0.00           N  
ATOM   2272  CA  LEU   150      62.790  72.927  89.258  1.00  0.00           C  
ATOM   2273  C   LEU   150      64.185  72.828  89.881  1.00  0.00           C  
ATOM   2274  O   LEU   150      64.554  71.759  90.358  1.00  0.00           O  
ATOM   2275  CB  LEU   150      61.745  73.194  90.418  1.00  0.00           C  
ATOM   2276  CG  LEU   150      60.307  73.627  89.931  1.00  0.00           C  
ATOM   2277  CD1 LEU   150      59.314  73.358  90.968  1.00  0.00           C  
ATOM   2278  CD2 LEU   150      60.195  75.090  89.493  1.00  0.00           C  
ATOM   2279  H   LEU   150      61.834  70.972  89.004  1.00  0.00           H  
ATOM   2280  HA  LEU   150      62.823  73.761  88.557  1.00  0.00           H  
ATOM   2281  HB2 LEU   150      61.762  72.230  90.927  1.00  0.00           H  
ATOM   2282  HB3 LEU   150      62.160  74.009  91.010  1.00  0.00           H  
ATOM   2283  HG  LEU   150      60.119  72.986  89.070  1.00  0.00           H  
ATOM   2284 HD11 LEU   150      59.420  72.372  91.420  1.00  0.00           H  
ATOM   2285 HD12 LEU   150      59.401  74.116  91.746  1.00  0.00           H  
ATOM   2286 HD13 LEU   150      58.283  73.507  90.646  1.00  0.00           H  
ATOM   2287 HD21 LEU   150      60.558  75.695  90.323  1.00  0.00           H  
ATOM   2288 HD22 LEU   150      60.819  75.164  88.602  1.00  0.00           H  
ATOM   2289 HD23 LEU   150      59.151  75.286  89.250  1.00  0.00           H  
ATOM   2290  N   VAL   151      64.912  73.962  89.975  1.00  0.00           N  
ATOM   2291  CA  VAL   151      66.107  73.973  90.910  1.00  0.00           C  
ATOM   2292  C   VAL   151      65.560  74.143  92.298  1.00  0.00           C  
ATOM   2293  O   VAL   151      64.933  75.116  92.600  1.00  0.00           O  
ATOM   2294  CB  VAL   151      67.127  75.167  90.673  1.00  0.00           C  
ATOM   2295  CG1 VAL   151      68.393  75.059  91.657  1.00  0.00           C  
ATOM   2296  CG2 VAL   151      67.646  75.225  89.295  1.00  0.00           C  
ATOM   2297  H   VAL   151      64.557  74.807  89.551  1.00  0.00           H  
ATOM   2298  HA  VAL   151      66.582  72.992  90.874  1.00  0.00           H  
ATOM   2299  HB  VAL   151      66.585  76.109  90.757  1.00  0.00           H  
ATOM   2300 HG11 VAL   151      68.956  75.991  91.719  1.00  0.00           H  
ATOM   2301 HG12 VAL   151      68.250  74.803  92.707  1.00  0.00           H  
ATOM   2302 HG13 VAL   151      69.111  74.354  91.238  1.00  0.00           H  
ATOM   2303 HG21 VAL   151      66.835  75.468  88.608  1.00  0.00           H  
ATOM   2304 HG22 VAL   151      68.442  75.964  89.204  1.00  0.00           H  
ATOM   2305 HG23 VAL   151      68.244  74.340  89.081  1.00  0.00           H  
ATOM   2306  N   ASN   152      65.865  73.177  93.245  1.00  0.00           N  
ATOM   2307  CA  ASN   152      65.493  73.221  94.671  1.00  0.00           C  
ATOM   2308  C   ASN   152      66.330  74.305  95.476  1.00  0.00           C  
ATOM   2309  O   ASN   152      66.806  73.921  96.551  1.00  0.00           O  
ATOM   2310  CB  ASN   152      65.596  71.817  95.183  1.00  0.00           C  
ATOM   2311  CG  ASN   152      64.737  71.586  96.411  1.00  0.00           C  
ATOM   2312  ND2 ASN   152      65.041  70.553  97.216  1.00  0.00           N  
ATOM   2313  OD1 ASN   152      63.778  72.248  96.736  1.00  0.00           O  
ATOM   2314  H   ASN   152      66.358  72.366  92.900  1.00  0.00           H  
ATOM   2315  HA  ASN   152      64.452  73.539  94.727  1.00  0.00           H  
ATOM   2316  HB2 ASN   152      65.234  71.127  94.421  1.00  0.00           H  
ATOM   2317  HB3 ASN   152      66.610  71.418  95.181  1.00  0.00           H  
ATOM   2318 HD21 ASN   152      64.318  70.219  97.837  1.00  0.00           H  
ATOM   2319 HD22 ASN   152      65.825  69.943  97.036  1.00  0.00           H  
ATOM   2320  N   CYS   153      66.456  75.522  94.971  1.00  0.00           N  
ATOM   2321  CA  CYS   153      67.277  76.626  95.493  1.00  0.00           C  
ATOM   2322  C   CYS   153      66.695  77.358  96.726  1.00  0.00           C  
ATOM   2323  O   CYS   153      67.313  78.192  97.361  1.00  0.00           O  
ATOM   2324  CB  CYS   153      67.624  77.611  94.367  1.00  0.00           C  
ATOM   2325  SG  CYS   153      66.241  78.256  93.427  1.00  0.00           S  
ATOM   2326  H   CYS   153      65.818  75.703  94.209  1.00  0.00           H  
ATOM   2327  HA  CYS   153      68.213  76.170  95.816  1.00  0.00           H  
ATOM   2328  HB2 CYS   153      68.116  78.491  94.781  1.00  0.00           H  
ATOM   2329  HB3 CYS   153      68.333  77.243  93.625  1.00  0.00           H  
ATOM   2330  HG  CYS   153      65.765  77.129  92.891  1.00  0.00           H  
ATOM   2331  N   ASP   154      65.444  77.093  97.095  1.00  0.00           N  
ATOM   2332  CA  ASP   154      64.921  77.464  98.446  1.00  0.00           C  
ATOM   2333  C   ASP   154      65.436  76.533  99.582  1.00  0.00           C  
ATOM   2334  O   ASP   154      66.147  75.510  99.364  1.00  0.00           O  
ATOM   2335  CB  ASP   154      63.437  77.530  98.342  1.00  0.00           C  
ATOM   2336  CG  ASP   154      62.730  76.215  98.157  1.00  0.00           C  
ATOM   2337  OD1 ASP   154      63.387  75.142  97.984  1.00  0.00           O  
ATOM   2338  OD2 ASP   154      61.475  76.104  98.323  1.00  0.00           O1-
ATOM   2339  H   ASP   154      64.813  76.514  96.560  1.00  0.00           H  
ATOM   2340  HA  ASP   154      65.349  78.453  98.615  1.00  0.00           H  
ATOM   2341  HB2 ASP   154      63.061  77.953  99.274  1.00  0.00           H  
ATOM   2342  HB3 ASP   154      63.099  78.204  97.554  1.00  0.00           H  
ATOM   2343  N   ARG   155      65.036  76.865 100.847  1.00  0.00           N  
ATOM   2344  CA  ARG   155      65.339  75.926 102.016  1.00  0.00           C  
ATOM   2345  C   ARG   155      64.030  75.508 102.726  1.00  0.00           C  
ATOM   2346  O   ARG   155      63.386  76.332 103.358  1.00  0.00           O  
ATOM   2347  CB  ARG   155      66.334  76.484 102.912  1.00  0.00           C  
ATOM   2348  CG  ARG   155      66.596  75.659 104.203  1.00  0.00           C  
ATOM   2349  CD  ARG   155      67.358  76.618 105.149  1.00  0.00           C  
ATOM   2350  NE  ARG   155      67.764  75.818 106.336  1.00  0.00           N  
ATOM   2351  CZ  ARG   155      67.916  76.259 107.569  1.00  0.00           C  
ATOM   2352  NH1 ARG   155      67.769  77.534 107.851  1.00  0.00           N1+
ATOM   2353  NH2 ARG   155      68.106  75.461 108.647  1.00  0.00           N  
ATOM   2354  H   ARG   155      64.455  77.662 101.061  1.00  0.00           H  
ATOM   2355  HA  ARG   155      65.629  74.971 101.577  1.00  0.00           H  
ATOM   2356  HB2 ARG   155      67.257  76.397 102.339  1.00  0.00           H  
ATOM   2357  HB3 ARG   155      66.143  77.516 103.207  1.00  0.00           H  
ATOM   2358  HG2 ARG   155      65.687  75.219 104.615  1.00  0.00           H  
ATOM   2359  HG3 ARG   155      67.205  74.775 104.012  1.00  0.00           H  
ATOM   2360  HD2 ARG   155      68.293  76.987 104.726  1.00  0.00           H  
ATOM   2361  HD3 ARG   155      66.714  77.464 105.391  1.00  0.00           H  
ATOM   2362  HE  ARG   155      68.024  74.843 106.293  1.00  0.00           H  
ATOM   2363 HH11 ARG   155      67.877  78.268 107.165  1.00  0.00           H  
ATOM   2364 HH12 ARG   155      67.957  77.716 108.826  1.00  0.00           H  
ATOM   2365 HH21 ARG   155      68.000  75.919 109.541  1.00  0.00           H  
ATOM   2366 HH22 ARG   155      68.200  74.467 108.495  1.00  0.00           H  
ATOM   2367  N   GLU   156      63.811  74.230 102.778  1.00  0.00           N  
ATOM   2368  CA  GLU   156      62.931  73.491 103.773  1.00  0.00           C  
ATOM   2369  C   GLU   156      63.658  72.555 104.656  1.00  0.00           C  
ATOM   2370  O   GLU   156      63.136  72.244 105.785  1.00  0.00           O  
ATOM   2371  CB  GLU   156      61.711  72.886 103.127  1.00  0.00           C  
ATOM   2372  CG  GLU   156      60.692  73.937 102.647  1.00  0.00           C  
ATOM   2373  CD  GLU   156      60.803  74.401 101.173  1.00  0.00           C  
ATOM   2374  OE1 GLU   156      60.045  75.292 100.839  1.00  0.00           O  
ATOM   2375  OE2 GLU   156      61.537  73.803 100.326  1.00  0.00           O1-
ATOM   2376  H   GLU   156      64.117  73.596 102.053  1.00  0.00           H  
ATOM   2377  HA  GLU   156      62.562  74.283 104.425  1.00  0.00           H  
ATOM   2378  HB2 GLU   156      62.069  72.190 102.368  1.00  0.00           H  
ATOM   2379  HB3 GLU   156      61.227  72.416 103.982  1.00  0.00           H  
ATOM   2380  HG2 GLU   156      59.697  73.494 102.624  1.00  0.00           H  
ATOM   2381  HG3 GLU   156      60.828  74.830 103.258  1.00  0.00           H  
ATOM   2382  N   THR   157      64.826  72.097 104.336  1.00  0.00           N  
ATOM   2383  CA  THR   157      65.577  71.153 105.040  1.00  0.00           C  
ATOM   2384  C   THR   157      66.287  71.713 106.303  1.00  0.00           C  
ATOM   2385  O   THR   157      67.213  72.528 106.112  1.00  0.00           O  
ATOM   2386  CB  THR   157      66.501  70.336 104.114  1.00  0.00           C  
ATOM   2387  CG2 THR   157      67.056  69.061 104.749  1.00  0.00           C  
ATOM   2388  OG1 THR   157      65.928  69.932 102.911  1.00  0.00           O  
ATOM   2389  H   THR   157      65.240  72.454 103.486  1.00  0.00           H  
ATOM   2390  HA  THR   157      64.774  70.533 105.437  1.00  0.00           H  
ATOM   2391  HB  THR   157      67.352  70.969 103.864  1.00  0.00           H  
ATOM   2392  HG1 THR   157      65.771  70.808 102.552  1.00  0.00           H  
ATOM   2393 HG21 THR   157      66.161  68.533 105.079  1.00  0.00           H  
ATOM   2394 HG22 THR   157      67.606  68.515 103.983  1.00  0.00           H  
ATOM   2395 HG23 THR   157      67.712  69.228 105.603  1.00  0.00           H  
ATOM   2396  N   PRO   158      65.871  71.383 107.548  1.00  0.00           N  
ATOM   2397  CA  PRO   158      66.315  72.128 108.742  1.00  0.00           C  
ATOM   2398  C   PRO   158      67.790  71.971 109.094  1.00  0.00           C  
ATOM   2399  O   PRO   158      68.294  72.956 109.729  1.00  0.00           O  
ATOM   2400  CB  PRO   158      65.398  71.617 109.925  1.00  0.00           C  
ATOM   2401  CG  PRO   158      64.350  70.710 109.373  1.00  0.00           C  
ATOM   2402  CD  PRO   158      64.710  70.393 107.914  1.00  0.00           C  
ATOM   2403  HA  PRO   158      66.165  73.178 108.491  1.00  0.00           H  
ATOM   2404  HB2 PRO   158      66.062  71.103 110.620  1.00  0.00           H  
ATOM   2405  HB3 PRO   158      64.954  72.511 110.362  1.00  0.00           H  
ATOM   2406  HG2 PRO   158      64.250  69.790 109.949  1.00  0.00           H  
ATOM   2407  HG3 PRO   158      63.415  71.269 109.330  1.00  0.00           H  
ATOM   2408  HD2 PRO   158      65.046  69.360 107.818  1.00  0.00           H  
ATOM   2409  HD3 PRO   158      63.798  70.546 107.336  1.00  0.00           H  
ATOM   2410  N   TRP   159      68.485  70.903 108.747  1.00  0.00           N  
ATOM   2411  CA  TRP   159      69.829  70.538 109.182  1.00  0.00           C  
ATOM   2412  C   TRP   159      71.110  71.448 108.924  1.00  0.00           C  
ATOM   2413  O   TRP   159      72.075  71.342 109.676  1.00  0.00           O  
ATOM   2414  CB  TRP   159      70.257  69.181 108.657  1.00  0.00           C  
ATOM   2415  CG  TRP   159      69.228  68.181 108.098  1.00  0.00           C  
ATOM   2416  CD1 TRP   159      69.426  67.312 107.062  1.00  0.00           C  
ATOM   2417  CD2 TRP   159      67.947  67.865 108.732  1.00  0.00           C  
ATOM   2418  CE2 TRP   159      67.398  66.723 108.022  1.00  0.00           C  
ATOM   2419  CE3 TRP   159      67.200  68.255 109.868  1.00  0.00           C  
ATOM   2420  NE1 TRP   159      68.226  66.675 106.904  1.00  0.00           N  
ATOM   2421  CZ2 TRP   159      66.183  66.107 108.404  1.00  0.00           C  
ATOM   2422  CZ3 TRP   159      65.929  67.727 110.073  1.00  0.00           C  
ATOM   2423  CH2 TRP   159      65.415  66.658 109.425  1.00  0.00           C  
ATOM   2424  H   TRP   159      68.149  70.349 107.973  1.00  0.00           H  
ATOM   2425  HA  TRP   159      69.828  70.378 110.261  1.00  0.00           H  
ATOM   2426  HB2 TRP   159      70.939  69.300 107.815  1.00  0.00           H  
ATOM   2427  HB3 TRP   159      70.812  68.696 109.460  1.00  0.00           H  
ATOM   2428  HD1 TRP   159      70.267  67.346 106.385  1.00  0.00           H  
ATOM   2429  HE1 TRP   159      67.931  66.086 106.139  1.00  0.00           H  
ATOM   2430  HE3 TRP   159      67.520  69.110 110.445  1.00  0.00           H  
ATOM   2431  HZ2 TRP   159      65.806  65.203 107.949  1.00  0.00           H  
ATOM   2432  HZ3 TRP   159      65.290  68.181 110.816  1.00  0.00           H  
ATOM   2433  HH2 TRP   159      64.570  66.057 109.726  1.00  0.00           H  
ATOM   2434  N   LEU   160      71.046  72.368 107.901  1.00  0.00           N  
ATOM   2435  CA  LEU   160      72.002  73.345 107.670  1.00  0.00           C  
ATOM   2436  C   LEU   160      71.289  74.717 107.326  1.00  0.00           C  
ATOM   2437  O   LEU   160      70.273  74.652 106.593  1.00  0.00           O  
ATOM   2438  CB  LEU   160      72.953  73.034 106.540  1.00  0.00           C  
ATOM   2439  CG  LEU   160      74.042  71.923 106.798  1.00  0.00           C  
ATOM   2440  CD1 LEU   160      74.612  71.441 105.425  1.00  0.00           C  
ATOM   2441  CD2 LEU   160      75.155  72.593 107.607  1.00  0.00           C  
ATOM   2442  H   LEU   160      70.286  72.344 107.236  1.00  0.00           H  
ATOM   2443  HA  LEU   160      72.560  73.542 108.586  1.00  0.00           H  
ATOM   2444  HB2 LEU   160      72.393  72.772 105.643  1.00  0.00           H  
ATOM   2445  HB3 LEU   160      73.425  73.953 106.191  1.00  0.00           H  
ATOM   2446  HG  LEU   160      73.557  71.148 107.390  1.00  0.00           H  
ATOM   2447 HD11 LEU   160      75.513  70.885 105.684  1.00  0.00           H  
ATOM   2448 HD12 LEU   160      74.016  70.676 104.927  1.00  0.00           H  
ATOM   2449 HD13 LEU   160      74.988  72.247 104.795  1.00  0.00           H  
ATOM   2450 HD21 LEU   160      74.789  72.780 108.616  1.00  0.00           H  
ATOM   2451 HD22 LEU   160      75.991  71.906 107.731  1.00  0.00           H  
ATOM   2452 HD23 LEU   160      75.506  73.502 107.119  1.00  0.00           H  
ATOM   2453  N   PRO   161      71.953  75.867 107.572  1.00  0.00           N  
ATOM   2454  CA  PRO   161      71.439  77.255 107.096  1.00  0.00           C  
ATOM   2455  C   PRO   161      71.701  77.536 105.588  1.00  0.00           C  
ATOM   2456  O   PRO   161      72.091  78.650 105.344  1.00  0.00           O  
ATOM   2457  CB  PRO   161      71.986  78.291 108.096  1.00  0.00           C  
ATOM   2458  CG  PRO   161      73.178  77.588 108.738  1.00  0.00           C  
ATOM   2459  CD  PRO   161      73.005  76.062 108.550  1.00  0.00           C  
ATOM   2460  HA  PRO   161      70.351  77.223 107.142  1.00  0.00           H  
ATOM   2461  HB2 PRO   161      72.178  79.219 107.557  1.00  0.00           H  
ATOM   2462  HB3 PRO   161      71.183  78.494 108.805  1.00  0.00           H  
ATOM   2463  HG2 PRO   161      74.090  77.686 108.149  1.00  0.00           H  
ATOM   2464  HG3 PRO   161      73.363  77.775 109.795  1.00  0.00           H  
ATOM   2465  HD2 PRO   161      73.956  75.587 108.309  1.00  0.00           H  
ATOM   2466  HD3 PRO   161      72.639  75.705 109.513  1.00  0.00           H  
ATOM   2467  N   LYS   162      71.542  76.603 104.645  1.00  0.00           N  
ATOM   2468  CA  LYS   162      71.939  76.692 103.221  1.00  0.00           C  
ATOM   2469  C   LYS   162      71.000  75.905 102.258  1.00  0.00           C  
ATOM   2470  O   LYS   162      70.218  75.093 102.738  1.00  0.00           O  
ATOM   2471  CB  LYS   162      73.323  76.112 103.117  1.00  0.00           C  
ATOM   2472  CG  LYS   162      74.405  76.884 103.945  1.00  0.00           C  
ATOM   2473  CD  LYS   162      75.895  76.461 103.808  1.00  0.00           C  
ATOM   2474  CE  LYS   162      76.717  77.489 104.600  1.00  0.00           C  
ATOM   2475  NZ  LYS   162      78.163  77.101 104.727  1.00  0.00           N1+
ATOM   2476  H   LYS   162      71.123  75.720 104.900  1.00  0.00           H  
ATOM   2477  HA  LYS   162      71.982  77.725 102.876  1.00  0.00           H  
ATOM   2478  HB2 LYS   162      73.324  75.065 103.419  1.00  0.00           H  
ATOM   2479  HB3 LYS   162      73.715  76.096 102.100  1.00  0.00           H  
ATOM   2480  HG2 LYS   162      74.301  77.892 103.544  1.00  0.00           H  
ATOM   2481  HG3 LYS   162      74.199  76.960 105.012  1.00  0.00           H  
ATOM   2482  HD2 LYS   162      76.009  75.471 104.251  1.00  0.00           H  
ATOM   2483  HD3 LYS   162      76.267  76.448 102.784  1.00  0.00           H  
ATOM   2484  HE2 LYS   162      76.726  78.437 104.061  1.00  0.00           H  
ATOM   2485  HE3 LYS   162      76.286  77.563 105.599  1.00  0.00           H  
ATOM   2486  HZ1 LYS   162      78.302  76.153 105.045  1.00  0.00           H  
ATOM   2487  HZ2 LYS   162      78.569  76.942 103.816  1.00  0.00           H  
ATOM   2488  HZ3 LYS   162      78.593  77.756 105.364  1.00  0.00           H  
ATOM   2489  N   GLU   163      70.943  76.158 100.981  1.00  0.00           N  
ATOM   2490  CA  GLU   163      69.886  75.664 100.083  1.00  0.00           C  
ATOM   2491  C   GLU   163      69.700  74.151  99.988  1.00  0.00           C  
ATOM   2492  O   GLU   163      70.655  73.379 100.113  1.00  0.00           O  
ATOM   2493  CB  GLU   163      69.972  76.247  98.707  1.00  0.00           C  
ATOM   2494  CG  GLU   163      70.769  77.635  98.475  1.00  0.00           C  
ATOM   2495  CD  GLU   163      72.303  77.435  98.502  1.00  0.00           C  
ATOM   2496  OE1 GLU   163      72.833  77.674  99.615  1.00  0.00           O  
ATOM   2497  OE2 GLU   163      72.840  77.233  97.381  1.00  0.00           O1-
ATOM   2498  H   GLU   163      71.566  76.889 100.668  1.00  0.00           H  
ATOM   2499  HA  GLU   163      68.950  76.022 100.511  1.00  0.00           H  
ATOM   2500  HB2 GLU   163      70.373  75.536  97.984  1.00  0.00           H  
ATOM   2501  HB3 GLU   163      68.963  76.344  98.304  1.00  0.00           H  
ATOM   2502  HG2 GLU   163      70.437  77.914  97.475  1.00  0.00           H  
ATOM   2503  HG3 GLU   163      70.456  78.377  99.209  1.00  0.00           H  
ATOM   2504  N   ASP   164      68.458  73.679  99.803  1.00  0.00           N  
ATOM   2505  CA  ASP   164      68.190  72.216  99.640  1.00  0.00           C  
ATOM   2506  C   ASP   164      68.952  71.633  98.407  1.00  0.00           C  
ATOM   2507  O   ASP   164      69.348  70.459  98.399  1.00  0.00           O  
ATOM   2508  CB  ASP   164      66.694  71.888  99.651  1.00  0.00           C  
ATOM   2509  CG  ASP   164      65.843  72.448 100.797  1.00  0.00           C  
ATOM   2510  OD1 ASP   164      64.654  72.779 100.597  1.00  0.00           O  
ATOM   2511  OD2 ASP   164      66.279  72.483 101.947  1.00  0.00           O1-
ATOM   2512  H   ASP   164      67.712  74.360  99.832  1.00  0.00           H  
ATOM   2513  HA  ASP   164      68.618  71.682 100.488  1.00  0.00           H  
ATOM   2514  HB2 ASP   164      66.197  72.375  98.812  1.00  0.00           H  
ATOM   2515  HB3 ASP   164      66.573  70.813  99.522  1.00  0.00           H  
ATOM   2516  N   CYS   165      69.089  72.411  97.347  1.00  0.00           N  
ATOM   2517  CA  CYS   165      69.832  71.981  96.190  1.00  0.00           C  
ATOM   2518  C   CYS   165      71.335  71.670  96.462  1.00  0.00           C  
ATOM   2519  O   CYS   165      72.055  71.060  95.616  1.00  0.00           O  
ATOM   2520  CB  CYS   165      69.572  72.864  94.883  1.00  0.00           C  
ATOM   2521  SG  CYS   165      70.254  74.491  95.296  1.00  0.00           S  
ATOM   2522  H   CYS   165      68.613  73.301  97.388  1.00  0.00           H  
ATOM   2523  HA  CYS   165      69.298  71.053  95.983  1.00  0.00           H  
ATOM   2524  HB2 CYS   165      70.142  72.546  94.011  1.00  0.00           H  
ATOM   2525  HB3 CYS   165      68.500  72.887  94.684  1.00  0.00           H  
ATOM   2526  HG  CYS   165      71.516  74.226  95.647  1.00  0.00           H  
ATOM   2527  N   ARG   166      71.889  72.070  97.632  1.00  0.00           N  
ATOM   2528  CA  ARG   166      73.309  71.749  98.035  1.00  0.00           C  
ATOM   2529  C   ARG   166      73.567  70.192  98.168  1.00  0.00           C  
ATOM   2530  O   ARG   166      74.782  69.838  98.213  1.00  0.00           O  
ATOM   2531  CB  ARG   166      73.752  72.517  99.347  1.00  0.00           C  
ATOM   2532  CG  ARG   166      73.894  73.966  99.063  1.00  0.00           C  
ATOM   2533  CD  ARG   166      75.175  74.645  99.696  1.00  0.00           C  
ATOM   2534  NE  ARG   166      75.141  76.065  99.499  1.00  0.00           N  
ATOM   2535  CZ  ARG   166      76.130  76.857  99.739  1.00  0.00           C  
ATOM   2536  NH1 ARG   166      77.271  76.464 100.195  1.00  0.00           N1+
ATOM   2537  NH2 ARG   166      75.913  78.111  99.541  1.00  0.00           N  
ATOM   2538  H   ARG   166      71.348  72.566  98.325  1.00  0.00           H  
ATOM   2539  HA  ARG   166      73.944  72.042  97.199  1.00  0.00           H  
ATOM   2540  HB2 ARG   166      72.960  72.440 100.093  1.00  0.00           H  
ATOM   2541  HB3 ARG   166      74.683  72.052  99.671  1.00  0.00           H  
ATOM   2542  HG2 ARG   166      74.203  74.125  98.030  1.00  0.00           H  
ATOM   2543  HG3 ARG   166      73.010  74.538  99.342  1.00  0.00           H  
ATOM   2544  HD2 ARG   166      75.183  74.449 100.768  1.00  0.00           H  
ATOM   2545  HD3 ARG   166      76.102  74.221  99.311  1.00  0.00           H  
ATOM   2546  HE  ARG   166      74.219  76.408  99.271  1.00  0.00           H  
ATOM   2547 HH11 ARG   166      77.629  75.520 100.238  1.00  0.00           H  
ATOM   2548 HH12 ARG   166      77.994  77.160 100.311  1.00  0.00           H  
ATOM   2549 HH21 ARG   166      74.959  78.395  99.372  1.00  0.00           H  
ATOM   2550 HH22 ARG   166      76.721  78.713  99.609  1.00  0.00           H  
ATOM   2551  N   ASP   167      72.567  69.324  98.274  1.00  0.00           N  
ATOM   2552  CA  ASP   167      72.679  67.803  98.330  1.00  0.00           C  
ATOM   2553  C   ASP   167      71.661  67.090  97.383  1.00  0.00           C  
ATOM   2554  O   ASP   167      70.457  67.395  97.304  1.00  0.00           O  
ATOM   2555  CB  ASP   167      72.515  67.172  99.771  1.00  0.00           C  
ATOM   2556  CG  ASP   167      71.313  67.556 100.538  1.00  0.00           C  
ATOM   2557  OD1 ASP   167      70.260  68.013 100.024  1.00  0.00           O  
ATOM   2558  OD2 ASP   167      71.316  67.300 101.784  1.00  0.00           O1-
ATOM   2559  H   ASP   167      71.693  69.780  98.055  1.00  0.00           H  
ATOM   2560  HA  ASP   167      73.707  67.582  98.042  1.00  0.00           H  
ATOM   2561  HB2 ASP   167      72.572  66.103  99.562  1.00  0.00           H  
ATOM   2562  HB3 ASP   167      73.443  67.302 100.328  1.00  0.00           H  
ATOM   2563  N   GLU   168      72.091  65.895  96.823  1.00  0.00           N  
ATOM   2564  CA  GLU   168      71.277  64.929  96.106  1.00  0.00           C  
ATOM   2565  C   GLU   168      70.170  64.246  96.912  1.00  0.00           C  
ATOM   2566  O   GLU   168      69.248  63.612  96.309  1.00  0.00           O  
ATOM   2567  CB  GLU   168      72.076  63.789  95.336  1.00  0.00           C  
ATOM   2568  CG  GLU   168      72.466  62.569  96.264  1.00  0.00           C  
ATOM   2569  CD  GLU   168      73.350  62.852  97.494  1.00  0.00           C  
ATOM   2570  OE1 GLU   168      73.960  63.942  97.524  1.00  0.00           O  
ATOM   2571  OE2 GLU   168      73.423  61.989  98.411  1.00  0.00           O1-
ATOM   2572  H   GLU   168      72.986  65.646  97.218  1.00  0.00           H  
ATOM   2573  HA  GLU   168      70.766  65.465  95.307  1.00  0.00           H  
ATOM   2574  HB2 GLU   168      71.559  63.404  94.457  1.00  0.00           H  
ATOM   2575  HB3 GLU   168      72.972  64.211  94.879  1.00  0.00           H  
ATOM   2576  HG2 GLU   168      71.547  62.120  96.641  1.00  0.00           H  
ATOM   2577  HG3 GLU   168      72.984  61.849  95.630  1.00  0.00           H  
ATOM   2578  N   LYS   169      70.106  64.373  98.273  1.00  0.00           N  
ATOM   2579  CA  LYS   169      69.007  63.919  99.165  1.00  0.00           C  
ATOM   2580  C   LYS   169      67.847  64.797  99.446  1.00  0.00           C  
ATOM   2581  O   LYS   169      67.989  66.025  99.616  1.00  0.00           O  
ATOM   2582  CB  LYS   169      69.506  63.384 100.463  1.00  0.00           C  
ATOM   2583  CG  LYS   169      70.754  62.585 100.280  1.00  0.00           C  
ATOM   2584  CD  LYS   169      71.220  61.914 101.635  1.00  0.00           C  
ATOM   2585  CE  LYS   169      72.672  61.499 101.582  1.00  0.00           C  
ATOM   2586  NZ  LYS   169      72.993  60.325 100.750  1.00  0.00           N1+
ATOM   2587  H   LYS   169      70.876  64.934  98.609  1.00  0.00           H  
ATOM   2588  HA  LYS   169      68.634  63.043  98.635  1.00  0.00           H  
ATOM   2589  HB2 LYS   169      69.641  64.091 101.281  1.00  0.00           H  
ATOM   2590  HB3 LYS   169      68.755  62.682 100.825  1.00  0.00           H  
ATOM   2591  HG2 LYS   169      70.604  61.866  99.474  1.00  0.00           H  
ATOM   2592  HG3 LYS   169      71.523  63.322 100.049  1.00  0.00           H  
ATOM   2593  HD2 LYS   169      71.127  62.643 102.440  1.00  0.00           H  
ATOM   2594  HD3 LYS   169      70.528  61.126 101.930  1.00  0.00           H  
ATOM   2595  HE2 LYS   169      73.339  62.335 101.370  1.00  0.00           H  
ATOM   2596  HE3 LYS   169      72.871  61.351 102.643  1.00  0.00           H  
ATOM   2597  HZ1 LYS   169      73.045  60.615  99.783  1.00  0.00           H  
ATOM   2598  HZ2 LYS   169      73.905  59.950 100.969  1.00  0.00           H  
ATOM   2599  HZ3 LYS   169      72.232  59.663 100.803  1.00  0.00           H  
ATOM   2600  N   VAL   170      66.753  64.118  99.736  1.00  0.00           N  
ATOM   2601  CA  VAL   170      65.520  64.626 100.410  1.00  0.00           C  
ATOM   2602  C   VAL   170      65.443  63.971 101.806  1.00  0.00           C  
ATOM   2603  O   VAL   170      65.948  62.839 101.980  1.00  0.00           O  
ATOM   2604  CB  VAL   170      64.264  64.486  99.535  1.00  0.00           C  
ATOM   2605  CG1 VAL   170      63.947  62.998  99.166  1.00  0.00           C  
ATOM   2606  CG2 VAL   170      62.917  65.087 100.082  1.00  0.00           C  
ATOM   2607  H   VAL   170      66.737  63.127  99.540  1.00  0.00           H  
ATOM   2608  HA  VAL   170      65.764  65.648 100.700  1.00  0.00           H  
ATOM   2609  HB  VAL   170      64.488  64.954  98.576  1.00  0.00           H  
ATOM   2610 HG11 VAL   170      63.138  62.973  98.436  1.00  0.00           H  
ATOM   2611 HG12 VAL   170      64.839  62.445  98.873  1.00  0.00           H  
ATOM   2612 HG13 VAL   170      63.497  62.572 100.063  1.00  0.00           H  
ATOM   2613 HG21 VAL   170      62.602  64.432 100.894  1.00  0.00           H  
ATOM   2614 HG22 VAL   170      63.121  66.149 100.223  1.00  0.00           H  
ATOM   2615 HG23 VAL   170      62.167  64.960  99.302  1.00  0.00           H  
ATOM   2616  N   TYR   171      64.720  64.680 102.697  1.00  0.00           N  
ATOM   2617  CA  TYR   171      64.453  64.270 104.086  1.00  0.00           C  
ATOM   2618  C   TYR   171      63.027  64.655 104.571  1.00  0.00           C  
ATOM   2619  O   TYR   171      62.737  64.428 105.758  1.00  0.00           O  
ATOM   2620  CB  TYR   171      65.458  64.771 105.146  1.00  0.00           C  
ATOM   2621  CG  TYR   171      66.941  64.811 104.673  1.00  0.00           C  
ATOM   2622  CD1 TYR   171      67.306  65.997 103.982  1.00  0.00           C  
ATOM   2623  CD2 TYR   171      67.874  63.895 105.044  1.00  0.00           C  
ATOM   2624  CE1 TYR   171      68.654  66.110 103.573  1.00  0.00           C  
ATOM   2625  CE2 TYR   171      69.256  64.123 104.760  1.00  0.00           C  
ATOM   2626  CZ  TYR   171      69.548  65.133 103.961  1.00  0.00           C  
ATOM   2627  OH  TYR   171      70.858  65.258 103.560  1.00  0.00           O  
ATOM   2628  H   TYR   171      64.563  65.640 102.425  1.00  0.00           H  
ATOM   2629  HA  TYR   171      64.492  63.183 104.163  1.00  0.00           H  
ATOM   2630  HB2 TYR   171      65.204  65.778 105.477  1.00  0.00           H  
ATOM   2631  HB3 TYR   171      65.289  64.135 106.015  1.00  0.00           H  
ATOM   2632  HD1 TYR   171      66.582  66.751 103.712  1.00  0.00           H  
ATOM   2633  HD2 TYR   171      67.663  62.968 105.557  1.00  0.00           H  
ATOM   2634  HE1 TYR   171      68.829  66.896 102.853  1.00  0.00           H  
ATOM   2635  HE2 TYR   171      70.002  63.379 104.998  1.00  0.00           H  
ATOM   2636  HH  TYR   171      70.885  66.036 102.998  1.00  0.00           H  
ATOM   2637  N   SER   172      62.158  65.169 103.673  1.00  0.00           N  
ATOM   2638  CA  SER   172      60.853  65.753 104.079  1.00  0.00           C  
ATOM   2639  C   SER   172      59.821  65.655 102.996  1.00  0.00           C  
ATOM   2640  O   SER   172      60.055  65.892 101.787  1.00  0.00           O  
ATOM   2641  CB  SER   172      61.113  67.276 104.327  1.00  0.00           C  
ATOM   2642  OG  SER   172      59.906  67.944 104.541  1.00  0.00           O  
ATOM   2643  H   SER   172      62.477  65.336 102.730  1.00  0.00           H  
ATOM   2644  HA  SER   172      60.511  65.382 105.045  1.00  0.00           H  
ATOM   2645  HB2 SER   172      61.729  67.500 105.197  1.00  0.00           H  
ATOM   2646  HB3 SER   172      61.581  67.722 103.450  1.00  0.00           H  
ATOM   2647  HG  SER   172      60.175  68.739 105.007  1.00  0.00           H  
ATOM   2648  N   LYS   173      58.597  65.302 103.406  1.00  0.00           N  
ATOM   2649  CA  LYS   173      57.409  65.405 102.617  1.00  0.00           C  
ATOM   2650  C   LYS   173      57.063  66.862 102.115  1.00  0.00           C  
ATOM   2651  O   LYS   173      56.294  67.109 101.121  1.00  0.00           O  
ATOM   2652  CB  LYS   173      56.291  64.755 103.327  1.00  0.00           C  
ATOM   2653  CG  LYS   173      55.132  64.367 102.382  1.00  0.00           C  
ATOM   2654  CD  LYS   173      53.949  63.783 103.243  1.00  0.00           C  
ATOM   2655  CE  LYS   173      52.793  63.666 102.212  1.00  0.00           C  
ATOM   2656  NZ  LYS   173      52.406  62.280 101.734  1.00  0.00           N1+
ATOM   2657  H   LYS   173      58.408  65.110 104.380  1.00  0.00           H  
ATOM   2658  HA  LYS   173      57.474  64.826 101.696  1.00  0.00           H  
ATOM   2659  HB2 LYS   173      56.705  63.880 103.828  1.00  0.00           H  
ATOM   2660  HB3 LYS   173      55.965  65.465 104.088  1.00  0.00           H  
ATOM   2661  HG2 LYS   173      54.723  65.208 101.822  1.00  0.00           H  
ATOM   2662  HG3 LYS   173      55.451  63.605 101.670  1.00  0.00           H  
ATOM   2663  HD2 LYS   173      54.125  62.785 103.644  1.00  0.00           H  
ATOM   2664  HD3 LYS   173      53.528  64.460 103.986  1.00  0.00           H  
ATOM   2665  HE2 LYS   173      51.962  64.013 102.826  1.00  0.00           H  
ATOM   2666  HE3 LYS   173      52.822  64.356 101.369  1.00  0.00           H  
ATOM   2667  HZ1 LYS   173      53.124  61.956 101.102  1.00  0.00           H  
ATOM   2668  HZ2 LYS   173      52.113  61.677 102.490  1.00  0.00           H  
ATOM   2669  HZ3 LYS   173      51.602  62.399 101.135  1.00  0.00           H  
ATOM   2670  N   GLU   174      57.516  67.846 102.877  1.00  0.00           N  
ATOM   2671  CA  GLU   174      57.319  69.256 102.470  1.00  0.00           C  
ATOM   2672  C   GLU   174      58.141  69.756 101.318  1.00  0.00           C  
ATOM   2673  O   GLU   174      57.723  70.593 100.456  1.00  0.00           O  
ATOM   2674  CB  GLU   174      57.320  70.139 103.713  1.00  0.00           C  
ATOM   2675  CG  GLU   174      57.408  71.687 103.783  1.00  0.00           C  
ATOM   2676  CD  GLU   174      56.212  72.286 102.927  1.00  0.00           C  
ATOM   2677  OE1 GLU   174      56.478  73.017 101.999  1.00  0.00           O  
ATOM   2678  OE2 GLU   174      55.046  71.938 103.225  1.00  0.00           O1-
ATOM   2679  H   GLU   174      58.041  67.644 103.715  1.00  0.00           H  
ATOM   2680  HA  GLU   174      56.319  69.445 102.080  1.00  0.00           H  
ATOM   2681  HB2 GLU   174      56.528  69.735 104.344  1.00  0.00           H  
ATOM   2682  HB3 GLU   174      58.141  69.868 104.378  1.00  0.00           H  
ATOM   2683  HG2 GLU   174      57.415  72.027 104.819  1.00  0.00           H  
ATOM   2684  HG3 GLU   174      58.314  72.067 103.310  1.00  0.00           H  
ATOM   2685  N   ASP   175      59.354  69.306 101.235  1.00  0.00           N  
ATOM   2686  CA  ASP   175      60.380  69.566 100.108  1.00  0.00           C  
ATOM   2687  C   ASP   175      60.230  68.611  98.898  1.00  0.00           C  
ATOM   2688  O   ASP   175      60.524  68.947  97.730  1.00  0.00           O  
ATOM   2689  CB  ASP   175      61.763  69.315 100.715  1.00  0.00           C  
ATOM   2690  CG  ASP   175      62.905  69.667  99.798  1.00  0.00           C  
ATOM   2691  OD1 ASP   175      62.737  70.625  98.965  1.00  0.00           O  
ATOM   2692  OD2 ASP   175      64.044  69.141 100.023  1.00  0.00           O1-
ATOM   2693  H   ASP   175      59.633  68.619 101.920  1.00  0.00           H  
ATOM   2694  HA  ASP   175      60.285  70.559  99.670  1.00  0.00           H  
ATOM   2695  HB2 ASP   175      61.920  69.986 101.560  1.00  0.00           H  
ATOM   2696  HB3 ASP   175      61.895  68.301 101.091  1.00  0.00           H  
ATOM   2697  N   LEU   176      59.634  67.441  99.143  1.00  0.00           N  
ATOM   2698  CA  LEU   176      59.067  66.609  98.094  1.00  0.00           C  
ATOM   2699  C   LEU   176      58.010  67.355  97.224  1.00  0.00           C  
ATOM   2700  O   LEU   176      57.907  66.968  96.090  1.00  0.00           O  
ATOM   2701  CB  LEU   176      58.475  65.330  98.746  1.00  0.00           C  
ATOM   2702  CG  LEU   176      57.864  64.130  97.991  1.00  0.00           C  
ATOM   2703  CD1 LEU   176      58.711  63.424  96.857  1.00  0.00           C  
ATOM   2704  CD2 LEU   176      57.563  62.912  98.952  1.00  0.00           C  
ATOM   2705  H   LEU   176      59.566  67.104 100.093  1.00  0.00           H  
ATOM   2706  HA  LEU   176      59.865  66.394  97.382  1.00  0.00           H  
ATOM   2707  HB2 LEU   176      59.271  64.923  99.369  1.00  0.00           H  
ATOM   2708  HB3 LEU   176      57.723  65.634  99.474  1.00  0.00           H  
ATOM   2709  HG  LEU   176      57.004  64.477  97.418  1.00  0.00           H  
ATOM   2710 HD11 LEU   176      59.043  64.177  96.142  1.00  0.00           H  
ATOM   2711 HD12 LEU   176      59.697  63.168  97.245  1.00  0.00           H  
ATOM   2712 HD13 LEU   176      58.115  62.650  96.374  1.00  0.00           H  
ATOM   2713 HD21 LEU   176      57.657  61.953  98.442  1.00  0.00           H  
ATOM   2714 HD22 LEU   176      58.277  62.788  99.767  1.00  0.00           H  
ATOM   2715 HD23 LEU   176      56.647  63.130  99.501  1.00  0.00           H  
ATOM   2716  N   LYS   177      57.457  68.483  97.674  1.00  0.00           N  
ATOM   2717  CA  LYS   177      56.699  69.385  96.794  1.00  0.00           C  
ATOM   2718  C   LYS   177      57.521  69.828  95.623  1.00  0.00           C  
ATOM   2719  O   LYS   177      57.039  69.932  94.537  1.00  0.00           O  
ATOM   2720  CB  LYS   177      56.331  70.696  97.612  1.00  0.00           C  
ATOM   2721  CG  LYS   177      55.204  70.420  98.602  1.00  0.00           C  
ATOM   2722  CD  LYS   177      54.874  71.717  99.335  1.00  0.00           C  
ATOM   2723  CE  LYS   177      53.471  71.738  99.958  1.00  0.00           C  
ATOM   2724  NZ  LYS   177      53.398  72.824 100.945  1.00  0.00           N1+
ATOM   2725  H   LYS   177      57.600  68.822  98.615  1.00  0.00           H  
ATOM   2726  HA  LYS   177      55.816  68.855  96.437  1.00  0.00           H  
ATOM   2727  HB2 LYS   177      57.213  71.035  98.155  1.00  0.00           H  
ATOM   2728  HB3 LYS   177      56.003  71.337  96.793  1.00  0.00           H  
ATOM   2729  HG2 LYS   177      54.330  70.067  98.054  1.00  0.00           H  
ATOM   2730  HG3 LYS   177      55.438  69.651  99.337  1.00  0.00           H  
ATOM   2731  HD2 LYS   177      55.595  71.850 100.141  1.00  0.00           H  
ATOM   2732  HD3 LYS   177      54.992  72.533  98.621  1.00  0.00           H  
ATOM   2733  HE2 LYS   177      52.783  71.925  99.134  1.00  0.00           H  
ATOM   2734  HE3 LYS   177      53.337  70.740 100.375  1.00  0.00           H  
ATOM   2735  HZ1 LYS   177      53.964  73.618 100.682  1.00  0.00           H  
ATOM   2736  HZ2 LYS   177      52.468  73.194 101.078  1.00  0.00           H  
ATOM   2737  HZ3 LYS   177      53.795  72.482 101.809  1.00  0.00           H  
ATOM   2738  N   ASP   178      58.761  70.240  95.876  1.00  0.00           N  
ATOM   2739  CA  ASP   178      59.691  70.940  94.989  1.00  0.00           C  
ATOM   2740  C   ASP   178      60.416  69.952  94.015  1.00  0.00           C  
ATOM   2741  O   ASP   178      61.278  70.352  93.162  1.00  0.00           O  
ATOM   2742  CB  ASP   178      60.761  71.607  95.773  1.00  0.00           C  
ATOM   2743  CG  ASP   178      60.217  72.716  96.793  1.00  0.00           C  
ATOM   2744  OD1 ASP   178      60.932  73.217  97.675  1.00  0.00           O  
ATOM   2745  OD2 ASP   178      59.083  73.240  96.770  1.00  0.00           O1-
ATOM   2746  H   ASP   178      59.017  70.153  96.849  1.00  0.00           H  
ATOM   2747  HA  ASP   178      59.234  71.631  94.281  1.00  0.00           H  
ATOM   2748  HB2 ASP   178      61.354  70.923  96.381  1.00  0.00           H  
ATOM   2749  HB3 ASP   178      61.464  72.154  95.145  1.00  0.00           H  
ATOM   2750  N   MET   179      60.213  68.628  94.160  1.00  0.00           N  
ATOM   2751  CA  MET   179      60.754  67.665  93.231  1.00  0.00           C  
ATOM   2752  C   MET   179      59.776  67.384  92.050  1.00  0.00           C  
ATOM   2753  O   MET   179      58.570  67.566  92.219  1.00  0.00           O  
ATOM   2754  CB  MET   179      61.064  66.274  93.898  1.00  0.00           C  
ATOM   2755  CG  MET   179      61.974  66.546  95.098  1.00  0.00           C  
ATOM   2756  SD  MET   179      62.077  65.171  96.290  1.00  0.00           S  
ATOM   2757  CE  MET   179      63.035  63.991  95.372  1.00  0.00           C  
ATOM   2758  H   MET   179      59.577  68.382  94.905  1.00  0.00           H  
ATOM   2759  HA  MET   179      61.725  68.002  92.868  1.00  0.00           H  
ATOM   2760  HB2 MET   179      60.095  65.857  94.173  1.00  0.00           H  
ATOM   2761  HB3 MET   179      61.418  65.655  93.074  1.00  0.00           H  
ATOM   2762  HG2 MET   179      62.938  66.939  94.774  1.00  0.00           H  
ATOM   2763  HG3 MET   179      61.553  67.354  95.696  1.00  0.00           H  
ATOM   2764  HE1 MET   179      62.440  63.526  94.587  1.00  0.00           H  
ATOM   2765  HE2 MET   179      63.887  64.551  94.986  1.00  0.00           H  
ATOM   2766  HE3 MET   179      63.569  63.295  96.018  1.00  0.00           H  
ATOM   2767  N   SER   180      60.272  66.964  90.856  1.00  0.00           N  
ATOM   2768  CA  SER   180      59.470  66.446  89.784  1.00  0.00           C  
ATOM   2769  C   SER   180      59.460  64.921  89.726  1.00  0.00           C  
ATOM   2770  O   SER   180      60.385  64.262  90.199  1.00  0.00           O  
ATOM   2771  CB  SER   180      60.035  66.923  88.420  1.00  0.00           C  
ATOM   2772  OG  SER   180      59.009  66.850  87.446  1.00  0.00           O  
ATOM   2773  H   SER   180      61.270  66.837  90.758  1.00  0.00           H  
ATOM   2774  HA  SER   180      58.504  66.952  89.809  1.00  0.00           H  
ATOM   2775  HB2 SER   180      60.191  67.997  88.524  1.00  0.00           H  
ATOM   2776  HB3 SER   180      60.898  66.294  88.201  1.00  0.00           H  
ATOM   2777  HG  SER   180      59.287  67.462  86.760  1.00  0.00           H  
ATOM   2778  N   GLN   181      58.443  64.318  89.203  1.00  0.00           N  
ATOM   2779  CA  GLN   181      58.338  62.790  89.161  1.00  0.00           C  
ATOM   2780  C   GLN   181      58.732  62.184  87.813  1.00  0.00           C  
ATOM   2781  O   GLN   181      58.803  62.792  86.701  1.00  0.00           O  
ATOM   2782  CB  GLN   181      56.961  62.165  89.684  1.00  0.00           C  
ATOM   2783  CG  GLN   181      55.692  62.156  88.800  1.00  0.00           C  
ATOM   2784  CD  GLN   181      55.069  63.565  88.633  1.00  0.00           C  
ATOM   2785  NE2 GLN   181      53.746  63.704  88.652  1.00  0.00           N  
ATOM   2786  OE1 GLN   181      55.718  64.601  88.435  1.00  0.00           O  
ATOM   2787  H   GLN   181      57.659  64.808  88.797  1.00  0.00           H  
ATOM   2788  HA  GLN   181      58.984  62.411  89.953  1.00  0.00           H  
ATOM   2789  HB2 GLN   181      57.084  61.114  89.944  1.00  0.00           H  
ATOM   2790  HB3 GLN   181      56.795  62.705  90.616  1.00  0.00           H  
ATOM   2791  HG2 GLN   181      55.913  61.810  87.790  1.00  0.00           H  
ATOM   2792  HG3 GLN   181      54.861  61.538  89.143  1.00  0.00           H  
ATOM   2793 HE21 GLN   181      53.375  64.607  88.394  1.00  0.00           H  
ATOM   2794 HE22 GLN   181      53.149  62.895  88.748  1.00  0.00           H  
ATOM   2795  N   MET   182      58.994  60.893  87.880  1.00  0.00           N  
ATOM   2796  CA  MET   182      58.919  59.916  86.762  1.00  0.00           C  
ATOM   2797  C   MET   182      58.364  58.600  87.211  1.00  0.00           C  
ATOM   2798  O   MET   182      58.402  58.235  88.408  1.00  0.00           O  
ATOM   2799  CB  MET   182      60.349  59.806  86.181  1.00  0.00           C  
ATOM   2800  CG  MET   182      61.322  59.008  87.029  1.00  0.00           C  
ATOM   2801  SD  MET   182      63.027  59.101  86.328  1.00  0.00           S  
ATOM   2802  CE  MET   182      63.709  57.450  86.761  1.00  0.00           C  
ATOM   2803  H   MET   182      59.017  60.499  88.809  1.00  0.00           H  
ATOM   2804  HA  MET   182      58.253  60.323  86.001  1.00  0.00           H  
ATOM   2805  HB2 MET   182      60.233  59.329  85.207  1.00  0.00           H  
ATOM   2806  HB3 MET   182      60.731  60.816  86.031  1.00  0.00           H  
ATOM   2807  HG2 MET   182      61.396  59.370  88.055  1.00  0.00           H  
ATOM   2808  HG3 MET   182      60.908  58.007  87.146  1.00  0.00           H  
ATOM   2809  HE1 MET   182      62.966  56.652  86.763  1.00  0.00           H  
ATOM   2810  HE2 MET   182      64.447  57.250  85.984  1.00  0.00           H  
ATOM   2811  HE3 MET   182      64.181  57.517  87.741  1.00  0.00           H  
ATOM   2812  N   ILE   183      57.903  57.677  86.385  1.00  0.00           N  
ATOM   2813  CA  ILE   183      57.346  56.384  86.837  1.00  0.00           C  
ATOM   2814  C   ILE   183      57.584  55.249  85.742  1.00  0.00           C  
ATOM   2815  O   ILE   183      57.222  55.230  84.572  1.00  0.00           O  
ATOM   2816  CB  ILE   183      55.798  56.462  87.102  1.00  0.00           C  
ATOM   2817  CG1 ILE   183      55.335  57.691  87.831  1.00  0.00           C  
ATOM   2818  CG2 ILE   183      55.322  55.262  87.962  1.00  0.00           C  
ATOM   2819  CD1 ILE   183      53.835  57.869  88.163  1.00  0.00           C  
ATOM   2820  H   ILE   183      57.875  57.900  85.400  1.00  0.00           H  
ATOM   2821  HA  ILE   183      57.791  56.046  87.773  1.00  0.00           H  
ATOM   2822  HB  ILE   183      55.339  56.403  86.115  1.00  0.00           H  
ATOM   2823 HG12 ILE   183      55.916  57.657  88.752  1.00  0.00           H  
ATOM   2824 HG13 ILE   183      55.713  58.596  87.355  1.00  0.00           H  
ATOM   2825 HG21 ILE   183      54.251  55.294  87.761  1.00  0.00           H  
ATOM   2826 HG22 ILE   183      55.720  54.338  87.543  1.00  0.00           H  
ATOM   2827 HG23 ILE   183      55.439  55.337  89.043  1.00  0.00           H  
ATOM   2828 HD11 ILE   183      53.408  57.144  88.856  1.00  0.00           H  
ATOM   2829 HD12 ILE   183      53.617  58.806  88.675  1.00  0.00           H  
ATOM   2830 HD13 ILE   183      53.245  57.870  87.247  1.00  0.00           H  
ATOM   2831  N   LEU   184      58.211  54.199  86.193  1.00  0.00           N  
ATOM   2832  CA  LEU   184      58.328  52.937  85.472  1.00  0.00           C  
ATOM   2833  C   LEU   184      57.065  52.111  85.526  1.00  0.00           C  
ATOM   2834  O   LEU   184      56.645  51.670  86.621  1.00  0.00           O  
ATOM   2835  CB  LEU   184      59.595  52.105  85.865  1.00  0.00           C  
ATOM   2836  CG  LEU   184      60.205  51.113  84.829  1.00  0.00           C  
ATOM   2837  CD1 LEU   184      60.815  51.676  83.546  1.00  0.00           C  
ATOM   2838  CD2 LEU   184      61.100  50.196  85.543  1.00  0.00           C  
ATOM   2839  H   LEU   184      58.442  54.158  87.175  1.00  0.00           H  
ATOM   2840  HA  LEU   184      58.538  53.283  84.460  1.00  0.00           H  
ATOM   2841  HB2 LEU   184      60.393  52.806  86.112  1.00  0.00           H  
ATOM   2842  HB3 LEU   184      59.371  51.559  86.780  1.00  0.00           H  
ATOM   2843  HG  LEU   184      59.411  50.459  84.469  1.00  0.00           H  
ATOM   2844 HD11 LEU   184      61.750  52.112  83.898  1.00  0.00           H  
ATOM   2845 HD12 LEU   184      61.092  50.778  82.993  1.00  0.00           H  
ATOM   2846 HD13 LEU   184      60.146  52.326  82.984  1.00  0.00           H  
ATOM   2847 HD21 LEU   184      61.875  50.766  86.056  1.00  0.00           H  
ATOM   2848 HD22 LEU   184      60.541  49.562  86.232  1.00  0.00           H  
ATOM   2849 HD23 LEU   184      61.483  49.516  84.782  1.00  0.00           H  
ATOM   2850  N   ARG   185      56.394  51.907  84.395  1.00  0.00           N  
ATOM   2851  CA  ARG   185      55.138  51.118  84.144  1.00  0.00           C  
ATOM   2852  C   ARG   185      55.467  49.795  83.453  1.00  0.00           C  
ATOM   2853  O   ARG   185      56.153  49.737  82.417  1.00  0.00           O  
ATOM   2854  CB  ARG   185      54.110  51.927  83.396  1.00  0.00           C  
ATOM   2855  CG  ARG   185      53.228  52.861  84.208  1.00  0.00           C  
ATOM   2856  CD  ARG   185      53.872  54.095  84.788  1.00  0.00           C  
ATOM   2857  NE  ARG   185      52.880  54.813  85.657  1.00  0.00           N  
ATOM   2858  CZ  ARG   185      52.055  55.766  85.227  1.00  0.00           C  
ATOM   2859  NH1 ARG   185      52.062  56.278  84.061  1.00  0.00           N1+
ATOM   2860  NH2 ARG   185      51.264  56.231  86.144  1.00  0.00           N  
ATOM   2861  H   ARG   185      56.755  52.439  83.617  1.00  0.00           H  
ATOM   2862  HA  ARG   185      54.710  50.852  85.111  1.00  0.00           H  
ATOM   2863  HB2 ARG   185      54.580  52.737  82.839  1.00  0.00           H  
ATOM   2864  HB3 ARG   185      53.565  51.329  82.665  1.00  0.00           H  
ATOM   2865  HG2 ARG   185      52.408  53.263  83.613  1.00  0.00           H  
ATOM   2866  HG3 ARG   185      52.802  52.217  84.977  1.00  0.00           H  
ATOM   2867  HD2 ARG   185      54.747  53.810  85.372  1.00  0.00           H  
ATOM   2868  HD3 ARG   185      54.289  54.623  83.930  1.00  0.00           H  
ATOM   2869  HE  ARG   185      52.777  54.598  86.638  1.00  0.00           H  
ATOM   2870 HH11 ARG   185      52.779  56.048  83.388  1.00  0.00           H  
ATOM   2871 HH12 ARG   185      51.341  56.983  84.007  1.00  0.00           H  
ATOM   2872 HH21 ARG   185      51.346  55.783  87.046  1.00  0.00           H  
ATOM   2873 HH22 ARG   185      50.712  57.061  85.983  1.00  0.00           H  
ATOM   2874  N   THR   186      54.988  48.715  84.046  1.00  0.00           N  
ATOM   2875  CA  THR   186      55.327  47.368  83.665  1.00  0.00           C  
ATOM   2876  C   THR   186      54.018  46.530  83.761  1.00  0.00           C  
ATOM   2877  O   THR   186      53.132  46.855  84.517  1.00  0.00           O  
ATOM   2878  CB  THR   186      56.393  46.812  84.676  1.00  0.00           C  
ATOM   2879  CG2 THR   186      57.692  47.544  84.470  1.00  0.00           C  
ATOM   2880  OG1 THR   186      55.953  46.902  85.996  1.00  0.00           O  
ATOM   2881  H   THR   186      54.530  48.871  84.932  1.00  0.00           H  
ATOM   2882  HA  THR   186      55.650  47.324  82.624  1.00  0.00           H  
ATOM   2883  HB  THR   186      56.570  45.750  84.502  1.00  0.00           H  
ATOM   2884  HG1 THR   186      55.445  46.101  86.140  1.00  0.00           H  
ATOM   2885 HG21 THR   186      57.611  48.440  85.085  1.00  0.00           H  
ATOM   2886 HG22 THR   186      58.594  47.008  84.762  1.00  0.00           H  
ATOM   2887 HG23 THR   186      57.923  47.695  83.416  1.00  0.00           H  
ATOM   2888  N   LYS   187      53.967  45.392  82.983  1.00  0.00           N  
ATOM   2889  CA  LYS   187      53.021  44.287  82.957  1.00  0.00           C  
ATOM   2890  C   LYS   187      53.667  42.932  82.442  1.00  0.00           C  
ATOM   2891  O   LYS   187      54.370  42.888  81.430  1.00  0.00           O  
ATOM   2892  CB  LYS   187      51.727  44.741  82.223  1.00  0.00           C  
ATOM   2893  CG  LYS   187      50.592  43.663  82.391  1.00  0.00           C  
ATOM   2894  CD  LYS   187      49.502  43.780  81.280  1.00  0.00           C  
ATOM   2895  CE  LYS   187      48.488  44.905  81.596  1.00  0.00           C  
ATOM   2896  NZ  LYS   187      47.728  45.170  80.373  1.00  0.00           N1+
ATOM   2897  H   LYS   187      54.806  45.213  82.449  1.00  0.00           H  
ATOM   2898  HA  LYS   187      52.869  44.076  84.015  1.00  0.00           H  
ATOM   2899  HB2 LYS   187      51.319  45.722  82.466  1.00  0.00           H  
ATOM   2900  HB3 LYS   187      51.889  44.738  81.146  1.00  0.00           H  
ATOM   2901  HG2 LYS   187      51.019  42.663  82.309  1.00  0.00           H  
ATOM   2902  HG3 LYS   187      50.270  43.728  83.431  1.00  0.00           H  
ATOM   2903  HD2 LYS   187      50.019  43.926  80.331  1.00  0.00           H  
ATOM   2904  HD3 LYS   187      49.016  42.806  81.218  1.00  0.00           H  
ATOM   2905  HE2 LYS   187      47.872  44.500  82.399  1.00  0.00           H  
ATOM   2906  HE3 LYS   187      49.052  45.743  82.006  1.00  0.00           H  
ATOM   2907  HZ1 LYS   187      48.364  45.264  79.594  1.00  0.00           H  
ATOM   2908  HZ2 LYS   187      47.173  44.337  80.240  1.00  0.00           H  
ATOM   2909  HZ3 LYS   187      47.168  46.009  80.432  1.00  0.00           H  
ATOM   2910  N   GLY   188      53.251  41.879  83.063  1.00  0.00           N  
ATOM   2911  CA  GLY   188      53.608  40.487  82.752  1.00  0.00           C  
ATOM   2912  C   GLY   188      53.260  39.536  83.860  1.00  0.00           C  
ATOM   2913  O   GLY   188      52.231  39.730  84.498  1.00  0.00           O  
ATOM   2914  H   GLY   188      52.822  42.039  83.964  1.00  0.00           H  
ATOM   2915  HA2 GLY   188      53.010  40.139  81.909  1.00  0.00           H  
ATOM   2916  HA3 GLY   188      54.643  40.405  82.419  1.00  0.00           H  
ATOM   2917  N   PRO   189      54.037  38.454  83.951  1.00  0.00           N  
ATOM   2918  CA  PRO   189      53.944  37.469  84.987  1.00  0.00           C  
ATOM   2919  C   PRO   189      54.179  37.873  86.494  1.00  0.00           C  
ATOM   2920  O   PRO   189      54.363  39.123  86.775  1.00  0.00           O  
ATOM   2921  CB  PRO   189      54.885  36.271  84.607  1.00  0.00           C  
ATOM   2922  CG  PRO   189      55.020  36.450  83.096  1.00  0.00           C  
ATOM   2923  CD  PRO   189      54.880  37.973  82.863  1.00  0.00           C  
ATOM   2924  HA  PRO   189      52.953  37.017  85.018  1.00  0.00           H  
ATOM   2925  HB2 PRO   189      55.821  36.296  85.166  1.00  0.00           H  
ATOM   2926  HB3 PRO   189      54.424  35.308  84.824  1.00  0.00           H  
ATOM   2927  HG2 PRO   189      55.872  36.061  82.537  1.00  0.00           H  
ATOM   2928  HG3 PRO   189      54.194  35.828  82.749  1.00  0.00           H  
ATOM   2929  HD2 PRO   189      55.808  38.541  82.931  1.00  0.00           H  
ATOM   2930  HD3 PRO   189      54.469  38.047  81.857  1.00  0.00           H  
ATOM   2931  N   ASP   190      54.316  37.025  87.475  1.00  0.00           N  
ATOM   2932  CA  ASP   190      54.889  37.384  88.787  1.00  0.00           C  
ATOM   2933  C   ASP   190      56.474  37.501  88.752  1.00  0.00           C  
ATOM   2934  O   ASP   190      57.045  37.892  89.741  1.00  0.00           O  
ATOM   2935  CB  ASP   190      54.334  36.536  89.951  1.00  0.00           C  
ATOM   2936  CG  ASP   190      54.963  35.129  89.911  1.00  0.00           C  
ATOM   2937  OD1 ASP   190      55.726  34.590  89.160  1.00  0.00           O  
ATOM   2938  OD2 ASP   190      54.562  34.310  90.814  1.00  0.00           O1-
ATOM   2939  H   ASP   190      54.071  36.053  87.345  1.00  0.00           H  
ATOM   2940  HA  ASP   190      54.693  38.420  89.065  1.00  0.00           H  
ATOM   2941  HB2 ASP   190      54.601  37.047  90.876  1.00  0.00           H  
ATOM   2942  HB3 ASP   190      53.271  36.302  89.896  1.00  0.00           H  
ATOM   2943  N   ARG   191      57.069  37.282  87.578  1.00  0.00           N  
ATOM   2944  CA  ARG   191      58.558  37.428  87.301  1.00  0.00           C  
ATOM   2945  C   ARG   191      58.927  37.562  85.842  1.00  0.00           C  
ATOM   2946  O   ARG   191      58.056  37.384  84.967  1.00  0.00           O  
ATOM   2947  CB  ARG   191      59.339  36.274  87.923  1.00  0.00           C  
ATOM   2948  CG  ARG   191      58.960  34.859  87.325  1.00  0.00           C  
ATOM   2949  CD  ARG   191      59.393  33.736  88.256  1.00  0.00           C  
ATOM   2950  NE  ARG   191      58.586  33.850  89.441  1.00  0.00           N  
ATOM   2951  CZ  ARG   191      58.424  33.045  90.465  1.00  0.00           C  
ATOM   2952  NH1 ARG   191      59.209  32.093  90.863  1.00  0.00           N1+
ATOM   2953  NH2 ARG   191      57.374  33.179  91.122  1.00  0.00           N  
ATOM   2954  H   ARG   191      56.486  36.848  86.877  1.00  0.00           H  
ATOM   2955  HA  ARG   191      58.831  38.336  87.837  1.00  0.00           H  
ATOM   2956  HB2 ARG   191      60.403  36.485  87.817  1.00  0.00           H  
ATOM   2957  HB3 ARG   191      59.048  36.225  88.972  1.00  0.00           H  
ATOM   2958  HG2 ARG   191      57.883  34.751  87.194  1.00  0.00           H  
ATOM   2959  HG3 ARG   191      59.434  34.836  86.343  1.00  0.00           H  
ATOM   2960  HD2 ARG   191      59.108  32.782  87.814  1.00  0.00           H  
ATOM   2961  HD3 ARG   191      60.460  33.744  88.479  1.00  0.00           H  
ATOM   2962  HE  ARG   191      57.677  34.249  89.257  1.00  0.00           H  
ATOM   2963 HH11 ARG   191      60.112  31.978  90.426  1.00  0.00           H  
ATOM   2964 HH12 ARG   191      58.818  31.395  91.479  1.00  0.00           H  
ATOM   2965 HH21 ARG   191      56.606  33.747  90.791  1.00  0.00           H  
ATOM   2966 HH22 ARG   191      57.237  32.644  91.967  1.00  0.00           H  
ATOM   2967  N   LEU   192      60.170  37.919  85.492  1.00  0.00           N  
ATOM   2968  CA  LEU   192      60.768  37.639  84.249  1.00  0.00           C  
ATOM   2969  C   LEU   192      61.344  36.148  84.183  1.00  0.00           C  
ATOM   2970  O   LEU   192      61.660  35.584  85.192  1.00  0.00           O  
ATOM   2971  CB  LEU   192      61.877  38.719  83.976  1.00  0.00           C  
ATOM   2972  CG  LEU   192      61.106  40.086  83.778  1.00  0.00           C  
ATOM   2973  CD1 LEU   192      62.038  41.251  83.615  1.00  0.00           C  
ATOM   2974  CD2 LEU   192      60.273  40.205  82.504  1.00  0.00           C  
ATOM   2975  H   LEU   192      60.757  38.286  86.227  1.00  0.00           H  
ATOM   2976  HA  LEU   192      59.990  37.671  83.486  1.00  0.00           H  
ATOM   2977  HB2 LEU   192      62.571  38.860  84.805  1.00  0.00           H  
ATOM   2978  HB3 LEU   192      62.398  38.482  83.048  1.00  0.00           H  
ATOM   2979  HG  LEU   192      60.526  40.342  84.664  1.00  0.00           H  
ATOM   2980 HD11 LEU   192      62.650  41.125  82.722  1.00  0.00           H  
ATOM   2981 HD12 LEU   192      61.516  42.195  83.772  1.00  0.00           H  
ATOM   2982 HD13 LEU   192      62.750  41.149  84.434  1.00  0.00           H  
ATOM   2983 HD21 LEU   192      59.836  41.204  82.493  1.00  0.00           H  
ATOM   2984 HD22 LEU   192      60.877  39.918  81.643  1.00  0.00           H  
ATOM   2985 HD23 LEU   192      59.390  39.568  82.560  1.00  0.00           H  
ATOM   2986  N   PRO   193      61.432  35.525  82.972  1.00  0.00           N  
ATOM   2987  CA  PRO   193      62.190  34.317  82.813  1.00  0.00           C  
ATOM   2988  C   PRO   193      63.698  34.493  83.267  1.00  0.00           C  
ATOM   2989  O   PRO   193      64.170  35.651  83.198  1.00  0.00           O  
ATOM   2990  CB  PRO   193      62.086  33.933  81.307  1.00  0.00           C  
ATOM   2991  CG  PRO   193      61.893  35.334  80.616  1.00  0.00           C  
ATOM   2992  CD  PRO   193      61.155  36.201  81.714  1.00  0.00           C  
ATOM   2993  HA  PRO   193      61.751  33.612  83.519  1.00  0.00           H  
ATOM   2994  HB2 PRO   193      62.958  33.331  81.051  1.00  0.00           H  
ATOM   2995  HB3 PRO   193      61.138  33.415  81.157  1.00  0.00           H  
ATOM   2996  HG2 PRO   193      62.870  35.757  80.381  1.00  0.00           H  
ATOM   2997  HG3 PRO   193      61.270  35.185  79.734  1.00  0.00           H  
ATOM   2998  HD2 PRO   193      61.417  37.259  81.705  1.00  0.00           H  
ATOM   2999  HD3 PRO   193      60.096  36.057  81.498  1.00  0.00           H  
ATOM   3000  N   ALA   194      64.427  33.442  83.612  1.00  0.00           N  
ATOM   3001  CA  ALA   194      65.817  33.376  84.024  1.00  0.00           C  
ATOM   3002  C   ALA   194      66.810  34.043  83.102  1.00  0.00           C  
ATOM   3003  O   ALA   194      66.515  34.238  81.928  1.00  0.00           O  
ATOM   3004  CB  ALA   194      66.228  31.872  84.188  1.00  0.00           C  
ATOM   3005  H   ALA   194      64.002  32.567  83.338  1.00  0.00           H  
ATOM   3006  HA  ALA   194      65.894  33.966  84.937  1.00  0.00           H  
ATOM   3007  HB1 ALA   194      65.992  31.344  83.264  1.00  0.00           H  
ATOM   3008  HB2 ALA   194      67.260  31.628  84.439  1.00  0.00           H  
ATOM   3009  HB3 ALA   194      65.633  31.508  85.025  1.00  0.00           H  
ATOM   3010  N   GLY   195      67.946  34.525  83.624  1.00  0.00           N  
ATOM   3011  CA  GLY   195      68.971  35.299  82.896  1.00  0.00           C  
ATOM   3012  C   GLY   195      68.617  36.777  82.744  1.00  0.00           C  
ATOM   3013  O   GLY   195      69.585  37.502  82.997  1.00  0.00           O  
ATOM   3014  H   GLY   195      68.206  34.209  84.548  1.00  0.00           H  
ATOM   3015  HA2 GLY   195      69.899  35.150  83.449  1.00  0.00           H  
ATOM   3016  HA3 GLY   195      69.188  34.843  81.930  1.00  0.00           H  
ATOM   3017  N   TYR   196      67.360  37.137  82.436  1.00  0.00           N  
ATOM   3018  CA  TYR   196      66.898  38.514  82.345  1.00  0.00           C  
ATOM   3019  C   TYR   196      66.941  39.365  83.657  1.00  0.00           C  
ATOM   3020  O   TYR   196      67.091  38.753  84.722  1.00  0.00           O  
ATOM   3021  CB  TYR   196      65.521  38.342  81.699  1.00  0.00           C  
ATOM   3022  CG  TYR   196      65.546  38.117  80.158  1.00  0.00           C  
ATOM   3023  CD1 TYR   196      65.751  39.139  79.269  1.00  0.00           C  
ATOM   3024  CD2 TYR   196      65.280  36.832  79.629  1.00  0.00           C  
ATOM   3025  CE1 TYR   196      65.602  39.019  77.854  1.00  0.00           C  
ATOM   3026  CE2 TYR   196      65.062  36.662  78.259  1.00  0.00           C  
ATOM   3027  CZ  TYR   196      65.372  37.733  77.346  1.00  0.00           C  
ATOM   3028  OH  TYR   196      65.287  37.584  76.041  1.00  0.00           O  
ATOM   3029  H   TYR   196      66.704  36.385  82.287  1.00  0.00           H  
ATOM   3030  HA  TYR   196      67.527  39.073  81.652  1.00  0.00           H  
ATOM   3031  HB2 TYR   196      64.883  37.631  82.223  1.00  0.00           H  
ATOM   3032  HB3 TYR   196      65.024  39.311  81.761  1.00  0.00           H  
ATOM   3033  HD1 TYR   196      65.901  40.147  79.625  1.00  0.00           H  
ATOM   3034  HD2 TYR   196      65.141  36.027  80.336  1.00  0.00           H  
ATOM   3035  HE1 TYR   196      65.824  39.832  77.179  1.00  0.00           H  
ATOM   3036  HE2 TYR   196      64.796  35.739  77.765  1.00  0.00           H  
ATOM   3037  HH  TYR   196      66.206  37.633  75.768  1.00  0.00           H  
ATOM   3038  N   GLU   197      66.825  40.660  83.538  1.00  0.00           N  
ATOM   3039  CA  GLU   197      66.882  41.608  84.658  1.00  0.00           C  
ATOM   3040  C   GLU   197      66.501  43.040  84.170  1.00  0.00           C  
ATOM   3041  O   GLU   197      66.794  43.340  83.088  1.00  0.00           O  
ATOM   3042  CB  GLU   197      68.436  41.703  85.059  1.00  0.00           C  
ATOM   3043  CG  GLU   197      68.761  42.358  86.408  1.00  0.00           C  
ATOM   3044  CD  GLU   197      68.350  41.456  87.564  1.00  0.00           C  
ATOM   3045  OE1 GLU   197      69.225  40.772  88.146  1.00  0.00           O  
ATOM   3046  OE2 GLU   197      67.188  41.493  87.950  1.00  0.00           O1-
ATOM   3047  H   GLU   197      66.803  41.008  82.590  1.00  0.00           H  
ATOM   3048  HA  GLU   197      66.244  41.277  85.478  1.00  0.00           H  
ATOM   3049  HB2 GLU   197      68.782  40.669  85.070  1.00  0.00           H  
ATOM   3050  HB3 GLU   197      68.988  42.281  84.317  1.00  0.00           H  
ATOM   3051  HG2 GLU   197      69.826  42.566  86.513  1.00  0.00           H  
ATOM   3052  HG3 GLU   197      68.302  43.344  86.475  1.00  0.00           H  
ATOM   3053  N   ILE   198      66.039  44.016  85.023  1.00  0.00           N  
ATOM   3054  CA  ILE   198      65.768  45.538  84.745  1.00  0.00           C  
ATOM   3055  C   ILE   198      66.892  46.329  85.377  1.00  0.00           C  
ATOM   3056  O   ILE   198      67.292  46.187  86.524  1.00  0.00           O  
ATOM   3057  CB  ILE   198      64.399  46.020  85.370  1.00  0.00           C  
ATOM   3058  CG1 ILE   198      63.208  45.401  84.588  1.00  0.00           C  
ATOM   3059  CG2 ILE   198      64.288  47.519  85.302  1.00  0.00           C  
ATOM   3060  CD1 ILE   198      62.837  45.824  83.138  1.00  0.00           C  
ATOM   3061  H   ILE   198      65.766  43.802  85.971  1.00  0.00           H  
ATOM   3062  HA  ILE   198      65.670  45.618  83.663  1.00  0.00           H  
ATOM   3063  HB  ILE   198      64.425  45.706  86.414  1.00  0.00           H  
ATOM   3064 HG12 ILE   198      63.384  44.335  84.731  1.00  0.00           H  
ATOM   3065 HG13 ILE   198      62.367  45.793  85.159  1.00  0.00           H  
ATOM   3066 HG21 ILE   198      64.647  48.000  84.392  1.00  0.00           H  
ATOM   3067 HG22 ILE   198      63.266  47.770  85.583  1.00  0.00           H  
ATOM   3068 HG23 ILE   198      64.878  47.962  86.105  1.00  0.00           H  
ATOM   3069 HD11 ILE   198      62.005  45.254  82.724  1.00  0.00           H  
ATOM   3070 HD12 ILE   198      62.380  46.811  83.079  1.00  0.00           H  
ATOM   3071 HD13 ILE   198      63.710  45.759  82.489  1.00  0.00           H  
ATOM   3072  N   VAL   199      67.442  47.293  84.572  1.00  0.00           N  
ATOM   3073  CA  VAL   199      68.332  48.334  85.048  1.00  0.00           C  
ATOM   3074  C   VAL   199      67.950  49.772  84.678  1.00  0.00           C  
ATOM   3075  O   VAL   199      67.417  50.018  83.541  1.00  0.00           O  
ATOM   3076  CB  VAL   199      69.765  47.989  84.689  1.00  0.00           C  
ATOM   3077  CG1 VAL   199      69.969  48.336  83.199  1.00  0.00           C  
ATOM   3078  CG2 VAL   199      70.899  48.629  85.488  1.00  0.00           C  
ATOM   3079  H   VAL   199      67.224  47.304  83.586  1.00  0.00           H  
ATOM   3080  HA  VAL   199      68.304  48.284  86.137  1.00  0.00           H  
ATOM   3081  HB  VAL   199      69.793  46.900  84.742  1.00  0.00           H  
ATOM   3082 HG11 VAL   199      69.329  47.735  82.554  1.00  0.00           H  
ATOM   3083 HG12 VAL   199      69.840  49.409  83.055  1.00  0.00           H  
ATOM   3084 HG13 VAL   199      70.964  47.957  82.969  1.00  0.00           H  
ATOM   3085 HG21 VAL   199      70.732  48.339  86.526  1.00  0.00           H  
ATOM   3086 HG22 VAL   199      71.855  48.164  85.247  1.00  0.00           H  
ATOM   3087 HG23 VAL   199      70.985  49.714  85.444  1.00  0.00           H  
ATOM   3088  N   LEU   200      68.232  50.655  85.625  1.00  0.00           N  
ATOM   3089  CA  LEU   200      67.999  52.019  85.469  1.00  0.00           C  
ATOM   3090  C   LEU   200      69.297  52.804  85.704  1.00  0.00           C  
ATOM   3091  O   LEU   200      70.135  52.388  86.465  1.00  0.00           O  
ATOM   3092  CB  LEU   200      66.943  52.499  86.592  1.00  0.00           C  
ATOM   3093  CG  LEU   200      66.407  53.946  86.478  1.00  0.00           C  
ATOM   3094  CD1 LEU   200      65.224  54.059  85.503  1.00  0.00           C  
ATOM   3095  CD2 LEU   200      66.001  54.682  87.813  1.00  0.00           C  
ATOM   3096  H   LEU   200      68.697  50.321  86.457  1.00  0.00           H  
ATOM   3097  HA  LEU   200      67.610  52.284  84.486  1.00  0.00           H  
ATOM   3098  HB2 LEU   200      66.110  51.811  86.450  1.00  0.00           H  
ATOM   3099  HB3 LEU   200      67.365  52.343  87.585  1.00  0.00           H  
ATOM   3100  HG  LEU   200      67.172  54.561  86.004  1.00  0.00           H  
ATOM   3101 HD11 LEU   200      64.428  53.360  85.760  1.00  0.00           H  
ATOM   3102 HD12 LEU   200      64.865  55.085  85.421  1.00  0.00           H  
ATOM   3103 HD13 LEU   200      65.532  53.845  84.480  1.00  0.00           H  
ATOM   3104 HD21 LEU   200      66.861  54.669  88.481  1.00  0.00           H  
ATOM   3105 HD22 LEU   200      65.731  55.724  87.638  1.00  0.00           H  
ATOM   3106 HD23 LEU   200      65.184  54.160  88.312  1.00  0.00           H  
ATOM   3107  N   TYR   201      69.503  53.891  84.903  1.00  0.00           N  
ATOM   3108  CA  TYR   201      70.828  54.418  84.758  1.00  0.00           C  
ATOM   3109  C   TYR   201      70.860  55.941  84.324  1.00  0.00           C  
ATOM   3110  O   TYR   201      69.833  56.411  83.753  1.00  0.00           O  
ATOM   3111  CB  TYR   201      71.693  53.542  83.826  1.00  0.00           C  
ATOM   3112  CG  TYR   201      71.254  53.192  82.407  1.00  0.00           C  
ATOM   3113  CD1 TYR   201      71.869  53.948  81.422  1.00  0.00           C  
ATOM   3114  CD2 TYR   201      70.411  52.103  82.174  1.00  0.00           C  
ATOM   3115  CE1 TYR   201      71.523  53.659  80.085  1.00  0.00           C  
ATOM   3116  CE2 TYR   201      70.041  51.799  80.872  1.00  0.00           C  
ATOM   3117  CZ  TYR   201      70.624  52.562  79.779  1.00  0.00           C  
ATOM   3118  OH  TYR   201      70.242  52.374  78.504  1.00  0.00           O  
ATOM   3119  H   TYR   201      68.823  54.184  84.217  1.00  0.00           H  
ATOM   3120  HA  TYR   201      71.429  54.251  85.652  1.00  0.00           H  
ATOM   3121  HB2 TYR   201      72.660  54.033  83.723  1.00  0.00           H  
ATOM   3122  HB3 TYR   201      71.837  52.560  84.277  1.00  0.00           H  
ATOM   3123  HD1 TYR   201      72.566  54.757  81.580  1.00  0.00           H  
ATOM   3124  HD2 TYR   201      69.910  51.616  82.998  1.00  0.00           H  
ATOM   3125  HE1 TYR   201      71.965  54.263  79.307  1.00  0.00           H  
ATOM   3126  HE2 TYR   201      69.365  50.991  80.634  1.00  0.00           H  
ATOM   3127  HH  TYR   201      69.716  51.572  78.463  1.00  0.00           H  
ATOM   3128  N   ILE   202      71.928  56.727  84.624  1.00  0.00           N  
ATOM   3129  CA  ILE   202      72.043  58.120  84.296  1.00  0.00           C  
ATOM   3130  C   ILE   202      73.420  58.350  83.643  1.00  0.00           C  
ATOM   3131  O   ILE   202      74.433  57.771  84.010  1.00  0.00           O  
ATOM   3132  CB  ILE   202      71.735  59.059  85.481  1.00  0.00           C  
ATOM   3133  CG1 ILE   202      71.887  60.478  85.021  1.00  0.00           C  
ATOM   3134  CG2 ILE   202      72.619  58.876  86.732  1.00  0.00           C  
ATOM   3135  CD1 ILE   202      71.204  61.620  85.717  1.00  0.00           C  
ATOM   3136  H   ILE   202      72.685  56.237  85.078  1.00  0.00           H  
ATOM   3137  HA  ILE   202      71.394  58.504  83.509  1.00  0.00           H  
ATOM   3138  HB  ILE   202      70.705  58.920  85.810  1.00  0.00           H  
ATOM   3139 HG12 ILE   202      72.943  60.734  85.102  1.00  0.00           H  
ATOM   3140 HG13 ILE   202      71.667  60.603  83.961  1.00  0.00           H  
ATOM   3141 HG21 ILE   202      72.704  57.824  87.003  1.00  0.00           H  
ATOM   3142 HG22 ILE   202      73.549  59.437  86.642  1.00  0.00           H  
ATOM   3143 HG23 ILE   202      72.092  59.302  87.586  1.00  0.00           H  
ATOM   3144 HD11 ILE   202      71.531  62.627  85.462  1.00  0.00           H  
ATOM   3145 HD12 ILE   202      70.136  61.480  85.548  1.00  0.00           H  
ATOM   3146 HD13 ILE   202      71.520  61.603  86.760  1.00  0.00           H  
ATOM   3147  N   SER   203      73.522  59.070  82.573  1.00  0.00           N  
ATOM   3148  CA  SER   203      74.732  59.102  81.792  1.00  0.00           C  
ATOM   3149  C   SER   203      75.808  60.009  82.560  1.00  0.00           C  
ATOM   3150  O   SER   203      75.352  60.911  83.252  1.00  0.00           O  
ATOM   3151  CB  SER   203      74.311  59.667  80.407  1.00  0.00           C  
ATOM   3152  OG  SER   203      75.246  59.307  79.389  1.00  0.00           O  
ATOM   3153  H   SER   203      72.706  59.602  82.307  1.00  0.00           H  
ATOM   3154  HA  SER   203      75.189  58.116  81.720  1.00  0.00           H  
ATOM   3155  HB2 SER   203      73.386  59.201  80.067  1.00  0.00           H  
ATOM   3156  HB3 SER   203      74.237  60.754  80.365  1.00  0.00           H  
ATOM   3157  HG  SER   203      75.355  59.988  78.722  1.00  0.00           H  
ATOM   3158  N   MET   204      77.161  59.915  82.398  1.00  0.00           N  
ATOM   3159  CA  MET   204      78.207  60.554  83.313  1.00  0.00           C  
ATOM   3160  C   MET   204      78.120  62.076  83.510  1.00  0.00           C  
ATOM   3161  O   MET   204      77.923  62.550  84.627  1.00  0.00           O  
ATOM   3162  CB  MET   204      79.576  60.169  82.609  1.00  0.00           C  
ATOM   3163  CG  MET   204      80.715  60.528  83.642  1.00  0.00           C  
ATOM   3164  SD  MET   204      81.058  59.414  85.062  1.00  0.00           S  
ATOM   3165  CE  MET   204      81.764  57.989  84.113  1.00  0.00           C  
ATOM   3166  H   MET   204      77.476  59.339  81.630  1.00  0.00           H  
ATOM   3167  HA  MET   204      78.198  60.116  84.312  1.00  0.00           H  
ATOM   3168  HB2 MET   204      79.680  59.146  82.248  1.00  0.00           H  
ATOM   3169  HB3 MET   204      79.673  60.894  81.800  1.00  0.00           H  
ATOM   3170  HG2 MET   204      81.634  60.576  83.058  1.00  0.00           H  
ATOM   3171  HG3 MET   204      80.511  61.467  84.158  1.00  0.00           H  
ATOM   3172  HE1 MET   204      81.751  57.046  84.661  1.00  0.00           H  
ATOM   3173  HE2 MET   204      81.187  57.829  83.203  1.00  0.00           H  
ATOM   3174  HE3 MET   204      82.829  58.164  83.962  1.00  0.00           H  
ATOM   3175  N   SER   205      77.915  62.825  82.386  1.00  0.00           N  
ATOM   3176  CA  SER   205      77.791  64.286  82.461  1.00  0.00           C  
ATOM   3177  C   SER   205      76.434  64.716  83.103  1.00  0.00           C  
ATOM   3178  O   SER   205      76.411  65.694  83.902  1.00  0.00           O  
ATOM   3179  CB  SER   205      77.944  64.998  81.135  1.00  0.00           C  
ATOM   3180  OG  SER   205      79.079  64.459  80.447  1.00  0.00           O  
ATOM   3181  H   SER   205      77.932  62.364  81.487  1.00  0.00           H  
ATOM   3182  HA  SER   205      78.562  64.634  83.149  1.00  0.00           H  
ATOM   3183  HB2 SER   205      77.064  64.821  80.518  1.00  0.00           H  
ATOM   3184  HB3 SER   205      78.007  66.082  81.226  1.00  0.00           H  
ATOM   3185  HG  SER   205      79.791  64.577  81.080  1.00  0.00           H  
ATOM   3186  N   ASP   206      75.308  63.944  82.789  1.00  0.00           N  
ATOM   3187  CA  ASP   206      73.929  64.239  83.314  1.00  0.00           C  
ATOM   3188  C   ASP   206      73.830  63.916  84.903  1.00  0.00           C  
ATOM   3189  O   ASP   206      73.121  64.697  85.667  1.00  0.00           O  
ATOM   3190  CB  ASP   206      72.827  63.474  82.615  1.00  0.00           C  
ATOM   3191  CG  ASP   206      72.390  64.062  81.286  1.00  0.00           C  
ATOM   3192  OD1 ASP   206      73.041  64.896  80.688  1.00  0.00           O  
ATOM   3193  OD2 ASP   206      71.348  63.637  80.741  1.00  0.00           O1-
ATOM   3194  H   ASP   206      75.410  63.232  82.079  1.00  0.00           H  
ATOM   3195  HA  ASP   206      73.715  65.308  83.330  1.00  0.00           H  
ATOM   3196  HB2 ASP   206      73.100  62.421  82.554  1.00  0.00           H  
ATOM   3197  HB3 ASP   206      71.946  63.469  83.257  1.00  0.00           H  
ATOM   3198  N   SER   207      74.622  62.971  85.360  1.00  0.00           N  
ATOM   3199  CA  SER   207      74.667  62.476  86.765  1.00  0.00           C  
ATOM   3200  C   SER   207      75.085  63.527  87.760  1.00  0.00           C  
ATOM   3201  O   SER   207      74.634  63.441  88.885  1.00  0.00           O  
ATOM   3202  CB  SER   207      75.676  61.326  86.843  1.00  0.00           C  
ATOM   3203  OG  SER   207      77.019  61.705  87.040  1.00  0.00           O  
ATOM   3204  H   SER   207      75.147  62.434  84.684  1.00  0.00           H  
ATOM   3205  HA  SER   207      73.671  62.125  87.033  1.00  0.00           H  
ATOM   3206  HB2 SER   207      75.386  60.778  87.740  1.00  0.00           H  
ATOM   3207  HB3 SER   207      75.593  60.669  85.978  1.00  0.00           H  
ATOM   3208  HG  SER   207      77.218  62.083  86.181  1.00  0.00           H  
ATOM   3209  N   ASP   208      75.798  64.536  87.290  1.00  0.00           N  
ATOM   3210  CA  ASP   208      76.311  65.598  88.206  1.00  0.00           C  
ATOM   3211  C   ASP   208      75.262  66.643  88.647  1.00  0.00           C  
ATOM   3212  O   ASP   208      75.600  67.361  89.573  1.00  0.00           O  
ATOM   3213  CB  ASP   208      77.497  66.241  87.479  1.00  0.00           C  
ATOM   3214  CG  ASP   208      78.531  66.848  88.502  1.00  0.00           C  
ATOM   3215  OD1 ASP   208      78.528  68.069  88.830  1.00  0.00           O  
ATOM   3216  OD2 ASP   208      79.478  66.079  88.927  1.00  0.00           O1-
ATOM   3217  H   ASP   208      76.134  64.547  86.338  1.00  0.00           H  
ATOM   3218  HA  ASP   208      76.665  65.116  89.117  1.00  0.00           H  
ATOM   3219  HB2 ASP   208      78.100  65.510  86.940  1.00  0.00           H  
ATOM   3220  HB3 ASP   208      77.165  66.938  86.710  1.00  0.00           H  
ATOM   3221  N   LYS   209      74.081  66.722  88.003  1.00  0.00           N  
ATOM   3222  CA  LYS   209      73.165  67.824  87.950  1.00  0.00           C  
ATOM   3223  C   LYS   209      71.867  67.496  88.682  1.00  0.00           C  
ATOM   3224  O   LYS   209      71.144  68.426  88.933  1.00  0.00           O  
ATOM   3225  CB  LYS   209      72.849  68.085  86.451  1.00  0.00           C  
ATOM   3226  CG  LYS   209      74.065  68.265  85.531  1.00  0.00           C  
ATOM   3227  CD  LYS   209      75.091  69.314  86.101  1.00  0.00           C  
ATOM   3228  CE  LYS   209      76.241  69.556  85.146  1.00  0.00           C  
ATOM   3229  NZ  LYS   209      77.060  70.659  85.591  1.00  0.00           N1+
ATOM   3230  H   LYS   209      74.011  66.081  87.225  1.00  0.00           H  
ATOM   3231  HA  LYS   209      73.595  68.749  88.335  1.00  0.00           H  
ATOM   3232  HB2 LYS   209      72.307  67.219  86.071  1.00  0.00           H  
ATOM   3233  HB3 LYS   209      72.125  68.887  86.309  1.00  0.00           H  
ATOM   3234  HG2 LYS   209      74.586  67.309  85.493  1.00  0.00           H  
ATOM   3235  HG3 LYS   209      73.756  68.650  84.559  1.00  0.00           H  
ATOM   3236  HD2 LYS   209      74.574  70.274  86.104  1.00  0.00           H  
ATOM   3237  HD3 LYS   209      75.474  68.987  87.068  1.00  0.00           H  
ATOM   3238  HE2 LYS   209      76.674  68.592  84.880  1.00  0.00           H  
ATOM   3239  HE3 LYS   209      75.794  69.782  84.177  1.00  0.00           H  
ATOM   3240  HZ1 LYS   209      77.982  70.504  85.208  1.00  0.00           H  
ATOM   3241  HZ2 LYS   209      76.756  71.617  85.488  1.00  0.00           H  
ATOM   3242  HZ3 LYS   209      77.236  70.579  86.582  1.00  0.00           H  
ATOM   3243  N   VAL   210      71.578  66.202  88.985  1.00  0.00           N  
ATOM   3244  CA  VAL   210      70.289  65.707  89.547  1.00  0.00           C  
ATOM   3245  C   VAL   210      70.560  64.722  90.630  1.00  0.00           C  
ATOM   3246  O   VAL   210      71.499  63.915  90.657  1.00  0.00           O  
ATOM   3247  CB  VAL   210      69.376  65.115  88.428  1.00  0.00           C  
ATOM   3248  CG1 VAL   210      68.648  66.174  87.517  1.00  0.00           C  
ATOM   3249  CG2 VAL   210      70.145  64.151  87.535  1.00  0.00           C  
ATOM   3250  H   VAL   210      72.226  65.495  88.668  1.00  0.00           H  
ATOM   3251  HA  VAL   210      69.687  66.569  89.838  1.00  0.00           H  
ATOM   3252  HB  VAL   210      68.582  64.604  88.972  1.00  0.00           H  
ATOM   3253 HG11 VAL   210      68.033  66.841  88.121  1.00  0.00           H  
ATOM   3254 HG12 VAL   210      69.488  66.674  87.033  1.00  0.00           H  
ATOM   3255 HG13 VAL   210      67.993  65.682  86.798  1.00  0.00           H  
ATOM   3256 HG21 VAL   210      69.540  63.533  86.871  1.00  0.00           H  
ATOM   3257 HG22 VAL   210      70.779  64.792  86.922  1.00  0.00           H  
ATOM   3258 HG23 VAL   210      70.726  63.443  88.127  1.00  0.00           H  
ATOM   3259  N   GLY   211      69.552  64.526  91.545  1.00  0.00           N  
ATOM   3260  CA  GLY   211      69.363  63.376  92.437  1.00  0.00           C  
ATOM   3261  C   GLY   211      68.044  62.763  92.209  1.00  0.00           C  
ATOM   3262  O   GLY   211      67.010  63.336  92.035  1.00  0.00           O  
ATOM   3263  H   GLY   211      68.826  65.227  91.584  1.00  0.00           H  
ATOM   3264  HA2 GLY   211      70.177  62.651  92.418  1.00  0.00           H  
ATOM   3265  HA3 GLY   211      69.298  63.930  93.373  1.00  0.00           H  
ATOM   3266  N   VAL   212      68.109  61.426  92.149  1.00  0.00           N  
ATOM   3267  CA  VAL   212      66.827  60.614  91.915  1.00  0.00           C  
ATOM   3268  C   VAL   212      66.597  59.767  93.142  1.00  0.00           C  
ATOM   3269  O   VAL   212      67.448  59.088  93.735  1.00  0.00           O  
ATOM   3270  CB  VAL   212      66.892  59.684  90.651  1.00  0.00           C  
ATOM   3271  CG1 VAL   212      65.469  59.190  90.407  1.00  0.00           C  
ATOM   3272  CG2 VAL   212      67.531  60.393  89.439  1.00  0.00           C  
ATOM   3273  H   VAL   212      68.961  60.908  92.310  1.00  0.00           H  
ATOM   3274  HA  VAL   212      66.060  61.364  91.722  1.00  0.00           H  
ATOM   3275  HB  VAL   212      67.527  58.816  90.826  1.00  0.00           H  
ATOM   3276 HG11 VAL   212      64.699  59.942  90.234  1.00  0.00           H  
ATOM   3277 HG12 VAL   212      65.393  58.501  89.566  1.00  0.00           H  
ATOM   3278 HG13 VAL   212      65.036  58.618  91.228  1.00  0.00           H  
ATOM   3279 HG21 VAL   212      67.064  61.348  89.198  1.00  0.00           H  
ATOM   3280 HG22 VAL   212      68.595  60.457  89.668  1.00  0.00           H  
ATOM   3281 HG23 VAL   212      67.582  59.670  88.625  1.00  0.00           H  
ATOM   3282  N   PHE   213      65.381  59.804  93.624  1.00  0.00           N  
ATOM   3283  CA  PHE   213      64.895  59.318  94.954  1.00  0.00           C  
ATOM   3284  C   PHE   213      63.576  58.486  94.970  1.00  0.00           C  
ATOM   3285  O   PHE   213      62.635  58.789  94.271  1.00  0.00           O  
ATOM   3286  CB  PHE   213      64.830  60.472  95.995  1.00  0.00           C  
ATOM   3287  CG  PHE   213      65.893  60.418  96.992  1.00  0.00           C  
ATOM   3288  CD1 PHE   213      65.713  59.756  98.252  1.00  0.00           C  
ATOM   3289  CD2 PHE   213      67.122  60.891  96.551  1.00  0.00           C  
ATOM   3290  CE1 PHE   213      66.791  59.815  99.188  1.00  0.00           C  
ATOM   3291  CE2 PHE   213      68.219  60.714  97.372  1.00  0.00           C  
ATOM   3292  CZ  PHE   213      68.055  60.241  98.686  1.00  0.00           C  
ATOM   3293  H   PHE   213      64.713  60.388  93.143  1.00  0.00           H  
ATOM   3294  HA  PHE   213      65.621  58.575  95.283  1.00  0.00           H  
ATOM   3295  HB2 PHE   213      64.960  61.425  95.483  1.00  0.00           H  
ATOM   3296  HB3 PHE   213      63.893  60.424  96.551  1.00  0.00           H  
ATOM   3297  HD1 PHE   213      64.718  59.509  98.594  1.00  0.00           H  
ATOM   3298  HD2 PHE   213      67.321  61.191  95.533  1.00  0.00           H  
ATOM   3299  HE1 PHE   213      66.762  59.270 100.120  1.00  0.00           H  
ATOM   3300  HE2 PHE   213      69.239  60.980  97.137  1.00  0.00           H  
ATOM   3301  HZ  PHE   213      68.991  60.159  99.219  1.00  0.00           H  
ATOM   3302  N   TYR   214      63.500  57.544  95.908  1.00  0.00           N  
ATOM   3303  CA  TYR   214      62.351  56.700  96.263  1.00  0.00           C  
ATOM   3304  C   TYR   214      62.032  56.935  97.694  1.00  0.00           C  
ATOM   3305  O   TYR   214      62.878  57.002  98.569  1.00  0.00           O  
ATOM   3306  CB  TYR   214      62.815  55.275  95.972  1.00  0.00           C  
ATOM   3307  CG  TYR   214      61.719  54.219  95.993  1.00  0.00           C  
ATOM   3308  CD1 TYR   214      61.015  54.086  94.780  1.00  0.00           C  
ATOM   3309  CD2 TYR   214      61.361  53.430  97.036  1.00  0.00           C  
ATOM   3310  CE1 TYR   214      59.926  53.276  94.699  1.00  0.00           C  
ATOM   3311  CE2 TYR   214      60.266  52.486  96.875  1.00  0.00           C  
ATOM   3312  CZ  TYR   214      59.495  52.397  95.689  1.00  0.00           C  
ATOM   3313  OH  TYR   214      58.319  51.670  95.595  1.00  0.00           O  
ATOM   3314  H   TYR   214      64.355  57.379  96.420  1.00  0.00           H  
ATOM   3315  HA  TYR   214      61.508  57.000  95.641  1.00  0.00           H  
ATOM   3316  HB2 TYR   214      63.257  55.306  94.976  1.00  0.00           H  
ATOM   3317  HB3 TYR   214      63.558  54.893  96.673  1.00  0.00           H  
ATOM   3318  HD1 TYR   214      61.233  54.615  93.864  1.00  0.00           H  
ATOM   3319  HD2 TYR   214      61.906  53.375  97.966  1.00  0.00           H  
ATOM   3320  HE1 TYR   214      59.373  53.283  93.771  1.00  0.00           H  
ATOM   3321  HE2 TYR   214      59.943  51.897  97.721  1.00  0.00           H  
ATOM   3322  HH  TYR   214      58.080  51.367  96.474  1.00  0.00           H  
ATOM   3323  N   VAL   215      60.715  56.923  97.999  1.00  0.00           N  
ATOM   3324  CA  VAL   215      60.218  56.604  99.351  1.00  0.00           C  
ATOM   3325  C   VAL   215      59.908  55.101  99.497  1.00  0.00           C  
ATOM   3326  O   VAL   215      58.877  54.684  99.026  1.00  0.00           O  
ATOM   3327  CB  VAL   215      59.077  57.563  99.738  1.00  0.00           C  
ATOM   3328  CG1 VAL   215      58.799  57.344 101.223  1.00  0.00           C  
ATOM   3329  CG2 VAL   215      59.575  58.966  99.660  1.00  0.00           C  
ATOM   3330  H   VAL   215      60.050  56.950  97.239  1.00  0.00           H  
ATOM   3331  HA  VAL   215      61.032  56.883 100.020  1.00  0.00           H  
ATOM   3332  HB  VAL   215      58.252  57.367  99.054  1.00  0.00           H  
ATOM   3333 HG11 VAL   215      57.877  57.830 101.540  1.00  0.00           H  
ATOM   3334 HG12 VAL   215      58.706  56.286 101.467  1.00  0.00           H  
ATOM   3335 HG13 VAL   215      59.684  57.751 101.712  1.00  0.00           H  
ATOM   3336 HG21 VAL   215      58.815  59.630 100.071  1.00  0.00           H  
ATOM   3337 HG22 VAL   215      60.465  59.171 100.255  1.00  0.00           H  
ATOM   3338 HG23 VAL   215      59.731  59.167  98.600  1.00  0.00           H  
ATOM   3339  N   GLU   216      60.667  54.400 100.296  1.00  0.00           N  
ATOM   3340  CA  GLU   216      60.258  53.074 100.851  1.00  0.00           C  
ATOM   3341  C   GLU   216      59.152  53.273 101.957  1.00  0.00           C  
ATOM   3342  O   GLU   216      59.247  54.214 102.725  1.00  0.00           O  
ATOM   3343  CB  GLU   216      61.481  52.257 101.383  1.00  0.00           C  
ATOM   3344  CG  GLU   216      62.190  51.496 100.249  1.00  0.00           C  
ATOM   3345  CD  GLU   216      61.406  50.259  99.734  1.00  0.00           C  
ATOM   3346  OE1 GLU   216      61.690  49.737  98.655  1.00  0.00           O  
ATOM   3347  OE2 GLU   216      60.350  49.971 100.330  1.00  0.00           O1-
ATOM   3348  H   GLU   216      61.514  54.776 100.698  1.00  0.00           H  
ATOM   3349  HA  GLU   216      59.868  52.550  99.978  1.00  0.00           H  
ATOM   3350  HB2 GLU   216      62.093  52.950 101.960  1.00  0.00           H  
ATOM   3351  HB3 GLU   216      61.222  51.549 102.170  1.00  0.00           H  
ATOM   3352  HG2 GLU   216      62.462  52.008  99.326  1.00  0.00           H  
ATOM   3353  HG3 GLU   216      63.125  51.115 100.659  1.00  0.00           H  
ATOM   3354  N   ASN   217      58.224  52.296 102.127  1.00  0.00           N  
ATOM   3355  CA  ASN   217      57.117  52.444 103.063  1.00  0.00           C  
ATOM   3356  C   ASN   217      56.311  53.796 102.992  1.00  0.00           C  
ATOM   3357  O   ASN   217      56.062  54.455 104.031  1.00  0.00           O  
ATOM   3358  CB  ASN   217      57.532  52.072 104.484  1.00  0.00           C  
ATOM   3359  CG  ASN   217      58.008  50.683 104.555  1.00  0.00           C  
ATOM   3360  ND2 ASN   217      57.204  49.759 105.060  1.00  0.00           N  
ATOM   3361  OD1 ASN   217      59.117  50.386 104.178  1.00  0.00           O  
ATOM   3362  H   ASN   217      58.196  51.522 101.479  1.00  0.00           H  
ATOM   3363  HA  ASN   217      56.351  51.705 102.826  1.00  0.00           H  
ATOM   3364  HB2 ASN   217      58.359  52.666 104.874  1.00  0.00           H  
ATOM   3365  HB3 ASN   217      56.697  52.302 105.146  1.00  0.00           H  
ATOM   3366 HD21 ASN   217      57.658  48.869 105.203  1.00  0.00           H  
ATOM   3367 HD22 ASN   217      56.409  50.046 105.613  1.00  0.00           H  
ATOM   3368  N   PRO   218      55.790  54.263 101.855  1.00  0.00           N  
ATOM   3369  CA  PRO   218      55.036  55.509 101.741  1.00  0.00           C  
ATOM   3370  C   PRO   218      53.813  55.465 102.737  1.00  0.00           C  
ATOM   3371  O   PRO   218      53.093  54.450 102.850  1.00  0.00           O  
ATOM   3372  CB  PRO   218      54.689  55.710 100.180  1.00  0.00           C  
ATOM   3373  CG  PRO   218      54.490  54.241  99.845  1.00  0.00           C  
ATOM   3374  CD  PRO   218      55.654  53.583 100.602  1.00  0.00           C  
ATOM   3375  HA  PRO   218      55.758  56.244 102.096  1.00  0.00           H  
ATOM   3376  HB2 PRO   218      53.805  56.339 100.079  1.00  0.00           H  
ATOM   3377  HB3 PRO   218      55.621  56.080  99.752  1.00  0.00           H  
ATOM   3378  HG2 PRO   218      53.509  53.866 100.137  1.00  0.00           H  
ATOM   3379  HG3 PRO   218      54.533  54.019  98.779  1.00  0.00           H  
ATOM   3380  HD2 PRO   218      55.487  52.508 100.663  1.00  0.00           H  
ATOM   3381  HD3 PRO   218      56.557  53.765 100.020  1.00  0.00           H  
ATOM   3382  N   ALA   219      53.651  56.577 103.503  1.00  0.00           N  
ATOM   3383  CA  ALA   219      52.731  56.505 104.688  1.00  0.00           C  
ATOM   3384  C   ALA   219      52.643  55.323 105.674  1.00  0.00           C  
ATOM   3385  O   ALA   219      51.638  55.155 106.390  1.00  0.00           O  
ATOM   3386  CB  ALA   219      51.375  56.969 104.086  1.00  0.00           C  
ATOM   3387  H   ALA   219      54.154  57.435 103.326  1.00  0.00           H  
ATOM   3388  HA  ALA   219      53.035  57.314 105.352  1.00  0.00           H  
ATOM   3389  HB1 ALA   219      50.708  57.330 104.869  1.00  0.00           H  
ATOM   3390  HB2 ALA   219      51.583  57.804 103.417  1.00  0.00           H  
ATOM   3391  HB3 ALA   219      50.902  56.119 103.594  1.00  0.00           H  
ATOM   3392  N   ALA   220      53.776  54.543 105.743  1.00  0.00           N  
ATOM   3393  CA  ALA   220      53.862  53.444 106.690  1.00  0.00           C  
ATOM   3394  C   ALA   220      55.305  53.308 107.339  1.00  0.00           C  
ATOM   3395  O   ALA   220      55.690  52.187 107.670  1.00  0.00           O  
ATOM   3396  CB  ALA   220      53.412  52.175 105.987  1.00  0.00           C  
ATOM   3397  H   ALA   220      54.559  54.711 105.127  1.00  0.00           H  
ATOM   3398  HA  ALA   220      53.193  53.491 107.550  1.00  0.00           H  
ATOM   3399  HB1 ALA   220      54.128  51.888 105.217  1.00  0.00           H  
ATOM   3400  HB2 ALA   220      53.294  51.365 106.708  1.00  0.00           H  
ATOM   3401  HB3 ALA   220      52.410  52.356 105.597  1.00  0.00           H  
ATOM   3402  N   GLY   221      56.098  54.361 107.353  1.00  0.00           N  
ATOM   3403  CA  GLY   221      57.481  54.472 107.713  1.00  0.00           C  
ATOM   3404  C   GLY   221      58.319  55.436 106.906  1.00  0.00           C  
ATOM   3405  O   GLY   221      59.296  55.842 107.448  1.00  0.00           O  
ATOM   3406  H   GLY   221      55.717  55.242 107.037  1.00  0.00           H  
ATOM   3407  HA2 GLY   221      57.565  54.794 108.751  1.00  0.00           H  
ATOM   3408  HA3 GLY   221      57.896  53.467 107.779  1.00  0.00           H  
ATOM   3409  N   GLN   222      57.878  55.802 105.650  1.00  0.00           N  
ATOM   3410  CA  GLN   222      58.463  56.874 104.813  1.00  0.00           C  
ATOM   3411  C   GLN   222      60.036  56.955 104.727  1.00  0.00           C  
ATOM   3412  O   GLN   222      60.619  58.052 105.054  1.00  0.00           O  
ATOM   3413  CB  GLN   222      57.852  58.255 105.472  1.00  0.00           C  
ATOM   3414  CG  GLN   222      57.860  59.455 104.567  1.00  0.00           C  
ATOM   3415  CD  GLN   222      56.938  59.432 103.312  1.00  0.00           C  
ATOM   3416  NE2 GLN   222      56.816  60.544 102.559  1.00  0.00           N  
ATOM   3417  OE1 GLN   222      56.139  58.527 103.231  1.00  0.00           O  
ATOM   3418  H   GLN   222      56.996  55.452 105.303  1.00  0.00           H  
ATOM   3419  HA  GLN   222      58.104  56.736 103.792  1.00  0.00           H  
ATOM   3420  HB2 GLN   222      56.793  58.126 105.693  1.00  0.00           H  
ATOM   3421  HB3 GLN   222      58.513  58.475 106.310  1.00  0.00           H  
ATOM   3422  HG2 GLN   222      57.561  60.351 105.112  1.00  0.00           H  
ATOM   3423  HG3 GLN   222      58.861  59.612 104.165  1.00  0.00           H  
ATOM   3424 HE21 GLN   222      56.240  60.481 101.732  1.00  0.00           H  
ATOM   3425 HE22 GLN   222      57.419  61.338 102.723  1.00  0.00           H  
ATOM   3426  N   ARG   223      60.799  55.884 104.455  1.00  0.00           N  
ATOM   3427  CA  ARG   223      62.282  55.844 104.361  1.00  0.00           C  
ATOM   3428  C   ARG   223      62.676  56.433 103.035  1.00  0.00           C  
ATOM   3429  O   ARG   223      62.337  55.924 101.963  1.00  0.00           O  
ATOM   3430  CB  ARG   223      62.761  54.399 104.552  1.00  0.00           C  
ATOM   3431  CG  ARG   223      62.412  53.921 105.967  1.00  0.00           C  
ATOM   3432  CD  ARG   223      63.146  52.519 106.192  1.00  0.00           C  
ATOM   3433  NE  ARG   223      62.491  51.435 105.425  1.00  0.00           N  
ATOM   3434  CZ  ARG   223      62.996  50.735 104.416  1.00  0.00           C  
ATOM   3435  NH1 ARG   223      64.258  51.003 104.031  1.00  0.00           N1+
ATOM   3436  NH2 ARG   223      62.348  49.735 103.854  1.00  0.00           N  
ATOM   3437  H   ARG   223      60.281  55.112 104.060  1.00  0.00           H  
ATOM   3438  HA  ARG   223      62.618  56.482 105.179  1.00  0.00           H  
ATOM   3439  HB2 ARG   223      62.240  53.788 103.815  1.00  0.00           H  
ATOM   3440  HB3 ARG   223      63.815  54.284 104.300  1.00  0.00           H  
ATOM   3441  HG2 ARG   223      62.754  54.624 106.726  1.00  0.00           H  
ATOM   3442  HG3 ARG   223      61.338  53.808 106.119  1.00  0.00           H  
ATOM   3443  HD2 ARG   223      64.191  52.700 105.941  1.00  0.00           H  
ATOM   3444  HD3 ARG   223      63.095  52.440 107.278  1.00  0.00           H  
ATOM   3445  HE  ARG   223      61.624  51.075 105.796  1.00  0.00           H  
ATOM   3446 HH11 ARG   223      64.757  51.710 104.552  1.00  0.00           H  
ATOM   3447 HH12 ARG   223      64.757  50.450 103.349  1.00  0.00           H  
ATOM   3448 HH21 ARG   223      61.422  49.577 104.227  1.00  0.00           H  
ATOM   3449 HH22 ARG   223      62.903  49.144 103.251  1.00  0.00           H  
ATOM   3450  N   TYR   224      63.446  57.545 103.069  1.00  0.00           N  
ATOM   3451  CA  TYR   224      64.035  58.174 101.864  1.00  0.00           C  
ATOM   3452  C   TYR   224      65.312  57.519 101.290  1.00  0.00           C  
ATOM   3453  O   TYR   224      66.361  57.555 101.991  1.00  0.00           O  
ATOM   3454  CB  TYR   224      64.220  59.674 102.062  1.00  0.00           C  
ATOM   3455  CG  TYR   224      62.924  60.452 102.408  1.00  0.00           C  
ATOM   3456  CD1 TYR   224      62.635  60.754 103.740  1.00  0.00           C  
ATOM   3457  CD2 TYR   224      62.119  60.804 101.324  1.00  0.00           C  
ATOM   3458  CE1 TYR   224      61.388  61.358 103.995  1.00  0.00           C  
ATOM   3459  CE2 TYR   224      60.930  61.477 101.620  1.00  0.00           C  
ATOM   3460  CZ  TYR   224      60.568  61.715 102.955  1.00  0.00           C  
ATOM   3461  OH  TYR   224      59.375  62.261 103.204  1.00  0.00           O  
ATOM   3462  H   TYR   224      63.705  57.963 103.951  1.00  0.00           H  
ATOM   3463  HA  TYR   224      63.344  58.074 101.027  1.00  0.00           H  
ATOM   3464  HB2 TYR   224      64.897  59.799 102.907  1.00  0.00           H  
ATOM   3465  HB3 TYR   224      64.661  60.139 101.180  1.00  0.00           H  
ATOM   3466  HD1 TYR   224      63.281  60.478 104.560  1.00  0.00           H  
ATOM   3467  HD2 TYR   224      62.302  60.443 100.322  1.00  0.00           H  
ATOM   3468  HE1 TYR   224      61.089  61.611 105.002  1.00  0.00           H  
ATOM   3469  HE2 TYR   224      60.311  61.765 100.783  1.00  0.00           H  
ATOM   3470  HH  TYR   224      59.385  62.709 104.053  1.00  0.00           H  
ATOM   3471  N   ILE   225      65.291  56.899 100.128  1.00  0.00           N  
ATOM   3472  CA  ILE   225      66.195  55.903  99.549  1.00  0.00           C  
ATOM   3473  C   ILE   225      66.711  56.549  98.258  1.00  0.00           C  
ATOM   3474  O   ILE   225      65.922  56.893  97.376  1.00  0.00           O  
ATOM   3475  CB  ILE   225      65.637  54.521  99.363  1.00  0.00           C  
ATOM   3476  CG1 ILE   225      65.316  53.811 100.665  1.00  0.00           C  
ATOM   3477  CG2 ILE   225      66.457  53.618  98.377  1.00  0.00           C  
ATOM   3478  CD1 ILE   225      66.363  53.872 101.694  1.00  0.00           C  
ATOM   3479  H   ILE   225      64.435  56.998  99.602  1.00  0.00           H  
ATOM   3480  HA  ILE   225      67.088  55.737 100.151  1.00  0.00           H  
ATOM   3481  HB  ILE   225      64.721  54.638  98.785  1.00  0.00           H  
ATOM   3482 HG12 ILE   225      64.405  54.238 101.082  1.00  0.00           H  
ATOM   3483 HG13 ILE   225      65.179  52.735 100.559  1.00  0.00           H  
ATOM   3484 HG21 ILE   225      65.811  52.793  98.076  1.00  0.00           H  
ATOM   3485 HG22 ILE   225      66.882  54.160  97.532  1.00  0.00           H  
ATOM   3486 HG23 ILE   225      67.348  53.307  98.922  1.00  0.00           H  
ATOM   3487 HD11 ILE   225      65.977  53.318 102.550  1.00  0.00           H  
ATOM   3488 HD12 ILE   225      67.188  53.278 101.303  1.00  0.00           H  
ATOM   3489 HD13 ILE   225      66.848  54.819 101.932  1.00  0.00           H  
ATOM   3490  N   HIE   226      68.048  56.608  98.004  1.00  0.00           N  
ATOM   3491  CA  HIE   226      68.782  57.173  96.863  1.00  0.00           C  
ATOM   3492  C   HIE   226      68.839  56.154  95.709  1.00  0.00           C  
ATOM   3493  O   HIE   226      69.407  55.067  95.823  1.00  0.00           O  
ATOM   3494  CB  HIE   226      70.233  57.584  97.166  1.00  0.00           C  
ATOM   3495  CG  HIE   226      70.960  58.300  95.968  1.00  0.00           C  
ATOM   3496  CD2 HIE   226      70.269  59.175  95.155  1.00  0.00           C  
ATOM   3497  ND1 HIE   226      72.355  58.313  95.714  1.00  0.00           N  
ATOM   3498  CE1 HIE   226      72.520  59.315  94.821  1.00  0.00           C  
ATOM   3499  NE2 HIE   226      71.276  59.779  94.427  1.00  0.00           N  
ATOM   3500  H   HIE   226      68.614  56.272  98.770  1.00  0.00           H  
ATOM   3501  HA  HIE   226      68.114  58.012  96.666  1.00  0.00           H  
ATOM   3502  HB2 HIE   226      70.117  58.249  98.021  1.00  0.00           H  
ATOM   3503  HB3 HIE   226      70.829  56.686  97.325  1.00  0.00           H  
ATOM   3504  HD2 HIE   226      69.202  59.338  95.188  1.00  0.00           H  
ATOM   3505  HE1 HIE   226      73.496  59.515  94.405  1.00  0.00           H  
ATOM   3506  HE2 HIE   226      71.065  60.390  93.652  1.00  0.00           H  
ATOM   3507  N   ILE   227      68.230  56.585  94.603  1.00  0.00           N  
ATOM   3508  CA  ILE   227      68.181  55.875  93.305  1.00  0.00           C  
ATOM   3509  C   ILE   227      69.293  56.141  92.260  1.00  0.00           C  
ATOM   3510  O   ILE   227      69.935  55.187  91.933  1.00  0.00           O  
ATOM   3511  CB  ILE   227      66.732  55.887  92.745  1.00  0.00           C  
ATOM   3512  CG1 ILE   227      65.737  55.281  93.784  1.00  0.00           C  
ATOM   3513  CG2 ILE   227      66.595  55.533  91.311  1.00  0.00           C  
ATOM   3514  CD1 ILE   227      65.816  53.740  93.873  1.00  0.00           C  
ATOM   3515  H   ILE   227      67.919  57.546  94.611  1.00  0.00           H  
ATOM   3516  HA  ILE   227      68.402  54.833  93.535  1.00  0.00           H  
ATOM   3517  HB  ILE   227      66.444  56.938  92.738  1.00  0.00           H  
ATOM   3518 HG12 ILE   227      65.945  55.765  94.738  1.00  0.00           H  
ATOM   3519 HG13 ILE   227      64.766  55.573  93.383  1.00  0.00           H  
ATOM   3520 HG21 ILE   227      65.539  55.648  91.064  1.00  0.00           H  
ATOM   3521 HG22 ILE   227      67.112  56.071  90.516  1.00  0.00           H  
ATOM   3522 HG23 ILE   227      66.827  54.479  91.163  1.00  0.00           H  
ATOM   3523 HD11 ILE   227      66.782  53.380  94.229  1.00  0.00           H  
ATOM   3524 HD12 ILE   227      65.072  53.481  94.626  1.00  0.00           H  
ATOM   3525 HD13 ILE   227      65.731  53.302  92.879  1.00  0.00           H  
ATOM   3526  N   LEU   228      69.486  57.404  91.822  1.00  0.00           N  
ATOM   3527  CA  LEU   228      70.608  57.712  90.933  1.00  0.00           C  
ATOM   3528  C   LEU   228      71.062  59.185  91.051  1.00  0.00           C  
ATOM   3529  O   LEU   228      70.369  60.102  91.432  1.00  0.00           O  
ATOM   3530  CB  LEU   228      70.198  57.457  89.431  1.00  0.00           C  
ATOM   3531  CG  LEU   228      69.798  56.087  88.871  1.00  0.00           C  
ATOM   3532  CD1 LEU   228      69.184  56.213  87.430  1.00  0.00           C  
ATOM   3533  CD2 LEU   228      70.995  55.080  88.704  1.00  0.00           C  
ATOM   3534  H   LEU   228      68.929  58.114  92.275  1.00  0.00           H  
ATOM   3535  HA  LEU   228      71.465  57.041  91.005  1.00  0.00           H  
ATOM   3536  HB2 LEU   228      69.346  58.096  89.203  1.00  0.00           H  
ATOM   3537  HB3 LEU   228      71.089  57.793  88.900  1.00  0.00           H  
ATOM   3538  HG  LEU   228      69.004  55.587  89.425  1.00  0.00           H  
ATOM   3539 HD11 LEU   228      69.156  55.196  87.041  1.00  0.00           H  
ATOM   3540 HD12 LEU   228      68.196  56.644  87.594  1.00  0.00           H  
ATOM   3541 HD13 LEU   228      69.824  56.749  86.729  1.00  0.00           H  
ATOM   3542 HD21 LEU   228      71.606  55.455  87.882  1.00  0.00           H  
ATOM   3543 HD22 LEU   228      71.557  54.920  89.624  1.00  0.00           H  
ATOM   3544 HD23 LEU   228      70.641  54.140  88.279  1.00  0.00           H  
ATOM   3545  N   GLY   229      72.361  59.342  90.912  1.00  0.00           N  
ATOM   3546  CA  GLY   229      73.040  60.645  91.114  1.00  0.00           C  
ATOM   3547  C   GLY   229      74.539  60.586  90.864  1.00  0.00           C  
ATOM   3548  O   GLY   229      75.027  59.666  90.245  1.00  0.00           O  
ATOM   3549  H   GLY   229      72.910  58.610  90.482  1.00  0.00           H  
ATOM   3550  HA2 GLY   229      72.639  61.390  90.427  1.00  0.00           H  
ATOM   3551  HA3 GLY   229      72.923  60.947  92.154  1.00  0.00           H  
ATOM   3552  N   ARG   230      75.318  61.494  91.391  1.00  0.00           N  
ATOM   3553  CA  ARG   230      76.836  61.569  91.302  1.00  0.00           C  
ATOM   3554  C   ARG   230      77.498  60.276  91.788  1.00  0.00           C  
ATOM   3555  O   ARG   230      77.294  59.884  93.003  1.00  0.00           O  
ATOM   3556  CB  ARG   230      77.306  62.890  91.857  1.00  0.00           C  
ATOM   3557  CG  ARG   230      78.800  63.200  91.566  1.00  0.00           C  
ATOM   3558  CD  ARG   230      79.264  64.566  92.246  1.00  0.00           C  
ATOM   3559  NE  ARG   230      78.773  65.816  91.618  1.00  0.00           N  
ATOM   3560  CZ  ARG   230      78.464  66.964  92.273  1.00  0.00           C  
ATOM   3561  NH1 ARG   230      78.686  67.011  93.561  1.00  0.00           N1+
ATOM   3562  NH2 ARG   230      78.074  67.998  91.617  1.00  0.00           N  
ATOM   3563  H   ARG   230      74.862  62.269  91.852  1.00  0.00           H  
ATOM   3564  HA  ARG   230      77.006  61.577  90.226  1.00  0.00           H  
ATOM   3565  HB2 ARG   230      76.626  63.666  91.506  1.00  0.00           H  
ATOM   3566  HB3 ARG   230      77.142  62.983  92.930  1.00  0.00           H  
ATOM   3567  HG2 ARG   230      79.392  62.361  91.933  1.00  0.00           H  
ATOM   3568  HG3 ARG   230      78.999  63.343  90.504  1.00  0.00           H  
ATOM   3569  HD2 ARG   230      79.070  64.570  93.319  1.00  0.00           H  
ATOM   3570  HD3 ARG   230      80.345  64.473  92.149  1.00  0.00           H  
ATOM   3571  HE  ARG   230      78.585  65.809  90.626  1.00  0.00           H  
ATOM   3572 HH11 ARG   230      79.101  66.225  94.039  1.00  0.00           H  
ATOM   3573 HH12 ARG   230      78.625  67.945  93.940  1.00  0.00           H  
ATOM   3574 HH21 ARG   230      78.019  67.888  90.615  1.00  0.00           H  
ATOM   3575 HH22 ARG   230      77.512  68.693  92.088  1.00  0.00           H  
ATOM   3576  N   ARG   231      78.335  59.612  91.011  1.00  0.00           N  
ATOM   3577  CA  ARG   231      78.915  58.228  91.011  1.00  0.00           C  
ATOM   3578  C   ARG   231      77.911  57.089  91.063  1.00  0.00           C  
ATOM   3579  O   ARG   231      78.392  55.973  90.732  1.00  0.00           O  
ATOM   3580  CB  ARG   231      80.013  58.175  92.014  1.00  0.00           C  
ATOM   3581  CG  ARG   231      80.955  56.997  91.870  1.00  0.00           C  
ATOM   3582  CD  ARG   231      82.241  57.150  92.678  1.00  0.00           C  
ATOM   3583  NE  ARG   231      83.158  58.238  92.192  1.00  0.00           N  
ATOM   3584  CZ  ARG   231      83.831  58.501  91.115  1.00  0.00           C  
ATOM   3585  NH1 ARG   231      83.693  57.694  90.065  1.00  0.00           N1+
ATOM   3586  NH2 ARG   231      84.557  59.465  91.075  1.00  0.00           N  
ATOM   3587  H   ARG   231      78.573  60.094  90.156  1.00  0.00           H  
ATOM   3588  HA  ARG   231      79.467  58.097  90.080  1.00  0.00           H  
ATOM   3589  HB2 ARG   231      80.650  59.052  91.897  1.00  0.00           H  
ATOM   3590  HB3 ARG   231      79.691  58.029  93.045  1.00  0.00           H  
ATOM   3591  HG2 ARG   231      80.498  56.038  92.118  1.00  0.00           H  
ATOM   3592  HG3 ARG   231      81.313  56.825  90.855  1.00  0.00           H  
ATOM   3593  HD2 ARG   231      81.982  57.272  93.729  1.00  0.00           H  
ATOM   3594  HD3 ARG   231      82.715  56.169  92.666  1.00  0.00           H  
ATOM   3595  HE  ARG   231      83.408  58.918  92.896  1.00  0.00           H  
ATOM   3596 HH11 ARG   231      83.235  56.794  90.083  1.00  0.00           H  
ATOM   3597 HH12 ARG   231      84.043  57.947  89.153  1.00  0.00           H  
ATOM   3598 HH21 ARG   231      84.900  59.855  91.942  1.00  0.00           H  
ATOM   3599 HH22 ARG   231      85.259  59.630  90.368  1.00  0.00           H  
ATOM   3600  N   LYS   232      76.636  57.298  91.445  1.00  0.00           N  
ATOM   3601  CA  LYS   232      75.552  56.395  91.496  1.00  0.00           C  
ATOM   3602  C   LYS   232      74.815  56.381  90.083  1.00  0.00           C  
ATOM   3603  O   LYS   232      73.687  56.863  89.947  1.00  0.00           O  
ATOM   3604  CB  LYS   232      74.718  56.702  92.690  1.00  0.00           C  
ATOM   3605  CG  LYS   232      73.726  55.477  92.856  1.00  0.00           C  
ATOM   3606  CD  LYS   232      73.088  55.208  94.183  1.00  0.00           C  
ATOM   3607  CE  LYS   232      72.195  53.968  94.099  1.00  0.00           C  
ATOM   3608  NZ  LYS   232      71.720  53.534  95.484  1.00  0.00           N1+
ATOM   3609  H   LYS   232      76.532  58.209  91.869  1.00  0.00           H  
ATOM   3610  HA  LYS   232      75.958  55.385  91.543  1.00  0.00           H  
ATOM   3611  HB2 LYS   232      75.315  56.703  93.602  1.00  0.00           H  
ATOM   3612  HB3 LYS   232      74.104  57.594  92.573  1.00  0.00           H  
ATOM   3613  HG2 LYS   232      73.010  55.530  92.036  1.00  0.00           H  
ATOM   3614  HG3 LYS   232      74.241  54.545  92.621  1.00  0.00           H  
ATOM   3615  HD2 LYS   232      73.788  55.138  95.015  1.00  0.00           H  
ATOM   3616  HD3 LYS   232      72.501  56.109  94.362  1.00  0.00           H  
ATOM   3617  HE2 LYS   232      71.359  54.234  93.452  1.00  0.00           H  
ATOM   3618  HE3 LYS   232      72.882  53.233  93.679  1.00  0.00           H  
ATOM   3619  HZ1 LYS   232      71.050  54.191  95.858  1.00  0.00           H  
ATOM   3620  HZ2 LYS   232      71.199  52.676  95.375  1.00  0.00           H  
ATOM   3621  HZ3 LYS   232      72.503  53.366  96.100  1.00  0.00           H  
ATOM   3622  N   LEU   233      75.562  55.958  89.092  1.00  0.00           N  
ATOM   3623  CA  LEU   233      75.262  55.978  87.588  1.00  0.00           C  
ATOM   3624  C   LEU   233      74.366  54.756  87.161  1.00  0.00           C  
ATOM   3625  O   LEU   233      73.751  54.855  86.098  1.00  0.00           O  
ATOM   3626  CB  LEU   233      76.578  55.846  86.894  1.00  0.00           C  
ATOM   3627  CG  LEU   233      77.649  56.951  87.202  1.00  0.00           C  
ATOM   3628  CD1 LEU   233      78.693  56.900  86.069  1.00  0.00           C  
ATOM   3629  CD2 LEU   233      77.060  58.335  87.327  1.00  0.00           C  
ATOM   3630  H   LEU   233      76.449  55.564  89.369  1.00  0.00           H  
ATOM   3631  HA  LEU   233      74.834  56.938  87.300  1.00  0.00           H  
ATOM   3632  HB2 LEU   233      77.154  54.946  87.111  1.00  0.00           H  
ATOM   3633  HB3 LEU   233      76.357  55.867  85.827  1.00  0.00           H  
ATOM   3634  HG  LEU   233      78.195  56.808  88.134  1.00  0.00           H  
ATOM   3635 HD11 LEU   233      79.087  55.886  86.003  1.00  0.00           H  
ATOM   3636 HD12 LEU   233      78.317  57.234  85.102  1.00  0.00           H  
ATOM   3637 HD13 LEU   233      79.537  57.540  86.328  1.00  0.00           H  
ATOM   3638 HD21 LEU   233      77.863  59.040  87.543  1.00  0.00           H  
ATOM   3639 HD22 LEU   233      76.447  58.620  86.472  1.00  0.00           H  
ATOM   3640 HD23 LEU   233      76.457  58.312  88.235  1.00  0.00           H  
ATOM   3641  N   TYR   234      74.225  53.744  87.998  1.00  0.00           N  
ATOM   3642  CA  TYR   234      73.473  52.513  87.781  1.00  0.00           C  
ATOM   3643  C   TYR   234      72.675  51.939  88.940  1.00  0.00           C  
ATOM   3644  O   TYR   234      73.261  51.981  90.017  1.00  0.00           O  
ATOM   3645  CB  TYR   234      74.394  51.409  87.236  1.00  0.00           C  
ATOM   3646  CG  TYR   234      75.492  51.886  86.314  1.00  0.00           C  
ATOM   3647  CD1 TYR   234      75.194  52.133  84.970  1.00  0.00           C  
ATOM   3648  CD2 TYR   234      76.787  52.007  86.742  1.00  0.00           C  
ATOM   3649  CE1 TYR   234      76.170  52.779  84.139  1.00  0.00           C  
ATOM   3650  CE2 TYR   234      77.858  52.495  85.926  1.00  0.00           C  
ATOM   3651  CZ  TYR   234      77.459  52.992  84.650  1.00  0.00           C  
ATOM   3652  OH  TYR   234      78.306  53.708  83.901  1.00  0.00           O  
ATOM   3653  H   TYR   234      74.794  53.856  88.825  1.00  0.00           H  
ATOM   3654  HA  TYR   234      72.738  52.641  86.987  1.00  0.00           H  
ATOM   3655  HB2 TYR   234      74.854  51.006  88.139  1.00  0.00           H  
ATOM   3656  HB3 TYR   234      73.786  50.645  86.754  1.00  0.00           H  
ATOM   3657  HD1 TYR   234      74.206  51.926  84.586  1.00  0.00           H  
ATOM   3658  HD2 TYR   234      76.947  51.633  87.742  1.00  0.00           H  
ATOM   3659  HE1 TYR   234      75.942  52.998  83.107  1.00  0.00           H  
ATOM   3660  HE2 TYR   234      78.868  52.573  86.301  1.00  0.00           H  
ATOM   3661  HH  TYR   234      79.085  53.987  84.387  1.00  0.00           H  
ATOM   3662  N   HIE   235      71.523  51.242  88.870  1.00  0.00           N  
ATOM   3663  CA  HIE   235      70.816  50.564  89.893  1.00  0.00           C  
ATOM   3664  C   HIE   235      69.986  49.392  89.307  1.00  0.00           C  
ATOM   3665  O   HIE   235      69.351  49.533  88.212  1.00  0.00           O  
ATOM   3666  CB  HIE   235      69.885  51.542  90.612  1.00  0.00           C  
ATOM   3667  CG  HIE   235      68.915  50.950  91.613  1.00  0.00           C  
ATOM   3668  CD2 HIE   235      67.596  51.358  91.722  1.00  0.00           C  
ATOM   3669  ND1 HIE   235      69.190  50.197  92.686  1.00  0.00           N  
ATOM   3670  CE1 HIE   235      68.004  49.989  93.284  1.00  0.00           C  
ATOM   3671  NE2 HIE   235      67.034  50.715  92.778  1.00  0.00           N  
ATOM   3672  H   HIE   235      71.204  51.000  87.943  1.00  0.00           H  
ATOM   3673  HA  HIE   235      71.553  50.137  90.573  1.00  0.00           H  
ATOM   3674  HB2 HIE   235      70.500  52.330  91.046  1.00  0.00           H  
ATOM   3675  HB3 HIE   235      69.398  52.142  89.843  1.00  0.00           H  
ATOM   3676  HD2 HIE   235      67.123  51.985  90.980  1.00  0.00           H  
ATOM   3677  HE1 HIE   235      67.937  49.304  94.116  1.00  0.00           H  
ATOM   3678  HE2 HIE   235      66.038  50.685  92.941  1.00  0.00           H  
ATOM   3679  N   VAL   236      69.963  48.198  89.896  1.00  0.00           N  
ATOM   3680  CA  VAL   236      69.023  47.108  89.478  1.00  0.00           C  
ATOM   3681  C   VAL   236      67.787  47.303  90.262  1.00  0.00           C  
ATOM   3682  O   VAL   236      67.806  47.632  91.450  1.00  0.00           O  
ATOM   3683  CB  VAL   236      69.577  45.656  89.573  1.00  0.00           C  
ATOM   3684  CG1 VAL   236      68.517  44.499  89.450  1.00  0.00           C  
ATOM   3685  CG2 VAL   236      70.620  45.508  88.486  1.00  0.00           C  
ATOM   3686  H   VAL   236      70.419  48.155  90.796  1.00  0.00           H  
ATOM   3687  HA  VAL   236      68.717  47.127  88.432  1.00  0.00           H  
ATOM   3688  HB  VAL   236      70.082  45.669  90.539  1.00  0.00           H  
ATOM   3689 HG11 VAL   236      69.049  43.557  89.584  1.00  0.00           H  
ATOM   3690 HG12 VAL   236      67.802  44.567  90.270  1.00  0.00           H  
ATOM   3691 HG13 VAL   236      67.927  44.496  88.534  1.00  0.00           H  
ATOM   3692 HG21 VAL   236      70.212  45.179  87.530  1.00  0.00           H  
ATOM   3693 HG22 VAL   236      71.215  46.408  88.329  1.00  0.00           H  
ATOM   3694 HG23 VAL   236      71.310  44.682  88.657  1.00  0.00           H  
ATOM   3695  N   VAL   237      66.654  47.183  89.554  1.00  0.00           N  
ATOM   3696  CA  VAL   237      65.313  47.273  90.191  1.00  0.00           C  
ATOM   3697  C   VAL   237      64.494  46.001  90.168  1.00  0.00           C  
ATOM   3698  O   VAL   237      64.499  45.362  89.131  1.00  0.00           O  
ATOM   3699  CB  VAL   237      64.528  48.485  89.494  1.00  0.00           C  
ATOM   3700  CG1 VAL   237      63.062  48.597  90.070  1.00  0.00           C  
ATOM   3701  CG2 VAL   237      65.207  49.849  89.730  1.00  0.00           C  
ATOM   3702  H   VAL   237      66.753  46.923  88.583  1.00  0.00           H  
ATOM   3703  HA  VAL   237      65.380  47.442  91.266  1.00  0.00           H  
ATOM   3704  HB  VAL   237      64.324  48.112  88.490  1.00  0.00           H  
ATOM   3705 HG11 VAL   237      63.058  48.604  91.160  1.00  0.00           H  
ATOM   3706 HG12 VAL   237      62.525  49.458  89.674  1.00  0.00           H  
ATOM   3707 HG13 VAL   237      62.543  47.687  89.769  1.00  0.00           H  
ATOM   3708 HG21 VAL   237      65.287  50.076  90.793  1.00  0.00           H  
ATOM   3709 HG22 VAL   237      66.049  50.004  89.056  1.00  0.00           H  
ATOM   3710 HG23 VAL   237      64.522  50.645  89.437  1.00  0.00           H  
ATOM   3711  N   LYS   238      63.886  45.628  91.290  1.00  0.00           N  
ATOM   3712  CA  LYS   238      63.049  44.405  91.401  1.00  0.00           C  
ATOM   3713  C   LYS   238      61.799  44.639  90.540  1.00  0.00           C  
ATOM   3714  O   LYS   238      61.055  45.586  90.695  1.00  0.00           O  
ATOM   3715  CB  LYS   238      62.782  44.215  92.900  1.00  0.00           C  
ATOM   3716  CG  LYS   238      61.666  43.154  93.188  1.00  0.00           C  
ATOM   3717  CD  LYS   238      62.000  41.717  92.866  1.00  0.00           C  
ATOM   3718  CE  LYS   238      60.961  40.611  93.357  1.00  0.00           C  
ATOM   3719  NZ  LYS   238      59.548  40.996  93.041  1.00  0.00           N1+
ATOM   3720  H   LYS   238      63.905  46.240  92.093  1.00  0.00           H  
ATOM   3721  HA  LYS   238      63.494  43.556  90.883  1.00  0.00           H  
ATOM   3722  HB2 LYS   238      63.686  43.769  93.314  1.00  0.00           H  
ATOM   3723  HB3 LYS   238      62.430  45.113  93.408  1.00  0.00           H  
ATOM   3724  HG2 LYS   238      61.463  43.241  94.256  1.00  0.00           H  
ATOM   3725  HG3 LYS   238      60.793  43.406  92.587  1.00  0.00           H  
ATOM   3726  HD2 LYS   238      62.367  41.582  91.849  1.00  0.00           H  
ATOM   3727  HD3 LYS   238      62.852  41.507  93.513  1.00  0.00           H  
ATOM   3728  HE2 LYS   238      61.232  39.663  92.892  1.00  0.00           H  
ATOM   3729  HE3 LYS   238      61.061  40.497  94.437  1.00  0.00           H  
ATOM   3730  HZ1 LYS   238      59.468  41.150  92.046  1.00  0.00           H  
ATOM   3731  HZ2 LYS   238      58.956  40.206  93.255  1.00  0.00           H  
ATOM   3732  HZ3 LYS   238      59.217  41.802  93.552  1.00  0.00           H  
ATOM   3733  N   TYR   239      61.552  43.659  89.661  1.00  0.00           N  
ATOM   3734  CA  TYR   239      60.255  43.594  88.944  1.00  0.00           C  
ATOM   3735  C   TYR   239      59.156  43.225  89.921  1.00  0.00           C  
ATOM   3736  O   TYR   239      59.202  42.124  90.547  1.00  0.00           O  
ATOM   3737  CB  TYR   239      60.474  42.551  87.905  1.00  0.00           C  
ATOM   3738  CG  TYR   239      59.280  42.172  86.964  1.00  0.00           C  
ATOM   3739  CD1 TYR   239      58.972  43.005  85.893  1.00  0.00           C  
ATOM   3740  CD2 TYR   239      58.394  41.191  87.364  1.00  0.00           C  
ATOM   3741  CE1 TYR   239      57.836  42.712  85.055  1.00  0.00           C  
ATOM   3742  CE2 TYR   239      57.222  40.888  86.663  1.00  0.00           C  
ATOM   3743  CZ  TYR   239      56.878  41.702  85.558  1.00  0.00           C  
ATOM   3744  OH  TYR   239      55.703  41.484  84.921  1.00  0.00           O  
ATOM   3745  H   TYR   239      62.251  42.962  89.449  1.00  0.00           H  
ATOM   3746  HA  TYR   239      60.023  44.554  88.484  1.00  0.00           H  
ATOM   3747  HB2 TYR   239      61.320  42.738  87.243  1.00  0.00           H  
ATOM   3748  HB3 TYR   239      60.776  41.616  88.378  1.00  0.00           H  
ATOM   3749  HD1 TYR   239      59.642  43.787  85.567  1.00  0.00           H  
ATOM   3750  HD2 TYR   239      58.604  40.720  88.313  1.00  0.00           H  
ATOM   3751  HE1 TYR   239      57.514  43.328  84.228  1.00  0.00           H  
ATOM   3752  HE2 TYR   239      56.573  40.198  87.182  1.00  0.00           H  
ATOM   3753  HH  TYR   239      55.044  41.272  85.586  1.00  0.00           H  
ATOM   3754  N   THR   240      58.213  44.129  90.111  1.00  0.00           N  
ATOM   3755  CA  THR   240      57.011  43.765  90.804  1.00  0.00           C  
ATOM   3756  C   THR   240      55.967  42.920  89.935  1.00  0.00           C  
ATOM   3757  O   THR   240      55.765  43.158  88.761  1.00  0.00           O  
ATOM   3758  CB  THR   240      56.264  45.027  91.311  1.00  0.00           C  
ATOM   3759  CG2 THR   240      55.000  44.721  92.167  1.00  0.00           C  
ATOM   3760  OG1 THR   240      57.184  45.798  92.050  1.00  0.00           O  
ATOM   3761  H   THR   240      58.211  44.998  89.595  1.00  0.00           H  
ATOM   3762  HA  THR   240      57.262  43.278  91.746  1.00  0.00           H  
ATOM   3763  HB  THR   240      55.999  45.583  90.412  1.00  0.00           H  
ATOM   3764  HG1 THR   240      56.691  46.472  92.523  1.00  0.00           H  
ATOM   3765 HG21 THR   240      55.301  44.017  92.943  1.00  0.00           H  
ATOM   3766 HG22 THR   240      54.619  45.654  92.581  1.00  0.00           H  
ATOM   3767 HG23 THR   240      54.332  44.235  91.456  1.00  0.00           H  
ATOM   3768  N   GLY   241      55.314  41.951  90.551  1.00  0.00           N  
ATOM   3769  CA  GLY   241      54.388  40.919  89.946  1.00  0.00           C  
ATOM   3770  C   GLY   241      53.118  41.535  89.341  1.00  0.00           C  
ATOM   3771  O   GLY   241      52.539  42.406  89.963  1.00  0.00           O  
ATOM   3772  H   GLY   241      55.664  41.667  91.455  1.00  0.00           H  
ATOM   3773  HA2 GLY   241      54.842  40.403  89.099  1.00  0.00           H  
ATOM   3774  HA3 GLY   241      54.051  40.201  90.692  1.00  0.00           H  
ATOM   3775  N   GLY   242      52.656  40.942  88.235  1.00  0.00           N  
ATOM   3776  CA  GLY   242      51.486  41.461  87.435  1.00  0.00           C  
ATOM   3777  C   GLY   242      51.656  42.769  86.615  1.00  0.00           C  
ATOM   3778  O   GLY   242      52.708  42.993  86.008  1.00  0.00           O  
ATOM   3779  H   GLY   242      53.226  40.169  87.920  1.00  0.00           H  
ATOM   3780  HA2 GLY   242      51.049  40.661  86.838  1.00  0.00           H  
ATOM   3781  HA3 GLY   242      50.729  41.641  88.198  1.00  0.00           H  
ATOM   3782  N   SER   243      50.608  43.611  86.510  1.00  0.00           N  
ATOM   3783  CA  SER   243      50.690  45.067  86.158  1.00  0.00           C  
ATOM   3784  C   SER   243      51.218  45.807  87.375  1.00  0.00           C  
ATOM   3785  O   SER   243      50.641  45.594  88.505  1.00  0.00           O  
ATOM   3786  CB  SER   243      49.357  45.563  85.679  1.00  0.00           C  
ATOM   3787  OG  SER   243      49.563  46.853  85.195  1.00  0.00           O  
ATOM   3788  H   SER   243      49.766  43.419  87.035  1.00  0.00           H  
ATOM   3789  HA  SER   243      51.373  45.252  85.329  1.00  0.00           H  
ATOM   3790  HB2 SER   243      48.954  44.873  84.937  1.00  0.00           H  
ATOM   3791  HB3 SER   243      48.540  45.599  86.400  1.00  0.00           H  
ATOM   3792  HG  SER   243      48.712  47.025  84.785  1.00  0.00           H  
ATOM   3793  N   ALA   244      52.139  46.674  87.243  1.00  0.00           N  
ATOM   3794  CA  ALA   244      52.659  47.410  88.391  1.00  0.00           C  
ATOM   3795  C   ALA   244      53.224  48.735  87.888  1.00  0.00           C  
ATOM   3796  O   ALA   244      53.286  49.174  86.708  1.00  0.00           O  
ATOM   3797  CB  ALA   244      53.905  46.628  88.894  1.00  0.00           C  
ATOM   3798  H   ALA   244      52.627  46.831  86.372  1.00  0.00           H  
ATOM   3799  HA  ALA   244      52.000  47.600  89.238  1.00  0.00           H  
ATOM   3800  HB1 ALA   244      53.655  45.568  88.919  1.00  0.00           H  
ATOM   3801  HB2 ALA   244      54.777  46.806  88.265  1.00  0.00           H  
ATOM   3802  HB3 ALA   244      54.152  46.974  89.898  1.00  0.00           H  
ATOM   3803  N   GLU   245      53.518  49.581  88.857  1.00  0.00           N  
ATOM   3804  CA  GLU   245      54.165  50.835  88.652  1.00  0.00           C  
ATOM   3805  C   GLU   245      55.123  51.181  89.799  1.00  0.00           C  
ATOM   3806  O   GLU   245      54.880  50.630  90.931  1.00  0.00           O  
ATOM   3807  CB  GLU   245      53.207  52.057  88.320  1.00  0.00           C  
ATOM   3808  CG  GLU   245      52.663  52.750  89.506  1.00  0.00           C  
ATOM   3809  CD  GLU   245      51.515  53.783  89.005  1.00  0.00           C  
ATOM   3810  OE1 GLU   245      50.310  53.515  89.170  1.00  0.00           O  
ATOM   3811  OE2 GLU   245      51.823  54.767  88.336  1.00  0.00           O1-
ATOM   3812  H   GLU   245      53.422  49.156  89.768  1.00  0.00           H  
ATOM   3813  HA  GLU   245      54.780  50.732  87.757  1.00  0.00           H  
ATOM   3814  HB2 GLU   245      53.678  52.711  87.586  1.00  0.00           H  
ATOM   3815  HB3 GLU   245      52.340  51.516  87.939  1.00  0.00           H  
ATOM   3816  HG2 GLU   245      52.277  52.025  90.224  1.00  0.00           H  
ATOM   3817  HG3 GLU   245      53.423  53.314  90.046  1.00  0.00           H  
ATOM   3818  N   LEU   246      56.187  51.955  89.622  1.00  0.00           N  
ATOM   3819  CA  LEU   246      57.088  52.389  90.668  1.00  0.00           C  
ATOM   3820  C   LEU   246      57.288  53.887  90.562  1.00  0.00           C  
ATOM   3821  O   LEU   246      57.779  54.364  89.508  1.00  0.00           O  
ATOM   3822  CB  LEU   246      58.399  51.611  90.761  1.00  0.00           C  
ATOM   3823  CG  LEU   246      58.420  50.100  91.145  1.00  0.00           C  
ATOM   3824  CD1 LEU   246      59.711  49.469  90.643  1.00  0.00           C  
ATOM   3825  CD2 LEU   246      58.155  49.772  92.633  1.00  0.00           C  
ATOM   3826  H   LEU   246      56.262  52.493  88.770  1.00  0.00           H  
ATOM   3827  HA  LEU   246      56.484  52.206  91.556  1.00  0.00           H  
ATOM   3828  HB2 LEU   246      58.897  51.694  89.795  1.00  0.00           H  
ATOM   3829  HB3 LEU   246      59.045  52.049  91.523  1.00  0.00           H  
ATOM   3830  HG  LEU   246      57.699  49.463  90.634  1.00  0.00           H  
ATOM   3831 HD11 LEU   246      59.776  49.340  89.563  1.00  0.00           H  
ATOM   3832 HD12 LEU   246      60.665  49.931  90.899  1.00  0.00           H  
ATOM   3833 HD13 LEU   246      59.750  48.435  90.984  1.00  0.00           H  
ATOM   3834 HD21 LEU   246      58.956  49.867  93.367  1.00  0.00           H  
ATOM   3835 HD22 LEU   246      57.287  50.384  92.880  1.00  0.00           H  
ATOM   3836 HD23 LEU   246      57.653  48.813  92.759  1.00  0.00           H  
ATOM   3837  N   LEU   247      56.883  54.668  91.547  1.00  0.00           N  
ATOM   3838  CA  LEU   247      57.039  56.158  91.567  1.00  0.00           C  
ATOM   3839  C   LEU   247      58.448  56.632  92.028  1.00  0.00           C  
ATOM   3840  O   LEU   247      58.706  56.625  93.248  1.00  0.00           O  
ATOM   3841  CB  LEU   247      56.040  56.860  92.474  1.00  0.00           C  
ATOM   3842  CG  LEU   247      54.607  56.912  91.926  1.00  0.00           C  
ATOM   3843  CD1 LEU   247      53.849  55.501  92.061  1.00  0.00           C  
ATOM   3844  CD2 LEU   247      53.862  58.004  92.623  1.00  0.00           C  
ATOM   3845  H   LEU   247      56.473  54.212  92.349  1.00  0.00           H  
ATOM   3846  HA  LEU   247      56.831  56.464  90.542  1.00  0.00           H  
ATOM   3847  HB2 LEU   247      56.065  56.330  93.427  1.00  0.00           H  
ATOM   3848  HB3 LEU   247      56.394  57.859  92.728  1.00  0.00           H  
ATOM   3849  HG  LEU   247      54.632  57.235  90.886  1.00  0.00           H  
ATOM   3850 HD11 LEU   247      54.258  54.870  92.850  1.00  0.00           H  
ATOM   3851 HD12 LEU   247      52.821  55.750  92.324  1.00  0.00           H  
ATOM   3852 HD13 LEU   247      53.893  55.005  91.091  1.00  0.00           H  
ATOM   3853 HD21 LEU   247      54.295  58.979  92.399  1.00  0.00           H  
ATOM   3854 HD22 LEU   247      52.852  57.964  92.216  1.00  0.00           H  
ATOM   3855 HD23 LEU   247      53.789  57.660  93.655  1.00  0.00           H  
ATOM   3856  N   PHE   248      59.207  57.104  90.990  1.00  0.00           N  
ATOM   3857  CA  PHE   248      60.461  57.771  91.316  1.00  0.00           C  
ATOM   3858  C   PHE   248      60.404  59.355  91.225  1.00  0.00           C  
ATOM   3859  O   PHE   248      59.837  59.919  90.299  1.00  0.00           O  
ATOM   3860  CB  PHE   248      61.521  57.218  90.402  1.00  0.00           C  
ATOM   3861  CG  PHE   248      61.757  55.749  90.457  1.00  0.00           C  
ATOM   3862  CD1 PHE   248      61.310  55.010  89.365  1.00  0.00           C  
ATOM   3863  CD2 PHE   248      62.488  55.170  91.497  1.00  0.00           C  
ATOM   3864  CE1 PHE   248      61.515  53.602  89.303  1.00  0.00           C  
ATOM   3865  CE2 PHE   248      62.728  53.824  91.460  1.00  0.00           C  
ATOM   3866  CZ  PHE   248      62.245  53.006  90.395  1.00  0.00           C  
ATOM   3867  H   PHE   248      58.916  56.984  90.030  1.00  0.00           H  
ATOM   3868  HA  PHE   248      60.710  57.546  92.352  1.00  0.00           H  
ATOM   3869  HB2 PHE   248      61.276  57.506  89.380  1.00  0.00           H  
ATOM   3870  HB3 PHE   248      62.505  57.666  90.544  1.00  0.00           H  
ATOM   3871  HD1 PHE   248      60.746  55.413  88.538  1.00  0.00           H  
ATOM   3872  HD2 PHE   248      62.852  55.826  92.274  1.00  0.00           H  
ATOM   3873  HE1 PHE   248      61.155  53.056  88.444  1.00  0.00           H  
ATOM   3874  HE2 PHE   248      63.270  53.261  92.206  1.00  0.00           H  
ATOM   3875  HZ  PHE   248      62.611  51.995  90.299  1.00  0.00           H  
ATOM   3876  N   PHE   249      60.920  60.027  92.276  1.00  0.00           N  
ATOM   3877  CA  PHE   249      61.072  61.484  92.263  1.00  0.00           C  
ATOM   3878  C   PHE   249      62.454  61.972  91.952  1.00  0.00           C  
ATOM   3879  O   PHE   249      63.454  61.275  92.199  1.00  0.00           O  
ATOM   3880  CB  PHE   249      60.536  61.909  93.673  1.00  0.00           C  
ATOM   3881  CG  PHE   249      59.107  61.469  93.908  1.00  0.00           C  
ATOM   3882  CD1 PHE   249      58.939  60.371  94.810  1.00  0.00           C  
ATOM   3883  CD2 PHE   249      58.034  62.155  93.365  1.00  0.00           C  
ATOM   3884  CE1 PHE   249      57.631  59.942  95.016  1.00  0.00           C  
ATOM   3885  CE2 PHE   249      56.730  61.634  93.487  1.00  0.00           C  
ATOM   3886  CZ  PHE   249      56.565  60.488  94.328  1.00  0.00           C  
ATOM   3887  H   PHE   249      61.441  59.509  92.969  1.00  0.00           H  
ATOM   3888  HA  PHE   249      60.349  61.868  91.544  1.00  0.00           H  
ATOM   3889  HB2 PHE   249      61.176  61.540  94.475  1.00  0.00           H  
ATOM   3890  HB3 PHE   249      60.609  62.993  93.753  1.00  0.00           H  
ATOM   3891  HD1 PHE   249      59.706  59.935  95.433  1.00  0.00           H  
ATOM   3892  HD2 PHE   249      58.148  63.092  92.839  1.00  0.00           H  
ATOM   3893  HE1 PHE   249      57.449  59.084  95.647  1.00  0.00           H  
ATOM   3894  HE2 PHE   249      55.918  62.142  92.988  1.00  0.00           H  
ATOM   3895  HZ  PHE   249      55.524  60.336  94.570  1.00  0.00           H  
ATOM   3896  N   VAL   250      62.612  63.265  91.570  1.00  0.00           N  
ATOM   3897  CA  VAL   250      63.798  63.919  91.037  1.00  0.00           C  
ATOM   3898  C   VAL   250      63.991  65.321  91.594  1.00  0.00           C  
ATOM   3899  O   VAL   250      63.091  66.127  91.373  1.00  0.00           O  
ATOM   3900  CB  VAL   250      63.888  64.000  89.490  1.00  0.00           C  
ATOM   3901  CG1 VAL   250      65.290  63.957  88.922  1.00  0.00           C  
ATOM   3902  CG2 VAL   250      63.152  62.835  88.871  1.00  0.00           C  
ATOM   3903  H   VAL   250      61.789  63.837  91.450  1.00  0.00           H  
ATOM   3904  HA  VAL   250      64.656  63.322  91.344  1.00  0.00           H  
ATOM   3905  HB  VAL   250      63.463  64.958  89.189  1.00  0.00           H  
ATOM   3906 HG11 VAL   250      65.793  63.149  89.455  1.00  0.00           H  
ATOM   3907 HG12 VAL   250      65.267  63.931  87.833  1.00  0.00           H  
ATOM   3908 HG13 VAL   250      65.657  64.927  89.258  1.00  0.00           H  
ATOM   3909 HG21 VAL   250      63.554  61.862  89.152  1.00  0.00           H  
ATOM   3910 HG22 VAL   250      62.103  62.793  89.163  1.00  0.00           H  
ATOM   3911 HG23 VAL   250      63.272  62.882  87.789  1.00  0.00           H  
ATOM   3912  N   GLU   251      65.219  65.706  92.003  1.00  0.00           N  
ATOM   3913  CA  GLU   251      65.552  67.032  92.485  1.00  0.00           C  
ATOM   3914  C   GLU   251      66.661  67.610  91.598  1.00  0.00           C  
ATOM   3915  O   GLU   251      67.761  67.088  91.311  1.00  0.00           O  
ATOM   3916  CB  GLU   251      66.102  66.829  93.934  1.00  0.00           C  
ATOM   3917  CG  GLU   251      66.533  68.253  94.574  1.00  0.00           C  
ATOM   3918  CD  GLU   251      67.250  68.089  95.954  1.00  0.00           C  
ATOM   3919  OE1 GLU   251      67.468  69.114  96.692  1.00  0.00           O  
ATOM   3920  OE2 GLU   251      67.560  67.004  96.459  1.00  0.00           O1-
ATOM   3921  H   GLU   251      65.949  65.007  91.996  1.00  0.00           H  
ATOM   3922  HA  GLU   251      64.640  67.618  92.591  1.00  0.00           H  
ATOM   3923  HB2 GLU   251      65.273  66.389  94.488  1.00  0.00           H  
ATOM   3924  HB3 GLU   251      66.857  66.049  94.031  1.00  0.00           H  
ATOM   3925  HG2 GLU   251      67.036  68.912  93.866  1.00  0.00           H  
ATOM   3926  HG3 GLU   251      65.603  68.810  94.687  1.00  0.00           H  
ATOM   3927  N   GLY   252      66.388  68.848  91.191  1.00  0.00           N  
ATOM   3928  CA  GLY   252      67.258  69.639  90.341  1.00  0.00           C  
ATOM   3929  C   GLY   252      68.294  70.402  91.221  1.00  0.00           C  
ATOM   3930  O   GLY   252      67.844  71.302  91.967  1.00  0.00           O  
ATOM   3931  H   GLY   252      65.461  69.179  91.416  1.00  0.00           H  
ATOM   3932  HA2 GLY   252      67.815  69.056  89.608  1.00  0.00           H  
ATOM   3933  HA3 GLY   252      66.712  70.361  89.735  1.00  0.00           H  
ATOM   3934  N   LEU   253      69.536  70.015  91.129  1.00  0.00           N  
ATOM   3935  CA  LEU   253      70.657  70.487  91.932  1.00  0.00           C  
ATOM   3936  C   LEU   253      71.384  71.829  91.446  1.00  0.00           C  
ATOM   3937  O   LEU   253      72.210  72.327  92.162  1.00  0.00           O  
ATOM   3938  CB  LEU   253      71.728  69.412  92.166  1.00  0.00           C  
ATOM   3939  CG  LEU   253      71.140  67.943  92.559  1.00  0.00           C  
ATOM   3940  CD1 LEU   253      72.382  67.014  92.823  1.00  0.00           C  
ATOM   3941  CD2 LEU   253      70.352  67.946  93.919  1.00  0.00           C  
ATOM   3942  H   LEU   253      69.766  69.430  90.338  1.00  0.00           H  
ATOM   3943  HA  LEU   253      70.183  70.746  92.879  1.00  0.00           H  
ATOM   3944  HB2 LEU   253      72.355  69.245  91.290  1.00  0.00           H  
ATOM   3945  HB3 LEU   253      72.500  69.679  92.888  1.00  0.00           H  
ATOM   3946  HG  LEU   253      70.506  67.571  91.754  1.00  0.00           H  
ATOM   3947 HD11 LEU   253      73.001  67.047  91.927  1.00  0.00           H  
ATOM   3948 HD12 LEU   253      72.864  67.362  93.737  1.00  0.00           H  
ATOM   3949 HD13 LEU   253      71.975  66.007  92.918  1.00  0.00           H  
ATOM   3950 HD21 LEU   253      69.418  68.467  93.714  1.00  0.00           H  
ATOM   3951 HD22 LEU   253      70.209  66.917  94.252  1.00  0.00           H  
ATOM   3952 HD23 LEU   253      71.010  68.440  94.634  1.00  0.00           H  
ATOM   3953  N   CYS   254      71.124  72.263  90.275  1.00  0.00           N  
ATOM   3954  CA  CYS   254      71.672  73.543  89.771  1.00  0.00           C  
ATOM   3955  C   CYS   254      70.967  74.187  88.560  1.00  0.00           C  
ATOM   3956  O   CYS   254      70.179  73.510  87.899  1.00  0.00           O  
ATOM   3957  CB  CYS   254      73.196  73.235  89.381  1.00  0.00           C  
ATOM   3958  SG  CYS   254      73.179  71.946  88.039  1.00  0.00           S  
ATOM   3959  H   CYS   254      70.509  71.803  89.619  1.00  0.00           H  
ATOM   3960  HA  CYS   254      71.676  74.301  90.555  1.00  0.00           H  
ATOM   3961  HB2 CYS   254      73.706  74.113  88.985  1.00  0.00           H  
ATOM   3962  HB3 CYS   254      73.800  72.846  90.201  1.00  0.00           H  
ATOM   3963  HG  CYS   254      73.173  72.819  87.028  1.00  0.00           H  
ATOM   3964  N   PHE   255      71.210  75.501  88.332  1.00  0.00           N  
ATOM   3965  CA  PHE   255      70.579  76.189  87.141  1.00  0.00           C  
ATOM   3966  C   PHE   255      71.404  75.788  85.915  1.00  0.00           C  
ATOM   3967  O   PHE   255      72.453  75.159  85.994  1.00  0.00           O  
ATOM   3968  CB  PHE   255      70.536  77.672  87.377  1.00  0.00           C  
ATOM   3969  CG  PHE   255      69.266  78.156  88.098  1.00  0.00           C  
ATOM   3970  CD1 PHE   255      68.001  78.013  87.481  1.00  0.00           C  
ATOM   3971  CD2 PHE   255      69.356  78.688  89.405  1.00  0.00           C  
ATOM   3972  CE1 PHE   255      66.889  78.529  88.090  1.00  0.00           C  
ATOM   3973  CE2 PHE   255      68.181  79.028  90.141  1.00  0.00           C  
ATOM   3974  CZ  PHE   255      67.000  79.065  89.435  1.00  0.00           C  
ATOM   3975  H   PHE   255      71.674  76.093  89.006  1.00  0.00           H  
ATOM   3976  HA  PHE   255      69.593  75.725  87.141  1.00  0.00           H  
ATOM   3977  HB2 PHE   255      71.378  78.034  87.967  1.00  0.00           H  
ATOM   3978  HB3 PHE   255      70.548  78.099  86.374  1.00  0.00           H  
ATOM   3979  HD1 PHE   255      67.949  77.747  86.435  1.00  0.00           H  
ATOM   3980  HD2 PHE   255      70.325  78.699  89.882  1.00  0.00           H  
ATOM   3981  HE1 PHE   255      65.908  78.467  87.641  1.00  0.00           H  
ATOM   3982  HE2 PHE   255      68.280  79.381  91.157  1.00  0.00           H  
ATOM   3983  HZ  PHE   255      66.120  79.371  89.981  1.00  0.00           H  
ATOM   3984  N   PRO   256      70.882  76.159  84.755  1.00  0.00           N  
ATOM   3985  CA  PRO   256      71.573  76.147  83.433  1.00  0.00           C  
ATOM   3986  C   PRO   256      72.866  76.872  83.343  1.00  0.00           C  
ATOM   3987  O   PRO   256      73.166  77.714  84.219  1.00  0.00           O  
ATOM   3988  CB  PRO   256      70.623  76.629  82.395  1.00  0.00           C  
ATOM   3989  CG  PRO   256      69.218  76.331  82.928  1.00  0.00           C  
ATOM   3990  CD  PRO   256      69.493  76.471  84.466  1.00  0.00           C  
ATOM   3991  HA  PRO   256      71.908  75.147  83.157  1.00  0.00           H  
ATOM   3992  HB2 PRO   256      70.757  77.699  82.235  1.00  0.00           H  
ATOM   3993  HB3 PRO   256      70.880  76.275  81.397  1.00  0.00           H  
ATOM   3994  HG2 PRO   256      68.355  76.823  82.480  1.00  0.00           H  
ATOM   3995  HG3 PRO   256      69.072  75.287  82.649  1.00  0.00           H  
ATOM   3996  HD2 PRO   256      69.382  77.506  84.788  1.00  0.00           H  
ATOM   3997  HD3 PRO   256      68.746  75.862  84.975  1.00  0.00           H  
ATOM   3998  N   ASP   257      73.841  76.504  82.493  1.00  0.00           N  
ATOM   3999  CA  ASP   257      75.173  77.062  82.184  1.00  0.00           C  
ATOM   4000  C   ASP   257      75.704  76.956  80.724  1.00  0.00           C  
ATOM   4001  O   ASP   257      75.026  76.343  79.897  1.00  0.00           O  
ATOM   4002  CB  ASP   257      76.165  76.434  83.274  1.00  0.00           C  
ATOM   4003  CG  ASP   257      77.472  77.235  83.411  1.00  0.00           C  
ATOM   4004  OD1 ASP   257      78.418  76.692  83.957  1.00  0.00           O  
ATOM   4005  OD2 ASP   257      77.537  78.423  83.209  1.00  0.00           O1-
ATOM   4006  H   ASP   257      73.652  75.692  81.923  1.00  0.00           H  
ATOM   4007  HA  ASP   257      75.065  78.130  82.373  1.00  0.00           H  
ATOM   4008  HB2 ASP   257      75.694  76.500  84.255  1.00  0.00           H  
ATOM   4009  HB3 ASP   257      76.348  75.375  83.090  1.00  0.00           H  
ATOM   4010  N   GLU   258      76.855  77.539  80.382  1.00  0.00           N  
ATOM   4011  CA  GLU   258      77.426  77.583  78.960  1.00  0.00           C  
ATOM   4012  C   GLU   258      77.635  76.189  78.361  1.00  0.00           C  
ATOM   4013  O   GLU   258      77.186  76.020  77.241  1.00  0.00           O  
ATOM   4014  CB  GLU   258      78.710  78.347  78.903  1.00  0.00           C  
ATOM   4015  CG  GLU   258      79.164  78.526  77.441  1.00  0.00           C  
ATOM   4016  CD  GLU   258      78.501  79.567  76.624  1.00  0.00           C  
ATOM   4017  OE1 GLU   258      79.017  79.869  75.564  1.00  0.00           O  
ATOM   4018  OE2 GLU   258      77.395  80.084  76.974  1.00  0.00           O1-
ATOM   4019  H   GLU   258      77.366  77.961  81.145  1.00  0.00           H  
ATOM   4020  HA  GLU   258      76.631  78.053  78.381  1.00  0.00           H  
ATOM   4021  HB2 GLU   258      78.437  79.319  79.315  1.00  0.00           H  
ATOM   4022  HB3 GLU   258      79.429  77.799  79.512  1.00  0.00           H  
ATOM   4023  HG2 GLU   258      80.218  78.781  77.552  1.00  0.00           H  
ATOM   4024  HG3 GLU   258      79.265  77.598  76.879  1.00  0.00           H  
ATOM   4025  N   GLY   259      78.336  75.328  79.134  1.00  0.00           N  
ATOM   4026  CA  GLY   259      78.478  73.902  78.935  1.00  0.00           C  
ATOM   4027  C   GLY   259      77.340  73.052  79.652  1.00  0.00           C  
ATOM   4028  O   GLY   259      77.539  71.842  79.924  1.00  0.00           O  
ATOM   4029  H   GLY   259      78.763  75.672  79.982  1.00  0.00           H  
ATOM   4030  HA2 GLY   259      78.295  73.709  77.878  1.00  0.00           H  
ATOM   4031  HA3 GLY   259      79.461  73.518  79.208  1.00  0.00           H  
ATOM   4032  N   PHE   260      76.168  73.628  79.858  1.00  0.00           N  
ATOM   4033  CA  PHE   260      74.954  72.905  80.329  1.00  0.00           C  
ATOM   4034  C   PHE   260      73.637  73.616  79.987  1.00  0.00           C  
ATOM   4035  O   PHE   260      73.100  74.368  80.806  1.00  0.00           O  
ATOM   4036  CB  PHE   260      75.125  72.452  81.822  1.00  0.00           C  
ATOM   4037  CG  PHE   260      73.835  71.853  82.486  1.00  0.00           C  
ATOM   4038  CD1 PHE   260      73.189  70.660  82.082  1.00  0.00           C  
ATOM   4039  CD2 PHE   260      73.377  72.453  83.732  1.00  0.00           C  
ATOM   4040  CE1 PHE   260      72.189  70.071  82.930  1.00  0.00           C  
ATOM   4041  CE2 PHE   260      72.352  71.952  84.445  1.00  0.00           C  
ATOM   4042  CZ  PHE   260      71.723  70.711  84.007  1.00  0.00           C  
ATOM   4043  H   PHE   260      76.111  74.619  79.675  1.00  0.00           H  
ATOM   4044  HA  PHE   260      74.918  71.954  79.796  1.00  0.00           H  
ATOM   4045  HB2 PHE   260      75.876  71.674  81.954  1.00  0.00           H  
ATOM   4046  HB3 PHE   260      75.488  73.308  82.391  1.00  0.00           H  
ATOM   4047  HD1 PHE   260      73.548  70.146  81.203  1.00  0.00           H  
ATOM   4048  HD2 PHE   260      73.925  73.352  83.970  1.00  0.00           H  
ATOM   4049  HE1 PHE   260      71.726  69.141  82.633  1.00  0.00           H  
ATOM   4050  HE2 PHE   260      71.867  72.526  85.220  1.00  0.00           H  
ATOM   4051  HZ  PHE   260      70.885  70.264  84.521  1.00  0.00           H  
ATOM   4052  N   SER   261      73.108  73.419  78.769  1.00  0.00           N  
ATOM   4053  CA  SER   261      71.806  73.695  78.200  1.00  0.00           C  
ATOM   4054  C   SER   261      70.448  73.605  78.955  1.00  0.00           C  
ATOM   4055  O   SER   261      69.361  73.742  78.355  1.00  0.00           O  
ATOM   4056  CB  SER   261      71.667  72.833  76.932  1.00  0.00           C  
ATOM   4057  OG  SER   261      71.337  71.515  77.413  1.00  0.00           O  
ATOM   4058  H   SER   261      73.849  73.076  78.173  1.00  0.00           H  
ATOM   4059  HA  SER   261      71.779  74.721  77.834  1.00  0.00           H  
ATOM   4060  HB2 SER   261      70.973  73.281  76.221  1.00  0.00           H  
ATOM   4061  HB3 SER   261      72.604  72.758  76.379  1.00  0.00           H  
ATOM   4062  HG  SER   261      72.074  70.914  77.536  1.00  0.00           H  
ATOM   4063  N   GLY   262      70.568  73.232  80.206  1.00  0.00           N  
ATOM   4064  CA  GLY   262      69.531  72.853  81.098  1.00  0.00           C  
ATOM   4065  C   GLY   262      68.922  71.456  80.771  1.00  0.00           C  
ATOM   4066  O   GLY   262      68.046  71.001  81.520  1.00  0.00           O  
ATOM   4067  H   GLY   262      71.498  73.412  80.557  1.00  0.00           H  
ATOM   4068  HA2 GLY   262      69.922  72.822  82.115  1.00  0.00           H  
ATOM   4069  HA3 GLY   262      68.755  73.614  81.024  1.00  0.00           H  
ATOM   4070  N   LEU   263      69.419  70.656  79.798  1.00  0.00           N  
ATOM   4071  CA  LEU   263      68.926  69.259  79.571  1.00  0.00           C  
ATOM   4072  C   LEU   263      69.665  68.208  80.377  1.00  0.00           C  
ATOM   4073  O   LEU   263      70.885  68.147  80.522  1.00  0.00           O  
ATOM   4074  CB  LEU   263      69.005  68.938  78.083  1.00  0.00           C  
ATOM   4075  CG  LEU   263      68.127  69.912  77.246  1.00  0.00           C  
ATOM   4076  CD1 LEU   263      68.460  69.777  75.815  1.00  0.00           C  
ATOM   4077  CD2 LEU   263      66.596  69.572  77.550  1.00  0.00           C  
ATOM   4078  H   LEU   263      70.172  71.002  79.221  1.00  0.00           H  
ATOM   4079  HA  LEU   263      67.904  69.185  79.943  1.00  0.00           H  
ATOM   4080  HB2 LEU   263      70.059  69.026  77.819  1.00  0.00           H  
ATOM   4081  HB3 LEU   263      68.688  67.900  77.985  1.00  0.00           H  
ATOM   4082  HG  LEU   263      68.319  70.965  77.451  1.00  0.00           H  
ATOM   4083 HD11 LEU   263      67.790  70.417  75.241  1.00  0.00           H  
ATOM   4084 HD12 LEU   263      69.451  70.229  75.784  1.00  0.00           H  
ATOM   4085 HD13 LEU   263      68.352  68.703  75.661  1.00  0.00           H  
ATOM   4086 HD21 LEU   263      66.514  68.494  77.690  1.00  0.00           H  
ATOM   4087 HD22 LEU   263      66.375  70.137  78.456  1.00  0.00           H  
ATOM   4088 HD23 LEU   263      66.053  70.004  76.710  1.00  0.00           H  
ATOM   4089  N   VAL   264      68.798  67.313  80.876  1.00  0.00           N  
ATOM   4090  CA  VAL   264      69.205  66.177  81.717  1.00  0.00           C  
ATOM   4091  C   VAL   264      68.211  64.993  81.658  1.00  0.00           C  
ATOM   4092  O   VAL   264      67.042  65.197  81.442  1.00  0.00           O  
ATOM   4093  CB  VAL   264      69.447  66.711  83.162  1.00  0.00           C  
ATOM   4094  CG1 VAL   264      68.121  66.908  83.913  1.00  0.00           C  
ATOM   4095  CG2 VAL   264      70.481  65.867  83.925  1.00  0.00           C  
ATOM   4096  H   VAL   264      67.808  67.291  80.676  1.00  0.00           H  
ATOM   4097  HA  VAL   264      70.143  65.922  81.223  1.00  0.00           H  
ATOM   4098  HB  VAL   264      69.924  67.689  83.104  1.00  0.00           H  
ATOM   4099 HG11 VAL   264      67.402  67.450  83.298  1.00  0.00           H  
ATOM   4100 HG12 VAL   264      67.758  65.928  84.222  1.00  0.00           H  
ATOM   4101 HG13 VAL   264      68.129  67.466  84.849  1.00  0.00           H  
ATOM   4102 HG21 VAL   264      70.049  64.870  83.834  1.00  0.00           H  
ATOM   4103 HG22 VAL   264      71.478  65.917  83.486  1.00  0.00           H  
ATOM   4104 HG23 VAL   264      70.414  66.281  84.931  1.00  0.00           H  
ATOM   4105  N   SER   265      68.753  63.852  81.805  1.00  0.00           N  
ATOM   4106  CA  SER   265      67.987  62.687  81.278  1.00  0.00           C  
ATOM   4107  C   SER   265      68.387  61.415  82.046  1.00  0.00           C  
ATOM   4108  O   SER   265      69.502  61.250  82.466  1.00  0.00           O  
ATOM   4109  CB  SER   265      68.189  62.555  79.824  1.00  0.00           C  
ATOM   4110  OG  SER   265      67.621  61.328  79.327  1.00  0.00           O  
ATOM   4111  H   SER   265      69.757  63.771  81.737  1.00  0.00           H  
ATOM   4112  HA  SER   265      66.909  62.798  81.393  1.00  0.00           H  
ATOM   4113  HB2 SER   265      67.911  63.466  79.294  1.00  0.00           H  
ATOM   4114  HB3 SER   265      69.267  62.565  79.657  1.00  0.00           H  
ATOM   4115  HG  SER   265      66.679  61.478  79.221  1.00  0.00           H  
ATOM   4116  N   ILE   266      67.398  60.476  82.139  1.00  0.00           N  
ATOM   4117  CA  ILE   266      67.527  59.196  82.748  1.00  0.00           C  
ATOM   4118  C   ILE   266      67.099  58.090  81.751  1.00  0.00           C  
ATOM   4119  O   ILE   266      66.421  58.390  80.744  1.00  0.00           O  
ATOM   4120  CB  ILE   266      66.808  59.131  84.122  1.00  0.00           C  
ATOM   4121  CG1 ILE   266      67.138  60.329  85.065  1.00  0.00           C  
ATOM   4122  CG2 ILE   266      67.065  57.788  84.872  1.00  0.00           C  
ATOM   4123  CD1 ILE   266      66.185  61.504  84.900  1.00  0.00           C  
ATOM   4124  H   ILE   266      66.565  60.767  81.648  1.00  0.00           H  
ATOM   4125  HA  ILE   266      68.582  58.979  82.916  1.00  0.00           H  
ATOM   4126  HB  ILE   266      65.721  59.159  84.041  1.00  0.00           H  
ATOM   4127 HG12 ILE   266      67.079  60.046  86.116  1.00  0.00           H  
ATOM   4128 HG13 ILE   266      68.220  60.432  84.980  1.00  0.00           H  
ATOM   4129 HG21 ILE   266      66.581  57.836  85.847  1.00  0.00           H  
ATOM   4130 HG22 ILE   266      66.718  56.903  84.339  1.00  0.00           H  
ATOM   4131 HG23 ILE   266      68.143  57.632  84.917  1.00  0.00           H  
ATOM   4132 HD11 ILE   266      66.666  62.419  85.246  1.00  0.00           H  
ATOM   4133 HD12 ILE   266      65.964  61.764  83.864  1.00  0.00           H  
ATOM   4134 HD13 ILE   266      65.247  61.422  85.450  1.00  0.00           H  
ATOM   4135  N   HIE   267      67.343  56.778  82.008  1.00  0.00           N  
ATOM   4136  CA  HIE   267      67.127  55.661  81.115  1.00  0.00           C  
ATOM   4137  C   HIE   267      66.756  54.413  81.845  1.00  0.00           C  
ATOM   4138  O   HIE   267      67.304  54.134  82.952  1.00  0.00           O  
ATOM   4139  CB  HIE   267      68.486  55.453  80.312  1.00  0.00           C  
ATOM   4140  CG  HIE   267      69.088  56.653  79.731  1.00  0.00           C  
ATOM   4141  CD2 HIE   267      70.092  57.448  80.338  1.00  0.00           C  
ATOM   4142  ND1 HIE   267      68.789  57.184  78.477  1.00  0.00           N  
ATOM   4143  CE1 HIE   267      69.564  58.278  78.412  1.00  0.00           C  
ATOM   4144  NE2 HIE   267      70.312  58.505  79.523  1.00  0.00           N  
ATOM   4145  H   HIE   267      67.885  56.506  82.816  1.00  0.00           H  
ATOM   4146  HA  HIE   267      66.348  55.887  80.387  1.00  0.00           H  
ATOM   4147  HB2 HIE   267      69.232  54.867  80.848  1.00  0.00           H  
ATOM   4148  HB3 HIE   267      68.208  54.805  79.481  1.00  0.00           H  
ATOM   4149  HD2 HIE   267      70.539  57.314  81.312  1.00  0.00           H  
ATOM   4150  HE1 HIE   267      69.676  59.011  77.627  1.00  0.00           H  
ATOM   4151  HE2 HIE   267      70.878  59.314  79.735  1.00  0.00           H  
ATOM   4152  N   VAL   268      65.953  53.538  81.241  1.00  0.00           N  
ATOM   4153  CA  VAL   268      65.864  52.162  81.665  1.00  0.00           C  
ATOM   4154  C   VAL   268      66.286  51.190  80.580  1.00  0.00           C  
ATOM   4155  O   VAL   268      66.124  51.512  79.395  1.00  0.00           O  
ATOM   4156  CB  VAL   268      64.432  51.839  82.210  1.00  0.00           C  
ATOM   4157  CG1 VAL   268      63.347  52.112  81.143  1.00  0.00           C  
ATOM   4158  CG2 VAL   268      64.272  50.409  82.777  1.00  0.00           C  
ATOM   4159  H   VAL   268      65.432  53.781  80.411  1.00  0.00           H  
ATOM   4160  HA  VAL   268      66.624  51.979  82.425  1.00  0.00           H  
ATOM   4161  HB  VAL   268      64.133  52.618  82.911  1.00  0.00           H  
ATOM   4162 HG11 VAL   268      63.270  53.182  80.950  1.00  0.00           H  
ATOM   4163 HG12 VAL   268      63.630  51.748  80.156  1.00  0.00           H  
ATOM   4164 HG13 VAL   268      62.384  51.683  81.425  1.00  0.00           H  
ATOM   4165 HG21 VAL   268      64.428  49.586  82.079  1.00  0.00           H  
ATOM   4166 HG22 VAL   268      65.000  50.274  83.576  1.00  0.00           H  
ATOM   4167 HG23 VAL   268      63.293  50.392  83.257  1.00  0.00           H  
ATOM   4168  N   SER   269      66.767  49.997  80.861  1.00  0.00           N  
ATOM   4169  CA  SER   269      67.075  48.901  79.866  1.00  0.00           C  
ATOM   4170  C   SER   269      66.675  47.526  80.471  1.00  0.00           C  
ATOM   4171  O   SER   269      66.855  47.293  81.675  1.00  0.00           O  
ATOM   4172  CB  SER   269      68.524  48.752  79.375  1.00  0.00           C  
ATOM   4173  OG  SER   269      68.942  49.863  78.490  1.00  0.00           O  
ATOM   4174  H   SER   269      67.042  49.776  81.807  1.00  0.00           H  
ATOM   4175  HA  SER   269      66.386  49.031  79.031  1.00  0.00           H  
ATOM   4176  HB2 SER   269      69.148  48.523  80.239  1.00  0.00           H  
ATOM   4177  HB3 SER   269      68.496  47.844  78.772  1.00  0.00           H  
ATOM   4178  HG  SER   269      68.397  49.872  77.700  1.00  0.00           H  
ATOM   4179  N   LEU   270      66.100  46.698  79.641  1.00  0.00           N  
ATOM   4180  CA  LEU   270      65.992  45.226  79.856  1.00  0.00           C  
ATOM   4181  C   LEU   270      67.259  44.571  79.397  1.00  0.00           C  
ATOM   4182  O   LEU   270      67.741  44.747  78.251  1.00  0.00           O  
ATOM   4183  CB  LEU   270      64.746  44.742  79.102  1.00  0.00           C  
ATOM   4184  CG  LEU   270      64.561  43.249  79.233  1.00  0.00           C  
ATOM   4185  CD1 LEU   270      64.157  42.843  80.651  1.00  0.00           C  
ATOM   4186  CD2 LEU   270      63.487  42.729  78.241  1.00  0.00           C  
ATOM   4187  H   LEU   270      66.101  47.018  78.683  1.00  0.00           H  
ATOM   4188  HA  LEU   270      65.949  45.121  80.940  1.00  0.00           H  
ATOM   4189  HB2 LEU   270      63.883  45.223  79.562  1.00  0.00           H  
ATOM   4190  HB3 LEU   270      64.893  45.024  78.060  1.00  0.00           H  
ATOM   4191  HG  LEU   270      65.495  42.742  78.991  1.00  0.00           H  
ATOM   4192 HD11 LEU   270      63.907  41.784  80.594  1.00  0.00           H  
ATOM   4193 HD12 LEU   270      64.860  42.973  81.474  1.00  0.00           H  
ATOM   4194 HD13 LEU   270      63.209  43.340  80.856  1.00  0.00           H  
ATOM   4195 HD21 LEU   270      62.643  43.356  78.527  1.00  0.00           H  
ATOM   4196 HD22 LEU   270      63.822  43.101  77.273  1.00  0.00           H  
ATOM   4197 HD23 LEU   270      63.324  41.658  78.364  1.00  0.00           H  
ATOM   4198  N   LEU   271      67.952  43.907  80.334  1.00  0.00           N  
ATOM   4199  CA  LEU   271      69.070  43.099  80.158  1.00  0.00           C  
ATOM   4200  C   LEU   271      68.820  41.524  80.099  1.00  0.00           C  
ATOM   4201  O   LEU   271      67.871  41.048  80.607  1.00  0.00           O  
ATOM   4202  CB  LEU   271      70.052  43.168  81.433  1.00  0.00           C  
ATOM   4203  CG  LEU   271      70.562  44.560  81.789  1.00  0.00           C  
ATOM   4204  CD1 LEU   271      71.758  44.351  82.734  1.00  0.00           C  
ATOM   4205  CD2 LEU   271      71.039  45.327  80.539  1.00  0.00           C  
ATOM   4206  H   LEU   271      67.508  43.904  81.241  1.00  0.00           H  
ATOM   4207  HA  LEU   271      69.642  43.415  79.285  1.00  0.00           H  
ATOM   4208  HB2 LEU   271      69.702  42.694  82.350  1.00  0.00           H  
ATOM   4209  HB3 LEU   271      70.923  42.564  81.178  1.00  0.00           H  
ATOM   4210  HG  LEU   271      69.823  45.196  82.278  1.00  0.00           H  
ATOM   4211 HD11 LEU   271      72.016  45.379  82.990  1.00  0.00           H  
ATOM   4212 HD12 LEU   271      71.440  43.791  83.614  1.00  0.00           H  
ATOM   4213 HD13 LEU   271      72.592  43.930  82.172  1.00  0.00           H  
ATOM   4214 HD21 LEU   271      71.640  44.586  80.011  1.00  0.00           H  
ATOM   4215 HD22 LEU   271      70.163  45.526  79.922  1.00  0.00           H  
ATOM   4216 HD23 LEU   271      71.614  46.243  80.675  1.00  0.00           H  
ATOM   4217  N   GLU   272      69.764  40.852  79.436  1.00  0.00           N  
ATOM   4218  CA  GLU   272      69.836  39.449  79.170  1.00  0.00           C  
ATOM   4219  C   GLU   272      71.269  38.918  79.357  1.00  0.00           C  
ATOM   4220  O   GLU   272      72.186  39.596  79.026  1.00  0.00           O  
ATOM   4221  CB  GLU   272      69.414  39.358  77.702  1.00  0.00           C  
ATOM   4222  CG  GLU   272      69.260  37.904  77.279  1.00  0.00           C  
ATOM   4223  CD  GLU   272      68.938  37.798  75.818  1.00  0.00           C  
ATOM   4224  OE1 GLU   272      69.957  37.790  75.008  1.00  0.00           O  
ATOM   4225  OE2 GLU   272      67.685  37.734  75.430  1.00  0.00           O1-
ATOM   4226  H   GLU   272      70.531  41.341  78.998  1.00  0.00           H  
ATOM   4227  HA  GLU   272      69.170  38.833  79.774  1.00  0.00           H  
ATOM   4228  HB2 GLU   272      68.516  39.965  77.586  1.00  0.00           H  
ATOM   4229  HB3 GLU   272      70.123  39.935  77.107  1.00  0.00           H  
ATOM   4230  HG2 GLU   272      70.154  37.314  77.477  1.00  0.00           H  
ATOM   4231  HG3 GLU   272      68.466  37.444  77.867  1.00  0.00           H  
ATOM   4232  N   TYR   273      71.386  37.802  80.058  1.00  0.00           N  
ATOM   4233  CA  TYR   273      72.602  37.121  80.241  1.00  0.00           C  
ATOM   4234  C   TYR   273      72.962  36.058  79.158  1.00  0.00           C  
ATOM   4235  O   TYR   273      72.095  35.674  78.362  1.00  0.00           O  
ATOM   4236  CB  TYR   273      72.340  36.323  81.556  1.00  0.00           C  
ATOM   4237  CG  TYR   273      73.464  35.568  82.178  1.00  0.00           C  
ATOM   4238  CD1 TYR   273      74.471  36.273  82.897  1.00  0.00           C  
ATOM   4239  CD2 TYR   273      73.569  34.217  81.998  1.00  0.00           C  
ATOM   4240  CE1 TYR   273      75.613  35.625  83.355  1.00  0.00           C  
ATOM   4241  CE2 TYR   273      74.687  33.512  82.525  1.00  0.00           C  
ATOM   4242  CZ  TYR   273      75.743  34.225  83.172  1.00  0.00           C  
ATOM   4243  OH  TYR   273      76.846  33.574  83.606  1.00  0.00           O  
ATOM   4244  H   TYR   273      70.564  37.337  80.417  1.00  0.00           H  
ATOM   4245  HA  TYR   273      73.495  37.745  80.215  1.00  0.00           H  
ATOM   4246  HB2 TYR   273      72.084  37.104  82.272  1.00  0.00           H  
ATOM   4247  HB3 TYR   273      71.419  35.741  81.522  1.00  0.00           H  
ATOM   4248  HD1 TYR   273      74.362  37.339  83.036  1.00  0.00           H  
ATOM   4249  HD2 TYR   273      72.819  33.556  81.588  1.00  0.00           H  
ATOM   4250  HE1 TYR   273      76.455  36.230  83.657  1.00  0.00           H  
ATOM   4251  HE2 TYR   273      74.840  32.446  82.443  1.00  0.00           H  
ATOM   4252  HH  TYR   273      77.320  34.248  84.097  1.00  0.00           H  
ATOM   4253  N   MET   274      74.213  35.745  79.096  1.00  0.00           N  
ATOM   4254  CA  MET   274      74.779  34.689  78.178  1.00  0.00           C  
ATOM   4255  C   MET   274      75.671  33.685  79.015  1.00  0.00           C  
ATOM   4256  O   MET   274      75.366  32.509  79.100  1.00  0.00           O  
ATOM   4257  CB  MET   274      75.511  35.265  77.009  1.00  0.00           C  
ATOM   4258  CG  MET   274      74.461  35.876  76.069  1.00  0.00           C  
ATOM   4259  SD  MET   274      75.195  36.666  74.610  1.00  0.00           S  
ATOM   4260  CE  MET   274      75.680  38.180  75.455  1.00  0.00           C  
ATOM   4261  H   MET   274      74.794  36.099  79.841  1.00  0.00           H  
ATOM   4262  HA  MET   274      74.012  34.028  77.776  1.00  0.00           H  
ATOM   4263  HB2 MET   274      76.253  35.996  77.332  1.00  0.00           H  
ATOM   4264  HB3 MET   274      76.051  34.417  76.587  1.00  0.00           H  
ATOM   4265  HG2 MET   274      73.898  35.004  75.736  1.00  0.00           H  
ATOM   4266  HG3 MET   274      73.834  36.631  76.543  1.00  0.00           H  
ATOM   4267  HE1 MET   274      74.908  38.563  76.124  1.00  0.00           H  
ATOM   4268  HE2 MET   274      76.513  38.182  76.158  1.00  0.00           H  
ATOM   4269  HE3 MET   274      75.887  38.913  74.676  1.00  0.00           H  
ATOM   4270  N   ALA   275      76.811  34.130  79.613  1.00  0.00           N  
ATOM   4271  CA  ALA   275      77.835  33.240  80.070  1.00  0.00           C  
ATOM   4272  C   ALA   275      78.729  33.894  81.097  1.00  0.00           C  
ATOM   4273  O   ALA   275      78.782  35.164  81.213  1.00  0.00           O  
ATOM   4274  CB  ALA   275      78.608  32.787  78.861  1.00  0.00           C  
ATOM   4275  H   ALA   275      76.904  35.135  79.651  1.00  0.00           H  
ATOM   4276  HA  ALA   275      77.412  32.314  80.460  1.00  0.00           H  
ATOM   4277  HB1 ALA   275      77.939  32.189  78.243  1.00  0.00           H  
ATOM   4278  HB2 ALA   275      78.792  33.707  78.306  1.00  0.00           H  
ATOM   4279  HB3 ALA   275      79.508  32.229  79.116  1.00  0.00           H  
ATOM   4280  N   GLN   276      79.663  33.273  81.779  1.00  0.00           N  
ATOM   4281  CA  GLN   276      80.672  33.853  82.611  1.00  0.00           C  
ATOM   4282  C   GLN   276      81.572  34.838  81.777  1.00  0.00           C  
ATOM   4283  O   GLN   276      82.038  34.381  80.775  1.00  0.00           O  
ATOM   4284  CB  GLN   276      81.386  32.739  83.293  1.00  0.00           C  
ATOM   4285  CG  GLN   276      82.546  33.293  84.130  1.00  0.00           C  
ATOM   4286  CD  GLN   276      82.072  34.240  85.292  1.00  0.00           C  
ATOM   4287  NE2 GLN   276      82.917  35.058  85.821  1.00  0.00           N  
ATOM   4288  OE1 GLN   276      80.949  34.202  85.761  1.00  0.00           O  
ATOM   4289  H   GLN   276      79.596  32.266  81.744  1.00  0.00           H  
ATOM   4290  HA  GLN   276      80.157  34.483  83.336  1.00  0.00           H  
ATOM   4291  HB2 GLN   276      80.579  32.298  83.877  1.00  0.00           H  
ATOM   4292  HB3 GLN   276      81.700  32.072  82.491  1.00  0.00           H  
ATOM   4293  HG2 GLN   276      82.966  32.438  84.659  1.00  0.00           H  
ATOM   4294  HG3 GLN   276      83.352  33.682  83.508  1.00  0.00           H  
ATOM   4295 HE21 GLN   276      82.530  35.594  86.584  1.00  0.00           H  
ATOM   4296 HE22 GLN   276      83.858  35.176  85.475  1.00  0.00           H  
ATOM   4297  N   ASP   277      82.001  35.960  82.233  1.00  0.00           N  
ATOM   4298  CA  ASP   277      82.774  37.049  81.624  1.00  0.00           C  
ATOM   4299  C   ASP   277      82.342  37.784  80.363  1.00  0.00           C  
ATOM   4300  O   ASP   277      82.889  38.827  79.984  1.00  0.00           O  
ATOM   4301  CB  ASP   277      84.182  36.451  81.429  1.00  0.00           C  
ATOM   4302  CG  ASP   277      84.842  36.003  82.683  1.00  0.00           C  
ATOM   4303  OD1 ASP   277      84.532  36.475  83.796  1.00  0.00           O  
ATOM   4304  OD2 ASP   277      85.819  35.194  82.591  1.00  0.00           O1-
ATOM   4305  H   ASP   277      81.693  36.183  83.169  1.00  0.00           H  
ATOM   4306  HA  ASP   277      82.923  37.854  82.343  1.00  0.00           H  
ATOM   4307  HB2 ASP   277      84.186  35.699  80.640  1.00  0.00           H  
ATOM   4308  HB3 ASP   277      84.707  37.371  81.176  1.00  0.00           H  
ATOM   4309  N   ILE   278      81.287  37.229  79.706  1.00  0.00           N  
ATOM   4310  CA  ILE   278      80.609  37.945  78.631  1.00  0.00           C  
ATOM   4311  C   ILE   278      79.653  38.965  79.261  1.00  0.00           C  
ATOM   4312  O   ILE   278      78.990  38.710  80.285  1.00  0.00           O  
ATOM   4313  CB  ILE   278      79.972  36.903  77.620  1.00  0.00           C  
ATOM   4314  CG1 ILE   278      80.990  35.957  77.005  1.00  0.00           C  
ATOM   4315  CG2 ILE   278      79.405  37.714  76.465  1.00  0.00           C  
ATOM   4316  CD1 ILE   278      80.646  35.018  75.802  1.00  0.00           C  
ATOM   4317  H   ILE   278      81.102  36.283  80.007  1.00  0.00           H  
ATOM   4318  HA  ILE   278      81.260  38.516  77.970  1.00  0.00           H  
ATOM   4319  HB  ILE   278      79.219  36.291  78.116  1.00  0.00           H  
ATOM   4320 HG12 ILE   278      81.857  36.509  76.642  1.00  0.00           H  
ATOM   4321 HG13 ILE   278      81.449  35.296  77.741  1.00  0.00           H  
ATOM   4322 HG21 ILE   278      78.863  37.034  75.808  1.00  0.00           H  
ATOM   4323 HG22 ILE   278      78.543  38.291  76.800  1.00  0.00           H  
ATOM   4324 HG23 ILE   278      80.111  38.356  75.938  1.00  0.00           H  
ATOM   4325 HD11 ILE   278      79.865  34.303  76.062  1.00  0.00           H  
ATOM   4326 HD12 ILE   278      80.318  35.599  74.940  1.00  0.00           H  
ATOM   4327 HD13 ILE   278      81.510  34.443  75.470  1.00  0.00           H  
ATOM   4328  N   PRO   279      79.457  40.186  78.645  1.00  0.00           N  
ATOM   4329  CA  PRO   279      78.610  41.236  79.150  1.00  0.00           C  
ATOM   4330  C   PRO   279      77.149  40.711  79.070  1.00  0.00           C  
ATOM   4331  O   PRO   279      76.745  39.937  78.237  1.00  0.00           O  
ATOM   4332  CB  PRO   279      78.821  42.533  78.389  1.00  0.00           C  
ATOM   4333  CG  PRO   279      80.141  42.239  77.663  1.00  0.00           C  
ATOM   4334  CD  PRO   279      80.291  40.710  77.576  1.00  0.00           C  
ATOM   4335  HA  PRO   279      78.848  41.349  80.208  1.00  0.00           H  
ATOM   4336  HB2 PRO   279      78.036  42.650  77.642  1.00  0.00           H  
ATOM   4337  HB3 PRO   279      78.975  43.433  78.984  1.00  0.00           H  
ATOM   4338  HG2 PRO   279      80.088  42.622  76.644  1.00  0.00           H  
ATOM   4339  HG3 PRO   279      80.964  42.702  78.207  1.00  0.00           H  
ATOM   4340  HD2 PRO   279      79.944  40.394  76.593  1.00  0.00           H  
ATOM   4341  HD3 PRO   279      81.334  40.420  77.702  1.00  0.00           H  
ATOM   4342  N   LEU   280      76.305  41.342  79.870  1.00  0.00           N  
ATOM   4343  CA  LEU   280      74.855  41.175  79.703  1.00  0.00           C  
ATOM   4344  C   LEU   280      74.438  42.230  78.596  1.00  0.00           C  
ATOM   4345  O   LEU   280      75.092  43.321  78.454  1.00  0.00           O  
ATOM   4346  CB  LEU   280      74.109  41.402  81.034  1.00  0.00           C  
ATOM   4347  CG  LEU   280      74.445  40.308  82.089  1.00  0.00           C  
ATOM   4348  CD1 LEU   280      75.679  40.678  82.845  1.00  0.00           C  
ATOM   4349  CD2 LEU   280      73.254  40.072  83.047  1.00  0.00           C  
ATOM   4350  H   LEU   280      76.618  42.004  80.566  1.00  0.00           H  
ATOM   4351  HA  LEU   280      74.541  40.187  79.367  1.00  0.00           H  
ATOM   4352  HB2 LEU   280      74.220  42.405  81.447  1.00  0.00           H  
ATOM   4353  HB3 LEU   280      73.046  41.483  80.808  1.00  0.00           H  
ATOM   4354  HG  LEU   280      74.739  39.335  81.696  1.00  0.00           H  
ATOM   4355 HD11 LEU   280      75.520  41.717  83.135  1.00  0.00           H  
ATOM   4356 HD12 LEU   280      75.875  40.049  83.713  1.00  0.00           H  
ATOM   4357 HD13 LEU   280      76.574  40.560  82.234  1.00  0.00           H  
ATOM   4358 HD21 LEU   280      73.562  39.693  84.021  1.00  0.00           H  
ATOM   4359 HD22 LEU   280      72.563  40.910  83.137  1.00  0.00           H  
ATOM   4360 HD23 LEU   280      72.568  39.347  82.609  1.00  0.00           H  
ATOM   4361  N   THR   281      73.219  42.024  77.947  1.00  0.00           N  
ATOM   4362  CA  THR   281      72.935  42.727  76.611  1.00  0.00           C  
ATOM   4363  C   THR   281      71.636  43.505  76.695  1.00  0.00           C  
ATOM   4364  O   THR   281      70.577  42.941  77.022  1.00  0.00           O  
ATOM   4365  CB  THR   281      72.734  41.695  75.463  1.00  0.00           C  
ATOM   4366  CG2 THR   281      72.784  42.360  74.068  1.00  0.00           C  
ATOM   4367  OG1 THR   281      73.656  40.619  75.517  1.00  0.00           O  
ATOM   4368  H   THR   281      72.716  41.188  78.211  1.00  0.00           H  
ATOM   4369  HA  THR   281      73.694  43.470  76.365  1.00  0.00           H  
ATOM   4370  HB  THR   281      71.765  41.224  75.631  1.00  0.00           H  
ATOM   4371  HG1 THR   281      73.233  39.895  75.051  1.00  0.00           H  
ATOM   4372 HG21 THR   281      72.572  41.607  73.308  1.00  0.00           H  
ATOM   4373 HG22 THR   281      72.237  43.297  73.968  1.00  0.00           H  
ATOM   4374 HG23 THR   281      73.848  42.573  73.963  1.00  0.00           H  
ATOM   4375  N   PRO   282      71.624  44.850  76.485  1.00  0.00           N  
ATOM   4376  CA  PRO   282      70.441  45.616  76.490  1.00  0.00           C  
ATOM   4377  C   PRO   282      69.626  45.319  75.201  1.00  0.00           C  
ATOM   4378  O   PRO   282      69.941  45.845  74.160  1.00  0.00           O  
ATOM   4379  CB  PRO   282      70.923  47.073  76.608  1.00  0.00           C  
ATOM   4380  CG  PRO   282      72.355  47.143  76.149  1.00  0.00           C  
ATOM   4381  CD  PRO   282      72.821  45.679  76.181  1.00  0.00           C  
ATOM   4382  HA  PRO   282      69.936  45.348  77.418  1.00  0.00           H  
ATOM   4383  HB2 PRO   282      70.222  47.788  76.179  1.00  0.00           H  
ATOM   4384  HB3 PRO   282      70.963  47.225  77.687  1.00  0.00           H  
ATOM   4385  HG2 PRO   282      72.438  47.455  75.107  1.00  0.00           H  
ATOM   4386  HG3 PRO   282      72.994  47.767  76.774  1.00  0.00           H  
ATOM   4387  HD2 PRO   282      73.266  45.341  75.246  1.00  0.00           H  
ATOM   4388  HD3 PRO   282      73.610  45.487  76.908  1.00  0.00           H  
ATOM   4389  N   ILE   283      68.552  44.576  75.365  1.00  0.00           N  
ATOM   4390  CA  ILE   283      67.587  44.085  74.410  1.00  0.00           C  
ATOM   4391  C   ILE   283      66.538  45.180  74.083  1.00  0.00           C  
ATOM   4392  O   ILE   283      66.147  45.329  72.919  1.00  0.00           O  
ATOM   4393  CB  ILE   283      66.923  42.867  75.010  1.00  0.00           C  
ATOM   4394  CG1 ILE   283      67.829  41.751  75.481  1.00  0.00           C  
ATOM   4395  CG2 ILE   283      65.967  42.192  73.954  1.00  0.00           C  
ATOM   4396  CD1 ILE   283      69.039  41.532  74.518  1.00  0.00           C  
ATOM   4397  H   ILE   283      68.333  44.400  76.335  1.00  0.00           H  
ATOM   4398  HA  ILE   283      68.118  44.001  73.462  1.00  0.00           H  
ATOM   4399  HB  ILE   283      66.260  43.037  75.859  1.00  0.00           H  
ATOM   4400 HG12 ILE   283      68.172  41.924  76.501  1.00  0.00           H  
ATOM   4401 HG13 ILE   283      67.234  40.844  75.588  1.00  0.00           H  
ATOM   4402 HG21 ILE   283      65.466  41.345  74.421  1.00  0.00           H  
ATOM   4403 HG22 ILE   283      65.228  42.883  73.548  1.00  0.00           H  
ATOM   4404 HG23 ILE   283      66.577  41.780  73.150  1.00  0.00           H  
ATOM   4405 HD11 ILE   283      69.547  40.585  74.699  1.00  0.00           H  
ATOM   4406 HD12 ILE   283      68.627  41.540  73.509  1.00  0.00           H  
ATOM   4407 HD13 ILE   283      69.815  42.297  74.534  1.00  0.00           H  
ATOM   4408  N   PHE   284      66.123  45.945  75.114  1.00  0.00           N  
ATOM   4409  CA  PHE   284      65.202  47.059  75.009  1.00  0.00           C  
ATOM   4410  C   PHE   284      65.771  48.262  75.898  1.00  0.00           C  
ATOM   4411  O   PHE   284      66.457  48.063  76.888  1.00  0.00           O  
ATOM   4412  CB  PHE   284      63.815  46.595  75.396  1.00  0.00           C  
ATOM   4413  CG  PHE   284      62.751  47.654  75.589  1.00  0.00           C  
ATOM   4414  CD1 PHE   284      61.869  47.907  74.560  1.00  0.00           C  
ATOM   4415  CD2 PHE   284      62.702  48.248  76.795  1.00  0.00           C  
ATOM   4416  CE1 PHE   284      60.795  48.836  74.825  1.00  0.00           C  
ATOM   4417  CE2 PHE   284      61.694  49.197  77.076  1.00  0.00           C  
ATOM   4418  CZ  PHE   284      60.685  49.391  76.128  1.00  0.00           C  
ATOM   4419  H   PHE   284      66.713  45.918  75.933  1.00  0.00           H  
ATOM   4420  HA  PHE   284      65.091  47.479  74.009  1.00  0.00           H  
ATOM   4421  HB2 PHE   284      63.367  45.841  74.748  1.00  0.00           H  
ATOM   4422  HB3 PHE   284      63.878  46.003  76.309  1.00  0.00           H  
ATOM   4423  HD1 PHE   284      61.899  47.441  73.586  1.00  0.00           H  
ATOM   4424  HD2 PHE   284      63.466  48.112  77.546  1.00  0.00           H  
ATOM   4425  HE1 PHE   284      59.995  49.000  74.118  1.00  0.00           H  
ATOM   4426  HE2 PHE   284      61.814  49.911  77.878  1.00  0.00           H  
ATOM   4427  HZ  PHE   284      59.926  50.154  76.218  1.00  0.00           H  
ATOM   4428  N   THR   285      65.545  49.457  75.396  1.00  0.00           N  
ATOM   4429  CA  THR   285      66.001  50.694  76.082  1.00  0.00           C  
ATOM   4430  C   THR   285      64.875  51.732  76.000  1.00  0.00           C  
ATOM   4431  O   THR   285      64.268  51.937  74.959  1.00  0.00           O  
ATOM   4432  CB  THR   285      67.353  51.227  75.632  1.00  0.00           C  
ATOM   4433  CG2 THR   285      67.741  52.471  76.422  1.00  0.00           C  
ATOM   4434  OG1 THR   285      68.306  50.212  75.877  1.00  0.00           O  
ATOM   4435  H   THR   285      64.853  49.668  74.692  1.00  0.00           H  
ATOM   4436  HA  THR   285      66.162  50.547  77.150  1.00  0.00           H  
ATOM   4437  HB  THR   285      67.269  51.520  74.585  1.00  0.00           H  
ATOM   4438  HG1 THR   285      68.364  49.581  75.156  1.00  0.00           H  
ATOM   4439 HG21 THR   285      67.065  53.315  76.288  1.00  0.00           H  
ATOM   4440 HG22 THR   285      67.677  52.246  77.486  1.00  0.00           H  
ATOM   4441 HG23 THR   285      68.680  52.793  75.971  1.00  0.00           H  
ATOM   4442  N   ASP   286      64.639  52.471  77.083  1.00  0.00           N  
ATOM   4443  CA  ASP   286      63.770  53.658  77.119  1.00  0.00           C  
ATOM   4444  C   ASP   286      64.306  54.837  77.897  1.00  0.00           C  
ATOM   4445  O   ASP   286      65.245  54.698  78.769  1.00  0.00           O  
ATOM   4446  CB  ASP   286      62.316  53.226  77.682  1.00  0.00           C  
ATOM   4447  CG  ASP   286      61.225  54.273  77.440  1.00  0.00           C  
ATOM   4448  OD1 ASP   286      60.146  54.271  78.040  1.00  0.00           O  
ATOM   4449  OD2 ASP   286      61.380  55.227  76.605  1.00  0.00           O1-
ATOM   4450  H   ASP   286      65.132  52.303  77.949  1.00  0.00           H  
ATOM   4451  HA  ASP   286      63.515  53.992  76.113  1.00  0.00           H  
ATOM   4452  HB2 ASP   286      61.958  52.357  77.129  1.00  0.00           H  
ATOM   4453  HB3 ASP   286      62.241  52.931  78.729  1.00  0.00           H  
ATOM   4454  N   THR   287      63.847  56.033  77.610  1.00  0.00           N  
ATOM   4455  CA  THR   287      64.415  57.354  78.023  1.00  0.00           C  
ATOM   4456  C   THR   287      63.391  58.416  78.098  1.00  0.00           C  
ATOM   4457  O   THR   287      62.280  58.231  77.521  1.00  0.00           O  
ATOM   4458  CB  THR   287      65.651  57.804  77.124  1.00  0.00           C  
ATOM   4459  CG2 THR   287      65.265  57.943  75.717  1.00  0.00           C  
ATOM   4460  OG1 THR   287      66.138  59.012  77.644  1.00  0.00           O  
ATOM   4461  H   THR   287      63.027  56.104  77.025  1.00  0.00           H  
ATOM   4462  HA  THR   287      64.906  57.189  78.982  1.00  0.00           H  
ATOM   4463  HB  THR   287      66.461  57.078  77.197  1.00  0.00           H  
ATOM   4464  HG1 THR   287      66.865  58.921  78.265  1.00  0.00           H  
ATOM   4465 HG21 THR   287      64.712  57.115  75.272  1.00  0.00           H  
ATOM   4466 HG22 THR   287      64.912  58.960  75.550  1.00  0.00           H  
ATOM   4467 HG23 THR   287      66.217  57.924  75.188  1.00  0.00           H  
ATOM   4468  N   VAL   288      63.655  59.512  78.861  1.00  0.00           N  
ATOM   4469  CA  VAL   288      62.843  60.625  79.137  1.00  0.00           C  
ATOM   4470  C   VAL   288      63.817  61.798  79.329  1.00  0.00           C  
ATOM   4471  O   VAL   288      64.954  61.634  79.809  1.00  0.00           O  
ATOM   4472  CB  VAL   288      61.968  60.548  80.440  1.00  0.00           C  
ATOM   4473  CG1 VAL   288      61.141  59.169  80.329  1.00  0.00           C  
ATOM   4474  CG2 VAL   288      62.710  60.524  81.832  1.00  0.00           C  
ATOM   4475  H   VAL   288      64.554  59.531  79.320  1.00  0.00           H  
ATOM   4476  HA  VAL   288      62.175  60.851  78.306  1.00  0.00           H  
ATOM   4477  HB  VAL   288      61.337  61.436  80.456  1.00  0.00           H  
ATOM   4478 HG11 VAL   288      60.569  59.116  81.256  1.00  0.00           H  
ATOM   4479 HG12 VAL   288      60.392  59.349  79.558  1.00  0.00           H  
ATOM   4480 HG13 VAL   288      61.783  58.289  80.298  1.00  0.00           H  
ATOM   4481 HG21 VAL   288      63.041  61.527  82.105  1.00  0.00           H  
ATOM   4482 HG22 VAL   288      61.978  60.200  82.571  1.00  0.00           H  
ATOM   4483 HG23 VAL   288      63.600  59.895  81.815  1.00  0.00           H  
ATOM   4484  N   ILE   289      63.453  62.927  78.764  1.00  0.00           N  
ATOM   4485  CA  ILE   289      64.331  64.142  78.841  1.00  0.00           C  
ATOM   4486  C   ILE   289      63.714  65.277  79.644  1.00  0.00           C  
ATOM   4487  O   ILE   289      62.772  65.949  79.188  1.00  0.00           O  
ATOM   4488  CB  ILE   289      64.579  64.748  77.416  1.00  0.00           C  
ATOM   4489  CG1 ILE   289      64.928  63.639  76.432  1.00  0.00           C  
ATOM   4490  CG2 ILE   289      65.614  65.930  77.409  1.00  0.00           C  
ATOM   4491  CD1 ILE   289      66.237  62.937  76.689  1.00  0.00           C  
ATOM   4492  H   ILE   289      62.634  62.995  78.178  1.00  0.00           H  
ATOM   4493  HA  ILE   289      65.249  63.901  79.376  1.00  0.00           H  
ATOM   4494  HB  ILE   289      63.648  65.068  76.947  1.00  0.00           H  
ATOM   4495 HG12 ILE   289      64.155  62.871  76.430  1.00  0.00           H  
ATOM   4496 HG13 ILE   289      65.059  64.195  75.505  1.00  0.00           H  
ATOM   4497 HG21 ILE   289      66.567  65.674  77.872  1.00  0.00           H  
ATOM   4498 HG22 ILE   289      65.774  66.325  76.406  1.00  0.00           H  
ATOM   4499 HG23 ILE   289      65.138  66.706  78.009  1.00  0.00           H  
ATOM   4500 HD11 ILE   289      67.107  63.581  76.818  1.00  0.00           H  
ATOM   4501 HD12 ILE   289      66.111  62.173  77.456  1.00  0.00           H  
ATOM   4502 HD13 ILE   289      66.596  62.365  75.833  1.00  0.00           H  
ATOM   4503  N   PHE   290      64.234  65.523  80.874  1.00  0.00           N  
ATOM   4504  CA  PHE   290      63.856  66.711  81.653  1.00  0.00           C  
ATOM   4505  C   PHE   290      64.580  67.950  81.072  1.00  0.00           C  
ATOM   4506  O   PHE   290      65.752  67.891  80.578  1.00  0.00           O  
ATOM   4507  CB  PHE   290      64.217  66.681  83.124  1.00  0.00           C  
ATOM   4508  CG  PHE   290      63.266  65.739  83.934  1.00  0.00           C  
ATOM   4509  CD1 PHE   290      61.898  66.031  84.259  1.00  0.00           C  
ATOM   4510  CD2 PHE   290      63.759  64.446  84.240  1.00  0.00           C  
ATOM   4511  CE1 PHE   290      61.131  65.050  84.949  1.00  0.00           C  
ATOM   4512  CE2 PHE   290      63.049  63.668  85.120  1.00  0.00           C  
ATOM   4513  CZ  PHE   290      61.746  63.987  85.436  1.00  0.00           C  
ATOM   4514  H   PHE   290      65.079  65.039  81.143  1.00  0.00           H  
ATOM   4515  HA  PHE   290      62.780  66.866  81.579  1.00  0.00           H  
ATOM   4516  HB2 PHE   290      65.173  66.183  83.286  1.00  0.00           H  
ATOM   4517  HB3 PHE   290      64.251  67.670  83.581  1.00  0.00           H  
ATOM   4518  HD1 PHE   290      61.463  67.018  84.210  1.00  0.00           H  
ATOM   4519  HD2 PHE   290      64.781  64.235  83.962  1.00  0.00           H  
ATOM   4520  HE1 PHE   290      60.082  65.256  85.100  1.00  0.00           H  
ATOM   4521  HE2 PHE   290      63.464  62.687  85.300  1.00  0.00           H  
ATOM   4522  HZ  PHE   290      61.138  63.306  86.013  1.00  0.00           H  
ATOM   4523  N   ARG   291      63.950  69.100  81.221  1.00  0.00           N  
ATOM   4524  CA  ARG   291      64.583  70.445  81.216  1.00  0.00           C  
ATOM   4525  C   ARG   291      64.465  71.077  82.589  1.00  0.00           C  
ATOM   4526  O   ARG   291      63.358  71.123  83.204  1.00  0.00           O  
ATOM   4527  CB  ARG   291      64.005  71.383  80.134  1.00  0.00           C  
ATOM   4528  CG  ARG   291      64.600  72.825  80.207  1.00  0.00           C  
ATOM   4529  CD  ARG   291      64.119  73.793  79.033  1.00  0.00           C  
ATOM   4530  NE  ARG   291      64.628  73.353  77.700  1.00  0.00           N  
ATOM   4531  CZ  ARG   291      65.739  73.610  77.091  1.00  0.00           C  
ATOM   4532  NH1 ARG   291      66.787  74.144  77.713  1.00  0.00           N1+
ATOM   4533  NH2 ARG   291      65.916  73.189  75.894  1.00  0.00           N  
ATOM   4534  H   ARG   291      62.944  69.107  81.311  1.00  0.00           H  
ATOM   4535  HA  ARG   291      65.667  70.340  81.197  1.00  0.00           H  
ATOM   4536  HB2 ARG   291      64.101  70.855  79.185  1.00  0.00           H  
ATOM   4537  HB3 ARG   291      62.933  71.511  80.283  1.00  0.00           H  
ATOM   4538  HG2 ARG   291      64.340  73.277  81.164  1.00  0.00           H  
ATOM   4539  HG3 ARG   291      65.680  72.731  80.099  1.00  0.00           H  
ATOM   4540  HD2 ARG   291      63.031  73.853  79.009  1.00  0.00           H  
ATOM   4541  HD3 ARG   291      64.561  74.776  79.198  1.00  0.00           H  
ATOM   4542  HE  ARG   291      63.938  72.860  77.150  1.00  0.00           H  
ATOM   4543 HH11 ARG   291      66.655  74.321  78.699  1.00  0.00           H  
ATOM   4544 HH12 ARG   291      67.677  73.974  77.268  1.00  0.00           H  
ATOM   4545 HH21 ARG   291      65.162  72.690  75.444  1.00  0.00           H  
ATOM   4546 HH22 ARG   291      66.809  73.360  75.454  1.00  0.00           H  
ATOM   4547  N   ILE   292      65.577  71.629  83.134  1.00  0.00           N  
ATOM   4548  CA  ILE   292      65.479  72.410  84.397  1.00  0.00           C  
ATOM   4549  C   ILE   292      65.040  73.791  84.028  1.00  0.00           C  
ATOM   4550  O   ILE   292      65.527  74.365  83.065  1.00  0.00           O  
ATOM   4551  CB  ILE   292      66.749  72.246  85.284  1.00  0.00           C  
ATOM   4552  CG1 ILE   292      67.240  70.810  85.464  1.00  0.00           C  
ATOM   4553  CG2 ILE   292      66.481  72.988  86.634  1.00  0.00           C  
ATOM   4554  CD1 ILE   292      68.578  70.772  86.225  1.00  0.00           C  
ATOM   4555  H   ILE   292      66.450  71.489  82.647  1.00  0.00           H  
ATOM   4556  HA  ILE   292      64.645  72.014  84.976  1.00  0.00           H  
ATOM   4557  HB  ILE   292      67.543  72.782  84.765  1.00  0.00           H  
ATOM   4558 HG12 ILE   292      66.516  70.106  85.875  1.00  0.00           H  
ATOM   4559 HG13 ILE   292      67.374  70.435  84.449  1.00  0.00           H  
ATOM   4560 HG21 ILE   292      67.425  72.878  87.169  1.00  0.00           H  
ATOM   4561 HG22 ILE   292      66.237  74.042  86.499  1.00  0.00           H  
ATOM   4562 HG23 ILE   292      65.652  72.537  87.180  1.00  0.00           H  
ATOM   4563 HD11 ILE   292      69.296  71.531  85.915  1.00  0.00           H  
ATOM   4564 HD12 ILE   292      68.354  70.926  87.281  1.00  0.00           H  
ATOM   4565 HD13 ILE   292      69.117  69.836  86.074  1.00  0.00           H  
ATOM   4566  N   ALA   293      64.087  74.274  84.861  1.00  0.00           N  
ATOM   4567  CA  ALA   293      63.481  75.613  84.839  1.00  0.00           C  
ATOM   4568  C   ALA   293      64.528  76.706  85.123  1.00  0.00           C  
ATOM   4569  O   ALA   293      65.174  76.703  86.168  1.00  0.00           O  
ATOM   4570  CB  ALA   293      62.295  75.637  85.837  1.00  0.00           C  
ATOM   4571  H   ALA   293      63.665  73.600  85.484  1.00  0.00           H  
ATOM   4572  HA  ALA   293      63.067  75.789  83.846  1.00  0.00           H  
ATOM   4573  HB1 ALA   293      62.027  76.691  85.905  1.00  0.00           H  
ATOM   4574  HB2 ALA   293      61.398  75.157  85.445  1.00  0.00           H  
ATOM   4575  HB3 ALA   293      62.668  75.207  86.767  1.00  0.00           H  
ATOM   4576  N   PRO   294      64.794  77.588  84.123  1.00  0.00           N  
ATOM   4577  CA  PRO   294      65.728  78.688  84.234  1.00  0.00           C  
ATOM   4578  C   PRO   294      65.096  79.711  85.205  1.00  0.00           C  
ATOM   4579  O   PRO   294      63.910  79.654  85.579  1.00  0.00           O  
ATOM   4580  CB  PRO   294      65.952  79.190  82.810  1.00  0.00           C  
ATOM   4581  CG  PRO   294      64.515  79.025  82.241  1.00  0.00           C  
ATOM   4582  CD  PRO   294      63.973  77.738  82.925  1.00  0.00           C  
ATOM   4583  HA  PRO   294      66.655  78.333  84.686  1.00  0.00           H  
ATOM   4584  HB2 PRO   294      66.321  80.216  82.812  1.00  0.00           H  
ATOM   4585  HB3 PRO   294      66.695  78.603  82.271  1.00  0.00           H  
ATOM   4586  HG2 PRO   294      63.863  79.836  82.567  1.00  0.00           H  
ATOM   4587  HG3 PRO   294      64.520  78.905  81.158  1.00  0.00           H  
ATOM   4588  HD2 PRO   294      62.935  77.904  83.213  1.00  0.00           H  
ATOM   4589  HD3 PRO   294      64.213  76.920  82.245  1.00  0.00           H  
ATOM   4590  N   TRP   295      65.920  80.641  85.462  1.00  0.00           N  
ATOM   4591  CA  TRP   295      65.528  81.903  86.282  1.00  0.00           C  
ATOM   4592  C   TRP   295      65.042  83.096  85.435  1.00  0.00           C  
ATOM   4593  O   TRP   295      65.458  83.143  84.295  1.00  0.00           O  
ATOM   4594  CB  TRP   295      66.711  82.291  87.220  1.00  0.00           C  
ATOM   4595  CG  TRP   295      66.584  83.521  87.994  1.00  0.00           C  
ATOM   4596  CD1 TRP   295      65.955  83.644  89.269  1.00  0.00           C  
ATOM   4597  CD2 TRP   295      67.064  84.890  87.759  1.00  0.00           C  
ATOM   4598  CE2 TRP   295      66.826  85.716  88.866  1.00  0.00           C  
ATOM   4599  CE3 TRP   295      67.609  85.460  86.616  1.00  0.00           C  
ATOM   4600  NE1 TRP   295      66.133  84.907  89.761  1.00  0.00           N  
ATOM   4601  CZ2 TRP   295      67.195  87.072  88.865  1.00  0.00           C  
ATOM   4602  CZ3 TRP   295      67.994  86.859  86.522  1.00  0.00           C  
ATOM   4603  CH2 TRP   295      67.740  87.693  87.668  1.00  0.00           C  
ATOM   4604  H   TRP   295      66.838  80.650  85.042  1.00  0.00           H  
ATOM   4605  HA  TRP   295      64.645  81.663  86.874  1.00  0.00           H  
ATOM   4606  HB2 TRP   295      66.786  81.455  87.915  1.00  0.00           H  
ATOM   4607  HB3 TRP   295      67.556  82.296  86.532  1.00  0.00           H  
ATOM   4608  HD1 TRP   295      65.586  82.761  89.770  1.00  0.00           H  
ATOM   4609  HE1 TRP   295      65.813  85.212  90.669  1.00  0.00           H  
ATOM   4610  HE3 TRP   295      67.786  84.747  85.825  1.00  0.00           H  
ATOM   4611  HZ2 TRP   295      67.016  87.664  89.751  1.00  0.00           H  
ATOM   4612  HZ3 TRP   295      68.350  87.326  85.616  1.00  0.00           H  
ATOM   4613  HH2 TRP   295      68.043  88.728  87.609  1.00  0.00           H  
ATOM   4614  N   ILE   296      64.079  83.882  85.838  1.00  0.00           N  
ATOM   4615  CA  ILE   296      63.432  84.795  84.888  1.00  0.00           C  
ATOM   4616  C   ILE   296      63.195  86.052  85.659  1.00  0.00           C  
ATOM   4617  O   ILE   296      62.867  86.039  86.863  1.00  0.00           O  
ATOM   4618  CB  ILE   296      62.012  84.252  84.357  1.00  0.00           C  
ATOM   4619  CG1 ILE   296      62.169  82.992  83.513  1.00  0.00           C  
ATOM   4620  CG2 ILE   296      61.052  85.283  83.670  1.00  0.00           C  
ATOM   4621  CD1 ILE   296      60.929  82.136  83.262  1.00  0.00           C  
ATOM   4622  H   ILE   296      63.717  83.920  86.780  1.00  0.00           H  
ATOM   4623  HA  ILE   296      64.059  85.133  84.063  1.00  0.00           H  
ATOM   4624  HB  ILE   296      61.478  84.050  85.286  1.00  0.00           H  
ATOM   4625 HG12 ILE   296      62.555  83.315  82.546  1.00  0.00           H  
ATOM   4626 HG13 ILE   296      62.941  82.306  83.863  1.00  0.00           H  
ATOM   4627 HG21 ILE   296      60.165  84.691  83.441  1.00  0.00           H  
ATOM   4628 HG22 ILE   296      60.789  86.198  84.201  1.00  0.00           H  
ATOM   4629 HG23 ILE   296      61.527  85.566  82.731  1.00  0.00           H  
ATOM   4630 HD11 ILE   296      60.124  82.743  82.846  1.00  0.00           H  
ATOM   4631 HD12 ILE   296      61.207  81.210  82.758  1.00  0.00           H  
ATOM   4632 HD13 ILE   296      60.648  81.733  84.235  1.00  0.00           H  
ATOM   4633  N   MET   297      63.371  87.150  84.935  1.00  0.00           N  
ATOM   4634  CA  MET   297      63.164  88.480  85.538  1.00  0.00           C  
ATOM   4635  C   MET   297      61.732  89.035  85.376  1.00  0.00           C  
ATOM   4636  O   MET   297      60.946  88.708  84.566  1.00  0.00           O  
ATOM   4637  CB  MET   297      64.302  89.429  84.960  1.00  0.00           C  
ATOM   4638  CG  MET   297      65.743  89.084  85.264  1.00  0.00           C  
ATOM   4639  SD  MET   297      67.069  89.993  84.455  1.00  0.00           S  
ATOM   4640  CE  MET   297      67.030  91.545  85.261  1.00  0.00           C  
ATOM   4641  H   MET   297      63.513  87.049  83.941  1.00  0.00           H  
ATOM   4642  HA  MET   297      63.372  88.474  86.608  1.00  0.00           H  
ATOM   4643  HB2 MET   297      64.243  89.567  83.880  1.00  0.00           H  
ATOM   4644  HB3 MET   297      64.118  90.467  85.237  1.00  0.00           H  
ATOM   4645  HG2 MET   297      65.823  89.104  86.350  1.00  0.00           H  
ATOM   4646  HG3 MET   297      65.850  88.010  85.115  1.00  0.00           H  
ATOM   4647  HE1 MET   297      67.625  91.599  86.172  1.00  0.00           H  
ATOM   4648  HE2 MET   297      67.636  92.199  84.635  1.00  0.00           H  
ATOM   4649  HE3 MET   297      66.032  91.935  85.463  1.00  0.00           H  
ATOM   4650  N   THR   298      61.364  89.926  86.301  1.00  0.00           N  
ATOM   4651  CA  THR   298      60.138  90.746  86.436  1.00  0.00           C  
ATOM   4652  C   THR   298      60.420  92.290  86.210  1.00  0.00           C  
ATOM   4653  O   THR   298      60.854  93.061  87.067  1.00  0.00           O  
ATOM   4654  CB  THR   298      59.551  90.503  87.827  1.00  0.00           C  
ATOM   4655  CG2 THR   298      59.159  89.090  88.062  1.00  0.00           C  
ATOM   4656  OG1 THR   298      60.462  90.872  88.902  1.00  0.00           O  
ATOM   4657  H   THR   298      62.111  90.123  86.952  1.00  0.00           H  
ATOM   4658  HA  THR   298      59.369  90.454  85.721  1.00  0.00           H  
ATOM   4659  HB  THR   298      58.675  91.151  87.845  1.00  0.00           H  
ATOM   4660  HG1 THR   298      61.043  91.557  88.564  1.00  0.00           H  
ATOM   4661 HG21 THR   298      58.555  88.977  88.963  1.00  0.00           H  
ATOM   4662 HG22 THR   298      58.549  88.682  87.257  1.00  0.00           H  
ATOM   4663 HG23 THR   298      60.054  88.468  88.080  1.00  0.00           H  
ATOM   4664  N   PRO   299      60.096  92.847  85.027  1.00  0.00           N  
ATOM   4665  CA  PRO   299      60.172  94.299  84.642  1.00  0.00           C  
ATOM   4666  C   PRO   299      59.104  95.080  85.425  1.00  0.00           C  
ATOM   4667  O   PRO   299      58.043  94.599  85.808  1.00  0.00           O  
ATOM   4668  CB  PRO   299      59.769  94.306  83.145  1.00  0.00           C  
ATOM   4669  CG  PRO   299      59.068  92.964  82.864  1.00  0.00           C  
ATOM   4670  CD  PRO   299      59.790  92.051  83.842  1.00  0.00           C  
ATOM   4671  HA  PRO   299      61.176  94.705  84.768  1.00  0.00           H  
ATOM   4672  HB2 PRO   299      59.126  95.146  82.880  1.00  0.00           H  
ATOM   4673  HB3 PRO   299      60.555  94.411  82.396  1.00  0.00           H  
ATOM   4674  HG2 PRO   299      58.002  93.015  83.084  1.00  0.00           H  
ATOM   4675  HG3 PRO   299      59.234  92.704  81.818  1.00  0.00           H  
ATOM   4676  HD2 PRO   299      59.076  91.233  83.942  1.00  0.00           H  
ATOM   4677  HD3 PRO   299      60.723  91.719  83.385  1.00  0.00           H  
ATOM   4678  N   ASN   300      59.182  96.422  85.385  1.00  0.00           N  
ATOM   4679  CA  ASN   300      58.400  97.352  86.190  1.00  0.00           C  
ATOM   4680  C   ASN   300      56.960  97.537  85.713  1.00  0.00           C  
ATOM   4681  O   ASN   300      56.201  98.206  86.373  1.00  0.00           O  
ATOM   4682  CB  ASN   300      59.196  98.650  86.177  1.00  0.00           C  
ATOM   4683  CG  ASN   300      58.999  99.663  85.077  1.00  0.00           C  
ATOM   4684  ND2 ASN   300      60.009 100.532  84.834  1.00  0.00           N  
ATOM   4685  OD1 ASN   300      58.030  99.658  84.333  1.00  0.00           O  
ATOM   4686  H   ASN   300      60.055  96.732  84.984  1.00  0.00           H  
ATOM   4687  HA  ASN   300      58.277  97.031  87.225  1.00  0.00           H  
ATOM   4688  HB2 ASN   300      58.945  99.056  87.157  1.00  0.00           H  
ATOM   4689  HB3 ASN   300      60.257  98.446  86.319  1.00  0.00           H  
ATOM   4690 HD21 ASN   300      59.888 101.316  84.209  1.00  0.00           H  
ATOM   4691 HD22 ASN   300      60.879 100.439  85.338  1.00  0.00           H  
ATOM   4692  N   ILE   301      56.596  96.973  84.592  1.00  0.00           N  
ATOM   4693  CA  ILE   301      55.211  96.755  84.242  1.00  0.00           C  
ATOM   4694  C   ILE   301      54.469  95.828  85.225  1.00  0.00           C  
ATOM   4695  O   ILE   301      53.293  96.061  85.432  1.00  0.00           O  
ATOM   4696  CB  ILE   301      55.075  96.263  82.761  1.00  0.00           C  
ATOM   4697  CG1 ILE   301      53.647  95.856  82.301  1.00  0.00           C  
ATOM   4698  CG2 ILE   301      55.858  95.007  82.522  1.00  0.00           C  
ATOM   4699  CD1 ILE   301      53.527  96.160  80.781  1.00  0.00           C  
ATOM   4700  H   ILE   301      57.324  96.591  84.005  1.00  0.00           H  
ATOM   4701  HA  ILE   301      54.832  97.772  84.343  1.00  0.00           H  
ATOM   4702  HB  ILE   301      55.429  97.057  82.104  1.00  0.00           H  
ATOM   4703 HG12 ILE   301      53.409  94.839  82.612  1.00  0.00           H  
ATOM   4704 HG13 ILE   301      52.927  96.561  82.716  1.00  0.00           H  
ATOM   4705 HG21 ILE   301      55.650  94.124  83.127  1.00  0.00           H  
ATOM   4706 HG22 ILE   301      55.746  94.689  81.485  1.00  0.00           H  
ATOM   4707 HG23 ILE   301      56.921  95.201  82.664  1.00  0.00           H  
ATOM   4708 HD11 ILE   301      54.112  95.404  80.256  1.00  0.00           H  
ATOM   4709 HD12 ILE   301      52.504  96.038  80.425  1.00  0.00           H  
ATOM   4710 HD13 ILE   301      53.856  97.188  80.627  1.00  0.00           H  
ATOM   4711  N   LEU   302      55.155  94.856  85.841  1.00  0.00           N  
ATOM   4712  CA  LEU   302      54.650  93.928  86.846  1.00  0.00           C  
ATOM   4713  C   LEU   302      54.671  94.687  88.218  1.00  0.00           C  
ATOM   4714  O   LEU   302      55.657  95.358  88.457  1.00  0.00           O  
ATOM   4715  CB  LEU   302      55.425  92.679  86.771  1.00  0.00           C  
ATOM   4716  CG  LEU   302      55.255  91.866  85.479  1.00  0.00           C  
ATOM   4717  CD1 LEU   302      56.270  90.736  85.522  1.00  0.00           C  
ATOM   4718  CD2 LEU   302      53.908  91.214  85.156  1.00  0.00           C  
ATOM   4719  H   LEU   302      56.162  94.856  85.759  1.00  0.00           H  
ATOM   4720  HA  LEU   302      53.613  93.663  86.638  1.00  0.00           H  
ATOM   4721  HB2 LEU   302      56.483  92.872  86.952  1.00  0.00           H  
ATOM   4722  HB3 LEU   302      55.229  91.965  87.571  1.00  0.00           H  
ATOM   4723  HG  LEU   302      55.534  92.501  84.638  1.00  0.00           H  
ATOM   4724 HD11 LEU   302      56.249  90.250  84.546  1.00  0.00           H  
ATOM   4725 HD12 LEU   302      57.268  91.047  85.829  1.00  0.00           H  
ATOM   4726 HD13 LEU   302      56.067  89.940  86.239  1.00  0.00           H  
ATOM   4727 HD21 LEU   302      53.788  90.760  84.173  1.00  0.00           H  
ATOM   4728 HD22 LEU   302      53.489  90.580  85.937  1.00  0.00           H  
ATOM   4729 HD23 LEU   302      53.309  92.116  85.030  1.00  0.00           H  
ATOM   4730  N   PRO   303      53.616  94.457  89.025  1.00  0.00           N  
ATOM   4731  CA  PRO   303      53.468  95.197  90.214  1.00  0.00           C  
ATOM   4732  C   PRO   303      54.431  94.917  91.373  1.00  0.00           C  
ATOM   4733  O   PRO   303      55.130  93.841  91.384  1.00  0.00           O  
ATOM   4734  CB  PRO   303      51.958  95.082  90.676  1.00  0.00           C  
ATOM   4735  CG  PRO   303      51.549  93.824  89.948  1.00  0.00           C  
ATOM   4736  CD  PRO   303      52.372  93.787  88.661  1.00  0.00           C  
ATOM   4737  HA  PRO   303      53.484  96.270  90.022  1.00  0.00           H  
ATOM   4738  HB2 PRO   303      51.880  94.918  91.750  1.00  0.00           H  
ATOM   4739  HB3 PRO   303      51.346  95.952  90.441  1.00  0.00           H  
ATOM   4740  HG2 PRO   303      51.721  93.046  90.692  1.00  0.00           H  
ATOM   4741  HG3 PRO   303      50.511  93.831  89.614  1.00  0.00           H  
ATOM   4742  HD2 PRO   303      52.621  92.777  88.335  1.00  0.00           H  
ATOM   4743  HD3 PRO   303      51.977  94.364  87.825  1.00  0.00           H  
ATOM   4744  N   PRO   304      54.505  95.878  92.337  1.00  0.00           N  
ATOM   4745  CA  PRO   304      55.425  95.840  93.502  1.00  0.00           C  
ATOM   4746  C   PRO   304      54.998  94.774  94.470  1.00  0.00           C  
ATOM   4747  O   PRO   304      53.840  94.429  94.574  1.00  0.00           O  
ATOM   4748  CB  PRO   304      55.402  97.305  94.151  1.00  0.00           C  
ATOM   4749  CG  PRO   304      53.999  97.707  93.828  1.00  0.00           C  
ATOM   4750  CD  PRO   304      53.842  97.224  92.375  1.00  0.00           C  
ATOM   4751  HA  PRO   304      56.372  95.567  93.036  1.00  0.00           H  
ATOM   4752  HB2 PRO   304      55.526  97.348  95.233  1.00  0.00           H  
ATOM   4753  HB3 PRO   304      56.045  98.081  93.738  1.00  0.00           H  
ATOM   4754  HG2 PRO   304      53.302  97.147  94.451  1.00  0.00           H  
ATOM   4755  HG3 PRO   304      53.899  98.787  93.937  1.00  0.00           H  
ATOM   4756  HD2 PRO   304      52.784  97.170  92.119  1.00  0.00           H  
ATOM   4757  HD3 PRO   304      54.325  97.914  91.683  1.00  0.00           H  
ATOM   4758  N   VAL   305      55.948  94.139  95.116  1.00  0.00           N  
ATOM   4759  CA  VAL   305      55.805  93.278  96.325  1.00  0.00           C  
ATOM   4760  C   VAL   305      56.640  93.828  97.481  1.00  0.00           C  
ATOM   4761  O   VAL   305      56.064  94.063  98.513  1.00  0.00           O  
ATOM   4762  CB  VAL   305      56.095  91.765  96.026  1.00  0.00           C  
ATOM   4763  CG1 VAL   305      55.895  91.024  97.405  1.00  0.00           C  
ATOM   4764  CG2 VAL   305      55.207  91.133  94.915  1.00  0.00           C  
ATOM   4765  H   VAL   305      56.889  94.386  94.844  1.00  0.00           H  
ATOM   4766  HA  VAL   305      54.756  93.373  96.606  1.00  0.00           H  
ATOM   4767  HB  VAL   305      57.108  91.649  95.641  1.00  0.00           H  
ATOM   4768 HG11 VAL   305      56.643  91.254  98.164  1.00  0.00           H  
ATOM   4769 HG12 VAL   305      54.947  91.147  97.928  1.00  0.00           H  
ATOM   4770 HG13 VAL   305      56.166  89.969  97.391  1.00  0.00           H  
ATOM   4771 HG21 VAL   305      55.620  90.134  94.778  1.00  0.00           H  
ATOM   4772 HG22 VAL   305      54.153  91.161  95.194  1.00  0.00           H  
ATOM   4773 HG23 VAL   305      55.394  91.686  93.994  1.00  0.00           H  
ATOM   4774  N   SER   306      57.901  94.068  97.260  1.00  0.00           N  
ATOM   4775  CA  SER   306      58.798  94.645  98.231  1.00  0.00           C  
ATOM   4776  C   SER   306      59.875  95.580  97.662  1.00  0.00           C  
ATOM   4777  O   SER   306      60.592  95.157  96.804  1.00  0.00           O  
ATOM   4778  CB  SER   306      59.397  93.623  99.279  1.00  0.00           C  
ATOM   4779  OG  SER   306      58.603  92.484  99.617  1.00  0.00           O  
ATOM   4780  H   SER   306      58.286  93.914  96.339  1.00  0.00           H  
ATOM   4781  HA  SER   306      58.148  95.239  98.873  1.00  0.00           H  
ATOM   4782  HB2 SER   306      60.357  93.437  98.798  1.00  0.00           H  
ATOM   4783  HB3 SER   306      59.643  94.167 100.190  1.00  0.00           H  
ATOM   4784  HG  SER   306      58.087  92.720 100.392  1.00  0.00           H  
ATOM   4785  N   VAL   307      59.941  96.788  98.164  1.00  0.00           N  
ATOM   4786  CA  VAL   307      61.072  97.710  97.994  1.00  0.00           C  
ATOM   4787  C   VAL   307      62.157  97.613  99.143  1.00  0.00           C  
ATOM   4788  O   VAL   307      61.877  97.421 100.275  1.00  0.00           O  
ATOM   4789  CB  VAL   307      60.476  99.167  97.992  1.00  0.00           C  
ATOM   4790  CG1 VAL   307      61.658 100.178  97.798  1.00  0.00           C  
ATOM   4791  CG2 VAL   307      59.350  99.360  97.046  1.00  0.00           C  
ATOM   4792  H   VAL   307      59.209  97.069  98.801  1.00  0.00           H  
ATOM   4793  HA  VAL   307      61.643  97.656  97.067  1.00  0.00           H  
ATOM   4794  HB  VAL   307      60.104  99.255  99.013  1.00  0.00           H  
ATOM   4795 HG11 VAL   307      62.177 100.177  98.757  1.00  0.00           H  
ATOM   4796 HG12 VAL   307      62.279  99.944  96.934  1.00  0.00           H  
ATOM   4797 HG13 VAL   307      61.156 101.132  97.634  1.00  0.00           H  
ATOM   4798 HG21 VAL   307      59.666  99.388  96.003  1.00  0.00           H  
ATOM   4799 HG22 VAL   307      58.631  98.549  97.164  1.00  0.00           H  
ATOM   4800 HG23 VAL   307      58.903 100.350  97.135  1.00  0.00           H  
ATOM   4801  N   PHE   308      63.396  97.812  98.755  1.00  0.00           N  
ATOM   4802  CA  PHE   308      64.587  97.716  99.652  1.00  0.00           C  
ATOM   4803  C   PHE   308      65.401  98.961  99.767  1.00  0.00           C  
ATOM   4804  O   PHE   308      65.564  99.608  98.713  1.00  0.00           O  
ATOM   4805  CB  PHE   308      65.444  96.541  99.196  1.00  0.00           C  
ATOM   4806  CG  PHE   308      64.730  95.134  99.128  1.00  0.00           C  
ATOM   4807  CD1 PHE   308      64.834  94.112 100.131  1.00  0.00           C  
ATOM   4808  CD2 PHE   308      63.975  94.899  97.959  1.00  0.00           C  
ATOM   4809  CE1 PHE   308      64.090  92.896  99.993  1.00  0.00           C  
ATOM   4810  CE2 PHE   308      63.329  93.673  97.766  1.00  0.00           C  
ATOM   4811  CZ  PHE   308      63.364  92.757  98.800  1.00  0.00           C  
ATOM   4812  H   PHE   308      63.543  97.860  97.757  1.00  0.00           H  
ATOM   4813  HA  PHE   308      64.247  97.487 100.662  1.00  0.00           H  
ATOM   4814  HB2 PHE   308      65.938  96.811  98.262  1.00  0.00           H  
ATOM   4815  HB3 PHE   308      66.302  96.421  99.857  1.00  0.00           H  
ATOM   4816  HD1 PHE   308      65.198  94.240 101.140  1.00  0.00           H  
ATOM   4817  HD2 PHE   308      63.835  95.618  97.165  1.00  0.00           H  
ATOM   4818  HE1 PHE   308      64.072  92.140 100.765  1.00  0.00           H  
ATOM   4819  HE2 PHE   308      62.764  93.408  96.884  1.00  0.00           H  
ATOM   4820  HZ  PHE   308      62.812  91.834  98.710  1.00  0.00           H  
ATOM   4821  N   VAL   309      65.865  99.355 100.957  1.00  0.00           N  
ATOM   4822  CA  VAL   309      66.564 100.631 101.138  1.00  0.00           C  
ATOM   4823  C   VAL   309      67.375 100.646 102.457  1.00  0.00           C  
ATOM   4824  O   VAL   309      66.848 100.112 103.439  1.00  0.00           O  
ATOM   4825  CB  VAL   309      65.503 101.752 101.045  1.00  0.00           C  
ATOM   4826  CG1 VAL   309      64.193 101.468 101.799  1.00  0.00           C  
ATOM   4827  CG2 VAL   309      66.139 103.058 101.573  1.00  0.00           C  
ATOM   4828  H   VAL   309      65.590  98.842 101.782  1.00  0.00           H  
ATOM   4829  HA  VAL   309      67.302 100.841 100.364  1.00  0.00           H  
ATOM   4830  HB  VAL   309      65.243 101.769  99.987  1.00  0.00           H  
ATOM   4831 HG11 VAL   309      64.590 101.452 102.814  1.00  0.00           H  
ATOM   4832 HG12 VAL   309      63.635 102.402 101.734  1.00  0.00           H  
ATOM   4833 HG13 VAL   309      63.596 100.566 101.661  1.00  0.00           H  
ATOM   4834 HG21 VAL   309      65.572 103.988 101.531  1.00  0.00           H  
ATOM   4835 HG22 VAL   309      66.339 103.037 102.644  1.00  0.00           H  
ATOM   4836 HG23 VAL   309      67.029 103.228 100.968  1.00  0.00           H  
ATOM   4837  N   CYS   310      68.563 101.256 102.453  1.00  0.00           N  
ATOM   4838  CA  CYS   310      69.529 101.334 103.592  1.00  0.00           C  
ATOM   4839  C   CYS   310      69.429 102.574 104.451  1.00  0.00           C  
ATOM   4840  O   CYS   310      70.051 103.542 104.073  1.00  0.00           O  
ATOM   4841  CB  CYS   310      70.891 101.132 102.921  1.00  0.00           C  
ATOM   4842  SG  CYS   310      71.025  99.555 102.065  1.00  0.00           S  
ATOM   4843  H   CYS   310      68.754 101.735 101.585  1.00  0.00           H  
ATOM   4844  HA  CYS   310      69.447 100.477 104.261  1.00  0.00           H  
ATOM   4845  HB2 CYS   310      71.161 101.934 102.234  1.00  0.00           H  
ATOM   4846  HB3 CYS   310      71.566 101.319 103.756  1.00  0.00           H  
ATOM   4847  HG  CYS   310      70.504  99.953 100.901  1.00  0.00           H  
ATOM   4848  N   CYS   311      68.839 102.638 105.635  1.00  0.00           N  
ATOM   4849  CA  CYS   311      68.812 103.886 106.477  1.00  0.00           C  
ATOM   4850  C   CYS   311      69.932 103.863 107.558  1.00  0.00           C  
ATOM   4851  O   CYS   311      70.361 102.852 107.903  1.00  0.00           O  
ATOM   4852  CB  CYS   311      67.444 103.928 107.205  1.00  0.00           C  
ATOM   4853  SG  CYS   311      66.008 104.306 106.155  1.00  0.00           S  
ATOM   4854  H   CYS   311      68.475 101.840 106.135  1.00  0.00           H  
ATOM   4855  HA  CYS   311      69.089 104.772 105.905  1.00  0.00           H  
ATOM   4856  HB2 CYS   311      67.290 102.922 107.595  1.00  0.00           H  
ATOM   4857  HB3 CYS   311      67.524 104.687 107.983  1.00  0.00           H  
ATOM   4858  HG  CYS   311      66.257 105.579 105.834  1.00  0.00           H  
ATOM   4859  N   MET   312      70.208 105.007 108.222  1.00  0.00           N  
ATOM   4860  CA  MET   312      69.823 106.470 107.958  1.00  0.00           C  
ATOM   4861  C   MET   312      70.861 107.409 107.505  1.00  0.00           C  
ATOM   4862  O   MET   312      72.011 107.206 107.835  1.00  0.00           O  
ATOM   4863  CB  MET   312      69.241 107.048 109.361  1.00  0.00           C  
ATOM   4864  CG  MET   312      70.270 107.181 110.492  1.00  0.00           C  
ATOM   4865  SD  MET   312      70.850 105.599 111.079  1.00  0.00           S  
ATOM   4866  CE  MET   312      71.698 106.028 112.643  1.00  0.00           C  
ATOM   4867  H   MET   312      70.872 104.903 108.975  1.00  0.00           H  
ATOM   4868  HA  MET   312      69.042 106.434 107.199  1.00  0.00           H  
ATOM   4869  HB2 MET   312      68.871 108.034 109.080  1.00  0.00           H  
ATOM   4870  HB3 MET   312      68.465 106.382 109.737  1.00  0.00           H  
ATOM   4871  HG2 MET   312      71.148 107.815 110.366  1.00  0.00           H  
ATOM   4872  HG3 MET   312      69.661 107.512 111.333  1.00  0.00           H  
ATOM   4873  HE1 MET   312      72.289 106.927 112.468  1.00  0.00           H  
ATOM   4874  HE2 MET   312      70.940 106.156 113.415  1.00  0.00           H  
ATOM   4875  HE3 MET   312      72.471 105.374 113.047  1.00  0.00           H  
ATOM   4876  N   LYS   313      70.478 108.555 106.916  1.00  0.00           N  
ATOM   4877  CA  LYS   313      71.437 109.453 106.459  1.00  0.00           C  
ATOM   4878  C   LYS   313      72.256 110.204 107.480  1.00  0.00           C  
ATOM   4879  O   LYS   313      71.805 110.555 108.564  1.00  0.00           O  
ATOM   4880  CB  LYS   313      70.717 110.433 105.549  1.00  0.00           C  
ATOM   4881  CG  LYS   313      69.866 111.412 106.432  1.00  0.00           C  
ATOM   4882  CD  LYS   313      69.075 112.351 105.436  1.00  0.00           C  
ATOM   4883  CE  LYS   313      68.279 113.503 105.995  1.00  0.00           C  
ATOM   4884  NZ  LYS   313      67.603 114.293 105.007  1.00  0.00           N1+
ATOM   4885  H   LYS   313      69.483 108.715 106.856  1.00  0.00           H  
ATOM   4886  HA  LYS   313      72.128 108.933 105.796  1.00  0.00           H  
ATOM   4887  HB2 LYS   313      71.469 111.023 105.024  1.00  0.00           H  
ATOM   4888  HB3 LYS   313      70.149 109.854 104.822  1.00  0.00           H  
ATOM   4889  HG2 LYS   313      69.196 110.800 107.036  1.00  0.00           H  
ATOM   4890  HG3 LYS   313      70.541 112.069 106.980  1.00  0.00           H  
ATOM   4891  HD2 LYS   313      69.849 112.687 104.746  1.00  0.00           H  
ATOM   4892  HD3 LYS   313      68.413 111.741 104.821  1.00  0.00           H  
ATOM   4893  HE2 LYS   313      67.600 113.038 106.710  1.00  0.00           H  
ATOM   4894  HE3 LYS   313      68.918 114.124 106.622  1.00  0.00           H  
ATOM   4895  HZ1 LYS   313      66.980 115.042 105.274  1.00  0.00           H  
ATOM   4896  HZ2 LYS   313      68.231 114.631 104.291  1.00  0.00           H  
ATOM   4897  HZ3 LYS   313      66.884 113.782 104.516  1.00  0.00           H  
ATOM   4898  N   ASP   314      73.545 110.525 107.355  1.00  0.00           N  
ATOM   4899  CA  ASP   314      74.339 110.324 106.097  1.00  0.00           C  
ATOM   4900  C   ASP   314      74.900 109.032 105.934  1.00  0.00           C  
ATOM   4901  O   ASP   314      75.789 108.659 106.749  1.00  0.00           O  
ATOM   4902  CB  ASP   314      75.460 111.406 106.078  1.00  0.00           C  
ATOM   4903  CG  ASP   314      74.990 112.817 105.899  1.00  0.00           C  
ATOM   4904  OD1 ASP   314      73.897 113.228 106.265  1.00  0.00           O  
ATOM   4905  OD2 ASP   314      75.852 113.667 105.532  1.00  0.00           O1-
ATOM   4906  OXT ASP   314      74.559 108.299 104.933  1.00  0.00           O1-
ATOM   4907  H   ASP   314      73.956 110.938 108.180  1.00  0.00           H  
ATOM   4908  HA  ASP   314      73.681 110.443 105.235  1.00  0.00           H  
ATOM   4909  HB2 ASP   314      76.121 111.392 106.944  1.00  0.00           H  
ATOM   4910  HB3 ASP   314      76.093 111.163 105.224  1.00  0.00           H  
ATOM   4911  N   THR   315      50.267 101.610  93.880  1.00  0.00           N  
ATOM   4912  CA  THR   315      50.763 101.755  95.281  1.00  0.00           C  
ATOM   4913  C   THR   315      51.785 100.743  95.666  1.00  0.00           C  
ATOM   4914  O   THR   315      51.654  99.543  95.273  1.00  0.00           O  
ATOM   4915  CB  THR   315      49.669 101.730  96.408  1.00  0.00           C  
ATOM   4916  CG2 THR   315      50.066 102.483  97.621  1.00  0.00           C  
ATOM   4917  OG1 THR   315      48.575 102.292  95.833  1.00  0.00           O  
ATOM   4918  HA  THR   315      51.344 102.672  95.377  1.00  0.00           H  
ATOM   4919  HB  THR   315      49.472 100.684  96.643  1.00  0.00           H  
ATOM   4920  HG1 THR   315      48.398 103.187  96.135  1.00  0.00           H  
ATOM   4921 HG21 THR   315      51.074 102.207  97.931  1.00  0.00           H  
ATOM   4922 HG22 THR   315      50.127 103.557  97.447  1.00  0.00           H  
ATOM   4923 HG23 THR   315      49.369 102.317  98.443  1.00  0.00           H  
ATOM   4924  H1  THR   315      51.098 101.713  93.314  1.00  0.00           H  
ATOM   4925  H2  THR   315      49.656 102.396  93.707  1.00  0.00           H  
ATOM   4926  H3  THR   315      49.984 100.658  93.695  1.00  0.00           H  
ATOM   4927  N   ASN   316      52.896 101.116  96.263  1.00  0.00           N  
ATOM   4928  CA  ASN   316      53.772 100.198  96.878  1.00  0.00           C  
ATOM   4929  C   ASN   316      53.032  99.132  97.853  1.00  0.00           C  
ATOM   4930  O   ASN   316      52.138  99.473  98.664  1.00  0.00           O  
ATOM   4931  CB  ASN   316      54.917 100.911  97.665  1.00  0.00           C  
ATOM   4932  CG  ASN   316      56.011  99.893  98.186  1.00  0.00           C  
ATOM   4933  ND2 ASN   316      56.815 100.305  99.104  1.00  0.00           N  
ATOM   4934  OD1 ASN   316      56.110  98.764  97.657  1.00  0.00           O  
ATOM   4935  H   ASN   316      52.901 102.090  96.532  1.00  0.00           H  
ATOM   4936  HA  ASN   316      54.279  99.650  96.084  1.00  0.00           H  
ATOM   4937  HB2 ASN   316      55.320 101.583  96.908  1.00  0.00           H  
ATOM   4938  HB3 ASN   316      54.460 101.466  98.484  1.00  0.00           H
[truncated: 1,314,825 more chars]
