# Supplementary material for: Molecular Mechanism of Protein Arginine Deiminase 2: A Study Involving Multiple Microsecond Long Molecular Dynamics Simulations
Source: Biochemistry. 2022 Jun 23;61(13):1286–97. doi: 10.1021/acs.biochem.2c00158 (PMC9260958; doi:10.1021/acs.biochem.2c00158)
Supplement: Supplementary file 2 — bi2c00158_si_002.zip [file bi2c00158_si_002.zip › closest/ps5-05-100w-last-frame.pdb]

ATOM      1  N   ARG     1      42.205  64.529  71.098  1.00  0.00           N  
ATOM      2  CA  ARG     1      42.661  65.335  69.921  1.00  0.00           C  
ATOM      3  C   ARG     1      42.246  64.540  68.670  1.00  0.00           C  
ATOM      4  O   ARG     1      41.729  63.401  68.750  1.00  0.00           O  
ATOM      5  CB  ARG     1      44.153  65.753  70.050  1.00  0.00           C  
ATOM      6  CG  ARG     1      44.674  66.873  69.124  1.00  0.00           C  
ATOM      7  CD  ARG     1      46.083  67.439  69.520  1.00  0.00           C  
ATOM      8  NE  ARG     1      46.669  68.262  68.499  1.00  0.00           N  
ATOM      9  CZ  ARG     1      47.883  68.368  68.085  1.00  0.00           C  
ATOM     10  NH1 ARG     1      48.895  67.881  68.656  1.00  0.00           N1+
ATOM     11  NH2 ARG     1      48.135  68.957  66.960  1.00  0.00           N  
ATOM     12  HA  ARG     1      42.020  66.217  69.888  1.00  0.00           H  
ATOM     13  HB2 ARG     1      44.306  66.062  71.084  1.00  0.00           H  
ATOM     14  HB3 ARG     1      44.835  64.948  69.775  1.00  0.00           H  
ATOM     15  HG2 ARG     1      44.837  66.424  68.144  1.00  0.00           H  
ATOM     16  HG3 ARG     1      43.942  67.677  69.043  1.00  0.00           H  
ATOM     17  HD2 ARG     1      45.903  68.071  70.390  1.00  0.00           H  
ATOM     18  HD3 ARG     1      46.793  66.710  69.909  1.00  0.00           H  
ATOM     19  HE  ARG     1      46.042  68.901  68.031  1.00  0.00           H  
ATOM     20 HH11 ARG     1      48.878  67.322  69.498  1.00  0.00           H  
ATOM     21 HH12 ARG     1      49.794  68.077  68.242  1.00  0.00           H  
ATOM     22 HH21 ARG     1      49.030  69.116  66.519  1.00  0.00           H  
ATOM     23 HH22 ARG     1      47.350  69.348  66.460  1.00  0.00           H  
ATOM     24  H1  ARG     1      42.732  63.667  71.079  1.00  0.00           H  
ATOM     25  H2  ARG     1      41.206  64.388  71.073  1.00  0.00           H  
ATOM     26  H3  ARG     1      42.194  65.046  71.966  1.00  0.00           H  
ATOM     27  N   GLU     2      42.396  65.138  67.503  1.00  0.00           N  
ATOM     28  CA  GLU     2      42.052  64.560  66.179  1.00  0.00           C  
ATOM     29  C   GLU     2      43.001  65.053  65.090  1.00  0.00           C  
ATOM     30  O   GLU     2      43.601  66.067  65.225  1.00  0.00           O  
ATOM     31  CB  GLU     2      40.540  64.871  65.920  1.00  0.00           C  
ATOM     32  CG  GLU     2      40.337  66.342  65.464  1.00  0.00           C  
ATOM     33  CD  GLU     2      40.273  67.417  66.502  1.00  0.00           C  
ATOM     34  OE1 GLU     2      40.554  68.574  66.100  1.00  0.00           O  
ATOM     35  OE2 GLU     2      39.915  67.289  67.669  1.00  0.00           O1-
ATOM     36  H   GLU     2      42.965  65.968  67.416  1.00  0.00           H  
ATOM     37  HA  GLU     2      42.058  63.474  66.273  1.00  0.00           H  
ATOM     38  HB2 GLU     2      40.105  64.284  65.112  1.00  0.00           H  
ATOM     39  HB3 GLU     2      39.931  64.688  66.806  1.00  0.00           H  
ATOM     40  HG2 GLU     2      41.109  66.585  64.734  1.00  0.00           H  
ATOM     41  HG3 GLU     2      39.440  66.371  64.844  1.00  0.00           H  
ATOM     42  N   ARG     3      43.080  64.288  63.984  1.00  0.00           N  
ATOM     43  CA  ARG     3      43.540  64.798  62.638  1.00  0.00           C  
ATOM     44  C   ARG     3      42.395  65.237  61.774  1.00  0.00           C  
ATOM     45  O   ARG     3      41.359  64.614  61.805  1.00  0.00           O  
ATOM     46  CB  ARG     3      44.353  63.637  62.013  1.00  0.00           C  
ATOM     47  CG  ARG     3      44.958  64.142  60.713  1.00  0.00           C  
ATOM     48  CD  ARG     3      45.767  63.078  59.891  1.00  0.00           C  
ATOM     49  NE  ARG     3      45.978  63.580  58.542  1.00  0.00           N  
ATOM     50  CZ  ARG     3      46.415  63.003  57.464  1.00  0.00           C  
ATOM     51  NH1 ARG     3      46.748  61.808  57.386  1.00  0.00           N1+
ATOM     52  NH2 ARG     3      46.628  63.642  56.412  1.00  0.00           N  
ATOM     53  H   ARG     3      42.463  63.489  63.986  1.00  0.00           H  
ATOM     54  HA  ARG     3      44.223  65.642  62.736  1.00  0.00           H  
ATOM     55  HB2 ARG     3      45.138  63.305  62.693  1.00  0.00           H  
ATOM     56  HB3 ARG     3      43.685  62.783  61.904  1.00  0.00           H  
ATOM     57  HG2 ARG     3      44.174  64.450  60.022  1.00  0.00           H  
ATOM     58  HG3 ARG     3      45.570  65.039  60.799  1.00  0.00           H  
ATOM     59  HD2 ARG     3      46.701  62.745  60.344  1.00  0.00           H  
ATOM     60  HD3 ARG     3      45.155  62.176  59.859  1.00  0.00           H  
ATOM     61  HE  ARG     3      45.931  64.587  58.476  1.00  0.00           H  
ATOM     62 HH11 ARG     3      46.868  61.181  58.169  1.00  0.00           H  
ATOM     63 HH12 ARG     3      47.128  61.473  56.512  1.00  0.00           H  
ATOM     64 HH21 ARG     3      46.307  64.588  56.268  1.00  0.00           H  
ATOM     65 HH22 ARG     3      47.053  63.146  55.641  1.00  0.00           H  
ATOM     66  N   THR     4      42.489  66.404  61.102  1.00  0.00           N  
ATOM     67  CA  THR     4      41.513  66.735  60.028  1.00  0.00           C  
ATOM     68  C   THR     4      41.730  65.879  58.764  1.00  0.00           C  
ATOM     69  O   THR     4      42.813  65.678  58.275  1.00  0.00           O  
ATOM     70  CB  THR     4      41.675  68.129  59.602  1.00  0.00           C  
ATOM     71  CG2 THR     4      40.755  68.591  58.447  1.00  0.00           C  
ATOM     72  OG1 THR     4      41.348  68.957  60.724  1.00  0.00           O  
ATOM     73  H   THR     4      43.318  66.965  61.234  1.00  0.00           H  
ATOM     74  HA  THR     4      40.513  66.612  60.443  1.00  0.00           H  
ATOM     75  HB  THR     4      42.695  68.336  59.280  1.00  0.00           H  
ATOM     76  HG1 THR     4      42.157  69.041  61.233  1.00  0.00           H  
ATOM     77 HG21 THR     4      39.787  68.135  58.655  1.00  0.00           H  
ATOM     78 HG22 THR     4      40.661  69.670  58.331  1.00  0.00           H  
ATOM     79 HG23 THR     4      41.082  68.219  57.476  1.00  0.00           H  
ATOM     80  N   VAL     5      40.657  65.310  58.125  1.00  0.00           N  
ATOM     81  CA  VAL     5      40.842  64.447  56.890  1.00  0.00           C  
ATOM     82  C   VAL     5      39.812  64.736  55.831  1.00  0.00           C  
ATOM     83  O   VAL     5      38.700  65.282  56.150  1.00  0.00           O  
ATOM     84  CB  VAL     5      40.977  63.008  57.229  1.00  0.00           C  
ATOM     85  CG1 VAL     5      42.269  62.612  57.998  1.00  0.00           C  
ATOM     86  CG2 VAL     5      39.725  62.444  57.930  1.00  0.00           C  
ATOM     87  H   VAL     5      39.725  65.421  58.500  1.00  0.00           H  
ATOM     88  HA  VAL     5      41.790  64.742  56.440  1.00  0.00           H  
ATOM     89  HB  VAL     5      41.071  62.576  56.233  1.00  0.00           H  
ATOM     90 HG11 VAL     5      43.073  63.178  57.527  1.00  0.00           H  
ATOM     91 HG12 VAL     5      42.183  62.937  59.034  1.00  0.00           H  
ATOM     92 HG13 VAL     5      42.432  61.536  57.937  1.00  0.00           H  
ATOM     93 HG21 VAL     5      38.867  62.942  57.480  1.00  0.00           H  
ATOM     94 HG22 VAL     5      39.601  61.362  57.881  1.00  0.00           H  
ATOM     95 HG23 VAL     5      39.606  62.747  58.970  1.00  0.00           H  
ATOM     96  N   ARG     6      40.070  64.540  54.517  1.00  0.00           N  
ATOM     97  CA  ARG     6      39.114  64.766  53.319  1.00  0.00           C  
ATOM     98  C   ARG     6      38.630  63.490  52.609  1.00  0.00           C  
ATOM     99  O   ARG     6      39.448  62.605  52.334  1.00  0.00           O  
ATOM    100  CB  ARG     6      39.717  65.795  52.325  1.00  0.00           C  
ATOM    101  CG  ARG     6      40.215  67.128  52.898  1.00  0.00           C  
ATOM    102  CD  ARG     6      39.009  67.874  53.575  1.00  0.00           C  
ATOM    103  NE  ARG     6      39.574  69.049  54.337  1.00  0.00           N  
ATOM    104  CZ  ARG     6      38.891  69.989  54.906  1.00  0.00           C  
ATOM    105  NH1 ARG     6      37.554  70.067  54.763  1.00  0.00           N1+
ATOM    106  NH2 ARG     6      39.384  70.877  55.689  1.00  0.00           N  
ATOM    107  H   ARG     6      40.989  64.203  54.269  1.00  0.00           H  
ATOM    108  HA  ARG     6      38.188  65.100  53.786  1.00  0.00           H  
ATOM    109  HB2 ARG     6      40.551  65.326  51.802  1.00  0.00           H  
ATOM    110  HB3 ARG     6      38.959  65.940  51.556  1.00  0.00           H  
ATOM    111  HG2 ARG     6      40.961  66.965  53.676  1.00  0.00           H  
ATOM    112  HG3 ARG     6      40.603  67.662  52.031  1.00  0.00           H  
ATOM    113  HD2 ARG     6      38.399  68.151  52.715  1.00  0.00           H  
ATOM    114  HD3 ARG     6      38.472  67.179  54.221  1.00  0.00           H  
ATOM    115  HE  ARG     6      40.558  68.938  54.534  1.00  0.00           H  
ATOM    116 HH11 ARG     6      37.091  69.451  54.110  1.00  0.00           H  
ATOM    117 HH12 ARG     6      36.986  70.767  55.219  1.00  0.00           H  
ATOM    118 HH21 ARG     6      40.392  70.918  55.734  1.00  0.00           H  
ATOM    119 HH22 ARG     6      38.809  71.650  55.991  1.00  0.00           H  
ATOM    120  N   LEU     7      37.375  63.516  52.209  1.00  0.00           N  
ATOM    121  CA  LEU     7      36.835  62.547  51.251  1.00  0.00           C  
ATOM    122  C   LEU     7      37.196  62.931  49.789  1.00  0.00           C  
ATOM    123  O   LEU     7      36.934  64.075  49.428  1.00  0.00           O  
ATOM    124  CB  LEU     7      35.296  62.433  51.439  1.00  0.00           C  
ATOM    125  CG  LEU     7      34.668  61.813  52.709  1.00  0.00           C  
ATOM    126  CD1 LEU     7      33.152  61.570  52.590  1.00  0.00           C  
ATOM    127  CD2 LEU     7      35.363  60.563  53.036  1.00  0.00           C  
ATOM    128  H   LEU     7      36.799  64.180  52.707  1.00  0.00           H  
ATOM    129  HA  LEU     7      37.375  61.611  51.394  1.00  0.00           H  
ATOM    130  HB2 LEU     7      34.841  63.406  51.254  1.00  0.00           H  
ATOM    131  HB3 LEU     7      34.967  61.701  50.702  1.00  0.00           H  
ATOM    132  HG  LEU     7      34.730  62.601  53.459  1.00  0.00           H  
ATOM    133 HD11 LEU     7      32.617  62.467  52.275  1.00  0.00           H  
ATOM    134 HD12 LEU     7      32.964  60.922  51.734  1.00  0.00           H  
ATOM    135 HD13 LEU     7      32.761  61.231  53.549  1.00  0.00           H  
ATOM    136 HD21 LEU     7      35.052  59.876  52.248  1.00  0.00           H  
ATOM    137 HD22 LEU     7      36.429  60.783  53.089  1.00  0.00           H  
ATOM    138 HD23 LEU     7      34.851  60.205  53.929  1.00  0.00           H  
ATOM    139  N   GLN     8      37.547  61.943  49.007  1.00  0.00           N  
ATOM    140  CA  GLN     8      37.806  62.085  47.609  1.00  0.00           C  
ATOM    141  C   GLN     8      36.534  62.003  46.782  1.00  0.00           C  
ATOM    142  O   GLN     8      35.873  60.930  46.743  1.00  0.00           O  
ATOM    143  CB  GLN     8      38.870  60.994  47.294  1.00  0.00           C  
ATOM    144  CG  GLN     8      39.535  61.241  45.963  1.00  0.00           C  
ATOM    145  CD  GLN     8      40.826  60.491  45.723  1.00  0.00           C  
ATOM    146  NE2 GLN     8      40.832  59.145  45.639  1.00  0.00           N  
ATOM    147  OE1 GLN     8      41.835  61.024  45.419  1.00  0.00           O  
ATOM    148  H   GLN     8      37.619  61.020  49.411  1.00  0.00           H  
ATOM    149  HA  GLN     8      38.319  63.031  47.434  1.00  0.00           H  
ATOM    150  HB2 GLN     8      39.705  60.993  47.995  1.00  0.00           H  
ATOM    151  HB3 GLN     8      38.413  60.006  47.246  1.00  0.00           H  
ATOM    152  HG2 GLN     8      38.802  60.975  45.201  1.00  0.00           H  
ATOM    153  HG3 GLN     8      39.812  62.294  46.001  1.00  0.00           H  
ATOM    154 HE21 GLN     8      41.793  58.836  45.619  1.00  0.00           H  
ATOM    155 HE22 GLN     8      40.073  58.605  46.030  1.00  0.00           H  
ATOM    156  N   TYR     9      36.191  63.109  46.152  1.00  0.00           N  
ATOM    157  CA  TYR     9      34.830  63.345  45.670  1.00  0.00           C  
ATOM    158  C   TYR     9      34.408  62.414  44.514  1.00  0.00           C  
ATOM    159  O   TYR     9      35.085  62.151  43.571  1.00  0.00           O  
ATOM    160  CB  TYR     9      34.759  64.863  45.262  1.00  0.00           C  
ATOM    161  CG  TYR     9      33.499  65.260  44.523  1.00  0.00           C  
ATOM    162  CD1 TYR     9      33.364  65.146  43.110  1.00  0.00           C  
ATOM    163  CD2 TYR     9      32.396  65.748  45.233  1.00  0.00           C  
ATOM    164  CE1 TYR     9      32.163  65.598  42.467  1.00  0.00           C  
ATOM    165  CE2 TYR     9      31.230  66.298  44.589  1.00  0.00           C  
ATOM    166  CZ  TYR     9      31.134  66.205  43.226  1.00  0.00           C  
ATOM    167  OH  TYR     9      29.901  66.585  42.696  1.00  0.00           O  
ATOM    168  H   TYR     9      36.672  63.983  46.311  1.00  0.00           H  
ATOM    169  HA  TYR     9      34.103  63.149  46.458  1.00  0.00           H  
ATOM    170  HB2 TYR     9      34.839  65.470  46.164  1.00  0.00           H  
ATOM    171  HB3 TYR     9      35.637  65.134  44.676  1.00  0.00           H  
ATOM    172  HD1 TYR     9      34.034  64.588  42.473  1.00  0.00           H  
ATOM    173  HD2 TYR     9      32.408  65.708  46.312  1.00  0.00           H  
ATOM    174  HE1 TYR     9      32.067  65.301  41.433  1.00  0.00           H  
ATOM    175  HE2 TYR     9      30.344  66.668  45.082  1.00  0.00           H  
ATOM    176  HH  TYR     9      29.923  66.645  41.738  1.00  0.00           H  
ATOM    177  N   GLY    10      33.261  61.731  44.640  1.00  0.00           N  
ATOM    178  CA  GLY    10      32.723  60.666  43.631  1.00  0.00           C  
ATOM    179  C   GLY    10      33.610  59.455  43.584  1.00  0.00           C  
ATOM    180  O   GLY    10      33.497  58.724  42.563  1.00  0.00           O  
ATOM    181  H   GLY    10      32.723  61.983  45.457  1.00  0.00           H  
ATOM    182  HA2 GLY    10      31.713  60.370  43.911  1.00  0.00           H  
ATOM    183  HA3 GLY    10      32.630  61.077  42.626  1.00  0.00           H  
ATOM    184  N   SER    11      34.406  59.228  44.626  1.00  0.00           N  
ATOM    185  CA  SER    11      35.495  58.260  44.516  1.00  0.00           C  
ATOM    186  C   SER    11      35.857  57.634  45.904  1.00  0.00           C  
ATOM    187  O   SER    11      35.393  58.051  46.947  1.00  0.00           O  
ATOM    188  CB  SER    11      36.661  58.982  43.825  1.00  0.00           C  
ATOM    189  OG  SER    11      37.686  58.083  43.566  1.00  0.00           O  
ATOM    190  H   SER    11      34.615  59.914  45.337  1.00  0.00           H  
ATOM    191  HA  SER    11      35.044  57.570  43.803  1.00  0.00           H  
ATOM    192  HB2 SER    11      36.246  59.442  42.928  1.00  0.00           H  
ATOM    193  HB3 SER    11      37.071  59.778  44.446  1.00  0.00           H  
ATOM    194  HG  SER    11      38.276  58.390  42.873  1.00  0.00           H  
ATOM    195  N   ALA    12      36.667  56.650  45.933  1.00  0.00           N  
ATOM    196  CA  ALA    12      37.289  56.004  47.147  1.00  0.00           C  
ATOM    197  C   ALA    12      38.776  56.401  47.303  1.00  0.00           C  
ATOM    198  O   ALA    12      39.517  56.697  46.289  1.00  0.00           O  
ATOM    199  CB  ALA    12      36.958  54.479  47.090  1.00  0.00           C  
ATOM    200  H   ALA    12      37.093  56.337  45.072  1.00  0.00           H  
ATOM    201  HA  ALA    12      36.832  56.437  48.037  1.00  0.00           H  
ATOM    202  HB1 ALA    12      37.301  54.061  46.143  1.00  0.00           H  
ATOM    203  HB2 ALA    12      37.468  53.993  47.921  1.00  0.00           H  
ATOM    204  HB3 ALA    12      35.890  54.306  47.226  1.00  0.00           H  
ATOM    205  N   VAL    13      39.334  56.224  48.489  1.00  0.00           N  
ATOM    206  CA  VAL    13      40.717  56.599  48.939  1.00  0.00           C  
ATOM    207  C   VAL    13      41.034  55.673  50.160  1.00  0.00           C  
ATOM    208  O   VAL    13      40.117  55.173  50.762  1.00  0.00           O  
ATOM    209  CB  VAL    13      40.638  58.056  49.293  1.00  0.00           C  
ATOM    210  CG1 VAL    13      39.582  58.445  50.399  1.00  0.00           C  
ATOM    211  CG2 VAL    13      42.018  58.583  49.713  1.00  0.00           C  
ATOM    212  H   VAL    13      38.756  55.887  49.245  1.00  0.00           H  
ATOM    213  HA  VAL    13      41.418  56.427  48.123  1.00  0.00           H  
ATOM    214  HB  VAL    13      40.458  58.566  48.347  1.00  0.00           H  
ATOM    215 HG11 VAL    13      39.851  57.940  51.327  1.00  0.00           H  
ATOM    216 HG12 VAL    13      39.483  59.527  50.490  1.00  0.00           H  
ATOM    217 HG13 VAL    13      38.600  58.060  50.124  1.00  0.00           H  
ATOM    218 HG21 VAL    13      42.848  58.566  49.007  1.00  0.00           H  
ATOM    219 HG22 VAL    13      41.788  59.608  50.005  1.00  0.00           H  
ATOM    220 HG23 VAL    13      42.337  58.021  50.590  1.00  0.00           H  
ATOM    221  N   GLU    14      42.323  55.479  50.457  1.00  0.00           N  
ATOM    222  CA  GLU    14      42.749  54.739  51.559  1.00  0.00           C  
ATOM    223  C   GLU    14      43.837  55.606  52.322  1.00  0.00           C  
ATOM    224  O   GLU    14      44.433  56.523  51.760  1.00  0.00           O  
ATOM    225  CB  GLU    14      43.381  53.466  50.926  1.00  0.00           C  
ATOM    226  CG  GLU    14      44.102  52.633  51.978  1.00  0.00           C  
ATOM    227  CD  GLU    14      44.494  51.250  51.412  1.00  0.00           C  
ATOM    228  OE1 GLU    14      44.481  50.251  52.173  1.00  0.00           O  
ATOM    229  OE2 GLU    14      44.936  51.114  50.300  1.00  0.00           O1-
ATOM    230  H   GLU    14      42.938  55.948  49.808  1.00  0.00           H  
ATOM    231  HA  GLU    14      41.887  54.373  52.116  1.00  0.00           H  
ATOM    232  HB2 GLU    14      42.561  52.918  50.463  1.00  0.00           H  
ATOM    233  HB3 GLU    14      44.066  53.752  50.128  1.00  0.00           H  
ATOM    234  HG2 GLU    14      44.889  53.116  52.556  1.00  0.00           H  
ATOM    235  HG3 GLU    14      43.349  52.436  52.742  1.00  0.00           H  
ATOM    236  N   ALA    15      43.875  55.240  53.590  1.00  0.00           N  
ATOM    237  CA  ALA    15      44.581  56.025  54.645  1.00  0.00           C  
ATOM    238  C   ALA    15      45.060  55.246  55.880  1.00  0.00           C  
ATOM    239  O   ALA    15      44.443  54.119  56.129  1.00  0.00           O  
ATOM    240  CB  ALA    15      43.847  57.324  55.032  1.00  0.00           C  
ATOM    241  H   ALA    15      43.352  54.450  53.938  1.00  0.00           H  
ATOM    242  HA  ALA    15      45.483  56.253  54.077  1.00  0.00           H  
ATOM    243  HB1 ALA    15      42.979  57.516  54.401  1.00  0.00           H  
ATOM    244  HB2 ALA    15      43.473  57.172  56.045  1.00  0.00           H  
ATOM    245  HB3 ALA    15      44.493  58.186  54.864  1.00  0.00           H  
ATOM    246  N   VAL    16      45.898  55.802  56.668  1.00  0.00           N  
ATOM    247  CA  VAL    16      46.287  55.356  58.004  1.00  0.00           C  
ATOM    248  C   VAL    16      45.593  56.163  59.165  1.00  0.00           C  
ATOM    249  O   VAL    16      45.805  57.331  59.365  1.00  0.00           O  
ATOM    250  CB  VAL    16      47.846  55.375  58.144  1.00  0.00           C  
ATOM    251  CG1 VAL    16      48.585  55.123  59.498  1.00  0.00           C  
ATOM    252  CG2 VAL    16      48.492  54.339  57.146  1.00  0.00           C  
ATOM    253  H   VAL    16      46.205  56.681  56.278  1.00  0.00           H  
ATOM    254  HA  VAL    16      45.799  54.382  58.023  1.00  0.00           H  
ATOM    255  HB  VAL    16      48.235  56.348  57.845  1.00  0.00           H  
ATOM    256 HG11 VAL    16      49.591  54.710  59.425  1.00  0.00           H  
ATOM    257 HG12 VAL    16      48.627  56.035  60.093  1.00  0.00           H  
ATOM    258 HG13 VAL    16      47.994  54.398  60.057  1.00  0.00           H  
ATOM    259 HG21 VAL    16      48.063  53.353  57.321  1.00  0.00           H  
ATOM    260 HG22 VAL    16      48.254  54.498  56.094  1.00  0.00           H  
ATOM    261 HG23 VAL    16      49.556  54.365  57.382  1.00  0.00           H  
ATOM    262  N   TYR    17      44.821  55.431  59.964  1.00  0.00           N  
ATOM    263  CA  TYR    17      44.433  55.790  61.364  1.00  0.00           C  
ATOM    264  C   TYR    17      45.667  55.572  62.324  1.00  0.00           C  
ATOM    265  O   TYR    17      46.179  54.445  62.415  1.00  0.00           O  
ATOM    266  CB  TYR    17      43.178  55.066  61.785  1.00  0.00           C  
ATOM    267  CG  TYR    17      42.424  55.633  62.946  1.00  0.00           C  
ATOM    268  CD1 TYR    17      42.918  55.519  64.275  1.00  0.00           C  
ATOM    269  CD2 TYR    17      41.084  55.984  62.714  1.00  0.00           C  
ATOM    270  CE1 TYR    17      42.038  55.940  65.344  1.00  0.00           C  
ATOM    271  CE2 TYR    17      40.252  56.500  63.714  1.00  0.00           C  
ATOM    272  CZ  TYR    17      40.767  56.461  65.038  1.00  0.00           C  
ATOM    273  OH  TYR    17      39.970  56.926  66.067  1.00  0.00           O  
ATOM    274  H   TYR    17      44.732  54.492  59.603  1.00  0.00           H  
ATOM    275  HA  TYR    17      44.151  56.842  61.363  1.00  0.00           H  
ATOM    276  HB2 TYR    17      42.514  55.002  60.923  1.00  0.00           H  
ATOM    277  HB3 TYR    17      43.435  54.046  62.073  1.00  0.00           H  
ATOM    278  HD1 TYR    17      43.918  55.178  64.498  1.00  0.00           H  
ATOM    279  HD2 TYR    17      40.638  55.900  61.734  1.00  0.00           H  
ATOM    280  HE1 TYR    17      42.359  55.907  66.375  1.00  0.00           H  
ATOM    281  HE2 TYR    17      39.269  56.929  63.591  1.00  0.00           H  
ATOM    282  HH  TYR    17      40.449  57.266  66.826  1.00  0.00           H  
ATOM    283  N   VAL    18      46.093  56.565  63.067  1.00  0.00           N  
ATOM    284  CA  VAL    18      47.126  56.491  64.125  1.00  0.00           C  
ATOM    285  C   VAL    18      46.288  56.272  65.398  1.00  0.00           C  
ATOM    286  O   VAL    18      45.420  57.098  65.760  1.00  0.00           O  
ATOM    287  CB  VAL    18      47.966  57.798  64.204  1.00  0.00           C  
ATOM    288  CG1 VAL    18      49.088  57.558  65.196  1.00  0.00           C  
ATOM    289  CG2 VAL    18      48.625  58.175  62.820  1.00  0.00           C  
ATOM    290  H   VAL    18      45.615  57.453  63.015  1.00  0.00           H  
ATOM    291  HA  VAL    18      47.757  55.602  64.084  1.00  0.00           H  
ATOM    292  HB  VAL    18      47.396  58.675  64.512  1.00  0.00           H  
ATOM    293 HG11 VAL    18      49.751  56.737  64.925  1.00  0.00           H  
ATOM    294 HG12 VAL    18      49.694  58.459  65.290  1.00  0.00           H  
ATOM    295 HG13 VAL    18      48.742  57.369  66.213  1.00  0.00           H  
ATOM    296 HG21 VAL    18      49.125  57.249  62.539  1.00  0.00           H  
ATOM    297 HG22 VAL    18      47.887  58.290  62.026  1.00  0.00           H  
ATOM    298 HG23 VAL    18      49.360  58.980  62.803  1.00  0.00           H  
ATOM    299  N   LEU    19      46.489  55.145  66.060  1.00  0.00           N  
ATOM    300  CA  LEU    19      45.846  54.811  67.294  1.00  0.00           C  
ATOM    301  C   LEU    19      46.166  55.853  68.442  1.00  0.00           C  
ATOM    302  O   LEU    19      47.247  56.425  68.608  1.00  0.00           O  
ATOM    303  CB  LEU    19      46.192  53.380  67.668  1.00  0.00           C  
ATOM    304  CG  LEU    19      45.591  52.320  66.724  1.00  0.00           C  
ATOM    305  CD1 LEU    19      45.931  50.990  67.180  1.00  0.00           C  
ATOM    306  CD2 LEU    19      44.120  52.365  66.620  1.00  0.00           C  
ATOM    307  H   LEU    19      47.196  54.487  65.766  1.00  0.00           H  
ATOM    308  HA  LEU    19      44.770  54.845  67.123  1.00  0.00           H  
ATOM    309  HB2 LEU    19      47.276  53.276  67.631  1.00  0.00           H  
ATOM    310  HB3 LEU    19      45.819  53.174  68.672  1.00  0.00           H  
ATOM    311  HG  LEU    19      46.021  52.349  65.723  1.00  0.00           H  
ATOM    312 HD11 LEU    19      45.732  50.229  66.426  1.00  0.00           H  
ATOM    313 HD12 LEU    19      46.999  50.965  67.394  1.00  0.00           H  
ATOM    314 HD13 LEU    19      45.460  50.741  68.131  1.00  0.00           H  
ATOM    315 HD21 LEU    19      43.616  52.657  67.541  1.00  0.00           H  
ATOM    316 HD22 LEU    19      43.879  53.113  65.864  1.00  0.00           H  
ATOM    317 HD23 LEU    19      43.665  51.481  66.172  1.00  0.00           H  
ATOM    318  N   GLY    20      45.071  55.992  69.218  1.00  0.00           N  
ATOM    319  CA  GLY    20      45.016  57.058  70.232  1.00  0.00           C  
ATOM    320  C   GLY    20      44.721  58.512  69.772  1.00  0.00           C  
ATOM    321  O   GLY    20      44.993  59.444  70.523  1.00  0.00           O  
ATOM    322  H   GLY    20      44.234  55.457  69.036  1.00  0.00           H  
ATOM    323  HA2 GLY    20      44.109  56.923  70.822  1.00  0.00           H  
ATOM    324  HA3 GLY    20      45.849  57.154  70.927  1.00  0.00           H  
ATOM    325  N   THR    21      44.198  58.628  68.585  1.00  0.00           N  
ATOM    326  CA  THR    21      43.862  59.952  67.968  1.00  0.00           C  
ATOM    327  C   THR    21      42.756  59.858  66.900  1.00  0.00           C  
ATOM    328  O   THR    21      42.950  59.309  65.823  1.00  0.00           O  
ATOM    329  CB  THR    21      45.108  60.831  67.461  1.00  0.00           C  
ATOM    330  CG2 THR    21      44.704  62.251  66.858  1.00  0.00           C  
ATOM    331  OG1 THR    21      46.070  61.220  68.396  1.00  0.00           O  
ATOM    332  H   THR    21      44.328  57.886  67.913  1.00  0.00           H  
ATOM    333  HA  THR    21      43.409  60.568  68.745  1.00  0.00           H  
ATOM    334  HB  THR    21      45.664  60.372  66.643  1.00  0.00           H  
ATOM    335  HG1 THR    21      46.694  60.492  68.445  1.00  0.00           H  
ATOM    336 HG21 THR    21      43.825  62.104  66.230  1.00  0.00           H  
ATOM    337 HG22 THR    21      44.514  62.992  67.635  1.00  0.00           H  
ATOM    338 HG23 THR    21      45.559  62.492  66.227  1.00  0.00           H  
ATOM    339  N   TYR    22      41.608  60.448  67.221  1.00  0.00           N  
ATOM    340  CA  TYR    22      40.474  60.427  66.312  1.00  0.00           C  
ATOM    341  C   TYR    22      40.688  61.097  64.926  1.00  0.00           C  
ATOM    342  O   TYR    22      41.558  61.890  64.763  1.00  0.00           O  
ATOM    343  CB  TYR    22      39.373  61.312  66.885  1.00  0.00           C  
ATOM    344  CG  TYR    22      38.836  60.797  68.159  1.00  0.00           C  
ATOM    345  CD1 TYR    22      37.691  59.975  68.047  1.00  0.00           C  
ATOM    346  CD2 TYR    22      39.049  61.497  69.376  1.00  0.00           C  
ATOM    347  CE1 TYR    22      36.842  59.736  69.183  1.00  0.00           C  
ATOM    348  CE2 TYR    22      38.160  61.351  70.447  1.00  0.00           C  
ATOM    349  CZ  TYR    22      37.039  60.470  70.404  1.00  0.00           C  
ATOM    350  OH  TYR    22      36.168  60.431  71.438  1.00  0.00           O  
ATOM    351  H   TYR    22      41.493  60.977  68.073  1.00  0.00           H  
ATOM    352  HA  TYR    22      40.084  59.411  66.257  1.00  0.00           H  
ATOM    353  HB2 TYR    22      39.779  62.311  67.049  1.00  0.00           H  
ATOM    354  HB3 TYR    22      38.558  61.382  66.164  1.00  0.00           H  
ATOM    355  HD1 TYR    22      37.479  59.478  67.112  1.00  0.00           H  
ATOM    356  HD2 TYR    22      39.690  62.358  69.497  1.00  0.00           H  
ATOM    357  HE1 TYR    22      35.920  59.175  69.147  1.00  0.00           H  
ATOM    358  HE2 TYR    22      38.466  61.928  71.307  1.00  0.00           H  
ATOM    359  HH  TYR    22      35.359  60.004  71.148  1.00  0.00           H  
ATOM    360  N   LEU    23      39.875  60.646  63.941  1.00  0.00           N  
ATOM    361  CA  LEU    23      39.907  61.231  62.583  1.00  0.00           C  
ATOM    362  C   LEU    23      38.618  62.043  62.326  1.00  0.00           C  
ATOM    363  O   LEU    23      37.498  61.508  62.518  1.00  0.00           O  
ATOM    364  CB  LEU    23      40.104  60.114  61.566  1.00  0.00           C  
ATOM    365  CG  LEU    23      41.435  59.331  61.647  1.00  0.00           C  
ATOM    366  CD1 LEU    23      41.719  58.570  60.474  1.00  0.00           C  
ATOM    367  CD2 LEU    23      42.606  60.311  61.843  1.00  0.00           C  
ATOM    368  H   LEU    23      39.159  59.954  64.109  1.00  0.00           H  
ATOM    369  HA  LEU    23      40.696  61.980  62.511  1.00  0.00           H  
ATOM    370  HB2 LEU    23      39.285  59.411  61.714  1.00  0.00           H  
ATOM    371  HB3 LEU    23      40.119  60.599  60.590  1.00  0.00           H  
ATOM    372  HG  LEU    23      41.488  58.735  62.558  1.00  0.00           H  
ATOM    373 HD11 LEU    23      41.554  59.063  59.516  1.00  0.00           H  
ATOM    374 HD12 LEU    23      42.668  58.051  60.606  1.00  0.00           H  
ATOM    375 HD13 LEU    23      40.960  57.790  60.415  1.00  0.00           H  
ATOM    376 HD21 LEU    23      42.857  60.492  62.888  1.00  0.00           H  
ATOM    377 HD22 LEU    23      43.561  59.875  61.550  1.00  0.00           H  
ATOM    378 HD23 LEU    23      42.373  61.147  61.184  1.00  0.00           H  
ATOM    379  N   TRP    24      38.674  63.263  61.776  1.00  0.00           N  
ATOM    380  CA  TRP    24      37.538  64.206  61.748  1.00  0.00           C  
ATOM    381  C   TRP    24      37.358  64.891  60.371  1.00  0.00           C  
ATOM    382  O   TRP    24      38.314  65.021  59.623  1.00  0.00           O  
ATOM    383  CB  TRP    24      37.837  65.255  62.781  1.00  0.00           C  
ATOM    384  CG  TRP    24      36.849  66.370  62.725  1.00  0.00           C  
ATOM    385  CD1 TRP    24      35.714  66.353  63.450  1.00  0.00           C  
ATOM    386  CD2 TRP    24      36.828  67.549  61.941  1.00  0.00           C  
ATOM    387  CE2 TRP    24      35.556  68.163  62.051  1.00  0.00           C  
ATOM    388  CE3 TRP    24      37.711  68.152  60.978  1.00  0.00           C  
ATOM    389  NE1 TRP    24      34.898  67.472  63.032  1.00  0.00           N  
ATOM    390  CZ2 TRP    24      35.154  69.189  61.255  1.00  0.00           C  
ATOM    391  CZ3 TRP    24      37.282  69.226  60.110  1.00  0.00           C  
ATOM    392  CH2 TRP    24      36.001  69.701  60.236  1.00  0.00           C  
ATOM    393  H   TRP    24      39.609  63.585  61.572  1.00  0.00           H  
ATOM    394  HA  TRP    24      36.618  63.684  62.010  1.00  0.00           H  
ATOM    395  HB2 TRP    24      37.798  64.815  63.778  1.00  0.00           H  
ATOM    396  HB3 TRP    24      38.860  65.614  62.665  1.00  0.00           H  
ATOM    397  HD1 TRP    24      35.410  65.651  64.212  1.00  0.00           H  
ATOM    398  HE1 TRP    24      33.998  67.712  63.422  1.00  0.00           H  
ATOM    399  HE3 TRP    24      38.705  67.732  60.941  1.00  0.00           H  
ATOM    400  HZ2 TRP    24      34.245  69.759  61.374  1.00  0.00           H  
ATOM    401  HZ3 TRP    24      37.975  69.611  59.376  1.00  0.00           H  
ATOM    402  HH2 TRP    24      35.639  70.418  59.514  1.00  0.00           H  
ATOM    403  N   THR    25      36.107  65.054  59.891  1.00  0.00           N  
ATOM    404  CA  THR    25      35.845  65.460  58.446  1.00  0.00           C  
ATOM    405  C   THR    25      34.508  66.145  58.265  1.00  0.00           C  
ATOM    406  O   THR    25      33.638  65.945  59.083  1.00  0.00           O  
ATOM    407  CB  THR    25      36.046  64.250  57.520  1.00  0.00           C  
ATOM    408  CG2 THR    25      34.937  63.273  57.542  1.00  0.00           C  
ATOM    409  OG1 THR    25      36.207  64.641  56.148  1.00  0.00           O  
ATOM    410  H   THR    25      35.346  64.669  60.431  1.00  0.00           H  
ATOM    411  HA  THR    25      36.608  66.233  58.361  1.00  0.00           H  
ATOM    412  HB  THR    25      36.936  63.709  57.842  1.00  0.00           H  
ATOM    413  HG1 THR    25      37.120  64.916  56.040  1.00  0.00           H  
ATOM    414 HG21 THR    25      35.382  62.321  57.251  1.00  0.00           H  
ATOM    415 HG22 THR    25      34.442  63.209  58.511  1.00  0.00           H  
ATOM    416 HG23 THR    25      34.065  63.517  56.935  1.00  0.00           H  
ATOM    417  N   ASP    26      34.381  67.012  57.269  1.00  0.00           N  
ATOM    418  CA  ASP    26      33.346  67.899  56.865  1.00  0.00           C  
ATOM    419  C   ASP    26      32.573  67.344  55.650  1.00  0.00           C  
ATOM    420  O   ASP    26      33.092  67.037  54.533  1.00  0.00           O  
ATOM    421  CB  ASP    26      33.930  69.296  56.580  1.00  0.00           C  
ATOM    422  CG  ASP    26      33.016  70.336  55.930  1.00  0.00           C  
ATOM    423  OD1 ASP    26      31.855  70.060  55.786  1.00  0.00           O  
ATOM    424  OD2 ASP    26      33.477  71.398  55.439  1.00  0.00           O1-
ATOM    425  H   ASP    26      35.248  67.148  56.769  1.00  0.00           H  
ATOM    426  HA  ASP    26      32.669  68.059  57.705  1.00  0.00           H  
ATOM    427  HB2 ASP    26      34.235  69.685  57.551  1.00  0.00           H  
ATOM    428  HB3 ASP    26      34.801  69.149  55.941  1.00  0.00           H  
ATOM    429  N   VAL    27      31.275  67.191  55.904  1.00  0.00           N  
ATOM    430  CA  VAL    27      30.373  66.431  55.036  1.00  0.00           C  
ATOM    431  C   VAL    27      29.829  67.454  54.061  1.00  0.00           C  
ATOM    432  O   VAL    27      29.848  67.179  52.891  1.00  0.00           O  
ATOM    433  CB  VAL    27      29.267  65.778  55.949  1.00  0.00           C  
ATOM    434  CG1 VAL    27      28.433  64.924  54.959  1.00  0.00           C  
ATOM    435  CG2 VAL    27      29.899  64.888  57.017  1.00  0.00           C  
ATOM    436  H   VAL    27      31.016  67.580  56.800  1.00  0.00           H  
ATOM    437  HA  VAL    27      30.981  65.728  54.466  1.00  0.00           H  
ATOM    438  HB  VAL    27      28.621  66.502  56.446  1.00  0.00           H  
ATOM    439 HG11 VAL    27      27.578  64.436  55.427  1.00  0.00           H  
ATOM    440 HG12 VAL    27      28.165  65.628  54.172  1.00  0.00           H  
ATOM    441 HG13 VAL    27      29.002  64.062  54.611  1.00  0.00           H  
ATOM    442 HG21 VAL    27      29.085  64.804  57.737  1.00  0.00           H  
ATOM    443 HG22 VAL    27      30.210  63.933  56.594  1.00  0.00           H  
ATOM    444 HG23 VAL    27      30.707  65.355  57.581  1.00  0.00           H  
ATOM    445  N   TYR    28      29.455  68.663  54.518  1.00  0.00           N  
ATOM    446  CA  TYR    28      28.931  69.694  53.637  1.00  0.00           C  
ATOM    447  C   TYR    28      29.924  70.159  52.539  1.00  0.00           C  
ATOM    448  O   TYR    28      29.474  70.387  51.398  1.00  0.00           O  
ATOM    449  CB  TYR    28      28.242  70.805  54.506  1.00  0.00           C  
ATOM    450  CG  TYR    28      27.127  71.539  53.820  1.00  0.00           C  
ATOM    451  CD1 TYR    28      25.876  70.978  53.736  1.00  0.00           C  
ATOM    452  CD2 TYR    28      27.391  72.795  53.203  1.00  0.00           C  
ATOM    453  CE1 TYR    28      24.903  71.587  52.970  1.00  0.00           C  
ATOM    454  CE2 TYR    28      26.442  73.404  52.382  1.00  0.00           C  
ATOM    455  CZ  TYR    28      25.130  72.800  52.351  1.00  0.00           C  
ATOM    456  OH  TYR    28      24.162  73.299  51.456  1.00  0.00           O  
ATOM    457  H   TYR    28      29.635  68.839  55.496  1.00  0.00           H  
ATOM    458  HA  TYR    28      28.111  69.221  53.097  1.00  0.00           H  
ATOM    459  HB2 TYR    28      27.957  70.482  55.508  1.00  0.00           H  
ATOM    460  HB3 TYR    28      28.994  71.567  54.709  1.00  0.00           H  
ATOM    461  HD1 TYR    28      25.614  70.047  54.216  1.00  0.00           H  
ATOM    462  HD2 TYR    28      28.412  73.147  53.181  1.00  0.00           H  
ATOM    463  HE1 TYR    28      23.982  71.043  52.823  1.00  0.00           H  
ATOM    464  HE2 TYR    28      26.588  74.349  51.879  1.00  0.00           H  
ATOM    465  HH  TYR    28      23.613  72.610  51.073  1.00  0.00           H  
ATOM    466  N   SER    29      31.210  70.157  52.738  1.00  0.00           N  
ATOM    467  CA  SER    29      32.129  70.483  51.625  1.00  0.00           C  
ATOM    468  C   SER    29      32.245  69.338  50.558  1.00  0.00           C  
ATOM    469  O   SER    29      32.360  69.632  49.417  1.00  0.00           O  
ATOM    470  CB  SER    29      33.512  70.947  52.120  1.00  0.00           C  
ATOM    471  OG  SER    29      33.424  72.220  52.753  1.00  0.00           O  
ATOM    472  H   SER    29      31.511  70.055  53.697  1.00  0.00           H  
ATOM    473  HA  SER    29      31.816  71.321  51.003  1.00  0.00           H  
ATOM    474  HB2 SER    29      34.052  70.250  52.759  1.00  0.00           H  
ATOM    475  HB3 SER    29      34.184  71.173  51.291  1.00  0.00           H  
ATOM    476  HG  SER    29      33.354  72.185  53.710  1.00  0.00           H  
ATOM    477  N   ALA    30      32.232  68.077  50.985  1.00  0.00           N  
ATOM    478  CA  ALA    30      32.225  66.897  49.960  1.00  0.00           C  
ATOM    479  C   ALA    30      30.822  66.591  49.290  1.00  0.00           C  
ATOM    480  O   ALA    30      30.777  65.951  48.259  1.00  0.00           O  
ATOM    481  CB  ALA    30      32.661  65.704  50.820  1.00  0.00           C  
ATOM    482  H   ALA    30      32.021  67.838  51.943  1.00  0.00           H  
ATOM    483  HA  ALA    30      33.004  67.197  49.259  1.00  0.00           H  
ATOM    484  HB1 ALA    30      31.944  65.381  51.575  1.00  0.00           H  
ATOM    485  HB2 ALA    30      32.699  64.811  50.196  1.00  0.00           H  
ATOM    486  HB3 ALA    30      33.559  66.123  51.272  1.00  0.00           H  
ATOM    487  N   ALA    31      29.717  66.970  49.896  1.00  0.00           N  
ATOM    488  CA  ALA    31      28.349  66.640  49.414  1.00  0.00           C  
ATOM    489  C   ALA    31      27.985  67.251  48.041  1.00  0.00           C  
ATOM    490  O   ALA    31      28.147  68.460  47.991  1.00  0.00           O  
ATOM    491  CB  ALA    31      27.283  67.148  50.351  1.00  0.00           C  
ATOM    492  H   ALA    31      29.835  67.525  50.731  1.00  0.00           H  
ATOM    493  HA  ALA    31      28.255  65.557  49.328  1.00  0.00           H  
ATOM    494  HB1 ALA    31      27.566  66.717  51.311  1.00  0.00           H  
ATOM    495  HB2 ALA    31      27.377  68.231  50.433  1.00  0.00           H  
ATOM    496  HB3 ALA    31      26.322  66.788  49.984  1.00  0.00           H  
ATOM    497  N   PRO    32      27.478  66.508  47.069  1.00  0.00           N  
ATOM    498  CA  PRO    32      27.152  67.024  45.662  1.00  0.00           C  
ATOM    499  C   PRO    32      26.011  68.065  45.692  1.00  0.00           C  
ATOM    500  O   PRO    32      25.203  68.063  46.631  1.00  0.00           O  
ATOM    501  CB  PRO    32      26.834  65.817  44.748  1.00  0.00           C  
ATOM    502  CG  PRO    32      26.372  64.779  45.835  1.00  0.00           C  
ATOM    503  CD  PRO    32      27.074  65.131  47.107  1.00  0.00           C  
ATOM    504  HA  PRO    32      28.105  67.427  45.321  1.00  0.00           H  
ATOM    505  HB2 PRO    32      26.022  66.065  44.065  1.00  0.00           H  
ATOM    506  HB3 PRO    32      27.683  65.319  44.279  1.00  0.00           H  
ATOM    507  HG2 PRO    32      25.312  64.977  45.999  1.00  0.00           H  
ATOM    508  HG3 PRO    32      26.602  63.782  45.462  1.00  0.00           H  
ATOM    509  HD2 PRO    32      26.429  64.896  47.953  1.00  0.00           H  
ATOM    510  HD3 PRO    32      28.015  64.586  47.176  1.00  0.00           H  
ATOM    511  N   ALA    33      25.954  68.980  44.732  1.00  0.00           N  
ATOM    512  CA  ALA    33      24.826  69.990  44.740  1.00  0.00           C  
ATOM    513  C   ALA    33      23.433  69.373  44.591  1.00  0.00           C  
ATOM    514  O   ALA    33      23.133  68.232  44.169  1.00  0.00           O  
ATOM    515  CB  ALA    33      25.185  70.981  43.611  1.00  0.00           C  
ATOM    516  H   ALA    33      26.659  69.060  44.014  1.00  0.00           H  
ATOM    517  HA  ALA    33      24.904  70.564  45.663  1.00  0.00           H  
ATOM    518  HB1 ALA    33      24.686  70.565  42.736  1.00  0.00           H  
ATOM    519  HB2 ALA    33      24.912  71.998  43.892  1.00  0.00           H  
ATOM    520  HB3 ALA    33      26.255  71.057  43.419  1.00  0.00           H  
ATOM    521  N   GLY    34      22.476  70.064  45.118  1.00  0.00           N  
ATOM    522  CA  GLY    34      21.080  69.612  45.487  1.00  0.00           C  
ATOM    523  C   GLY    34      21.047  68.605  46.685  1.00  0.00           C  
ATOM    524  O   GLY    34      20.031  68.678  47.376  1.00  0.00           O  
ATOM    525  H   GLY    34      22.762  70.955  45.498  1.00  0.00           H  
ATOM    526  HA2 GLY    34      20.502  70.487  45.785  1.00  0.00           H  
ATOM    527  HA3 GLY    34      20.555  69.205  44.623  1.00  0.00           H  
ATOM    528  N   ALA    35      22.105  67.883  46.996  1.00  0.00           N  
ATOM    529  CA  ALA    35      22.027  66.959  48.108  1.00  0.00           C  
ATOM    530  C   ALA    35      21.624  67.687  49.453  1.00  0.00           C  
ATOM    531  O   ALA    35      22.291  68.623  49.773  1.00  0.00           O  
ATOM    532  CB  ALA    35      23.361  66.261  48.378  1.00  0.00           C  
ATOM    533  H   ALA    35      22.905  67.830  46.382  1.00  0.00           H  
ATOM    534  HA  ALA    35      21.161  66.350  47.845  1.00  0.00           H  
ATOM    535  HB1 ALA    35      23.685  65.858  47.419  1.00  0.00           H  
ATOM    536  HB2 ALA    35      24.155  66.979  48.587  1.00  0.00           H  
ATOM    537  HB3 ALA    35      23.267  65.580  49.224  1.00  0.00           H  
ATOM    538  N   GLN    36      20.549  67.281  50.067  1.00  0.00           N  
ATOM    539  CA  GLN    36      19.990  67.855  51.331  1.00  0.00           C  
ATOM    540  C   GLN    36      19.952  66.813  52.469  1.00  0.00           C  
ATOM    541  O   GLN    36      19.904  67.136  53.626  1.00  0.00           O  
ATOM    542  CB  GLN    36      18.537  68.516  51.192  1.00  0.00           C  
ATOM    543  CG  GLN    36      18.388  69.595  50.107  1.00  0.00           C  
ATOM    544  CD  GLN    36      19.265  70.819  50.237  1.00  0.00           C  
ATOM    545  NE2 GLN    36      19.480  71.553  49.170  1.00  0.00           N  
ATOM    546  OE1 GLN    36      19.959  70.950  51.244  1.00  0.00           O  
ATOM    547  H   GLN    36      20.121  66.485  49.616  1.00  0.00           H  
ATOM    548  HA  GLN    36      20.666  68.641  51.669  1.00  0.00           H  
ATOM    549  HB2 GLN    36      17.770  67.783  50.945  1.00  0.00           H  
ATOM    550  HB3 GLN    36      18.227  68.841  52.185  1.00  0.00           H  
ATOM    551  HG2 GLN    36      18.512  69.233  49.086  1.00  0.00           H  
ATOM    552  HG3 GLN    36      17.323  69.819  50.043  1.00  0.00           H  
ATOM    553 HE21 GLN    36      20.118  72.332  49.246  1.00  0.00           H  
ATOM    554 HE22 GLN    36      18.953  71.326  48.339  1.00  0.00           H  
ATOM    555  N   THR    37      20.199  65.511  52.124  1.00  0.00           N  
ATOM    556  CA  THR    37      20.187  64.390  53.072  1.00  0.00           C  
ATOM    557  C   THR    37      21.372  63.425  52.815  1.00  0.00           C  
ATOM    558  O   THR    37      21.731  63.198  51.665  1.00  0.00           O  
ATOM    559  CB  THR    37      18.874  63.573  53.090  1.00  0.00           C  
ATOM    560  CG2 THR    37      18.875  62.535  54.187  1.00  0.00           C  
ATOM    561  OG1 THR    37      17.843  64.350  53.438  1.00  0.00           O  
ATOM    562  H   THR    37      20.476  65.286  51.179  1.00  0.00           H  
ATOM    563  HA  THR    37      20.294  64.777  54.086  1.00  0.00           H  
ATOM    564  HB  THR    37      18.688  63.100  52.126  1.00  0.00           H  
ATOM    565  HG1 THR    37      17.628  64.913  52.691  1.00  0.00           H  
ATOM    566 HG21 THR    37      19.301  62.999  55.077  1.00  0.00           H  
ATOM    567 HG22 THR    37      17.874  62.156  54.388  1.00  0.00           H  
ATOM    568 HG23 THR    37      19.546  61.725  53.899  1.00  0.00           H  
ATOM    569  N   PHE    38      21.906  62.757  53.819  1.00  0.00           N  
ATOM    570  CA  PHE    38      22.977  61.743  53.657  1.00  0.00           C  
ATOM    571  C   PHE    38      22.832  60.517  54.551  1.00  0.00           C  
ATOM    572  O   PHE    38      22.023  60.452  55.553  1.00  0.00           O  
ATOM    573  CB  PHE    38      24.359  62.515  53.798  1.00  0.00           C  
ATOM    574  CG  PHE    38      24.951  62.393  55.202  1.00  0.00           C  
ATOM    575  CD1 PHE    38      25.730  61.205  55.520  1.00  0.00           C  
ATOM    576  CD2 PHE    38      24.792  63.380  56.169  1.00  0.00           C  
ATOM    577  CE1 PHE    38      26.428  61.182  56.762  1.00  0.00           C  
ATOM    578  CE2 PHE    38      25.533  63.351  57.306  1.00  0.00           C  
ATOM    579  CZ  PHE    38      26.388  62.297  57.652  1.00  0.00           C  
ATOM    580  H   PHE    38      21.514  62.969  54.725  1.00  0.00           H  
ATOM    581  HA  PHE    38      22.983  61.361  52.636  1.00  0.00           H  
ATOM    582  HB2 PHE    38      25.002  62.113  53.015  1.00  0.00           H  
ATOM    583  HB3 PHE    38      24.188  63.534  53.451  1.00  0.00           H  
ATOM    584  HD1 PHE    38      25.898  60.360  54.869  1.00  0.00           H  
ATOM    585  HD2 PHE    38      24.204  64.248  55.911  1.00  0.00           H  
ATOM    586  HE1 PHE    38      27.091  60.354  56.962  1.00  0.00           H  
ATOM    587  HE2 PHE    38      25.531  64.181  57.997  1.00  0.00           H  
ATOM    588  HZ  PHE    38      26.989  62.394  58.544  1.00  0.00           H  
ATOM    589  N   SER    39      23.516  59.430  54.174  1.00  0.00           N  
ATOM    590  CA  SER    39      23.617  58.181  54.856  1.00  0.00           C  
ATOM    591  C   SER    39      25.066  57.420  54.835  1.00  0.00           C  
ATOM    592  O   SER    39      25.881  57.826  54.027  1.00  0.00           O  
ATOM    593  CB  SER    39      22.551  57.288  54.205  1.00  0.00           C  
ATOM    594  OG  SER    39      22.431  56.110  54.957  1.00  0.00           O  
ATOM    595  H   SER    39      24.115  59.465  53.361  1.00  0.00           H  
ATOM    596  HA  SER    39      23.351  58.373  55.895  1.00  0.00           H  
ATOM    597  HB2 SER    39      21.622  57.851  54.114  1.00  0.00           H  
ATOM    598  HB3 SER    39      22.973  56.911  53.273  1.00  0.00           H  
ATOM    599  HG  SER    39      21.797  56.310  55.649  1.00  0.00           H  
ATOM    600  N   LEU    40      25.278  56.432  55.690  1.00  0.00           N  
ATOM    601  CA  LEU    40      26.548  55.719  56.014  1.00  0.00           C  
ATOM    602  C   LEU    40      26.498  54.345  56.605  1.00  0.00           C  
ATOM    603  O   LEU    40      25.758  53.926  57.491  1.00  0.00           O  
ATOM    604  CB  LEU    40      27.514  56.657  56.931  1.00  0.00           C  
ATOM    605  CG  LEU    40      27.404  56.510  58.496  1.00  0.00           C  
ATOM    606  CD1 LEU    40      28.488  55.466  58.953  1.00  0.00           C  
ATOM    607  CD2 LEU    40      27.729  57.786  59.239  1.00  0.00           C  
ATOM    608  H   LEU    40      24.440  56.257  56.225  1.00  0.00           H  
ATOM    609  HA  LEU    40      27.106  55.773  55.079  1.00  0.00           H  
ATOM    610  HB2 LEU    40      28.563  56.569  56.646  1.00  0.00           H  
ATOM    611  HB3 LEU    40      27.113  57.635  56.668  1.00  0.00           H  
ATOM    612  HG  LEU    40      26.454  56.134  58.875  1.00  0.00           H  
ATOM    613 HD11 LEU    40      28.256  54.546  58.416  1.00  0.00           H  
ATOM    614 HD12 LEU    40      29.448  55.847  58.605  1.00  0.00           H  
ATOM    615 HD13 LEU    40      28.555  55.359  60.035  1.00  0.00           H  
ATOM    616 HD21 LEU    40      28.730  58.160  59.024  1.00  0.00           H  
ATOM    617 HD22 LEU    40      27.145  58.589  58.789  1.00  0.00           H  
ATOM    618 HD23 LEU    40      27.402  57.757  60.279  1.00  0.00           H  
ATOM    619  N   LYS    41      27.350  53.542  55.980  1.00  0.00           N  
ATOM    620  CA  LYS    41      27.635  52.152  56.312  1.00  0.00           C  
ATOM    621  C   LYS    41      29.197  51.968  56.671  1.00  0.00           C  
ATOM    622  O   LYS    41      30.044  52.716  56.156  1.00  0.00           O  
ATOM    623  CB  LYS    41      27.205  51.086  55.294  1.00  0.00           C  
ATOM    624  CG  LYS    41      25.661  51.012  55.168  1.00  0.00           C  
ATOM    625  CD  LYS    41      25.149  49.705  54.483  1.00  0.00           C  
ATOM    626  CE  LYS    41      23.600  49.678  54.266  1.00  0.00           C  
ATOM    627  NZ  LYS    41      23.239  48.334  53.815  1.00  0.00           N1+
ATOM    628  H   LYS    41      27.755  53.896  55.125  1.00  0.00           H  
ATOM    629  HA  LYS    41      27.087  51.912  57.223  1.00  0.00           H  
ATOM    630  HB2 LYS    41      27.559  51.374  54.304  1.00  0.00           H  
ATOM    631  HB3 LYS    41      27.706  50.149  55.536  1.00  0.00           H  
ATOM    632  HG2 LYS    41      25.185  51.064  56.147  1.00  0.00           H  
ATOM    633  HG3 LYS    41      25.373  51.863  54.551  1.00  0.00           H  
ATOM    634  HD2 LYS    41      25.712  49.634  53.553  1.00  0.00           H  
ATOM    635  HD3 LYS    41      25.331  48.828  55.104  1.00  0.00           H  
ATOM    636  HE2 LYS    41      23.239  49.843  55.281  1.00  0.00           H  
ATOM    637  HE3 LYS    41      23.242  50.512  53.663  1.00  0.00           H  
ATOM    638  HZ1 LYS    41      23.321  48.177  52.820  1.00  0.00           H  
ATOM    639  HZ2 LYS    41      23.700  47.551  54.257  1.00  0.00           H  
ATOM    640  HZ3 LYS    41      22.310  48.113  54.144  1.00  0.00           H  
ATOM    641  N   HIP    42      29.518  50.960  57.561  1.00  0.00           N  
ATOM    642  CA  HIP    42      30.973  50.723  57.932  1.00  0.00           C  
ATOM    643  C   HIP    42      31.201  49.293  58.307  1.00  0.00           C  
ATOM    644  O   HIP    42      30.243  48.564  58.679  1.00  0.00           O  
ATOM    645  CB  HIP    42      31.330  51.643  59.189  1.00  0.00           C  
ATOM    646  CG  HIP    42      30.603  51.426  60.438  1.00  0.00           C  
ATOM    647  CD2 HIP    42      29.767  52.378  60.975  1.00  0.00           C  
ATOM    648  ND1 HIP    42      30.676  50.436  61.390  1.00  0.00           N1+
ATOM    649  CE1 HIP    42      29.796  50.700  62.400  1.00  0.00           C  
ATOM    650  NE2 HIP    42      29.296  51.925  62.193  1.00  0.00           N  
ATOM    651  H   HIP    42      28.757  50.417  57.944  1.00  0.00           H  
ATOM    652  HA  HIP    42      31.571  50.904  57.039  1.00  0.00           H  
ATOM    653  HB2 HIP    42      32.398  51.541  59.382  1.00  0.00           H  
ATOM    654  HB3 HIP    42      31.301  52.706  58.948  1.00  0.00           H  
ATOM    655  HD1 HIP    42      31.194  49.572  61.315  1.00  0.00           H  
ATOM    656  HD2 HIP    42      29.369  53.267  60.509  1.00  0.00           H  
ATOM    657  HE1 HIP    42      29.622  50.054  63.248  1.00  0.00           H  
ATOM    658  HE2 HIP    42      28.734  52.478  62.825  1.00  0.00           H  
ATOM    659  N   SER    43      32.451  48.889  58.226  1.00  0.00           N  
ATOM    660  CA  SER    43      32.823  47.492  58.742  1.00  0.00           C  
ATOM    661  C   SER    43      32.543  47.366  60.266  1.00  0.00           C  
ATOM    662  O   SER    43      32.715  48.367  61.012  1.00  0.00           O  
ATOM    663  CB  SER    43      34.345  47.337  58.490  1.00  0.00           C  
ATOM    664  OG  SER    43      34.562  46.018  58.650  1.00  0.00           O  
ATOM    665  H   SER    43      33.093  49.530  57.783  1.00  0.00           H  
ATOM    666  HA  SER    43      32.294  46.713  58.193  1.00  0.00           H  
ATOM    667  HB2 SER    43      34.585  47.627  57.467  1.00  0.00           H  
ATOM    668  HB3 SER    43      34.965  47.870  59.211  1.00  0.00           H  
ATOM    669  HG  SER    43      34.631  45.663  57.761  1.00  0.00           H  
ATOM    670  N   GLU    44      32.209  46.209  60.730  1.00  0.00           N  
ATOM    671  CA  GLU    44      31.972  45.982  62.218  1.00  0.00           C  
ATOM    672  C   GLU    44      33.287  46.269  62.973  1.00  0.00           C  
ATOM    673  O   GLU    44      33.326  46.652  64.191  1.00  0.00           O  
ATOM    674  CB  GLU    44      31.478  44.518  62.482  1.00  0.00           C  
ATOM    675  CG  GLU    44      32.495  43.413  62.003  1.00  0.00           C  
ATOM    676  CD  GLU    44      31.824  42.315  61.183  1.00  0.00           C  
ATOM    677  OE1 GLU    44      30.655  41.996  61.471  1.00  0.00           O  
ATOM    678  OE2 GLU    44      32.494  41.735  60.327  1.00  0.00           O1-
ATOM    679  H   GLU    44      32.049  45.413  60.129  1.00  0.00           H  
ATOM    680  HA  GLU    44      31.170  46.635  62.563  1.00  0.00           H  
ATOM    681  HB2 GLU    44      31.385  44.531  63.568  1.00  0.00           H  
ATOM    682  HB3 GLU    44      30.476  44.456  62.058  1.00  0.00           H  
ATOM    683  HG2 GLU    44      33.239  43.935  61.402  1.00  0.00           H  
ATOM    684  HG3 GLU    44      32.967  42.985  62.888  1.00  0.00           H  
ATOM    685  N   HIP    45      34.468  46.431  62.357  1.00  0.00           N  
ATOM    686  CA  HIP    45      35.808  46.904  62.853  1.00  0.00           C  
ATOM    687  C   HIP    45      36.035  48.444  62.978  1.00  0.00           C  
ATOM    688  O   HIP    45      37.140  48.861  63.385  1.00  0.00           O  
ATOM    689  CB  HIP    45      36.870  46.333  61.879  1.00  0.00           C  
ATOM    690  CG  HIP    45      36.810  44.903  61.418  1.00  0.00           C  
ATOM    691  CD2 HIP    45      36.384  43.846  62.110  1.00  0.00           C  
ATOM    692  ND1 HIP    45      37.472  44.497  60.329  1.00  0.00           N1+
ATOM    693  CE1 HIP    45      37.343  43.215  60.162  1.00  0.00           C  
ATOM    694  NE2 HIP    45      36.748  42.746  61.294  1.00  0.00           N  
ATOM    695  H   HIP    45      34.368  46.428  61.352  1.00  0.00           H  
ATOM    696  HA  HIP    45      36.009  46.555  63.866  1.00  0.00           H  
ATOM    697  HB2 HIP    45      36.799  47.050  61.060  1.00  0.00           H  
ATOM    698  HB3 HIP    45      37.818  46.625  62.330  1.00  0.00           H  
ATOM    699  HD1 HIP    45      37.872  45.141  59.662  1.00  0.00           H  
ATOM    700  HD2 HIP    45      36.000  43.814  63.119  1.00  0.00           H  
ATOM    701  HE1 HIP    45      37.604  42.621  59.298  1.00  0.00           H  
ATOM    702  HE2 HIP    45      36.613  41.757  61.451  1.00  0.00           H  
ATOM    703  N   VAL    46      35.135  49.277  62.566  1.00  0.00           N  
ATOM    704  CA  VAL    46      35.135  50.703  62.566  1.00  0.00           C  
ATOM    705  C   VAL    46      33.861  51.171  63.296  1.00  0.00           C  
ATOM    706  O   VAL    46      32.834  50.552  63.217  1.00  0.00           O  
ATOM    707  CB  VAL    46      35.289  51.228  61.147  1.00  0.00           C  
ATOM    708  CG1 VAL    46      35.303  52.798  61.000  1.00  0.00           C  
ATOM    709  CG2 VAL    46      36.556  50.682  60.383  1.00  0.00           C  
ATOM    710  H   VAL    46      34.218  48.908  62.359  1.00  0.00           H  
ATOM    711  HA  VAL    46      36.029  51.044  63.088  1.00  0.00           H  
ATOM    712  HB  VAL    46      34.466  50.909  60.508  1.00  0.00           H  
ATOM    713 HG11 VAL    46      34.430  53.246  61.475  1.00  0.00           H  
ATOM    714 HG12 VAL    46      36.168  53.194  61.532  1.00  0.00           H  
ATOM    715 HG13 VAL    46      35.324  53.030  59.935  1.00  0.00           H  
ATOM    716 HG21 VAL    46      36.671  51.300  59.493  1.00  0.00           H  
ATOM    717 HG22 VAL    46      37.431  50.837  61.016  1.00  0.00           H  
ATOM    718 HG23 VAL    46      36.471  49.607  60.220  1.00  0.00           H  
ATOM    719  N   TRP    47      33.844  52.463  63.825  1.00  0.00           N  
ATOM    720  CA  TRP    47      32.749  53.235  64.322  1.00  0.00           C  
ATOM    721  C   TRP    47      32.832  54.688  63.905  1.00  0.00           C  
ATOM    722  O   TRP    47      33.936  55.235  63.572  1.00  0.00           O  
ATOM    723  CB  TRP    47      32.663  53.019  65.909  1.00  0.00           C  
ATOM    724  CG  TRP    47      32.674  51.638  66.330  1.00  0.00           C  
ATOM    725  CD1 TRP    47      31.510  50.970  66.640  1.00  0.00           C  
ATOM    726  CD2 TRP    47      33.723  50.660  66.592  1.00  0.00           C  
ATOM    727  CE2 TRP    47      33.148  49.381  66.959  1.00  0.00           C  
ATOM    728  CE3 TRP    47      35.157  50.668  66.396  1.00  0.00           C  
ATOM    729  NE1 TRP    47      31.814  49.725  67.153  1.00  0.00           N  
ATOM    730  CZ2 TRP    47      33.921  48.262  67.073  1.00  0.00           C  
ATOM    731  CZ3 TRP    47      35.965  49.538  66.593  1.00  0.00           C  
ATOM    732  CH2 TRP    47      35.363  48.370  67.036  1.00  0.00           C  
ATOM    733  H   TRP    47      34.705  52.990  63.845  1.00  0.00           H  
ATOM    734  HA  TRP    47      31.878  52.739  63.894  1.00  0.00           H  
ATOM    735  HB2 TRP    47      33.487  53.462  66.469  1.00  0.00           H  
ATOM    736  HB3 TRP    47      31.814  53.502  66.392  1.00  0.00           H  
ATOM    737  HD1 TRP    47      30.522  51.399  66.564  1.00  0.00           H  
ATOM    738  HE1 TRP    47      31.140  49.031  67.444  1.00  0.00           H  
ATOM    739  HE3 TRP    47      35.566  51.618  66.085  1.00  0.00           H  
ATOM    740  HZ2 TRP    47      33.465  47.332  67.379  1.00  0.00           H  
ATOM    741  HZ3 TRP    47      37.041  49.618  66.545  1.00  0.00           H  
ATOM    742  HH2 TRP    47      36.029  47.557  67.286  1.00  0.00           H  
ATOM    743  N   VAL    48      31.684  55.359  63.878  1.00  0.00           N  
ATOM    744  CA  VAL    48      31.431  56.672  63.305  1.00  0.00           C  
ATOM    745  C   VAL    48      30.418  57.456  64.228  1.00  0.00           C  
ATOM    746  O   VAL    48      29.367  56.927  64.620  1.00  0.00           O  
ATOM    747  CB  VAL    48      30.977  56.723  61.792  1.00  0.00           C  
ATOM    748  CG1 VAL    48      31.179  58.088  61.240  1.00  0.00           C  
ATOM    749  CG2 VAL    48      31.692  55.611  60.927  1.00  0.00           C  
ATOM    750  H   VAL    48      30.906  54.787  64.176  1.00  0.00           H  
ATOM    751  HA  VAL    48      32.384  57.200  63.303  1.00  0.00           H  
ATOM    752  HB  VAL    48      29.940  56.411  61.665  1.00  0.00           H  
ATOM    753 HG11 VAL    48      31.049  58.029  60.160  1.00  0.00           H  
ATOM    754 HG12 VAL    48      30.394  58.759  61.588  1.00  0.00           H  
ATOM    755 HG13 VAL    48      32.182  58.410  61.519  1.00  0.00           H  
ATOM    756 HG21 VAL    48      31.378  55.714  59.888  1.00  0.00           H  
ATOM    757 HG22 VAL    48      32.763  55.682  61.116  1.00  0.00           H  
ATOM    758 HG23 VAL    48      31.309  54.648  61.263  1.00  0.00           H  
ATOM    759  N   GLU    49      30.625  58.766  64.467  1.00  0.00           N  
ATOM    760  CA  GLU    49      29.763  59.853  64.989  1.00  0.00           C  
ATOM    761  C   GLU    49      29.401  60.796  63.821  1.00  0.00           C  
ATOM    762  O   GLU    49      30.209  61.140  62.998  1.00  0.00           O  
ATOM    763  CB  GLU    49      30.525  60.616  66.069  1.00  0.00           C  
ATOM    764  CG  GLU    49      30.627  59.915  67.414  1.00  0.00           C  
ATOM    765  CD  GLU    49      31.620  60.593  68.324  1.00  0.00           C  
ATOM    766  OE1 GLU    49      31.160  61.221  69.308  1.00  0.00           O  
ATOM    767  OE2 GLU    49      32.847  60.565  68.077  1.00  0.00           O1-
ATOM    768  H   GLU    49      31.525  59.137  64.198  1.00  0.00           H  
ATOM    769  HA  GLU    49      28.900  59.431  65.503  1.00  0.00           H  
ATOM    770  HB2 GLU    49      31.531  60.796  65.690  1.00  0.00           H  
ATOM    771  HB3 GLU    49      30.014  61.568  66.214  1.00  0.00           H  
ATOM    772  HG2 GLU    49      29.683  59.784  67.943  1.00  0.00           H  
ATOM    773  HG3 GLU    49      30.961  58.917  67.131  1.00  0.00           H  
ATOM    774  N   VAL    50      28.154  61.368  63.942  1.00  0.00           N  
ATOM    775  CA  VAL    50      27.783  62.581  63.192  1.00  0.00           C  
ATOM    776  C   VAL    50      27.368  63.675  64.101  1.00  0.00           C  
ATOM    777  O   VAL    50      26.855  63.501  65.190  1.00  0.00           O  
ATOM    778  CB  VAL    50      26.699  62.172  62.160  1.00  0.00           C  
ATOM    779  CG1 VAL    50      26.329  63.465  61.343  1.00  0.00           C  
ATOM    780  CG2 VAL    50      27.158  61.111  61.180  1.00  0.00           C  
ATOM    781  H   VAL    50      27.613  61.095  64.750  1.00  0.00           H  
ATOM    782  HA  VAL    50      28.660  62.885  62.622  1.00  0.00           H  
ATOM    783  HB  VAL    50      25.816  61.802  62.681  1.00  0.00           H  
ATOM    784 HG11 VAL    50      25.803  63.131  60.449  1.00  0.00           H  
ATOM    785 HG12 VAL    50      25.575  64.013  61.908  1.00  0.00           H  
ATOM    786 HG13 VAL    50      27.096  64.039  60.823  1.00  0.00           H  
ATOM    787 HG21 VAL    50      27.467  60.153  61.598  1.00  0.00           H  
ATOM    788 HG22 VAL    50      26.354  60.740  60.545  1.00  0.00           H  
ATOM    789 HG23 VAL    50      27.998  61.558  60.648  1.00  0.00           H  
ATOM    790  N   VAL    51      27.670  64.919  63.738  1.00  0.00           N  
ATOM    791  CA  VAL    51      27.493  66.246  64.333  1.00  0.00           C  
ATOM    792  C   VAL    51      26.892  67.181  63.316  1.00  0.00           C  
ATOM    793  O   VAL    51      27.442  67.263  62.226  1.00  0.00           O  
ATOM    794  CB  VAL    51      28.738  66.856  65.034  1.00  0.00           C  
ATOM    795  CG1 VAL    51      28.632  68.326  65.400  1.00  0.00           C  
ATOM    796  CG2 VAL    51      28.925  66.081  66.289  1.00  0.00           C  
ATOM    797  H   VAL    51      28.252  64.988  62.915  1.00  0.00           H  
ATOM    798  HA  VAL    51      26.700  66.248  65.081  1.00  0.00           H  
ATOM    799  HB  VAL    51      29.601  66.618  64.413  1.00  0.00           H  
ATOM    800 HG11 VAL    51      27.677  68.555  65.873  1.00  0.00           H  
ATOM    801 HG12 VAL    51      29.367  68.517  66.182  1.00  0.00           H  
ATOM    802 HG13 VAL    51      28.911  68.951  64.552  1.00  0.00           H  
ATOM    803 HG21 VAL    51      27.986  66.241  66.818  1.00  0.00           H  
ATOM    804 HG22 VAL    51      29.061  65.018  66.087  1.00  0.00           H  
ATOM    805 HG23 VAL    51      29.711  66.521  66.903  1.00  0.00           H  
ATOM    806  N   ARG    52      25.817  67.768  63.769  1.00  0.00           N  
ATOM    807  CA  ARG    52      25.319  68.982  63.071  1.00  0.00           C  
ATOM    808  C   ARG    52      24.746  69.954  64.024  1.00  0.00           C  
ATOM    809  O   ARG    52      24.124  69.533  64.982  1.00  0.00           O  
ATOM    810  CB  ARG    52      24.479  68.599  61.884  1.00  0.00           C  
ATOM    811  CG  ARG    52      23.206  67.874  62.180  1.00  0.00           C  
ATOM    812  CD  ARG    52      22.149  68.017  61.137  1.00  0.00           C  
ATOM    813  NE  ARG    52      21.368  69.212  61.247  1.00  0.00           N  
ATOM    814  CZ  ARG    52      20.985  69.968  60.217  1.00  0.00           C  
ATOM    815  NH1 ARG    52      21.166  69.642  58.977  1.00  0.00           N1+
ATOM    816  NH2 ARG    52      20.221  71.037  60.361  1.00  0.00           N  
ATOM    817  H   ARG    52      25.520  67.614  64.721  1.00  0.00           H  
ATOM    818  HA  ARG    52      26.296  69.434  62.895  1.00  0.00           H  
ATOM    819  HB2 ARG    52      24.187  69.481  61.315  1.00  0.00           H  
ATOM    820  HB3 ARG    52      25.139  68.015  61.243  1.00  0.00           H  
ATOM    821  HG2 ARG    52      23.358  66.809  62.357  1.00  0.00           H  
ATOM    822  HG3 ARG    52      22.705  68.249  63.073  1.00  0.00           H  
ATOM    823  HD2 ARG    52      22.693  68.097  60.196  1.00  0.00           H  
ATOM    824  HD3 ARG    52      21.572  67.111  60.950  1.00  0.00           H  
ATOM    825  HE  ARG    52      20.947  69.397  62.146  1.00  0.00           H  
ATOM    826 HH11 ARG    52      21.776  68.862  58.779  1.00  0.00           H  
ATOM    827 HH12 ARG    52      20.972  70.304  58.240  1.00  0.00           H  
ATOM    828 HH21 ARG    52      19.996  71.284  61.315  1.00  0.00           H  
ATOM    829 HH22 ARG    52      19.802  71.531  59.585  1.00  0.00           H  
ATOM    830  N   ASP    53      24.989  71.247  63.908  1.00  0.00           N  
ATOM    831  CA  ASP    53      24.573  72.330  64.860  1.00  0.00           C  
ATOM    832  C   ASP    53      25.080  72.145  66.281  1.00  0.00           C  
ATOM    833  O   ASP    53      24.354  72.388  67.257  1.00  0.00           O  
ATOM    834  CB  ASP    53      23.009  72.520  64.803  1.00  0.00           C  
ATOM    835  CG  ASP    53      22.691  73.120  63.464  1.00  0.00           C  
ATOM    836  OD1 ASP    53      23.347  74.108  62.954  1.00  0.00           O  
ATOM    837  OD2 ASP    53      21.721  72.575  62.885  1.00  0.00           O1-
ATOM    838  H   ASP    53      25.408  71.450  63.011  1.00  0.00           H  
ATOM    839  HA  ASP    53      25.045  73.201  64.403  1.00  0.00           H  
ATOM    840  HB2 ASP    53      22.572  71.545  65.019  1.00  0.00           H  
ATOM    841  HB3 ASP    53      22.758  73.272  65.551  1.00  0.00           H  
ATOM    842  N   GLY    54      26.403  71.768  66.464  1.00  0.00           N  
ATOM    843  CA  GLY    54      27.075  71.784  67.775  1.00  0.00           C  
ATOM    844  C   GLY    54      26.768  70.440  68.480  1.00  0.00           C  
ATOM    845  O   GLY    54      27.714  69.946  69.196  1.00  0.00           O  
ATOM    846  H   GLY    54      26.999  71.656  65.656  1.00  0.00           H  
ATOM    847  HA2 GLY    54      28.159  71.874  67.716  1.00  0.00           H  
ATOM    848  HA3 GLY    54      26.701  72.548  68.457  1.00  0.00           H  
ATOM    849  N   GLU    55      25.642  69.876  68.323  1.00  0.00           N  
ATOM    850  CA  GLU    55      25.232  68.554  68.798  1.00  0.00           C  
ATOM    851  C   GLU    55      25.597  67.327  67.937  1.00  0.00           C  
ATOM    852  O   GLU    55      25.422  67.307  66.752  1.00  0.00           O  
ATOM    853  CB  GLU    55      23.688  68.587  68.865  1.00  0.00           C  
ATOM    854  CG  GLU    55      23.028  69.777  69.608  1.00  0.00           C  
ATOM    855  CD  GLU    55      23.721  69.983  70.943  1.00  0.00           C  
ATOM    856  OE1 GLU    55      24.221  68.993  71.549  1.00  0.00           O  
ATOM    857  OE2 GLU    55      23.719  71.138  71.436  1.00  0.00           O1-
ATOM    858  H   GLU    55      24.991  70.380  67.738  1.00  0.00           H  
ATOM    859  HA  GLU    55      25.581  68.357  69.812  1.00  0.00           H  
ATOM    860  HB2 GLU    55      23.306  68.539  67.845  1.00  0.00           H  
ATOM    861  HB3 GLU    55      23.279  67.740  69.416  1.00  0.00           H  
ATOM    862  HG2 GLU    55      23.003  70.656  68.963  1.00  0.00           H  
ATOM    863  HG3 GLU    55      21.974  69.566  69.792  1.00  0.00           H  
ATOM    864  N   ALA    56      25.899  66.252  68.641  1.00  0.00           N  
ATOM    865  CA  ALA    56      25.945  64.878  68.087  1.00  0.00           C  
ATOM    866  C   ALA    56      24.595  64.204  67.892  1.00  0.00           C  
ATOM    867  O   ALA    56      23.727  64.070  68.708  1.00  0.00           O  
ATOM    868  CB  ALA    56      26.837  64.032  68.978  1.00  0.00           C  
ATOM    869  H   ALA    56      26.140  66.316  69.620  1.00  0.00           H  
ATOM    870  HA  ALA    56      26.486  64.859  67.142  1.00  0.00           H  
ATOM    871  HB1 ALA    56      27.662  64.634  69.358  1.00  0.00           H  
ATOM    872  HB2 ALA    56      26.232  63.755  69.842  1.00  0.00           H  
ATOM    873  HB3 ALA    56      27.139  63.136  68.435  1.00  0.00           H  
ATOM    874  N   GLU    57      24.327  63.645  66.660  1.00  0.00           N  
ATOM    875  CA  GLU    57      23.083  63.031  66.173  1.00  0.00           C  
ATOM    876  C   GLU    57      22.979  61.618  66.758  1.00  0.00           C  
ATOM    877  O   GLU    57      24.031  61.020  67.109  1.00  0.00           O  
ATOM    878  CB  GLU    57      23.167  62.887  64.643  1.00  0.00           C  
ATOM    879  CG  GLU    57      22.728  64.160  63.913  1.00  0.00           C  
ATOM    880  CD  GLU    57      21.165  64.332  64.028  1.00  0.00           C  
ATOM    881  OE1 GLU    57      20.427  63.732  63.225  1.00  0.00           O  
ATOM    882  OE2 GLU    57      20.603  65.034  64.987  1.00  0.00           O1-
ATOM    883  H   GLU    57      25.019  63.755  65.932  1.00  0.00           H  
ATOM    884  HA  GLU    57      22.227  63.632  66.480  1.00  0.00           H  
ATOM    885  HB2 GLU    57      24.147  62.633  64.238  1.00  0.00           H  
ATOM    886  HB3 GLU    57      22.480  62.090  64.358  1.00  0.00           H  
ATOM    887  HG2 GLU    57      23.242  64.986  64.406  1.00  0.00           H  
ATOM    888  HG3 GLU    57      22.974  64.083  62.854  1.00  0.00           H  
ATOM    889  N   GLU    58      21.746  61.040  66.770  1.00  0.00           N  
ATOM    890  CA  GLU    58      21.714  59.549  66.901  1.00  0.00           C  
ATOM    891  C   GLU    58      22.362  58.825  65.693  1.00  0.00           C  
ATOM    892  O   GLU    58      22.060  59.165  64.597  1.00  0.00           O  
ATOM    893  CB  GLU    58      20.329  58.965  67.101  1.00  0.00           C  
ATOM    894  CG  GLU    58      20.237  57.450  67.246  1.00  0.00           C  
ATOM    895  CD  GLU    58      18.832  56.946  67.529  1.00  0.00           C  
ATOM    896  OE1 GLU    58      18.015  56.987  66.590  1.00  0.00           O  
ATOM    897  OE2 GLU    58      18.631  56.396  68.646  1.00  0.00           O1-
ATOM    898  H   GLU    58      20.887  61.547  66.610  1.00  0.00           H  
ATOM    899  HA  GLU    58      22.325  59.293  67.766  1.00  0.00           H  
ATOM    900  HB2 GLU    58      19.766  59.509  67.859  1.00  0.00           H  
ATOM    901  HB3 GLU    58      19.796  59.063  66.155  1.00  0.00           H  
ATOM    902  HG2 GLU    58      20.523  56.865  66.373  1.00  0.00           H  
ATOM    903  HG3 GLU    58      20.915  57.127  68.036  1.00  0.00           H  
ATOM    904  N   VAL    59      23.130  57.776  66.015  1.00  0.00           N  
ATOM    905  CA  VAL    59      23.764  56.918  65.043  1.00  0.00           C  
ATOM    906  C   VAL    59      23.694  55.390  65.341  1.00  0.00           C  
ATOM    907  O   VAL    59      24.206  54.564  64.568  1.00  0.00           O  
ATOM    908  CB  VAL    59      25.169  57.392  64.708  1.00  0.00           C  
ATOM    909  CG1 VAL    59      25.207  58.834  64.039  1.00  0.00           C  
ATOM    910  CG2 VAL    59      26.121  57.481  65.881  1.00  0.00           C  
ATOM    911  H   VAL    59      23.347  57.584  66.982  1.00  0.00           H  
ATOM    912  HA  VAL    59      23.187  56.977  64.121  1.00  0.00           H  
ATOM    913  HB  VAL    59      25.601  56.681  64.005  1.00  0.00           H  
ATOM    914 HG11 VAL    59      26.140  58.928  63.484  1.00  0.00           H  
ATOM    915 HG12 VAL    59      24.296  58.989  63.459  1.00  0.00           H  
ATOM    916 HG13 VAL    59      25.189  59.530  64.877  1.00  0.00           H  
ATOM    917 HG21 VAL    59      25.789  58.195  66.635  1.00  0.00           H  
ATOM    918 HG22 VAL    59      26.271  56.512  66.358  1.00  0.00           H  
ATOM    919 HG23 VAL    59      27.094  57.808  65.514  1.00  0.00           H  
ATOM    920  N   ALA    60      23.185  55.004  66.482  1.00  0.00           N  
ATOM    921  CA  ALA    60      23.075  53.605  66.973  1.00  0.00           C  
ATOM    922  C   ALA    60      22.501  52.672  65.908  1.00  0.00           C  
ATOM    923  O   ALA    60      21.705  52.991  65.077  1.00  0.00           O  
ATOM    924  CB  ALA    60      22.199  53.735  68.187  1.00  0.00           C  
ATOM    925  H   ALA    60      22.726  55.699  67.053  1.00  0.00           H  
ATOM    926  HA  ALA    60      24.091  53.317  67.245  1.00  0.00           H  
ATOM    927  HB1 ALA    60      21.771  52.789  68.520  1.00  0.00           H  
ATOM    928  HB2 ALA    60      22.823  54.053  69.023  1.00  0.00           H  
ATOM    929  HB3 ALA    60      21.483  54.536  68.002  1.00  0.00           H  
ATOM    930  N   THR    61      22.959  51.390  65.969  1.00  0.00           N  
ATOM    931  CA  THR    61      22.885  50.437  64.920  1.00  0.00           C  
ATOM    932  C   THR    61      21.499  50.018  64.508  1.00  0.00           C  
ATOM    933  O   THR    61      21.320  49.735  63.342  1.00  0.00           O  
ATOM    934  CB  THR    61      23.655  49.216  65.068  1.00  0.00           C  
ATOM    935  CG2 THR    61      23.167  48.246  66.123  1.00  0.00           C  
ATOM    936  OG1 THR    61      23.976  48.535  63.877  1.00  0.00           O  
ATOM    937  H   THR    61      23.531  51.230  66.786  1.00  0.00           H  
ATOM    938  HA  THR    61      23.269  51.018  64.082  1.00  0.00           H  
ATOM    939  HB  THR    61      24.642  49.489  65.439  1.00  0.00           H  
ATOM    940  HG1 THR    61      24.765  47.999  63.981  1.00  0.00           H  
ATOM    941 HG21 THR    61      22.244  47.692  65.949  1.00  0.00           H  
ATOM    942 HG22 THR    61      23.800  47.371  66.268  1.00  0.00           H  
ATOM    943 HG23 THR    61      23.073  48.738  67.091  1.00  0.00           H  
ATOM    944  N   ASN    62      20.539  50.011  65.463  1.00  0.00           N  
ATOM    945  CA  ASN    62      19.097  49.706  65.231  1.00  0.00           C  
ATOM    946  C   ASN    62      18.347  51.056  65.127  1.00  0.00           C  
ATOM    947  O   ASN    62      17.072  50.985  64.972  1.00  0.00           O  
ATOM    948  CB  ASN    62      18.522  48.836  66.322  1.00  0.00           C  
ATOM    949  CG  ASN    62      19.115  47.452  66.486  1.00  0.00           C  
ATOM    950  ND2 ASN    62      19.779  47.201  67.585  1.00  0.00           N  
ATOM    951  OD1 ASN    62      18.894  46.479  65.774  1.00  0.00           O  
ATOM    952  H   ASN    62      20.843  50.377  66.354  1.00  0.00           H  
ATOM    953  HA  ASN    62      19.093  49.151  64.293  1.00  0.00           H  
ATOM    954  HB2 ASN    62      18.498  49.323  67.297  1.00  0.00           H  
ATOM    955  HB3 ASN    62      17.436  48.744  66.316  1.00  0.00           H  
ATOM    956 HD21 ASN    62      20.246  46.306  67.590  1.00  0.00           H  
ATOM    957 HD22 ASN    62      20.142  47.980  68.115  1.00  0.00           H  
ATOM    958  N   GLY    63      18.872  52.246  65.292  1.00  0.00           N  
ATOM    959  CA  GLY    63      18.086  53.555  65.068  1.00  0.00           C  
ATOM    960  C   GLY    63      18.284  54.199  63.700  1.00  0.00           C  
ATOM    961  O   GLY    63      18.324  53.583  62.680  1.00  0.00           O  
ATOM    962  H   GLY    63      19.867  52.307  65.453  1.00  0.00           H  
ATOM    963  HA2 GLY    63      17.037  53.314  65.242  1.00  0.00           H  
ATOM    964  HA3 GLY    63      18.453  54.315  65.758  1.00  0.00           H  
ATOM    965  N   LYS    64      18.388  55.504  63.815  1.00  0.00           N  
ATOM    966  CA  LYS    64      18.596  56.578  62.777  1.00  0.00           C  
ATOM    967  C   LYS    64      19.739  56.177  61.822  1.00  0.00           C  
ATOM    968  O   LYS    64      20.861  55.888  62.318  1.00  0.00           O  
ATOM    969  CB  LYS    64      18.975  57.926  63.435  1.00  0.00           C  
ATOM    970  CG  LYS    64      18.442  59.112  62.626  1.00  0.00           C  
ATOM    971  CD  LYS    64      18.811  60.496  63.170  1.00  0.00           C  
ATOM    972  CE  LYS    64      18.090  61.661  62.283  1.00  0.00           C  
ATOM    973  NZ  LYS    64      17.872  62.816  63.177  1.00  0.00           N1+
ATOM    974  H   LYS    64      18.315  55.967  64.710  1.00  0.00           H  
ATOM    975  HA  LYS    64      17.632  56.713  62.286  1.00  0.00           H  
ATOM    976  HB2 LYS    64      18.554  57.996  64.438  1.00  0.00           H  
ATOM    977  HB3 LYS    64      20.036  58.089  63.625  1.00  0.00           H  
ATOM    978  HG2 LYS    64      18.954  58.993  61.671  1.00  0.00           H  
ATOM    979  HG3 LYS    64      17.377  59.059  62.401  1.00  0.00           H  
ATOM    980  HD2 LYS    64      18.347  60.527  64.157  1.00  0.00           H  
ATOM    981  HD3 LYS    64      19.888  60.661  63.199  1.00  0.00           H  
ATOM    982  HE2 LYS    64      18.623  61.871  61.356  1.00  0.00           H  
ATOM    983  HE3 LYS    64      17.110  61.331  61.938  1.00  0.00           H  
ATOM    984  HZ1 LYS    64      17.284  63.495  62.714  1.00  0.00           H  
ATOM    985  HZ2 LYS    64      17.419  62.501  64.023  1.00  0.00           H  
ATOM    986  HZ3 LYS    64      18.750  63.147  63.550  1.00  0.00           H  
ATOM    987  N   GLN    65      19.486  56.179  60.527  1.00  0.00           N  
ATOM    988  CA  GLN    65      20.349  55.667  59.394  1.00  0.00           C  
ATOM    989  C   GLN    65      20.310  56.694  58.187  1.00  0.00           C  
ATOM    990  O   GLN    65      20.846  56.431  57.075  1.00  0.00           O  
ATOM    991  CB  GLN    65      20.084  54.198  59.057  1.00  0.00           C  
ATOM    992  CG  GLN    65      18.917  53.885  58.233  1.00  0.00           C  
ATOM    993  CD  GLN    65      18.801  52.437  57.810  1.00  0.00           C  
ATOM    994  NE2 GLN    65      18.759  51.456  58.750  1.00  0.00           N  
ATOM    995  OE1 GLN    65      18.659  52.057  56.653  1.00  0.00           O  
ATOM    996  H   GLN    65      18.521  56.247  60.236  1.00  0.00           H  
ATOM    997  HA  GLN    65      21.340  55.832  59.818  1.00  0.00           H  
ATOM    998  HB2 GLN    65      20.943  53.816  58.505  1.00  0.00           H  
ATOM    999  HB3 GLN    65      20.009  53.646  59.994  1.00  0.00           H  
ATOM   1000  HG2 GLN    65      18.064  54.192  58.838  1.00  0.00           H  
ATOM   1001  HG3 GLN    65      19.071  54.467  57.324  1.00  0.00           H  
ATOM   1002 HE21 GLN    65      18.678  50.503  58.427  1.00  0.00           H  
ATOM   1003 HE22 GLN    65      18.943  51.651  59.723  1.00  0.00           H  
ATOM   1004  N   ARG    66      19.697  57.853  58.375  1.00  0.00           N  
ATOM   1005  CA  ARG    66      19.695  59.103  57.463  1.00  0.00           C  
ATOM   1006  C   ARG    66      19.769  60.341  58.287  1.00  0.00           C  
ATOM   1007  O   ARG    66      19.078  60.500  59.328  1.00  0.00           O  
ATOM   1008  CB  ARG    66      18.500  59.040  56.437  1.00  0.00           C  
ATOM   1009  CG  ARG    66      18.693  58.134  55.191  1.00  0.00           C  
ATOM   1010  CD  ARG    66      17.528  58.481  54.287  1.00  0.00           C  
ATOM   1011  NE  ARG    66      17.603  57.557  53.110  1.00  0.00           N  
ATOM   1012  CZ  ARG    66      16.961  57.809  51.972  1.00  0.00           C  
ATOM   1013  NH1 ARG    66      16.159  58.864  51.692  1.00  0.00           N1+
ATOM   1014  NH2 ARG    66      17.023  56.896  51.050  1.00  0.00           N  
ATOM   1015  H   ARG    66      19.301  58.043  59.284  1.00  0.00           H  
ATOM   1016  HA  ARG    66      20.590  59.197  56.849  1.00  0.00           H  
ATOM   1017  HB2 ARG    66      17.658  58.658  57.015  1.00  0.00           H  
ATOM   1018  HB3 ARG    66      18.312  60.052  56.077  1.00  0.00           H  
ATOM   1019  HG2 ARG    66      19.564  58.469  54.628  1.00  0.00           H  
ATOM   1020  HG3 ARG    66      18.696  57.047  55.265  1.00  0.00           H  
ATOM   1021  HD2 ARG    66      16.572  58.396  54.803  1.00  0.00           H  
ATOM   1022  HD3 ARG    66      17.626  59.513  53.951  1.00  0.00           H  
ATOM   1023  HE  ARG    66      17.915  56.616  53.305  1.00  0.00           H  
ATOM   1024 HH11 ARG    66      16.169  59.652  52.324  1.00  0.00           H  
ATOM   1025 HH12 ARG    66      16.034  58.918  50.692  1.00  0.00           H  
ATOM   1026 HH21 ARG    66      17.492  56.031  51.277  1.00  0.00           H  
ATOM   1027 HH22 ARG    66      16.479  56.853  50.200  1.00  0.00           H  
ATOM   1028  N   TRP    67      20.478  61.410  57.791  1.00  0.00           N  
ATOM   1029  CA  TRP    67      20.839  62.581  58.539  1.00  0.00           C  
ATOM   1030  C   TRP    67      20.796  63.763  57.593  1.00  0.00           C  
ATOM   1031  O   TRP    67      21.180  63.662  56.436  1.00  0.00           O  
ATOM   1032  CB  TRP    67      22.209  62.503  59.178  1.00  0.00           C  
ATOM   1033  CG  TRP    67      22.424  61.271  60.097  1.00  0.00           C  
ATOM   1034  CD1 TRP    67      21.940  61.181  61.326  1.00  0.00           C  
ATOM   1035  CD2 TRP    67      23.044  59.981  59.828  1.00  0.00           C  
ATOM   1036  CE2 TRP    67      22.815  59.147  60.970  1.00  0.00           C  
ATOM   1037  CE3 TRP    67      23.726  59.452  58.686  1.00  0.00           C  
ATOM   1038  NE1 TRP    67      22.235  59.932  61.891  1.00  0.00           N  
ATOM   1039  CZ2 TRP    67      23.176  57.776  60.896  1.00  0.00           C  
ATOM   1040  CZ3 TRP    67      24.065  58.103  58.710  1.00  0.00           C  
ATOM   1041  CH2 TRP    67      23.861  57.310  59.751  1.00  0.00           C  
ATOM   1042  H   TRP    67      20.840  61.278  56.857  1.00  0.00           H  
ATOM   1043  HA  TRP    67      19.984  62.660  59.210  1.00  0.00           H  
ATOM   1044  HB2 TRP    67      23.026  62.390  58.466  1.00  0.00           H  
ATOM   1045  HB3 TRP    67      22.265  63.419  59.765  1.00  0.00           H  
ATOM   1046  HD1 TRP    67      21.409  61.976  61.827  1.00  0.00           H  
ATOM   1047  HE1 TRP    67      22.101  59.646  62.850  1.00  0.00           H  
ATOM   1048  HE3 TRP    67      23.816  60.035  57.781  1.00  0.00           H  
ATOM   1049  HZ2 TRP    67      22.949  57.131  61.732  1.00  0.00           H  
ATOM   1050  HZ3 TRP    67      24.625  57.738  57.861  1.00  0.00           H  
ATOM   1051  HH2 TRP    67      24.135  56.272  59.634  1.00  0.00           H  
ATOM   1052  N   LEU    68      20.277  64.882  58.109  1.00  0.00           N  
ATOM   1053  CA  LEU    68      19.997  66.082  57.307  1.00  0.00           C  
ATOM   1054  C   LEU    68      21.259  67.009  57.182  1.00  0.00           C  
ATOM   1055  O   LEU    68      22.082  66.953  58.106  1.00  0.00           O  
ATOM   1056  CB  LEU    68      18.954  67.052  58.017  1.00  0.00           C  
ATOM   1057  CG  LEU    68      17.418  66.527  57.770  1.00  0.00           C  
ATOM   1058  CD1 LEU    68      16.485  67.494  58.431  1.00  0.00           C  
ATOM   1059  CD2 LEU    68      17.040  66.282  56.304  1.00  0.00           C  
ATOM   1060  H   LEU    68      20.147  64.977  59.106  1.00  0.00           H  
ATOM   1061  HA  LEU    68      19.731  65.823  56.282  1.00  0.00           H  
ATOM   1062  HB2 LEU    68      19.366  67.263  59.004  1.00  0.00           H  
ATOM   1063  HB3 LEU    68      18.967  68.047  57.573  1.00  0.00           H  
ATOM   1064  HG  LEU    68      17.393  65.539  58.229  1.00  0.00           H  
ATOM   1065 HD11 LEU    68      16.953  67.813  59.363  1.00  0.00           H  
ATOM   1066 HD12 LEU    68      16.464  68.420  57.858  1.00  0.00           H  
ATOM   1067 HD13 LEU    68      15.498  67.059  58.586  1.00  0.00           H  
ATOM   1068 HD21 LEU    68      17.390  67.181  55.796  1.00  0.00           H  
ATOM   1069 HD22 LEU    68      17.610  65.467  55.857  1.00  0.00           H  
ATOM   1070 HD23 LEU    68      15.977  66.134  56.112  1.00  0.00           H  
ATOM   1071  N   LEU    69      21.436  67.676  56.006  1.00  0.00           N  
ATOM   1072  CA  LEU    69      22.585  68.502  55.654  1.00  0.00           C  
ATOM   1073  C   LEU    69      22.277  70.014  55.763  1.00  0.00           C  
ATOM   1074  O   LEU    69      21.193  70.386  55.362  1.00  0.00           O  
ATOM   1075  CB  LEU    69      22.961  68.210  54.153  1.00  0.00           C  
ATOM   1076  CG  LEU    69      23.636  66.847  53.867  1.00  0.00           C  
ATOM   1077  CD1 LEU    69      23.678  66.508  52.360  1.00  0.00           C  
ATOM   1078  CD2 LEU    69      25.043  66.774  54.439  1.00  0.00           C  
ATOM   1079  H   LEU    69      20.640  67.550  55.397  1.00  0.00           H  
ATOM   1080  HA  LEU    69      23.457  68.257  56.260  1.00  0.00           H  
ATOM   1081  HB2 LEU    69      21.991  68.200  53.656  1.00  0.00           H  
ATOM   1082  HB3 LEU    69      23.567  69.017  53.740  1.00  0.00           H  
ATOM   1083  HG  LEU    69      23.107  66.022  54.344  1.00  0.00           H  
ATOM   1084 HD11 LEU    69      24.172  67.322  51.829  1.00  0.00           H  
ATOM   1085 HD12 LEU    69      24.241  65.600  52.145  1.00  0.00           H  
ATOM   1086 HD13 LEU    69      22.637  66.373  52.066  1.00  0.00           H  
ATOM   1087 HD21 LEU    69      25.412  65.749  54.439  1.00  0.00           H  
ATOM   1088 HD22 LEU    69      25.766  67.536  54.147  1.00  0.00           H  
ATOM   1089 HD23 LEU    69      24.925  66.897  55.516  1.00  0.00           H  
ATOM   1090  N   SER    70      23.293  70.749  56.279  1.00  0.00           N  
ATOM   1091  CA  SER    70      23.401  72.262  56.351  1.00  0.00           C  
ATOM   1092  C   SER    70      24.883  72.533  56.604  1.00  0.00           C  
ATOM   1093  O   SER    70      25.664  71.608  57.015  1.00  0.00           O  
ATOM   1094  CB  SER    70      22.569  72.722  57.560  1.00  0.00           C  
ATOM   1095  OG  SER    70      23.176  72.047  58.672  1.00  0.00           O  
ATOM   1096  H   SER    70      24.084  70.259  56.671  1.00  0.00           H  
ATOM   1097  HA  SER    70      23.183  72.708  55.381  1.00  0.00           H  
ATOM   1098  HB2 SER    70      22.639  73.805  57.660  1.00  0.00           H  
ATOM   1099  HB3 SER    70      21.515  72.488  57.406  1.00  0.00           H  
ATOM   1100  HG  SER    70      23.007  72.554  59.469  1.00  0.00           H  
ATOM   1101  N   PRO    71      25.341  73.814  56.503  1.00  0.00           N  
ATOM   1102  CA  PRO    71      26.737  74.294  56.804  1.00  0.00           C  
ATOM   1103  C   PRO    71      27.231  74.312  58.252  1.00  0.00           C  
ATOM   1104  O   PRO    71      27.987  75.190  58.672  1.00  0.00           O  
ATOM   1105  CB  PRO    71      26.818  75.675  56.244  1.00  0.00           C  
ATOM   1106  CG  PRO    71      25.600  75.775  55.225  1.00  0.00           C  
ATOM   1107  CD  PRO    71      24.584  74.932  56.015  1.00  0.00           C  
ATOM   1108  HA  PRO    71      27.284  73.621  56.143  1.00  0.00           H  
ATOM   1109  HB2 PRO    71      26.582  76.448  56.975  1.00  0.00           H  
ATOM   1110  HB3 PRO    71      27.736  75.977  55.740  1.00  0.00           H  
ATOM   1111  HG2 PRO    71      25.064  76.717  55.108  1.00  0.00           H  
ATOM   1112  HG3 PRO    71      25.931  75.397  54.258  1.00  0.00           H  
ATOM   1113  HD2 PRO    71      24.157  75.484  56.853  1.00  0.00           H  
ATOM   1114  HD3 PRO    71      23.741  74.579  55.421  1.00  0.00           H  
ATOM   1115  N   SER    72      26.863  73.258  58.994  1.00  0.00           N  
ATOM   1116  CA  SER    72      27.410  72.809  60.273  1.00  0.00           C  
ATOM   1117  C   SER    72      27.496  71.310  60.454  1.00  0.00           C  
ATOM   1118  O   SER    72      27.951  70.883  61.484  1.00  0.00           O  
ATOM   1119  CB  SER    72      26.561  73.467  61.353  1.00  0.00           C  
ATOM   1120  OG  SER    72      25.215  72.867  61.392  1.00  0.00           O  
ATOM   1121  H   SER    72      26.216  72.649  58.514  1.00  0.00           H  
ATOM   1122  HA  SER    72      28.432  73.173  60.383  1.00  0.00           H  
ATOM   1123  HB2 SER    72      27.068  73.295  62.302  1.00  0.00           H  
ATOM   1124  HB3 SER    72      26.513  74.547  61.213  1.00  0.00           H  
ATOM   1125  HG  SER    72      24.676  73.479  61.898  1.00  0.00           H  
ATOM   1126  N   THR    73      27.249  70.551  59.392  1.00  0.00           N  
ATOM   1127  CA  THR    73      27.284  69.134  59.459  1.00  0.00           C  
ATOM   1128  C   THR    73      28.657  68.559  59.173  1.00  0.00           C  
ATOM   1129  O   THR    73      29.295  68.880  58.207  1.00  0.00           O  
ATOM   1130  CB  THR    73      26.337  68.546  58.386  1.00  0.00           C  
ATOM   1131  CG2 THR    73      26.134  67.016  58.278  1.00  0.00           C  
ATOM   1132  OG1 THR    73      24.986  69.039  58.507  1.00  0.00           O  
ATOM   1133  H   THR    73      27.197  70.951  58.466  1.00  0.00           H  
ATOM   1134  HA  THR    73      26.843  68.774  60.388  1.00  0.00           H  
ATOM   1135  HB  THR    73      26.615  68.939  57.408  1.00  0.00           H  
ATOM   1136  HG1 THR    73      24.991  69.989  58.646  1.00  0.00           H  
ATOM   1137 HG21 THR    73      27.031  66.603  57.816  1.00  0.00           H  
ATOM   1138 HG22 THR    73      26.141  66.548  59.263  1.00  0.00           H  
ATOM   1139 HG23 THR    73      25.269  66.850  57.636  1.00  0.00           H  
ATOM   1140  N   THR    74      29.082  67.583  59.979  1.00  0.00           N  
ATOM   1141  CA  THR    74      30.433  67.016  60.132  1.00  0.00           C  
ATOM   1142  C   THR    74      30.445  65.626  60.800  1.00  0.00           C  
ATOM   1143  O   THR    74      29.483  65.228  61.415  1.00  0.00           O  
ATOM   1144  CB  THR    74      31.316  67.959  60.938  1.00  0.00           C  
ATOM   1145  CG2 THR    74      31.416  69.431  60.538  1.00  0.00           C  
ATOM   1146  OG1 THR    74      30.983  67.940  62.263  1.00  0.00           O  
ATOM   1147  H   THR    74      28.401  67.166  60.597  1.00  0.00           H  
ATOM   1148  HA  THR    74      30.837  66.885  59.128  1.00  0.00           H  
ATOM   1149  HB  THR    74      32.367  67.712  60.791  1.00  0.00           H  
ATOM   1150  HG1 THR    74      30.043  67.849  62.436  1.00  0.00           H  
ATOM   1151 HG21 THR    74      32.061  70.073  61.137  1.00  0.00           H  
ATOM   1152 HG22 THR    74      31.880  69.449  59.552  1.00  0.00           H  
ATOM   1153 HG23 THR    74      30.400  69.813  60.446  1.00  0.00           H  
ATOM   1154  N   LEU    75      31.538  64.873  60.593  1.00  0.00           N  
ATOM   1155  CA  LEU    75      31.583  63.388  60.777  1.00  0.00           C  
ATOM   1156  C   LEU    75      32.932  63.096  61.519  1.00  0.00           C  
ATOM   1157  O   LEU    75      33.913  63.654  61.250  1.00  0.00           O  
ATOM   1158  CB  LEU    75      31.368  62.763  59.417  1.00  0.00           C  
ATOM   1159  CG  LEU    75      31.415  61.225  59.281  1.00  0.00           C  
ATOM   1160  CD1 LEU    75      30.557  60.801  58.097  1.00  0.00           C  
ATOM   1161  CD2 LEU    75      32.853  60.631  59.061  1.00  0.00           C  
ATOM   1162  H   LEU    75      32.355  65.347  60.235  1.00  0.00           H  
ATOM   1163  HA  LEU    75      30.796  62.953  61.392  1.00  0.00           H  
ATOM   1164  HB2 LEU    75      30.366  63.059  59.105  1.00  0.00           H  
ATOM   1165  HB3 LEU    75      32.081  63.087  58.659  1.00  0.00           H  
ATOM   1166  HG  LEU    75      31.129  60.834  60.258  1.00  0.00           H  
ATOM   1167 HD11 LEU    75      29.552  61.208  58.202  1.00  0.00           H  
ATOM   1168 HD12 LEU    75      31.049  61.224  57.221  1.00  0.00           H  
ATOM   1169 HD13 LEU    75      30.566  59.715  57.999  1.00  0.00           H  
ATOM   1170 HD21 LEU    75      33.144  60.606  58.011  1.00  0.00           H  
ATOM   1171 HD22 LEU    75      33.532  61.232  59.667  1.00  0.00           H  
ATOM   1172 HD23 LEU    75      32.824  59.649  59.532  1.00  0.00           H  
ATOM   1173  N   ARG    76      32.929  62.188  62.457  1.00  0.00           N  
ATOM   1174  CA  ARG    76      34.114  61.786  63.229  1.00  0.00           C  
ATOM   1175  C   ARG    76      34.276  60.265  63.346  1.00  0.00           C  
ATOM   1176  O   ARG    76      33.315  59.636  63.809  1.00  0.00           O  
ATOM   1177  CB  ARG    76      34.154  62.554  64.549  1.00  0.00           C  
ATOM   1178  CG  ARG    76      35.472  62.459  65.241  1.00  0.00           C  
ATOM   1179  CD  ARG    76      35.520  63.295  66.599  1.00  0.00           C  
ATOM   1180  NE  ARG    76      34.758  62.641  67.692  1.00  0.00           N  
ATOM   1181  CZ  ARG    76      34.901  62.996  68.949  1.00  0.00           C  
ATOM   1182  NH1 ARG    76      35.810  63.731  69.478  1.00  0.00           N1+
ATOM   1183  NH2 ARG    76      33.909  62.556  69.757  1.00  0.00           N  
ATOM   1184  H   ARG    76      32.077  61.685  62.659  1.00  0.00           H  
ATOM   1185  HA  ARG    76      34.913  62.184  62.603  1.00  0.00           H  
ATOM   1186  HB2 ARG    76      33.997  63.603  64.300  1.00  0.00           H  
ATOM   1187  HB3 ARG    76      33.422  62.148  65.247  1.00  0.00           H  
ATOM   1188  HG2 ARG    76      35.763  61.409  65.266  1.00  0.00           H  
ATOM   1189  HG3 ARG    76      36.202  62.915  64.572  1.00  0.00           H  
ATOM   1190  HD2 ARG    76      36.578  63.391  66.844  1.00  0.00           H  
ATOM   1191  HD3 ARG    76      35.142  64.313  66.500  1.00  0.00           H  
ATOM   1192  HE  ARG    76      34.103  61.928  67.401  1.00  0.00           H  
ATOM   1193 HH11 ARG    76      36.432  64.247  68.872  1.00  0.00           H  
ATOM   1194 HH12 ARG    76      35.706  64.056  70.428  1.00  0.00           H  
ATOM   1195 HH21 ARG    76      33.232  61.869  69.460  1.00  0.00           H  
ATOM   1196 HH22 ARG    76      33.895  62.753  70.748  1.00  0.00           H  
ATOM   1197  N   VAL    77      35.395  59.702  62.884  1.00  0.00           N  
ATOM   1198  CA  VAL    77      35.675  58.202  62.909  1.00  0.00           C  
ATOM   1199  C   VAL    77      36.459  57.808  64.090  1.00  0.00           C  
ATOM   1200  O   VAL    77      37.343  58.633  64.483  1.00  0.00           O  
ATOM   1201  CB  VAL    77      36.522  57.910  61.651  1.00  0.00           C  
ATOM   1202  CG1 VAL    77      36.739  56.382  61.554  1.00  0.00           C  
ATOM   1203  CG2 VAL    77      35.849  58.352  60.343  1.00  0.00           C  
ATOM   1204  H   VAL    77      36.207  60.286  62.746  1.00  0.00           H  
ATOM   1205  HA  VAL    77      34.740  57.653  62.799  1.00  0.00           H  
ATOM   1206  HB  VAL    77      37.549  58.276  61.645  1.00  0.00           H  
ATOM   1207 HG11 VAL    77      37.245  56.245  60.598  1.00  0.00           H  
ATOM   1208 HG12 VAL    77      37.459  56.019  62.287  1.00  0.00           H  
ATOM   1209 HG13 VAL    77      35.864  55.732  61.570  1.00  0.00           H  
ATOM   1210 HG21 VAL    77      36.375  57.935  59.483  1.00  0.00           H  
ATOM   1211 HG22 VAL    77      34.857  57.904  60.397  1.00  0.00           H  
ATOM   1212 HG23 VAL    77      35.892  59.441  60.350  1.00  0.00           H  
ATOM   1213  N   THR    78      36.285  56.649  64.665  1.00  0.00           N  
ATOM   1214  CA  THR    78      36.743  55.976  65.832  1.00  0.00           C  
ATOM   1215  C   THR    78      37.229  54.487  65.487  1.00  0.00           C  
ATOM   1216  O   THR    78      36.520  53.789  64.723  1.00  0.00           O  
ATOM   1217  CB  THR    78      35.676  55.929  66.985  1.00  0.00           C  
ATOM   1218  CG2 THR    78      35.939  54.906  68.034  1.00  0.00           C  
ATOM   1219  OG1 THR    78      35.729  57.163  67.583  1.00  0.00           O  
ATOM   1220  H   THR    78      35.619  56.100  64.141  1.00  0.00           H  
ATOM   1221  HA  THR    78      37.517  56.607  66.268  1.00  0.00           H  
ATOM   1222  HB  THR    78      34.644  55.689  66.729  1.00  0.00           H  
ATOM   1223  HG1 THR    78      35.234  57.832  67.104  1.00  0.00           H  
ATOM   1224 HG21 THR    78      36.906  55.050  68.517  1.00  0.00           H  
ATOM   1225 HG22 THR    78      35.106  54.988  68.732  1.00  0.00           H  
ATOM   1226 HG23 THR    78      35.833  53.859  67.751  1.00  0.00           H  
ATOM   1227  N   MET    79      38.515  54.173  65.908  1.00  0.00           N  
ATOM   1228  CA  MET    79      39.143  52.790  65.833  1.00  0.00           C  
ATOM   1229  C   MET    79      39.991  52.508  67.020  1.00  0.00           C  
ATOM   1230  O   MET    79      40.451  53.506  67.640  1.00  0.00           O  
ATOM   1231  CB  MET    79      39.990  52.547  64.527  1.00  0.00           C  
ATOM   1232  CG  MET    79      39.100  52.517  63.260  1.00  0.00           C  
ATOM   1233  SD  MET    79      40.016  52.174  61.758  1.00  0.00           S  
ATOM   1234  CE  MET    79      40.420  50.431  61.918  1.00  0.00           C  
ATOM   1235  H   MET    79      38.984  54.900  66.429  1.00  0.00           H  
ATOM   1236  HA  MET    79      38.349  52.051  65.936  1.00  0.00           H  
ATOM   1237  HB2 MET    79      40.740  53.336  64.468  1.00  0.00           H  
ATOM   1238  HB3 MET    79      40.540  51.613  64.641  1.00  0.00           H  
ATOM   1239  HG2 MET    79      38.462  51.651  63.438  1.00  0.00           H  
ATOM   1240  HG3 MET    79      38.604  53.485  63.193  1.00  0.00           H  
ATOM   1241  HE1 MET    79      40.530  50.202  62.978  1.00  0.00           H  
ATOM   1242  HE2 MET    79      39.569  49.797  61.669  1.00  0.00           H  
ATOM   1243  HE3 MET    79      41.392  50.170  61.500  1.00  0.00           H  
ATOM   1244  N   SER    80      40.335  51.283  67.379  1.00  0.00           N  
ATOM   1245  CA  SER    80      41.039  50.855  68.616  1.00  0.00           C  
ATOM   1246  C   SER    80      42.122  49.769  68.361  1.00  0.00           C  
ATOM   1247  O   SER    80      43.033  49.622  69.104  1.00  0.00           O  
ATOM   1248  CB  SER    80      40.000  50.461  69.708  1.00  0.00           C  
ATOM   1249  OG  SER    80      39.061  49.448  69.289  1.00  0.00           O  
ATOM   1250  H   SER    80      39.936  50.471  66.928  1.00  0.00           H  
ATOM   1251  HA  SER    80      41.608  51.713  68.976  1.00  0.00           H  
ATOM   1252  HB2 SER    80      40.587  50.085  70.545  1.00  0.00           H  
ATOM   1253  HB3 SER    80      39.447  51.385  69.877  1.00  0.00           H  
ATOM   1254  HG  SER    80      38.518  49.262  70.059  1.00  0.00           H  
ATOM   1255  N   GLN    81      41.972  48.933  67.352  1.00  0.00           N  
ATOM   1256  CA  GLN    81      42.711  47.753  67.066  1.00  0.00           C  
ATOM   1257  C   GLN    81      42.749  47.472  65.481  1.00  0.00           C  
ATOM   1258  O   GLN    81      42.030  48.039  64.668  1.00  0.00           O  
ATOM   1259  CB  GLN    81      41.906  46.670  67.780  1.00  0.00           C  
ATOM   1260  CG  GLN    81      40.403  46.366  67.441  1.00  0.00           C  
ATOM   1261  CD  GLN    81      39.919  45.117  68.131  1.00  0.00           C  
ATOM   1262  NE2 GLN    81      38.669  44.621  67.726  1.00  0.00           N  
ATOM   1263  OE1 GLN    81      40.557  44.520  68.985  1.00  0.00           O  
ATOM   1264  H   GLN    81      41.190  49.093  66.733  1.00  0.00           H  
ATOM   1265  HA  GLN    81      43.732  47.981  67.370  1.00  0.00           H  
ATOM   1266  HB2 GLN    81      42.479  45.753  67.644  1.00  0.00           H  
ATOM   1267  HB3 GLN    81      41.863  46.805  68.860  1.00  0.00           H  
ATOM   1268  HG2 GLN    81      39.789  47.183  67.819  1.00  0.00           H  
ATOM   1269  HG3 GLN    81      40.273  46.225  66.368  1.00  0.00           H  
ATOM   1270 HE21 GLN    81      38.397  43.736  68.130  1.00  0.00           H  
ATOM   1271 HE22 GLN    81      38.293  45.082  66.910  1.00  0.00           H  
ATOM   1272  N   ALA    82      43.834  46.724  65.055  1.00  0.00           N  
ATOM   1273  CA  ALA    82      43.842  46.278  63.669  1.00  0.00           C  
ATOM   1274  C   ALA    82      42.817  45.236  63.373  1.00  0.00           C  
ATOM   1275  O   ALA    82      42.411  44.429  64.181  1.00  0.00           O  
ATOM   1276  CB  ALA    82      45.273  45.709  63.560  1.00  0.00           C  
ATOM   1277  H   ALA    82      44.538  46.384  65.695  1.00  0.00           H  
ATOM   1278  HA  ALA    82      43.652  47.094  62.971  1.00  0.00           H  
ATOM   1279  HB1 ALA    82      45.628  45.645  62.531  1.00  0.00           H  
ATOM   1280  HB2 ALA    82      46.033  46.254  64.121  1.00  0.00           H  
ATOM   1281  HB3 ALA    82      45.392  44.687  63.919  1.00  0.00           H  
ATOM   1282  N   SER    83      42.424  45.211  62.082  1.00  0.00           N  
ATOM   1283  CA  SER    83      41.513  44.197  61.524  1.00  0.00           C  
ATOM   1284  C   SER    83      41.999  42.752  61.799  1.00  0.00           C  
ATOM   1285  O   SER    83      43.245  42.482  61.808  1.00  0.00           O  
ATOM   1286  CB  SER    83      41.402  44.465  59.999  1.00  0.00           C  
ATOM   1287  OG  SER    83      40.394  43.772  59.386  1.00  0.00           O  
ATOM   1288  H   SER    83      42.947  45.805  61.454  1.00  0.00           H  
ATOM   1289  HA  SER    83      40.560  44.297  62.043  1.00  0.00           H  
ATOM   1290  HB2 SER    83      41.312  45.527  59.772  1.00  0.00           H  
ATOM   1291  HB3 SER    83      42.317  44.071  59.556  1.00  0.00           H  
ATOM   1292  HG  SER    83      39.913  44.338  58.777  1.00  0.00           H  
ATOM   1293  N   THR    84      41.102  41.808  61.724  1.00  0.00           N  
ATOM   1294  CA  THR    84      41.410  40.378  61.600  1.00  0.00           C  
ATOM   1295  C   THR    84      41.940  40.059  60.190  1.00  0.00           C  
ATOM   1296  O   THR    84      42.529  39.012  59.964  1.00  0.00           O  
ATOM   1297  CB  THR    84      40.185  39.507  61.784  1.00  0.00           C  
ATOM   1298  CG2 THR    84      39.510  39.956  63.059  1.00  0.00           C  
ATOM   1299  OG1 THR    84      39.293  39.587  60.741  1.00  0.00           O  
ATOM   1300  H   THR    84      40.136  42.052  61.562  1.00  0.00           H  
ATOM   1301  HA  THR    84      42.248  40.093  62.235  1.00  0.00           H  
ATOM   1302  HB  THR    84      40.407  38.443  61.862  1.00  0.00           H  
ATOM   1303  HG1 THR    84      38.784  38.773  60.770  1.00  0.00           H  
ATOM   1304 HG21 THR    84      38.879  39.165  63.463  1.00  0.00           H  
ATOM   1305 HG22 THR    84      40.275  40.236  63.784  1.00  0.00           H  
ATOM   1306 HG23 THR    84      38.917  40.863  62.942  1.00  0.00           H  
ATOM   1307  N   GLU    85      41.790  40.947  59.221  1.00  0.00           N  
ATOM   1308  CA  GLU    85      42.233  40.689  57.851  1.00  0.00           C  
ATOM   1309  C   GLU    85      43.465  41.421  57.271  1.00  0.00           C  
ATOM   1310  O   GLU    85      43.943  42.419  57.822  1.00  0.00           O  
ATOM   1311  CB  GLU    85      40.906  41.056  57.068  1.00  0.00           C  
ATOM   1312  CG  GLU    85      39.741  40.095  57.016  1.00  0.00           C  
ATOM   1313  CD  GLU    85      40.109  38.616  56.838  1.00  0.00           C  
ATOM   1314  OE1 GLU    85      39.342  37.752  57.254  1.00  0.00           O  
ATOM   1315  OE2 GLU    85      41.077  38.359  56.093  1.00  0.00           O1-
ATOM   1316  H   GLU    85      41.517  41.878  59.502  1.00  0.00           H  
ATOM   1317  HA  GLU    85      42.394  39.613  57.790  1.00  0.00           H  
ATOM   1318  HB2 GLU    85      40.517  42.027  57.372  1.00  0.00           H  
ATOM   1319  HB3 GLU    85      41.221  41.281  56.049  1.00  0.00           H  
ATOM   1320  HG2 GLU    85      39.348  40.247  58.021  1.00  0.00           H  
ATOM   1321  HG3 GLU    85      39.016  40.410  56.265  1.00  0.00           H  
ATOM   1322  N   ALA    86      43.860  40.935  56.094  1.00  0.00           N  
ATOM   1323  CA  ALA    86      45.125  41.338  55.466  1.00  0.00           C  
ATOM   1324  C   ALA    86      45.212  42.659  54.796  1.00  0.00           C  
ATOM   1325  O   ALA    86      46.305  43.096  54.399  1.00  0.00           O  
ATOM   1326  CB  ALA    86      45.402  40.308  54.467  1.00  0.00           C  
ATOM   1327  H   ALA    86      43.288  40.242  55.632  1.00  0.00           H  
ATOM   1328  HA  ALA    86      45.876  41.408  56.253  1.00  0.00           H  
ATOM   1329  HB1 ALA    86      44.692  40.468  53.655  1.00  0.00           H  
ATOM   1330  HB2 ALA    86      46.440  40.360  54.141  1.00  0.00           H  
ATOM   1331  HB3 ALA    86      45.292  39.335  54.946  1.00  0.00           H  
ATOM   1332  N   SER    87      44.185  43.424  54.581  1.00  0.00           N  
ATOM   1333  CA  SER    87      44.160  44.817  54.122  1.00  0.00           C  
ATOM   1334  C   SER    87      43.107  45.626  54.863  1.00  0.00           C  
ATOM   1335  O   SER    87      42.354  45.171  55.714  1.00  0.00           O  
ATOM   1336  CB  SER    87      43.897  44.772  52.648  1.00  0.00           C  
ATOM   1337  OG  SER    87      44.182  46.048  52.112  1.00  0.00           O  
ATOM   1338  H   SER    87      43.276  43.080  54.856  1.00  0.00           H  
ATOM   1339  HA  SER    87      45.156  45.242  54.251  1.00  0.00           H  
ATOM   1340  HB2 SER    87      44.618  44.085  52.204  1.00  0.00           H  
ATOM   1341  HB3 SER    87      42.863  44.447  52.539  1.00  0.00           H  
ATOM   1342  HG  SER    87      44.233  45.881  51.168  1.00  0.00           H  
ATOM   1343  N   SER    88      43.050  46.983  54.689  1.00  0.00           N  
ATOM   1344  CA  SER    88      42.150  48.037  55.238  1.00  0.00           C  
ATOM   1345  C   SER    88      40.646  47.768  55.127  1.00  0.00           C  
ATOM   1346  O   SER    88      40.149  47.209  54.131  1.00  0.00           O  
ATOM   1347  CB  SER    88      42.403  49.299  54.377  1.00  0.00           C  
ATOM   1348  OG  SER    88      43.675  49.656  54.563  1.00  0.00           O  
ATOM   1349  H   SER    88      43.627  47.251  53.904  1.00  0.00           H  
ATOM   1350  HA  SER    88      42.350  48.281  56.282  1.00  0.00           H  
ATOM   1351  HB2 SER    88      42.243  49.084  53.321  1.00  0.00           H  
ATOM   1352  HB3 SER    88      41.710  50.057  54.743  1.00  0.00           H  
ATOM   1353  HG  SER    88      44.008  49.932  53.706  1.00  0.00           H  
ATOM   1354  N   ASP    89      39.905  48.133  56.161  1.00  0.00           N  
ATOM   1355  CA  ASP    89      38.420  47.890  56.314  1.00  0.00           C  
ATOM   1356  C   ASP    89      37.621  49.077  55.690  1.00  0.00           C  
ATOM   1357  O   ASP    89      38.017  50.221  55.731  1.00  0.00           O  
ATOM   1358  CB  ASP    89      38.014  47.920  57.776  1.00  0.00           C  
ATOM   1359  CG  ASP    89      38.714  46.831  58.508  1.00  0.00           C  
ATOM   1360  OD1 ASP    89      39.057  46.949  59.700  1.00  0.00           O  
ATOM   1361  OD2 ASP    89      38.907  45.753  57.900  1.00  0.00           O1-
ATOM   1362  H   ASP    89      40.370  48.630  56.907  1.00  0.00           H  
ATOM   1363  HA  ASP    89      38.210  46.972  55.766  1.00  0.00           H  
ATOM   1364  HB2 ASP    89      38.302  48.867  58.232  1.00  0.00           H  
ATOM   1365  HB3 ASP    89      36.932  47.791  57.780  1.00  0.00           H  
ATOM   1366  N   LYS    90      36.444  48.815  55.170  1.00  0.00           N  
ATOM   1367  CA  LYS    90      35.666  49.795  54.359  1.00  0.00           C  
ATOM   1368  C   LYS    90      34.710  50.747  55.241  1.00  0.00           C  
ATOM   1369  O   LYS    90      34.159  50.319  56.249  1.00  0.00           O  
ATOM   1370  CB  LYS    90      34.932  49.148  53.220  1.00  0.00           C  
ATOM   1371  CG  LYS    90      34.423  50.134  52.147  1.00  0.00           C  
ATOM   1372  CD  LYS    90      33.927  49.410  50.931  1.00  0.00           C  
ATOM   1373  CE  LYS    90      33.820  50.396  49.685  1.00  0.00           C  
ATOM   1374  NZ  LYS    90      33.055  49.921  48.545  1.00  0.00           N1+
ATOM   1375  H   LYS    90      36.044  47.888  55.183  1.00  0.00           H  
ATOM   1376  HA  LYS    90      36.323  50.508  53.860  1.00  0.00           H  
ATOM   1377  HB2 LYS    90      35.652  48.546  52.665  1.00  0.00           H  
ATOM   1378  HB3 LYS    90      34.084  48.610  53.644  1.00  0.00           H  
ATOM   1379  HG2 LYS    90      33.640  50.745  52.597  1.00  0.00           H  
ATOM   1380  HG3 LYS    90      35.156  50.839  51.756  1.00  0.00           H  
ATOM   1381  HD2 LYS    90      34.503  48.516  50.695  1.00  0.00           H  
ATOM   1382  HD3 LYS    90      32.923  49.045  51.144  1.00  0.00           H  
ATOM   1383  HE2 LYS    90      33.273  51.304  49.940  1.00  0.00           H  
ATOM   1384  HE3 LYS    90      34.841  50.680  49.429  1.00  0.00           H  
ATOM   1385  HZ1 LYS    90      32.244  49.389  48.826  1.00  0.00           H  
ATOM   1386  HZ2 LYS    90      32.734  50.589  47.859  1.00  0.00           H  
ATOM   1387  HZ3 LYS    90      33.561  49.209  48.038  1.00  0.00           H  
ATOM   1388  N   VAL    91      34.562  51.975  54.785  1.00  0.00           N  
ATOM   1389  CA  VAL    91      33.409  52.874  55.091  1.00  0.00           C  
ATOM   1390  C   VAL    91      32.944  53.446  53.757  1.00  0.00           C  
ATOM   1391  O   VAL    91      33.732  53.506  52.806  1.00  0.00           O  
ATOM   1392  CB  VAL    91      33.845  54.050  56.063  1.00  0.00           C  
ATOM   1393  CG1 VAL    91      32.683  54.933  56.572  1.00  0.00           C  
ATOM   1394  CG2 VAL    91      34.489  53.552  57.390  1.00  0.00           C  
ATOM   1395  H   VAL    91      35.152  52.385  54.074  1.00  0.00           H  
ATOM   1396  HA  VAL    91      32.535  52.333  55.455  1.00  0.00           H  
ATOM   1397  HB  VAL    91      34.560  54.680  55.535  1.00  0.00           H  
ATOM   1398 HG11 VAL    91      33.159  55.571  57.316  1.00  0.00           H  
ATOM   1399 HG12 VAL    91      32.296  55.414  55.674  1.00  0.00           H  
ATOM   1400 HG13 VAL    91      31.997  54.201  56.999  1.00  0.00           H  
ATOM   1401 HG21 VAL    91      33.851  52.870  57.953  1.00  0.00           H  
ATOM   1402 HG22 VAL    91      35.417  53.115  57.020  1.00  0.00           H  
ATOM   1403 HG23 VAL    91      34.829  54.385  58.004  1.00  0.00           H  
ATOM   1404  N   THR    92      31.665  53.719  53.716  1.00  0.00           N  
ATOM   1405  CA  THR    92      30.913  54.161  52.528  1.00  0.00           C  
ATOM   1406  C   THR    92      29.811  55.206  52.925  1.00  0.00           C  
ATOM   1407  O   THR    92      29.289  55.080  54.050  1.00  0.00           O  
ATOM   1408  CB  THR    92      30.233  53.104  51.618  1.00  0.00           C  
ATOM   1409  CG2 THR    92      31.323  52.189  51.063  1.00  0.00           C  
ATOM   1410  OG1 THR    92      29.320  52.287  52.340  1.00  0.00           O  
ATOM   1411  H   THR    92      31.163  53.605  54.584  1.00  0.00           H  
ATOM   1412  HA  THR    92      31.616  54.656  51.858  1.00  0.00           H  
ATOM   1413  HB  THR    92      29.812  53.505  50.696  1.00  0.00           H  
ATOM   1414  HG1 THR    92      28.494  52.776  52.315  1.00  0.00           H  
ATOM   1415 HG21 THR    92      31.822  51.525  51.769  1.00  0.00           H  
ATOM   1416 HG22 THR    92      31.019  51.589  50.205  1.00  0.00           H  
ATOM   1417 HG23 THR    92      32.120  52.764  50.592  1.00  0.00           H  
ATOM   1418  N   VAL    93      29.527  56.191  52.084  1.00  0.00           N  
ATOM   1419  CA  VAL    93      28.747  57.395  52.329  1.00  0.00           C  
ATOM   1420  C   VAL    93      27.937  57.824  51.145  1.00  0.00           C  
ATOM   1421  O   VAL    93      28.464  58.026  50.015  1.00  0.00           O  
ATOM   1422  CB  VAL    93      29.672  58.591  52.808  1.00  0.00           C  
ATOM   1423  CG1 VAL    93      28.837  59.826  53.258  1.00  0.00           C  
ATOM   1424  CG2 VAL    93      30.463  58.219  54.046  1.00  0.00           C  
ATOM   1425  H   VAL    93      29.944  56.145  51.165  1.00  0.00           H  
ATOM   1426  HA  VAL    93      28.088  57.195  53.174  1.00  0.00           H  
ATOM   1427  HB  VAL    93      30.379  58.781  52.001  1.00  0.00           H  
ATOM   1428 HG11 VAL    93      28.287  59.547  54.157  1.00  0.00           H  
ATOM   1429 HG12 VAL    93      29.523  60.643  53.482  1.00  0.00           H  
ATOM   1430 HG13 VAL    93      28.107  60.055  52.481  1.00  0.00           H  
ATOM   1431 HG21 VAL    93      31.070  57.319  53.949  1.00  0.00           H  
ATOM   1432 HG22 VAL    93      31.077  59.086  54.289  1.00  0.00           H  
ATOM   1433 HG23 VAL    93      29.755  58.148  54.872  1.00  0.00           H  
ATOM   1434  N   ASN    94      26.588  58.012  51.228  1.00  0.00           N  
ATOM   1435  CA  ASN    94      25.620  58.215  50.146  1.00  0.00           C  
ATOM   1436  C   ASN    94      24.958  59.584  50.302  1.00  0.00           C  
ATOM   1437  O   ASN    94      24.577  60.021  51.404  1.00  0.00           O  
ATOM   1438  CB  ASN    94      24.580  57.080  50.064  1.00  0.00           C  
ATOM   1439  CG  ASN    94      25.154  55.908  49.200  1.00  0.00           C  
ATOM   1440  ND2 ASN    94      24.751  55.693  48.023  1.00  0.00           N  
ATOM   1441  OD1 ASN    94      26.021  55.136  49.630  1.00  0.00           O  
ATOM   1442  H   ASN    94      26.195  58.045  52.158  1.00  0.00           H  
ATOM   1443  HA  ASN    94      26.076  58.257  49.157  1.00  0.00           H  
ATOM   1444  HB2 ASN    94      24.289  56.713  51.049  1.00  0.00           H  
ATOM   1445  HB3 ASN    94      23.677  57.507  49.627  1.00  0.00           H  
ATOM   1446 HD21 ASN    94      25.010  54.767  47.711  1.00  0.00           H  
ATOM   1447 HD22 ASN    94      24.012  56.261  47.636  1.00  0.00           H  
ATOM   1448  N   TYR    95      24.637  60.259  49.208  1.00  0.00           N  
ATOM   1449  CA  TYR    95      23.955  61.560  49.117  1.00  0.00           C  
ATOM   1450  C   TYR    95      22.589  61.366  48.380  1.00  0.00           C  
ATOM   1451  O   TYR    95      22.390  60.630  47.408  1.00  0.00           O  
ATOM   1452  CB  TYR    95      24.868  62.526  48.429  1.00  0.00           C  
ATOM   1453  CG  TYR    95      26.259  62.489  49.101  1.00  0.00           C  
ATOM   1454  CD1 TYR    95      26.571  63.032  50.383  1.00  0.00           C  
ATOM   1455  CD2 TYR    95      27.303  61.774  48.365  1.00  0.00           C  
ATOM   1456  CE1 TYR    95      27.851  62.851  50.897  1.00  0.00           C  
ATOM   1457  CE2 TYR    95      28.617  61.616  48.862  1.00  0.00           C  
ATOM   1458  CZ  TYR    95      28.892  62.147  50.190  1.00  0.00           C  
ATOM   1459  OH  TYR    95      30.070  61.913  50.795  1.00  0.00           O  
ATOM   1460  H   TYR    95      25.121  59.961  48.373  1.00  0.00           H  
ATOM   1461  HA  TYR    95      23.811  61.827  50.164  1.00  0.00           H  
ATOM   1462  HB2 TYR    95      24.908  62.366  47.351  1.00  0.00           H  
ATOM   1463  HB3 TYR    95      24.364  63.460  48.678  1.00  0.00           H  
ATOM   1464  HD1 TYR    95      25.805  63.579  50.911  1.00  0.00           H  
ATOM   1465  HD2 TYR    95      27.049  61.416  47.378  1.00  0.00           H  
ATOM   1466  HE1 TYR    95      28.072  63.330  51.839  1.00  0.00           H  
ATOM   1467  HE2 TYR    95      29.320  61.184  48.165  1.00  0.00           H  
ATOM   1468  HH  TYR    95      30.839  61.641  50.289  1.00  0.00           H  
ATOM   1469  N   TYR    96      21.630  62.180  48.900  1.00  0.00           N  
ATOM   1470  CA  TYR    96      20.218  62.242  48.530  1.00  0.00           C  
ATOM   1471  C   TYR    96      19.709  63.711  48.519  1.00  0.00           C  
ATOM   1472  O   TYR    96      19.907  64.531  49.470  1.00  0.00           O  
ATOM   1473  CB  TYR    96      19.268  61.519  49.479  1.00  0.00           C  
ATOM   1474  CG  TYR    96      19.565  60.066  49.503  1.00  0.00           C  
ATOM   1475  CD1 TYR    96      19.161  59.313  48.387  1.00  0.00           C  
ATOM   1476  CD2 TYR    96      20.127  59.436  50.636  1.00  0.00           C  
ATOM   1477  CE1 TYR    96      19.262  57.888  48.430  1.00  0.00           C  
ATOM   1478  CE2 TYR    96      20.469  58.010  50.489  1.00  0.00           C  
ATOM   1479  CZ  TYR    96      19.979  57.236  49.460  1.00  0.00           C  
ATOM   1480  OH  TYR    96      20.208  55.884  49.470  1.00  0.00           O  
ATOM   1481  H   TYR    96      21.935  62.711  49.703  1.00  0.00           H  
ATOM   1482  HA  TYR    96      20.103  61.747  47.566  1.00  0.00           H  
ATOM   1483  HB2 TYR    96      19.118  61.959  50.464  1.00  0.00           H  
ATOM   1484  HB3 TYR    96      18.262  61.647  49.079  1.00  0.00           H  
ATOM   1485  HD1 TYR    96      18.629  59.779  47.571  1.00  0.00           H  
ATOM   1486  HD2 TYR    96      20.440  59.919  51.550  1.00  0.00           H  
ATOM   1487  HE1 TYR    96      18.819  57.209  47.716  1.00  0.00           H  
ATOM   1488  HE2 TYR    96      20.916  57.555  51.361  1.00  0.00           H  
ATOM   1489  HH  TYR    96      20.020  55.510  48.606  1.00  0.00           H  
ATOM   1490  N   ASP    97      18.918  64.097  47.478  1.00  0.00           N  
ATOM   1491  CA  ASP    97      18.425  65.439  47.290  1.00  0.00           C  
ATOM   1492  C   ASP    97      16.876  65.417  47.405  1.00  0.00           C  
ATOM   1493  O   ASP    97      16.310  64.341  47.678  1.00  0.00           O  
ATOM   1494  CB  ASP    97      18.824  66.060  45.938  1.00  0.00           C  
ATOM   1495  CG  ASP    97      18.298  65.299  44.634  1.00  0.00           C  
ATOM   1496  OD1 ASP    97      18.675  64.154  44.500  1.00  0.00           O  
ATOM   1497  OD2 ASP    97      17.703  65.878  43.717  1.00  0.00           O1-
ATOM   1498  H   ASP    97      18.572  63.414  46.819  1.00  0.00           H  
ATOM   1499  HA  ASP    97      18.725  66.117  48.088  1.00  0.00           H  
ATOM   1500  HB2 ASP    97      18.504  67.089  45.776  1.00  0.00           H  
ATOM   1501  HB3 ASP    97      19.914  66.070  45.922  1.00  0.00           H  
ATOM   1502  N   GLU    98      16.199  66.566  47.286  1.00  0.00           N  
ATOM   1503  CA  GLU    98      14.696  66.582  47.367  1.00  0.00           C  
ATOM   1504  C   GLU    98      14.058  65.992  46.085  1.00  0.00           C  
ATOM   1505  O   GLU    98      13.021  65.344  46.164  1.00  0.00           O  
ATOM   1506  CB  GLU    98      14.134  67.996  47.585  1.00  0.00           C  
ATOM   1507  CG  GLU    98      14.623  68.685  48.811  1.00  0.00           C  
ATOM   1508  CD  GLU    98      14.144  68.121  50.146  1.00  0.00           C  
ATOM   1509  OE1 GLU    98      14.736  67.088  50.634  1.00  0.00           O  
ATOM   1510  OE2 GLU    98      13.278  68.689  50.786  1.00  0.00           O1-
ATOM   1511  H   GLU    98      16.723  67.424  47.186  1.00  0.00           H  
ATOM   1512  HA  GLU    98      14.363  65.986  48.216  1.00  0.00           H  
ATOM   1513  HB2 GLU    98      14.405  68.589  46.712  1.00  0.00           H  
ATOM   1514  HB3 GLU    98      13.047  67.987  47.664  1.00  0.00           H  
ATOM   1515  HG2 GLU    98      15.711  68.685  48.885  1.00  0.00           H  
ATOM   1516  HG3 GLU    98      14.208  69.693  48.799  1.00  0.00           H  
ATOM   1517  N   GLU    99      14.662  66.092  44.935  1.00  0.00           N  
ATOM   1518  CA  GLU    99      14.102  65.598  43.615  1.00  0.00           C  
ATOM   1519  C   GLU    99      14.579  64.166  43.255  1.00  0.00           C  
ATOM   1520  O   GLU    99      14.131  63.590  42.248  1.00  0.00           O  
ATOM   1521  CB  GLU    99      14.487  66.741  42.619  1.00  0.00           C  
ATOM   1522  CG  GLU    99      13.807  68.074  42.956  1.00  0.00           C  
ATOM   1523  CD  GLU    99      12.314  68.032  42.817  1.00  0.00           C  
ATOM   1524  OE1 GLU    99      11.630  68.600  43.681  1.00  0.00           O  
ATOM   1525  OE2 GLU    99      11.745  67.511  41.826  1.00  0.00           O1-
ATOM   1526  H   GLU    99      15.515  66.621  44.829  1.00  0.00           H  
ATOM   1527  HA  GLU    99      13.019  65.570  43.734  1.00  0.00           H  
ATOM   1528  HB2 GLU    99      15.570  66.859  42.594  1.00  0.00           H  
ATOM   1529  HB3 GLU    99      14.202  66.324  41.653  1.00  0.00           H  
ATOM   1530  HG2 GLU    99      14.082  68.281  43.990  1.00  0.00           H  
ATOM   1531  HG3 GLU    99      14.147  68.789  42.207  1.00  0.00           H  
ATOM   1532  N   GLY   100      15.564  63.520  43.910  1.00  0.00           N  
ATOM   1533  CA  GLY   100      16.119  62.249  43.485  1.00  0.00           C  
ATOM   1534  C   GLY   100      16.805  62.251  42.181  1.00  0.00           C  
ATOM   1535  O   GLY   100      16.768  61.337  41.346  1.00  0.00           O  
ATOM   1536  H   GLY   100      15.816  63.941  44.793  1.00  0.00           H  
ATOM   1537  HA2 GLY   100      16.658  61.778  44.307  1.00  0.00           H  
ATOM   1538  HA3 GLY   100      15.364  61.464  43.439  1.00  0.00           H  
ATOM   1539  N   SER   101      17.659  63.287  41.978  1.00  0.00           N  
ATOM   1540  CA  SER   101      18.187  63.679  40.651  1.00  0.00           C  
ATOM   1541  C   SER   101      19.681  63.673  40.520  1.00  0.00           C  
ATOM   1542  O   SER   101      20.112  63.929  39.400  1.00  0.00           O  
ATOM   1543  CB  SER   101      17.727  65.086  40.393  1.00  0.00           C  
ATOM   1544  OG  SER   101      18.223  66.100  41.268  1.00  0.00           O  
ATOM   1545  H   SER   101      17.816  63.929  42.742  1.00  0.00           H  
ATOM   1546  HA  SER   101      17.766  63.070  39.851  1.00  0.00           H  
ATOM   1547  HB2 SER   101      17.971  65.380  39.372  1.00  0.00           H  
ATOM   1548  HB3 SER   101      16.638  65.045  40.385  1.00  0.00           H  
ATOM   1549  HG  SER   101      17.870  65.945  42.147  1.00  0.00           H  
ATOM   1550  N   ILE   102      20.511  63.364  41.555  1.00  0.00           N  
ATOM   1551  CA  ILE   102      21.987  63.461  41.651  1.00  0.00           C  
ATOM   1552  C   ILE   102      22.706  62.512  40.610  1.00  0.00           C  
ATOM   1553  O   ILE   102      22.542  61.281  40.773  1.00  0.00           O  
ATOM   1554  CB  ILE   102      22.548  63.286  43.134  1.00  0.00           C  
ATOM   1555  CG1 ILE   102      22.008  64.356  44.138  1.00  0.00           C  
ATOM   1556  CG2 ILE   102      24.038  63.283  43.242  1.00  0.00           C  
ATOM   1557  CD1 ILE   102      21.838  63.846  45.556  1.00  0.00           C  
ATOM   1558  H   ILE   102      20.052  63.189  42.437  1.00  0.00           H  
ATOM   1559  HA  ILE   102      22.184  64.504  41.401  1.00  0.00           H  
ATOM   1560  HB  ILE   102      22.242  62.289  43.450  1.00  0.00           H  
ATOM   1561 HG12 ILE   102      22.726  65.175  44.187  1.00  0.00           H  
ATOM   1562 HG13 ILE   102      21.040  64.795  43.897  1.00  0.00           H  
ATOM   1563 HG21 ILE   102      24.410  63.224  44.265  1.00  0.00           H  
ATOM   1564 HG22 ILE   102      24.463  62.376  42.813  1.00  0.00           H  
ATOM   1565 HG23 ILE   102      24.716  64.039  42.847  1.00  0.00           H  
ATOM   1566 HD11 ILE   102      21.958  64.591  46.342  1.00  0.00           H  
ATOM   1567 HD12 ILE   102      20.834  63.432  45.650  1.00  0.00           H  
ATOM   1568 HD13 ILE   102      22.531  63.027  45.746  1.00  0.00           H  
ATOM   1569  N   PRO   103      23.675  62.999  39.864  1.00  0.00           N  
ATOM   1570  CA  PRO   103      24.472  62.220  38.952  1.00  0.00           C  
ATOM   1571  C   PRO   103      25.483  61.258  39.616  1.00  0.00           C  
ATOM   1572  O   PRO   103      25.803  60.163  39.074  1.00  0.00           O  
ATOM   1573  CB  PRO   103      25.344  63.204  38.176  1.00  0.00           C  
ATOM   1574  CG  PRO   103      24.533  64.477  38.187  1.00  0.00           C  
ATOM   1575  CD  PRO   103      23.838  64.422  39.575  1.00  0.00           C  
ATOM   1576  HA  PRO   103      23.803  61.630  38.325  1.00  0.00           H  
ATOM   1577  HB2 PRO   103      26.331  63.401  38.595  1.00  0.00           H  
ATOM   1578  HB3 PRO   103      25.378  62.882  37.136  1.00  0.00           H  
ATOM   1579  HG2 PRO   103      25.188  65.347  38.152  1.00  0.00           H  
ATOM   1580  HG3 PRO   103      23.818  64.507  37.364  1.00  0.00           H  
ATOM   1581  HD2 PRO   103      24.401  64.868  40.395  1.00  0.00           H  
ATOM   1582  HD3 PRO   103      22.901  64.973  39.496  1.00  0.00           H  
ATOM   1583  N   ILE   104      26.061  61.698  40.746  1.00  0.00           N  
ATOM   1584  CA  ILE   104      27.225  61.100  41.391  1.00  0.00           C  
ATOM   1585  C   ILE   104      26.863  60.820  42.848  1.00  0.00           C  
ATOM   1586  O   ILE   104      27.299  61.561  43.731  1.00  0.00           O  
ATOM   1587  CB  ILE   104      28.465  62.008  41.038  1.00  0.00           C  
ATOM   1588  CG1 ILE   104      29.904  61.407  41.366  1.00  0.00           C  
ATOM   1589  CG2 ILE   104      28.489  63.391  41.639  1.00  0.00           C  
ATOM   1590  CD1 ILE   104      30.213  60.258  40.559  1.00  0.00           C  
ATOM   1591  H   ILE   104      25.747  62.537  41.213  1.00  0.00           H  
ATOM   1592  HA  ILE   104      27.348  60.163  40.848  1.00  0.00           H  
ATOM   1593  HB  ILE   104      28.444  62.299  39.988  1.00  0.00           H  
ATOM   1594 HG12 ILE   104      30.621  62.208  41.186  1.00  0.00           H  
ATOM   1595 HG13 ILE   104      29.970  61.072  42.401  1.00  0.00           H  
ATOM   1596 HG21 ILE   104      28.467  63.443  42.727  1.00  0.00           H  
ATOM   1597 HG22 ILE   104      29.354  63.995  41.363  1.00  0.00           H  
ATOM   1598 HG23 ILE   104      27.561  63.880  41.344  1.00  0.00           H  
ATOM   1599 HD11 ILE   104      29.847  59.391  41.109  1.00  0.00           H  
ATOM   1600 HD12 ILE   104      29.755  60.339  39.573  1.00  0.00           H  
ATOM   1601 HD13 ILE   104      31.263  60.187  40.273  1.00  0.00           H  
ATOM   1602  N   ASP   105      26.051  59.839  43.095  1.00  0.00           N  
ATOM   1603  CA  ASP   105      25.369  59.612  44.329  1.00  0.00           C  
ATOM   1604  C   ASP   105      26.233  59.261  45.572  1.00  0.00           C  
ATOM   1605  O   ASP   105      25.646  59.440  46.645  1.00  0.00           O  
ATOM   1606  CB  ASP   105      24.168  58.595  44.214  1.00  0.00           C  
ATOM   1607  CG  ASP   105      24.558  57.126  44.105  1.00  0.00           C  
ATOM   1608  OD1 ASP   105      25.732  56.750  43.813  1.00  0.00           O  
ATOM   1609  OD2 ASP   105      23.624  56.228  44.242  1.00  0.00           O1-
ATOM   1610  H   ASP   105      25.796  59.174  42.380  1.00  0.00           H  
ATOM   1611  HA  ASP   105      24.911  60.514  44.735  1.00  0.00           H  
ATOM   1612  HB2 ASP   105      23.312  58.839  44.843  1.00  0.00           H  
ATOM   1613  HB3 ASP   105      23.905  58.740  43.166  1.00  0.00           H  
ATOM   1614  N   GLN   106      27.621  58.876  45.507  1.00  0.00           N  
ATOM   1615  CA  GLN   106      28.337  58.333  46.684  1.00  0.00           C  
ATOM   1616  C   GLN   106      29.875  58.415  46.564  1.00  0.00           C  
ATOM   1617  O   GLN   106      30.418  58.678  45.476  1.00  0.00           O  
ATOM   1618  CB  GLN   106      27.854  56.865  46.774  1.00  0.00           C  
ATOM   1619  CG  GLN   106      28.508  55.846  45.734  1.00  0.00           C  
ATOM   1620  CD  GLN   106      27.765  54.521  45.715  1.00  0.00           C  
ATOM   1621  NE2 GLN   106      26.663  54.358  45.073  1.00  0.00           N  
ATOM   1622  OE1 GLN   106      28.210  53.625  46.388  1.00  0.00           O  
ATOM   1623  H   GLN   106      28.062  58.900  44.598  1.00  0.00           H  
ATOM   1624  HA  GLN   106      28.065  58.828  47.617  1.00  0.00           H  
ATOM   1625  HB2 GLN   106      28.028  56.409  47.749  1.00  0.00           H  
ATOM   1626  HB3 GLN   106      26.798  56.751  46.532  1.00  0.00           H  
ATOM   1627  HG2 GLN   106      28.468  56.305  44.746  1.00  0.00           H  
ATOM   1628  HG3 GLN   106      29.551  55.641  45.973  1.00  0.00           H  
ATOM   1629 HE21 GLN   106      26.166  53.497  45.254  1.00  0.00           H  
ATOM   1630 HE22 GLN   106      26.141  55.158  44.744  1.00  0.00           H  
ATOM   1631  N   ALA   107      30.598  58.074  47.689  1.00  0.00           N  
ATOM   1632  CA  ALA   107      31.983  57.947  47.850  1.00  0.00           C  
ATOM   1633  C   ALA   107      32.355  56.710  48.813  1.00  0.00           C  
ATOM   1634  O   ALA   107      31.576  56.232  49.613  1.00  0.00           O  
ATOM   1635  CB  ALA   107      32.480  59.280  48.410  1.00  0.00           C  
ATOM   1636  H   ALA   107      30.089  58.063  48.561  1.00  0.00           H  
ATOM   1637  HA  ALA   107      32.450  57.766  46.882  1.00  0.00           H  
ATOM   1638  HB1 ALA   107      31.890  59.509  49.297  1.00  0.00           H  
ATOM   1639  HB2 ALA   107      33.537  59.140  48.638  1.00  0.00           H  
ATOM   1640  HB3 ALA   107      32.275  60.006  47.623  1.00  0.00           H  
ATOM   1641  N   GLY   108      33.542  56.250  48.788  1.00  0.00           N  
ATOM   1642  CA  GLY   108      34.140  55.272  49.716  1.00  0.00           C  
ATOM   1643  C   GLY   108      35.365  55.801  50.406  1.00  0.00           C  
ATOM   1644  O   GLY   108      35.966  56.844  50.141  1.00  0.00           O  
ATOM   1645  H   GLY   108      34.261  56.678  48.223  1.00  0.00           H  
ATOM   1646  HA2 GLY   108      33.508  54.968  50.551  1.00  0.00           H  
ATOM   1647  HA3 GLY   108      34.439  54.370  49.183  1.00  0.00           H  
ATOM   1648  N   LEU   109      35.797  55.014  51.384  1.00  0.00           N  
ATOM   1649  CA  LEU   109      37.047  55.204  52.096  1.00  0.00           C  
ATOM   1650  C   LEU   109      37.399  53.815  52.694  1.00  0.00           C  
ATOM   1651  O   LEU   109      36.530  53.108  53.176  1.00  0.00           O  
ATOM   1652  CB  LEU   109      36.710  56.198  53.230  1.00  0.00           C  
ATOM   1653  CG  LEU   109      37.679  56.385  54.353  1.00  0.00           C  
ATOM   1654  CD1 LEU   109      39.027  56.966  53.935  1.00  0.00           C  
ATOM   1655  CD2 LEU   109      37.049  57.379  55.358  1.00  0.00           C  
ATOM   1656  H   LEU   109      35.332  54.133  51.554  1.00  0.00           H  
ATOM   1657  HA  LEU   109      37.872  55.577  51.489  1.00  0.00           H  
ATOM   1658  HB2 LEU   109      36.613  57.200  52.812  1.00  0.00           H  
ATOM   1659  HB3 LEU   109      35.702  55.937  53.554  1.00  0.00           H  
ATOM   1660  HG  LEU   109      37.828  55.446  54.888  1.00  0.00           H  
ATOM   1661 HD11 LEU   109      39.617  57.184  54.825  1.00  0.00           H  
ATOM   1662 HD12 LEU   109      39.569  56.215  53.361  1.00  0.00           H  
ATOM   1663 HD13 LEU   109      38.906  57.937  53.454  1.00  0.00           H  
ATOM   1664 HD21 LEU   109      36.137  56.909  55.725  1.00  0.00           H  
ATOM   1665 HD22 LEU   109      37.667  57.701  56.196  1.00  0.00           H  
ATOM   1666 HD23 LEU   109      36.692  58.254  54.815  1.00  0.00           H  
ATOM   1667  N   PHE   110      38.764  53.461  52.701  1.00  0.00           N  
ATOM   1668  CA  PHE   110      39.301  52.386  53.471  1.00  0.00           C  
ATOM   1669  C   PHE   110      40.203  52.839  54.626  1.00  0.00           C  
ATOM   1670  O   PHE   110      40.966  53.802  54.338  1.00  0.00           O  
ATOM   1671  CB  PHE   110      40.094  51.377  52.542  1.00  0.00           C  
ATOM   1672  CG  PHE   110      39.264  51.015  51.270  1.00  0.00           C  
ATOM   1673  CD1 PHE   110      38.408  49.892  51.310  1.00  0.00           C  
ATOM   1674  CD2 PHE   110      39.440  51.716  50.123  1.00  0.00           C  
ATOM   1675  CE1 PHE   110      37.932  49.396  50.030  1.00  0.00           C  
ATOM   1676  CE2 PHE   110      38.777  51.315  48.918  1.00  0.00           C  
ATOM   1677  CZ  PHE   110      38.068  50.138  48.914  1.00  0.00           C  
ATOM   1678  H   PHE   110      39.383  54.171  52.335  1.00  0.00           H  
ATOM   1679  HA  PHE   110      38.459  51.840  53.895  1.00  0.00           H  
ATOM   1680  HB2 PHE   110      40.977  51.950  52.258  1.00  0.00           H  
ATOM   1681  HB3 PHE   110      40.391  50.467  53.063  1.00  0.00           H  
ATOM   1682  HD1 PHE   110      38.328  49.354  52.243  1.00  0.00           H  
ATOM   1683  HD2 PHE   110      40.137  52.540  50.100  1.00  0.00           H  
ATOM   1684  HE1 PHE   110      37.375  48.470  50.036  1.00  0.00           H  
ATOM   1685  HE2 PHE   110      38.965  51.914  48.039  1.00  0.00           H  
ATOM   1686  HZ  PHE   110      37.727  49.808  47.944  1.00  0.00           H  
ATOM   1687  N   LEU   111      40.341  52.010  55.609  1.00  0.00           N  
ATOM   1688  CA  LEU   111      41.072  52.418  56.847  1.00  0.00           C  
ATOM   1689  C   LEU   111      41.956  51.221  57.417  1.00  0.00           C  
ATOM   1690  O   LEU   111      41.500  50.116  57.729  1.00  0.00           O  
ATOM   1691  CB  LEU   111      40.146  53.025  57.926  1.00  0.00           C  
ATOM   1692  CG  LEU   111      39.545  54.398  57.448  1.00  0.00           C  
ATOM   1693  CD1 LEU   111      38.195  54.717  58.045  1.00  0.00           C  
ATOM   1694  CD2 LEU   111      40.451  55.579  57.853  1.00  0.00           C  
ATOM   1695  H   LEU   111      39.802  51.158  55.664  1.00  0.00           H  
ATOM   1696  HA  LEU   111      41.779  53.180  56.519  1.00  0.00           H  
ATOM   1697  HB2 LEU   111      39.292  52.364  58.079  1.00  0.00           H  
ATOM   1698  HB3 LEU   111      40.699  53.160  58.856  1.00  0.00           H  
ATOM   1699  HG  LEU   111      39.486  54.517  56.366  1.00  0.00           H  
ATOM   1700 HD11 LEU   111      38.240  54.860  59.125  1.00  0.00           H  
ATOM   1701 HD12 LEU   111      37.986  55.695  57.612  1.00  0.00           H  
ATOM   1702 HD13 LEU   111      37.497  53.918  57.793  1.00  0.00           H  
ATOM   1703 HD21 LEU   111      40.541  55.692  58.933  1.00  0.00           H  
ATOM   1704 HD22 LEU   111      41.470  55.465  57.481  1.00  0.00           H  
ATOM   1705 HD23 LEU   111      40.053  56.511  57.451  1.00  0.00           H  
ATOM   1706  N   THR   112      43.242  51.523  57.486  1.00  0.00           N  
ATOM   1707  CA  THR   112      44.320  50.806  58.185  1.00  0.00           C  
ATOM   1708  C   THR   112      44.698  51.545  59.423  1.00  0.00           C  
ATOM   1709  O   THR   112      44.977  52.726  59.370  1.00  0.00           O  
ATOM   1710  CB  THR   112      45.594  50.510  57.347  1.00  0.00           C  
ATOM   1711  CG2 THR   112      46.881  50.215  58.227  1.00  0.00           C  
ATOM   1712  OG1 THR   112      45.469  49.424  56.489  1.00  0.00           O  
ATOM   1713  H   THR   112      43.614  52.388  57.119  1.00  0.00           H  
ATOM   1714  HA  THR   112      43.932  49.850  58.537  1.00  0.00           H  
ATOM   1715  HB  THR   112      45.825  51.457  56.860  1.00  0.00           H  
ATOM   1716  HG1 THR   112      44.728  49.492  55.881  1.00  0.00           H  
ATOM   1717 HG21 THR   112      47.631  49.790  57.560  1.00  0.00           H  
ATOM   1718 HG22 THR   112      47.299  51.098  58.711  1.00  0.00           H  
ATOM   1719 HG23 THR   112      46.606  49.491  58.994  1.00  0.00           H  
ATOM   1720  N   ALA   113      44.706  50.789  60.574  1.00  0.00           N  
ATOM   1721  CA  ALA   113      45.112  51.263  61.990  1.00  0.00           C  
ATOM   1722  C   ALA   113      46.488  50.842  62.583  1.00  0.00           C  
ATOM   1723  O   ALA   113      46.829  49.656  62.310  1.00  0.00           O  
ATOM   1724  CB  ALA   113      44.038  50.836  63.037  1.00  0.00           C  
ATOM   1725  H   ALA   113      44.438  49.817  60.513  1.00  0.00           H  
ATOM   1726  HA  ALA   113      45.026  52.349  61.962  1.00  0.00           H  
ATOM   1727  HB1 ALA   113      44.076  49.750  62.942  1.00  0.00           H  
ATOM   1728  HB2 ALA   113      44.087  51.289  64.027  1.00  0.00           H  
ATOM   1729  HB3 ALA   113      43.003  51.018  62.748  1.00  0.00           H  
ATOM   1730  N   ILE   114      47.279  51.853  63.005  1.00  0.00           N  
ATOM   1731  CA  ILE   114      48.680  51.717  63.349  1.00  0.00           C  
ATOM   1732  C   ILE   114      49.066  52.107  64.768  1.00  0.00           C  
ATOM   1733  O   ILE   114      48.611  53.160  65.279  1.00  0.00           O  
ATOM   1734  CB  ILE   114      49.577  52.401  62.261  1.00  0.00           C  
ATOM   1735  CG1 ILE   114      49.482  51.798  60.867  1.00  0.00           C  
ATOM   1736  CG2 ILE   114      50.993  52.362  62.705  1.00  0.00           C  
ATOM   1737  CD1 ILE   114      49.995  50.338  60.741  1.00  0.00           C  
ATOM   1738  H   ILE   114      46.797  52.740  62.977  1.00  0.00           H  
ATOM   1739  HA  ILE   114      49.004  50.677  63.292  1.00  0.00           H  
ATOM   1740  HB  ILE   114      49.322  53.443  62.070  1.00  0.00           H  
ATOM   1741 HG12 ILE   114      48.477  51.668  60.468  1.00  0.00           H  
ATOM   1742 HG13 ILE   114      50.140  52.411  60.250  1.00  0.00           H  
ATOM   1743 HG21 ILE   114      51.184  53.058  63.522  1.00  0.00           H  
ATOM   1744 HG22 ILE   114      51.290  51.392  63.104  1.00  0.00           H  
ATOM   1745 HG23 ILE   114      51.647  52.714  61.907  1.00  0.00           H  
ATOM   1746 HD11 ILE   114      49.215  49.652  61.069  1.00  0.00           H  
ATOM   1747 HD12 ILE   114      50.180  50.123  59.688  1.00  0.00           H  
ATOM   1748 HD13 ILE   114      50.940  50.081  61.219  1.00  0.00           H  
ATOM   1749  N   GLU   115      49.758  51.267  65.464  1.00  0.00           N  
ATOM   1750  CA  GLU   115      50.554  51.568  66.701  1.00  0.00           C  
ATOM   1751  C   GLU   115      51.905  52.226  66.403  1.00  0.00           C  
ATOM   1752  O   GLU   115      52.585  51.659  65.579  1.00  0.00           O  
ATOM   1753  CB  GLU   115      50.667  50.261  67.502  1.00  0.00           C  
ATOM   1754  CG  GLU   115      49.328  49.956  68.234  1.00  0.00           C  
ATOM   1755  CD  GLU   115      49.453  48.924  69.339  1.00  0.00           C  
ATOM   1756  OE1 GLU   115      48.505  48.629  70.026  1.00  0.00           O  
ATOM   1757  OE2 GLU   115      50.553  48.394  69.496  1.00  0.00           O1-
ATOM   1758  H   GLU   115      49.827  50.300  65.180  1.00  0.00           H  
ATOM   1759  HA  GLU   115      49.953  52.331  67.196  1.00  0.00           H  
ATOM   1760  HB2 GLU   115      51.046  49.409  66.939  1.00  0.00           H  
ATOM   1761  HB3 GLU   115      51.409  50.471  68.273  1.00  0.00           H  
ATOM   1762  HG2 GLU   115      48.897  50.827  68.728  1.00  0.00           H  
ATOM   1763  HG3 GLU   115      48.627  49.564  67.497  1.00  0.00           H  
ATOM   1764  N   ILE   116      52.252  53.212  67.266  1.00  0.00           N  
ATOM   1765  CA  ILE   116      53.578  53.720  67.154  1.00  0.00           C  
ATOM   1766  C   ILE   116      54.116  54.154  68.529  1.00  0.00           C  
ATOM   1767  O   ILE   116      53.389  54.962  69.188  1.00  0.00           O  
ATOM   1768  CB  ILE   116      53.732  54.746  65.995  1.00  0.00           C  
ATOM   1769  CG1 ILE   116      55.147  55.351  66.005  1.00  0.00           C  
ATOM   1770  CG2 ILE   116      52.537  55.770  66.053  1.00  0.00           C  
ATOM   1771  CD1 ILE   116      56.178  54.364  65.428  1.00  0.00           C  
ATOM   1772  H   ILE   116      51.534  53.658  67.819  1.00  0.00           H  
ATOM   1773  HA  ILE   116      54.239  52.900  66.872  1.00  0.00           H  
ATOM   1774  HB  ILE   116      53.714  54.205  65.049  1.00  0.00           H  
ATOM   1775 HG12 ILE   116      55.065  56.301  65.477  1.00  0.00           H  
ATOM   1776 HG13 ILE   116      55.460  55.579  67.024  1.00  0.00           H  
ATOM   1777 HG21 ILE   116      52.876  56.666  65.532  1.00  0.00           H  
ATOM   1778 HG22 ILE   116      51.641  55.360  65.588  1.00  0.00           H  
ATOM   1779 HG23 ILE   116      52.317  56.064  67.079  1.00  0.00           H  
ATOM   1780 HD11 ILE   116      56.303  53.577  66.171  1.00  0.00           H  
ATOM   1781 HD12 ILE   116      55.878  53.935  64.473  1.00  0.00           H  
ATOM   1782 HD13 ILE   116      57.169  54.799  65.300  1.00  0.00           H  
ATOM   1783  N   SER   117      55.252  53.700  69.007  1.00  0.00           N  
ATOM   1784  CA  SER   117      55.972  54.416  70.117  1.00  0.00           C  
ATOM   1785  C   SER   117      57.516  54.279  70.161  1.00  0.00           C  
ATOM   1786  O   SER   117      58.079  53.312  69.651  1.00  0.00           O  
ATOM   1787  CB  SER   117      55.353  54.160  71.488  1.00  0.00           C  
ATOM   1788  OG  SER   117      55.615  52.839  71.897  1.00  0.00           O  
ATOM   1789  H   SER   117      55.774  53.019  68.475  1.00  0.00           H  
ATOM   1790  HA  SER   117      55.905  55.498  70.001  1.00  0.00           H  
ATOM   1791  HB2 SER   117      55.707  54.896  72.210  1.00  0.00           H  
ATOM   1792  HB3 SER   117      54.269  54.270  71.456  1.00  0.00           H  
ATOM   1793  HG  SER   117      56.360  52.820  72.503  1.00  0.00           H  
ATOM   1794  N   LEU   118      58.185  55.303  70.747  1.00  0.00           N  
ATOM   1795  CA  LEU   118      59.611  55.417  70.980  1.00  0.00           C  
ATOM   1796  C   LEU   118      59.852  55.695  72.460  1.00  0.00           C  
ATOM   1797  O   LEU   118      59.423  56.757  73.007  1.00  0.00           O  
ATOM   1798  CB  LEU   118      60.242  56.338  69.979  1.00  0.00           C  
ATOM   1799  CG  LEU   118      61.744  56.555  70.075  1.00  0.00           C  
ATOM   1800  CD1 LEU   118      62.543  55.471  69.348  1.00  0.00           C  
ATOM   1801  CD2 LEU   118      62.125  57.797  69.322  1.00  0.00           C  
ATOM   1802  H   LEU   118      57.661  56.038  71.202  1.00  0.00           H  
ATOM   1803  HA  LEU   118      60.016  54.411  70.869  1.00  0.00           H  
ATOM   1804  HB2 LEU   118      59.964  56.023  68.973  1.00  0.00           H  
ATOM   1805  HB3 LEU   118      59.724  57.291  70.090  1.00  0.00           H  
ATOM   1806  HG  LEU   118      62.063  56.626  71.115  1.00  0.00           H  
ATOM   1807 HD11 LEU   118      62.371  54.478  69.763  1.00  0.00           H  
ATOM   1808 HD12 LEU   118      62.265  55.327  68.304  1.00  0.00           H  
ATOM   1809 HD13 LEU   118      63.609  55.702  69.345  1.00  0.00           H  
ATOM   1810 HD21 LEU   118      63.168  58.080  69.178  1.00  0.00           H  
ATOM   1811 HD22 LEU   118      61.713  57.735  68.315  1.00  0.00           H  
ATOM   1812 HD23 LEU   118      61.708  58.642  69.869  1.00  0.00           H  
ATOM   1813  N   ASP   119      60.641  54.856  73.121  1.00  0.00           N  
ATOM   1814  CA  ASP   119      60.662  54.708  74.458  1.00  0.00           C  
ATOM   1815  C   ASP   119      62.074  54.556  75.104  1.00  0.00           C  
ATOM   1816  O   ASP   119      63.075  54.119  74.548  1.00  0.00           O  
ATOM   1817  CB  ASP   119      59.791  53.467  74.797  1.00  0.00           C  
ATOM   1818  CG  ASP   119      58.347  53.773  74.453  1.00  0.00           C  
ATOM   1819  OD1 ASP   119      57.946  54.983  74.599  1.00  0.00           O  
ATOM   1820  OD2 ASP   119      57.664  52.899  73.914  1.00  0.00           O1-
ATOM   1821  H   ASP   119      61.019  54.042  72.657  1.00  0.00           H  
ATOM   1822  HA  ASP   119      60.237  55.584  74.948  1.00  0.00           H  
ATOM   1823  HB2 ASP   119      60.150  52.571  74.290  1.00  0.00           H  
ATOM   1824  HB3 ASP   119      59.753  53.210  75.856  1.00  0.00           H  
ATOM   1825  N   VAL   120      62.091  55.109  76.289  1.00  0.00           N  
ATOM   1826  CA  VAL   120      63.253  55.166  77.137  1.00  0.00           C  
ATOM   1827  C   VAL   120      62.771  55.043  78.570  1.00  0.00           C  
ATOM   1828  O   VAL   120      61.666  55.519  78.782  1.00  0.00           O  
ATOM   1829  CB  VAL   120      64.047  56.550  76.915  1.00  0.00           C  
ATOM   1830  CG1 VAL   120      63.275  57.746  77.413  1.00  0.00           C  
ATOM   1831  CG2 VAL   120      65.490  56.607  77.460  1.00  0.00           C  
ATOM   1832  H   VAL   120      61.265  55.532  76.688  1.00  0.00           H  
ATOM   1833  HA  VAL   120      63.937  54.334  76.966  1.00  0.00           H  
ATOM   1834  HB  VAL   120      64.220  56.672  75.846  1.00  0.00           H  
ATOM   1835 HG11 VAL   120      63.538  58.683  76.923  1.00  0.00           H  
ATOM   1836 HG12 VAL   120      62.211  57.625  77.210  1.00  0.00           H  
ATOM   1837 HG13 VAL   120      63.362  57.883  78.491  1.00  0.00           H  
ATOM   1838 HG21 VAL   120      65.519  56.480  78.542  1.00  0.00           H  
ATOM   1839 HG22 VAL   120      65.951  55.785  76.912  1.00  0.00           H  
ATOM   1840 HG23 VAL   120      65.953  57.589  77.358  1.00  0.00           H  
ATOM   1841  N   ASP   121      63.559  54.551  79.527  1.00  0.00           N  
ATOM   1842  CA  ASP   121      63.193  54.336  80.966  1.00  0.00           C  
ATOM   1843  C   ASP   121      63.284  55.615  81.792  1.00  0.00           C  
ATOM   1844  O   ASP   121      64.011  55.568  82.788  1.00  0.00           O  
ATOM   1845  CB  ASP   121      64.006  53.174  81.559  1.00  0.00           C  
ATOM   1846  CG  ASP   121      63.441  52.578  82.868  1.00  0.00           C  
ATOM   1847  OD1 ASP   121      62.186  52.822  83.087  1.00  0.00           O  
ATOM   1848  OD2 ASP   121      64.210  51.986  83.628  1.00  0.00           O1-
ATOM   1849  H   ASP   121      64.493  54.222  79.329  1.00  0.00           H  
ATOM   1850  HA  ASP   121      62.140  54.055  80.985  1.00  0.00           H  
ATOM   1851  HB2 ASP   121      63.970  52.359  80.835  1.00  0.00           H  
ATOM   1852  HB3 ASP   121      65.066  53.411  81.657  1.00  0.00           H  
ATOM   1853  N   ALA   122      62.663  56.735  81.418  1.00  0.00           N  
ATOM   1854  CA  ALA   122      62.891  58.013  82.122  1.00  0.00           C  
ATOM   1855  C   ALA   122      62.715  58.038  83.637  1.00  0.00           C  
ATOM   1856  O   ALA   122      63.387  58.666  84.449  1.00  0.00           O  
ATOM   1857  CB  ALA   122      61.957  59.118  81.472  1.00  0.00           C  
ATOM   1858  H   ALA   122      62.071  56.751  80.600  1.00  0.00           H  
ATOM   1859  HA  ALA   122      63.929  58.275  81.918  1.00  0.00           H  
ATOM   1860  HB1 ALA   122      62.034  59.176  80.386  1.00  0.00           H  
ATOM   1861  HB2 ALA   122      60.931  58.788  81.634  1.00  0.00           H  
ATOM   1862  HB3 ALA   122      62.230  60.104  81.849  1.00  0.00           H  
ATOM   1863  N   ASP   123      61.634  57.314  83.965  1.00  0.00           N  
ATOM   1864  CA  ASP   123      61.202  57.066  85.366  1.00  0.00           C  
ATOM   1865  C   ASP   123      62.093  56.137  86.189  1.00  0.00           C  
ATOM   1866  O   ASP   123      61.882  55.883  87.412  1.00  0.00           O  
ATOM   1867  CB  ASP   123      59.793  56.642  85.397  1.00  0.00           C  
ATOM   1868  CG  ASP   123      59.590  55.251  84.713  1.00  0.00           C  
ATOM   1869  OD1 ASP   123      59.853  55.104  83.490  1.00  0.00           O  
ATOM   1870  OD2 ASP   123      59.293  54.235  85.337  1.00  0.00           O1-
ATOM   1871  H   ASP   123      61.214  56.835  83.181  1.00  0.00           H  
ATOM   1872  HA  ASP   123      61.234  58.089  85.741  1.00  0.00           H  
ATOM   1873  HB2 ASP   123      59.396  56.716  86.409  1.00  0.00           H  
ATOM   1874  HB3 ASP   123      59.281  57.329  84.723  1.00  0.00           H  
ATOM   1875  N   ARG   124      63.093  55.502  85.607  1.00  0.00           N  
ATOM   1876  CA  ARG   124      64.294  54.755  86.116  1.00  0.00           C  
ATOM   1877  C   ARG   124      63.850  53.547  86.921  1.00  0.00           C  
ATOM   1878  O   ARG   124      64.581  53.103  87.790  1.00  0.00           O  
ATOM   1879  CB  ARG   124      65.292  55.737  86.927  1.00  0.00           C  
ATOM   1880  CG  ARG   124      65.572  57.105  86.261  1.00  0.00           C  
ATOM   1881  CD  ARG   124      66.576  57.956  86.992  1.00  0.00           C  
ATOM   1882  NE  ARG   124      66.523  59.354  86.517  1.00  0.00           N  
ATOM   1883  CZ  ARG   124      66.185  60.375  87.196  1.00  0.00           C  
ATOM   1884  NH1 ARG   124      65.733  60.423  88.444  1.00  0.00           N1+
ATOM   1885  NH2 ARG   124      66.138  61.510  86.619  1.00  0.00           N  
ATOM   1886  H   ARG   124      63.212  55.736  84.632  1.00  0.00           H  
ATOM   1887  HA  ARG   124      64.779  54.418  85.199  1.00  0.00           H  
ATOM   1888  HB2 ARG   124      64.825  56.028  87.867  1.00  0.00           H  
ATOM   1889  HB3 ARG   124      66.308  55.362  87.051  1.00  0.00           H  
ATOM   1890  HG2 ARG   124      65.900  56.962  85.231  1.00  0.00           H  
ATOM   1891  HG3 ARG   124      64.617  57.619  86.148  1.00  0.00           H  
ATOM   1892  HD2 ARG   124      66.541  57.823  88.073  1.00  0.00           H  
ATOM   1893  HD3 ARG   124      67.553  57.509  86.809  1.00  0.00           H  
ATOM   1894  HE  ARG   124      66.753  59.580  85.560  1.00  0.00           H  
ATOM   1895 HH11 ARG   124      65.695  59.555  88.959  1.00  0.00           H  
ATOM   1896 HH12 ARG   124      65.618  61.315  88.904  1.00  0.00           H  
ATOM   1897 HH21 ARG   124      66.337  61.567  85.631  1.00  0.00           H  
ATOM   1898 HH22 ARG   124      65.892  62.290  87.212  1.00  0.00           H  
ATOM   1899  N   ASP   125      62.649  52.901  86.681  1.00  0.00           N  
ATOM   1900  CA  ASP   125      62.084  51.820  87.506  1.00  0.00           C  
ATOM   1901  C   ASP   125      62.683  50.449  87.231  1.00  0.00           C  
ATOM   1902  O   ASP   125      62.524  49.529  88.023  1.00  0.00           O  
ATOM   1903  CB  ASP   125      60.566  51.885  87.468  1.00  0.00           C  
ATOM   1904  CG  ASP   125      60.042  51.150  86.245  1.00  0.00           C  
ATOM   1905  OD1 ASP   125      59.062  50.431  86.412  1.00  0.00           O  
ATOM   1906  OD2 ASP   125      60.566  51.378  85.116  1.00  0.00           O1-
ATOM   1907  H   ASP   125      62.124  53.227  85.882  1.00  0.00           H  
ATOM   1908  HA  ASP   125      62.432  52.149  88.485  1.00  0.00           H  
ATOM   1909  HB2 ASP   125      60.059  51.516  88.359  1.00  0.00           H  
ATOM   1910  HB3 ASP   125      60.175  52.899  87.394  1.00  0.00           H  
ATOM   1911  N   GLY   126      63.382  50.309  86.102  1.00  0.00           N  
ATOM   1912  CA  GLY   126      64.013  49.084  85.667  1.00  0.00           C  
ATOM   1913  C   GLY   126      63.411  48.676  84.287  1.00  0.00           C  
ATOM   1914  O   GLY   126      63.885  47.662  83.755  1.00  0.00           O  
ATOM   1915  H   GLY   126      63.478  51.173  85.586  1.00  0.00           H  
ATOM   1916  HA2 GLY   126      65.076  49.308  85.580  1.00  0.00           H  
ATOM   1917  HA3 GLY   126      63.990  48.227  86.339  1.00  0.00           H  
ATOM   1918  N   VAL   127      62.373  49.293  83.775  1.00  0.00           N  
ATOM   1919  CA  VAL   127      61.608  48.681  82.608  1.00  0.00           C  
ATOM   1920  C   VAL   127      61.282  49.804  81.579  1.00  0.00           C  
ATOM   1921  O   VAL   127      60.650  50.818  81.839  1.00  0.00           O  
ATOM   1922  CB  VAL   127      60.371  47.981  83.051  1.00  0.00           C  
ATOM   1923  CG1 VAL   127      59.552  47.522  81.806  1.00  0.00           C  
ATOM   1924  CG2 VAL   127      60.700  46.729  83.881  1.00  0.00           C  
ATOM   1925  H   VAL   127      62.063  50.202  84.089  1.00  0.00           H  
ATOM   1926  HA  VAL   127      62.222  47.945  82.090  1.00  0.00           H  
ATOM   1927  HB  VAL   127      59.815  48.709  83.641  1.00  0.00           H  
ATOM   1928 HG11 VAL   127      60.104  46.933  81.073  1.00  0.00           H  
ATOM   1929 HG12 VAL   127      58.612  47.076  82.132  1.00  0.00           H  
ATOM   1930 HG13 VAL   127      59.109  48.403  81.341  1.00  0.00           H  
ATOM   1931 HG21 VAL   127      59.761  46.288  84.216  1.00  0.00           H  
ATOM   1932 HG22 VAL   127      61.365  45.987  83.437  1.00  0.00           H  
ATOM   1933 HG23 VAL   127      61.156  47.126  84.788  1.00  0.00           H  
ATOM   1934  N   VAL   128      61.583  49.584  80.260  1.00  0.00           N  
ATOM   1935  CA  VAL   128      61.262  50.365  79.104  1.00  0.00           C  
ATOM   1936  C   VAL   128      59.842  50.065  78.721  1.00  0.00           C  
ATOM   1937  O   VAL   128      59.617  49.125  77.940  1.00  0.00           O  
ATOM   1938  CB  VAL   128      62.266  50.233  77.864  1.00  0.00           C  
ATOM   1939  CG1 VAL   128      61.892  51.183  76.720  1.00  0.00           C  
ATOM   1940  CG2 VAL   128      63.716  50.474  78.196  1.00  0.00           C  
ATOM   1941  H   VAL   128      62.095  48.753  80.003  1.00  0.00           H  
ATOM   1942  HA  VAL   128      61.222  51.438  79.289  1.00  0.00           H  
ATOM   1943  HB  VAL   128      62.129  49.208  77.521  1.00  0.00           H  
ATOM   1944 HG11 VAL   128      60.918  50.984  76.272  1.00  0.00           H  
ATOM   1945 HG12 VAL   128      61.903  52.239  76.990  1.00  0.00           H  
ATOM   1946 HG13 VAL   128      62.534  51.052  75.849  1.00  0.00           H  
ATOM   1947 HG21 VAL   128      63.853  51.322  78.867  1.00  0.00           H  
ATOM   1948 HG22 VAL   128      64.039  49.565  78.704  1.00  0.00           H  
ATOM   1949 HG23 VAL   128      64.347  50.689  77.333  1.00  0.00           H  
ATOM   1950  N   GLU   129      58.804  50.709  79.280  1.00  0.00           N  
ATOM   1951  CA  GLU   129      57.374  50.520  79.183  1.00  0.00           C  
ATOM   1952  C   GLU   129      56.819  50.900  77.794  1.00  0.00           C  
ATOM   1953  O   GLU   129      57.345  51.715  77.089  1.00  0.00           O  
ATOM   1954  CB  GLU   129      56.688  51.087  80.372  1.00  0.00           C  
ATOM   1955  CG  GLU   129      56.717  52.600  80.518  1.00  0.00           C  
ATOM   1956  CD  GLU   129      57.948  53.004  81.420  1.00  0.00           C  
ATOM   1957  OE1 GLU   129      59.138  52.989  81.039  1.00  0.00           O  
ATOM   1958  OE2 GLU   129      57.694  53.377  82.579  1.00  0.00           O1-
ATOM   1959  H   GLU   129      59.065  51.530  79.808  1.00  0.00           H  
ATOM   1960  HA  GLU   129      57.156  49.457  79.289  1.00  0.00           H  
ATOM   1961  HB2 GLU   129      55.640  50.796  80.319  1.00  0.00           H  
ATOM   1962  HB3 GLU   129      57.144  50.646  81.258  1.00  0.00           H  
ATOM   1963  HG2 GLU   129      56.706  53.064  79.531  1.00  0.00           H  
ATOM   1964  HG3 GLU   129      55.852  53.008  81.040  1.00  0.00           H  
ATOM   1965  N   LYS   130      55.723  50.176  77.408  1.00  0.00           N  
ATOM   1966  CA  LYS   130      55.245  50.423  76.098  1.00  0.00           C  
ATOM   1967  C   LYS   130      54.615  51.850  76.119  1.00  0.00           C  
ATOM   1968  O   LYS   130      53.719  52.157  76.776  1.00  0.00           O  
ATOM   1969  CB  LYS   130      54.327  49.222  75.774  1.00  0.00           C  
ATOM   1970  CG  LYS   130      53.659  49.291  74.412  1.00  0.00           C  
ATOM   1971  CD  LYS   130      53.237  47.996  73.697  1.00  0.00           C  
ATOM   1972  CE  LYS   130      51.985  48.094  72.926  1.00  0.00           C  
ATOM   1973  NZ  LYS   130      52.256  48.755  71.654  1.00  0.00           N1+
ATOM   1974  H   LYS   130      55.280  49.454  77.958  1.00  0.00           H  
ATOM   1975  HA  LYS   130      56.062  50.416  75.376  1.00  0.00           H  
ATOM   1976  HB2 LYS   130      54.936  48.322  75.687  1.00  0.00           H  
ATOM   1977  HB3 LYS   130      53.550  48.978  76.498  1.00  0.00           H  
ATOM   1978  HG2 LYS   130      52.694  49.743  74.638  1.00  0.00           H  
ATOM   1979  HG3 LYS   130      54.283  49.849  73.713  1.00  0.00           H  
ATOM   1980  HD2 LYS   130      54.081  47.605  73.128  1.00  0.00           H  
ATOM   1981  HD3 LYS   130      53.036  47.242  74.458  1.00  0.00           H  
ATOM   1982  HE2 LYS   130      51.594  47.080  72.847  1.00  0.00           H  
ATOM   1983  HE3 LYS   130      51.247  48.690  73.463  1.00  0.00           H  
ATOM   1984  HZ1 LYS   130      52.939  48.220  71.138  1.00  0.00           H  
ATOM   1985  HZ2 LYS   130      51.432  48.787  71.072  1.00  0.00           H  
ATOM   1986  HZ3 LYS   130      52.481  49.709  71.900  1.00  0.00           H  
ATOM   1987  N   ASN   131      55.175  52.742  75.320  1.00  0.00           N  
ATOM   1988  CA  ASN   131      54.869  54.169  75.304  1.00  0.00           C  
ATOM   1989  C   ASN   131      55.097  54.771  76.785  1.00  0.00           C  
ATOM   1990  O   ASN   131      54.234  54.884  77.645  1.00  0.00           O  
ATOM   1991  CB  ASN   131      53.527  54.551  74.629  1.00  0.00           C  
ATOM   1992  CG  ASN   131      53.301  55.984  74.374  1.00  0.00           C  
ATOM   1993  ND2 ASN   131      52.111  56.373  73.942  1.00  0.00           N  
ATOM   1994  OD1 ASN   131      54.267  56.790  74.454  1.00  0.00           O  
ATOM   1995  H   ASN   131      55.964  52.469  74.752  1.00  0.00           H  
ATOM   1996  HA  ASN   131      55.652  54.559  74.654  1.00  0.00           H  
ATOM   1997  HB2 ASN   131      53.551  54.188  73.601  1.00  0.00           H  
ATOM   1998  HB3 ASN   131      52.741  54.075  75.214  1.00  0.00           H  
ATOM   1999 HD21 ASN   131      51.880  57.318  73.669  1.00  0.00           H  
ATOM   2000 HD22 ASN   131      51.436  55.636  73.798  1.00  0.00           H  
ATOM   2001  N   ASN   132      56.332  55.153  77.051  1.00  0.00           N  
ATOM   2002  CA  ASN   132      56.733  55.688  78.337  1.00  0.00           C  
ATOM   2003  C   ASN   132      56.141  57.027  78.706  1.00  0.00           C  
ATOM   2004  O   ASN   132      56.168  57.890  77.820  1.00  0.00           O  
ATOM   2005  CB  ASN   132      58.297  55.835  78.411  1.00  0.00           C  
ATOM   2006  CG  ASN   132      58.771  56.489  79.742  1.00  0.00           C  
ATOM   2007  ND2 ASN   132      59.238  55.802  80.712  1.00  0.00           N  
ATOM   2008  OD1 ASN   132      58.747  57.667  79.949  1.00  0.00           O  
ATOM   2009  H   ASN   132      57.017  55.255  76.316  1.00  0.00           H  
ATOM   2010  HA  ASN   132      56.492  55.043  79.182  1.00  0.00           H  
ATOM   2011  HB2 ASN   132      58.732  54.838  78.484  1.00  0.00           H  
ATOM   2012  HB3 ASN   132      58.737  56.357  77.561  1.00  0.00           H  
ATOM   2013 HD21 ASN   132      59.555  56.225  81.572  1.00  0.00           H  
ATOM   2014 HD22 ASN   132      59.422  54.809  80.692  1.00  0.00           H  
ATOM   2015  N   PRO   133      55.682  57.352  79.923  1.00  0.00           N  
ATOM   2016  CA  PRO   133      54.966  58.619  80.243  1.00  0.00           C  
ATOM   2017  C   PRO   133      55.887  59.838  80.606  1.00  0.00           C  
ATOM   2018  O   PRO   133      55.286  60.882  80.716  1.00  0.00           O  
ATOM   2019  CB  PRO   133      54.151  58.224  81.543  1.00  0.00           C  
ATOM   2020  CG  PRO   133      55.180  57.329  82.202  1.00  0.00           C  
ATOM   2021  CD  PRO   133      55.710  56.463  81.078  1.00  0.00           C  
ATOM   2022  HA  PRO   133      54.268  58.906  79.456  1.00  0.00           H  
ATOM   2023  HB2 PRO   133      53.979  59.087  82.186  1.00  0.00           H  
ATOM   2024  HB3 PRO   133      53.268  57.653  81.257  1.00  0.00           H  
ATOM   2025  HG2 PRO   133      55.937  57.941  82.694  1.00  0.00           H  
ATOM   2026  HG3 PRO   133      54.709  56.783  83.019  1.00  0.00           H  
ATOM   2027  HD2 PRO   133      56.694  56.028  81.254  1.00  0.00           H  
ATOM   2028  HD3 PRO   133      54.941  55.709  80.911  1.00  0.00           H  
ATOM   2029  N   LYS   134      57.203  59.748  80.688  1.00  0.00           N  
ATOM   2030  CA  LYS   134      58.104  60.897  81.080  1.00  0.00           C  
ATOM   2031  C   LYS   134      59.362  61.130  80.229  1.00  0.00           C  
ATOM   2032  O   LYS   134      60.190  62.027  80.447  1.00  0.00           O  
ATOM   2033  CB  LYS   134      58.470  60.673  82.618  1.00  0.00           C  
ATOM   2034  CG  LYS   134      57.365  61.074  83.598  1.00  0.00           C  
ATOM   2035  CD  LYS   134      56.955  62.538  83.611  1.00  0.00           C  
ATOM   2036  CE  LYS   134      56.221  63.026  84.905  1.00  0.00           C  
ATOM   2037  NZ  LYS   134      55.014  62.241  85.185  1.00  0.00           N1+
ATOM   2038  H   LYS   134      57.660  58.871  80.483  1.00  0.00           H  
ATOM   2039  HA  LYS   134      57.697  61.906  81.154  1.00  0.00           H  
ATOM   2040  HB2 LYS   134      58.693  59.616  82.761  1.00  0.00           H  
ATOM   2041  HB3 LYS   134      59.378  61.233  82.841  1.00  0.00           H  
ATOM   2042  HG2 LYS   134      56.481  60.438  83.547  1.00  0.00           H  
ATOM   2043  HG3 LYS   134      57.857  60.902  84.555  1.00  0.00           H  
ATOM   2044  HD2 LYS   134      57.801  63.212  83.478  1.00  0.00           H  
ATOM   2045  HD3 LYS   134      56.353  62.663  82.711  1.00  0.00           H  
ATOM   2046  HE2 LYS   134      56.908  63.236  85.726  1.00  0.00           H  
ATOM   2047  HE3 LYS   134      55.928  64.057  84.706  1.00  0.00           H  
ATOM   2048  HZ1 LYS   134      54.428  62.058  84.383  1.00  0.00           H  
ATOM   2049  HZ2 LYS   134      55.300  61.362  85.594  1.00  0.00           H  
ATOM   2050  HZ3 LYS   134      54.507  62.586  85.988  1.00  0.00           H  
ATOM   2051  N   LYS   135      59.517  60.311  79.206  1.00  0.00           N  
ATOM   2052  CA  LYS   135      60.583  60.365  78.235  1.00  0.00           C  
ATOM   2053  C   LYS   135      60.823  61.783  77.614  1.00  0.00           C  
ATOM   2054  O   LYS   135      61.874  61.954  77.025  1.00  0.00           O  
ATOM   2055  CB  LYS   135      60.172  59.476  77.022  1.00  0.00           C  
ATOM   2056  CG  LYS   135      58.821  59.802  76.372  1.00  0.00           C  
ATOM   2057  CD  LYS   135      58.471  58.737  75.287  1.00  0.00           C  
ATOM   2058  CE  LYS   135      57.134  58.801  74.629  1.00  0.00           C  
ATOM   2059  NZ  LYS   135      56.832  57.635  73.821  1.00  0.00           N1+
ATOM   2060  H   LYS   135      58.736  59.715  78.974  1.00  0.00           H  
ATOM   2061  HA  LYS   135      61.554  60.034  78.603  1.00  0.00           H  
ATOM   2062  HB2 LYS   135      60.940  59.419  76.251  1.00  0.00           H  
ATOM   2063  HB3 LYS   135      60.139  58.452  77.395  1.00  0.00           H  
ATOM   2064  HG2 LYS   135      58.024  59.853  77.114  1.00  0.00           H  
ATOM   2065  HG3 LYS   135      58.918  60.817  75.984  1.00  0.00           H  
ATOM   2066  HD2 LYS   135      59.201  58.715  74.478  1.00  0.00           H  
ATOM   2067  HD3 LYS   135      58.461  57.742  75.733  1.00  0.00           H  
ATOM   2068  HE2 LYS   135      56.413  58.988  75.425  1.00  0.00           H  
ATOM   2069  HE3 LYS   135      56.857  59.675  74.039  1.00  0.00           H  
ATOM   2070  HZ1 LYS   135      57.372  56.825  74.089  1.00  0.00           H  
ATOM   2071  HZ2 LYS   135      55.868  57.355  73.714  1.00  0.00           H  
ATOM   2072  HZ3 LYS   135      57.219  57.799  72.902  1.00  0.00           H  
ATOM   2073  N   ALA   136      59.853  62.721  77.620  1.00  0.00           N  
ATOM   2074  CA  ALA   136      59.946  64.037  77.022  1.00  0.00           C  
ATOM   2075  C   ALA   136      60.358  65.142  78.019  1.00  0.00           C  
ATOM   2076  O   ALA   136      60.446  66.332  77.643  1.00  0.00           O  
ATOM   2077  CB  ALA   136      58.686  64.318  76.321  1.00  0.00           C  
ATOM   2078  H   ALA   136      59.103  62.482  78.253  1.00  0.00           H  
ATOM   2079  HA  ALA   136      60.734  64.147  76.277  1.00  0.00           H  
ATOM   2080  HB1 ALA   136      58.820  65.132  75.608  1.00  0.00           H  
ATOM   2081  HB2 ALA   136      58.396  63.390  75.829  1.00  0.00           H  
ATOM   2082  HB3 ALA   136      57.849  64.506  76.993  1.00  0.00           H  
ATOM   2083  N   SER   137      60.571  64.863  79.333  1.00  0.00           N  
ATOM   2084  CA  SER   137      60.920  65.661  80.464  1.00  0.00           C  
ATOM   2085  C   SER   137      62.111  65.143  81.230  1.00  0.00           C  
ATOM   2086  O   SER   137      62.365  63.991  81.280  1.00  0.00           O  
ATOM   2087  CB  SER   137      59.652  65.959  81.253  1.00  0.00           C  
ATOM   2088  OG  SER   137      59.905  66.658  82.480  1.00  0.00           O  
ATOM   2089  H   SER   137      60.315  63.935  79.638  1.00  0.00           H  
ATOM   2090  HA  SER   137      61.245  66.606  80.029  1.00  0.00           H  
ATOM   2091  HB2 SER   137      59.078  66.637  80.622  1.00  0.00           H  
ATOM   2092  HB3 SER   137      59.109  65.064  81.557  1.00  0.00           H  
ATOM   2093  HG  SER   137      60.205  66.070  83.177  1.00  0.00           H  
ATOM   2094  N   TRP   138      62.929  66.103  81.818  1.00  0.00           N  
ATOM   2095  CA  TRP   138      63.972  65.744  82.716  1.00  0.00           C  
ATOM   2096  C   TRP   138      63.973  66.724  83.950  1.00  0.00           C  
ATOM   2097  O   TRP   138      63.990  67.919  83.747  1.00  0.00           O  
ATOM   2098  CB  TRP   138      65.279  65.899  82.019  1.00  0.00           C  
ATOM   2099  CG  TRP   138      66.334  65.193  82.818  1.00  0.00           C  
ATOM   2100  CD1 TRP   138      66.790  63.903  82.692  1.00  0.00           C  
ATOM   2101  CD2 TRP   138      67.168  65.748  83.899  1.00  0.00           C  
ATOM   2102  CE2 TRP   138      67.988  64.693  84.498  1.00  0.00           C  
ATOM   2103  CE3 TRP   138      67.201  67.033  84.489  1.00  0.00           C  
ATOM   2104  NE1 TRP   138      67.804  63.692  83.607  1.00  0.00           N  
ATOM   2105  CZ2 TRP   138      68.763  64.918  85.629  1.00  0.00           C  
ATOM   2106  CZ3 TRP   138      68.038  67.279  85.568  1.00  0.00           C  
ATOM   2107  CH2 TRP   138      68.810  66.228  86.159  1.00  0.00           C  
ATOM   2108  H   TRP   138      62.572  67.048  81.795  1.00  0.00           H  
ATOM   2109  HA  TRP   138      63.782  64.745  83.109  1.00  0.00           H  
ATOM   2110  HB2 TRP   138      65.156  65.389  81.064  1.00  0.00           H  
ATOM   2111  HB3 TRP   138      65.550  66.949  81.903  1.00  0.00           H  
ATOM   2112  HD1 TRP   138      66.503  63.228  81.899  1.00  0.00           H  
ATOM   2113  HE1 TRP   138      68.377  62.861  83.576  1.00  0.00           H  
ATOM   2114  HE3 TRP   138      66.587  67.814  84.065  1.00  0.00           H  
ATOM   2115  HZ2 TRP   138      69.362  64.137  86.074  1.00  0.00           H  
ATOM   2116  HZ3 TRP   138      67.919  68.209  86.103  1.00  0.00           H  
ATOM   2117  HH2 TRP   138      69.220  66.499  87.121  1.00  0.00           H  
ATOM   2118  N   THR   139      64.048  66.181  85.194  1.00  0.00           N  
ATOM   2119  CA  THR   139      63.868  67.022  86.483  1.00  0.00           C  
ATOM   2120  C   THR   139      64.805  66.650  87.664  1.00  0.00           C  
ATOM   2121  O   THR   139      64.999  65.493  87.980  1.00  0.00           O  
ATOM   2122  CB  THR   139      62.407  67.072  86.892  1.00  0.00           C  
ATOM   2123  CG2 THR   139      61.557  68.133  86.085  1.00  0.00           C  
ATOM   2124  OG1 THR   139      61.652  65.806  86.896  1.00  0.00           O  
ATOM   2125  H   THR   139      64.209  65.185  85.248  1.00  0.00           H  
ATOM   2126  HA  THR   139      64.069  68.069  86.255  1.00  0.00           H  
ATOM   2127  HB  THR   139      62.188  67.336  87.927  1.00  0.00           H  
ATOM   2128  HG1 THR   139      60.856  65.845  87.432  1.00  0.00           H  
ATOM   2129 HG21 THR   139      61.904  69.140  86.317  1.00  0.00           H  
ATOM   2130 HG22 THR   139      61.779  67.923  85.038  1.00  0.00           H  
ATOM   2131 HG23 THR   139      60.492  68.053  86.305  1.00  0.00           H  
ATOM   2132  N   TRP   140      65.371  67.676  88.185  1.00  0.00           N  
ATOM   2133  CA  TRP   140      66.252  67.553  89.324  1.00  0.00           C  
ATOM   2134  C   TRP   140      65.479  67.080  90.555  1.00  0.00           C  
ATOM   2135  O   TRP   140      64.248  67.081  90.607  1.00  0.00           O  
ATOM   2136  CB  TRP   140      66.834  68.902  89.644  1.00  0.00           C  
ATOM   2137  CG  TRP   140      67.899  69.252  88.646  1.00  0.00           C  
ATOM   2138  CD1 TRP   140      67.765  70.159  87.562  1.00  0.00           C  
ATOM   2139  CD2 TRP   140      69.302  68.942  88.664  1.00  0.00           C  
ATOM   2140  CE2 TRP   140      69.930  69.568  87.520  1.00  0.00           C  
ATOM   2141  CE3 TRP   140      70.142  68.221  89.581  1.00  0.00           C  
ATOM   2142  NE1 TRP   140      68.981  70.313  86.924  1.00  0.00           N  
ATOM   2143  CZ2 TRP   140      71.292  69.440  87.316  1.00  0.00           C  
ATOM   2144  CZ3 TRP   140      71.529  68.002  89.200  1.00  0.00           C  
ATOM   2145  CH2 TRP   140      72.044  68.650  88.082  1.00  0.00           C  
ATOM   2146  H   TRP   140      65.238  68.599  87.796  1.00  0.00           H  
ATOM   2147  HA  TRP   140      67.090  66.879  89.146  1.00  0.00           H  
ATOM   2148  HB2 TRP   140      66.060  69.667  89.693  1.00  0.00           H  
ATOM   2149  HB3 TRP   140      67.191  68.937  90.673  1.00  0.00           H  
ATOM   2150  HD1 TRP   140      66.863  70.691  87.297  1.00  0.00           H  
ATOM   2151  HE1 TRP   140      69.161  71.033  86.239  1.00  0.00           H  
ATOM   2152  HE3 TRP   140      69.752  67.799  90.495  1.00  0.00           H  
ATOM   2153  HZ2 TRP   140      71.779  69.945  86.495  1.00  0.00           H  
ATOM   2154  HZ3 TRP   140      72.187  67.469  89.870  1.00  0.00           H  
ATOM   2155  HH2 TRP   140      73.114  68.599  87.940  1.00  0.00           H  
ATOM   2156  N   GLY   141      66.163  66.632  91.608  1.00  0.00           N  
ATOM   2157  CA  GLY   141      65.506  66.458  92.932  1.00  0.00           C  
ATOM   2158  C   GLY   141      64.993  64.998  93.213  1.00  0.00           C  
ATOM   2159  O   GLY   141      65.110  64.090  92.358  1.00  0.00           O  
ATOM   2160  H   GLY   141      67.172  66.665  91.566  1.00  0.00           H  
ATOM   2161  HA2 GLY   141      66.243  66.682  93.704  1.00  0.00           H  
ATOM   2162  HA3 GLY   141      64.588  67.038  93.027  1.00  0.00           H  
ATOM   2163  N   PRO   142      64.415  64.770  94.405  1.00  0.00           N  
ATOM   2164  CA  PRO   142      63.984  63.539  94.901  1.00  0.00           C  
ATOM   2165  C   PRO   142      62.759  62.989  94.142  1.00  0.00           C  
ATOM   2166  O   PRO   142      62.676  61.770  93.993  1.00  0.00           O  
ATOM   2167  CB  PRO   142      63.886  63.697  96.397  1.00  0.00           C  
ATOM   2168  CG  PRO   142      63.566  65.198  96.607  1.00  0.00           C  
ATOM   2169  CD  PRO   142      64.396  65.786  95.481  1.00  0.00           C  
ATOM   2170  HA  PRO   142      64.757  62.843  94.577  1.00  0.00           H  
ATOM   2171  HB2 PRO   142      63.061  63.035  96.659  1.00  0.00           H  
ATOM   2172  HB3 PRO   142      64.845  63.479  96.867  1.00  0.00           H  
ATOM   2173  HG2 PRO   142      62.502  65.380  96.453  1.00  0.00           H  
ATOM   2174  HG3 PRO   142      63.934  65.455  97.600  1.00  0.00           H  
ATOM   2175  HD2 PRO   142      63.932  66.704  95.118  1.00  0.00           H  
ATOM   2176  HD3 PRO   142      65.381  65.945  95.918  1.00  0.00           H  
ATOM   2177  N   GLU   143      61.739  63.725  93.824  1.00  0.00           N  
ATOM   2178  CA  GLU   143      60.569  63.295  92.973  1.00  0.00           C  
ATOM   2179  C   GLU   143      60.836  63.554  91.547  1.00  0.00           C  
ATOM   2180  O   GLU   143      60.014  63.461  90.682  1.00  0.00           O  
ATOM   2181  CB  GLU   143      59.261  64.080  93.428  1.00  0.00           C  
ATOM   2182  CG  GLU   143      58.977  63.894  95.004  1.00  0.00           C  
ATOM   2183  CD  GLU   143      59.682  64.861  95.941  1.00  0.00           C  
ATOM   2184  OE1 GLU   143      60.097  65.982  95.476  1.00  0.00           O  
ATOM   2185  OE2 GLU   143      59.831  64.549  97.189  1.00  0.00           O1-
ATOM   2186  H   GLU   143      61.758  64.649  94.231  1.00  0.00           H  
ATOM   2187  HA  GLU   143      60.409  62.218  93.014  1.00  0.00           H  
ATOM   2188  HB2 GLU   143      59.361  65.122  93.125  1.00  0.00           H  
ATOM   2189  HB3 GLU   143      58.413  63.750  92.828  1.00  0.00           H  
ATOM   2190  HG2 GLU   143      57.934  63.947  95.317  1.00  0.00           H  
ATOM   2191  HG3 GLU   143      59.327  62.912  95.324  1.00  0.00           H  
ATOM   2192  N   GLY   144      62.113  63.748  91.252  1.00  0.00           N  
ATOM   2193  CA  GLY   144      62.650  64.069  89.928  1.00  0.00           C  
ATOM   2194  C   GLY   144      62.800  62.862  89.006  1.00  0.00           C  
ATOM   2195  O   GLY   144      62.990  61.713  89.451  1.00  0.00           O  
ATOM   2196  H   GLY   144      62.809  63.770  91.984  1.00  0.00           H  
ATOM   2197  HA2 GLY   144      61.987  64.844  89.544  1.00  0.00           H  
ATOM   2198  HA3 GLY   144      63.691  64.388  89.983  1.00  0.00           H  
ATOM   2199  N   GLN   145      62.628  63.073  87.714  1.00  0.00           N  
ATOM   2200  CA  GLN   145      62.588  62.029  86.666  1.00  0.00           C  
ATOM   2201  C   GLN   145      63.196  62.443  85.335  1.00  0.00           C  
ATOM   2202  O   GLN   145      63.092  63.626  85.044  1.00  0.00           O  
ATOM   2203  CB  GLN   145      61.101  61.730  86.290  1.00  0.00           C  
ATOM   2204  CG  GLN   145      60.339  61.160  87.530  1.00  0.00           C  
ATOM   2205  CD  GLN   145      60.797  59.835  88.037  1.00  0.00           C  
ATOM   2206  NE2 GLN   145      60.097  59.118  88.890  1.00  0.00           N  
ATOM   2207  OE1 GLN   145      61.812  59.258  87.684  1.00  0.00           O  
ATOM   2208  H   GLN   145      62.511  64.009  87.354  1.00  0.00           H  
ATOM   2209  HA  GLN   145      63.106  61.132  87.007  1.00  0.00           H  
ATOM   2210  HB2 GLN   145      60.694  62.692  85.980  1.00  0.00           H  
ATOM   2211  HB3 GLN   145      60.967  60.985  85.505  1.00  0.00           H  
ATOM   2212  HG2 GLN   145      60.427  61.735  88.451  1.00  0.00           H  
ATOM   2213  HG3 GLN   145      59.270  61.122  87.319  1.00  0.00           H  
ATOM   2214 HE21 GLN   145      60.557  58.269  89.185  1.00  0.00           H  
ATOM   2215 HE22 GLN   145      59.253  59.513  89.281  1.00  0.00           H  
ATOM   2216  N   GLY   146      63.819  61.549  84.602  1.00  0.00           N  
ATOM   2217  CA  GLY   146      64.366  61.718  83.274  1.00  0.00           C  
ATOM   2218  C   GLY   146      65.627  61.019  83.060  1.00  0.00           C  
ATOM   2219  O   GLY   146      66.405  60.878  84.017  1.00  0.00           O  
ATOM   2220  H   GLY   146      63.986  60.673  85.075  1.00  0.00           H  
ATOM   2221  HA2 GLY   146      63.640  61.349  82.549  1.00  0.00           H  
ATOM   2222  HA3 GLY   146      64.424  62.780  83.036  1.00  0.00           H  
ATOM   2223  N   ALA   147      65.765  60.480  81.877  1.00  0.00           N  
ATOM   2224  CA  ALA   147      66.817  59.547  81.482  1.00  0.00           C  
ATOM   2225  C   ALA   147      68.143  60.171  81.297  1.00  0.00           C  
ATOM   2226  O   ALA   147      68.218  61.348  80.954  1.00  0.00           O  
ATOM   2227  CB  ALA   147      66.256  58.879  80.204  1.00  0.00           C  
ATOM   2228  H   ALA   147      65.078  60.735  81.182  1.00  0.00           H  
ATOM   2229  HA  ALA   147      66.836  58.765  82.241  1.00  0.00           H  
ATOM   2230  HB1 ALA   147      66.107  59.659  79.457  1.00  0.00           H  
ATOM   2231  HB2 ALA   147      66.962  58.174  79.765  1.00  0.00           H  
ATOM   2232  HB3 ALA   147      65.318  58.354  80.388  1.00  0.00           H  
ATOM   2233  N   ILE   148      69.219  59.382  81.543  1.00  0.00           N  
ATOM   2234  CA  ILE   148      70.508  59.953  81.785  1.00  0.00           C  
ATOM   2235  C   ILE   148      71.533  59.157  80.954  1.00  0.00           C  
ATOM   2236  O   ILE   148      71.501  57.918  80.940  1.00  0.00           O  
ATOM   2237  CB  ILE   148      70.981  59.871  83.300  1.00  0.00           C  
ATOM   2238  CG1 ILE   148      70.044  60.786  84.164  1.00  0.00           C  
ATOM   2239  CG2 ILE   148      72.393  60.529  83.582  1.00  0.00           C  
ATOM   2240  CD1 ILE   148      70.032  60.381  85.640  1.00  0.00           C  
ATOM   2241  H   ILE   148      69.104  58.418  81.823  1.00  0.00           H  
ATOM   2242  HA  ILE   148      70.471  61.007  81.511  1.00  0.00           H  
ATOM   2243  HB  ILE   148      70.901  58.871  83.726  1.00  0.00           H  
ATOM   2244 HG12 ILE   148      70.317  61.837  84.249  1.00  0.00           H  
ATOM   2245 HG13 ILE   148      69.042  60.565  83.796  1.00  0.00           H  
ATOM   2246 HG21 ILE   148      72.408  61.515  83.117  1.00  0.00           H  
ATOM   2247 HG22 ILE   148      72.643  60.550  84.643  1.00  0.00           H  
ATOM   2248 HG23 ILE   148      73.133  59.795  83.263  1.00  0.00           H  
ATOM   2249 HD11 ILE   148      71.048  60.153  85.962  1.00  0.00           H  
ATOM   2250 HD12 ILE   148      69.580  61.198  86.202  1.00  0.00           H  
ATOM   2251 HD13 ILE   148      69.395  59.508  85.782  1.00  0.00           H  
ATOM   2252  N   LEU   149      72.499  59.850  80.376  1.00  0.00           N  
ATOM   2253  CA  LEU   149      73.516  59.197  79.466  1.00  0.00           C  
ATOM   2254  C   LEU   149      74.949  59.569  79.895  1.00  0.00           C  
ATOM   2255  O   LEU   149      75.108  60.593  80.600  1.00  0.00           O  
ATOM   2256  CB  LEU   149      73.262  59.750  78.027  1.00  0.00           C  
ATOM   2257  CG  LEU   149      74.091  59.297  76.856  1.00  0.00           C  
ATOM   2258  CD1 LEU   149      74.051  57.742  76.582  1.00  0.00           C  
ATOM   2259  CD2 LEU   149      73.533  60.045  75.636  1.00  0.00           C  
ATOM   2260  H   LEU   149      72.642  60.832  80.567  1.00  0.00           H  
ATOM   2261  HA  LEU   149      73.418  58.115  79.377  1.00  0.00           H  
ATOM   2262  HB2 LEU   149      72.196  59.660  77.819  1.00  0.00           H  
ATOM   2263  HB3 LEU   149      73.461  60.816  78.136  1.00  0.00           H  
ATOM   2264  HG  LEU   149      75.151  59.529  76.958  1.00  0.00           H  
ATOM   2265 HD11 LEU   149      73.014  57.434  76.450  1.00  0.00           H  
ATOM   2266 HD12 LEU   149      74.643  57.500  75.700  1.00  0.00           H  
ATOM   2267 HD13 LEU   149      74.508  57.210  77.417  1.00  0.00           H  
ATOM   2268 HD21 LEU   149      73.344  61.068  75.963  1.00  0.00           H  
ATOM   2269 HD22 LEU   149      74.283  60.027  74.846  1.00  0.00           H  
ATOM   2270 HD23 LEU   149      72.604  59.526  75.398  1.00  0.00           H  
ATOM   2271  N   LEU   150      75.920  58.737  79.568  1.00  0.00           N  
ATOM   2272  CA  LEU   150      77.322  58.849  79.829  1.00  0.00           C  
ATOM   2273  C   LEU   150      78.073  59.175  78.563  1.00  0.00           C  
ATOM   2274  O   LEU   150      77.939  58.511  77.532  1.00  0.00           O  
ATOM   2275  CB  LEU   150      77.972  57.638  80.493  1.00  0.00           C  
ATOM   2276  CG  LEU   150      77.435  57.079  81.796  1.00  0.00           C  
ATOM   2277  CD1 LEU   150      78.095  55.712  82.029  1.00  0.00           C  
ATOM   2278  CD2 LEU   150      77.715  58.007  83.029  1.00  0.00           C  
ATOM   2279  H   LEU   150      75.582  57.921  79.078  1.00  0.00           H  
ATOM   2280  HA  LEU   150      77.508  59.604  80.593  1.00  0.00           H  
ATOM   2281  HB2 LEU   150      77.778  56.825  79.794  1.00  0.00           H  
ATOM   2282  HB3 LEU   150      79.030  57.896  80.539  1.00  0.00           H  
ATOM   2283  HG  LEU   150      76.377  56.931  81.581  1.00  0.00           H  
ATOM   2284 HD11 LEU   150      77.773  55.209  82.941  1.00  0.00           H  
ATOM   2285 HD12 LEU   150      77.968  55.033  81.185  1.00  0.00           H  
ATOM   2286 HD13 LEU   150      79.175  55.848  82.095  1.00  0.00           H  
ATOM   2287 HD21 LEU   150      77.576  57.405  83.927  1.00  0.00           H  
ATOM   2288 HD22 LEU   150      78.759  58.319  82.989  1.00  0.00           H  
ATOM   2289 HD23 LEU   150      76.933  58.766  83.046  1.00  0.00           H  
ATOM   2290  N   VAL   151      79.035  60.047  78.601  1.00  0.00           N  
ATOM   2291  CA  VAL   151      80.030  60.200  77.575  1.00  0.00           C  
ATOM   2292  C   VAL   151      80.900  58.945  77.662  1.00  0.00           C  
ATOM   2293  O   VAL   151      81.259  58.430  78.763  1.00  0.00           O  
ATOM   2294  CB  VAL   151      80.919  61.412  77.855  1.00  0.00           C  
ATOM   2295  CG1 VAL   151      81.733  61.697  76.620  1.00  0.00           C  
ATOM   2296  CG2 VAL   151      80.066  62.700  78.183  1.00  0.00           C  
ATOM   2297  H   VAL   151      79.173  60.684  79.373  1.00  0.00           H  
ATOM   2298  HA  VAL   151      79.506  60.293  76.623  1.00  0.00           H  
ATOM   2299  HB  VAL   151      81.607  61.237  78.683  1.00  0.00           H  
ATOM   2300 HG11 VAL   151      82.436  62.487  76.884  1.00  0.00           H  
ATOM   2301 HG12 VAL   151      82.267  60.805  76.292  1.00  0.00           H  
ATOM   2302 HG13 VAL   151      81.106  62.031  75.793  1.00  0.00           H  
ATOM   2303 HG21 VAL   151      79.567  62.523  79.137  1.00  0.00           H  
ATOM   2304 HG22 VAL   151      80.665  63.610  78.194  1.00  0.00           H  
ATOM   2305 HG23 VAL   151      79.308  62.799  77.406  1.00  0.00           H  
ATOM   2306  N   ASN   152      81.090  58.295  76.477  1.00  0.00           N  
ATOM   2307  CA  ASN   152      81.985  57.159  76.396  1.00  0.00           C  
ATOM   2308  C   ASN   152      83.473  57.579  76.313  1.00  0.00           C  
ATOM   2309  O   ASN   152      84.215  57.274  75.324  1.00  0.00           O  
ATOM   2310  CB  ASN   152      81.379  56.439  75.150  1.00  0.00           C  
ATOM   2311  CG  ASN   152      81.773  54.956  75.120  1.00  0.00           C  
ATOM   2312  ND2 ASN   152      81.572  54.280  73.985  1.00  0.00           N  
ATOM   2313  OD1 ASN   152      82.302  54.325  76.030  1.00  0.00           O  
ATOM   2314  H   ASN   152      80.706  58.653  75.614  1.00  0.00           H  
ATOM   2315  HA  ASN   152      81.820  56.571  77.299  1.00  0.00           H  
ATOM   2316  HB2 ASN   152      80.290  56.495  75.170  1.00  0.00           H  
ATOM   2317  HB3 ASN   152      81.738  56.983  74.277  1.00  0.00           H  
ATOM   2318 HD21 ASN   152      81.715  53.281  73.944  1.00  0.00           H  
ATOM   2319 HD22 ASN   152      81.289  54.808  73.173  1.00  0.00           H  
ATOM   2320  N   CYS   153      83.919  58.445  77.266  1.00  0.00           N  
ATOM   2321  CA  CYS   153      85.369  58.896  77.349  1.00  0.00           C  
ATOM   2322  C   CYS   153      86.388  57.831  77.844  1.00  0.00           C  
ATOM   2323  O   CYS   153      87.483  58.132  78.325  1.00  0.00           O  
ATOM   2324  CB  CYS   153      85.322  60.223  78.083  1.00  0.00           C  
ATOM   2325  SG  CYS   153      84.620  59.982  79.804  1.00  0.00           S  
ATOM   2326  H   CYS   153      83.398  58.634  78.110  1.00  0.00           H  
ATOM   2327  HA  CYS   153      85.604  59.124  76.309  1.00  0.00           H  
ATOM   2328  HB2 CYS   153      86.352  60.580  78.058  1.00  0.00           H  
ATOM   2329  HB3 CYS   153      84.648  60.965  77.656  1.00  0.00           H  
ATOM   2330  HG  CYS   153      85.700  60.548  80.351  1.00  0.00           H  
ATOM   2331  N   ASP   154      86.049  56.523  77.855  1.00  0.00           N  
ATOM   2332  CA  ASP   154      87.039  55.494  78.134  1.00  0.00           C  
ATOM   2333  C   ASP   154      87.451  54.806  76.794  1.00  0.00           C  
ATOM   2334  O   ASP   154      87.189  55.414  75.746  1.00  0.00           O  
ATOM   2335  CB  ASP   154      86.501  54.568  79.277  1.00  0.00           C  
ATOM   2336  CG  ASP   154      85.391  53.621  78.869  1.00  0.00           C  
ATOM   2337  OD1 ASP   154      84.952  53.587  77.697  1.00  0.00           O  
ATOM   2338  OD2 ASP   154      84.876  52.927  79.770  1.00  0.00           O1-
ATOM   2339  H   ASP   154      85.183  56.190  77.457  1.00  0.00           H  
ATOM   2340  HA  ASP   154      87.981  55.867  78.535  1.00  0.00           H  
ATOM   2341  HB2 ASP   154      87.408  54.038  79.569  1.00  0.00           H  
ATOM   2342  HB3 ASP   154      86.340  55.123  80.201  1.00  0.00           H  
ATOM   2343  N   ARG   155      88.132  53.672  76.898  1.00  0.00           N  
ATOM   2344  CA  ARG   155      88.714  52.972  75.789  1.00  0.00           C  
ATOM   2345  C   ARG   155      88.592  51.414  75.854  1.00  0.00           C  
ATOM   2346  O   ARG   155      89.341  50.808  76.605  1.00  0.00           O  
ATOM   2347  CB  ARG   155      90.130  53.385  75.671  1.00  0.00           C  
ATOM   2348  CG  ARG   155      90.825  52.656  74.470  1.00  0.00           C  
ATOM   2349  CD  ARG   155      92.122  53.367  74.129  1.00  0.00           C  
ATOM   2350  NE  ARG   155      93.279  52.622  74.676  1.00  0.00           N  
ATOM   2351  CZ  ARG   155      94.375  53.093  75.241  1.00  0.00           C  
ATOM   2352  NH1 ARG   155      94.668  54.366  75.239  1.00  0.00           N1+
ATOM   2353  NH2 ARG   155      95.299  52.327  75.695  1.00  0.00           N  
ATOM   2354  H   ARG   155      88.317  53.334  77.832  1.00  0.00           H  
ATOM   2355  HA  ARG   155      88.090  53.260  74.943  1.00  0.00           H  
ATOM   2356  HB2 ARG   155      90.109  54.468  75.546  1.00  0.00           H  
ATOM   2357  HB3 ARG   155      90.775  53.295  76.545  1.00  0.00           H  
ATOM   2358  HG2 ARG   155      91.131  51.627  74.658  1.00  0.00           H  
ATOM   2359  HG3 ARG   155      90.111  52.726  73.650  1.00  0.00           H  
ATOM   2360  HD2 ARG   155      92.312  53.459  73.059  1.00  0.00           H  
ATOM   2361  HD3 ARG   155      92.130  54.406  74.459  1.00  0.00           H  
ATOM   2362  HE  ARG   155      93.209  51.623  74.543  1.00  0.00           H  
ATOM   2363 HH11 ARG   155      94.052  55.059  74.838  1.00  0.00           H  
ATOM   2364 HH12 ARG   155      95.587  54.623  75.570  1.00  0.00           H  
ATOM   2365 HH21 ARG   155      96.073  52.803  76.136  1.00  0.00           H  
ATOM   2366 HH22 ARG   155      95.171  51.331  75.799  1.00  0.00           H  
ATOM   2367  N   GLU   156      87.699  50.822  75.111  1.00  0.00           N  
ATOM   2368  CA  GLU   156      87.521  49.324  74.872  1.00  0.00           C  
ATOM   2369  C   GLU   156      87.414  49.048  73.367  1.00  0.00           C  
ATOM   2370  O   GLU   156      87.329  47.868  73.020  1.00  0.00           O  
ATOM   2371  CB  GLU   156      86.189  48.822  75.564  1.00  0.00           C  
ATOM   2372  CG  GLU   156      86.222  48.794  77.100  1.00  0.00           C  
ATOM   2373  CD  GLU   156      85.505  49.865  77.831  1.00  0.00           C  
ATOM   2374  OE1 GLU   156      85.741  50.275  79.024  1.00  0.00           O  
ATOM   2375  OE2 GLU   156      84.494  50.360  77.364  1.00  0.00           O1-
ATOM   2376  H   GLU   156      87.046  51.384  74.585  1.00  0.00           H  
ATOM   2377  HA  GLU   156      88.374  48.778  75.274  1.00  0.00           H  
ATOM   2378  HB2 GLU   156      85.462  49.585  75.285  1.00  0.00           H  
ATOM   2379  HB3 GLU   156      85.877  47.844  75.198  1.00  0.00           H  
ATOM   2380  HG2 GLU   156      85.848  47.836  77.462  1.00  0.00           H  
ATOM   2381  HG3 GLU   156      87.232  48.769  77.509  1.00  0.00           H  
ATOM   2382  N   THR   157      87.428  50.015  72.407  1.00  0.00           N  
ATOM   2383  CA  THR   157      87.493  49.737  70.962  1.00  0.00           C  
ATOM   2384  C   THR   157      88.933  49.246  70.594  1.00  0.00           C  
ATOM   2385  O   THR   157      89.860  49.932  70.865  1.00  0.00           O  
ATOM   2386  CB  THR   157      86.961  50.952  70.252  1.00  0.00           C  
ATOM   2387  CG2 THR   157      86.930  50.740  68.773  1.00  0.00           C  
ATOM   2388  OG1 THR   157      85.586  51.273  70.527  1.00  0.00           O  
ATOM   2389  H   THR   157      87.591  50.939  72.781  1.00  0.00           H  
ATOM   2390  HA  THR   157      86.719  48.998  70.757  1.00  0.00           H  
ATOM   2391  HB  THR   157      87.587  51.795  70.547  1.00  0.00           H  
ATOM   2392  HG1 THR   157      85.504  51.571  71.436  1.00  0.00           H  
ATOM   2393 HG21 THR   157      86.400  51.516  68.220  1.00  0.00           H  
ATOM   2394 HG22 THR   157      87.954  50.809  68.407  1.00  0.00           H  
ATOM   2395 HG23 THR   157      86.475  49.788  68.497  1.00  0.00           H  
ATOM   2396  N   PRO   158      89.103  48.087  69.942  1.00  0.00           N  
ATOM   2397  CA  PRO   158      90.370  47.434  69.831  1.00  0.00           C  
ATOM   2398  C   PRO   158      91.451  48.042  68.989  1.00  0.00           C  
ATOM   2399  O   PRO   158      92.455  47.488  68.832  1.00  0.00           O  
ATOM   2400  CB  PRO   158      90.051  46.007  69.287  1.00  0.00           C  
ATOM   2401  CG  PRO   158      88.716  46.167  68.621  1.00  0.00           C  
ATOM   2402  CD  PRO   158      88.003  47.296  69.350  1.00  0.00           C  
ATOM   2403  HA  PRO   158      90.797  47.464  70.833  1.00  0.00           H  
ATOM   2404  HB2 PRO   158      90.904  45.584  68.757  1.00  0.00           H  
ATOM   2405  HB3 PRO   158      89.799  45.416  70.168  1.00  0.00           H  
ATOM   2406  HG2 PRO   158      88.757  46.426  67.563  1.00  0.00           H  
ATOM   2407  HG3 PRO   158      88.163  45.228  68.654  1.00  0.00           H  
ATOM   2408  HD2 PRO   158      87.342  47.978  68.815  1.00  0.00           H  
ATOM   2409  HD3 PRO   158      87.462  46.869  70.195  1.00  0.00           H  
ATOM   2410  N   TRP   159      91.150  49.132  68.314  1.00  0.00           N  
ATOM   2411  CA  TRP   159      91.851  49.602  67.125  1.00  0.00           C  
ATOM   2412  C   TRP   159      92.869  50.791  67.305  1.00  0.00           C  
ATOM   2413  O   TRP   159      94.009  50.563  66.936  1.00  0.00           O  
ATOM   2414  CB  TRP   159      90.805  49.965  66.065  1.00  0.00           C  
ATOM   2415  CG  TRP   159      89.744  49.029  65.635  1.00  0.00           C  
ATOM   2416  CD1 TRP   159      89.935  47.741  65.350  1.00  0.00           C  
ATOM   2417  CD2 TRP   159      88.314  49.231  65.376  1.00  0.00           C  
ATOM   2418  CE2 TRP   159      87.740  48.034  64.887  1.00  0.00           C  
ATOM   2419  CE3 TRP   159      87.398  50.324  65.533  1.00  0.00           C  
ATOM   2420  NE1 TRP   159      88.820  47.218  64.782  1.00  0.00           N  
ATOM   2421  CZ2 TRP   159      86.367  47.888  64.698  1.00  0.00           C  
ATOM   2422  CZ3 TRP   159      85.981  50.168  65.355  1.00  0.00           C  
ATOM   2423  CH2 TRP   159      85.477  48.924  64.874  1.00  0.00           C  
ATOM   2424  H   TRP   159      90.452  49.797  68.616  1.00  0.00           H  
ATOM   2425  HA  TRP   159      92.413  48.743  66.757  1.00  0.00           H  
ATOM   2426  HB2 TRP   159      90.267  50.845  66.418  1.00  0.00           H  
ATOM   2427  HB3 TRP   159      91.364  50.305  65.193  1.00  0.00           H  
ATOM   2428  HD1 TRP   159      90.850  47.175  65.442  1.00  0.00           H  
ATOM   2429  HE1 TRP   159      88.637  46.313  64.373  1.00  0.00           H  
ATOM   2430  HE3 TRP   159      87.633  51.283  65.971  1.00  0.00           H  
ATOM   2431  HZ2 TRP   159      85.889  46.962  64.415  1.00  0.00           H  
ATOM   2432  HZ3 TRP   159      85.373  51.023  65.612  1.00  0.00           H  
ATOM   2433  HH2 TRP   159      84.422  48.693  64.886  1.00  0.00           H  
ATOM   2434  N   LEU   160      92.382  51.889  67.898  1.00  0.00           N  
ATOM   2435  CA  LEU   160      93.260  53.061  68.143  1.00  0.00           C  
ATOM   2436  C   LEU   160      93.229  53.483  69.661  1.00  0.00           C  
ATOM   2437  O   LEU   160      92.221  53.307  70.302  1.00  0.00           O  
ATOM   2438  CB  LEU   160      92.750  54.252  67.253  1.00  0.00           C  
ATOM   2439  CG  LEU   160      93.128  54.117  65.769  1.00  0.00           C  
ATOM   2440  CD1 LEU   160      92.423  55.176  64.954  1.00  0.00           C  
ATOM   2441  CD2 LEU   160      94.675  54.252  65.615  1.00  0.00           C  
ATOM   2442  H   LEU   160      91.380  51.976  67.983  1.00  0.00           H  
ATOM   2443  HA  LEU   160      94.274  52.811  67.832  1.00  0.00           H  
ATOM   2444  HB2 LEU   160      91.669  54.374  67.329  1.00  0.00           H  
ATOM   2445  HB3 LEU   160      93.232  55.183  67.551  1.00  0.00           H  
ATOM   2446  HG  LEU   160      92.798  53.126  65.456  1.00  0.00           H  
ATOM   2447 HD11 LEU   160      93.022  56.083  65.040  1.00  0.00           H  
ATOM   2448 HD12 LEU   160      92.470  54.797  63.933  1.00  0.00           H  
ATOM   2449 HD13 LEU   160      91.372  55.203  65.240  1.00  0.00           H  
ATOM   2450 HD21 LEU   160      95.259  53.450  66.066  1.00  0.00           H  
ATOM   2451 HD22 LEU   160      94.860  54.305  64.542  1.00  0.00           H  
ATOM   2452 HD23 LEU   160      94.904  55.232  66.035  1.00  0.00           H  
ATOM   2453  N   PRO   161      94.318  54.146  70.189  1.00  0.00           N  
ATOM   2454  CA  PRO   161      94.525  54.672  71.586  1.00  0.00           C  
ATOM   2455  C   PRO   161      93.609  55.813  72.108  1.00  0.00           C  
ATOM   2456  O   PRO   161      93.644  56.063  73.322  1.00  0.00           O  
ATOM   2457  CB  PRO   161      95.974  55.049  71.807  1.00  0.00           C  
ATOM   2458  CG  PRO   161      96.638  54.222  70.725  1.00  0.00           C  
ATOM   2459  CD  PRO   161      95.609  54.220  69.513  1.00  0.00           C  
ATOM   2460  HA  PRO   161      94.304  53.778  72.169  1.00  0.00           H  
ATOM   2461  HB2 PRO   161      96.186  56.097  71.593  1.00  0.00           H  
ATOM   2462  HB3 PRO   161      96.182  54.754  72.836  1.00  0.00           H  
ATOM   2463  HG2 PRO   161      97.606  54.675  70.512  1.00  0.00           H  
ATOM   2464  HG3 PRO   161      96.771  53.188  71.045  1.00  0.00           H  
ATOM   2465  HD2 PRO   161      95.634  55.197  69.031  1.00  0.00           H  
ATOM   2466  HD3 PRO   161      95.777  53.350  68.878  1.00  0.00           H  
ATOM   2467  N   LYS   162      92.879  56.429  71.195  1.00  0.00           N  
ATOM   2468  CA  LYS   162      91.795  57.385  71.474  1.00  0.00           C  
ATOM   2469  C   LYS   162      90.669  56.726  72.304  1.00  0.00           C  
ATOM   2470  O   LYS   162      90.532  55.540  72.482  1.00  0.00           O  
ATOM   2471  CB  LYS   162      91.264  57.751  70.108  1.00  0.00           C  
ATOM   2472  CG  LYS   162      92.217  58.850  69.429  1.00  0.00           C  
ATOM   2473  CD  LYS   162      91.590  59.366  68.183  1.00  0.00           C  
ATOM   2474  CE  LYS   162      92.396  60.470  67.424  1.00  0.00           C  
ATOM   2475  NZ  LYS   162      92.126  60.611  65.987  1.00  0.00           N1+
ATOM   2476  H   LYS   162      92.907  56.099  70.241  1.00  0.00           H  
ATOM   2477  HA  LYS   162      92.296  58.211  71.978  1.00  0.00           H  
ATOM   2478  HB2 LYS   162      91.253  56.901  69.425  1.00  0.00           H  
ATOM   2479  HB3 LYS   162      90.254  58.121  70.283  1.00  0.00           H  
ATOM   2480  HG2 LYS   162      92.343  59.553  70.252  1.00  0.00           H  
ATOM   2481  HG3 LYS   162      93.183  58.354  69.332  1.00  0.00           H  
ATOM   2482  HD2 LYS   162      91.318  58.454  67.652  1.00  0.00           H  
ATOM   2483  HD3 LYS   162      90.603  59.771  68.407  1.00  0.00           H  
ATOM   2484  HE2 LYS   162      92.229  61.408  67.953  1.00  0.00           H  
ATOM   2485  HE3 LYS   162      93.466  60.322  67.573  1.00  0.00           H  
ATOM   2486  HZ1 LYS   162      92.555  59.864  65.459  1.00  0.00           H  
ATOM   2487  HZ2 LYS   162      91.158  60.729  65.723  1.00  0.00           H  
ATOM   2488  HZ3 LYS   162      92.508  61.487  65.662  1.00  0.00           H  
ATOM   2489  N   GLU   163      89.732  57.569  72.804  1.00  0.00           N  
ATOM   2490  CA  GLU   163      88.425  57.188  73.369  1.00  0.00           C  
ATOM   2491  C   GLU   163      87.415  56.559  72.417  1.00  0.00           C  
ATOM   2492  O   GLU   163      87.476  56.757  71.220  1.00  0.00           O  
ATOM   2493  CB  GLU   163      87.838  58.427  74.022  1.00  0.00           C  
ATOM   2494  CG  GLU   163      88.594  59.157  75.160  1.00  0.00           C  
ATOM   2495  CD  GLU   163      89.477  60.373  74.764  1.00  0.00           C  
ATOM   2496  OE1 GLU   163      89.670  61.291  75.510  1.00  0.00           O  
ATOM   2497  OE2 GLU   163      90.045  60.267  73.600  1.00  0.00           O1-
ATOM   2498  H   GLU   163      89.896  58.562  72.725  1.00  0.00           H  
ATOM   2499  HA  GLU   163      88.608  56.472  74.170  1.00  0.00           H  
ATOM   2500  HB2 GLU   163      87.505  59.180  73.307  1.00  0.00           H  
ATOM   2501  HB3 GLU   163      86.855  58.132  74.389  1.00  0.00           H  
ATOM   2502  HG2 GLU   163      87.845  59.508  75.870  1.00  0.00           H  
ATOM   2503  HG3 GLU   163      89.221  58.494  75.756  1.00  0.00           H  
ATOM   2504  N   ASP   164      86.525  55.756  72.880  1.00  0.00           N  
ATOM   2505  CA  ASP   164      85.419  55.148  72.107  1.00  0.00           C  
ATOM   2506  C   ASP   164      84.308  56.054  71.585  1.00  0.00           C  
ATOM   2507  O   ASP   164      83.826  55.786  70.511  1.00  0.00           O  
ATOM   2508  CB  ASP   164      84.757  54.029  72.969  1.00  0.00           C  
ATOM   2509  CG  ASP   164      85.556  52.840  73.443  1.00  0.00           C  
ATOM   2510  OD1 ASP   164      85.220  52.248  74.497  1.00  0.00           O  
ATOM   2511  OD2 ASP   164      86.594  52.503  72.869  1.00  0.00           O1-
ATOM   2512  H   ASP   164      86.510  55.585  73.875  1.00  0.00           H  
ATOM   2513  HA  ASP   164      85.859  54.653  71.240  1.00  0.00           H  
ATOM   2514  HB2 ASP   164      84.348  54.574  73.820  1.00  0.00           H  
ATOM   2515  HB3 ASP   164      83.927  53.609  72.400  1.00  0.00           H  
ATOM   2516  N   CYS   165      84.099  57.151  72.266  1.00  0.00           N  
ATOM   2517  CA  CYS   165      83.176  58.248  71.714  1.00  0.00           C  
ATOM   2518  C   CYS   165      83.726  58.950  70.482  1.00  0.00           C  
ATOM   2519  O   CYS   165      82.997  59.640  69.811  1.00  0.00           O  
ATOM   2520  CB  CYS   165      82.830  59.245  72.778  1.00  0.00           C  
ATOM   2521  SG  CYS   165      84.163  60.331  73.276  1.00  0.00           S  
ATOM   2522  H   CYS   165      84.332  57.266  73.242  1.00  0.00           H  
ATOM   2523  HA  CYS   165      82.258  57.772  71.370  1.00  0.00           H  
ATOM   2524  HB2 CYS   165      82.122  59.940  72.329  1.00  0.00           H  
ATOM   2525  HB3 CYS   165      82.565  58.747  73.711  1.00  0.00           H  
ATOM   2526  HG  CYS   165      83.350  61.284  73.741  1.00  0.00           H  
ATOM   2527  N   ARG   166      85.041  58.724  70.134  1.00  0.00           N  
ATOM   2528  CA  ARG   166      85.568  59.419  68.962  1.00  0.00           C  
ATOM   2529  C   ARG   166      85.498  58.845  67.625  1.00  0.00           C  
ATOM   2530  O   ARG   166      86.443  58.799  66.839  1.00  0.00           O  
ATOM   2531  CB  ARG   166      86.998  59.960  69.372  1.00  0.00           C  
ATOM   2532  CG  ARG   166      86.987  60.918  70.530  1.00  0.00           C  
ATOM   2533  CD  ARG   166      88.295  61.342  71.192  1.00  0.00           C  
ATOM   2534  NE  ARG   166      89.210  62.109  70.230  1.00  0.00           N  
ATOM   2535  CZ  ARG   166      90.506  62.358  70.498  1.00  0.00           C  
ATOM   2536  NH1 ARG   166      91.117  61.943  71.617  1.00  0.00           N1+
ATOM   2537  NH2 ARG   166      91.248  62.901  69.659  1.00  0.00           N  
ATOM   2538  H   ARG   166      85.659  58.178  70.718  1.00  0.00           H  
ATOM   2539  HA  ARG   166      84.963  60.298  68.742  1.00  0.00           H  
ATOM   2540  HB2 ARG   166      87.510  59.044  69.666  1.00  0.00           H  
ATOM   2541  HB3 ARG   166      87.454  60.412  68.491  1.00  0.00           H  
ATOM   2542  HG2 ARG   166      86.391  61.790  70.261  1.00  0.00           H  
ATOM   2543  HG3 ARG   166      86.329  60.566  71.324  1.00  0.00           H  
ATOM   2544  HD2 ARG   166      88.149  61.965  72.074  1.00  0.00           H  
ATOM   2545  HD3 ARG   166      88.835  60.436  71.469  1.00  0.00           H  
ATOM   2546  HE  ARG   166      88.770  62.560  69.441  1.00  0.00           H  
ATOM   2547 HH11 ARG   166      90.593  61.431  72.312  1.00  0.00           H  
ATOM   2548 HH12 ARG   166      91.987  62.439  71.746  1.00  0.00           H  
ATOM   2549 HH21 ARG   166      90.833  63.353  68.856  1.00  0.00           H  
ATOM   2550 HH22 ARG   166      92.243  62.876  69.827  1.00  0.00           H  
ATOM   2551  N   ASP   167      84.337  58.250  67.267  1.00  0.00           N  
ATOM   2552  CA  ASP   167      84.036  57.637  65.861  1.00  0.00           C  
ATOM   2553  C   ASP   167      82.526  57.520  65.647  1.00  0.00           C  
ATOM   2554  O   ASP   167      81.621  57.785  66.455  1.00  0.00           O  
ATOM   2555  CB  ASP   167      84.706  56.244  65.870  1.00  0.00           C  
ATOM   2556  CG  ASP   167      84.341  55.203  66.891  1.00  0.00           C  
ATOM   2557  OD1 ASP   167      85.177  54.263  67.039  1.00  0.00           O  
ATOM   2558  OD2 ASP   167      83.285  55.249  67.537  1.00  0.00           O1-
ATOM   2559  H   ASP   167      83.651  58.111  67.996  1.00  0.00           H  
ATOM   2560  HA  ASP   167      84.547  58.192  65.074  1.00  0.00           H  
ATOM   2561  HB2 ASP   167      84.685  55.798  64.875  1.00  0.00           H  
ATOM   2562  HB3 ASP   167      85.768  56.335  66.098  1.00  0.00           H  
ATOM   2563  N   GLU   168      82.217  57.036  64.447  1.00  0.00           N  
ATOM   2564  CA  GLU   168      80.865  56.626  64.129  1.00  0.00           C  
ATOM   2565  C   GLU   168      80.751  55.106  64.046  1.00  0.00           C  
ATOM   2566  O   GLU   168      80.211  54.567  63.072  1.00  0.00           O  
ATOM   2567  CB  GLU   168      80.457  57.304  62.796  1.00  0.00           C  
ATOM   2568  CG  GLU   168      79.971  58.721  62.982  1.00  0.00           C  
ATOM   2569  CD  GLU   168      81.074  59.853  63.062  1.00  0.00           C  
ATOM   2570  OE1 GLU   168      82.084  59.702  62.414  1.00  0.00           O  
ATOM   2571  OE2 GLU   168      80.878  60.861  63.755  1.00  0.00           O1-
ATOM   2572  H   GLU   168      82.980  56.840  63.815  1.00  0.00           H  
ATOM   2573  HA  GLU   168      80.232  57.027  64.921  1.00  0.00           H  
ATOM   2574  HB2 GLU   168      81.301  57.319  62.106  1.00  0.00           H  
ATOM   2575  HB3 GLU   168      79.589  56.856  62.313  1.00  0.00           H  
ATOM   2576  HG2 GLU   168      79.341  59.109  62.182  1.00  0.00           H  
ATOM   2577  HG3 GLU   168      79.433  58.657  63.928  1.00  0.00           H  
ATOM   2578  N   LYS   169      81.241  54.465  65.154  1.00  0.00           N  
ATOM   2579  CA  LYS   169      81.271  53.033  65.345  1.00  0.00           C  
ATOM   2580  C   LYS   169      81.216  52.597  66.816  1.00  0.00           C  
ATOM   2581  O   LYS   169      81.199  53.355  67.748  1.00  0.00           O  
ATOM   2582  CB  LYS   169      82.633  52.547  64.810  1.00  0.00           C  
ATOM   2583  CG  LYS   169      82.989  52.993  63.410  1.00  0.00           C  
ATOM   2584  CD  LYS   169      84.164  52.176  62.818  1.00  0.00           C  
ATOM   2585  CE  LYS   169      84.099  52.103  61.274  1.00  0.00           C  
ATOM   2586  NZ  LYS   169      85.131  51.206  60.799  1.00  0.00           N1+
ATOM   2587  H   LYS   169      81.660  55.080  65.836  1.00  0.00           H  
ATOM   2588  HA  LYS   169      80.447  52.596  64.782  1.00  0.00           H  
ATOM   2589  HB2 LYS   169      83.391  52.640  65.588  1.00  0.00           H  
ATOM   2590  HB3 LYS   169      82.484  51.468  64.784  1.00  0.00           H  
ATOM   2591  HG2 LYS   169      82.187  52.887  62.680  1.00  0.00           H  
ATOM   2592  HG3 LYS   169      83.342  54.018  63.522  1.00  0.00           H  
ATOM   2593  HD2 LYS   169      85.131  52.624  63.050  1.00  0.00           H  
ATOM   2594  HD3 LYS   169      84.142  51.145  63.172  1.00  0.00           H  
ATOM   2595  HE2 LYS   169      83.115  51.718  61.006  1.00  0.00           H  
ATOM   2596  HE3 LYS   169      84.233  53.107  60.873  1.00  0.00           H  
ATOM   2597  HZ1 LYS   169      85.277  51.078  59.808  1.00  0.00           H  
ATOM   2598  HZ2 LYS   169      86.023  51.422  61.219  1.00  0.00           H  
ATOM   2599  HZ3 LYS   169      84.921  50.238  60.994  1.00  0.00           H  
ATOM   2600  N   VAL   170      81.155  51.256  67.034  1.00  0.00           N  
ATOM   2601  CA  VAL   170      81.100  50.437  68.228  1.00  0.00           C  
ATOM   2602  C   VAL   170      81.453  48.969  67.755  1.00  0.00           C  
ATOM   2603  O   VAL   170      81.256  48.639  66.593  1.00  0.00           O  
ATOM   2604  CB  VAL   170      79.747  50.595  69.073  1.00  0.00           C  
ATOM   2605  CG1 VAL   170      78.549  50.303  68.245  1.00  0.00           C  
ATOM   2606  CG2 VAL   170      79.769  49.602  70.274  1.00  0.00           C  
ATOM   2607  H   VAL   170      81.232  50.728  66.176  1.00  0.00           H  
ATOM   2608  HA  VAL   170      82.034  50.662  68.742  1.00  0.00           H  
ATOM   2609  HB  VAL   170      79.812  51.616  69.448  1.00  0.00           H  
ATOM   2610 HG11 VAL   170      78.644  50.697  67.234  1.00  0.00           H  
ATOM   2611 HG12 VAL   170      78.389  49.226  68.194  1.00  0.00           H  
ATOM   2612 HG13 VAL   170      77.708  50.792  68.738  1.00  0.00           H  
ATOM   2613 HG21 VAL   170      79.621  48.557  70.002  1.00  0.00           H  
ATOM   2614 HG22 VAL   170      80.597  49.613  70.983  1.00  0.00           H  
ATOM   2615 HG23 VAL   170      78.887  49.942  70.818  1.00  0.00           H  
ATOM   2616  N   TYR   171      81.992  48.062  68.602  1.00  0.00           N  
ATOM   2617  CA  TYR   171      82.572  46.762  68.236  1.00  0.00           C  
ATOM   2618  C   TYR   171      82.653  45.798  69.435  1.00  0.00           C  
ATOM   2619  O   TYR   171      82.103  44.693  69.335  1.00  0.00           O  
ATOM   2620  CB  TYR   171      83.980  46.933  67.534  1.00  0.00           C  
ATOM   2621  CG  TYR   171      84.397  45.656  66.807  1.00  0.00           C  
ATOM   2622  CD1 TYR   171      83.693  45.298  65.683  1.00  0.00           C  
ATOM   2623  CD2 TYR   171      85.500  44.890  67.343  1.00  0.00           C  
ATOM   2624  CE1 TYR   171      84.154  44.143  64.918  1.00  0.00           C  
ATOM   2625  CE2 TYR   171      85.915  43.873  66.563  1.00  0.00           C  
ATOM   2626  CZ  TYR   171      85.334  43.483  65.329  1.00  0.00           C  
ATOM   2627  OH  TYR   171      85.751  42.454  64.544  1.00  0.00           O  
ATOM   2628  H   TYR   171      82.093  48.383  69.555  1.00  0.00           H  
ATOM   2629  HA  TYR   171      81.898  46.289  67.523  1.00  0.00           H  
ATOM   2630  HB2 TYR   171      83.989  47.785  66.854  1.00  0.00           H  
ATOM   2631  HB3 TYR   171      84.676  47.207  68.327  1.00  0.00           H  
ATOM   2632  HD1 TYR   171      82.861  45.813  65.226  1.00  0.00           H  
ATOM   2633  HD2 TYR   171      85.919  45.087  68.319  1.00  0.00           H  
ATOM   2634  HE1 TYR   171      83.602  43.831  64.044  1.00  0.00           H  
ATOM   2635  HE2 TYR   171      86.835  43.373  66.825  1.00  0.00           H  
ATOM   2636  HH  TYR   171      85.015  42.254  63.961  1.00  0.00           H  
ATOM   2637  N   SER   172      83.027  46.260  70.617  1.00  0.00           N  
ATOM   2638  CA  SER   172      83.133  45.321  71.740  1.00  0.00           C  
ATOM   2639  C   SER   172      81.784  45.163  72.387  1.00  0.00           C  
ATOM   2640  O   SER   172      81.090  46.185  72.624  1.00  0.00           O  
ATOM   2641  CB  SER   172      84.136  45.870  72.766  1.00  0.00           C  
ATOM   2642  OG  SER   172      84.133  45.067  73.908  1.00  0.00           O  
ATOM   2643  H   SER   172      83.187  47.249  70.749  1.00  0.00           H  
ATOM   2644  HA  SER   172      83.633  44.391  71.468  1.00  0.00           H  
ATOM   2645  HB2 SER   172      85.164  45.969  72.416  1.00  0.00           H  
ATOM   2646  HB3 SER   172      83.806  46.872  73.038  1.00  0.00           H  
ATOM   2647  HG  SER   172      84.993  44.706  74.137  1.00  0.00           H  
ATOM   2648  N   LYS   173      81.479  43.905  72.808  1.00  0.00           N  
ATOM   2649  CA  LYS   173      80.344  43.593  73.637  1.00  0.00           C  
ATOM   2650  C   LYS   173      80.411  44.207  75.053  1.00  0.00           C  
ATOM   2651  O   LYS   173      79.425  44.180  75.755  1.00  0.00           O  
ATOM   2652  CB  LYS   173      79.951  42.037  73.755  1.00  0.00           C  
ATOM   2653  CG  LYS   173      78.502  41.677  74.166  1.00  0.00           C  
ATOM   2654  CD  LYS   173      78.357  40.189  74.599  1.00  0.00           C  
ATOM   2655  CE  LYS   173      76.967  40.026  75.187  1.00  0.00           C  
ATOM   2656  NZ  LYS   173      76.737  38.690  75.866  1.00  0.00           N1+
ATOM   2657  H   LYS   173      82.141  43.156  72.668  1.00  0.00           H  
ATOM   2658  HA  LYS   173      79.486  44.064  73.157  1.00  0.00           H  
ATOM   2659  HB2 LYS   173      80.248  41.510  72.849  1.00  0.00           H  
ATOM   2660  HB3 LYS   173      80.565  41.641  74.564  1.00  0.00           H  
ATOM   2661  HG2 LYS   173      78.156  42.352  74.949  1.00  0.00           H  
ATOM   2662  HG3 LYS   173      77.876  41.733  73.275  1.00  0.00           H  
ATOM   2663  HD2 LYS   173      78.497  39.543  73.732  1.00  0.00           H  
ATOM   2664  HD3 LYS   173      79.143  39.974  75.323  1.00  0.00           H  
ATOM   2665  HE2 LYS   173      76.819  40.831  75.907  1.00  0.00           H  
ATOM   2666  HE3 LYS   173      76.259  40.135  74.366  1.00  0.00           H  
ATOM   2667  HZ1 LYS   173      77.368  38.541  76.640  1.00  0.00           H  
ATOM   2668  HZ2 LYS   173      75.803  38.616  76.244  1.00  0.00           H  
ATOM   2669  HZ3 LYS   173      76.907  37.927  75.226  1.00  0.00           H  
ATOM   2670  N   GLU   174      81.591  44.688  75.453  1.00  0.00           N  
ATOM   2671  CA  GLU   174      81.738  45.395  76.715  1.00  0.00           C  
ATOM   2672  C   GLU   174      81.442  46.889  76.743  1.00  0.00           C  
ATOM   2673  O   GLU   174      81.216  47.460  77.733  1.00  0.00           O  
ATOM   2674  CB  GLU   174      83.230  45.187  77.141  1.00  0.00           C  
ATOM   2675  CG  GLU   174      83.552  43.693  77.357  1.00  0.00           C  
ATOM   2676  CD  GLU   174      82.501  43.000  78.329  1.00  0.00           C  
ATOM   2677  OE1 GLU   174      82.326  43.344  79.457  1.00  0.00           O  
ATOM   2678  OE2 GLU   174      82.010  41.961  77.895  1.00  0.00           O1-
ATOM   2679  H   GLU   174      82.406  44.662  74.857  1.00  0.00           H  
ATOM   2680  HA  GLU   174      81.068  45.044  77.500  1.00  0.00           H  
ATOM   2681  HB2 GLU   174      84.020  45.560  76.489  1.00  0.00           H  
ATOM   2682  HB3 GLU   174      83.346  45.670  78.112  1.00  0.00           H  
ATOM   2683  HG2 GLU   174      83.714  43.261  76.370  1.00  0.00           H  
ATOM   2684  HG3 GLU   174      84.503  43.668  77.890  1.00  0.00           H  
ATOM   2685  N   ASP   175      81.622  47.536  75.548  1.00  0.00           N  
ATOM   2686  CA  ASP   175      81.184  48.881  75.348  1.00  0.00           C  
ATOM   2687  C   ASP   175      79.666  49.058  75.345  1.00  0.00           C  
ATOM   2688  O   ASP   175      79.083  50.043  75.795  1.00  0.00           O  
ATOM   2689  CB  ASP   175      81.742  49.177  73.927  1.00  0.00           C  
ATOM   2690  CG  ASP   175      82.072  50.711  73.796  1.00  0.00           C  
ATOM   2691  OD1 ASP   175      82.147  51.472  74.807  1.00  0.00           O  
ATOM   2692  OD2 ASP   175      82.592  51.071  72.708  1.00  0.00           O1-
ATOM   2693  H   ASP   175      81.880  47.024  74.717  1.00  0.00           H  
ATOM   2694  HA  ASP   175      81.689  49.577  76.018  1.00  0.00           H  
ATOM   2695  HB2 ASP   175      82.736  48.757  73.774  1.00  0.00           H  
ATOM   2696  HB3 ASP   175      81.012  48.827  73.197  1.00  0.00           H  
ATOM   2697  N   LEU   176      78.910  47.994  75.046  1.00  0.00           N  
ATOM   2698  CA  LEU   176      77.448  47.844  75.072  1.00  0.00           C  
ATOM   2699  C   LEU   176      76.941  48.050  76.568  1.00  0.00           C  
ATOM   2700  O   LEU   176      75.867  48.445  76.794  1.00  0.00           O  
ATOM   2701  CB  LEU   176      77.020  46.432  74.508  1.00  0.00           C  
ATOM   2702  CG  LEU   176      77.529  46.217  73.038  1.00  0.00           C  
ATOM   2703  CD1 LEU   176      76.914  44.896  72.510  1.00  0.00           C  
ATOM   2704  CD2 LEU   176      77.005  47.333  72.127  1.00  0.00           C  
ATOM   2705  H   LEU   176      79.517  47.223  74.809  1.00  0.00           H  
ATOM   2706  HA  LEU   176      76.947  48.588  74.454  1.00  0.00           H  
ATOM   2707  HB2 LEU   176      77.351  45.589  75.114  1.00  0.00           H  
ATOM   2708  HB3 LEU   176      75.931  46.398  74.475  1.00  0.00           H  
ATOM   2709  HG  LEU   176      78.603  46.040  72.987  1.00  0.00           H  
ATOM   2710 HD11 LEU   176      75.861  45.084  72.304  1.00  0.00           H  
ATOM   2711 HD12 LEU   176      77.327  44.593  71.548  1.00  0.00           H  
ATOM   2712 HD13 LEU   176      77.187  44.147  73.254  1.00  0.00           H  
ATOM   2713 HD21 LEU   176      75.952  47.554  72.299  1.00  0.00           H  
ATOM   2714 HD22 LEU   176      77.541  48.280  72.188  1.00  0.00           H  
ATOM   2715 HD23 LEU   176      77.118  46.899  71.133  1.00  0.00           H  
ATOM   2716  N   LYS   177      77.849  47.891  77.584  1.00  0.00           N  
ATOM   2717  CA  LYS   177      77.707  48.108  79.015  1.00  0.00           C  
ATOM   2718  C   LYS   177      77.928  49.598  79.399  1.00  0.00           C  
ATOM   2719  O   LYS   177      77.330  49.965  80.407  1.00  0.00           O  
ATOM   2720  CB  LYS   177      78.629  47.304  79.934  1.00  0.00           C  
ATOM   2721  CG  LYS   177      78.215  45.820  79.753  1.00  0.00           C  
ATOM   2722  CD  LYS   177      79.359  44.890  80.237  1.00  0.00           C  
ATOM   2723  CE  LYS   177      78.967  43.475  79.976  1.00  0.00           C  
ATOM   2724  NZ  LYS   177      79.899  42.469  80.492  1.00  0.00           N1+
ATOM   2725  H   LYS   177      78.719  47.441  77.335  1.00  0.00           H  
ATOM   2726  HA  LYS   177      76.717  47.772  79.324  1.00  0.00           H  
ATOM   2727  HB2 LYS   177      79.643  47.563  79.630  1.00  0.00           H  
ATOM   2728  HB3 LYS   177      78.350  47.617  80.940  1.00  0.00           H  
ATOM   2729  HG2 LYS   177      77.319  45.700  80.362  1.00  0.00           H  
ATOM   2730  HG3 LYS   177      78.045  45.615  78.696  1.00  0.00           H  
ATOM   2731  HD2 LYS   177      80.299  45.149  79.751  1.00  0.00           H  
ATOM   2732  HD3 LYS   177      79.485  45.011  81.313  1.00  0.00           H  
ATOM   2733  HE2 LYS   177      77.976  43.436  80.430  1.00  0.00           H  
ATOM   2734  HE3 LYS   177      78.750  43.385  78.912  1.00  0.00           H  
ATOM   2735  HZ1 LYS   177      79.718  42.300  81.472  1.00  0.00           H  
ATOM   2736  HZ2 LYS   177      79.734  41.635  79.947  1.00  0.00           H  
ATOM   2737  HZ3 LYS   177      80.854  42.784  80.394  1.00  0.00           H  
ATOM   2738  N   ASP   178      78.653  50.437  78.639  1.00  0.00           N  
ATOM   2739  CA  ASP   178      78.733  51.883  78.903  1.00  0.00           C  
ATOM   2740  C   ASP   178      77.659  52.675  78.127  1.00  0.00           C  
ATOM   2741  O   ASP   178      77.273  53.786  78.539  1.00  0.00           O  
ATOM   2742  CB  ASP   178      80.102  52.608  78.467  1.00  0.00           C  
ATOM   2743  CG  ASP   178      81.354  51.998  79.009  1.00  0.00           C  
ATOM   2744  OD1 ASP   178      82.395  51.977  78.321  1.00  0.00           O  
ATOM   2745  OD2 ASP   178      81.370  51.463  80.103  1.00  0.00           O1-
ATOM   2746  H   ASP   178      79.252  50.071  77.913  1.00  0.00           H  
ATOM   2747  HA  ASP   178      78.586  52.138  79.953  1.00  0.00           H  
ATOM   2748  HB2 ASP   178      80.152  52.614  77.378  1.00  0.00           H  
ATOM   2749  HB3 ASP   178      80.117  53.644  78.806  1.00  0.00           H  
ATOM   2750  N   MET   179      77.229  52.286  76.947  1.00  0.00           N  
ATOM   2751  CA  MET   179      76.122  52.834  76.225  1.00  0.00           C  
ATOM   2752  C   MET   179      74.811  52.747  77.037  1.00  0.00           C  
ATOM   2753  O   MET   179      74.605  51.814  77.834  1.00  0.00           O  
ATOM   2754  CB  MET   179      75.915  52.145  74.878  1.00  0.00           C  
ATOM   2755  CG  MET   179      76.955  52.648  73.826  1.00  0.00           C  
ATOM   2756  SD  MET   179      77.148  51.535  72.432  1.00  0.00           S  
ATOM   2757  CE  MET   179      76.245  52.488  71.131  1.00  0.00           C  
ATOM   2758  H   MET   179      77.615  51.415  76.613  1.00  0.00           H  
ATOM   2759  HA  MET   179      76.365  53.892  76.130  1.00  0.00           H  
ATOM   2760  HB2 MET   179      75.896  51.061  74.990  1.00  0.00           H  
ATOM   2761  HB3 MET   179      75.029  52.585  74.420  1.00  0.00           H  
ATOM   2762  HG2 MET   179      76.664  53.654  73.522  1.00  0.00           H  
ATOM   2763  HG3 MET   179      77.894  52.733  74.372  1.00  0.00           H  
ATOM   2764  HE1 MET   179      76.783  53.384  70.822  1.00  0.00           H  
ATOM   2765  HE2 MET   179      76.140  51.724  70.361  1.00  0.00           H  
ATOM   2766  HE3 MET   179      75.342  52.826  71.639  1.00  0.00           H  
ATOM   2767  N   SER   180      73.908  53.728  76.779  1.00  0.00           N  
ATOM   2768  CA  SER   180      72.465  53.599  77.097  1.00  0.00           C  
ATOM   2769  C   SER   180      71.564  52.924  76.052  1.00  0.00           C  
ATOM   2770  O   SER   180      72.079  52.532  74.987  1.00  0.00           O  
ATOM   2771  CB  SER   180      71.750  54.978  77.483  1.00  0.00           C  
ATOM   2772  OG  SER   180      72.491  55.670  78.444  1.00  0.00           O  
ATOM   2773  H   SER   180      74.191  54.376  76.058  1.00  0.00           H  
ATOM   2774  HA  SER   180      72.425  52.860  77.897  1.00  0.00           H  
ATOM   2775  HB2 SER   180      71.665  55.739  76.707  1.00  0.00           H  
ATOM   2776  HB3 SER   180      70.741  54.806  77.857  1.00  0.00           H  
ATOM   2777  HG  SER   180      72.444  55.266  79.313  1.00  0.00           H  
ATOM   2778  N   GLN   181      70.255  52.668  76.328  1.00  0.00           N  
ATOM   2779  CA  GLN   181      69.346  51.870  75.487  1.00  0.00           C  
ATOM   2780  C   GLN   181      68.096  52.717  75.217  1.00  0.00           C  
ATOM   2781  O   GLN   181      67.502  53.357  76.103  1.00  0.00           O  
ATOM   2782  CB  GLN   181      68.937  50.661  76.249  1.00  0.00           C  
ATOM   2783  CG  GLN   181      70.082  49.613  76.197  1.00  0.00           C  
ATOM   2784  CD  GLN   181      69.922  48.513  77.205  1.00  0.00           C  
ATOM   2785  NE2 GLN   181      70.999  47.813  77.518  1.00  0.00           N  
ATOM   2786  OE1 GLN   181      68.892  48.100  77.697  1.00  0.00           O  
ATOM   2787  H   GLN   181      69.943  52.933  77.251  1.00  0.00           H  
ATOM   2788  HA  GLN   181      69.757  51.583  74.520  1.00  0.00           H  
ATOM   2789  HB2 GLN   181      68.839  50.905  77.306  1.00  0.00           H  
ATOM   2790  HB3 GLN   181      68.029  50.156  75.919  1.00  0.00           H  
ATOM   2791  HG2 GLN   181      70.156  49.138  75.218  1.00  0.00           H  
ATOM   2792  HG3 GLN   181      71.037  50.062  76.470  1.00  0.00           H  
ATOM   2793 HE21 GLN   181      70.992  46.945  78.034  1.00  0.00           H  
ATOM   2794 HE22 GLN   181      71.847  48.234  77.165  1.00  0.00           H  
ATOM   2795  N   MET   182      67.513  52.435  74.036  1.00  0.00           N  
ATOM   2796  CA  MET   182      66.267  52.912  73.508  1.00  0.00           C  
ATOM   2797  C   MET   182      65.487  51.931  72.572  1.00  0.00           C  
ATOM   2798  O   MET   182      66.088  51.376  71.703  1.00  0.00           O  
ATOM   2799  CB  MET   182      66.532  54.275  72.719  1.00  0.00           C  
ATOM   2800  CG  MET   182      65.355  54.875  71.919  1.00  0.00           C  
ATOM   2801  SD  MET   182      65.800  56.428  71.032  1.00  0.00           S  
ATOM   2802  CE  MET   182      66.718  55.725  69.692  1.00  0.00           C  
ATOM   2803  H   MET   182      68.117  51.906  73.424  1.00  0.00           H  
ATOM   2804  HA  MET   182      65.577  53.141  74.320  1.00  0.00           H  
ATOM   2805  HB2 MET   182      66.921  54.996  73.438  1.00  0.00           H  
ATOM   2806  HB3 MET   182      67.371  54.111  72.043  1.00  0.00           H  
ATOM   2807  HG2 MET   182      64.810  54.186  71.274  1.00  0.00           H  
ATOM   2808  HG3 MET   182      64.643  55.173  72.688  1.00  0.00           H  
ATOM   2809  HE1 MET   182      65.996  55.337  68.973  1.00  0.00           H  
ATOM   2810  HE2 MET   182      67.352  56.480  69.226  1.00  0.00           H  
ATOM   2811  HE3 MET   182      67.362  54.903  70.002  1.00  0.00           H  
ATOM   2812  N   ILE   183      64.136  51.876  72.762  1.00  0.00           N  
ATOM   2813  CA  ILE   183      63.291  50.892  72.045  1.00  0.00           C  
ATOM   2814  C   ILE   183      62.270  51.637  71.165  1.00  0.00           C  
ATOM   2815  O   ILE   183      61.451  52.352  71.765  1.00  0.00           O  
ATOM   2816  CB  ILE   183      62.735  49.797  73.024  1.00  0.00           C  
ATOM   2817  CG1 ILE   183      63.910  49.161  73.744  1.00  0.00           C  
ATOM   2818  CG2 ILE   183      61.877  48.765  72.257  1.00  0.00           C  
ATOM   2819  CD1 ILE   183      63.558  47.926  74.567  1.00  0.00           C  
ATOM   2820  H   ILE   183      63.722  52.435  73.494  1.00  0.00           H  
ATOM   2821  HA  ILE   183      63.937  50.380  71.331  1.00  0.00           H  
ATOM   2822  HB  ILE   183      62.142  50.327  73.769  1.00  0.00           H  
ATOM   2823 HG12 ILE   183      64.556  48.858  72.920  1.00  0.00           H  
ATOM   2824 HG13 ILE   183      64.378  49.993  74.270  1.00  0.00           H  
ATOM   2825 HG21 ILE   183      62.351  48.244  71.425  1.00  0.00           H  
ATOM   2826 HG22 ILE   183      61.595  47.873  72.816  1.00  0.00           H  
ATOM   2827 HG23 ILE   183      60.975  49.108  71.750  1.00  0.00           H  
ATOM   2828 HD11 ILE   183      63.475  47.094  73.868  1.00  0.00           H  
ATOM   2829 HD12 ILE   183      64.343  47.722  75.295  1.00  0.00           H  
ATOM   2830 HD13 ILE   183      62.608  48.080  75.078  1.00  0.00           H  
ATOM   2831  N   LEU   184      62.066  51.289  69.905  1.00  0.00           N  
ATOM   2832  CA  LEU   184      60.952  51.590  69.084  1.00  0.00           C  
ATOM   2833  C   LEU   184      59.983  50.365  69.072  1.00  0.00           C  
ATOM   2834  O   LEU   184      60.408  49.135  69.005  1.00  0.00           O  
ATOM   2835  CB  LEU   184      61.573  51.865  67.650  1.00  0.00           C  
ATOM   2836  CG  LEU   184      60.452  52.309  66.692  1.00  0.00           C  
ATOM   2837  CD1 LEU   184      60.772  53.680  65.947  1.00  0.00           C  
ATOM   2838  CD2 LEU   184      60.196  51.308  65.549  1.00  0.00           C  
ATOM   2839  H   LEU   184      62.761  50.603  69.646  1.00  0.00           H  
ATOM   2840  HA  LEU   184      60.472  52.482  69.488  1.00  0.00           H  
ATOM   2841  HB2 LEU   184      62.186  52.761  67.755  1.00  0.00           H  
ATOM   2842  HB3 LEU   184      62.100  50.985  67.281  1.00  0.00           H  
ATOM   2843  HG  LEU   184      59.501  52.392  67.219  1.00  0.00           H  
ATOM   2844 HD11 LEU   184      60.814  54.473  66.694  1.00  0.00           H  
ATOM   2845 HD12 LEU   184      61.773  53.649  65.516  1.00  0.00           H  
ATOM   2846 HD13 LEU   184      60.062  53.966  65.171  1.00  0.00           H  
ATOM   2847 HD21 LEU   184      59.950  50.415  66.123  1.00  0.00           H  
ATOM   2848 HD22 LEU   184      59.306  51.576  64.981  1.00  0.00           H  
ATOM   2849 HD23 LEU   184      61.049  51.142  64.890  1.00  0.00           H  
ATOM   2850  N   ARG   185      58.715  50.629  69.024  1.00  0.00           N  
ATOM   2851  CA  ARG   185      57.655  49.685  68.652  1.00  0.00           C  
ATOM   2852  C   ARG   185      56.749  50.264  67.494  1.00  0.00           C  
ATOM   2853  O   ARG   185      56.344  51.378  67.541  1.00  0.00           O  
ATOM   2854  CB  ARG   185      56.762  49.271  69.840  1.00  0.00           C  
ATOM   2855  CG  ARG   185      57.462  48.645  71.044  1.00  0.00           C  
ATOM   2856  CD  ARG   185      57.762  49.587  72.255  1.00  0.00           C  
ATOM   2857  NE  ARG   185      58.482  48.894  73.253  1.00  0.00           N  
ATOM   2858  CZ  ARG   185      58.771  49.191  74.498  1.00  0.00           C  
ATOM   2859  NH1 ARG   185      58.380  50.341  74.967  1.00  0.00           N1+
ATOM   2860  NH2 ARG   185      59.365  48.290  75.290  1.00  0.00           N  
ATOM   2861  H   ARG   185      58.447  51.583  69.219  1.00  0.00           H  
ATOM   2862  HA  ARG   185      57.996  48.768  68.172  1.00  0.00           H  
ATOM   2863  HB2 ARG   185      56.018  50.028  70.088  1.00  0.00           H  
ATOM   2864  HB3 ARG   185      56.021  48.542  69.511  1.00  0.00           H  
ATOM   2865  HG2 ARG   185      56.942  47.757  71.406  1.00  0.00           H  
ATOM   2866  HG3 ARG   185      58.427  48.391  70.605  1.00  0.00           H  
ATOM   2867  HD2 ARG   185      58.327  50.432  71.860  1.00  0.00           H  
ATOM   2868  HD3 ARG   185      56.873  50.048  72.685  1.00  0.00           H  
ATOM   2869  HE  ARG   185      58.857  48.020  72.913  1.00  0.00           H  
ATOM   2870 HH11 ARG   185      58.068  51.091  74.368  1.00  0.00           H  
ATOM   2871 HH12 ARG   185      58.424  50.449  75.970  1.00  0.00           H  
ATOM   2872 HH21 ARG   185      59.432  47.334  74.973  1.00  0.00           H  
ATOM   2873 HH22 ARG   185      59.460  48.440  76.284  1.00  0.00           H  
ATOM   2874  N   THR   186      56.280  49.425  66.534  1.00  0.00           N  
ATOM   2875  CA  THR   186      55.049  49.653  65.740  1.00  0.00           C  
ATOM   2876  C   THR   186      54.267  48.380  65.411  1.00  0.00           C  
ATOM   2877  O   THR   186      54.871  47.305  65.458  1.00  0.00           O  
ATOM   2878  CB  THR   186      55.277  50.455  64.388  1.00  0.00           C  
ATOM   2879  CG2 THR   186      56.374  49.844  63.537  1.00  0.00           C  
ATOM   2880  OG1 THR   186      54.155  50.614  63.619  1.00  0.00           O  
ATOM   2881  H   THR   186      56.581  48.481  66.729  1.00  0.00           H  
ATOM   2882  HA  THR   186      54.478  50.338  66.367  1.00  0.00           H  
ATOM   2883  HB  THR   186      55.651  51.446  64.646  1.00  0.00           H  
ATOM   2884  HG1 THR   186      53.541  51.133  64.143  1.00  0.00           H  
ATOM   2885 HG21 THR   186      57.332  49.858  64.057  1.00  0.00           H  
ATOM   2886 HG22 THR   186      56.037  48.831  63.318  1.00  0.00           H  
ATOM   2887 HG23 THR   186      56.468  50.337  62.569  1.00  0.00           H  
ATOM   2888  N   LYS   187      53.004  48.423  65.105  1.00  0.00           N  
ATOM   2889  CA  LYS   187      52.123  47.213  64.997  1.00  0.00           C  
ATOM   2890  C   LYS   187      50.962  47.644  64.125  1.00  0.00           C  
ATOM   2891  O   LYS   187      50.303  48.664  64.367  1.00  0.00           O  
ATOM   2892  CB  LYS   187      51.729  46.541  66.350  1.00  0.00           C  
ATOM   2893  CG  LYS   187      51.390  45.010  66.230  1.00  0.00           C  
ATOM   2894  CD  LYS   187      50.809  44.374  67.443  1.00  0.00           C  
ATOM   2895  CE  LYS   187      50.810  42.899  67.618  1.00  0.00           C  
ATOM   2896  NZ  LYS   187      50.034  42.377  68.817  1.00  0.00           N1+
ATOM   2897  H   LYS   187      52.657  49.368  65.024  1.00  0.00           H  
ATOM   2898  HA  LYS   187      52.681  46.490  64.401  1.00  0.00           H  
ATOM   2899  HB2 LYS   187      52.561  46.685  67.039  1.00  0.00           H  
ATOM   2900  HB3 LYS   187      50.822  47.046  66.682  1.00  0.00           H  
ATOM   2901  HG2 LYS   187      50.795  44.779  65.346  1.00  0.00           H  
ATOM   2902  HG3 LYS   187      52.354  44.531  66.061  1.00  0.00           H  
ATOM   2903  HD2 LYS   187      51.270  44.863  68.301  1.00  0.00           H  
ATOM   2904  HD3 LYS   187      49.768  44.683  67.352  1.00  0.00           H  
ATOM   2905  HE2 LYS   187      50.474  42.465  66.676  1.00  0.00           H  
ATOM   2906  HE3 LYS   187      51.860  42.665  67.795  1.00  0.00           H  
ATOM   2907  HZ1 LYS   187      49.867  41.382  68.855  1.00  0.00           H  
ATOM   2908  HZ2 LYS   187      50.454  42.700  69.677  1.00  0.00           H  
ATOM   2909  HZ3 LYS   187      49.124  42.810  68.887  1.00  0.00           H  
ATOM   2910  N   GLY   188      50.644  46.751  63.134  1.00  0.00           N  
ATOM   2911  CA  GLY   188      49.648  46.967  62.055  1.00  0.00           C  
ATOM   2912  C   GLY   188      49.067  45.650  61.477  1.00  0.00           C  
ATOM   2913  O   GLY   188      49.445  44.573  61.873  1.00  0.00           O  
ATOM   2914  H   GLY   188      51.220  45.921  63.095  1.00  0.00           H  
ATOM   2915  HA2 GLY   188      48.743  47.426  62.453  1.00  0.00           H  
ATOM   2916  HA3 GLY   188      50.152  47.553  61.286  1.00  0.00           H  
ATOM   2917  N   PRO   189      48.186  45.778  60.415  1.00  0.00           N  
ATOM   2918  CA  PRO   189      47.893  44.622  59.475  1.00  0.00           C  
ATOM   2919  C   PRO   189      49.049  44.201  58.636  1.00  0.00           C  
ATOM   2920  O   PRO   189      50.201  44.714  58.665  1.00  0.00           O  
ATOM   2921  CB  PRO   189      46.718  45.176  58.623  1.00  0.00           C  
ATOM   2922  CG  PRO   189      47.009  46.651  58.572  1.00  0.00           C  
ATOM   2923  CD  PRO   189      47.406  46.991  59.997  1.00  0.00           C  
ATOM   2924  HA  PRO   189      47.563  43.835  60.153  1.00  0.00           H  
ATOM   2925  HB2 PRO   189      46.792  44.858  57.583  1.00  0.00           H  
ATOM   2926  HB3 PRO   189      45.799  44.908  59.146  1.00  0.00           H  
ATOM   2927  HG2 PRO   189      47.785  46.937  57.863  1.00  0.00           H  
ATOM   2928  HG3 PRO   189      46.091  47.186  58.330  1.00  0.00           H  
ATOM   2929  HD2 PRO   189      48.044  47.875  59.974  1.00  0.00           H  
ATOM   2930  HD3 PRO   189      46.528  47.136  60.628  1.00  0.00           H  
ATOM   2931  N   ASP   190      48.848  43.194  57.781  1.00  0.00           N  
ATOM   2932  CA  ASP   190      49.910  42.518  56.936  1.00  0.00           C  
ATOM   2933  C   ASP   190      50.545  43.442  55.778  1.00  0.00           C  
ATOM   2934  O   ASP   190      51.412  42.938  55.086  1.00  0.00           O  
ATOM   2935  CB  ASP   190      49.276  41.280  56.222  1.00  0.00           C  
ATOM   2936  CG  ASP   190      48.769  40.228  57.162  1.00  0.00           C  
ATOM   2937  OD1 ASP   190      47.844  39.436  56.723  1.00  0.00           O  
ATOM   2938  OD2 ASP   190      49.263  40.192  58.290  1.00  0.00           O1-
ATOM   2939  H   ASP   190      47.879  42.918  57.723  1.00  0.00           H  
ATOM   2940  HA  ASP   190      50.652  42.081  57.605  1.00  0.00           H  
ATOM   2941  HB2 ASP   190      48.392  41.625  55.685  1.00  0.00           H  
ATOM   2942  HB3 ASP   190      49.987  40.846  55.520  1.00  0.00           H  
ATOM   2943  N   ARG   191      50.112  44.664  55.582  1.00  0.00           N  
ATOM   2944  CA  ARG   191      50.380  45.671  54.556  1.00  0.00           C  
ATOM   2945  C   ARG   191      50.326  47.021  55.125  1.00  0.00           C  
ATOM   2946  O   ARG   191      49.266  47.316  55.699  1.00  0.00           O  
ATOM   2947  CB  ARG   191      49.446  45.297  53.419  1.00  0.00           C  
ATOM   2948  CG  ARG   191      49.200  46.472  52.369  1.00  0.00           C  
ATOM   2949  CD  ARG   191      48.081  46.073  51.446  1.00  0.00           C  
ATOM   2950  NE  ARG   191      47.682  47.115  50.497  1.00  0.00           N  
ATOM   2951  CZ  ARG   191      47.105  48.249  50.714  1.00  0.00           C  
ATOM   2952  NH1 ARG   191      46.683  48.570  51.910  1.00  0.00           N1+
ATOM   2953  NH2 ARG   191      46.946  49.095  49.730  1.00  0.00           N  
ATOM   2954  H   ARG   191      49.471  45.088  56.238  1.00  0.00           H  
ATOM   2955  HA  ARG   191      51.414  45.599  54.221  1.00  0.00           H  
ATOM   2956  HB2 ARG   191      49.826  44.390  52.950  1.00  0.00           H  
ATOM   2957  HB3 ARG   191      48.482  45.019  53.844  1.00  0.00           H  
ATOM   2958  HG2 ARG   191      49.012  47.428  52.857  1.00  0.00           H  
ATOM   2959  HG3 ARG   191      50.175  46.606  51.900  1.00  0.00           H  
ATOM   2960  HD2 ARG   191      48.290  45.139  50.924  1.00  0.00           H  
ATOM   2961  HD3 ARG   191      47.178  45.775  51.980  1.00  0.00           H  
ATOM   2962  HE  ARG   191      47.721  46.938  49.503  1.00  0.00           H  
ATOM   2963 HH11 ARG   191      46.592  47.920  52.677  1.00  0.00           H  
ATOM   2964 HH12 ARG   191      46.402  49.532  52.037  1.00  0.00           H  
ATOM   2965 HH21 ARG   191      47.260  48.837  48.805  1.00  0.00           H  
ATOM   2966 HH22 ARG   191      46.494  49.992  49.838  1.00  0.00           H  
ATOM   2967  N   LEU   192      51.330  47.917  54.884  1.00  0.00           N  
ATOM   2968  CA  LEU   192      51.228  49.342  55.030  1.00  0.00           C  
ATOM   2969  C   LEU   192      50.690  50.097  53.780  1.00  0.00           C  
ATOM   2970  O   LEU   192      51.384  50.030  52.766  1.00  0.00           O  
ATOM   2971  CB  LEU   192      52.639  49.867  55.535  1.00  0.00           C  
ATOM   2972  CG  LEU   192      52.597  51.259  56.156  1.00  0.00           C  
ATOM   2973  CD1 LEU   192      51.835  51.367  57.510  1.00  0.00           C  
ATOM   2974  CD2 LEU   192      54.051  51.642  56.448  1.00  0.00           C  
ATOM   2975  H   LEU   192      52.154  47.431  54.561  1.00  0.00           H  
ATOM   2976  HA  LEU   192      50.577  49.539  55.882  1.00  0.00           H  
ATOM   2977  HB2 LEU   192      53.042  49.110  56.208  1.00  0.00           H  
ATOM   2978  HB3 LEU   192      53.407  49.756  54.769  1.00  0.00           H  
ATOM   2979  HG  LEU   192      52.143  52.003  55.502  1.00  0.00           H  
ATOM   2980 HD11 LEU   192      50.846  50.919  57.406  1.00  0.00           H  
ATOM   2981 HD12 LEU   192      52.357  50.860  58.322  1.00  0.00           H  
ATOM   2982 HD13 LEU   192      51.750  52.427  57.748  1.00  0.00           H  
ATOM   2983 HD21 LEU   192      54.410  50.843  57.097  1.00  0.00           H  
ATOM   2984 HD22 LEU   192      54.529  51.744  55.474  1.00  0.00           H  
ATOM   2985 HD23 LEU   192      54.130  52.661  56.829  1.00  0.00           H  
ATOM   2986  N   PRO   193      49.583  50.900  53.781  1.00  0.00           N  
ATOM   2987  CA  PRO   193      48.991  51.674  52.670  1.00  0.00           C  
ATOM   2988  C   PRO   193      50.109  52.503  51.931  1.00  0.00           C  
ATOM   2989  O   PRO   193      51.044  53.061  52.529  1.00  0.00           O  
ATOM   2990  CB  PRO   193      48.156  52.737  53.405  1.00  0.00           C  
ATOM   2991  CG  PRO   193      47.441  51.866  54.420  1.00  0.00           C  
ATOM   2992  CD  PRO   193      48.690  51.044  54.922  1.00  0.00           C  
ATOM   2993  HA  PRO   193      48.428  50.971  52.057  1.00  0.00           H  
ATOM   2994  HB2 PRO   193      48.704  53.520  53.929  1.00  0.00           H  
ATOM   2995  HB3 PRO   193      47.470  53.151  52.666  1.00  0.00           H  
ATOM   2996  HG2 PRO   193      46.957  52.429  55.218  1.00  0.00           H  
ATOM   2997  HG3 PRO   193      46.674  51.240  53.963  1.00  0.00           H  
ATOM   2998  HD2 PRO   193      49.208  51.446  55.793  1.00  0.00           H  
ATOM   2999  HD3 PRO   193      48.359  50.022  55.106  1.00  0.00           H  
ATOM   3000  N   ALA   194      50.020  52.633  50.632  1.00  0.00           N  
ATOM   3001  CA  ALA   194      51.009  53.399  49.855  1.00  0.00           C  
ATOM   3002  C   ALA   194      50.915  54.903  50.043  1.00  0.00           C  
ATOM   3003  O   ALA   194      49.842  55.483  50.219  1.00  0.00           O  
ATOM   3004  CB  ALA   194      50.996  53.100  48.395  1.00  0.00           C  
ATOM   3005  H   ALA   194      49.131  52.406  50.208  1.00  0.00           H  
ATOM   3006  HA  ALA   194      52.007  53.195  50.243  1.00  0.00           H  
ATOM   3007  HB1 ALA   194      49.956  53.207  48.087  1.00  0.00           H  
ATOM   3008  HB2 ALA   194      51.596  53.780  47.791  1.00  0.00           H  
ATOM   3009  HB3 ALA   194      51.286  52.065  48.212  1.00  0.00           H  
ATOM   3010  N   GLY   195      52.102  55.559  49.976  1.00  0.00           N  
ATOM   3011  CA  GLY   195      52.219  56.971  50.389  1.00  0.00           C  
ATOM   3012  C   GLY   195      52.199  57.125  51.915  1.00  0.00           C  
ATOM   3013  O   GLY   195      52.011  58.238  52.414  1.00  0.00           O  
ATOM   3014  H   GLY   195      52.958  55.033  49.876  1.00  0.00           H  
ATOM   3015  HA2 GLY   195      53.237  57.201  50.075  1.00  0.00           H  
ATOM   3016  HA3 GLY   195      51.416  57.617  50.033  1.00  0.00           H  
ATOM   3017  N   TYR   196      52.588  56.137  52.619  1.00  0.00           N  
ATOM   3018  CA  TYR   196      53.087  56.274  54.030  1.00  0.00           C  
ATOM   3019  C   TYR   196      54.437  55.543  54.236  1.00  0.00           C  
ATOM   3020  O   TYR   196      54.779  54.468  53.626  1.00  0.00           O  
ATOM   3021  CB  TYR   196      51.991  55.796  54.948  1.00  0.00           C  
ATOM   3022  CG  TYR   196      50.642  56.477  55.004  1.00  0.00           C  
ATOM   3023  CD1 TYR   196      49.587  56.081  54.047  1.00  0.00           C  
ATOM   3024  CD2 TYR   196      50.535  57.585  55.805  1.00  0.00           C  
ATOM   3025  CE1 TYR   196      48.387  56.822  54.078  1.00  0.00           C  
ATOM   3026  CE2 TYR   196      49.287  58.304  55.817  1.00  0.00           C  
ATOM   3027  CZ  TYR   196      48.218  57.901  54.980  1.00  0.00           C  
ATOM   3028  OH  TYR   196      47.019  58.542  54.892  1.00  0.00           O  
ATOM   3029  H   TYR   196      52.796  55.276  52.134  1.00  0.00           H  
ATOM   3030  HA  TYR   196      53.270  57.338  54.187  1.00  0.00           H  
ATOM   3031  HB2 TYR   196      51.791  54.770  54.640  1.00  0.00           H  
ATOM   3032  HB3 TYR   196      52.369  55.732  55.968  1.00  0.00           H  
ATOM   3033  HD1 TYR   196      49.767  55.314  53.308  1.00  0.00           H  
ATOM   3034  HD2 TYR   196      51.338  58.066  56.342  1.00  0.00           H  
ATOM   3035  HE1 TYR   196      47.577  56.545  53.420  1.00  0.00           H  
ATOM   3036  HE2 TYR   196      49.150  59.238  56.342  1.00  0.00           H  
ATOM   3037  HH  TYR   196      47.232  59.471  54.779  1.00  0.00           H  
ATOM   3038  N   GLU   197      55.233  56.129  55.114  1.00  0.00           N  
ATOM   3039  CA  GLU   197      56.624  55.829  55.384  1.00  0.00           C  
ATOM   3040  C   GLU   197      56.987  56.484  56.747  1.00  0.00           C  
ATOM   3041  O   GLU   197      56.219  57.351  57.225  1.00  0.00           O  
ATOM   3042  CB  GLU   197      57.538  56.410  54.295  1.00  0.00           C  
ATOM   3043  CG  GLU   197      58.873  55.717  54.279  1.00  0.00           C  
ATOM   3044  CD  GLU   197      58.871  54.403  53.531  1.00  0.00           C  
ATOM   3045  OE1 GLU   197      58.323  53.423  54.040  1.00  0.00           O  
ATOM   3046  OE2 GLU   197      59.426  54.416  52.457  1.00  0.00           O1-
ATOM   3047  H   GLU   197      54.929  56.958  55.604  1.00  0.00           H  
ATOM   3048  HA  GLU   197      56.823  54.760  55.459  1.00  0.00           H  
ATOM   3049  HB2 GLU   197      57.050  56.103  53.370  1.00  0.00           H  
ATOM   3050  HB3 GLU   197      57.689  57.480  54.439  1.00  0.00           H  
ATOM   3051  HG2 GLU   197      59.400  56.436  53.653  1.00  0.00           H  
ATOM   3052  HG3 GLU   197      59.363  55.681  55.252  1.00  0.00           H  
ATOM   3053  N   ILE   198      58.104  56.175  57.428  1.00  0.00           N  
ATOM   3054  CA  ILE   198      58.514  56.508  58.848  1.00  0.00           C  
ATOM   3055  C   ILE   198      59.998  56.812  58.844  1.00  0.00           C  
ATOM   3056  O   ILE   198      60.755  56.128  58.165  1.00  0.00           O  
ATOM   3057  CB  ILE   198      58.307  55.191  59.773  1.00  0.00           C  
ATOM   3058  CG1 ILE   198      56.799  54.601  59.744  1.00  0.00           C  
ATOM   3059  CG2 ILE   198      58.790  55.552  61.230  1.00  0.00           C  
ATOM   3060  CD1 ILE   198      56.660  53.420  60.695  1.00  0.00           C  
ATOM   3061  H   ILE   198      58.612  55.438  56.961  1.00  0.00           H  
ATOM   3062  HA  ILE   198      57.849  57.309  59.171  1.00  0.00           H  
ATOM   3063  HB  ILE   198      58.970  54.396  59.432  1.00  0.00           H  
ATOM   3064 HG12 ILE   198      56.085  55.399  59.950  1.00  0.00           H  
ATOM   3065 HG13 ILE   198      56.440  54.319  58.754  1.00  0.00           H  
ATOM   3066 HG21 ILE   198      59.693  56.156  61.324  1.00  0.00           H  
ATOM   3067 HG22 ILE   198      57.960  56.120  61.652  1.00  0.00           H  
ATOM   3068 HG23 ILE   198      58.867  54.599  61.753  1.00  0.00           H  
ATOM   3069 HD11 ILE   198      56.815  53.762  61.718  1.00  0.00           H  
ATOM   3070 HD12 ILE   198      55.652  53.016  60.598  1.00  0.00           H  
ATOM   3071 HD13 ILE   198      57.309  52.567  60.498  1.00  0.00           H  
ATOM   3072  N   VAL   199      60.340  57.861  59.563  1.00  0.00           N  
ATOM   3073  CA  VAL   199      61.716  58.440  59.622  1.00  0.00           C  
ATOM   3074  C   VAL   199      62.193  58.835  60.981  1.00  0.00           C  
ATOM   3075  O   VAL   199      61.572  59.670  61.735  1.00  0.00           O  
ATOM   3076  CB  VAL   199      61.857  59.579  58.626  1.00  0.00           C  
ATOM   3077  CG1 VAL   199      63.165  60.378  58.536  1.00  0.00           C  
ATOM   3078  CG2 VAL   199      61.433  59.151  57.168  1.00  0.00           C  
ATOM   3079  H   VAL   199      59.577  58.334  60.025  1.00  0.00           H  
ATOM   3080  HA  VAL   199      62.441  57.720  59.243  1.00  0.00           H  
ATOM   3081  HB  VAL   199      61.155  60.388  58.830  1.00  0.00           H  
ATOM   3082 HG11 VAL   199      64.031  59.722  58.448  1.00  0.00           H  
ATOM   3083 HG12 VAL   199      63.206  61.080  57.704  1.00  0.00           H  
ATOM   3084 HG13 VAL   199      63.349  61.009  59.406  1.00  0.00           H  
ATOM   3085 HG21 VAL   199      62.190  58.399  56.948  1.00  0.00           H  
ATOM   3086 HG22 VAL   199      60.472  58.641  57.096  1.00  0.00           H  
ATOM   3087 HG23 VAL   199      61.479  60.008  56.496  1.00  0.00           H  
ATOM   3088  N   LEU   200      63.270  58.083  61.442  1.00  0.00           N  
ATOM   3089  CA  LEU   200      64.062  58.520  62.629  1.00  0.00           C  
ATOM   3090  C   LEU   200      64.935  59.736  62.356  1.00  0.00           C  
ATOM   3091  O   LEU   200      65.599  59.764  61.342  1.00  0.00           O  
ATOM   3092  CB  LEU   200      64.988  57.451  63.093  1.00  0.00           C  
ATOM   3093  CG  LEU   200      64.293  56.179  63.700  1.00  0.00           C  
ATOM   3094  CD1 LEU   200      65.211  54.977  63.689  1.00  0.00           C  
ATOM   3095  CD2 LEU   200      63.918  56.290  65.170  1.00  0.00           C  
ATOM   3096  H   LEU   200      63.601  57.375  60.803  1.00  0.00           H  
ATOM   3097  HA  LEU   200      63.363  58.785  63.423  1.00  0.00           H  
ATOM   3098  HB2 LEU   200      65.710  57.044  62.384  1.00  0.00           H  
ATOM   3099  HB3 LEU   200      65.602  57.891  63.879  1.00  0.00           H  
ATOM   3100  HG  LEU   200      63.399  55.832  63.182  1.00  0.00           H  
ATOM   3101 HD11 LEU   200      64.721  54.040  63.955  1.00  0.00           H  
ATOM   3102 HD12 LEU   200      65.655  54.834  62.704  1.00  0.00           H  
ATOM   3103 HD13 LEU   200      66.016  55.195  64.391  1.00  0.00           H  
ATOM   3104 HD21 LEU   200      63.335  57.207  65.248  1.00  0.00           H  
ATOM   3105 HD22 LEU   200      63.362  55.424  65.528  1.00  0.00           H  
ATOM   3106 HD23 LEU   200      64.709  56.431  65.906  1.00  0.00           H  
ATOM   3107  N   TYR   201      64.967  60.697  63.294  1.00  0.00           N  
ATOM   3108  CA  TYR   201      65.863  61.947  63.184  1.00  0.00           C  
ATOM   3109  C   TYR   201      66.473  62.531  64.433  1.00  0.00           C  
ATOM   3110  O   TYR   201      66.090  62.273  65.551  1.00  0.00           O  
ATOM   3111  CB  TYR   201      65.063  63.017  62.283  1.00  0.00           C  
ATOM   3112  CG  TYR   201      63.813  63.638  62.891  1.00  0.00           C  
ATOM   3113  CD1 TYR   201      63.847  64.920  63.464  1.00  0.00           C  
ATOM   3114  CD2 TYR   201      62.616  62.947  62.826  1.00  0.00           C  
ATOM   3115  CE1 TYR   201      62.699  65.504  63.940  1.00  0.00           C  
ATOM   3116  CE2 TYR   201      61.439  63.635  63.169  1.00  0.00           C  
ATOM   3117  CZ  TYR   201      61.472  64.863  63.835  1.00  0.00           C  
ATOM   3118  OH  TYR   201      60.394  65.309  64.479  1.00  0.00           O  
ATOM   3119  H   TYR   201      64.410  60.658  64.135  1.00  0.00           H  
ATOM   3120  HA  TYR   201      66.729  61.600  62.621  1.00  0.00           H  
ATOM   3121  HB2 TYR   201      65.691  63.842  61.945  1.00  0.00           H  
ATOM   3122  HB3 TYR   201      64.781  62.486  61.374  1.00  0.00           H  
ATOM   3123  HD1 TYR   201      64.794  65.440  63.468  1.00  0.00           H  
ATOM   3124  HD2 TYR   201      62.666  61.956  62.398  1.00  0.00           H  
ATOM   3125  HE1 TYR   201      62.713  66.447  64.467  1.00  0.00           H  
ATOM   3126  HE2 TYR   201      60.528  63.056  63.171  1.00  0.00           H  
ATOM   3127  HH  TYR   201      60.682  66.033  65.039  1.00  0.00           H  
ATOM   3128  N   ILE   202      67.403  63.468  64.155  1.00  0.00           N  
ATOM   3129  CA  ILE   202      68.275  64.122  65.147  1.00  0.00           C  
ATOM   3130  C   ILE   202      68.574  65.557  64.633  1.00  0.00           C  
ATOM   3131  O   ILE   202      68.505  65.859  63.434  1.00  0.00           O  
ATOM   3132  CB  ILE   202      69.494  63.306  65.586  1.00  0.00           C  
ATOM   3133  CG1 ILE   202      70.209  63.960  66.862  1.00  0.00           C  
ATOM   3134  CG2 ILE   202      70.545  63.020  64.540  1.00  0.00           C  
ATOM   3135  CD1 ILE   202      70.896  62.975  67.721  1.00  0.00           C  
ATOM   3136  H   ILE   202      67.849  63.474  63.249  1.00  0.00           H  
ATOM   3137  HA  ILE   202      67.638  64.278  66.018  1.00  0.00           H  
ATOM   3138  HB  ILE   202      69.154  62.315  65.887  1.00  0.00           H  
ATOM   3139 HG12 ILE   202      70.827  64.768  66.469  1.00  0.00           H  
ATOM   3140 HG13 ILE   202      69.526  64.466  67.544  1.00  0.00           H  
ATOM   3141 HG21 ILE   202      71.052  63.886  64.113  1.00  0.00           H  
ATOM   3142 HG22 ILE   202      71.376  62.413  64.898  1.00  0.00           H  
ATOM   3143 HG23 ILE   202      69.958  62.444  63.825  1.00  0.00           H  
ATOM   3144 HD11 ILE   202      71.308  63.511  68.576  1.00  0.00           H  
ATOM   3145 HD12 ILE   202      70.101  62.300  68.040  1.00  0.00           H  
ATOM   3146 HD13 ILE   202      71.629  62.355  67.206  1.00  0.00           H  
ATOM   3147  N   SER   203      68.904  66.496  65.564  1.00  0.00           N  
ATOM   3148  CA  SER   203      69.290  67.912  65.132  1.00  0.00           C  
ATOM   3149  C   SER   203      70.761  68.057  64.905  1.00  0.00           C  
ATOM   3150  O   SER   203      71.552  67.473  65.603  1.00  0.00           O  
ATOM   3151  CB  SER   203      68.902  68.719  66.329  1.00  0.00           C  
ATOM   3152  OG  SER   203      69.138  70.092  66.009  1.00  0.00           O  
ATOM   3153  H   SER   203      68.891  66.237  66.540  1.00  0.00           H  
ATOM   3154  HA  SER   203      68.787  68.254  64.227  1.00  0.00           H  
ATOM   3155  HB2 SER   203      67.849  68.595  66.580  1.00  0.00           H  
ATOM   3156  HB3 SER   203      69.481  68.395  67.194  1.00  0.00           H  
ATOM   3157  HG  SER   203      68.380  70.393  65.503  1.00  0.00           H  
ATOM   3158  N   MET   204      71.154  68.923  63.956  1.00  0.00           N  
ATOM   3159  CA  MET   204      72.621  69.189  63.774  1.00  0.00           C  
ATOM   3160  C   MET   204      73.239  69.625  65.070  1.00  0.00           C  
ATOM   3161  O   MET   204      74.383  69.168  65.334  1.00  0.00           O  
ATOM   3162  CB  MET   204      72.765  70.267  62.678  1.00  0.00           C  
ATOM   3163  CG  MET   204      74.127  70.664  62.340  1.00  0.00           C  
ATOM   3164  SD  MET   204      75.025  69.636  61.150  1.00  0.00           S  
ATOM   3165  CE  MET   204      74.196  70.207  59.569  1.00  0.00           C  
ATOM   3166  H   MET   204      70.555  69.529  63.412  1.00  0.00           H  
ATOM   3167  HA  MET   204      73.113  68.284  63.420  1.00  0.00           H  
ATOM   3168  HB2 MET   204      72.300  69.827  61.796  1.00  0.00           H  
ATOM   3169  HB3 MET   204      72.213  71.144  63.016  1.00  0.00           H  
ATOM   3170  HG2 MET   204      74.191  71.677  61.943  1.00  0.00           H  
ATOM   3171  HG3 MET   204      74.729  70.802  63.238  1.00  0.00           H  
ATOM   3172  HE1 MET   204      73.117  70.091  59.667  1.00  0.00           H  
ATOM   3173  HE2 MET   204      74.415  71.258  59.377  1.00  0.00           H  
ATOM   3174  HE3 MET   204      74.424  69.594  58.697  1.00  0.00           H  
ATOM   3175  N   SER   205      72.526  70.371  65.938  1.00  0.00           N  
ATOM   3176  CA  SER   205      73.046  70.759  67.260  1.00  0.00           C  
ATOM   3177  C   SER   205      73.260  69.709  68.305  1.00  0.00           C  
ATOM   3178  O   SER   205      74.055  69.872  69.239  1.00  0.00           O  
ATOM   3179  CB  SER   205      72.206  71.925  67.909  1.00  0.00           C  
ATOM   3180  OG  SER   205      72.243  73.036  67.017  1.00  0.00           O  
ATOM   3181  H   SER   205      71.526  70.366  65.799  1.00  0.00           H  
ATOM   3182  HA  SER   205      74.035  71.189  67.100  1.00  0.00           H  
ATOM   3183  HB2 SER   205      71.164  71.692  68.130  1.00  0.00           H  
ATOM   3184  HB3 SER   205      72.684  72.163  68.859  1.00  0.00           H  
ATOM   3185  HG  SER   205      73.062  73.514  67.161  1.00  0.00           H  
ATOM   3186  N   ASP   206      72.561  68.574  68.215  1.00  0.00           N  
ATOM   3187  CA  ASP   206      72.563  67.350  68.966  1.00  0.00           C  
ATOM   3188  C   ASP   206      73.379  66.183  68.404  1.00  0.00           C  
ATOM   3189  O   ASP   206      73.742  65.234  69.035  1.00  0.00           O  
ATOM   3190  CB  ASP   206      71.204  66.872  69.425  1.00  0.00           C  
ATOM   3191  CG  ASP   206      70.441  67.809  70.339  1.00  0.00           C  
ATOM   3192  OD1 ASP   206      70.844  68.909  70.723  1.00  0.00           O  
ATOM   3193  OD2 ASP   206      69.259  67.501  70.653  1.00  0.00           O1-
ATOM   3194  H   ASP   206      71.770  68.542  67.588  1.00  0.00           H  
ATOM   3195  HA  ASP   206      73.115  67.574  69.879  1.00  0.00           H  
ATOM   3196  HB2 ASP   206      70.669  66.738  68.485  1.00  0.00           H  
ATOM   3197  HB3 ASP   206      71.351  65.948  69.984  1.00  0.00           H  
ATOM   3198  N   SER   207      73.821  66.295  67.116  1.00  0.00           N  
ATOM   3199  CA  SER   207      74.411  65.213  66.399  1.00  0.00           C  
ATOM   3200  C   SER   207      75.851  64.862  66.791  1.00  0.00           C  
ATOM   3201  O   SER   207      76.308  63.777  66.476  1.00  0.00           O  
ATOM   3202  CB  SER   207      74.266  65.497  64.900  1.00  0.00           C  
ATOM   3203  OG  SER   207      75.188  66.516  64.582  1.00  0.00           O  
ATOM   3204  H   SER   207      73.543  67.113  66.593  1.00  0.00           H  
ATOM   3205  HA  SER   207      73.766  64.361  66.613  1.00  0.00           H  
ATOM   3206  HB2 SER   207      74.444  64.577  64.343  1.00  0.00           H  
ATOM   3207  HB3 SER   207      73.287  65.874  64.602  1.00  0.00           H  
ATOM   3208  HG  SER   207      74.797  67.288  64.995  1.00  0.00           H  
ATOM   3209  N   ASP   208      76.585  65.842  67.252  1.00  0.00           N  
ATOM   3210  CA  ASP   208      77.907  65.649  67.886  1.00  0.00           C  
ATOM   3211  C   ASP   208      77.757  65.420  69.393  1.00  0.00           C  
ATOM   3212  O   ASP   208      78.770  65.244  70.046  1.00  0.00           O  
ATOM   3213  CB  ASP   208      78.852  66.767  67.578  1.00  0.00           C  
ATOM   3214  CG  ASP   208      78.524  68.144  68.215  1.00  0.00           C  
ATOM   3215  OD1 ASP   208      79.319  68.846  68.808  1.00  0.00           O  
ATOM   3216  OD2 ASP   208      77.359  68.620  68.014  1.00  0.00           O1-
ATOM   3217  H   ASP   208      76.293  66.809  67.230  1.00  0.00           H  
ATOM   3218  HA  ASP   208      78.344  64.727  67.502  1.00  0.00           H  
ATOM   3219  HB2 ASP   208      79.751  66.337  68.019  1.00  0.00           H  
ATOM   3220  HB3 ASP   208      79.067  66.854  66.513  1.00  0.00           H  
ATOM   3221  N   LYS   209      76.515  65.502  69.966  1.00  0.00           N  
ATOM   3222  CA  LYS   209      76.333  65.308  71.354  1.00  0.00           C  
ATOM   3223  C   LYS   209      75.936  63.865  71.745  1.00  0.00           C  
ATOM   3224  O   LYS   209      76.313  63.365  72.775  1.00  0.00           O  
ATOM   3225  CB  LYS   209      75.251  66.277  71.859  1.00  0.00           C  
ATOM   3226  CG  LYS   209      75.543  67.695  71.333  1.00  0.00           C  
ATOM   3227  CD  LYS   209      76.888  68.425  71.708  1.00  0.00           C  
ATOM   3228  CE  LYS   209      76.792  69.949  71.424  1.00  0.00           C  
ATOM   3229  NZ  LYS   209      76.617  70.334  70.033  1.00  0.00           N1+
ATOM   3230  H   LYS   209      75.662  65.680  69.455  1.00  0.00           H  
ATOM   3231  HA  LYS   209      77.279  65.440  71.881  1.00  0.00           H  
ATOM   3232  HB2 LYS   209      74.224  65.946  71.702  1.00  0.00           H  
ATOM   3233  HB3 LYS   209      75.283  66.422  72.939  1.00  0.00           H  
ATOM   3234  HG2 LYS   209      75.435  67.853  70.260  1.00  0.00           H  
ATOM   3235  HG3 LYS   209      74.772  68.315  71.791  1.00  0.00           H  
ATOM   3236  HD2 LYS   209      77.155  68.299  72.757  1.00  0.00           H  
ATOM   3237  HD3 LYS   209      77.667  67.966  71.099  1.00  0.00           H  
ATOM   3238  HE2 LYS   209      76.098  70.383  72.143  1.00  0.00           H  
ATOM   3239  HE3 LYS   209      77.746  70.327  71.793  1.00  0.00           H  
ATOM   3240  HZ1 LYS   209      77.043  71.239  69.890  1.00  0.00           H  
ATOM   3241  HZ2 LYS   209      77.081  69.804  69.309  1.00  0.00           H  
ATOM   3242  HZ3 LYS   209      75.662  70.370  69.707  1.00  0.00           H  
ATOM   3243  N   VAL   210      75.165  63.172  70.893  1.00  0.00           N  
ATOM   3244  CA  VAL   210      74.767  61.766  70.965  1.00  0.00           C  
ATOM   3245  C   VAL   210      74.837  61.042  69.622  1.00  0.00           C  
ATOM   3246  O   VAL   210      74.415  61.646  68.587  1.00  0.00           O  
ATOM   3247  CB  VAL   210      73.483  61.525  71.716  1.00  0.00           C  
ATOM   3248  CG1 VAL   210      72.290  62.056  70.951  1.00  0.00           C  
ATOM   3249  CG2 VAL   210      73.026  60.088  72.034  1.00  0.00           C  
ATOM   3250  H   VAL   210      74.827  63.741  70.130  1.00  0.00           H  
ATOM   3251  HA  VAL   210      75.443  61.138  71.545  1.00  0.00           H  
ATOM   3252  HB  VAL   210      73.413  62.032  72.678  1.00  0.00           H  
ATOM   3253 HG11 VAL   210      72.551  62.973  70.423  1.00  0.00           H  
ATOM   3254 HG12 VAL   210      71.988  61.411  70.125  1.00  0.00           H  
ATOM   3255 HG13 VAL   210      71.534  62.338  71.683  1.00  0.00           H  
ATOM   3256 HG21 VAL   210      73.816  59.572  72.580  1.00  0.00           H  
ATOM   3257 HG22 VAL   210      72.069  60.034  72.554  1.00  0.00           H  
ATOM   3258 HG23 VAL   210      72.649  59.603  71.134  1.00  0.00           H  
ATOM   3259  N   GLY   211      75.200  59.750  69.736  1.00  0.00           N  
ATOM   3260  CA  GLY   211      75.148  58.674  68.749  1.00  0.00           C  
ATOM   3261  C   GLY   211      74.013  57.714  69.021  1.00  0.00           C  
ATOM   3262  O   GLY   211      73.900  57.263  70.115  1.00  0.00           O  
ATOM   3263  H   GLY   211      75.552  59.359  70.598  1.00  0.00           H  
ATOM   3264  HA2 GLY   211      75.093  59.114  67.754  1.00  0.00           H  
ATOM   3265  HA3 GLY   211      76.116  58.173  68.748  1.00  0.00           H  
ATOM   3266  N   VAL   212      73.433  57.174  68.002  1.00  0.00           N  
ATOM   3267  CA  VAL   212      72.561  55.934  68.019  1.00  0.00           C  
ATOM   3268  C   VAL   212      73.085  54.835  67.110  1.00  0.00           C  
ATOM   3269  O   VAL   212      73.292  55.052  65.939  1.00  0.00           O  
ATOM   3270  CB  VAL   212      71.132  56.243  67.644  1.00  0.00           C  
ATOM   3271  CG1 VAL   212      70.298  54.999  67.991  1.00  0.00           C  
ATOM   3272  CG2 VAL   212      70.514  57.432  68.400  1.00  0.00           C  
ATOM   3273  H   VAL   212      73.453  57.629  67.101  1.00  0.00           H  
ATOM   3274  HA  VAL   212      72.483  55.512  69.021  1.00  0.00           H  
ATOM   3275  HB  VAL   212      71.146  56.400  66.566  1.00  0.00           H  
ATOM   3276 HG11 VAL   212      70.590  54.458  68.891  1.00  0.00           H  
ATOM   3277 HG12 VAL   212      69.266  55.350  67.995  1.00  0.00           H  
ATOM   3278 HG13 VAL   212      70.439  54.295  67.170  1.00  0.00           H  
ATOM   3279 HG21 VAL   212      69.475  57.616  68.129  1.00  0.00           H  
ATOM   3280 HG22 VAL   212      70.607  57.245  69.470  1.00  0.00           H  
ATOM   3281 HG23 VAL   212      71.065  58.327  68.109  1.00  0.00           H  
ATOM   3282  N   PHE   213      73.097  53.515  67.658  1.00  0.00           N  
ATOM   3283  CA  PHE   213      73.521  52.382  66.889  1.00  0.00           C  
ATOM   3284  C   PHE   213      72.573  51.199  67.055  1.00  0.00           C  
ATOM   3285  O   PHE   213      71.638  51.243  67.823  1.00  0.00           O  
ATOM   3286  CB  PHE   213      74.999  52.187  67.171  1.00  0.00           C  
ATOM   3287  CG  PHE   213      75.963  53.312  66.780  1.00  0.00           C  
ATOM   3288  CD1 PHE   213      76.653  53.182  65.549  1.00  0.00           C  
ATOM   3289  CD2 PHE   213      76.316  54.308  67.723  1.00  0.00           C  
ATOM   3290  CE1 PHE   213      77.505  54.206  65.154  1.00  0.00           C  
ATOM   3291  CE2 PHE   213      77.315  55.247  67.453  1.00  0.00           C  
ATOM   3292  CZ  PHE   213      77.882  55.213  66.185  1.00  0.00           C  
ATOM   3293  H   PHE   213      72.677  53.365  68.564  1.00  0.00           H  
ATOM   3294  HA  PHE   213      73.445  52.550  65.815  1.00  0.00           H  
ATOM   3295  HB2 PHE   213      75.221  51.971  68.216  1.00  0.00           H  
ATOM   3296  HB3 PHE   213      75.330  51.321  66.597  1.00  0.00           H  
ATOM   3297  HD1 PHE   213      76.503  52.321  64.914  1.00  0.00           H  
ATOM   3298  HD2 PHE   213      75.938  54.292  68.735  1.00  0.00           H  
ATOM   3299  HE1 PHE   213      77.978  54.189  64.184  1.00  0.00           H  
ATOM   3300  HE2 PHE   213      77.596  55.946  68.226  1.00  0.00           H  
ATOM   3301  HZ  PHE   213      78.508  56.042  65.888  1.00  0.00           H  
ATOM   3302  N   TYR   214      72.835  50.051  66.282  1.00  0.00           N  
ATOM   3303  CA  TYR   214      72.157  48.766  66.259  1.00  0.00           C  
ATOM   3304  C   TYR   214      73.187  47.727  65.958  1.00  0.00           C  
ATOM   3305  O   TYR   214      74.241  48.058  65.325  1.00  0.00           O  
ATOM   3306  CB  TYR   214      70.995  48.939  65.194  1.00  0.00           C  
ATOM   3307  CG  TYR   214      70.079  47.732  65.160  1.00  0.00           C  
ATOM   3308  CD1 TYR   214      70.403  46.708  64.181  1.00  0.00           C  
ATOM   3309  CD2 TYR   214      69.120  47.473  66.148  1.00  0.00           C  
ATOM   3310  CE1 TYR   214      69.599  45.549  64.166  1.00  0.00           C  
ATOM   3311  CE2 TYR   214      68.319  46.272  66.128  1.00  0.00           C  
ATOM   3312  CZ  TYR   214      68.529  45.428  65.046  1.00  0.00           C  
ATOM   3313  OH  TYR   214      67.977  44.175  65.110  1.00  0.00           O  
ATOM   3314  H   TYR   214      73.669  50.143  65.720  1.00  0.00           H  
ATOM   3315  HA  TYR   214      71.704  48.498  67.214  1.00  0.00           H  
ATOM   3316  HB2 TYR   214      70.417  49.763  65.615  1.00  0.00           H  
ATOM   3317  HB3 TYR   214      71.388  49.099  64.190  1.00  0.00           H  
ATOM   3318  HD1 TYR   214      71.176  46.801  63.432  1.00  0.00           H  
ATOM   3319  HD2 TYR   214      69.004  48.155  66.978  1.00  0.00           H  
ATOM   3320  HE1 TYR   214      69.788  44.780  63.432  1.00  0.00           H  
ATOM   3321  HE2 TYR   214      67.523  46.030  66.816  1.00  0.00           H  
ATOM   3322  HH  TYR   214      67.889  43.773  64.243  1.00  0.00           H  
ATOM   3323  N   VAL   215      73.017  46.515  66.401  1.00  0.00           N  
ATOM   3324  CA  VAL   215      73.727  45.264  65.982  1.00  0.00           C  
ATOM   3325  C   VAL   215      72.816  44.228  65.316  1.00  0.00           C  
ATOM   3326  O   VAL   215      71.886  43.614  65.888  1.00  0.00           O  
ATOM   3327  CB  VAL   215      74.544  44.679  67.088  1.00  0.00           C  
ATOM   3328  CG1 VAL   215      73.716  44.429  68.367  1.00  0.00           C  
ATOM   3329  CG2 VAL   215      75.346  43.388  66.730  1.00  0.00           C  
ATOM   3330  H   VAL   215      72.272  46.282  67.042  1.00  0.00           H  
ATOM   3331  HA  VAL   215      74.450  45.499  65.201  1.00  0.00           H  
ATOM   3332  HB  VAL   215      75.280  45.472  67.220  1.00  0.00           H  
ATOM   3333 HG11 VAL   215      74.234  43.836  69.121  1.00  0.00           H  
ATOM   3334 HG12 VAL   215      73.517  45.419  68.778  1.00  0.00           H  
ATOM   3335 HG13 VAL   215      72.748  43.967  68.173  1.00  0.00           H  
ATOM   3336 HG21 VAL   215      76.003  43.274  67.593  1.00  0.00           H  
ATOM   3337 HG22 VAL   215      74.691  42.518  66.699  1.00  0.00           H  
ATOM   3338 HG23 VAL   215      75.897  43.600  65.814  1.00  0.00           H  
ATOM   3339  N   GLU   216      73.134  43.869  64.050  1.00  0.00           N  
ATOM   3340  CA  GLU   216      72.474  42.722  63.365  1.00  0.00           C  
ATOM   3341  C   GLU   216      73.191  41.438  63.842  1.00  0.00           C  
ATOM   3342  O   GLU   216      74.408  41.400  63.791  1.00  0.00           O  
ATOM   3343  CB  GLU   216      72.562  42.987  61.879  1.00  0.00           C  
ATOM   3344  CG  GLU   216      71.759  41.943  61.099  1.00  0.00           C  
ATOM   3345  CD  GLU   216      71.830  42.024  59.631  1.00  0.00           C  
ATOM   3346  OE1 GLU   216      72.945  42.064  59.092  1.00  0.00           O  
ATOM   3347  OE2 GLU   216      70.816  42.217  58.925  1.00  0.00           O1-
ATOM   3348  H   GLU   216      73.930  44.317  63.618  1.00  0.00           H  
ATOM   3349  HA  GLU   216      71.415  42.731  63.624  1.00  0.00           H  
ATOM   3350  HB2 GLU   216      72.110  43.961  61.687  1.00  0.00           H  
ATOM   3351  HB3 GLU   216      73.603  42.944  61.558  1.00  0.00           H  
ATOM   3352  HG2 GLU   216      72.197  40.965  61.296  1.00  0.00           H  
ATOM   3353  HG3 GLU   216      70.761  41.856  61.527  1.00  0.00           H  
ATOM   3354  N   ASN   217      72.447  40.318  64.095  1.00  0.00           N  
ATOM   3355  CA  ASN   217      72.938  38.973  64.261  1.00  0.00           C  
ATOM   3356  C   ASN   217      73.984  38.720  65.293  1.00  0.00           C  
ATOM   3357  O   ASN   217      75.121  38.231  64.980  1.00  0.00           O  
ATOM   3358  CB  ASN   217      73.356  38.430  62.854  1.00  0.00           C  
ATOM   3359  CG  ASN   217      72.189  38.200  61.928  1.00  0.00           C  
ATOM   3360  ND2 ASN   217      72.381  38.392  60.661  1.00  0.00           N  
ATOM   3361  OD1 ASN   217      71.108  37.989  62.429  1.00  0.00           O  
ATOM   3362  H   ASN   217      71.442  40.407  64.144  1.00  0.00           H  
ATOM   3363  HA  ASN   217      72.108  38.358  64.609  1.00  0.00           H  
ATOM   3364  HB2 ASN   217      74.110  39.068  62.392  1.00  0.00           H  
ATOM   3365  HB3 ASN   217      73.855  37.462  62.891  1.00  0.00           H  
ATOM   3366 HD21 ASN   217      71.644  38.198  59.998  1.00  0.00           H  
ATOM   3367 HD22 ASN   217      73.245  38.671  60.219  1.00  0.00           H  
ATOM   3368  N   PRO   218      73.767  39.217  66.527  1.00  0.00           N  
ATOM   3369  CA  PRO   218      74.809  39.253  67.588  1.00  0.00           C  
ATOM   3370  C   PRO   218      75.356  37.935  67.875  1.00  0.00           C  
ATOM   3371  O   PRO   218      74.669  36.901  68.011  1.00  0.00           O  
ATOM   3372  CB  PRO   218      74.286  39.996  68.765  1.00  0.00           C  
ATOM   3373  CG  PRO   218      72.834  39.875  68.600  1.00  0.00           C  
ATOM   3374  CD  PRO   218      72.579  39.891  67.053  1.00  0.00           C  
ATOM   3375  HA  PRO   218      75.623  39.817  67.133  1.00  0.00           H  
ATOM   3376  HB2 PRO   218      74.689  39.610  69.701  1.00  0.00           H  
ATOM   3377  HB3 PRO   218      74.567  41.049  68.735  1.00  0.00           H  
ATOM   3378  HG2 PRO   218      72.494  38.876  68.873  1.00  0.00           H  
ATOM   3379  HG3 PRO   218      72.265  40.717  68.992  1.00  0.00           H  
ATOM   3380  HD2 PRO   218      71.666  39.353  66.800  1.00  0.00           H  
ATOM   3381  HD3 PRO   218      72.517  40.924  66.711  1.00  0.00           H  
ATOM   3382  N   ALA   219      76.655  37.825  68.047  1.00  0.00           N  
ATOM   3383  CA  ALA   219      77.438  36.579  68.438  1.00  0.00           C  
ATOM   3384  C   ALA   219      77.250  35.352  67.485  1.00  0.00           C  
ATOM   3385  O   ALA   219      77.818  34.251  67.748  1.00  0.00           O  
ATOM   3386  CB  ALA   219      77.122  36.314  69.920  1.00  0.00           C  
ATOM   3387  H   ALA   219      77.141  38.692  67.866  1.00  0.00           H  
ATOM   3388  HA  ALA   219      78.504  36.780  68.331  1.00  0.00           H  
ATOM   3389  HB1 ALA   219      76.065  36.127  70.113  1.00  0.00           H  
ATOM   3390  HB2 ALA   219      77.672  35.455  70.304  1.00  0.00           H  
ATOM   3391  HB3 ALA   219      77.388  37.249  70.413  1.00  0.00           H  
ATOM   3392  N   ALA   220      76.630  35.517  66.240  1.00  0.00           N  
ATOM   3393  CA  ALA   220      76.500  34.489  65.095  1.00  0.00           C  
ATOM   3394  C   ALA   220      76.753  35.018  63.775  1.00  0.00           C  
ATOM   3395  O   ALA   220      76.007  34.732  62.809  1.00  0.00           O  
ATOM   3396  CB  ALA   220      75.091  33.846  65.261  1.00  0.00           C  
ATOM   3397  H   ALA   220      76.024  36.318  66.133  1.00  0.00           H  
ATOM   3398  HA  ALA   220      77.245  33.704  65.223  1.00  0.00           H  
ATOM   3399  HB1 ALA   220      75.039  32.913  64.699  1.00  0.00           H  
ATOM   3400  HB2 ALA   220      74.978  33.559  66.306  1.00  0.00           H  
ATOM   3401  HB3 ALA   220      74.349  34.549  64.883  1.00  0.00           H  
ATOM   3402  N   GLY   221      77.768  35.847  63.626  1.00  0.00           N  
ATOM   3403  CA  GLY   221      78.207  36.506  62.379  1.00  0.00           C  
ATOM   3404  C   GLY   221      77.769  38.058  62.322  1.00  0.00           C  
ATOM   3405  O   GLY   221      77.145  38.454  61.315  1.00  0.00           O  
ATOM   3406  H   GLY   221      78.089  36.236  64.501  1.00  0.00           H  
ATOM   3407  HA2 GLY   221      79.290  36.606  62.306  1.00  0.00           H  
ATOM   3408  HA3 GLY   221      77.733  36.038  61.516  1.00  0.00           H  
ATOM   3409  N   GLN   222      78.036  38.854  63.383  1.00  0.00           N  
ATOM   3410  CA  GLN   222      77.400  40.119  63.741  1.00  0.00           C  
ATOM   3411  C   GLN   222      77.978  41.347  63.010  1.00  0.00           C  
ATOM   3412  O   GLN   222      79.185  41.418  62.653  1.00  0.00           O  
ATOM   3413  CB  GLN   222      77.586  40.242  65.256  1.00  0.00           C  
ATOM   3414  CG  GLN   222      78.970  40.658  65.790  1.00  0.00           C  
ATOM   3415  CD  GLN   222      79.021  40.384  67.339  1.00  0.00           C  
ATOM   3416  NE2 GLN   222      80.138  40.074  67.958  1.00  0.00           N  
ATOM   3417  OE1 GLN   222      78.015  40.398  68.036  1.00  0.00           O  
ATOM   3418  H   GLN   222      78.633  38.393  64.055  1.00  0.00           H  
ATOM   3419  HA  GLN   222      76.371  40.180  63.385  1.00  0.00           H  
ATOM   3420  HB2 GLN   222      76.949  41.022  65.674  1.00  0.00           H  
ATOM   3421  HB3 GLN   222      77.300  39.309  65.742  1.00  0.00           H  
ATOM   3422  HG2 GLN   222      79.743  39.991  65.409  1.00  0.00           H  
ATOM   3423  HG3 GLN   222      79.012  41.742  65.684  1.00  0.00           H  
ATOM   3424 HE21 GLN   222      80.079  39.909  68.952  1.00  0.00           H  
ATOM   3425 HE22 GLN   222      81.010  39.971  67.459  1.00  0.00           H  
ATOM   3426  N   ARG   223      77.090  42.348  62.832  1.00  0.00           N  
ATOM   3427  CA  ARG   223      77.509  43.644  62.217  1.00  0.00           C  
ATOM   3428  C   ARG   223      76.916  44.837  62.874  1.00  0.00           C  
ATOM   3429  O   ARG   223      75.707  44.915  63.158  1.00  0.00           O  
ATOM   3430  CB  ARG   223      76.924  43.750  60.818  1.00  0.00           C  
ATOM   3431  CG  ARG   223      77.265  44.904  59.927  1.00  0.00           C  
ATOM   3432  CD  ARG   223      76.659  44.690  58.492  1.00  0.00           C  
ATOM   3433  NE  ARG   223      75.242  44.302  58.317  1.00  0.00           N  
ATOM   3434  CZ  ARG   223      74.334  44.740  57.447  1.00  0.00           C  
ATOM   3435  NH1 ARG   223      74.431  45.844  56.715  1.00  0.00           N1+
ATOM   3436  NH2 ARG   223      73.155  44.266  57.268  1.00  0.00           N  
ATOM   3437  H   ARG   223      76.142  42.258  63.170  1.00  0.00           H  
ATOM   3438  HA  ARG   223      78.590  43.787  62.199  1.00  0.00           H  
ATOM   3439  HB2 ARG   223      77.281  42.819  60.377  1.00  0.00           H  
ATOM   3440  HB3 ARG   223      75.842  43.666  60.923  1.00  0.00           H  
ATOM   3441  HG2 ARG   223      76.705  45.756  60.312  1.00  0.00           H  
ATOM   3442  HG3 ARG   223      78.340  45.067  59.841  1.00  0.00           H  
ATOM   3443  HD2 ARG   223      76.836  45.647  58.001  1.00  0.00           H  
ATOM   3444  HD3 ARG   223      77.201  43.915  57.950  1.00  0.00           H  
ATOM   3445  HE  ARG   223      74.856  43.564  58.890  1.00  0.00           H  
ATOM   3446 HH11 ARG   223      75.281  46.388  56.762  1.00  0.00           H  
ATOM   3447 HH12 ARG   223      73.654  46.114  56.128  1.00  0.00           H  
ATOM   3448 HH21 ARG   223      72.928  43.463  57.838  1.00  0.00           H  
ATOM   3449 HH22 ARG   223      72.586  44.512  56.471  1.00  0.00           H  
ATOM   3450  N   TYR   224      77.751  45.825  63.222  1.00  0.00           N  
ATOM   3451  CA  TYR   224      77.367  47.037  63.934  1.00  0.00           C  
ATOM   3452  C   TYR   224      76.874  48.164  62.912  1.00  0.00           C  
ATOM   3453  O   TYR   224      77.464  48.253  61.839  1.00  0.00           O  
ATOM   3454  CB  TYR   224      78.380  47.599  64.913  1.00  0.00           C  
ATOM   3455  CG  TYR   224      78.659  46.608  66.035  1.00  0.00           C  
ATOM   3456  CD1 TYR   224      79.734  45.685  65.994  1.00  0.00           C  
ATOM   3457  CD2 TYR   224      77.815  46.619  67.146  1.00  0.00           C  
ATOM   3458  CE1 TYR   224      80.050  44.857  67.003  1.00  0.00           C  
ATOM   3459  CE2 TYR   224      78.052  45.711  68.153  1.00  0.00           C  
ATOM   3460  CZ  TYR   224      79.148  44.789  68.137  1.00  0.00           C  
ATOM   3461  OH  TYR   224      79.450  43.909  69.120  1.00  0.00           O  
ATOM   3462  H   TYR   224      78.683  45.615  62.895  1.00  0.00           H  
ATOM   3463  HA  TYR   224      76.543  46.732  64.579  1.00  0.00           H  
ATOM   3464  HB2 TYR   224      79.257  48.009  64.412  1.00  0.00           H  
ATOM   3465  HB3 TYR   224      78.119  48.551  65.376  1.00  0.00           H  
ATOM   3466  HD1 TYR   224      80.393  45.622  65.141  1.00  0.00           H  
ATOM   3467  HD2 TYR   224      76.986  47.309  67.207  1.00  0.00           H  
ATOM   3468  HE1 TYR   224      80.950  44.267  66.914  1.00  0.00           H  
ATOM   3469  HE2 TYR   224      77.329  45.727  68.955  1.00  0.00           H  
ATOM   3470  HH  TYR   224      80.382  43.947  69.347  1.00  0.00           H  
ATOM   3471  N   ILE   225      75.839  48.920  63.195  1.00  0.00           N  
ATOM   3472  CA  ILE   225      75.235  49.757  62.159  1.00  0.00           C  
ATOM   3473  C   ILE   225      74.979  51.168  62.784  1.00  0.00           C  
ATOM   3474  O   ILE   225      74.290  51.268  63.828  1.00  0.00           O  
ATOM   3475  CB  ILE   225      73.919  49.129  61.504  1.00  0.00           C  
ATOM   3476  CG1 ILE   225      74.208  47.786  60.864  1.00  0.00           C  
ATOM   3477  CG2 ILE   225      73.178  49.998  60.420  1.00  0.00           C  
ATOM   3478  CD1 ILE   225      73.141  46.832  60.254  1.00  0.00           C  
ATOM   3479  H   ILE   225      75.407  48.845  64.105  1.00  0.00           H  
ATOM   3480  HA  ILE   225      75.897  49.873  61.300  1.00  0.00           H  
ATOM   3481  HB  ILE   225      73.266  49.018  62.370  1.00  0.00           H  
ATOM   3482 HG12 ILE   225      74.985  47.857  60.103  1.00  0.00           H  
ATOM   3483 HG13 ILE   225      74.725  47.212  61.633  1.00  0.00           H  
ATOM   3484 HG21 ILE   225      73.818  50.309  59.595  1.00  0.00           H  
ATOM   3485 HG22 ILE   225      72.293  49.481  60.049  1.00  0.00           H  
ATOM   3486 HG23 ILE   225      72.842  50.863  60.992  1.00  0.00           H  
ATOM   3487 HD11 ILE   225      73.540  45.828  60.111  1.00  0.00           H  
ATOM   3488 HD12 ILE   225      72.339  46.656  60.971  1.00  0.00           H  
ATOM   3489 HD13 ILE   225      72.699  47.283  59.366  1.00  0.00           H  
ATOM   3490  N   HIE   226      75.398  52.166  62.036  1.00  0.00           N  
ATOM   3491  CA  HIE   226      75.071  53.588  62.385  1.00  0.00           C  
ATOM   3492  C   HIE   226      73.584  53.892  62.101  1.00  0.00           C  
ATOM   3493  O   HIE   226      73.079  53.807  61.000  1.00  0.00           O  
ATOM   3494  CB  HIE   226      75.954  54.626  61.750  1.00  0.00           C  
ATOM   3495  CG  HIE   226      75.964  56.050  62.286  1.00  0.00           C  
ATOM   3496  CD2 HIE   226      75.408  56.443  63.469  1.00  0.00           C  
ATOM   3497  ND1 HIE   226      76.594  57.103  61.636  1.00  0.00           N  
ATOM   3498  CE1 HIE   226      76.566  58.112  62.515  1.00  0.00           C  
ATOM   3499  NE2 HIE   226      75.830  57.762  63.583  1.00  0.00           N  
ATOM   3500  H   HIE   226      75.847  51.959  61.155  1.00  0.00           H  
ATOM   3501  HA  HIE   226      75.173  53.596  63.470  1.00  0.00           H  
ATOM   3502  HB2 HIE   226      76.989  54.291  61.681  1.00  0.00           H  
ATOM   3503  HB3 HIE   226      75.629  54.582  60.711  1.00  0.00           H  
ATOM   3504  HD2 HIE   226      74.914  55.854  64.228  1.00  0.00           H  
ATOM   3505  HE1 HIE   226      76.963  59.111  62.406  1.00  0.00           H  
ATOM   3506  HE2 HIE   226      75.500  58.459  64.235  1.00  0.00           H  
ATOM   3507  N   ILE   227      72.800  54.558  62.989  1.00  0.00           N  
ATOM   3508  CA  ILE   227      71.429  55.029  62.740  1.00  0.00           C  
ATOM   3509  C   ILE   227      71.370  56.577  62.766  1.00  0.00           C  
ATOM   3510  O   ILE   227      70.654  57.093  61.861  1.00  0.00           O  
ATOM   3511  CB  ILE   227      70.423  54.325  63.710  1.00  0.00           C  
ATOM   3512  CG1 ILE   227      70.692  52.833  63.909  1.00  0.00           C  
ATOM   3513  CG2 ILE   227      68.936  54.508  63.390  1.00  0.00           C  
ATOM   3514  CD1 ILE   227      70.359  51.988  62.682  1.00  0.00           C  
ATOM   3515  H   ILE   227      73.291  54.726  63.855  1.00  0.00           H  
ATOM   3516  HA  ILE   227      71.072  54.668  61.776  1.00  0.00           H  
ATOM   3517  HB  ILE   227      70.520  54.722  64.721  1.00  0.00           H  
ATOM   3518 HG12 ILE   227      71.704  52.622  64.257  1.00  0.00           H  
ATOM   3519 HG13 ILE   227      70.106  52.493  64.763  1.00  0.00           H  
ATOM   3520 HG21 ILE   227      68.311  53.959  64.093  1.00  0.00           H  
ATOM   3521 HG22 ILE   227      68.677  55.555  63.547  1.00  0.00           H  
ATOM   3522 HG23 ILE   227      68.624  54.379  62.353  1.00  0.00           H  
ATOM   3523 HD11 ILE   227      69.352  52.109  62.282  1.00  0.00           H  
ATOM   3524 HD12 ILE   227      70.954  52.222  61.799  1.00  0.00           H  
ATOM   3525 HD13 ILE   227      70.491  50.946  62.974  1.00  0.00           H  
ATOM   3526  N   LEU   228      72.011  57.178  63.738  1.00  0.00           N  
ATOM   3527  CA  LEU   228      71.928  58.688  63.849  1.00  0.00           C  
ATOM   3528  C   LEU   228      73.222  59.213  64.407  1.00  0.00           C  
ATOM   3529  O   LEU   228      73.742  58.670  65.374  1.00  0.00           O  
ATOM   3530  CB  LEU   228      70.793  59.086  64.756  1.00  0.00           C  
ATOM   3531  CG  LEU   228      69.298  58.974  64.313  1.00  0.00           C  
ATOM   3532  CD1 LEU   228      68.354  59.091  65.497  1.00  0.00           C  
ATOM   3533  CD2 LEU   228      68.959  59.704  63.076  1.00  0.00           C  
ATOM   3534  H   LEU   228      72.335  56.665  64.545  1.00  0.00           H  
ATOM   3535  HA  LEU   228      71.701  59.177  62.902  1.00  0.00           H  
ATOM   3536  HB2 LEU   228      70.867  58.682  65.766  1.00  0.00           H  
ATOM   3537  HB3 LEU   228      70.909  60.160  64.903  1.00  0.00           H  
ATOM   3538  HG  LEU   228      69.112  57.948  63.994  1.00  0.00           H  
ATOM   3539 HD11 LEU   228      68.582  58.300  66.211  1.00  0.00           H  
ATOM   3540 HD12 LEU   228      68.561  60.018  66.032  1.00  0.00           H  
ATOM   3541 HD13 LEU   228      67.349  58.961  65.096  1.00  0.00           H  
ATOM   3542 HD21 LEU   228      69.624  59.649  62.215  1.00  0.00           H  
ATOM   3543 HD22 LEU   228      68.022  59.269  62.728  1.00  0.00           H  
ATOM   3544 HD23 LEU   228      68.918  60.726  63.452  1.00  0.00           H  
ATOM   3545  N   GLY   229      73.764  60.279  63.817  1.00  0.00           N  
ATOM   3546  CA  GLY   229      75.001  60.906  64.222  1.00  0.00           C  
ATOM   3547  C   GLY   229      75.455  61.984  63.203  1.00  0.00           C  
ATOM   3548  O   GLY   229      74.707  62.345  62.264  1.00  0.00           O  
ATOM   3549  H   GLY   229      73.114  60.674  63.153  1.00  0.00           H  
ATOM   3550  HA2 GLY   229      74.847  61.515  65.113  1.00  0.00           H  
ATOM   3551  HA3 GLY   229      75.856  60.272  64.459  1.00  0.00           H  
ATOM   3552  N   ARG   230      76.687  62.432  63.439  1.00  0.00           N  
ATOM   3553  CA  ARG   230      77.282  63.407  62.504  1.00  0.00           C  
ATOM   3554  C   ARG   230      77.264  62.811  61.107  1.00  0.00           C  
ATOM   3555  O   ARG   230      77.641  61.648  60.898  1.00  0.00           O  
ATOM   3556  CB  ARG   230      78.644  63.831  62.957  1.00  0.00           C  
ATOM   3557  CG  ARG   230      78.872  64.111  64.384  1.00  0.00           C  
ATOM   3558  CD  ARG   230      80.305  64.550  64.689  1.00  0.00           C  
ATOM   3559  NE  ARG   230      81.230  63.521  64.193  1.00  0.00           N  
ATOM   3560  CZ  ARG   230      82.566  63.531  64.173  1.00  0.00           C  
ATOM   3561  NH1 ARG   230      83.232  64.604  64.608  1.00  0.00           N1+
ATOM   3562  NH2 ARG   230      83.150  62.437  63.790  1.00  0.00           N  
ATOM   3563  H   ARG   230      77.163  62.113  64.271  1.00  0.00           H  
ATOM   3564  HA  ARG   230      76.670  64.306  62.572  1.00  0.00           H  
ATOM   3565  HB2 ARG   230      79.341  63.047  62.661  1.00  0.00           H  
ATOM   3566  HB3 ARG   230      79.011  64.679  62.378  1.00  0.00           H  
ATOM   3567  HG2 ARG   230      78.067  64.747  64.751  1.00  0.00           H  
ATOM   3568  HG3 ARG   230      78.779  63.251  65.048  1.00  0.00           H  
ATOM   3569  HD2 ARG   230      80.393  65.465  64.102  1.00  0.00           H  
ATOM   3570  HD3 ARG   230      80.471  64.682  65.758  1.00  0.00           H  
ATOM   3571  HE  ARG   230      80.870  62.621  63.908  1.00  0.00           H  
ATOM   3572 HH11 ARG   230      82.637  65.271  65.079  1.00  0.00           H  
ATOM   3573 HH12 ARG   230      84.223  64.600  64.799  1.00  0.00           H  
ATOM   3574 HH21 ARG   230      82.580  61.645  63.528  1.00  0.00           H  
ATOM   3575 HH22 ARG   230      84.121  62.157  63.801  1.00  0.00           H  
ATOM   3576  N   ARG   231      76.750  63.562  60.089  1.00  0.00           N  
ATOM   3577  CA  ARG   231      76.552  63.162  58.719  1.00  0.00           C  
ATOM   3578  C   ARG   231      75.681  61.885  58.530  1.00  0.00           C  
ATOM   3579  O   ARG   231      75.737  61.329  57.427  1.00  0.00           O  
ATOM   3580  CB  ARG   231      77.861  62.933  57.952  1.00  0.00           C  
ATOM   3581  CG  ARG   231      78.681  64.267  57.787  1.00  0.00           C  
ATOM   3582  CD  ARG   231      77.965  65.294  56.919  1.00  0.00           C  
ATOM   3583  NE  ARG   231      77.453  66.373  57.694  1.00  0.00           N  
ATOM   3584  CZ  ARG   231      76.984  67.515  57.328  1.00  0.00           C  
ATOM   3585  NH1 ARG   231      76.721  67.851  56.152  1.00  0.00           N1+
ATOM   3586  NH2 ARG   231      76.835  68.470  58.196  1.00  0.00           N  
ATOM   3587  H   ARG   231      76.437  64.498  60.304  1.00  0.00           H  
ATOM   3588  HA  ARG   231      75.980  63.896  58.152  1.00  0.00           H  
ATOM   3589  HB2 ARG   231      78.414  62.188  58.524  1.00  0.00           H  
ATOM   3590  HB3 ARG   231      77.647  62.534  56.961  1.00  0.00           H  
ATOM   3591  HG2 ARG   231      78.885  64.656  58.785  1.00  0.00           H  
ATOM   3592  HG3 ARG   231      79.610  63.895  57.356  1.00  0.00           H  
ATOM   3593  HD2 ARG   231      78.674  65.834  56.292  1.00  0.00           H  
ATOM   3594  HD3 ARG   231      77.159  64.729  56.451  1.00  0.00           H  
ATOM   3595  HE  ARG   231      77.762  66.413  58.655  1.00  0.00           H  
ATOM   3596 HH11 ARG   231      76.504  67.159  55.448  1.00  0.00           H  
ATOM   3597 HH12 ARG   231      76.472  68.808  55.949  1.00  0.00           H  
ATOM   3598 HH21 ARG   231      77.044  68.468  59.184  1.00  0.00           H  
ATOM   3599 HH22 ARG   231      76.579  69.375  57.826  1.00  0.00           H  
ATOM   3600  N   LYS   232      74.857  61.459  59.503  1.00  0.00           N  
ATOM   3601  CA  LYS   232      73.753  60.452  59.518  1.00  0.00           C  
ATOM   3602  C   LYS   232      72.613  61.099  60.264  1.00  0.00           C  
ATOM   3603  O   LYS   232      72.393  60.502  61.321  1.00  0.00           O  
ATOM   3604  CB  LYS   232      74.453  59.061  59.971  1.00  0.00           C  
ATOM   3605  CG  LYS   232      73.503  57.899  60.024  1.00  0.00           C  
ATOM   3606  CD  LYS   232      72.496  57.566  58.847  1.00  0.00           C  
ATOM   3607  CE  LYS   232      71.507  56.488  59.127  1.00  0.00           C  
ATOM   3608  NZ  LYS   232      71.125  55.763  57.906  1.00  0.00           N1+
ATOM   3609  H   LYS   232      74.935  61.951  60.381  1.00  0.00           H  
ATOM   3610  HA  LYS   232      73.348  60.311  58.516  1.00  0.00           H  
ATOM   3611  HB2 LYS   232      75.204  58.807  59.223  1.00  0.00           H  
ATOM   3612  HB3 LYS   232      75.037  59.261  60.870  1.00  0.00           H  
ATOM   3613  HG2 LYS   232      74.138  57.083  60.368  1.00  0.00           H  
ATOM   3614  HG3 LYS   232      72.916  58.096  60.921  1.00  0.00           H  
ATOM   3615  HD2 LYS   232      72.034  58.486  58.491  1.00  0.00           H  
ATOM   3616  HD3 LYS   232      73.086  57.323  57.964  1.00  0.00           H  
ATOM   3617  HE2 LYS   232      71.943  55.758  59.810  1.00  0.00           H  
ATOM   3618  HE3 LYS   232      70.615  57.037  59.428  1.00  0.00           H  
ATOM   3619  HZ1 LYS   232      71.897  55.445  57.337  1.00  0.00           H  
ATOM   3620  HZ2 LYS   232      70.453  55.074  58.213  1.00  0.00           H  
ATOM   3621  HZ3 LYS   232      70.581  56.309  57.253  1.00  0.00           H  
ATOM   3622  N   LEU   233      72.079  62.194  59.871  1.00  0.00           N  
ATOM   3623  CA  LEU   233      71.108  63.083  60.597  1.00  0.00           C  
ATOM   3624  C   LEU   233      69.677  62.497  60.568  1.00  0.00           C  
ATOM   3625  O   LEU   233      68.823  62.973  61.312  1.00  0.00           O  
ATOM   3626  CB  LEU   233      71.096  64.449  59.940  1.00  0.00           C  
ATOM   3627  CG  LEU   233      72.399  65.261  60.077  1.00  0.00           C  
ATOM   3628  CD1 LEU   233      72.205  66.624  59.397  1.00  0.00           C  
ATOM   3629  CD2 LEU   233      72.885  65.481  61.558  1.00  0.00           C  
ATOM   3630  H   LEU   233      72.315  62.500  58.938  1.00  0.00           H  
ATOM   3631  HA  LEU   233      71.393  63.178  61.645  1.00  0.00           H  
ATOM   3632  HB2 LEU   233      70.981  64.385  58.858  1.00  0.00           H  
ATOM   3633  HB3 LEU   233      70.324  65.059  60.409  1.00  0.00           H  
ATOM   3634  HG  LEU   233      73.205  64.791  59.513  1.00  0.00           H  
ATOM   3635 HD11 LEU   233      73.151  67.163  59.351  1.00  0.00           H  
ATOM   3636 HD12 LEU   233      71.894  66.455  58.366  1.00  0.00           H  
ATOM   3637 HD13 LEU   233      71.403  67.104  59.959  1.00  0.00           H  
ATOM   3638 HD21 LEU   233      73.420  64.609  61.935  1.00  0.00           H  
ATOM   3639 HD22 LEU   233      73.499  66.341  61.824  1.00  0.00           H  
ATOM   3640 HD23 LEU   233      72.016  65.665  62.189  1.00  0.00           H  
ATOM   3641  N   TYR   234      69.288  61.585  59.638  1.00  0.00           N  
ATOM   3642  CA  TYR   234      68.002  60.945  59.509  1.00  0.00           C  
ATOM   3643  C   TYR   234      68.202  59.448  59.168  1.00  0.00           C  
ATOM   3644  O   TYR   234      69.307  59.096  58.636  1.00  0.00           O  
ATOM   3645  CB  TYR   234      66.979  61.600  58.584  1.00  0.00           C  
ATOM   3646  CG  TYR   234      67.238  61.589  57.107  1.00  0.00           C  
ATOM   3647  CD1 TYR   234      66.865  60.429  56.405  1.00  0.00           C  
ATOM   3648  CD2 TYR   234      68.028  62.602  56.442  1.00  0.00           C  
ATOM   3649  CE1 TYR   234      67.267  60.296  55.095  1.00  0.00           C  
ATOM   3650  CE2 TYR   234      68.436  62.432  55.094  1.00  0.00           C  
ATOM   3651  CZ  TYR   234      68.085  61.231  54.449  1.00  0.00           C  
ATOM   3652  OH  TYR   234      68.484  61.111  53.141  1.00  0.00           O  
ATOM   3653  H   TYR   234      69.969  61.148  59.033  1.00  0.00           H  
ATOM   3654  HA  TYR   234      67.541  60.956  60.496  1.00  0.00           H  
ATOM   3655  HB2 TYR   234      65.974  61.217  58.763  1.00  0.00           H  
ATOM   3656  HB3 TYR   234      66.924  62.654  58.857  1.00  0.00           H  
ATOM   3657  HD1 TYR   234      66.190  59.703  56.835  1.00  0.00           H  
ATOM   3658  HD2 TYR   234      68.290  63.412  57.106  1.00  0.00           H  
ATOM   3659  HE1 TYR   234      66.879  59.403  54.627  1.00  0.00           H  
ATOM   3660  HE2 TYR   234      69.073  63.155  54.607  1.00  0.00           H  
ATOM   3661  HH  TYR   234      69.017  61.836  52.809  1.00  0.00           H  
ATOM   3662  N   HIE   235      67.199  58.573  59.422  1.00  0.00           N  
ATOM   3663  CA  HIE   235      67.282  57.115  59.098  1.00  0.00           C  
ATOM   3664  C   HIE   235      65.857  56.603  58.854  1.00  0.00           C  
ATOM   3665  O   HIE   235      64.970  56.558  59.701  1.00  0.00           O  
ATOM   3666  CB  HIE   235      67.931  56.315  60.210  1.00  0.00           C  
ATOM   3667  CG  HIE   235      67.892  54.835  59.894  1.00  0.00           C  
ATOM   3668  CD2 HIE   235      66.827  53.909  60.050  1.00  0.00           C  
ATOM   3669  ND1 HIE   235      68.993  54.119  59.637  1.00  0.00           N  
ATOM   3670  CE1 HIE   235      68.679  52.803  59.515  1.00  0.00           C  
ATOM   3671  NE2 HIE   235      67.361  52.689  59.708  1.00  0.00           N  
ATOM   3672  H   HIE   235      66.420  58.911  59.969  1.00  0.00           H  
ATOM   3673  HA  HIE   235      67.841  56.917  58.183  1.00  0.00           H  
ATOM   3674  HB2 HIE   235      68.905  56.774  60.384  1.00  0.00           H  
ATOM   3675  HB3 HIE   235      67.418  56.471  61.159  1.00  0.00           H  
ATOM   3676  HD2 HIE   235      65.792  54.207  60.130  1.00  0.00           H  
ATOM   3677  HE1 HIE   235      69.322  51.939  59.421  1.00  0.00           H  
ATOM   3678  HE2 HIE   235      66.825  51.843  59.577  1.00  0.00           H  
ATOM   3679  N   VAL   236      65.742  56.300  57.599  1.00  0.00           N  
ATOM   3680  CA  VAL   236      64.369  55.963  57.059  1.00  0.00           C  
ATOM   3681  C   VAL   236      64.052  54.561  57.493  1.00  0.00           C  
ATOM   3682  O   VAL   236      64.777  53.628  57.140  1.00  0.00           O  
ATOM   3683  CB  VAL   236      64.188  56.044  55.524  1.00  0.00           C  
ATOM   3684  CG1 VAL   236      62.791  55.594  55.020  1.00  0.00           C  
ATOM   3685  CG2 VAL   236      64.515  57.425  55.022  1.00  0.00           C  
ATOM   3686  H   VAL   236      66.528  56.536  57.009  1.00  0.00           H  
ATOM   3687  HA  VAL   236      63.591  56.585  57.501  1.00  0.00           H  
ATOM   3688  HB  VAL   236      64.894  55.380  55.025  1.00  0.00           H  
ATOM   3689 HG11 VAL   236      62.704  55.616  53.933  1.00  0.00           H  
ATOM   3690 HG12 VAL   236      62.585  54.580  55.362  1.00  0.00           H  
ATOM   3691 HG13 VAL   236      61.899  56.001  55.497  1.00  0.00           H  
ATOM   3692 HG21 VAL   236      64.388  57.508  53.942  1.00  0.00           H  
ATOM   3693 HG22 VAL   236      63.846  58.129  55.518  1.00  0.00           H  
ATOM   3694 HG23 VAL   236      65.543  57.680  55.281  1.00  0.00           H  
ATOM   3695  N   VAL   237      62.978  54.358  58.235  1.00  0.00           N  
ATOM   3696  CA  VAL   237      62.727  52.994  58.788  1.00  0.00           C  
ATOM   3697  C   VAL   237      62.109  52.107  57.741  1.00  0.00           C  
ATOM   3698  O   VAL   237      60.991  52.263  57.232  1.00  0.00           O  
ATOM   3699  CB  VAL   237      61.747  53.086  59.997  1.00  0.00           C  
ATOM   3700  CG1 VAL   237      61.732  51.683  60.610  1.00  0.00           C  
ATOM   3701  CG2 VAL   237      62.307  54.146  60.978  1.00  0.00           C  
ATOM   3702  H   VAL   237      62.331  55.133  58.213  1.00  0.00           H  
ATOM   3703  HA  VAL   237      63.684  52.592  59.122  1.00  0.00           H  
ATOM   3704  HB  VAL   237      60.737  53.342  59.679  1.00  0.00           H  
ATOM   3705 HG11 VAL   237      61.015  51.806  61.421  1.00  0.00           H  
ATOM   3706 HG12 VAL   237      61.271  50.942  59.958  1.00  0.00           H  
ATOM   3707 HG13 VAL   237      62.733  51.331  60.861  1.00  0.00           H  
ATOM   3708 HG21 VAL   237      62.183  55.122  60.509  1.00  0.00           H  
ATOM   3709 HG22 VAL   237      61.739  54.126  61.909  1.00  0.00           H  
ATOM   3710 HG23 VAL   237      63.339  54.057  61.316  1.00  0.00           H  
ATOM   3711  N   LYS   238      62.797  50.964  57.541  1.00  0.00           N  
ATOM   3712  CA  LYS   238      62.259  49.843  56.788  1.00  0.00           C  
ATOM   3713  C   LYS   238      61.141  49.176  57.521  1.00  0.00           C  
ATOM   3714  O   LYS   238      61.389  48.448  58.507  1.00  0.00           O  
ATOM   3715  CB  LYS   238      63.260  48.857  56.176  1.00  0.00           C  
ATOM   3716  CG  LYS   238      64.278  49.506  55.259  1.00  0.00           C  
ATOM   3717  CD  LYS   238      63.782  49.977  53.928  1.00  0.00           C  
ATOM   3718  CE  LYS   238      63.572  51.448  54.002  1.00  0.00           C  
ATOM   3719  NZ  LYS   238      62.956  51.889  52.701  1.00  0.00           N1+
ATOM   3720  H   LYS   238      63.687  50.785  57.982  1.00  0.00           H  
ATOM   3721  HA  LYS   238      61.826  50.308  55.903  1.00  0.00           H  
ATOM   3722  HB2 LYS   238      63.692  48.350  57.039  1.00  0.00           H  
ATOM   3723  HB3 LYS   238      62.777  48.122  55.531  1.00  0.00           H  
ATOM   3724  HG2 LYS   238      64.856  50.223  55.842  1.00  0.00           H  
ATOM   3725  HG3 LYS   238      64.982  48.726  54.969  1.00  0.00           H  
ATOM   3726  HD2 LYS   238      64.504  49.765  53.139  1.00  0.00           H  
ATOM   3727  HD3 LYS   238      62.842  49.527  53.609  1.00  0.00           H  
ATOM   3728  HE2 LYS   238      62.991  51.825  54.844  1.00  0.00           H  
ATOM   3729  HE3 LYS   238      64.527  51.963  54.101  1.00  0.00           H  
ATOM   3730  HZ1 LYS   238      61.977  51.642  52.670  1.00  0.00           H  
ATOM   3731  HZ2 LYS   238      63.000  52.897  52.656  1.00  0.00           H  
ATOM   3732  HZ3 LYS   238      63.493  51.522  51.928  1.00  0.00           H  
ATOM   3733  N   TYR   239      59.875  49.494  57.153  1.00  0.00           N  
ATOM   3734  CA  TYR   239      58.646  48.838  57.736  1.00  0.00           C  
ATOM   3735  C   TYR   239      57.461  48.609  56.682  1.00  0.00           C  
ATOM   3736  O   TYR   239      57.015  49.553  56.084  1.00  0.00           O  
ATOM   3737  CB  TYR   239      58.111  49.755  58.909  1.00  0.00           C  
ATOM   3738  CG  TYR   239      56.769  49.384  59.561  1.00  0.00           C  
ATOM   3739  CD1 TYR   239      56.778  48.188  60.292  1.00  0.00           C  
ATOM   3740  CD2 TYR   239      55.518  49.976  59.425  1.00  0.00           C  
ATOM   3741  CE1 TYR   239      55.613  47.680  60.914  1.00  0.00           C  
ATOM   3742  CE2 TYR   239      54.360  49.533  60.058  1.00  0.00           C  
ATOM   3743  CZ  TYR   239      54.345  48.311  60.850  1.00  0.00           C  
ATOM   3744  OH  TYR   239      53.280  47.847  61.384  1.00  0.00           O  
ATOM   3745  H   TYR   239      59.726  50.149  56.399  1.00  0.00           H  
ATOM   3746  HA  TYR   239      58.832  47.899  58.257  1.00  0.00           H  
ATOM   3747  HB2 TYR   239      58.888  49.740  59.674  1.00  0.00           H  
ATOM   3748  HB3 TYR   239      58.090  50.736  58.433  1.00  0.00           H  
ATOM   3749  HD1 TYR   239      57.760  47.741  60.318  1.00  0.00           H  
ATOM   3750  HD2 TYR   239      55.467  50.904  58.875  1.00  0.00           H  
ATOM   3751  HE1 TYR   239      55.632  46.833  61.584  1.00  0.00           H  
ATOM   3752  HE2 TYR   239      53.426  50.076  60.082  1.00  0.00           H  
ATOM   3753  HH  TYR   239      53.494  47.158  62.018  1.00  0.00           H  
ATOM   3754  N   THR   240      56.980  47.380  56.544  1.00  0.00           N  
ATOM   3755  CA  THR   240      55.962  46.913  55.586  1.00  0.00           C  
ATOM   3756  C   THR   240      54.619  46.453  56.129  1.00  0.00           C  
ATOM   3757  O   THR   240      53.783  46.010  55.299  1.00  0.00           O  
ATOM   3758  CB  THR   240      56.565  45.770  54.729  1.00  0.00           C  
ATOM   3759  CG2 THR   240      57.886  46.001  53.983  1.00  0.00           C  
ATOM   3760  OG1 THR   240      56.718  44.579  55.449  1.00  0.00           O  
ATOM   3761  H   THR   240      57.472  46.641  57.025  1.00  0.00           H  
ATOM   3762  HA  THR   240      55.610  47.770  55.011  1.00  0.00           H  
ATOM   3763  HB  THR   240      55.887  45.479  53.927  1.00  0.00           H  
ATOM   3764  HG1 THR   240      55.834  44.207  55.472  1.00  0.00           H  
ATOM   3765 HG21 THR   240      58.049  45.041  53.492  1.00  0.00           H  
ATOM   3766 HG22 THR   240      57.799  46.867  53.327  1.00  0.00           H  
ATOM   3767 HG23 THR   240      58.690  46.085  54.713  1.00  0.00           H  
ATOM   3768  N   GLY   241      54.465  46.519  57.459  1.00  0.00           N  
ATOM   3769  CA  GLY   241      53.424  45.869  58.232  1.00  0.00           C  
ATOM   3770  C   GLY   241      53.904  44.819  59.326  1.00  0.00           C  
ATOM   3771  O   GLY   241      55.130  44.670  59.592  1.00  0.00           O  
ATOM   3772  H   GLY   241      55.161  47.025  57.989  1.00  0.00           H  
ATOM   3773  HA2 GLY   241      52.748  46.582  58.704  1.00  0.00           H  
ATOM   3774  HA3 GLY   241      52.797  45.267  57.574  1.00  0.00           H  
ATOM   3775  N   GLY   242      52.940  44.088  59.836  1.00  0.00           N  
ATOM   3776  CA  GLY   242      52.894  43.373  61.126  1.00  0.00           C  
ATOM   3777  C   GLY   242      53.470  44.128  62.329  1.00  0.00           C  
ATOM   3778  O   GLY   242      53.329  45.352  62.436  1.00  0.00           O  
ATOM   3779  H   GLY   242      52.051  44.325  59.421  1.00  0.00           H  
ATOM   3780  HA2 GLY   242      51.905  42.964  61.333  1.00  0.00           H  
ATOM   3781  HA3 GLY   242      53.571  42.523  61.056  1.00  0.00           H  
ATOM   3782  N   SER   243      54.180  43.411  63.240  1.00  0.00           N  
ATOM   3783  CA  SER   243      54.774  43.917  64.396  1.00  0.00           C  
ATOM   3784  C   SER   243      56.298  44.080  64.288  1.00  0.00           C  
ATOM   3785  O   SER   243      57.048  43.346  63.660  1.00  0.00           O  
ATOM   3786  CB  SER   243      54.469  43.011  65.590  1.00  0.00           C  
ATOM   3787  OG  SER   243      54.493  43.738  66.827  1.00  0.00           O  
ATOM   3788  H   SER   243      54.248  42.411  63.116  1.00  0.00           H  
ATOM   3789  HA  SER   243      54.256  44.830  64.689  1.00  0.00           H  
ATOM   3790  HB2 SER   243      53.466  42.608  65.454  1.00  0.00           H  
ATOM   3791  HB3 SER   243      55.184  42.192  65.665  1.00  0.00           H  
ATOM   3792  HG  SER   243      54.649  43.125  67.549  1.00  0.00           H  
ATOM   3793  N   ALA   244      56.742  45.231  64.752  1.00  0.00           N  
ATOM   3794  CA  ALA   244      58.128  45.522  64.931  1.00  0.00           C  
ATOM   3795  C   ALA   244      58.518  45.987  66.364  1.00  0.00           C  
ATOM   3796  O   ALA   244      57.851  46.880  66.944  1.00  0.00           O  
ATOM   3797  CB  ALA   244      58.568  46.595  63.951  1.00  0.00           C  
ATOM   3798  H   ALA   244      56.165  45.874  65.275  1.00  0.00           H  
ATOM   3799  HA  ALA   244      58.689  44.591  64.847  1.00  0.00           H  
ATOM   3800  HB1 ALA   244      58.217  47.534  64.380  1.00  0.00           H  
ATOM   3801  HB2 ALA   244      59.637  46.795  64.025  1.00  0.00           H  
ATOM   3802  HB3 ALA   244      58.313  46.426  62.905  1.00  0.00           H  
ATOM   3803  N   GLU   245      59.502  45.413  67.009  1.00  0.00           N  
ATOM   3804  CA  GLU   245      60.167  45.914  68.230  1.00  0.00           C  
ATOM   3805  C   GLU   245      61.679  45.981  68.019  1.00  0.00           C  
ATOM   3806  O   GLU   245      62.297  45.003  67.490  1.00  0.00           O  
ATOM   3807  CB  GLU   245      59.645  45.048  69.516  1.00  0.00           C  
ATOM   3808  CG  GLU   245      60.319  45.693  70.747  1.00  0.00           C  
ATOM   3809  CD  GLU   245      59.703  45.192  72.064  1.00  0.00           C  
ATOM   3810  OE1 GLU   245      59.229  44.021  72.181  1.00  0.00           O  
ATOM   3811  OE2 GLU   245      59.498  46.074  72.933  1.00  0.00           O1-
ATOM   3812  H   GLU   245      59.861  44.553  66.621  1.00  0.00           H  
ATOM   3813  HA  GLU   245      59.820  46.944  68.320  1.00  0.00           H  
ATOM   3814  HB2 GLU   245      58.563  44.965  69.617  1.00  0.00           H  
ATOM   3815  HB3 GLU   245      59.934  44.005  69.389  1.00  0.00           H  
ATOM   3816  HG2 GLU   245      61.380  45.453  70.677  1.00  0.00           H  
ATOM   3817  HG3 GLU   245      60.193  46.774  70.689  1.00  0.00           H  
ATOM   3818  N   LEU   246      62.356  47.140  68.305  1.00  0.00           N  
ATOM   3819  CA  LEU   246      63.735  47.423  67.853  1.00  0.00           C  
ATOM   3820  C   LEU   246      64.533  48.071  69.028  1.00  0.00           C  
ATOM   3821  O   LEU   246      64.398  49.235  69.388  1.00  0.00           O  
ATOM   3822  CB  LEU   246      63.780  48.213  66.577  1.00  0.00           C  
ATOM   3823  CG  LEU   246      63.374  47.428  65.304  1.00  0.00           C  
ATOM   3824  CD1 LEU   246      63.108  48.474  64.135  1.00  0.00           C  
ATOM   3825  CD2 LEU   246      64.604  46.568  64.833  1.00  0.00           C  
ATOM   3826  H   LEU   246      61.771  47.890  68.645  1.00  0.00           H  
ATOM   3827  HA  LEU   246      64.264  46.493  67.644  1.00  0.00           H  
ATOM   3828  HB2 LEU   246      62.996  48.970  66.607  1.00  0.00           H  
ATOM   3829  HB3 LEU   246      64.734  48.737  66.515  1.00  0.00           H  
ATOM   3830  HG  LEU   246      62.459  46.850  65.439  1.00  0.00           H  
ATOM   3831 HD11 LEU   246      62.465  49.303  64.431  1.00  0.00           H  
ATOM   3832 HD12 LEU   246      64.021  49.015  63.888  1.00  0.00           H  
ATOM   3833 HD13 LEU   246      62.705  48.030  63.224  1.00  0.00           H  
ATOM   3834 HD21 LEU   246      64.375  45.855  64.040  1.00  0.00           H  
ATOM   3835 HD22 LEU   246      65.445  47.198  64.545  1.00  0.00           H  
ATOM   3836 HD23 LEU   246      65.051  45.984  65.637  1.00  0.00           H  
ATOM   3837  N   LEU   247      65.450  47.294  69.649  1.00  0.00           N  
ATOM   3838  CA  LEU   247      66.336  47.916  70.661  1.00  0.00           C  
ATOM   3839  C   LEU   247      67.732  48.319  70.095  1.00  0.00           C  
ATOM   3840  O   LEU   247      68.598  47.547  69.623  1.00  0.00           O  
ATOM   3841  CB  LEU   247      66.529  46.973  71.821  1.00  0.00           C  
ATOM   3842  CG  LEU   247      67.681  47.382  72.807  1.00  0.00           C  
ATOM   3843  CD1 LEU   247      67.280  48.550  73.694  1.00  0.00           C  
ATOM   3844  CD2 LEU   247      68.083  46.234  73.728  1.00  0.00           C  
ATOM   3845  H   LEU   247      65.387  46.290  69.554  1.00  0.00           H  
ATOM   3846  HA  LEU   247      65.948  48.845  71.078  1.00  0.00           H  
ATOM   3847  HB2 LEU   247      65.590  47.074  72.365  1.00  0.00           H  
ATOM   3848  HB3 LEU   247      66.741  45.948  71.515  1.00  0.00           H  
ATOM   3849  HG  LEU   247      68.619  47.628  72.307  1.00  0.00           H  
ATOM   3850 HD11 LEU   247      66.629  48.316  74.536  1.00  0.00           H  
ATOM   3851 HD12 LEU   247      68.207  49.051  73.973  1.00  0.00           H  
ATOM   3852 HD13 LEU   247      66.700  49.290  73.143  1.00  0.00           H  
ATOM   3853 HD21 LEU   247      68.476  45.393  73.157  1.00  0.00           H  
ATOM   3854 HD22 LEU   247      68.974  46.616  74.226  1.00  0.00           H  
ATOM   3855 HD23 LEU   247      67.258  45.980  74.395  1.00  0.00           H  
ATOM   3856  N   PHE   248      67.799  49.636  70.081  1.00  0.00           N  
ATOM   3857  CA  PHE   248      68.989  50.469  69.670  1.00  0.00           C  
ATOM   3858  C   PHE   248      69.754  50.708  70.915  1.00  0.00           C  
ATOM   3859  O   PHE   248      69.254  50.763  72.036  1.00  0.00           O  
ATOM   3860  CB  PHE   248      68.364  51.781  69.048  1.00  0.00           C  
ATOM   3861  CG  PHE   248      67.547  51.505  67.875  1.00  0.00           C  
ATOM   3862  CD1 PHE   248      68.149  51.214  66.678  1.00  0.00           C  
ATOM   3863  CD2 PHE   248      66.161  51.685  67.970  1.00  0.00           C  
ATOM   3864  CE1 PHE   248      67.302  50.991  65.530  1.00  0.00           C  
ATOM   3865  CE2 PHE   248      65.324  51.523  66.806  1.00  0.00           C  
ATOM   3866  CZ  PHE   248      65.962  51.258  65.596  1.00  0.00           C  
ATOM   3867  H   PHE   248      67.111  50.187  70.575  1.00  0.00           H  
ATOM   3868  HA  PHE   248      69.597  49.980  68.909  1.00  0.00           H  
ATOM   3869  HB2 PHE   248      67.809  52.315  69.819  1.00  0.00           H  
ATOM   3870  HB3 PHE   248      69.121  52.539  68.849  1.00  0.00           H  
ATOM   3871  HD1 PHE   248      69.210  51.013  66.673  1.00  0.00           H  
ATOM   3872  HD2 PHE   248      65.754  51.900  68.948  1.00  0.00           H  
ATOM   3873  HE1 PHE   248      67.695  50.907  64.527  1.00  0.00           H  
ATOM   3874  HE2 PHE   248      64.245  51.550  66.837  1.00  0.00           H  
ATOM   3875  HZ  PHE   248      65.389  51.216  64.681  1.00  0.00           H  
ATOM   3876  N   PHE   249      71.085  50.653  70.807  1.00  0.00           N  
ATOM   3877  CA  PHE   249      72.123  51.125  71.783  1.00  0.00           C  
ATOM   3878  C   PHE   249      72.606  52.679  71.460  1.00  0.00           C  
ATOM   3879  O   PHE   249      72.516  53.143  70.327  1.00  0.00           O  
ATOM   3880  CB  PHE   249      73.365  50.202  71.805  1.00  0.00           C  
ATOM   3881  CG  PHE   249      72.915  48.875  72.304  1.00  0.00           C  
ATOM   3882  CD1 PHE   249      72.439  47.964  71.339  1.00  0.00           C  
ATOM   3883  CD2 PHE   249      73.156  48.519  73.638  1.00  0.00           C  
ATOM   3884  CE1 PHE   249      72.160  46.613  71.730  1.00  0.00           C  
ATOM   3885  CE2 PHE   249      72.762  47.241  74.017  1.00  0.00           C  
ATOM   3886  CZ  PHE   249      72.250  46.282  73.085  1.00  0.00           C  
ATOM   3887  H   PHE   249      71.465  50.588  69.874  1.00  0.00           H  
ATOM   3888  HA  PHE   249      71.668  51.138  72.773  1.00  0.00           H  
ATOM   3889  HB2 PHE   249      73.785  50.042  70.812  1.00  0.00           H  
ATOM   3890  HB3 PHE   249      74.037  50.629  72.549  1.00  0.00           H  
ATOM   3891  HD1 PHE   249      72.320  48.367  70.344  1.00  0.00           H  
ATOM   3892  HD2 PHE   249      73.621  49.170  74.363  1.00  0.00           H  
ATOM   3893  HE1 PHE   249      71.839  45.883  71.002  1.00  0.00           H  
ATOM   3894  HE2 PHE   249      72.905  46.958  75.049  1.00  0.00           H  
ATOM   3895  HZ  PHE   249      71.913  45.286  73.327  1.00  0.00           H  
ATOM   3896  N   VAL   250      72.988  53.397  72.554  1.00  0.00           N  
ATOM   3897  CA  VAL   250      73.047  54.938  72.520  1.00  0.00           C  
ATOM   3898  C   VAL   250      74.331  55.498  73.187  1.00  0.00           C  
ATOM   3899  O   VAL   250      74.568  55.181  74.353  1.00  0.00           O  
ATOM   3900  CB  VAL   250      71.735  55.539  73.121  1.00  0.00           C  
ATOM   3901  CG1 VAL   250      71.490  56.910  72.455  1.00  0.00           C  
ATOM   3902  CG2 VAL   250      70.443  54.719  72.834  1.00  0.00           C  
ATOM   3903  H   VAL   250      72.815  52.878  73.403  1.00  0.00           H  
ATOM   3904  HA  VAL   250      72.947  55.184  71.463  1.00  0.00           H  
ATOM   3905  HB  VAL   250      71.903  55.569  74.198  1.00  0.00           H  
ATOM   3906 HG11 VAL   250      71.557  56.752  71.378  1.00  0.00           H  
ATOM   3907 HG12 VAL   250      70.576  57.367  72.834  1.00  0.00           H  
ATOM   3908 HG13 VAL   250      72.319  57.567  72.718  1.00  0.00           H  
ATOM   3909 HG21 VAL   250      69.611  55.132  73.404  1.00  0.00           H  
ATOM   3910 HG22 VAL   250      70.226  54.778  71.768  1.00  0.00           H  
ATOM   3911 HG23 VAL   250      70.414  53.661  73.097  1.00  0.00           H  
ATOM   3912  N   GLU   251      75.171  56.222  72.453  1.00  0.00           N  
ATOM   3913  CA  GLU   251      76.517  56.593  72.792  1.00  0.00           C  
ATOM   3914  C   GLU   251      76.713  58.115  72.976  1.00  0.00           C  
ATOM   3915  O   GLU   251      76.449  58.931  72.145  1.00  0.00           O  
ATOM   3916  CB  GLU   251      77.540  56.043  71.750  1.00  0.00           C  
ATOM   3917  CG  GLU   251      79.012  56.253  72.125  1.00  0.00           C  
ATOM   3918  CD  GLU   251      80.008  55.604  71.156  1.00  0.00           C  
ATOM   3919  OE1 GLU   251      81.174  55.562  71.587  1.00  0.00           O  
ATOM   3920  OE2 GLU   251      79.678  54.992  70.159  1.00  0.00           O1-
ATOM   3921  H   GLU   251      74.834  56.748  71.659  1.00  0.00           H  
ATOM   3922  HA  GLU   251      76.700  56.179  73.784  1.00  0.00           H  
ATOM   3923  HB2 GLU   251      77.495  54.954  71.729  1.00  0.00           H  
ATOM   3924  HB3 GLU   251      77.384  56.399  70.732  1.00  0.00           H  
ATOM   3925  HG2 GLU   251      79.305  57.291  72.284  1.00  0.00           H  
ATOM   3926  HG3 GLU   251      79.136  55.865  73.135  1.00  0.00           H  
ATOM   3927  N   GLY   252      77.111  58.509  74.129  1.00  0.00           N  
ATOM   3928  CA  GLY   252      77.523  59.912  74.494  1.00  0.00           C  
ATOM   3929  C   GLY   252      78.822  60.363  73.866  1.00  0.00           C  
ATOM   3930  O   GLY   252      79.900  59.755  74.039  1.00  0.00           O  
ATOM   3931  H   GLY   252      77.167  57.808  74.853  1.00  0.00           H  
ATOM   3932  HA2 GLY   252      76.795  60.648  74.153  1.00  0.00           H  
ATOM   3933  HA3 GLY   252      77.638  60.083  75.565  1.00  0.00           H  
ATOM   3934  N   LEU   253      78.789  61.580  73.261  1.00  0.00           N  
ATOM   3935  CA  LEU   253      79.956  62.139  72.429  1.00  0.00           C  
ATOM   3936  C   LEU   253      80.557  63.465  72.969  1.00  0.00           C  
ATOM   3937  O   LEU   253      81.776  63.693  72.725  1.00  0.00           O  
ATOM   3938  CB  LEU   253      79.396  62.432  71.010  1.00  0.00           C  
ATOM   3939  CG  LEU   253      78.708  61.269  70.144  1.00  0.00           C  
ATOM   3940  CD1 LEU   253      78.267  61.876  68.846  1.00  0.00           C  
ATOM   3941  CD2 LEU   253      79.636  60.052  69.761  1.00  0.00           C  
ATOM   3942  H   LEU   253      77.875  62.001  73.173  1.00  0.00           H  
ATOM   3943  HA  LEU   253      80.762  61.421  72.280  1.00  0.00           H  
ATOM   3944  HB2 LEU   253      78.588  63.098  71.314  1.00  0.00           H  
ATOM   3945  HB3 LEU   253      80.043  63.016  70.355  1.00  0.00           H  
ATOM   3946  HG  LEU   253      77.787  61.021  70.671  1.00  0.00           H  
ATOM   3947 HD11 LEU   253      79.138  62.152  68.252  1.00  0.00           H  
ATOM   3948 HD12 LEU   253      77.792  61.057  68.305  1.00  0.00           H  
ATOM   3949 HD13 LEU   253      77.618  62.751  68.887  1.00  0.00           H  
ATOM   3950 HD21 LEU   253      80.495  60.455  69.225  1.00  0.00           H  
ATOM   3951 HD22 LEU   253      79.913  59.460  70.632  1.00  0.00           H  
ATOM   3952 HD23 LEU   253      79.044  59.360  69.163  1.00  0.00           H  
ATOM   3953  N   CYS   254      79.883  64.277  73.825  1.00  0.00           N  
ATOM   3954  CA  CYS   254      80.391  65.561  74.219  1.00  0.00           C  
ATOM   3955  C   CYS   254      80.029  65.990  75.735  1.00  0.00           C  
ATOM   3956  O   CYS   254      78.894  65.766  76.107  1.00  0.00           O  
ATOM   3957  CB  CYS   254      79.740  66.641  73.295  1.00  0.00           C  
ATOM   3958  SG  CYS   254      80.283  68.347  73.583  1.00  0.00           S  
ATOM   3959  H   CYS   254      78.956  64.009  74.122  1.00  0.00           H  
ATOM   3960  HA  CYS   254      81.450  65.730  74.026  1.00  0.00           H  
ATOM   3961  HB2 CYS   254      79.837  66.381  72.241  1.00  0.00           H  
ATOM   3962  HB3 CYS   254      78.686  66.581  73.566  1.00  0.00           H  
ATOM   3963  HG  CYS   254      81.188  68.426  72.603  1.00  0.00           H  
ATOM   3964  N   PHE   255      80.964  66.449  76.575  1.00  0.00           N  
ATOM   3965  CA  PHE   255      80.712  66.873  77.892  1.00  0.00           C  
ATOM   3966  C   PHE   255      79.957  68.240  77.899  1.00  0.00           C  
ATOM   3967  O   PHE   255      80.133  69.004  77.007  1.00  0.00           O  
ATOM   3968  CB  PHE   255      82.003  66.997  78.750  1.00  0.00           C  
ATOM   3969  CG  PHE   255      82.602  65.691  79.164  1.00  0.00           C  
ATOM   3970  CD1 PHE   255      82.218  65.098  80.366  1.00  0.00           C  
ATOM   3971  CD2 PHE   255      83.546  65.103  78.375  1.00  0.00           C  
ATOM   3972  CE1 PHE   255      83.014  64.075  80.926  1.00  0.00           C  
ATOM   3973  CE2 PHE   255      84.291  63.989  78.873  1.00  0.00           C  
ATOM   3974  CZ  PHE   255      84.016  63.499  80.130  1.00  0.00           C  
ATOM   3975  H   PHE   255      81.791  66.868  76.172  1.00  0.00           H  
ATOM   3976  HA  PHE   255      80.174  66.059  78.377  1.00  0.00           H  
ATOM   3977  HB2 PHE   255      82.764  67.578  78.230  1.00  0.00           H  
ATOM   3978  HB3 PHE   255      81.646  67.587  79.594  1.00  0.00           H  
ATOM   3979  HD1 PHE   255      81.550  65.552  81.083  1.00  0.00           H  
ATOM   3980  HD2 PHE   255      83.905  65.539  77.455  1.00  0.00           H  
ATOM   3981  HE1 PHE   255      82.807  63.770  81.941  1.00  0.00           H  
ATOM   3982  HE2 PHE   255      85.079  63.520  78.302  1.00  0.00           H  
ATOM   3983  HZ  PHE   255      84.634  62.737  80.581  1.00  0.00           H  
ATOM   3984  N   PRO   256      79.119  68.452  78.947  1.00  0.00           N  
ATOM   3985  CA  PRO   256      78.302  69.680  79.136  1.00  0.00           C  
ATOM   3986  C   PRO   256      79.200  70.972  79.187  1.00  0.00           C  
ATOM   3987  O   PRO   256      80.274  70.943  79.686  1.00  0.00           O  
ATOM   3988  CB  PRO   256      77.465  69.575  80.443  1.00  0.00           C  
ATOM   3989  CG  PRO   256      77.504  68.094  80.430  1.00  0.00           C  
ATOM   3990  CD  PRO   256      78.914  67.615  80.121  1.00  0.00           C  
ATOM   3991  HA  PRO   256      77.595  69.748  78.308  1.00  0.00           H  
ATOM   3992  HB2 PRO   256      77.935  69.978  81.340  1.00  0.00           H  
ATOM   3993  HB3 PRO   256      76.439  69.916  80.306  1.00  0.00           H  
ATOM   3994  HG2 PRO   256      77.273  67.666  81.406  1.00  0.00           H  
ATOM   3995  HG3 PRO   256      76.737  67.816  79.707  1.00  0.00           H  
ATOM   3996  HD2 PRO   256      79.660  67.827  80.887  1.00  0.00           H  
ATOM   3997  HD3 PRO   256      78.899  66.592  79.745  1.00  0.00           H  
ATOM   3998  N   ASP   257      78.801  72.019  78.445  1.00  0.00           N  
ATOM   3999  CA  ASP   257      79.556  73.322  78.255  1.00  0.00           C  
ATOM   4000  C   ASP   257      78.567  74.459  78.237  1.00  0.00           C  
ATOM   4001  O   ASP   257      77.315  74.217  78.262  1.00  0.00           O  
ATOM   4002  CB  ASP   257      80.193  73.286  76.883  1.00  0.00           C  
ATOM   4003  CG  ASP   257      81.354  74.327  76.710  1.00  0.00           C  
ATOM   4004  OD1 ASP   257      81.605  75.173  77.598  1.00  0.00           O  
ATOM   4005  OD2 ASP   257      81.807  74.411  75.593  1.00  0.00           O1-
ATOM   4006  H   ASP   257      77.937  71.919  77.932  1.00  0.00           H  
ATOM   4007  HA  ASP   257      80.298  73.450  79.043  1.00  0.00           H  
ATOM   4008  HB2 ASP   257      80.627  72.326  76.606  1.00  0.00           H  
ATOM   4009  HB3 ASP   257      79.509  73.421  76.045  1.00  0.00           H  
ATOM   4010  N   GLU   258      79.015  75.737  78.387  1.00  0.00           N  
ATOM   4011  CA  GLU   258      78.154  76.914  78.291  1.00  0.00           C  
ATOM   4012  C   GLU   258      77.393  76.959  76.927  1.00  0.00           C  
ATOM   4013  O   GLU   258      78.018  76.764  75.856  1.00  0.00           O  
ATOM   4014  CB  GLU   258      78.888  78.246  78.490  1.00  0.00           C  
ATOM   4015  CG  GLU   258      78.038  79.394  78.924  1.00  0.00           C  
ATOM   4016  CD  GLU   258      77.263  80.082  77.803  1.00  0.00           C  
ATOM   4017  OE1 GLU   258      76.316  80.833  78.200  1.00  0.00           O  
ATOM   4018  OE2 GLU   258      77.539  79.824  76.601  1.00  0.00           O1-
ATOM   4019  H   GLU   258      80.012  75.861  78.492  1.00  0.00           H  
ATOM   4020  HA  GLU   258      77.441  76.940  79.116  1.00  0.00           H  
ATOM   4021  HB2 GLU   258      79.656  78.101  79.251  1.00  0.00           H  
ATOM   4022  HB3 GLU   258      79.461  78.497  77.598  1.00  0.00           H  
ATOM   4023  HG2 GLU   258      77.346  78.915  79.617  1.00  0.00           H  
ATOM   4024  HG3 GLU   258      78.593  80.065  79.579  1.00  0.00           H  
ATOM   4025  N   GLY   259      76.100  77.119  77.042  1.00  0.00           N  
ATOM   4026  CA  GLY   259      75.185  77.028  75.802  1.00  0.00           C  
ATOM   4027  C   GLY   259      74.812  75.547  75.382  1.00  0.00           C  
ATOM   4028  O   GLY   259      73.915  75.393  74.606  1.00  0.00           O  
ATOM   4029  H   GLY   259      75.772  77.291  77.981  1.00  0.00           H  
ATOM   4030  HA2 GLY   259      74.234  77.518  76.015  1.00  0.00           H  
ATOM   4031  HA3 GLY   259      75.632  77.461  74.907  1.00  0.00           H  
ATOM   4032  N   PHE   260      75.346  74.521  76.037  1.00  0.00           N  
ATOM   4033  CA  PHE   260      75.008  73.042  75.855  1.00  0.00           C  
ATOM   4034  C   PHE   260      74.890  72.374  77.220  1.00  0.00           C  
ATOM   4035  O   PHE   260      75.836  71.859  77.759  1.00  0.00           O  
ATOM   4036  CB  PHE   260      76.132  72.418  75.029  1.00  0.00           C  
ATOM   4037  CG  PHE   260      76.016  70.843  74.997  1.00  0.00           C  
ATOM   4038  CD1 PHE   260      74.788  70.201  74.642  1.00  0.00           C  
ATOM   4039  CD2 PHE   260      77.143  70.035  75.412  1.00  0.00           C  
ATOM   4040  CE1 PHE   260      74.639  68.807  74.862  1.00  0.00           C  
ATOM   4041  CE2 PHE   260      76.934  68.676  75.577  1.00  0.00           C  
ATOM   4042  CZ  PHE   260      75.665  68.062  75.357  1.00  0.00           C  
ATOM   4043  H   PHE   260      76.139  74.770  76.610  1.00  0.00           H  
ATOM   4044  HA  PHE   260      74.112  72.984  75.238  1.00  0.00           H  
ATOM   4045  HB2 PHE   260      76.135  72.695  73.975  1.00  0.00           H  
ATOM   4046  HB3 PHE   260      77.116  72.644  75.440  1.00  0.00           H  
ATOM   4047  HD1 PHE   260      73.997  70.798  74.212  1.00  0.00           H  
ATOM   4048  HD2 PHE   260      78.099  70.398  75.758  1.00  0.00           H  
ATOM   4049  HE1 PHE   260      73.708  68.351  74.559  1.00  0.00           H  
ATOM   4050  HE2 PHE   260      77.635  68.036  76.094  1.00  0.00           H  
ATOM   4051  HZ  PHE   260      75.525  67.034  75.658  1.00  0.00           H  
ATOM   4052  N   SER   261      73.691  72.380  77.813  1.00  0.00           N  
ATOM   4053  CA  SER   261      73.416  71.877  79.186  1.00  0.00           C  
ATOM   4054  C   SER   261      73.279  70.381  79.375  1.00  0.00           C  
ATOM   4055  O   SER   261      72.382  69.781  80.020  1.00  0.00           O  
ATOM   4056  CB  SER   261      72.112  72.554  79.700  1.00  0.00           C  
ATOM   4057  OG  SER   261      70.929  72.410  78.934  1.00  0.00           O  
ATOM   4058  H   SER   261      72.999  72.770  77.188  1.00  0.00           H  
ATOM   4059  HA  SER   261      74.279  72.155  79.792  1.00  0.00           H  
ATOM   4060  HB2 SER   261      71.897  72.267  80.729  1.00  0.00           H  
ATOM   4061  HB3 SER   261      72.338  73.620  79.700  1.00  0.00           H  
ATOM   4062  HG  SER   261      70.697  73.196  78.434  1.00  0.00           H  
ATOM   4063  N   GLY   262      74.067  69.634  78.651  1.00  0.00           N  
ATOM   4064  CA  GLY   262      74.091  68.194  78.629  1.00  0.00           C  
ATOM   4065  C   GLY   262      72.758  67.537  78.032  1.00  0.00           C  
ATOM   4066  O   GLY   262      72.586  66.322  77.877  1.00  0.00           O  
ATOM   4067  H   GLY   262      74.753  70.156  78.126  1.00  0.00           H  
ATOM   4068  HA2 GLY   262      74.948  67.790  78.091  1.00  0.00           H  
ATOM   4069  HA3 GLY   262      74.168  67.716  79.606  1.00  0.00           H  
ATOM   4070  N   LEU   263      71.767  68.384  77.635  1.00  0.00           N  
ATOM   4071  CA  LEU   263      70.456  67.876  77.176  1.00  0.00           C  
ATOM   4072  C   LEU   263      70.356  67.566  75.719  1.00  0.00           C  
ATOM   4073  O   LEU   263      70.810  68.311  74.868  1.00  0.00           O  
ATOM   4074  CB  LEU   263      69.395  68.882  77.759  1.00  0.00           C  
ATOM   4075  CG  LEU   263      67.929  68.355  77.849  1.00  0.00           C  
ATOM   4076  CD1 LEU   263      67.764  67.672  79.201  1.00  0.00           C  
ATOM   4077  CD2 LEU   263      66.942  69.582  77.846  1.00  0.00           C  
ATOM   4078  H   LEU   263      71.961  69.372  77.557  1.00  0.00           H  
ATOM   4079  HA  LEU   263      70.279  66.953  77.728  1.00  0.00           H  
ATOM   4080  HB2 LEU   263      69.799  69.377  78.642  1.00  0.00           H  
ATOM   4081  HB3 LEU   263      69.423  69.716  77.057  1.00  0.00           H  
ATOM   4082  HG  LEU   263      67.715  67.611  77.082  1.00  0.00           H  
ATOM   4083 HD11 LEU   263      68.303  66.725  79.234  1.00  0.00           H  
ATOM   4084 HD12 LEU   263      68.025  68.222  80.105  1.00  0.00           H  
ATOM   4085 HD13 LEU   263      66.723  67.368  79.315  1.00  0.00           H  
ATOM   4086 HD21 LEU   263      67.370  70.353  78.486  1.00  0.00           H  
ATOM   4087 HD22 LEU   263      66.939  69.876  76.796  1.00  0.00           H  
ATOM   4088 HD23 LEU   263      65.909  69.345  78.101  1.00  0.00           H  
ATOM   4089  N   VAL   264      69.700  66.504  75.357  1.00  0.00           N  
ATOM   4090  CA  VAL   264      69.595  65.947  73.974  1.00  0.00           C  
ATOM   4091  C   VAL   264      68.197  65.277  73.691  1.00  0.00           C  
ATOM   4092  O   VAL   264      67.500  64.645  74.511  1.00  0.00           O  
ATOM   4093  CB  VAL   264      70.627  64.815  73.696  1.00  0.00           C  
ATOM   4094  CG1 VAL   264      72.009  65.380  73.618  1.00  0.00           C  
ATOM   4095  CG2 VAL   264      70.794  63.661  74.686  1.00  0.00           C  
ATOM   4096  H   VAL   264      69.365  65.915  76.106  1.00  0.00           H  
ATOM   4097  HA  VAL   264      69.600  66.815  73.314  1.00  0.00           H  
ATOM   4098  HB  VAL   264      70.329  64.425  72.723  1.00  0.00           H  
ATOM   4099 HG11 VAL   264      72.770  64.801  73.094  1.00  0.00           H  
ATOM   4100 HG12 VAL   264      71.947  66.344  73.112  1.00  0.00           H  
ATOM   4101 HG13 VAL   264      72.463  65.646  74.573  1.00  0.00           H  
ATOM   4102 HG21 VAL   264      71.564  63.004  74.282  1.00  0.00           H  
ATOM   4103 HG22 VAL   264      71.004  64.032  75.689  1.00  0.00           H  
ATOM   4104 HG23 VAL   264      69.840  63.134  74.640  1.00  0.00           H  
ATOM   4105  N   SER   265      67.736  65.354  72.382  1.00  0.00           N  
ATOM   4106  CA  SER   265      66.535  64.692  71.898  1.00  0.00           C  
ATOM   4107  C   SER   265      66.745  63.825  70.557  1.00  0.00           C  
ATOM   4108  O   SER   265      67.551  64.220  69.667  1.00  0.00           O  
ATOM   4109  CB  SER   265      65.400  65.722  71.786  1.00  0.00           C  
ATOM   4110  OG  SER   265      65.720  66.572  70.700  1.00  0.00           O  
ATOM   4111  H   SER   265      68.255  65.885  71.698  1.00  0.00           H  
ATOM   4112  HA  SER   265      66.177  64.002  72.661  1.00  0.00           H  
ATOM   4113  HB2 SER   265      64.377  65.344  71.777  1.00  0.00           H  
ATOM   4114  HB3 SER   265      65.543  66.303  72.698  1.00  0.00           H  
ATOM   4115  HG  SER   265      66.226  67.314  71.037  1.00  0.00           H  
ATOM   4116  N   ILE   266      65.989  62.742  70.487  1.00  0.00           N  
ATOM   4117  CA  ILE   266      65.810  61.880  69.304  1.00  0.00           C  
ATOM   4118  C   ILE   266      64.310  61.890  69.070  1.00  0.00           C  
ATOM   4119  O   ILE   266      63.466  62.116  69.969  1.00  0.00           O  
ATOM   4120  CB  ILE   266      66.458  60.493  69.593  1.00  0.00           C  
ATOM   4121  CG1 ILE   266      67.964  60.598  69.893  1.00  0.00           C  
ATOM   4122  CG2 ILE   266      66.231  59.612  68.413  1.00  0.00           C  
ATOM   4123  CD1 ILE   266      68.640  59.508  70.750  1.00  0.00           C  
ATOM   4124  H   ILE   266      65.507  62.571  71.359  1.00  0.00           H  
ATOM   4125  HA  ILE   266      66.274  62.349  68.436  1.00  0.00           H  
ATOM   4126  HB  ILE   266      65.997  60.072  70.486  1.00  0.00           H  
ATOM   4127 HG12 ILE   266      68.545  60.657  68.973  1.00  0.00           H  
ATOM   4128 HG13 ILE   266      68.154  61.512  70.455  1.00  0.00           H  
ATOM   4129 HG21 ILE   266      66.939  58.794  68.541  1.00  0.00           H  
ATOM   4130 HG22 ILE   266      65.174  59.352  68.467  1.00  0.00           H  
ATOM   4131 HG23 ILE   266      66.474  60.194  67.524  1.00  0.00           H  
ATOM   4132 HD11 ILE   266      69.653  59.888  70.885  1.00  0.00           H  
ATOM   4133 HD12 ILE   266      68.224  59.461  71.756  1.00  0.00           H  
ATOM   4134 HD13 ILE   266      68.570  58.534  70.265  1.00  0.00           H  
ATOM   4135  N   HIE   267      63.906  61.631  67.814  1.00  0.00           N  
ATOM   4136  CA  HIE   267      62.522  61.809  67.283  1.00  0.00           C  
ATOM   4137  C   HIE   267      62.164  60.731  66.334  1.00  0.00           C  
ATOM   4138  O   HIE   267      63.078  60.234  65.658  1.00  0.00           O  
ATOM   4139  CB  HIE   267      62.293  63.126  66.694  1.00  0.00           C  
ATOM   4140  CG  HIE   267      62.660  64.230  67.572  1.00  0.00           C  
ATOM   4141  CD2 HIE   267      63.973  64.655  67.738  1.00  0.00           C  
ATOM   4142  ND1 HIE   267      61.860  64.950  68.393  1.00  0.00           N  
ATOM   4143  CE1 HIE   267      62.682  65.650  69.196  1.00  0.00           C  
ATOM   4144  NE2 HIE   267      63.956  65.515  68.795  1.00  0.00           N  
ATOM   4145  H   HIE   267      64.602  61.750  67.092  1.00  0.00           H  
ATOM   4146  HA  HIE   267      61.895  61.698  68.168  1.00  0.00           H  
ATOM   4147  HB2 HIE   267      62.942  63.208  65.822  1.00  0.00           H  
ATOM   4148  HB3 HIE   267      61.262  63.391  66.460  1.00  0.00           H  
ATOM   4149  HD2 HIE   267      64.731  63.974  67.381  1.00  0.00           H  
ATOM   4150  HE1 HIE   267      62.320  66.280  69.995  1.00  0.00           H  
ATOM   4151  HE2 HIE   267      64.690  65.940  69.344  1.00  0.00           H  
ATOM   4152  N   VAL   268      60.916  60.357  66.153  1.00  0.00           N  
ATOM   4153  CA  VAL   268      60.481  59.728  64.898  1.00  0.00           C  
ATOM   4154  C   VAL   268      59.104  60.307  64.535  1.00  0.00           C  
ATOM   4155  O   VAL   268      58.320  60.583  65.457  1.00  0.00           O  
ATOM   4156  CB  VAL   268      60.366  58.204  65.025  1.00  0.00           C  
ATOM   4157  CG1 VAL   268      59.238  57.768  65.910  1.00  0.00           C  
ATOM   4158  CG2 VAL   268      60.196  57.393  63.640  1.00  0.00           C  
ATOM   4159  H   VAL   268      60.188  60.466  66.844  1.00  0.00           H  
ATOM   4160  HA  VAL   268      61.173  60.011  64.104  1.00  0.00           H  
ATOM   4161  HB  VAL   268      61.229  57.775  65.535  1.00  0.00           H  
ATOM   4162 HG11 VAL   268      59.281  58.383  66.809  1.00  0.00           H  
ATOM   4163 HG12 VAL   268      58.227  57.824  65.506  1.00  0.00           H  
ATOM   4164 HG13 VAL   268      59.316  56.712  66.166  1.00  0.00           H  
ATOM   4165 HG21 VAL   268      59.995  56.346  63.867  1.00  0.00           H  
ATOM   4166 HG22 VAL   268      59.254  57.745  63.220  1.00  0.00           H  
ATOM   4167 HG23 VAL   268      61.084  57.526  63.022  1.00  0.00           H  
ATOM   4168  N   SER   269      58.911  60.461  63.268  1.00  0.00           N  
ATOM   4169  CA  SER   269      57.648  60.819  62.711  1.00  0.00           C  
ATOM   4170  C   SER   269      57.194  59.817  61.574  1.00  0.00           C  
ATOM   4171  O   SER   269      57.968  59.477  60.635  1.00  0.00           O  
ATOM   4172  CB  SER   269      57.825  62.159  61.945  1.00  0.00           C  
ATOM   4173  OG  SER   269      56.538  62.553  61.590  1.00  0.00           O  
ATOM   4174  H   SER   269      59.626  60.242  62.588  1.00  0.00           H  
ATOM   4175  HA  SER   269      56.915  60.903  63.514  1.00  0.00           H  
ATOM   4176  HB2 SER   269      58.168  62.918  62.648  1.00  0.00           H  
ATOM   4177  HB3 SER   269      58.407  62.131  61.024  1.00  0.00           H  
ATOM   4178  HG  SER   269      56.050  62.763  62.390  1.00  0.00           H  
ATOM   4179  N   LEU   270      55.932  59.451  61.696  1.00  0.00           N  
ATOM   4180  CA  LEU   270      55.161  58.878  60.534  1.00  0.00           C  
ATOM   4181  C   LEU   270      54.607  59.897  59.520  1.00  0.00           C  
ATOM   4182  O   LEU   270      54.092  60.934  59.901  1.00  0.00           O  
ATOM   4183  CB  LEU   270      54.056  58.000  61.171  1.00  0.00           C  
ATOM   4184  CG  LEU   270      52.932  57.556  60.251  1.00  0.00           C  
ATOM   4185  CD1 LEU   270      53.463  56.445  59.304  1.00  0.00           C  
ATOM   4186  CD2 LEU   270      51.743  57.043  61.080  1.00  0.00           C  
ATOM   4187  H   LEU   270      55.383  59.896  62.418  1.00  0.00           H  
ATOM   4188  HA  LEU   270      55.744  58.182  59.931  1.00  0.00           H  
ATOM   4189  HB2 LEU   270      54.472  57.063  61.543  1.00  0.00           H  
ATOM   4190  HB3 LEU   270      53.577  58.509  62.007  1.00  0.00           H  
ATOM   4191  HG  LEU   270      52.606  58.404  59.648  1.00  0.00           H  
ATOM   4192 HD11 LEU   270      54.353  56.736  58.745  1.00  0.00           H  
ATOM   4193 HD12 LEU   270      53.806  55.579  59.870  1.00  0.00           H  
ATOM   4194 HD13 LEU   270      52.703  56.108  58.600  1.00  0.00           H  
ATOM   4195 HD21 LEU   270      51.100  56.694  60.272  1.00  0.00           H  
ATOM   4196 HD22 LEU   270      52.044  56.208  61.713  1.00  0.00           H  
ATOM   4197 HD23 LEU   270      51.153  57.810  61.581  1.00  0.00           H  
ATOM   4198  N   LEU   271      55.055  59.635  58.295  1.00  0.00           N  
ATOM   4199  CA  LEU   271      54.935  60.634  57.189  1.00  0.00           C  
ATOM   4200  C   LEU   271      53.984  60.210  56.085  1.00  0.00           C  
ATOM   4201  O   LEU   271      54.050  59.044  55.727  1.00  0.00           O  
ATOM   4202  CB  LEU   271      56.276  60.966  56.528  1.00  0.00           C  
ATOM   4203  CG  LEU   271      57.474  61.421  57.441  1.00  0.00           C  
ATOM   4204  CD1 LEU   271      58.776  61.700  56.675  1.00  0.00           C  
ATOM   4205  CD2 LEU   271      57.061  62.683  58.219  1.00  0.00           C  
ATOM   4206  H   LEU   271      55.502  58.737  58.171  1.00  0.00           H  
ATOM   4207  HA  LEU   271      54.527  61.563  57.587  1.00  0.00           H  
ATOM   4208  HB2 LEU   271      56.547  60.077  55.958  1.00  0.00           H  
ATOM   4209  HB3 LEU   271      56.093  61.782  55.829  1.00  0.00           H  
ATOM   4210  HG  LEU   271      57.667  60.634  58.170  1.00  0.00           H  
ATOM   4211 HD11 LEU   271      58.815  60.982  55.855  1.00  0.00           H  
ATOM   4212 HD12 LEU   271      58.805  62.662  56.165  1.00  0.00           H  
ATOM   4213 HD13 LEU   271      59.571  61.790  57.414  1.00  0.00           H  
ATOM   4214 HD21 LEU   271      56.253  62.388  58.888  1.00  0.00           H  
ATOM   4215 HD22 LEU   271      57.893  62.960  58.866  1.00  0.00           H  
ATOM   4216 HD23 LEU   271      56.713  63.532  57.631  1.00  0.00           H  
ATOM   4217  N   GLU   272      53.130  61.099  55.565  1.00  0.00           N  
ATOM   4218  CA  GLU   272      52.366  60.938  54.362  1.00  0.00           C  
ATOM   4219  C   GLU   272      52.964  61.601  53.148  1.00  0.00           C  
ATOM   4220  O   GLU   272      53.432  62.738  53.105  1.00  0.00           O  
ATOM   4221  CB  GLU   272      50.970  61.496  54.705  1.00  0.00           C  
ATOM   4222  CG  GLU   272      49.986  61.634  53.611  1.00  0.00           C  
ATOM   4223  CD  GLU   272      48.518  61.915  54.104  1.00  0.00           C  
ATOM   4224  OE1 GLU   272      47.951  62.866  53.592  1.00  0.00           O  
ATOM   4225  OE2 GLU   272      48.019  61.203  54.993  1.00  0.00           O1-
ATOM   4226  H   GLU   272      53.137  62.015  55.992  1.00  0.00           H  
ATOM   4227  HA  GLU   272      52.173  59.883  54.165  1.00  0.00           H  
ATOM   4228  HB2 GLU   272      50.603  60.877  55.524  1.00  0.00           H  
ATOM   4229  HB3 GLU   272      51.011  62.433  55.259  1.00  0.00           H  
ATOM   4230  HG2 GLU   272      50.242  62.478  52.970  1.00  0.00           H  
ATOM   4231  HG3 GLU   272      49.949  60.692  53.063  1.00  0.00           H  
ATOM   4232  N   TYR   273      52.933  60.849  52.009  1.00  0.00           N  
ATOM   4233  CA  TYR   273      53.532  61.263  50.724  1.00  0.00           C  
ATOM   4234  C   TYR   273      52.480  61.823  49.798  1.00  0.00           C  
ATOM   4235  O   TYR   273      51.480  61.190  49.544  1.00  0.00           O  
ATOM   4236  CB  TYR   273      54.286  60.074  50.146  1.00  0.00           C  
ATOM   4237  CG  TYR   273      54.875  60.150  48.787  1.00  0.00           C  
ATOM   4238  CD1 TYR   273      54.092  59.659  47.732  1.00  0.00           C  
ATOM   4239  CD2 TYR   273      56.150  60.606  48.561  1.00  0.00           C  
ATOM   4240  CE1 TYR   273      54.601  59.737  46.403  1.00  0.00           C  
ATOM   4241  CE2 TYR   273      56.703  60.518  47.362  1.00  0.00           C  
ATOM   4242  CZ  TYR   273      56.001  60.021  46.260  1.00  0.00           C  
ATOM   4243  OH  TYR   273      56.580  59.970  45.029  1.00  0.00           O  
ATOM   4244  H   TYR   273      52.443  59.966  51.991  1.00  0.00           H  
ATOM   4245  HA  TYR   273      54.241  62.077  50.874  1.00  0.00           H  
ATOM   4246  HB2 TYR   273      55.048  59.737  50.850  1.00  0.00           H  
ATOM   4247  HB3 TYR   273      53.564  59.258  50.118  1.00  0.00           H  
ATOM   4248  HD1 TYR   273      53.043  59.485  47.922  1.00  0.00           H  
ATOM   4249  HD2 TYR   273      56.775  60.896  49.392  1.00  0.00           H  
ATOM   4250  HE1 TYR   273      53.993  59.601  45.521  1.00  0.00           H  
ATOM   4251  HE2 TYR   273      57.738  60.789  47.214  1.00  0.00           H  
ATOM   4252  HH  TYR   273      57.489  59.725  45.216  1.00  0.00           H  
ATOM   4253  N   MET   274      52.785  63.009  49.279  1.00  0.00           N  
ATOM   4254  CA  MET   274      51.933  63.714  48.372  1.00  0.00           C  
ATOM   4255  C   MET   274      52.269  63.463  46.897  1.00  0.00           C  
ATOM   4256  O   MET   274      51.465  62.893  46.176  1.00  0.00           O  
ATOM   4257  CB  MET   274      51.879  65.228  48.741  1.00  0.00           C  
ATOM   4258  CG  MET   274      51.184  66.176  47.859  1.00  0.00           C  
ATOM   4259  SD  MET   274      51.139  68.009  48.297  1.00  0.00           S  
ATOM   4260  CE  MET   274      50.072  67.813  49.763  1.00  0.00           C  
ATOM   4261  H   MET   274      53.704  63.381  49.468  1.00  0.00           H  
ATOM   4262  HA  MET   274      50.928  63.302  48.459  1.00  0.00           H  
ATOM   4263  HB2 MET   274      51.429  65.243  49.734  1.00  0.00           H  
ATOM   4264  HB3 MET   274      52.918  65.547  48.816  1.00  0.00           H  
ATOM   4265  HG2 MET   274      51.488  66.123  46.813  1.00  0.00           H  
ATOM   4266  HG3 MET   274      50.114  65.985  47.783  1.00  0.00           H  
ATOM   4267  HE1 MET   274      49.722  68.831  49.936  1.00  0.00           H  
ATOM   4268  HE2 MET   274      49.232  67.181  49.473  1.00  0.00           H  
ATOM   4269  HE3 MET   274      50.702  67.535  50.608  1.00  0.00           H  
ATOM   4270  N   ALA   275      53.544  63.809  46.532  1.00  0.00           N  
ATOM   4271  CA  ALA   275      54.174  63.460  45.256  1.00  0.00           C  
ATOM   4272  C   ALA   275      55.699  63.483  45.364  1.00  0.00           C  
ATOM   4273  O   ALA   275      56.254  63.652  46.438  1.00  0.00           O  
ATOM   4274  CB  ALA   275      53.649  64.301  44.042  1.00  0.00           C  
ATOM   4275  H   ALA   275      54.191  64.022  47.278  1.00  0.00           H  
ATOM   4276  HA  ALA   275      53.880  62.436  45.022  1.00  0.00           H  
ATOM   4277  HB1 ALA   275      54.071  64.160  43.046  1.00  0.00           H  
ATOM   4278  HB2 ALA   275      52.563  64.281  43.961  1.00  0.00           H  
ATOM   4279  HB3 ALA   275      53.996  65.282  44.366  1.00  0.00           H  
ATOM   4280  N   GLN   276      56.364  63.205  44.186  1.00  0.00           N  
ATOM   4281  CA  GLN   276      57.824  63.115  44.026  1.00  0.00           C  
ATOM   4282  C   GLN   276      58.492  64.535  44.164  1.00  0.00           C  
ATOM   4283  O   GLN   276      57.893  65.491  43.706  1.00  0.00           O  
ATOM   4284  CB  GLN   276      58.126  62.313  42.711  1.00  0.00           C  
ATOM   4285  CG  GLN   276      58.091  63.124  41.377  1.00  0.00           C  
ATOM   4286  CD  GLN   276      56.704  63.333  40.778  1.00  0.00           C  
ATOM   4287  NE2 GLN   276      56.487  64.022  39.779  1.00  0.00           N  
ATOM   4288  OE1 GLN   276      55.746  62.818  41.266  1.00  0.00           O  
ATOM   4289  H   GLN   276      55.730  63.181  43.401  1.00  0.00           H  
ATOM   4290  HA  GLN   276      58.293  62.559  44.837  1.00  0.00           H  
ATOM   4291  HB2 GLN   276      59.178  62.035  42.772  1.00  0.00           H  
ATOM   4292  HB3 GLN   276      57.536  61.401  42.613  1.00  0.00           H  
ATOM   4293  HG2 GLN   276      58.450  64.152  41.417  1.00  0.00           H  
ATOM   4294  HG3 GLN   276      58.828  62.747  40.668  1.00  0.00           H  
ATOM   4295 HE21 GLN   276      55.544  64.089  39.423  1.00  0.00           H  
ATOM   4296 HE22 GLN   276      57.236  64.503  39.301  1.00  0.00           H  
ATOM   4297  N   ASP   277      59.679  64.605  44.840  1.00  0.00           N  
ATOM   4298  CA  ASP   277      60.421  65.845  45.104  1.00  0.00           C  
ATOM   4299  C   ASP   277      59.825  66.837  46.184  1.00  0.00           C  
ATOM   4300  O   ASP   277      60.437  67.256  47.142  1.00  0.00           O  
ATOM   4301  CB  ASP   277      60.986  66.464  43.803  1.00  0.00           C  
ATOM   4302  CG  ASP   277      61.725  65.451  42.953  1.00  0.00           C  
ATOM   4303  OD1 ASP   277      62.388  64.537  43.481  1.00  0.00           O  
ATOM   4304  OD2 ASP   277      61.804  65.658  41.723  1.00  0.00           O1-
ATOM   4305  H   ASP   277      60.063  63.740  45.192  1.00  0.00           H  
ATOM   4306  HA  ASP   277      61.286  65.436  45.627  1.00  0.00           H  
ATOM   4307  HB2 ASP   277      60.156  66.837  43.203  1.00  0.00           H  
ATOM   4308  HB3 ASP   277      61.576  67.340  44.072  1.00  0.00           H  
ATOM   4309  N   ILE   278      58.507  67.063  46.086  1.00  0.00           N  
ATOM   4310  CA  ILE   278      57.637  67.615  47.195  1.00  0.00           C  
ATOM   4311  C   ILE   278      57.917  66.871  48.538  1.00  0.00           C  
ATOM   4312  O   ILE   278      57.929  65.659  48.516  1.00  0.00           O  
ATOM   4313  CB  ILE   278      56.195  67.492  46.709  1.00  0.00           C  
ATOM   4314  CG1 ILE   278      55.960  68.521  45.556  1.00  0.00           C  
ATOM   4315  CG2 ILE   278      55.246  67.677  47.885  1.00  0.00           C  
ATOM   4316  CD1 ILE   278      54.904  68.090  44.660  1.00  0.00           C  
ATOM   4317  H   ILE   278      58.081  66.956  45.176  1.00  0.00           H  
ATOM   4318  HA  ILE   278      57.855  68.679  47.284  1.00  0.00           H  
ATOM   4319  HB  ILE   278      56.039  66.491  46.307  1.00  0.00           H  
ATOM   4320 HG12 ILE   278      55.840  69.535  45.937  1.00  0.00           H  
ATOM   4321 HG13 ILE   278      56.825  68.451  44.897  1.00  0.00           H  
ATOM   4322 HG21 ILE   278      55.491  68.572  48.457  1.00  0.00           H  
ATOM   4323 HG22 ILE   278      54.219  67.728  47.524  1.00  0.00           H  
ATOM   4324 HG23 ILE   278      55.288  66.837  48.579  1.00  0.00           H  
ATOM   4325 HD11 ILE   278      55.244  67.194  44.141  1.00  0.00           H  
ATOM   4326 HD12 ILE   278      53.956  67.981  45.187  1.00  0.00           H  
ATOM   4327 HD13 ILE   278      54.679  68.889  43.953  1.00  0.00           H  
ATOM   4328  N   PRO   279      57.968  67.537  49.685  1.00  0.00           N  
ATOM   4329  CA  PRO   279      58.106  66.962  51.019  1.00  0.00           C  
ATOM   4330  C   PRO   279      57.140  65.980  51.535  1.00  0.00           C  
ATOM   4331  O   PRO   279      55.965  66.053  51.150  1.00  0.00           O  
ATOM   4332  CB  PRO   279      58.223  68.050  52.039  1.00  0.00           C  
ATOM   4333  CG  PRO   279      58.776  69.206  51.160  1.00  0.00           C  
ATOM   4334  CD  PRO   279      58.070  68.986  49.835  1.00  0.00           C  
ATOM   4335  HA  PRO   279      59.104  66.537  51.126  1.00  0.00           H  
ATOM   4336  HB2 PRO   279      57.253  68.324  52.455  1.00  0.00           H  
ATOM   4337  HB3 PRO   279      58.795  67.674  52.887  1.00  0.00           H  
ATOM   4338  HG2 PRO   279      58.593  70.206  51.553  1.00  0.00           H  
ATOM   4339  HG3 PRO   279      59.856  69.169  51.019  1.00  0.00           H  
ATOM   4340  HD2 PRO   279      57.058  69.386  49.905  1.00  0.00           H  
ATOM   4341  HD3 PRO   279      58.516  69.545  49.012  1.00  0.00           H  
ATOM   4342  N   LEU   280      57.582  64.990  52.289  1.00  0.00           N  
ATOM   4343  CA  LEU   280      56.658  64.127  52.943  1.00  0.00           C  
ATOM   4344  C   LEU   280      56.333  64.812  54.265  1.00  0.00           C  
ATOM   4345  O   LEU   280      57.125  65.290  55.037  1.00  0.00           O  
ATOM   4346  CB  LEU   280      57.413  62.829  53.306  1.00  0.00           C  
ATOM   4347  CG  LEU   280      57.668  61.757  52.233  1.00  0.00           C  
ATOM   4348  CD1 LEU   280      58.902  62.081  51.419  1.00  0.00           C  
ATOM   4349  CD2 LEU   280      57.711  60.294  52.711  1.00  0.00           C  
ATOM   4350  H   LEU   280      58.474  65.012  52.763  1.00  0.00           H  
ATOM   4351  HA  LEU   280      55.751  63.928  52.372  1.00  0.00           H  
ATOM   4352  HB2 LEU   280      58.338  63.082  53.826  1.00  0.00           H  
ATOM   4353  HB3 LEU   280      56.733  62.368  54.023  1.00  0.00           H  
ATOM   4354  HG  LEU   280      57.017  61.801  51.360  1.00  0.00           H  
ATOM   4355 HD11 LEU   280      59.092  63.147  51.289  1.00  0.00           H  
ATOM   4356 HD12 LEU   280      59.748  61.735  52.014  1.00  0.00           H  
ATOM   4357 HD13 LEU   280      59.049  61.551  50.477  1.00  0.00           H  
ATOM   4358 HD21 LEU   280      58.491  60.247  53.470  1.00  0.00           H  
ATOM   4359 HD22 LEU   280      56.745  60.006  53.125  1.00  0.00           H  
ATOM   4360 HD23 LEU   280      57.949  59.607  51.899  1.00  0.00           H  
ATOM   4361  N   THR   281      55.097  64.681  54.700  1.00  0.00           N  
ATOM   4362  CA  THR   281      54.415  65.502  55.777  1.00  0.00           C  
ATOM   4363  C   THR   281      54.213  64.762  57.051  1.00  0.00           C  
ATOM   4364  O   THR   281      53.763  63.614  56.893  1.00  0.00           O  
ATOM   4365  CB  THR   281      52.978  65.776  55.269  1.00  0.00           C  
ATOM   4366  CG2 THR   281      51.986  66.465  56.243  1.00  0.00           C  
ATOM   4367  OG1 THR   281      53.217  66.702  54.174  1.00  0.00           O  
ATOM   4368  H   THR   281      54.555  64.029  54.152  1.00  0.00           H  
ATOM   4369  HA  THR   281      55.061  66.365  55.943  1.00  0.00           H  
ATOM   4370  HB  THR   281      52.576  64.832  54.901  1.00  0.00           H  
ATOM   4371  HG1 THR   281      53.372  66.165  53.394  1.00  0.00           H  
ATOM   4372 HG21 THR   281      50.979  66.590  55.844  1.00  0.00           H  
ATOM   4373 HG22 THR   281      51.818  65.858  57.132  1.00  0.00           H  
ATOM   4374 HG23 THR   281      52.218  67.508  56.456  1.00  0.00           H  
ATOM   4375  N   PRO   282      54.530  65.317  58.282  1.00  0.00           N  
ATOM   4376  CA  PRO   282      54.445  64.575  59.570  1.00  0.00           C  
ATOM   4377  C   PRO   282      53.044  64.514  60.134  1.00  0.00           C  
ATOM   4378  O   PRO   282      52.367  65.474  60.345  1.00  0.00           O  
ATOM   4379  CB  PRO   282      55.490  65.334  60.481  1.00  0.00           C  
ATOM   4380  CG  PRO   282      55.601  66.762  59.908  1.00  0.00           C  
ATOM   4381  CD  PRO   282      55.313  66.563  58.448  1.00  0.00           C  
ATOM   4382  HA  PRO   282      54.836  63.579  59.363  1.00  0.00           H  
ATOM   4383  HB2 PRO   282      55.137  65.374  61.512  1.00  0.00           H  
ATOM   4384  HB3 PRO   282      56.477  64.870  60.474  1.00  0.00           H  
ATOM   4385  HG2 PRO   282      54.822  67.372  60.365  1.00  0.00           H  
ATOM   4386  HG3 PRO   282      56.588  67.168  60.129  1.00  0.00           H  
ATOM   4387  HD2 PRO   282      54.616  67.333  58.118  1.00  0.00           H  
ATOM   4388  HD3 PRO   282      56.252  66.442  57.908  1.00  0.00           H  
ATOM   4389  N   ILE   283      52.572  63.271  60.297  1.00  0.00           N  
ATOM   4390  CA  ILE   283      51.215  62.940  60.570  1.00  0.00           C  
ATOM   4391  C   ILE   283      51.173  62.697  62.053  1.00  0.00           C  
ATOM   4392  O   ILE   283      50.314  63.219  62.692  1.00  0.00           O  
ATOM   4393  CB  ILE   283      50.723  61.714  59.701  1.00  0.00           C  
ATOM   4394  CG1 ILE   283      50.589  61.903  58.149  1.00  0.00           C  
ATOM   4395  CG2 ILE   283      49.425  61.089  60.204  1.00  0.00           C  
ATOM   4396  CD1 ILE   283      49.795  63.099  57.604  1.00  0.00           C  
ATOM   4397  H   ILE   283      53.226  62.548  60.035  1.00  0.00           H  
ATOM   4398  HA  ILE   283      50.613  63.838  60.433  1.00  0.00           H  
ATOM   4399  HB  ILE   283      51.525  60.995  59.867  1.00  0.00           H  
ATOM   4400 HG12 ILE   283      51.570  62.129  57.733  1.00  0.00           H  
ATOM   4401 HG13 ILE   283      50.315  60.973  57.650  1.00  0.00           H  
ATOM   4402 HG21 ILE   283      49.202  60.133  59.730  1.00  0.00           H  
ATOM   4403 HG22 ILE   283      49.541  61.009  61.285  1.00  0.00           H  
ATOM   4404 HG23 ILE   283      48.541  61.704  60.035  1.00  0.00           H  
ATOM   4405 HD11 ILE   283      49.136  63.460  58.393  1.00  0.00           H  
ATOM   4406 HD12 ILE   283      50.460  63.911  57.311  1.00  0.00           H  
ATOM   4407 HD13 ILE   283      49.124  62.854  56.781  1.00  0.00           H  
ATOM   4408  N   PHE   284      52.107  61.920  62.654  1.00  0.00           N  
ATOM   4409  CA  PHE   284      52.269  61.929  64.091  1.00  0.00           C  
ATOM   4410  C   PHE   284      53.785  61.803  64.474  1.00  0.00           C  
ATOM   4411  O   PHE   284      54.525  61.107  63.727  1.00  0.00           O  
ATOM   4412  CB  PHE   284      51.495  60.777  64.588  1.00  0.00           C  
ATOM   4413  CG  PHE   284      51.788  60.272  65.977  1.00  0.00           C  
ATOM   4414  CD1 PHE   284      50.999  60.729  67.095  1.00  0.00           C  
ATOM   4415  CD2 PHE   284      52.855  59.406  66.171  1.00  0.00           C  
ATOM   4416  CE1 PHE   284      51.267  60.196  68.363  1.00  0.00           C  
ATOM   4417  CE2 PHE   284      53.065  58.930  67.495  1.00  0.00           C  
ATOM   4418  CZ  PHE   284      52.240  59.202  68.562  1.00  0.00           C  
ATOM   4419  H   PHE   284      52.680  61.346  62.051  1.00  0.00           H  
ATOM   4420  HA  PHE   284      51.900  62.847  64.548  1.00  0.00           H  
ATOM   4421  HB2 PHE   284      50.425  60.985  64.562  1.00  0.00           H  
ATOM   4422  HB3 PHE   284      51.715  59.919  63.952  1.00  0.00           H  
ATOM   4423  HD1 PHE   284      50.201  61.444  66.956  1.00  0.00           H  
ATOM   4424  HD2 PHE   284      53.457  59.051  65.347  1.00  0.00           H  
ATOM   4425  HE1 PHE   284      50.786  60.492  69.284  1.00  0.00           H  
ATOM   4426  HE2 PHE   284      53.857  58.197  67.518  1.00  0.00           H  
ATOM   4427  HZ  PHE   284      52.313  58.947  69.609  1.00  0.00           H  
ATOM   4428  N   THR   285      54.270  62.455  65.572  1.00  0.00           N  
ATOM   4429  CA  THR   285      55.660  62.484  65.971  1.00  0.00           C  
ATOM   4430  C   THR   285      55.989  62.255  67.449  1.00  0.00           C  
ATOM   4431  O   THR   285      55.454  62.913  68.347  1.00  0.00           O  
ATOM   4432  CB  THR   285      56.325  63.810  65.529  1.00  0.00           C  
ATOM   4433  CG2 THR   285      57.805  63.838  65.638  1.00  0.00           C  
ATOM   4434  OG1 THR   285      56.094  64.061  64.113  1.00  0.00           O  
ATOM   4435  H   THR   285      53.595  62.854  66.209  1.00  0.00           H  
ATOM   4436  HA  THR   285      56.234  61.746  65.410  1.00  0.00           H  
ATOM   4437  HB  THR   285      55.936  64.653  66.101  1.00  0.00           H  
ATOM   4438  HG1 THR   285      55.238  64.481  63.999  1.00  0.00           H  
ATOM   4439 HG21 THR   285      58.121  63.353  66.562  1.00  0.00           H  
ATOM   4440 HG22 THR   285      58.220  63.212  64.848  1.00  0.00           H  
ATOM   4441 HG23 THR   285      58.131  64.867  65.486  1.00  0.00           H  
ATOM   4442  N   ASP   286      56.853  61.373  67.789  1.00  0.00           N  
ATOM   4443  CA  ASP   286      57.205  60.919  69.067  1.00  0.00           C  
ATOM   4444  C   ASP   286      58.691  61.188  69.458  1.00  0.00           C  
ATOM   4445  O   ASP   286      59.563  61.059  68.604  1.00  0.00           O  
ATOM   4446  CB  ASP   286      56.847  59.471  69.192  1.00  0.00           C  
ATOM   4447  CG  ASP   286      56.903  58.929  70.666  1.00  0.00           C  
ATOM   4448  OD1 ASP   286      56.776  57.754  70.970  1.00  0.00           O  
ATOM   4449  OD2 ASP   286      57.018  59.760  71.632  1.00  0.00           O1-
ATOM   4450  H   ASP   286      57.393  60.970  67.036  1.00  0.00           H  
ATOM   4451  HA  ASP   286      56.618  61.466  69.805  1.00  0.00           H  
ATOM   4452  HB2 ASP   286      55.844  59.303  68.800  1.00  0.00           H  
ATOM   4453  HB3 ASP   286      57.486  58.881  68.535  1.00  0.00           H  
ATOM   4454  N   THR   287      59.059  61.439  70.740  1.00  0.00           N  
ATOM   4455  CA  THR   287      60.295  62.045  71.122  1.00  0.00           C  
ATOM   4456  C   THR   287      60.988  61.392  72.368  1.00  0.00           C  
ATOM   4457  O   THR   287      60.279  60.928  73.297  1.00  0.00           O  
ATOM   4458  CB  THR   287      60.196  63.561  71.293  1.00  0.00           C  
ATOM   4459  CG2 THR   287      61.324  64.384  71.867  1.00  0.00           C  
ATOM   4460  OG1 THR   287      59.823  64.093  70.065  1.00  0.00           O  
ATOM   4461  H   THR   287      58.330  61.340  71.431  1.00  0.00           H  
ATOM   4462  HA  THR   287      61.067  61.843  70.379  1.00  0.00           H  
ATOM   4463  HB  THR   287      59.356  63.708  71.971  1.00  0.00           H  
ATOM   4464  HG1 THR   287      60.580  64.131  69.476  1.00  0.00           H  
ATOM   4465 HG21 THR   287      61.037  65.423  72.029  1.00  0.00           H  
ATOM   4466 HG22 THR   287      61.605  63.920  72.812  1.00  0.00           H  
ATOM   4467 HG23 THR   287      62.186  64.256  71.212  1.00  0.00           H  
ATOM   4468  N   VAL   288      62.334  61.321  72.422  1.00  0.00           N  
ATOM   4469  CA  VAL   288      63.072  60.677  73.526  1.00  0.00           C  
ATOM   4470  C   VAL   288      64.190  61.680  73.817  1.00  0.00           C  
ATOM   4471  O   VAL   288      64.999  61.970  73.003  1.00  0.00           O  
ATOM   4472  CB  VAL   288      63.566  59.363  73.066  1.00  0.00           C  
ATOM   4473  CG1 VAL   288      64.891  58.970  73.639  1.00  0.00           C  
ATOM   4474  CG2 VAL   288      62.523  58.295  73.411  1.00  0.00           C  
ATOM   4475  H   VAL   288      62.980  61.669  71.728  1.00  0.00           H  
ATOM   4476  HA  VAL   288      62.489  60.511  74.433  1.00  0.00           H  
ATOM   4477  HB  VAL   288      63.762  59.426  71.996  1.00  0.00           H  
ATOM   4478 HG11 VAL   288      65.022  59.214  74.693  1.00  0.00           H  
ATOM   4479 HG12 VAL   288      65.144  57.950  73.350  1.00  0.00           H  
ATOM   4480 HG13 VAL   288      65.717  59.580  73.273  1.00  0.00           H  
ATOM   4481 HG21 VAL   288      62.814  57.320  73.022  1.00  0.00           H  
ATOM   4482 HG22 VAL   288      62.458  58.332  74.498  1.00  0.00           H  
ATOM   4483 HG23 VAL   288      61.574  58.598  72.968  1.00  0.00           H  
ATOM   4484  N   ILE   289      64.330  62.022  75.099  1.00  0.00           N  
ATOM   4485  CA  ILE   289      65.230  62.915  75.699  1.00  0.00           C  
ATOM   4486  C   ILE   289      66.123  62.238  76.820  1.00  0.00           C  
ATOM   4487  O   ILE   289      65.578  61.509  77.608  1.00  0.00           O  
ATOM   4488  CB  ILE   289      64.458  64.188  76.215  1.00  0.00           C  
ATOM   4489  CG1 ILE   289      64.243  65.103  74.982  1.00  0.00           C  
ATOM   4490  CG2 ILE   289      65.138  64.903  77.409  1.00  0.00           C  
ATOM   4491  CD1 ILE   289      63.085  66.071  75.027  1.00  0.00           C  
ATOM   4492  H   ILE   289      63.725  61.451  75.672  1.00  0.00           H  
ATOM   4493  HA  ILE   289      65.951  63.194  74.931  1.00  0.00           H  
ATOM   4494  HB  ILE   289      63.538  63.817  76.667  1.00  0.00           H  
ATOM   4495 HG12 ILE   289      65.136  65.722  74.897  1.00  0.00           H  
ATOM   4496 HG13 ILE   289      64.130  64.447  74.119  1.00  0.00           H  
ATOM   4497 HG21 ILE   289      64.678  65.863  77.643  1.00  0.00           H  
ATOM   4498 HG22 ILE   289      65.004  64.194  78.226  1.00  0.00           H  
ATOM   4499 HG23 ILE   289      66.189  65.052  77.160  1.00  0.00           H  
ATOM   4500 HD11 ILE   289      62.177  65.491  75.191  1.00  0.00           H  
ATOM   4501 HD12 ILE   289      63.244  66.834  75.789  1.00  0.00           H  
ATOM   4502 HD13 ILE   289      62.993  66.601  74.079  1.00  0.00           H  
ATOM   4503  N   PHE   290      67.510  62.441  76.775  1.00  0.00           N  
ATOM   4504  CA  PHE   290      68.453  62.215  77.883  1.00  0.00           C  
ATOM   4505  C   PHE   290      69.011  63.547  78.428  1.00  0.00           C  
ATOM   4506  O   PHE   290      68.997  64.527  77.731  1.00  0.00           O  
ATOM   4507  CB  PHE   290      69.568  61.283  77.317  1.00  0.00           C  
ATOM   4508  CG  PHE   290      69.204  59.962  76.760  1.00  0.00           C  
ATOM   4509  CD1 PHE   290      69.052  59.692  75.417  1.00  0.00           C  
ATOM   4510  CD2 PHE   290      69.071  58.930  77.632  1.00  0.00           C  
ATOM   4511  CE1 PHE   290      68.837  58.342  74.975  1.00  0.00           C  
ATOM   4512  CE2 PHE   290      68.673  57.579  77.269  1.00  0.00           C  
ATOM   4513  CZ  PHE   290      68.591  57.328  75.930  1.00  0.00           C  
ATOM   4514  H   PHE   290      67.826  63.077  76.057  1.00  0.00           H  
ATOM   4515  HA  PHE   290      67.971  61.701  78.714  1.00  0.00           H  
ATOM   4516  HB2 PHE   290      69.983  61.822  76.465  1.00  0.00           H  
ATOM   4517  HB3 PHE   290      70.358  61.127  78.051  1.00  0.00           H  
ATOM   4518  HD1 PHE   290      69.232  60.520  74.748  1.00  0.00           H  
ATOM   4519  HD2 PHE   290      69.049  59.207  78.675  1.00  0.00           H  
ATOM   4520  HE1 PHE   290      68.863  58.131  73.916  1.00  0.00           H  
ATOM   4521  HE2 PHE   290      68.761  56.739  77.943  1.00  0.00           H  
ATOM   4522  HZ  PHE   290      68.255  56.334  75.671  1.00  0.00           H  
ATOM   4523  N   ARG   291      69.757  63.467  79.567  1.00  0.00           N  
ATOM   4524  CA  ARG   291      70.755  64.537  79.975  1.00  0.00           C  
ATOM   4525  C   ARG   291      72.032  63.795  80.186  1.00  0.00           C  
ATOM   4526  O   ARG   291      72.081  62.865  81.000  1.00  0.00           O  
ATOM   4527  CB  ARG   291      70.246  65.259  81.170  1.00  0.00           C  
ATOM   4528  CG  ARG   291      71.257  66.219  81.731  1.00  0.00           C  
ATOM   4529  CD  ARG   291      70.631  67.277  82.607  1.00  0.00           C  
ATOM   4530  NE  ARG   291      70.387  68.583  81.858  1.00  0.00           N  
ATOM   4531  CZ  ARG   291      69.565  69.617  82.036  1.00  0.00           C  
ATOM   4532  NH1 ARG   291      68.948  69.666  83.164  1.00  0.00           N1+
ATOM   4533  NH2 ARG   291      69.515  70.629  81.181  1.00  0.00           N  
ATOM   4534  H   ARG   291      69.794  62.598  80.079  1.00  0.00           H  
ATOM   4535  HA  ARG   291      70.904  65.267  79.179  1.00  0.00           H  
ATOM   4536  HB2 ARG   291      69.347  65.774  80.833  1.00  0.00           H  
ATOM   4537  HB3 ARG   291      69.887  64.594  81.956  1.00  0.00           H  
ATOM   4538  HG2 ARG   291      72.016  65.735  82.345  1.00  0.00           H  
ATOM   4539  HG3 ARG   291      71.821  66.780  80.985  1.00  0.00           H  
ATOM   4540  HD2 ARG   291      69.700  66.854  82.983  1.00  0.00           H  
ATOM   4541  HD3 ARG   291      71.252  67.449  83.486  1.00  0.00           H  
ATOM   4542  HE  ARG   291      71.036  68.651  81.087  1.00  0.00           H  
ATOM   4543 HH11 ARG   291      68.939  68.892  83.813  1.00  0.00           H  
ATOM   4544 HH12 ARG   291      68.467  70.527  83.384  1.00  0.00           H  
ATOM   4545 HH21 ARG   291      70.198  70.668  80.439  1.00  0.00           H  
ATOM   4546 HH22 ARG   291      69.178  71.495  81.578  1.00  0.00           H  
ATOM   4547  N   ILE   292      73.103  64.207  79.548  1.00  0.00           N  
ATOM   4548  CA  ILE   292      74.414  63.638  79.585  1.00  0.00           C  
ATOM   4549  C   ILE   292      75.095  64.239  80.843  1.00  0.00           C  
ATOM   4550  O   ILE   292      75.166  65.431  81.127  1.00  0.00           O  
ATOM   4551  CB  ILE   292      75.286  63.875  78.336  1.00  0.00           C  
ATOM   4552  CG1 ILE   292      74.811  63.124  77.140  1.00  0.00           C  
ATOM   4553  CG2 ILE   292      76.698  63.416  78.496  1.00  0.00           C  
ATOM   4554  CD1 ILE   292      75.402  63.568  75.786  1.00  0.00           C  
ATOM   4555  H   ILE   292      72.973  65.021  78.964  1.00  0.00           H  
ATOM   4556  HA  ILE   292      74.298  62.563  79.720  1.00  0.00           H  
ATOM   4557  HB  ILE   292      75.397  64.951  78.202  1.00  0.00           H  
ATOM   4558 HG12 ILE   292      74.956  62.052  77.273  1.00  0.00           H  
ATOM   4559 HG13 ILE   292      73.724  63.205  77.134  1.00  0.00           H  
ATOM   4560 HG21 ILE   292      77.214  63.632  77.561  1.00  0.00           H  
ATOM   4561 HG22 ILE   292      77.235  63.873  79.328  1.00  0.00           H  
ATOM   4562 HG23 ILE   292      76.700  62.342  78.683  1.00  0.00           H  
ATOM   4563 HD11 ILE   292      75.211  64.578  75.426  1.00  0.00           H  
ATOM   4564 HD12 ILE   292      76.485  63.456  75.725  1.00  0.00           H  
ATOM   4565 HD13 ILE   292      75.032  62.883  75.024  1.00  0.00           H  
ATOM   4566  N   ALA   293      75.451  63.254  81.701  1.00  0.00           N  
ATOM   4567  CA  ALA   293      75.996  63.528  83.080  1.00  0.00           C  
ATOM   4568  C   ALA   293      77.225  64.513  83.137  1.00  0.00           C  
ATOM   4569  O   ALA   293      78.110  64.309  82.253  1.00  0.00           O  
ATOM   4570  CB  ALA   293      76.277  62.263  83.723  1.00  0.00           C  
ATOM   4571  H   ALA   293      75.075  62.323  81.588  1.00  0.00           H  
ATOM   4572  HA  ALA   293      75.088  63.928  83.532  1.00  0.00           H  
ATOM   4573  HB1 ALA   293      75.422  61.590  83.665  1.00  0.00           H  
ATOM   4574  HB2 ALA   293      77.099  61.820  83.160  1.00  0.00           H  
ATOM   4575  HB3 ALA   293      76.502  62.382  84.783  1.00  0.00           H  
ATOM   4576  N   PRO   294      77.308  65.434  84.099  1.00  0.00           N  
ATOM   4577  CA  PRO   294      78.510  66.219  84.355  1.00  0.00           C  
ATOM   4578  C   PRO   294      79.670  65.547  85.038  1.00  0.00           C  
ATOM   4579  O   PRO   294      79.384  64.553  85.754  1.00  0.00           O  
ATOM   4580  CB  PRO   294      78.069  67.450  85.181  1.00  0.00           C  
ATOM   4581  CG  PRO   294      77.121  66.781  86.066  1.00  0.00           C  
ATOM   4582  CD  PRO   294      76.441  65.777  85.226  1.00  0.00           C  
ATOM   4583  HA  PRO   294      79.044  66.616  83.492  1.00  0.00           H  
ATOM   4584  HB2 PRO   294      78.886  67.965  85.686  1.00  0.00           H  
ATOM   4585  HB3 PRO   294      77.520  67.955  84.386  1.00  0.00           H  
ATOM   4586  HG2 PRO   294      77.485  66.501  87.055  1.00  0.00           H  
ATOM   4587  HG3 PRO   294      76.417  67.606  86.177  1.00  0.00           H  
ATOM   4588  HD2 PRO   294      76.257  64.916  85.869  1.00  0.00           H  
ATOM   4589  HD3 PRO   294      75.493  66.149  84.840  1.00  0.00           H  
ATOM   4590  N   TRP   295      80.835  65.989  84.885  1.00  0.00           N  
ATOM   4591  CA  TRP   295      82.034  65.501  85.641  1.00  0.00           C  
ATOM   4592  C   TRP   295      82.001  66.045  87.093  1.00  0.00           C  
ATOM   4593  O   TRP   295      81.552  67.188  87.323  1.00  0.00           O  
ATOM   4594  CB  TRP   295      83.293  65.915  84.960  1.00  0.00           C  
ATOM   4595  CG  TRP   295      84.633  65.617  85.641  1.00  0.00           C  
ATOM   4596  CD1 TRP   295      85.488  64.706  85.219  1.00  0.00           C  
ATOM   4597  CD2 TRP   295      85.387  66.470  86.546  1.00  0.00           C  
ATOM   4598  CE2 TRP   295      86.730  65.853  86.792  1.00  0.00           C  
ATOM   4599  CE3 TRP   295      85.190  67.727  87.180  1.00  0.00           C  
ATOM   4600  NE1 TRP   295      86.709  64.766  85.884  1.00  0.00           N  
ATOM   4601  CZ2 TRP   295      87.659  66.483  87.550  1.00  0.00           C  
ATOM   4602  CZ3 TRP   295      86.121  68.313  87.993  1.00  0.00           C  
ATOM   4603  CH2 TRP   295      87.406  67.764  88.197  1.00  0.00           C  
ATOM   4604  H   TRP   295      80.960  66.822  84.326  1.00  0.00           H  
ATOM   4605  HA  TRP   295      82.113  64.419  85.539  1.00  0.00           H  
ATOM   4606  HB2 TRP   295      83.312  65.498  83.953  1.00  0.00           H  
ATOM   4607  HB3 TRP   295      83.349  66.982  84.744  1.00  0.00           H  
ATOM   4608  HD1 TRP   295      85.294  64.015  84.411  1.00  0.00           H  
ATOM   4609  HE1 TRP   295      87.405  64.043  85.764  1.00  0.00           H  
ATOM   4610  HE3 TRP   295      84.318  68.331  86.978  1.00  0.00           H  
ATOM   4611  HZ2 TRP   295      88.641  66.044  87.648  1.00  0.00           H  
ATOM   4612  HZ3 TRP   295      85.783  69.260  88.387  1.00  0.00           H  
ATOM   4613  HH2 TRP   295      88.173  68.216  88.809  1.00  0.00           H  
ATOM   4614  N   ILE   296      82.352  65.254  88.000  1.00  0.00           N  
ATOM   4615  CA  ILE   296      82.405  65.474  89.482  1.00  0.00           C  
ATOM   4616  C   ILE   296      83.787  65.223  90.201  1.00  0.00           C  
ATOM   4617  O   ILE   296      84.245  64.113  90.086  1.00  0.00           O  
ATOM   4618  CB  ILE   296      81.285  64.706  90.112  1.00  0.00           C  
ATOM   4619  CG1 ILE   296      79.856  64.872  89.428  1.00  0.00           C  
ATOM   4620  CG2 ILE   296      81.189  64.896  91.674  1.00  0.00           C  
ATOM   4621  CD1 ILE   296      78.721  63.913  89.764  1.00  0.00           C  
ATOM   4622  H   ILE   296      82.657  64.334  87.715  1.00  0.00           H  
ATOM   4623  HA  ILE   296      82.299  66.528  89.741  1.00  0.00           H  
ATOM   4624  HB  ILE   296      81.529  63.648  90.020  1.00  0.00           H  
ATOM   4625 HG12 ILE   296      79.597  65.862  89.801  1.00  0.00           H  
ATOM   4626 HG13 ILE   296      79.833  64.990  88.344  1.00  0.00           H  
ATOM   4627 HG21 ILE   296      82.196  64.704  92.046  1.00  0.00           H  
ATOM   4628 HG22 ILE   296      80.840  65.910  91.869  1.00  0.00           H  
ATOM   4629 HG23 ILE   296      80.486  64.179  92.100  1.00  0.00           H  
ATOM   4630 HD11 ILE   296      78.543  63.887  90.839  1.00  0.00           H  
ATOM   4631 HD12 ILE   296      77.793  64.354  89.400  1.00  0.00           H  
ATOM   4632 HD13 ILE   296      78.974  62.915  89.408  1.00  0.00           H  
ATOM   4633  N   MET   297      84.299  66.174  90.881  1.00  0.00           N  
ATOM   4634  CA  MET   297      85.627  66.098  91.574  1.00  0.00           C  
ATOM   4635  C   MET   297      85.420  65.476  92.910  1.00  0.00           C  
ATOM   4636  O   MET   297      84.378  65.658  93.575  1.00  0.00           O  
ATOM   4637  CB  MET   297      86.263  67.515  91.704  1.00  0.00           C  
ATOM   4638  CG  MET   297      87.779  67.508  91.915  1.00  0.00           C  
ATOM   4639  SD  MET   297      88.525  69.186  92.142  1.00  0.00           S  
ATOM   4640  CE  MET   297      87.456  70.286  91.183  1.00  0.00           C  
ATOM   4641  H   MET   297      83.642  66.896  91.142  1.00  0.00           H  
ATOM   4642  HA  MET   297      86.280  65.496  90.943  1.00  0.00           H  
ATOM   4643  HB2 MET   297      86.025  68.052  90.786  1.00  0.00           H  
ATOM   4644  HB3 MET   297      85.654  68.082  92.408  1.00  0.00           H  
ATOM   4645  HG2 MET   297      87.977  66.853  92.764  1.00  0.00           H  
ATOM   4646  HG3 MET   297      88.262  66.979  91.094  1.00  0.00           H  
ATOM   4647  HE1 MET   297      87.843  71.301  91.271  1.00  0.00           H  
ATOM   4648  HE2 MET   297      87.531  69.963  90.145  1.00  0.00           H  
ATOM   4649  HE3 MET   297      86.429  70.201  91.538  1.00  0.00           H  
ATOM   4650  N   THR   298      86.440  64.780  93.394  1.00  0.00           N  
ATOM   4651  CA  THR   298      86.358  64.069  94.667  1.00  0.00           C  
ATOM   4652  C   THR   298      87.070  64.728  95.945  1.00  0.00           C  
ATOM   4653  O   THR   298      88.284  64.895  95.846  1.00  0.00           O  
ATOM   4654  CB  THR   298      86.832  62.638  94.470  1.00  0.00           C  
ATOM   4655  CG2 THR   298      86.054  61.888  93.349  1.00  0.00           C  
ATOM   4656  OG1 THR   298      88.153  62.656  93.938  1.00  0.00           O  
ATOM   4657  H   THR   298      87.299  64.621  92.887  1.00  0.00           H  
ATOM   4658  HA  THR   298      85.324  63.883  94.956  1.00  0.00           H  
ATOM   4659  HB  THR   298      86.853  62.228  95.479  1.00  0.00           H  
ATOM   4660  HG1 THR   298      88.604  63.298  94.491  1.00  0.00           H  
ATOM   4661 HG21 THR   298      84.991  61.876  93.589  1.00  0.00           H  
ATOM   4662 HG22 THR   298      86.213  62.238  92.329  1.00  0.00           H  
ATOM   4663 HG23 THR   298      86.244  60.817  93.284  1.00  0.00           H  
ATOM   4664  N   PRO   299      86.382  65.238  96.953  1.00  0.00           N  
ATOM   4665  CA  PRO   299      87.004  65.718  98.129  1.00  0.00           C  
ATOM   4666  C   PRO   299      87.756  64.847  98.979  1.00  0.00           C  
ATOM   4667  O   PRO   299      87.550  63.629  99.042  1.00  0.00           O  
ATOM   4668  CB  PRO   299      85.877  66.353  98.996  1.00  0.00           C  
ATOM   4669  CG  PRO   299      84.592  65.610  98.481  1.00  0.00           C  
ATOM   4670  CD  PRO   299      84.886  65.292  97.061  1.00  0.00           C  
ATOM   4671  HA  PRO   299      87.690  66.484  97.768  1.00  0.00           H  
ATOM   4672  HB2 PRO   299      86.015  66.390 100.076  1.00  0.00           H  
ATOM   4673  HB3 PRO   299      85.857  67.384  98.642  1.00  0.00           H  
ATOM   4674  HG2 PRO   299      84.451  64.662  99.000  1.00  0.00           H  
ATOM   4675  HG3 PRO   299      83.756  66.293  98.630  1.00  0.00           H  
ATOM   4676  HD2 PRO   299      84.503  64.305  96.803  1.00  0.00           H  
ATOM   4677  HD3 PRO   299      84.523  66.027  96.342  1.00  0.00           H  
ATOM   4678  N   ASN   300      88.636  65.528  99.802  1.00  0.00           N  
ATOM   4679  CA  ASN   300      89.575  65.074 100.812  1.00  0.00           C  
ATOM   4680  C   ASN   300      88.929  64.110 101.861  1.00  0.00           C  
ATOM   4681  O   ASN   300      89.641  63.425 102.543  1.00  0.00           O  
ATOM   4682  CB  ASN   300      90.249  66.250 101.500  1.00  0.00           C  
ATOM   4683  CG  ASN   300      91.162  67.095 100.576  1.00  0.00           C  
ATOM   4684  ND2 ASN   300      91.628  68.221 101.090  1.00  0.00           N  
ATOM   4685  OD1 ASN   300      91.504  66.790  99.444  1.00  0.00           O  
ATOM   4686  H   ASN   300      88.600  66.525  99.647  1.00  0.00           H  
ATOM   4687  HA  ASN   300      90.405  64.513 100.384  1.00  0.00           H  
ATOM   4688  HB2 ASN   300      89.497  66.936 101.890  1.00  0.00           H  
ATOM   4689  HB3 ASN   300      90.756  66.058 102.446  1.00  0.00           H  
ATOM   4690 HD21 ASN   300      92.228  68.783 100.502  1.00  0.00           H  
ATOM   4691 HD22 ASN   300      91.244  68.505 101.980  1.00  0.00           H  
ATOM   4692  N   ILE   301      87.581  64.006 102.031  1.00  0.00           N  
ATOM   4693  CA  ILE   301      86.936  63.169 103.047  1.00  0.00           C  
ATOM   4694  C   ILE   301      86.603  61.822 102.487  1.00  0.00           C  
ATOM   4695  O   ILE   301      86.104  60.916 103.226  1.00  0.00           O  
ATOM   4696  CB  ILE   301      85.684  63.903 103.594  1.00  0.00           C  
ATOM   4697  CG1 ILE   301      84.566  64.145 102.511  1.00  0.00           C  
ATOM   4698  CG2 ILE   301      85.979  65.271 104.354  1.00  0.00           C  
ATOM   4699  CD1 ILE   301      83.194  64.427 103.055  1.00  0.00           C  
ATOM   4700  H   ILE   301      86.966  64.487 101.390  1.00  0.00           H  
ATOM   4701  HA  ILE   301      87.562  62.946 103.911  1.00  0.00           H  
ATOM   4702  HB  ILE   301      85.343  63.194 104.349  1.00  0.00           H  
ATOM   4703 HG12 ILE   301      84.885  64.926 101.820  1.00  0.00           H  
ATOM   4704 HG13 ILE   301      84.430  63.277 101.865  1.00  0.00           H  
ATOM   4705 HG21 ILE   301      86.247  65.035 105.384  1.00  0.00           H  
ATOM   4706 HG22 ILE   301      86.843  65.789 103.938  1.00  0.00           H  
ATOM   4707 HG23 ILE   301      85.069  65.869 104.402  1.00  0.00           H  
ATOM   4708 HD11 ILE   301      82.916  63.597 103.704  1.00  0.00           H  
ATOM   4709 HD12 ILE   301      83.060  65.288 103.710  1.00  0.00           H  
ATOM   4710 HD13 ILE   301      82.504  64.522 102.216  1.00  0.00           H  
ATOM   4711  N   LEU   302      86.673  61.635 101.196  1.00  0.00           N  
ATOM   4712  CA  LEU   302      86.588  60.385 100.470  1.00  0.00           C  
ATOM   4713  C   LEU   302      87.927  59.651 100.425  1.00  0.00           C  
ATOM   4714  O   LEU   302      89.027  60.274 100.456  1.00  0.00           O  
ATOM   4715  CB  LEU   302      86.063  60.642  98.993  1.00  0.00           C  
ATOM   4716  CG  LEU   302      84.723  61.435  98.955  1.00  0.00           C  
ATOM   4717  CD1 LEU   302      84.114  61.342  97.509  1.00  0.00           C  
ATOM   4718  CD2 LEU   302      83.593  60.867  99.834  1.00  0.00           C  
ATOM   4719  H   LEU   302      87.169  62.377 100.723  1.00  0.00           H  
ATOM   4720  HA  LEU   302      85.846  59.757 100.963  1.00  0.00           H  
ATOM   4721  HB2 LEU   302      86.803  61.268  98.493  1.00  0.00           H  
ATOM   4722  HB3 LEU   302      85.912  59.689  98.485  1.00  0.00           H  
ATOM   4723  HG  LEU   302      84.909  62.434  99.349  1.00  0.00           H  
ATOM   4724 HD11 LEU   302      83.796  60.322  97.293  1.00  0.00           H  
ATOM   4725 HD12 LEU   302      83.269  61.978  97.250  1.00  0.00           H  
ATOM   4726 HD13 LEU   302      84.884  61.656  96.804  1.00  0.00           H  
ATOM   4727 HD21 LEU   302      82.630  61.367  99.729  1.00  0.00           H  
ATOM   4728 HD22 LEU   302      83.471  59.858  99.440  1.00  0.00           H  
ATOM   4729 HD23 LEU   302      83.854  60.972 100.887  1.00  0.00           H  
ATOM   4730  N   PRO   303      87.976  58.316 100.685  1.00  0.00           N  
ATOM   4731  CA  PRO   303      89.200  57.587 100.866  1.00  0.00           C  
ATOM   4732  C   PRO   303      90.015  57.407  99.567  1.00  0.00           C  
ATOM   4733  O   PRO   303      89.412  57.504  98.466  1.00  0.00           O  
ATOM   4734  CB  PRO   303      88.880  56.256 101.515  1.00  0.00           C  
ATOM   4735  CG  PRO   303      87.452  56.091 101.064  1.00  0.00           C  
ATOM   4736  CD  PRO   303      86.871  57.489 101.004  1.00  0.00           C  
ATOM   4737  HA  PRO   303      89.774  58.154 101.599  1.00  0.00           H  
ATOM   4738  HB2 PRO   303      89.540  55.420 101.284  1.00  0.00           H  
ATOM   4739  HB3 PRO   303      89.021  56.391 102.588  1.00  0.00           H  
ATOM   4740  HG2 PRO   303      87.575  55.775 100.028  1.00  0.00           H  
ATOM   4741  HG3 PRO   303      86.845  55.348 101.581  1.00  0.00           H  
ATOM   4742  HD2 PRO   303      86.106  57.551 100.231  1.00  0.00           H  
ATOM   4743  HD3 PRO   303      86.368  57.759 101.932  1.00  0.00           H  
ATOM   4744  N   PRO   304      91.320  57.234  99.801  1.00  0.00           N  
ATOM   4745  CA  PRO   304      92.331  57.233  98.731  1.00  0.00           C  
ATOM   4746  C   PRO   304      92.460  55.835  98.087  1.00  0.00           C  
ATOM   4747  O   PRO   304      92.279  54.757  98.768  1.00  0.00           O  
ATOM   4748  CB  PRO   304      93.641  57.658  99.429  1.00  0.00           C  
ATOM   4749  CG  PRO   304      93.551  57.090 100.890  1.00  0.00           C  
ATOM   4750  CD  PRO   304      92.049  57.170 101.143  1.00  0.00           C  
ATOM   4751  HA  PRO   304      92.050  58.002  98.010  1.00  0.00           H  
ATOM   4752  HB2 PRO   304      94.526  57.285  98.913  1.00  0.00           H  
ATOM   4753  HB3 PRO   304      93.663  58.744  99.517  1.00  0.00           H  
ATOM   4754  HG2 PRO   304      93.982  56.092 100.805  1.00  0.00           H  
ATOM   4755  HG3 PRO   304      94.227  57.625 101.557  1.00  0.00           H  
ATOM   4756  HD2 PRO   304      91.742  56.249 101.639  1.00  0.00           H  
ATOM   4757  HD3 PRO   304      91.871  58.071 101.731  1.00  0.00           H  
ATOM   4758  N   VAL   305      92.641  55.894  96.803  1.00  0.00           N  
ATOM   4759  CA  VAL   305      93.002  54.670  96.024  1.00  0.00           C  
ATOM   4760  C   VAL   305      94.482  54.696  95.659  1.00  0.00           C  
ATOM   4761  O   VAL   305      95.224  53.750  95.999  1.00  0.00           O  
ATOM   4762  CB  VAL   305      92.174  54.499  94.719  1.00  0.00           C  
ATOM   4763  CG1 VAL   305      92.303  53.069  94.100  1.00  0.00           C  
ATOM   4764  CG2 VAL   305      90.724  54.746  95.052  1.00  0.00           C  
ATOM   4765  H   VAL   305      92.743  56.772  96.313  1.00  0.00           H  
ATOM   4766  HA  VAL   305      92.842  53.809  96.673  1.00  0.00           H  
ATOM   4767  HB  VAL   305      92.555  55.194  93.971  1.00  0.00           H  
ATOM   4768 HG11 VAL   305      91.804  53.102  93.132  1.00  0.00           H  
ATOM   4769 HG12 VAL   305      93.338  52.735  94.026  1.00  0.00           H  
ATOM   4770 HG13 VAL   305      91.639  52.388  94.632  1.00  0.00           H  
ATOM   4771 HG21 VAL   305      90.027  54.598  94.227  1.00  0.00           H  
ATOM   4772 HG22 VAL   305      90.426  54.058  95.843  1.00  0.00           H  
ATOM   4773 HG23 VAL   305      90.576  55.765  95.411  1.00  0.00           H  
ATOM   4774  N   SER   306      95.074  55.716  95.052  1.00  0.00           N  
ATOM   4775  CA  SER   306      96.420  55.846  94.549  1.00  0.00           C  
ATOM   4776  C   SER   306      97.025  57.272  94.587  1.00  0.00           C  
ATOM   4777  O   SER   306      96.238  58.225  94.625  1.00  0.00           O  
ATOM   4778  CB  SER   306      96.500  55.351  93.114  1.00  0.00           C  
ATOM   4779  OG  SER   306      95.611  56.089  92.241  1.00  0.00           O  
ATOM   4780  H   SER   306      94.599  56.602  94.953  1.00  0.00           H  
ATOM   4781  HA  SER   306      97.024  55.164  95.148  1.00  0.00           H  
ATOM   4782  HB2 SER   306      97.496  55.675  92.813  1.00  0.00           H  
ATOM   4783  HB3 SER   306      96.376  54.272  93.020  1.00  0.00           H  
ATOM   4784  HG  SER   306      95.972  55.811  91.396  1.00  0.00           H  
ATOM   4785  N   VAL   307      98.354  57.490  94.616  1.00  0.00           N  
ATOM   4786  CA  VAL   307      99.169  58.720  94.879  1.00  0.00           C  
ATOM   4787  C   VAL   307     100.277  58.875  93.885  1.00  0.00           C  
ATOM   4788  O   VAL   307     101.267  58.156  93.720  1.00  0.00           O  
ATOM   4789  CB  VAL   307      99.685  58.705  96.304  1.00  0.00           C  
ATOM   4790  CG1 VAL   307     100.656  57.587  96.799  1.00  0.00           C  
ATOM   4791  CG2 VAL   307     100.403  60.043  96.530  1.00  0.00           C  
ATOM   4792  H   VAL   307      98.941  56.669  94.579  1.00  0.00           H  
ATOM   4793  HA  VAL   307      98.545  59.613  94.889  1.00  0.00           H  
ATOM   4794  HB  VAL   307      98.808  58.791  96.945  1.00  0.00           H  
ATOM   4795 HG11 VAL   307     101.608  57.751  96.294  1.00  0.00           H  
ATOM   4796 HG12 VAL   307     100.674  57.615  97.889  1.00  0.00           H  
ATOM   4797 HG13 VAL   307     100.283  56.617  96.472  1.00  0.00           H  
ATOM   4798 HG21 VAL   307      99.864  60.894  96.115  1.00  0.00           H  
ATOM   4799 HG22 VAL   307     100.759  60.114  97.558  1.00  0.00           H  
ATOM   4800 HG23 VAL   307     101.340  60.043  95.972  1.00  0.00           H  
ATOM   4801  N   PHE   308     100.160  59.908  93.046  1.00  0.00           N  
ATOM   4802  CA  PHE   308     100.966  60.246  91.803  1.00  0.00           C  
ATOM   4803  C   PHE   308     102.139  61.021  92.336  1.00  0.00           C  
ATOM   4804  O   PHE   308     102.014  62.045  93.019  1.00  0.00           O  
ATOM   4805  CB  PHE   308     100.094  60.910  90.785  1.00  0.00           C  
ATOM   4806  CG  PHE   308      99.022  60.011  90.223  1.00  0.00           C  
ATOM   4807  CD1 PHE   308      97.898  59.703  90.978  1.00  0.00           C  
ATOM   4808  CD2 PHE   308      99.331  59.252  89.023  1.00  0.00           C  
ATOM   4809  CE1 PHE   308      97.025  58.683  90.586  1.00  0.00           C  
ATOM   4810  CE2 PHE   308      98.371  58.376  88.499  1.00  0.00           C  
ATOM   4811  CZ  PHE   308      97.224  58.074  89.370  1.00  0.00           C  
ATOM   4812  H   PHE   308      99.514  60.623  93.349  1.00  0.00           H  
ATOM   4813  HA  PHE   308     101.310  59.281  91.431  1.00  0.00           H  
ATOM   4814  HB2 PHE   308      99.586  61.766  91.229  1.00  0.00           H  
ATOM   4815  HB3 PHE   308     100.757  61.345  90.038  1.00  0.00           H  
ATOM   4816  HD1 PHE   308      97.761  60.260  91.893  1.00  0.00           H  
ATOM   4817  HD2 PHE   308     100.309  59.398  88.588  1.00  0.00           H  
ATOM   4818  HE1 PHE   308      96.149  58.444  91.171  1.00  0.00           H  
ATOM   4819  HE2 PHE   308      98.597  57.771  87.634  1.00  0.00           H  
ATOM   4820  HZ  PHE   308      96.543  57.339  88.967  1.00  0.00           H  
ATOM   4821  N   VAL   309     103.306  60.657  91.851  1.00  0.00           N  
ATOM   4822  CA  VAL   309     104.662  61.205  92.148  1.00  0.00           C  
ATOM   4823  C   VAL   309     105.674  61.127  91.039  1.00  0.00           C  
ATOM   4824  O   VAL   309     105.553  60.278  90.180  1.00  0.00           O  
ATOM   4825  CB  VAL   309     105.246  60.658  93.461  1.00  0.00           C  
ATOM   4826  CG1 VAL   309     104.454  60.825  94.752  1.00  0.00           C  
ATOM   4827  CG2 VAL   309     105.548  59.183  93.521  1.00  0.00           C  
ATOM   4828  H   VAL   309     103.276  59.808  91.305  1.00  0.00           H  
ATOM   4829  HA  VAL   309     104.494  62.257  92.377  1.00  0.00           H  
ATOM   4830  HB  VAL   309     106.198  61.188  93.431  1.00  0.00           H  
ATOM   4831 HG11 VAL   309     105.156  60.731  95.581  1.00  0.00           H  
ATOM   4832 HG12 VAL   309     104.066  61.844  94.741  1.00  0.00           H  
ATOM   4833 HG13 VAL   309     103.727  60.037  94.947  1.00  0.00           H  
ATOM   4834 HG21 VAL   309     106.139  59.094  94.433  1.00  0.00           H  
ATOM   4835 HG22 VAL   309     104.746  58.449  93.590  1.00  0.00           H  
ATOM   4836 HG23 VAL   309     106.075  58.951  92.596  1.00  0.00           H  
ATOM   4837  N   CYS   310     106.660  62.008  90.992  1.00  0.00           N  
ATOM   4838  CA  CYS   310     107.656  62.149  90.020  1.00  0.00           C  
ATOM   4839  C   CYS   310     108.825  61.185  90.332  1.00  0.00           C  
ATOM   4840  O   CYS   310     109.067  60.790  91.425  1.00  0.00           O  
ATOM   4841  CB  CYS   310     108.019  63.581  89.986  1.00  0.00           C  
ATOM   4842  SG  CYS   310     106.786  64.535  89.045  1.00  0.00           S  
ATOM   4843  H   CYS   310     106.574  62.832  91.569  1.00  0.00           H  
ATOM   4844  HA  CYS   310     107.160  61.882  89.087  1.00  0.00           H  
ATOM   4845  HB2 CYS   310     108.262  64.105  90.911  1.00  0.00           H  
ATOM   4846  HB3 CYS   310     108.850  63.729  89.296  1.00  0.00           H  
ATOM   4847  HG  CYS   310     107.649  65.495  88.700  1.00  0.00           H  
ATOM   4848  N   CYS   311     109.521  60.895  89.216  1.00  0.00           N  
ATOM   4849  CA  CYS   311     110.971  60.521  89.260  1.00  0.00           C  
ATOM   4850  C   CYS   311     111.778  61.772  89.694  1.00  0.00           C  
ATOM   4851  O   CYS   311     111.286  62.905  89.497  1.00  0.00           O  
ATOM   4852  CB  CYS   311     111.426  60.115  87.911  1.00  0.00           C  
ATOM   4853  SG  CYS   311     110.666  58.515  87.508  1.00  0.00           S  
ATOM   4854  H   CYS   311     109.179  61.356  88.385  1.00  0.00           H  
ATOM   4855  HA  CYS   311     111.009  59.673  89.944  1.00  0.00           H  
ATOM   4856  HB2 CYS   311     111.190  60.824  87.118  1.00  0.00           H  
ATOM   4857  HB3 CYS   311     112.508  60.013  87.818  1.00  0.00           H  
ATOM   4858  HG  CYS   311     109.440  58.806  87.953  1.00  0.00           H  
ATOM   4859  N   MET   312     113.017  61.754  90.244  1.00  0.00           N  
ATOM   4860  CA  MET   312     113.811  60.493  90.443  1.00  0.00           C  
ATOM   4861  C   MET   312     113.443  59.691  91.667  1.00  0.00           C  
ATOM   4862  O   MET   312     112.763  60.177  92.612  1.00  0.00           O  
ATOM   4863  CB  MET   312     115.269  60.786  90.442  1.00  0.00           C  
ATOM   4864  CG  MET   312     115.805  61.790  89.352  1.00  0.00           C  
ATOM   4865  SD  MET   312     115.156  61.382  87.650  1.00  0.00           S  
ATOM   4866  CE  MET   312     115.467  63.000  86.890  1.00  0.00           C  
ATOM   4867  H   MET   312     113.377  62.690  90.366  1.00  0.00           H  
ATOM   4868  HA  MET   312     113.589  59.887  89.564  1.00  0.00           H  
ATOM   4869  HB2 MET   312     115.555  61.205  91.406  1.00  0.00           H  
ATOM   4870  HB3 MET   312     115.796  59.847  90.270  1.00  0.00           H  
ATOM   4871  HG2 MET   312     115.429  62.790  89.566  1.00  0.00           H  
ATOM   4872  HG3 MET   312     116.894  61.761  89.330  1.00  0.00           H  
ATOM   4873  HE1 MET   312     115.017  63.739  87.553  1.00  0.00           H  
ATOM   4874  HE2 MET   312     116.540  63.168  86.798  1.00  0.00           H  
ATOM   4875  HE3 MET   312     114.976  62.991  85.918  1.00  0.00           H  
ATOM   4876  N   LYS   313     113.816  58.389  91.542  1.00  0.00           N  
ATOM   4877  CA  LYS   313     113.551  57.400  92.705  1.00  0.00           C  
ATOM   4878  C   LYS   313     114.726  56.440  92.952  1.00  0.00           C  
ATOM   4879  O   LYS   313     115.332  56.023  92.013  1.00  0.00           O  
ATOM   4880  CB  LYS   313     112.233  56.565  92.397  1.00  0.00           C  
ATOM   4881  CG  LYS   313     111.820  55.792  93.647  1.00  0.00           C  
ATOM   4882  CD  LYS   313     110.501  54.959  93.613  1.00  0.00           C  
ATOM   4883  CE  LYS   313     110.543  53.835  94.611  1.00  0.00           C  
ATOM   4884  NZ  LYS   313     110.778  54.166  95.987  1.00  0.00           N1+
ATOM   4885  H   LYS   313     114.404  58.119  90.767  1.00  0.00           H  
ATOM   4886  HA  LYS   313     113.384  58.031  93.577  1.00  0.00           H  
ATOM   4887  HB2 LYS   313     111.437  57.186  91.987  1.00  0.00           H  
ATOM   4888  HB3 LYS   313     112.535  55.864  91.620  1.00  0.00           H  
ATOM   4889  HG2 LYS   313     112.597  55.101  93.974  1.00  0.00           H  
ATOM   4890  HG3 LYS   313     111.748  56.594  94.382  1.00  0.00           H  
ATOM   4891  HD2 LYS   313     109.626  55.553  93.878  1.00  0.00           H  
ATOM   4892  HD3 LYS   313     110.325  54.606  92.597  1.00  0.00           H  
ATOM   4893  HE2 LYS   313     109.592  53.306  94.558  1.00  0.00           H  
ATOM   4894  HE3 LYS   313     111.418  53.304  94.234  1.00  0.00           H  
ATOM   4895  HZ1 LYS   313     111.744  54.115  96.277  1.00  0.00           H  
ATOM   4896  HZ2 LYS   313     110.327  55.035  96.236  1.00  0.00           H  
ATOM   4897  HZ3 LYS   313     110.294  53.572  96.645  1.00  0.00           H  
ATOM   4898  N   ASP   314     115.241  56.152  94.153  1.00  0.00           N  
ATOM   4899  CA  ASP   314     114.726  56.641  95.506  1.00  0.00           C  
ATOM   4900  C   ASP   314     115.063  58.137  95.817  1.00  0.00           C  
ATOM   4901  O   ASP   314     116.091  58.597  95.373  1.00  0.00           O  
ATOM   4902  CB  ASP   314     115.174  55.762  96.751  1.00  0.00           C  
ATOM   4903  CG  ASP   314     114.715  54.326  96.492  1.00  0.00           C  
ATOM   4904  OD1 ASP   314     113.545  54.032  96.821  1.00  0.00           O  
ATOM   4905  OD2 ASP   314     115.574  53.553  96.007  1.00  0.00           O1-
ATOM   4906  OXT ASP   314     114.302  58.719  96.627  1.00  0.00           O1-
ATOM   4907  H   ASP   314     115.914  55.399  94.154  1.00  0.00           H  
ATOM   4908  HA  ASP   314     113.645  56.510  95.456  1.00  0.00           H  
ATOM   4909  HB2 ASP   314     116.234  55.831  96.996  1.00  0.00           H  
ATOM   4910  HB3 ASP   314     114.699  56.221  97.618  1.00  0.00           H  
ATOM   4911  N   THR   315      94.527  55.450 105.847  1.00  0.00           N  
ATOM   4912  CA  THR   315      94.816  54.210 105.157  1.00  0.00           C  
ATOM   4913  C   THR   315      95.974  54.357 104.222  1.00  0.00           C  
ATOM   4914  O   THR   315      96.383  55.423 103.765  1.00  0.00           O  
ATOM   4915  CB  THR   315      93.541  53.651 104.517  1.00  0.00           C  
ATOM   4916  CG2 THR   315      93.086  54.342 103.310  1.00  0.00           C  
ATOM   4917  OG1 THR   315      93.718  52.261 104.207  1.00  0.00           O  
ATOM   4918  HA  THR   315      95.014  53.527 105.983  1.00  0.00           H  
ATOM   4919  HB  THR   315      92.783  53.639 105.300  1.00  0.00           H  
ATOM   4920  HG1 THR   315      93.620  51.745 105.011  1.00  0.00           H  
ATOM   4921 HG21 THR   315      93.770  54.185 102.476  1.00  0.00           H  
ATOM   4922 HG22 THR   315      92.087  53.991 103.050  1.00  0.00           H  
ATOM   4923 HG23 THR   315      93.130  55.414 103.502  1.00  0.00           H  
ATOM   4924  H1  THR   315      94.183  56.087 105.143  1.00  0.00           H  
ATOM   4925  H2  THR   315      95.337  55.882 106.270  1.00  0.00           H  
ATOM   4926  H3  THR   315      93.848  55.385 106.592  1.00  0.00           H  
ATOM   4927  N   ASN   316      96.520  53.139 103.879  1.00  0.00           N  
ATOM   4928  CA  ASN   316      97.591  52.988 102.855  1.00  0.00           C  
ATOM   4929  C   ASN   316      97.077  53.514 101.463  1.00  0.00           C  
ATOM   4930  O   ASN   316      95.903  53.658 101.232  1.00  0.00           O  
ATOM   4931  CB  ASN   316      98.036  51.544 102.855  1.00  0.00           C  
ATOM   4932  CG  ASN   316      98.125  50.916 104.277  1.00  0.00           C  
ATOM   4933  ND2 ASN   316      99.071  51.220 105.086  1.00  0.00           N  
ATOM   4934  OD1 ASN   316      97.194  50.205 104.695  1.00  0.00           O  
ATOM   4935  H   ASN   316      96.131  52.286 104.256  1.00  0.00           H  
ATOM   4936  HA  ASN   316      98.383  53.634 103.236  1.00  0.00           H  
ATOM   4937  HB2 ASN   316      97.320  50.921 102.318  1.00  0.00           H  
ATOM   4938  HB3 ASN   316      99.004  51.487 102.358  1.00  0.00           H
[truncated: 1,315,149 more chars]
