# Supplementary material for: Molecular Mechanism of Protein Arginine Deiminase 2: A Study Involving Multiple Microsecond Long Molecular Dynamics Simulations
Source: Biochemistry. 2022 Jun 23;61(13):1286–97. doi: 10.1021/acs.biochem.2c00158 (PMC9260958; doi:10.1021/acs.biochem.2c00158)
Supplement: Supplementary file 2 — bi2c00158_si_002.zip [file bi2c00158_si_002.zip › closest/ps2-07-100w-last-frame.pdb]

ATOM      1  N   ARG     1      54.731  84.567 109.261  1.00  0.00           N  
ATOM      2  CA  ARG     1      54.143  84.203 107.961  1.00  0.00           C  
ATOM      3  C   ARG     1      52.711  83.783 108.104  1.00  0.00           C  
ATOM      4  O   ARG     1      52.437  83.043 109.063  1.00  0.00           O  
ATOM      5  CB  ARG     1      54.968  83.153 107.222  1.00  0.00           C  
ATOM      6  CG  ARG     1      54.317  82.905 105.762  1.00  0.00           C  
ATOM      7  CD  ARG     1      55.285  82.096 104.878  1.00  0.00           C  
ATOM      8  NE  ARG     1      56.595  82.622 104.793  1.00  0.00           N  
ATOM      9  CZ  ARG     1      57.675  82.020 104.470  1.00  0.00           C  
ATOM     10  NH1 ARG     1      57.832  80.736 104.519  1.00  0.00           N1+
ATOM     11  NH2 ARG     1      58.724  82.758 104.234  1.00  0.00           N  
ATOM     12  HA  ARG     1      54.194  85.102 107.347  1.00  0.00           H  
ATOM     13  HB2 ARG     1      56.030  83.384 107.153  1.00  0.00           H  
ATOM     14  HB3 ARG     1      54.878  82.229 107.793  1.00  0.00           H  
ATOM     15  HG2 ARG     1      53.321  82.463 105.801  1.00  0.00           H  
ATOM     16  HG3 ARG     1      54.079  83.882 105.342  1.00  0.00           H  
ATOM     17  HD2 ARG     1      55.384  81.108 105.326  1.00  0.00           H  
ATOM     18  HD3 ARG     1      54.704  82.104 103.956  1.00  0.00           H  
ATOM     19  HE  ARG     1      56.614  83.632 104.778  1.00  0.00           H  
ATOM     20 HH11 ARG     1      57.168  80.198 105.057  1.00  0.00           H  
ATOM     21 HH12 ARG     1      58.792  80.425 104.488  1.00  0.00           H  
ATOM     22 HH21 ARG     1      58.580  83.749 104.101  1.00  0.00           H  
ATOM     23 HH22 ARG     1      59.609  82.308 104.046  1.00  0.00           H  
ATOM     24  H1  ARG     1      54.355  85.475 109.494  1.00  0.00           H  
ATOM     25  H2  ARG     1      55.732  84.692 109.212  1.00  0.00           H  
ATOM     26  H3  ARG     1      54.479  83.908 109.984  1.00  0.00           H  
ATOM     27  N   GLU     2      51.772  84.179 107.240  1.00  0.00           N  
ATOM     28  CA  GLU     2      50.349  83.897 107.438  1.00  0.00           C  
ATOM     29  C   GLU     2      49.593  83.760 106.145  1.00  0.00           C  
ATOM     30  O   GLU     2      49.974  84.413 105.132  1.00  0.00           O  
ATOM     31  CB  GLU     2      49.629  84.951 108.373  1.00  0.00           C  
ATOM     32  CG  GLU     2      49.467  86.288 107.666  1.00  0.00           C  
ATOM     33  CD  GLU     2      50.841  87.018 107.678  1.00  0.00           C  
ATOM     34  OE1 GLU     2      51.017  87.734 106.707  1.00  0.00           O  
ATOM     35  OE2 GLU     2      51.609  87.152 108.680  1.00  0.00           O1-
ATOM     36  H   GLU     2      52.038  84.677 106.403  1.00  0.00           H  
ATOM     37  HA  GLU     2      50.290  82.926 107.929  1.00  0.00           H  
ATOM     38  HB2 GLU     2      48.638  84.552 108.590  1.00  0.00           H  
ATOM     39  HB3 GLU     2      50.159  85.159 109.303  1.00  0.00           H  
ATOM     40  HG2 GLU     2      49.101  86.189 106.644  1.00  0.00           H  
ATOM     41  HG3 GLU     2      48.721  86.873 108.204  1.00  0.00           H  
ATOM     42  N   ARG     3      48.503  83.014 106.051  1.00  0.00           N  
ATOM     43  CA  ARG     3      47.651  82.903 104.862  1.00  0.00           C  
ATOM     44  C   ARG     3      46.462  83.786 105.215  1.00  0.00           C  
ATOM     45  O   ARG     3      45.643  83.442 106.077  1.00  0.00           O  
ATOM     46  CB  ARG     3      47.164  81.511 104.618  1.00  0.00           C  
ATOM     47  CG  ARG     3      46.156  81.434 103.389  1.00  0.00           C  
ATOM     48  CD  ARG     3      45.594  80.026 103.148  1.00  0.00           C  
ATOM     49  NE  ARG     3      44.867  79.996 101.939  1.00  0.00           N  
ATOM     50  CZ  ARG     3      43.753  79.317 101.617  1.00  0.00           C  
ATOM     51  NH1 ARG     3      43.301  78.254 102.148  1.00  0.00           N1+
ATOM     52  NH2 ARG     3      43.033  79.722 100.620  1.00  0.00           N  
ATOM     53  H   ARG     3      48.147  82.405 106.774  1.00  0.00           H  
ATOM     54  HA  ARG     3      48.132  83.296 103.966  1.00  0.00           H  
ATOM     55  HB2 ARG     3      47.985  80.847 104.350  1.00  0.00           H  
ATOM     56  HB3 ARG     3      46.828  81.024 105.534  1.00  0.00           H  
ATOM     57  HG2 ARG     3      45.377  82.196 103.368  1.00  0.00           H  
ATOM     58  HG3 ARG     3      46.761  81.577 102.494  1.00  0.00           H  
ATOM     59  HD2 ARG     3      46.268  79.171 103.200  1.00  0.00           H  
ATOM     60  HD3 ARG     3      44.906  79.733 103.941  1.00  0.00           H  
ATOM     61  HE  ARG     3      45.054  80.788 101.341  1.00  0.00           H  
ATOM     62 HH11 ARG     3      43.798  77.797 102.898  1.00  0.00           H  
ATOM     63 HH12 ARG     3      42.533  77.795 101.679  1.00  0.00           H  
ATOM     64 HH21 ARG     3      43.196  80.659 100.280  1.00  0.00           H  
ATOM     65 HH22 ARG     3      42.358  79.120 100.170  1.00  0.00           H  
ATOM     66  N   THR     4      46.253  84.892 104.472  1.00  0.00           N  
ATOM     67  CA  THR     4      45.091  85.741 104.497  1.00  0.00           C  
ATOM     68  C   THR     4      43.900  84.954 103.950  1.00  0.00           C  
ATOM     69  O   THR     4      43.920  84.665 102.780  1.00  0.00           O  
ATOM     70  CB  THR     4      45.419  87.026 103.694  1.00  0.00           C  
ATOM     71  CG2 THR     4      44.312  88.149 103.735  1.00  0.00           C  
ATOM     72  OG1 THR     4      46.661  87.527 104.241  1.00  0.00           O  
ATOM     73  H   THR     4      46.915  85.021 103.720  1.00  0.00           H  
ATOM     74  HA  THR     4      44.871  85.971 105.540  1.00  0.00           H  
ATOM     75  HB  THR     4      45.585  86.903 102.624  1.00  0.00           H  
ATOM     76  HG1 THR     4      47.419  87.205 103.747  1.00  0.00           H  
ATOM     77 HG21 THR     4      43.524  87.939 103.011  1.00  0.00           H  
ATOM     78 HG22 THR     4      43.813  88.221 104.702  1.00  0.00           H  
ATOM     79 HG23 THR     4      44.891  89.047 103.524  1.00  0.00           H  
ATOM     80  N   VAL     5      42.853  84.717 104.739  1.00  0.00           N  
ATOM     81  CA  VAL     5      41.560  84.169 104.333  1.00  0.00           C  
ATOM     82  C   VAL     5      40.433  85.096 104.814  1.00  0.00           C  
ATOM     83  O   VAL     5      40.656  85.929 105.722  1.00  0.00           O  
ATOM     84  CB  VAL     5      41.501  82.785 105.002  1.00  0.00           C  
ATOM     85  CG1 VAL     5      42.583  81.802 104.494  1.00  0.00           C  
ATOM     86  CG2 VAL     5      41.519  82.720 106.615  1.00  0.00           C  
ATOM     87  H   VAL     5      43.038  84.925 105.710  1.00  0.00           H  
ATOM     88  HA  VAL     5      41.416  84.026 103.262  1.00  0.00           H  
ATOM     89  HB  VAL     5      40.632  82.270 104.591  1.00  0.00           H  
ATOM     90 HG11 VAL     5      42.157  80.888 104.908  1.00  0.00           H  
ATOM     91 HG12 VAL     5      42.487  81.686 103.414  1.00  0.00           H  
ATOM     92 HG13 VAL     5      43.546  81.898 104.995  1.00  0.00           H  
ATOM     93 HG21 VAL     5      41.651  81.738 107.071  1.00  0.00           H  
ATOM     94 HG22 VAL     5      42.191  83.516 106.935  1.00  0.00           H  
ATOM     95 HG23 VAL     5      40.573  83.087 107.014  1.00  0.00           H  
ATOM     96  N   ARG     6      39.164  84.815 104.414  1.00  0.00           N  
ATOM     97  CA  ARG     6      37.921  85.516 104.839  1.00  0.00           C  
ATOM     98  C   ARG     6      37.020  84.468 105.450  1.00  0.00           C  
ATOM     99  O   ARG     6      36.680  83.538 104.678  1.00  0.00           O  
ATOM    100  CB  ARG     6      37.191  86.354 103.775  1.00  0.00           C  
ATOM    101  CG  ARG     6      38.124  87.334 103.043  1.00  0.00           C  
ATOM    102  CD  ARG     6      38.241  88.726 103.706  1.00  0.00           C  
ATOM    103  NE  ARG     6      39.178  89.437 102.983  1.00  0.00           N  
ATOM    104  CZ  ARG     6      39.665  90.605 103.305  1.00  0.00           C  
ATOM    105  NH1 ARG     6      39.207  91.299 104.266  1.00  0.00           N1+
ATOM    106  NH2 ARG     6      40.560  91.036 102.470  1.00  0.00           N  
ATOM    107  H   ARG     6      39.003  84.006 103.831  1.00  0.00           H  
ATOM    108  HA  ARG     6      38.222  86.163 105.663  1.00  0.00           H  
ATOM    109  HB2 ARG     6      36.828  85.661 103.016  1.00  0.00           H  
ATOM    110  HB3 ARG     6      36.300  86.823 104.191  1.00  0.00           H  
ATOM    111  HG2 ARG     6      39.101  86.850 103.037  1.00  0.00           H  
ATOM    112  HG3 ARG     6      37.679  87.473 102.058  1.00  0.00           H  
ATOM    113  HD2 ARG     6      37.317  89.289 103.841  1.00  0.00           H  
ATOM    114  HD3 ARG     6      38.562  88.410 104.698  1.00  0.00           H  
ATOM    115  HE  ARG     6      39.736  88.873 102.358  1.00  0.00           H  
ATOM    116 HH11 ARG     6      38.568  90.909 104.943  1.00  0.00           H  
ATOM    117 HH12 ARG     6      39.588  92.234 104.317  1.00  0.00           H  
ATOM    118 HH21 ARG     6      40.957  90.462 101.740  1.00  0.00           H  
ATOM    119 HH22 ARG     6      40.990  91.944 102.579  1.00  0.00           H  
ATOM    120  N   LEU     7      36.581  84.686 106.702  1.00  0.00           N  
ATOM    121  CA  LEU     7      35.597  83.877 107.369  1.00  0.00           C  
ATOM    122  C   LEU     7      34.254  83.761 106.626  1.00  0.00           C  
ATOM    123  O   LEU     7      33.573  84.740 106.346  1.00  0.00           O  
ATOM    124  CB  LEU     7      35.499  84.245 108.944  1.00  0.00           C  
ATOM    125  CG  LEU     7      36.982  84.240 109.538  1.00  0.00           C  
ATOM    126  CD1 LEU     7      36.803  84.566 110.994  1.00  0.00           C  
ATOM    127  CD2 LEU     7      37.648  82.858 109.353  1.00  0.00           C  
ATOM    128  H   LEU     7      36.881  85.540 107.149  1.00  0.00           H  
ATOM    129  HA  LEU     7      36.033  82.879 107.334  1.00  0.00           H  
ATOM    130  HB2 LEU     7      35.089  85.249 109.053  1.00  0.00           H  
ATOM    131  HB3 LEU     7      34.875  83.541 109.493  1.00  0.00           H  
ATOM    132  HG  LEU     7      37.564  85.030 109.064  1.00  0.00           H  
ATOM    133 HD11 LEU     7      36.190  85.459 111.120  1.00  0.00           H  
ATOM    134 HD12 LEU     7      36.310  83.721 111.474  1.00  0.00           H  
ATOM    135 HD13 LEU     7      37.787  84.691 111.446  1.00  0.00           H  
ATOM    136 HD21 LEU     7      38.475  82.728 110.050  1.00  0.00           H  
ATOM    137 HD22 LEU     7      36.911  82.069 109.504  1.00  0.00           H  
ATOM    138 HD23 LEU     7      38.057  82.722 108.352  1.00  0.00           H  
ATOM    139  N   GLN     8      33.885  82.506 106.276  1.00  0.00           N  
ATOM    140  CA  GLN     8      32.674  82.090 105.608  1.00  0.00           C  
ATOM    141  C   GLN     8      31.431  82.251 106.512  1.00  0.00           C  
ATOM    142  O   GLN     8      31.305  81.535 107.561  1.00  0.00           O  
ATOM    143  CB  GLN     8      32.824  80.596 105.117  1.00  0.00           C  
ATOM    144  CG  GLN     8      33.817  80.557 103.898  1.00  0.00           C  
ATOM    145  CD  GLN     8      33.234  80.939 102.520  1.00  0.00           C  
ATOM    146  NE2 GLN     8      33.871  80.530 101.431  1.00  0.00           N  
ATOM    147  OE1 GLN     8      32.131  81.475 102.424  1.00  0.00           O  
ATOM    148  H   GLN     8      34.509  81.799 106.637  1.00  0.00           H  
ATOM    149  HA  GLN     8      32.528  82.695 104.714  1.00  0.00           H  
ATOM    150  HB2 GLN     8      33.170  79.987 105.953  1.00  0.00           H  
ATOM    151  HB3 GLN     8      31.865  80.173 104.817  1.00  0.00           H  
ATOM    152  HG2 GLN     8      34.640  81.232 104.129  1.00  0.00           H  
ATOM    153  HG3 GLN     8      34.258  79.564 103.811  1.00  0.00           H  
ATOM    154 HE21 GLN     8      33.354  80.631 100.569  1.00  0.00           H  
ATOM    155 HE22 GLN     8      34.742  80.023 101.490  1.00  0.00           H  
ATOM    156  N   TYR     9      30.436  82.898 105.954  1.00  0.00           N  
ATOM    157  CA  TYR     9      29.127  83.111 106.605  1.00  0.00           C  
ATOM    158  C   TYR     9      28.322  81.861 106.716  1.00  0.00           C  
ATOM    159  O   TYR     9      28.098  81.113 105.755  1.00  0.00           O  
ATOM    160  CB  TYR     9      28.379  84.186 105.906  1.00  0.00           C  
ATOM    161  CG  TYR     9      28.584  85.610 106.542  1.00  0.00           C  
ATOM    162  CD1 TYR     9      29.800  86.306 106.334  1.00  0.00           C  
ATOM    163  CD2 TYR     9      27.668  86.074 107.506  1.00  0.00           C  
ATOM    164  CE1 TYR     9      30.105  87.475 107.026  1.00  0.00           C  
ATOM    165  CE2 TYR     9      27.935  87.244 108.147  1.00  0.00           C  
ATOM    166  CZ  TYR     9      29.111  87.961 107.940  1.00  0.00           C  
ATOM    167  OH  TYR     9      29.174  89.194 108.436  1.00  0.00           O  
ATOM    168  H   TYR     9      30.542  83.283 105.026  1.00  0.00           H  
ATOM    169  HA  TYR     9      29.461  83.422 107.595  1.00  0.00           H  
ATOM    170  HB2 TYR     9      28.590  84.321 104.845  1.00  0.00           H  
ATOM    171  HB3 TYR     9      27.305  84.000 105.928  1.00  0.00           H  
ATOM    172  HD1 TYR     9      30.544  85.844 105.702  1.00  0.00           H  
ATOM    173  HD2 TYR     9      26.745  85.522 107.599  1.00  0.00           H  
ATOM    174  HE1 TYR     9      31.033  88.015 106.909  1.00  0.00           H  
ATOM    175  HE2 TYR     9      27.145  87.540 108.821  1.00  0.00           H  
ATOM    176  HH  TYR     9      29.986  89.631 108.167  1.00  0.00           H  
ATOM    177  N   GLY    10      27.699  81.638 107.900  1.00  0.00           N  
ATOM    178  CA  GLY    10      27.248  80.319 108.420  1.00  0.00           C  
ATOM    179  C   GLY    10      28.288  79.446 109.138  1.00  0.00           C  
ATOM    180  O   GLY    10      27.890  78.581 109.943  1.00  0.00           O  
ATOM    181  H   GLY    10      27.830  82.327 108.627  1.00  0.00           H  
ATOM    182  HA2 GLY    10      26.303  80.509 108.929  1.00  0.00           H  
ATOM    183  HA3 GLY    10      27.086  79.731 107.517  1.00  0.00           H  
ATOM    184  N   SER    11      29.553  79.582 108.854  1.00  0.00           N  
ATOM    185  CA  SER    11      30.689  78.718 109.219  1.00  0.00           C  
ATOM    186  C   SER    11      30.522  77.208 108.973  1.00  0.00           C  
ATOM    187  O   SER    11      31.172  76.406 109.711  1.00  0.00           O  
ATOM    188  CB  SER    11      31.293  79.091 110.595  1.00  0.00           C  
ATOM    189  OG  SER    11      30.480  78.668 111.666  1.00  0.00           O  
ATOM    190  H   SER    11      29.679  80.274 108.130  1.00  0.00           H  
ATOM    191  HA  SER    11      31.419  79.074 108.492  1.00  0.00           H  
ATOM    192  HB2 SER    11      32.293  78.693 110.768  1.00  0.00           H  
ATOM    193  HB3 SER    11      31.351  80.174 110.705  1.00  0.00           H  
ATOM    194  HG  SER    11      29.767  79.310 111.653  1.00  0.00           H  
ATOM    195  N   ALA    12      29.662  76.728 108.022  1.00  0.00           N  
ATOM    196  CA  ALA    12      29.645  75.390 107.595  1.00  0.00           C  
ATOM    197  C   ALA    12      30.834  74.950 106.731  1.00  0.00           C  
ATOM    198  O   ALA    12      31.141  73.775 106.583  1.00  0.00           O  
ATOM    199  CB  ALA    12      28.403  75.104 106.642  1.00  0.00           C  
ATOM    200  H   ALA    12      29.019  77.364 107.573  1.00  0.00           H  
ATOM    201  HA  ALA    12      29.618  74.708 108.445  1.00  0.00           H  
ATOM    202  HB1 ALA    12      28.534  74.150 106.132  1.00  0.00           H  
ATOM    203  HB2 ALA    12      27.412  75.206 107.085  1.00  0.00           H  
ATOM    204  HB3 ALA    12      28.409  75.893 105.890  1.00  0.00           H  
ATOM    205  N   VAL    13      31.591  75.846 106.072  1.00  0.00           N  
ATOM    206  CA  VAL    13      32.782  75.643 105.286  1.00  0.00           C  
ATOM    207  C   VAL    13      33.906  75.087 106.098  1.00  0.00           C  
ATOM    208  O   VAL    13      34.016  75.370 107.347  1.00  0.00           O  
ATOM    209  CB  VAL    13      33.128  76.872 104.412  1.00  0.00           C  
ATOM    210  CG1 VAL    13      34.303  76.552 103.400  1.00  0.00           C  
ATOM    211  CG2 VAL    13      31.876  77.403 103.693  1.00  0.00           C  
ATOM    212  H   VAL    13      31.203  76.764 106.236  1.00  0.00           H  
ATOM    213  HA  VAL    13      32.510  74.803 104.648  1.00  0.00           H  
ATOM    214  HB  VAL    13      33.521  77.658 105.056  1.00  0.00           H  
ATOM    215 HG11 VAL    13      34.372  77.384 102.700  1.00  0.00           H  
ATOM    216 HG12 VAL    13      35.150  76.413 104.071  1.00  0.00           H  
ATOM    217 HG13 VAL    13      34.126  75.583 102.932  1.00  0.00           H  
ATOM    218 HG21 VAL    13      31.065  77.691 104.363  1.00  0.00           H  
ATOM    219 HG22 VAL    13      32.163  78.260 103.084  1.00  0.00           H  
ATOM    220 HG23 VAL    13      31.446  76.654 103.029  1.00  0.00           H  
ATOM    221  N   GLU    14      34.709  74.162 105.491  1.00  0.00           N  
ATOM    222  CA  GLU    14      35.910  73.522 106.051  1.00  0.00           C  
ATOM    223  C   GLU    14      37.053  73.732 105.124  1.00  0.00           C  
ATOM    224  O   GLU    14      37.022  73.595 103.895  1.00  0.00           O  
ATOM    225  CB  GLU    14      35.604  71.964 106.136  1.00  0.00           C  
ATOM    226  CG  GLU    14      36.865  71.286 106.596  1.00  0.00           C  
ATOM    227  CD  GLU    14      36.664  69.809 106.886  1.00  0.00           C  
ATOM    228  OE1 GLU    14      37.243  69.276 107.790  1.00  0.00           O  
ATOM    229  OE2 GLU    14      35.811  69.226 106.170  1.00  0.00           O1-
ATOM    230  H   GLU    14      34.503  73.933 104.530  1.00  0.00           H  
ATOM    231  HA  GLU    14      36.132  73.885 107.055  1.00  0.00           H  
ATOM    232  HB2 GLU    14      34.824  71.772 106.873  1.00  0.00           H  
ATOM    233  HB3 GLU    14      35.293  71.662 105.136  1.00  0.00           H  
ATOM    234  HG2 GLU    14      37.629  71.300 105.818  1.00  0.00           H  
ATOM    235  HG3 GLU    14      37.214  71.809 107.487  1.00  0.00           H  
ATOM    236  N   ALA    15      38.140  74.245 105.761  1.00  0.00           N  
ATOM    237  CA  ALA    15      39.422  74.535 105.153  1.00  0.00           C  
ATOM    238  C   ALA    15      40.649  73.776 105.721  1.00  0.00           C  
ATOM    239  O   ALA    15      40.915  73.850 106.915  1.00  0.00           O  
ATOM    240  CB  ALA    15      39.739  76.023 105.283  1.00  0.00           C  
ATOM    241  H   ALA    15      37.972  74.516 106.719  1.00  0.00           H  
ATOM    242  HA  ALA    15      39.384  74.275 104.095  1.00  0.00           H  
ATOM    243  HB1 ALA    15      38.929  76.566 104.797  1.00  0.00           H  
ATOM    244  HB2 ALA    15      39.909  76.212 106.343  1.00  0.00           H  
ATOM    245  HB3 ALA    15      40.676  76.385 104.858  1.00  0.00           H  
ATOM    246  N   VAL    16      41.430  73.309 104.839  1.00  0.00           N  
ATOM    247  CA  VAL    16      42.718  72.690 105.309  1.00  0.00           C  
ATOM    248  C   VAL    16      43.642  73.815 105.871  1.00  0.00           C  
ATOM    249  O   VAL    16      44.052  74.771 105.205  1.00  0.00           O  
ATOM    250  CB  VAL    16      43.398  71.930 104.183  1.00  0.00           C  
ATOM    251  CG1 VAL    16      44.854  71.601 104.489  1.00  0.00           C  
ATOM    252  CG2 VAL    16      42.676  70.539 104.019  1.00  0.00           C  
ATOM    253  H   VAL    16      41.391  73.653 103.891  1.00  0.00           H  
ATOM    254  HA  VAL    16      42.563  72.053 106.180  1.00  0.00           H  
ATOM    255  HB  VAL    16      43.301  72.576 103.310  1.00  0.00           H  
ATOM    256 HG11 VAL    16      45.459  72.500 104.613  1.00  0.00           H  
ATOM    257 HG12 VAL    16      44.923  70.956 105.365  1.00  0.00           H  
ATOM    258 HG13 VAL    16      45.354  71.021 103.714  1.00  0.00           H  
ATOM    259 HG21 VAL    16      42.739  69.921 104.915  1.00  0.00           H  
ATOM    260 HG22 VAL    16      41.651  70.776 103.734  1.00  0.00           H  
ATOM    261 HG23 VAL    16      43.012  70.060 103.099  1.00  0.00           H  
ATOM    262  N   TYR    17      44.049  73.643 107.169  1.00  0.00           N  
ATOM    263  CA  TYR    17      45.156  74.377 107.739  1.00  0.00           C  
ATOM    264  C   TYR    17      46.522  73.736 107.451  1.00  0.00           C  
ATOM    265  O   TYR    17      46.581  72.489 107.346  1.00  0.00           O  
ATOM    266  CB  TYR    17      44.985  74.423 109.309  1.00  0.00           C  
ATOM    267  CG  TYR    17      45.863  75.327 110.172  1.00  0.00           C  
ATOM    268  CD1 TYR    17      47.219  74.959 110.315  1.00  0.00           C  
ATOM    269  CD2 TYR    17      45.386  76.512 110.777  1.00  0.00           C  
ATOM    270  CE1 TYR    17      48.077  75.786 111.052  1.00  0.00           C  
ATOM    271  CE2 TYR    17      46.210  77.297 111.536  1.00  0.00           C  
ATOM    272  CZ  TYR    17      47.575  76.941 111.595  1.00  0.00           C  
ATOM    273  OH  TYR    17      48.433  77.815 112.178  1.00  0.00           O  
ATOM    274  H   TYR    17      43.654  72.886 107.708  1.00  0.00           H  
ATOM    275  HA  TYR    17      45.049  75.377 107.317  1.00  0.00           H  
ATOM    276  HB2 TYR    17      43.974  74.811 109.435  1.00  0.00           H  
ATOM    277  HB3 TYR    17      44.970  73.433 109.764  1.00  0.00           H  
ATOM    278  HD1 TYR    17      47.582  74.055 109.849  1.00  0.00           H  
ATOM    279  HD2 TYR    17      44.359  76.811 110.629  1.00  0.00           H  
ATOM    280  HE1 TYR    17      49.147  75.664 110.965  1.00  0.00           H  
ATOM    281  HE2 TYR    17      45.814  78.185 112.007  1.00  0.00           H  
ATOM    282  HH  TYR    17      49.179  77.834 111.574  1.00  0.00           H  
ATOM    283  N   VAL    18      47.590  74.464 107.289  1.00  0.00           N  
ATOM    284  CA  VAL    18      48.958  73.944 107.045  1.00  0.00           C  
ATOM    285  C   VAL    18      49.922  74.349 108.167  1.00  0.00           C  
ATOM    286  O   VAL    18      50.135  75.503 108.491  1.00  0.00           O  
ATOM    287  CB  VAL    18      49.474  74.392 105.574  1.00  0.00           C  
ATOM    288  CG1 VAL    18      50.944  73.930 105.549  1.00  0.00           C  
ATOM    289  CG2 VAL    18      48.637  73.690 104.521  1.00  0.00           C  
ATOM    290  H   VAL    18      47.411  75.455 107.368  1.00  0.00           H  
ATOM    291  HA  VAL    18      48.882  72.859 107.122  1.00  0.00           H  
ATOM    292  HB  VAL    18      49.438  75.466 105.396  1.00  0.00           H  
ATOM    293 HG11 VAL    18      51.113  72.885 105.810  1.00  0.00           H  
ATOM    294 HG12 VAL    18      51.267  74.155 104.532  1.00  0.00           H  
ATOM    295 HG13 VAL    18      51.715  74.487 106.079  1.00  0.00           H  
ATOM    296 HG21 VAL    18      48.790  72.622 104.676  1.00  0.00           H  
ATOM    297 HG22 VAL    18      47.601  73.983 104.689  1.00  0.00           H  
ATOM    298 HG23 VAL    18      48.934  73.934 103.501  1.00  0.00           H  
ATOM    299  N   LEU    19      50.562  73.351 108.753  1.00  0.00           N  
ATOM    300  CA  LEU    19      51.550  73.552 109.870  1.00  0.00           C  
ATOM    301  C   LEU    19      52.792  74.377 109.358  1.00  0.00           C  
ATOM    302  O   LEU    19      53.423  74.028 108.403  1.00  0.00           O  
ATOM    303  CB  LEU    19      52.036  72.319 110.545  1.00  0.00           C  
ATOM    304  CG  LEU    19      51.106  71.183 110.979  1.00  0.00           C  
ATOM    305  CD1 LEU    19      51.993  70.459 112.034  1.00  0.00           C  
ATOM    306  CD2 LEU    19      49.787  71.617 111.568  1.00  0.00           C  
ATOM    307  H   LEU    19      50.366  72.373 108.596  1.00  0.00           H  
ATOM    308  HA  LEU    19      51.099  74.207 110.616  1.00  0.00           H  
ATOM    309  HB2 LEU    19      52.766  71.937 109.832  1.00  0.00           H  
ATOM    310  HB3 LEU    19      52.449  72.728 111.467  1.00  0.00           H  
ATOM    311  HG  LEU    19      51.038  70.599 110.061  1.00  0.00           H  
ATOM    312 HD11 LEU    19      52.908  70.015 111.641  1.00  0.00           H  
ATOM    313 HD12 LEU    19      52.336  71.124 112.826  1.00  0.00           H  
ATOM    314 HD13 LEU    19      51.456  69.606 112.450  1.00  0.00           H  
ATOM    315 HD21 LEU    19      49.133  70.748 111.641  1.00  0.00           H  
ATOM    316 HD22 LEU    19      50.018  72.111 112.512  1.00  0.00           H  
ATOM    317 HD23 LEU    19      49.320  72.325 110.884  1.00  0.00           H  
ATOM    318  N   GLY    20      53.207  75.339 110.175  1.00  0.00           N  
ATOM    319  CA  GLY    20      54.287  76.278 109.926  1.00  0.00           C  
ATOM    320  C   GLY    20      53.796  77.492 109.065  1.00  0.00           C  
ATOM    321  O   GLY    20      54.554  78.059 108.321  1.00  0.00           O  
ATOM    322  H   GLY    20      52.699  75.403 111.046  1.00  0.00           H  
ATOM    323  HA2 GLY    20      54.589  76.655 110.903  1.00  0.00           H  
ATOM    324  HA3 GLY    20      55.111  75.809 109.388  1.00  0.00           H  
ATOM    325  N   THR    21      52.525  77.902 109.292  1.00  0.00           N  
ATOM    326  CA  THR    21      51.923  79.180 108.836  1.00  0.00           C  
ATOM    327  C   THR    21      50.619  79.416 109.672  1.00  0.00           C  
ATOM    328  O   THR    21      49.919  78.438 109.914  1.00  0.00           O  
ATOM    329  CB  THR    21      51.617  79.131 107.329  1.00  0.00           C  
ATOM    330  CG2 THR    21      50.828  80.286 106.745  1.00  0.00           C  
ATOM    331  OG1 THR    21      52.919  79.327 106.714  1.00  0.00           O  
ATOM    332  H   THR    21      51.880  77.304 109.787  1.00  0.00           H  
ATOM    333  HA  THR    21      52.592  80.025 109.000  1.00  0.00           H  
ATOM    334  HB  THR    21      51.273  78.154 106.990  1.00  0.00           H  
ATOM    335  HG1 THR    21      53.614  78.864 107.187  1.00  0.00           H  
ATOM    336 HG21 THR    21      51.337  81.245 106.837  1.00  0.00           H  
ATOM    337 HG22 THR    21      50.671  80.037 105.696  1.00  0.00           H  
ATOM    338 HG23 THR    21      49.799  80.261 107.105  1.00  0.00           H  
ATOM    339  N   TYR    22      50.456  80.657 110.108  1.00  0.00           N  
ATOM    340  CA  TYR    22      49.245  81.203 110.646  1.00  0.00           C  
ATOM    341  C   TYR    22      48.048  81.134 109.674  1.00  0.00           C  
ATOM    342  O   TYR    22      48.249  81.124 108.448  1.00  0.00           O  
ATOM    343  CB  TYR    22      49.260  82.468 111.470  1.00  0.00           C  
ATOM    344  CG  TYR    22      50.507  82.516 112.428  1.00  0.00           C  
ATOM    345  CD1 TYR    22      50.781  81.494 113.386  1.00  0.00           C  
ATOM    346  CD2 TYR    22      51.256  83.652 112.353  1.00  0.00           C  
ATOM    347  CE1 TYR    22      51.840  81.656 114.331  1.00  0.00           C  
ATOM    348  CE2 TYR    22      52.343  83.835 113.248  1.00  0.00           C  
ATOM    349  CZ  TYR    22      52.633  82.834 114.197  1.00  0.00           C  
ATOM    350  OH  TYR    22      53.623  82.926 115.145  1.00  0.00           O  
ATOM    351  H   TYR    22      51.220  81.272 109.868  1.00  0.00           H  
ATOM    352  HA  TYR    22      49.001  80.393 111.334  1.00  0.00           H  
ATOM    353  HB2 TYR    22      49.237  83.337 110.813  1.00  0.00           H  
ATOM    354  HB3 TYR    22      48.351  82.607 112.055  1.00  0.00           H  
ATOM    355  HD1 TYR    22      50.113  80.649 113.457  1.00  0.00           H  
ATOM    356  HD2 TYR    22      51.026  84.459 111.673  1.00  0.00           H  
ATOM    357  HE1 TYR    22      51.910  80.862 115.060  1.00  0.00           H  
ATOM    358  HE2 TYR    22      52.935  84.731 113.135  1.00  0.00           H  
ATOM    359  HH  TYR    22      53.705  82.105 115.637  1.00  0.00           H  
ATOM    360  N   LEU    23      46.847  81.226 110.223  1.00  0.00           N  
ATOM    361  CA  LEU    23      45.755  81.797 109.400  1.00  0.00           C  
ATOM    362  C   LEU    23      45.558  83.180 109.875  1.00  0.00           C  
ATOM    363  O   LEU    23      45.661  83.410 111.038  1.00  0.00           O  
ATOM    364  CB  LEU    23      44.486  81.012 109.502  1.00  0.00           C  
ATOM    365  CG  LEU    23      44.583  79.573 109.041  1.00  0.00           C  
ATOM    366  CD1 LEU    23      43.224  78.886 109.129  1.00  0.00           C  
ATOM    367  CD2 LEU    23      45.029  79.596 107.600  1.00  0.00           C  
ATOM    368  H   LEU    23      46.846  81.309 111.229  1.00  0.00           H  
ATOM    369  HA  LEU    23      46.006  81.879 108.343  1.00  0.00           H  
ATOM    370  HB2 LEU    23      44.101  81.018 110.522  1.00  0.00           H  
ATOM    371  HB3 LEU    23      43.674  81.463 108.932  1.00  0.00           H  
ATOM    372  HG  LEU    23      45.368  79.089 109.622  1.00  0.00           H  
ATOM    373 HD11 LEU    23      42.976  78.686 110.171  1.00  0.00           H  
ATOM    374 HD12 LEU    23      42.503  79.490 108.579  1.00  0.00           H  
ATOM    375 HD13 LEU    23      43.155  77.945 108.583  1.00  0.00           H  
ATOM    376 HD21 LEU    23      44.293  80.285 107.185  1.00  0.00           H  
ATOM    377 HD22 LEU    23      46.057  79.929 107.454  1.00  0.00           H  
ATOM    378 HD23 LEU    23      44.846  78.598 107.201  1.00  0.00           H  
ATOM    379  N   TRP    24      45.030  84.050 108.981  1.00  0.00           N  
ATOM    380  CA  TRP    24      44.893  85.485 109.381  1.00  0.00           C  
ATOM    381  C   TRP    24      43.807  86.192 108.694  1.00  0.00           C  
ATOM    382  O   TRP    24      43.595  85.963 107.500  1.00  0.00           O  
ATOM    383  CB  TRP    24      46.226  86.229 109.006  1.00  0.00           C  
ATOM    384  CG  TRP    24      46.210  87.784 109.250  1.00  0.00           C  
ATOM    385  CD1 TRP    24      46.827  88.372 110.277  1.00  0.00           C  
ATOM    386  CD2 TRP    24      45.692  88.907 108.438  1.00  0.00           C  
ATOM    387  CE2 TRP    24      45.906  90.142 109.195  1.00  0.00           C  
ATOM    388  CE3 TRP    24      45.059  88.989 107.166  1.00  0.00           C  
ATOM    389  NE1 TRP    24      46.600  89.758 110.324  1.00  0.00           N  
ATOM    390  CZ2 TRP    24      45.542  91.348 108.799  1.00  0.00           C  
ATOM    391  CZ3 TRP    24      44.559  90.287 106.808  1.00  0.00           C  
ATOM    392  CH2 TRP    24      44.839  91.410 107.546  1.00  0.00           C  
ATOM    393  H   TRP    24      44.987  83.665 108.049  1.00  0.00           H  
ATOM    394  HA  TRP    24      44.707  85.506 110.455  1.00  0.00           H  
ATOM    395  HB2 TRP    24      47.021  85.770 109.594  1.00  0.00           H  
ATOM    396  HB3 TRP    24      46.602  86.074 107.994  1.00  0.00           H  
ATOM    397  HD1 TRP    24      47.388  87.848 111.036  1.00  0.00           H  
ATOM    398  HE1 TRP    24      46.806  90.344 111.120  1.00  0.00           H  
ATOM    399  HE3 TRP    24      45.025  88.172 106.461  1.00  0.00           H  
ATOM    400  HZ2 TRP    24      45.551  92.189 109.476  1.00  0.00           H  
ATOM    401  HZ3 TRP    24      44.108  90.395 105.833  1.00  0.00           H  
ATOM    402  HH2 TRP    24      44.512  92.404 107.276  1.00  0.00           H  
ATOM    403  N   THR    25      43.123  87.086 109.444  1.00  0.00           N  
ATOM    404  CA  THR    25      41.874  87.675 108.865  1.00  0.00           C  
ATOM    405  C   THR    25      41.400  88.994 109.536  1.00  0.00           C  
ATOM    406  O   THR    25      41.688  89.347 110.683  1.00  0.00           O  
ATOM    407  CB  THR    25      40.685  86.680 108.825  1.00  0.00           C  
ATOM    408  CG2 THR    25      40.027  86.448 110.267  1.00  0.00           C  
ATOM    409  OG1 THR    25      39.656  87.118 107.902  1.00  0.00           O  
ATOM    410  H   THR    25      43.445  87.136 110.400  1.00  0.00           H  
ATOM    411  HA  THR    25      42.027  87.845 107.800  1.00  0.00           H  
ATOM    412  HB  THR    25      41.102  85.701 108.591  1.00  0.00           H  
ATOM    413  HG1 THR    25      39.982  86.783 107.063  1.00  0.00           H  
ATOM    414 HG21 THR    25      40.816  86.004 110.874  1.00  0.00           H  
ATOM    415 HG22 THR    25      39.850  87.324 110.892  1.00  0.00           H  
ATOM    416 HG23 THR    25      39.221  85.714 110.268  1.00  0.00           H  
ATOM    417  N   ASP    26      40.761  89.829 108.768  1.00  0.00           N  
ATOM    418  CA  ASP    26      40.070  91.010 109.244  1.00  0.00           C  
ATOM    419  C   ASP    26      38.637  90.837 109.742  1.00  0.00           C  
ATOM    420  O   ASP    26      37.758  90.384 108.977  1.00  0.00           O  
ATOM    421  CB  ASP    26      40.034  91.981 108.009  1.00  0.00           C  
ATOM    422  CG  ASP    26      39.618  93.458 108.421  1.00  0.00           C  
ATOM    423  OD1 ASP    26      38.873  93.666 109.382  1.00  0.00           O  
ATOM    424  OD2 ASP    26      39.803  94.361 107.529  1.00  0.00           O1-
ATOM    425  H   ASP    26      40.568  89.573 107.810  1.00  0.00           H  
ATOM    426  HA  ASP    26      40.625  91.542 110.017  1.00  0.00           H  
ATOM    427  HB2 ASP    26      41.022  92.056 107.556  1.00  0.00           H  
ATOM    428  HB3 ASP    26      39.321  91.673 107.244  1.00  0.00           H  
ATOM    429  N   VAL    27      38.365  91.044 111.018  1.00  0.00           N  
ATOM    430  CA  VAL    27      37.087  90.757 111.657  1.00  0.00           C  
ATOM    431  C   VAL    27      36.058  91.962 111.517  1.00  0.00           C  
ATOM    432  O   VAL    27      34.835  91.731 111.698  1.00  0.00           O  
ATOM    433  CB  VAL    27      37.364  90.543 113.231  1.00  0.00           C  
ATOM    434  CG1 VAL    27      36.194  90.758 114.200  1.00  0.00           C  
ATOM    435  CG2 VAL    27      37.735  88.997 113.408  1.00  0.00           C  
ATOM    436  H   VAL    27      39.013  91.604 111.553  1.00  0.00           H  
ATOM    437  HA  VAL    27      36.519  89.966 111.167  1.00  0.00           H  
ATOM    438  HB  VAL    27      38.199  91.150 113.581  1.00  0.00           H  
ATOM    439 HG11 VAL    27      35.372  90.114 113.888  1.00  0.00           H  
ATOM    440 HG12 VAL    27      36.544  90.576 115.216  1.00  0.00           H  
ATOM    441 HG13 VAL    27      35.842  91.785 114.099  1.00  0.00           H  
ATOM    442 HG21 VAL    27      37.608  88.652 114.434  1.00  0.00           H  
ATOM    443 HG22 VAL    27      37.156  88.385 112.716  1.00  0.00           H  
ATOM    444 HG23 VAL    27      38.770  88.891 113.083  1.00  0.00           H  
ATOM    445  N   TYR    28      36.558  93.163 111.447  1.00  0.00           N  
ATOM    446  CA  TYR    28      35.798  94.394 111.292  1.00  0.00           C  
ATOM    447  C   TYR    28      35.205  94.441 109.904  1.00  0.00           C  
ATOM    448  O   TYR    28      34.003  94.653 109.751  1.00  0.00           O  
ATOM    449  CB  TYR    28      36.684  95.692 111.665  1.00  0.00           C  
ATOM    450  CG  TYR    28      36.119  97.028 111.187  1.00  0.00           C  
ATOM    451  CD1 TYR    28      36.275  97.487 109.875  1.00  0.00           C  
ATOM    452  CD2 TYR    28      35.448  97.875 112.129  1.00  0.00           C  
ATOM    453  CE1 TYR    28      35.699  98.734 109.509  1.00  0.00           C  
ATOM    454  CE2 TYR    28      35.032  99.137 111.807  1.00  0.00           C  
ATOM    455  CZ  TYR    28      35.081  99.556 110.471  1.00  0.00           C  
ATOM    456  OH  TYR    28      34.482 100.724 110.144  1.00  0.00           O  
ATOM    457  H   TYR    28      37.562  93.267 111.454  1.00  0.00           H  
ATOM    458  HA  TYR    28      34.895  94.407 111.902  1.00  0.00           H  
ATOM    459  HB2 TYR    28      36.784  95.684 112.750  1.00  0.00           H  
ATOM    460  HB3 TYR    28      37.658  95.615 111.183  1.00  0.00           H  
ATOM    461  HD1 TYR    28      36.932  96.894 109.255  1.00  0.00           H  
ATOM    462  HD2 TYR    28      35.224  97.425 113.085  1.00  0.00           H  
ATOM    463  HE1 TYR    28      35.760  99.187 108.531  1.00  0.00           H  
ATOM    464  HE2 TYR    28      34.488  99.774 112.488  1.00  0.00           H  
ATOM    465  HH  TYR    28      34.532 100.929 109.207  1.00  0.00           H  
ATOM    466  N   SER    29      35.969  94.164 108.859  1.00  0.00           N  
ATOM    467  CA  SER    29      35.565  94.287 107.398  1.00  0.00           C  
ATOM    468  C   SER    29      34.439  93.325 107.096  1.00  0.00           C  
ATOM    469  O   SER    29      33.432  93.632 106.535  1.00  0.00           O  
ATOM    470  CB  SER    29      36.766  94.048 106.530  1.00  0.00           C  
ATOM    471  OG  SER    29      37.599  95.239 106.768  1.00  0.00           O  
ATOM    472  H   SER    29      36.951  94.002 109.029  1.00  0.00           H  
ATOM    473  HA  SER    29      35.015  95.200 107.165  1.00  0.00           H  
ATOM    474  HB2 SER    29      37.345  93.183 106.854  1.00  0.00           H  
ATOM    475  HB3 SER    29      36.531  94.040 105.466  1.00  0.00           H  
ATOM    476  HG  SER    29      38.383  94.849 107.161  1.00  0.00           H  
ATOM    477  N   ALA    30      34.595  92.063 107.577  1.00  0.00           N  
ATOM    478  CA  ALA    30      33.642  90.946 107.287  1.00  0.00           C  
ATOM    479  C   ALA    30      32.239  91.115 108.035  1.00  0.00           C  
ATOM    480  O   ALA    30      31.315  90.355 107.825  1.00  0.00           O  
ATOM    481  CB  ALA    30      34.302  89.568 107.642  1.00  0.00           C  
ATOM    482  H   ALA    30      35.337  91.833 108.223  1.00  0.00           H  
ATOM    483  HA  ALA    30      33.408  90.858 106.226  1.00  0.00           H  
ATOM    484  HB1 ALA    30      35.177  89.363 107.025  1.00  0.00           H  
ATOM    485  HB2 ALA    30      34.698  89.534 108.658  1.00  0.00           H  
ATOM    486  HB3 ALA    30      33.602  88.735 107.572  1.00  0.00           H  
ATOM    487  N   ALA    31      31.994  92.132 108.881  1.00  0.00           N  
ATOM    488  CA  ALA    31      31.012  92.020 109.850  1.00  0.00           C  
ATOM    489  C   ALA    31      29.590  92.534 109.291  1.00  0.00           C  
ATOM    490  O   ALA    31      29.555  93.331 108.362  1.00  0.00           O  
ATOM    491  CB  ALA    31      31.443  92.957 111.029  1.00  0.00           C  
ATOM    492  H   ALA    31      32.781  92.761 108.955  1.00  0.00           H  
ATOM    493  HA  ALA    31      31.008  90.975 110.162  1.00  0.00           H  
ATOM    494  HB1 ALA    31      31.495  93.990 110.682  1.00  0.00           H  
ATOM    495  HB2 ALA    31      30.642  93.024 111.766  1.00  0.00           H  
ATOM    496  HB3 ALA    31      32.459  92.718 111.340  1.00  0.00           H  
ATOM    497  N   PRO    32      28.441  92.069 109.838  1.00  0.00           N  
ATOM    498  CA  PRO    32      27.143  92.165 109.141  1.00  0.00           C  
ATOM    499  C   PRO    32      26.425  93.437 109.568  1.00  0.00           C  
ATOM    500  O   PRO    32      26.875  94.263 110.349  1.00  0.00           O  
ATOM    501  CB  PRO    32      26.312  90.934 109.633  1.00  0.00           C  
ATOM    502  CG  PRO    32      26.811  90.826 111.061  1.00  0.00           C  
ATOM    503  CD  PRO    32      28.274  91.217 111.053  1.00  0.00           C  
ATOM    504  HA  PRO    32      27.248  92.072 108.060  1.00  0.00           H  
ATOM    505  HB2 PRO    32      25.242  91.123 109.551  1.00  0.00           H  
ATOM    506  HB3 PRO    32      26.605  90.063 109.048  1.00  0.00           H  
ATOM    507  HG2 PRO    32      26.277  91.486 111.744  1.00  0.00           H  
ATOM    508  HG3 PRO    32      26.674  89.859 111.545  1.00  0.00           H  
ATOM    509  HD2 PRO    32      28.533  91.754 111.966  1.00  0.00           H  
ATOM    510  HD3 PRO    32      28.894  90.327 110.942  1.00  0.00           H  
ATOM    511  N   ALA    33      25.260  93.625 108.954  1.00  0.00           N  
ATOM    512  CA  ALA    33      24.534  94.927 109.035  1.00  0.00           C  
ATOM    513  C   ALA    33      24.041  95.252 110.498  1.00  0.00           C  
ATOM    514  O   ALA    33      23.647  94.346 111.188  1.00  0.00           O  
ATOM    515  CB  ALA    33      23.540  94.778 107.891  1.00  0.00           C  
ATOM    516  H   ALA    33      24.947  92.872 108.358  1.00  0.00           H  
ATOM    517  HA  ALA    33      25.270  95.644 108.672  1.00  0.00           H  
ATOM    518  HB1 ALA    33      23.094  95.744 107.654  1.00  0.00           H  
ATOM    519  HB2 ALA    33      23.950  94.350 106.976  1.00  0.00           H  
ATOM    520  HB3 ALA    33      22.853  93.952 108.071  1.00  0.00           H  
ATOM    521  N   GLY    34      24.238  96.442 111.064  1.00  0.00           N  
ATOM    522  CA  GLY    34      23.956  96.722 112.458  1.00  0.00           C  
ATOM    523  C   GLY    34      24.821  96.024 113.533  1.00  0.00           C  
ATOM    524  O   GLY    34      24.404  96.083 114.694  1.00  0.00           O  
ATOM    525  H   GLY    34      24.713  97.130 110.498  1.00  0.00           H  
ATOM    526  HA2 GLY    34      23.885  97.803 112.573  1.00  0.00           H  
ATOM    527  HA3 GLY    34      22.984  96.260 112.635  1.00  0.00           H  
ATOM    528  N   ALA    35      26.012  95.514 113.237  1.00  0.00           N  
ATOM    529  CA  ALA    35      26.874  94.912 114.269  1.00  0.00           C  
ATOM    530  C   ALA    35      27.766  96.004 114.988  1.00  0.00           C  
ATOM    531  O   ALA    35      28.551  96.639 114.261  1.00  0.00           O  
ATOM    532  CB  ALA    35      27.718  93.867 113.546  1.00  0.00           C  
ATOM    533  H   ALA    35      26.390  95.688 112.317  1.00  0.00           H  
ATOM    534  HA  ALA    35      26.198  94.428 114.973  1.00  0.00           H  
ATOM    535  HB1 ALA    35      28.222  93.301 114.330  1.00  0.00           H  
ATOM    536  HB2 ALA    35      27.110  93.121 113.035  1.00  0.00           H  
ATOM    537  HB3 ALA    35      28.379  94.279 112.783  1.00  0.00           H  
ATOM    538  N   GLN    36      27.883  96.041 116.365  1.00  0.00           N  
ATOM    539  CA  GLN    36      28.597  96.990 117.278  1.00  0.00           C  
ATOM    540  C   GLN    36      29.464  96.152 118.208  1.00  0.00           C  
ATOM    541  O   GLN    36      30.637  96.607 118.478  1.00  0.00           O  
ATOM    542  CB  GLN    36      27.507  97.775 118.072  1.00  0.00           C  
ATOM    543  CG  GLN    36      26.621  98.707 117.296  1.00  0.00           C  
ATOM    544  CD  GLN    36      26.226  99.873 118.230  1.00  0.00           C  
ATOM    545  NE2 GLN    36      24.990  99.981 118.543  1.00  0.00           N  
ATOM    546  OE1 GLN    36      27.060 100.731 118.547  1.00  0.00           O  
ATOM    547  H   GLN    36      27.342  95.334 116.843  1.00  0.00           H  
ATOM    548  HA  GLN    36      29.140  97.814 116.815  1.00  0.00           H  
ATOM    549  HB2 GLN    36      26.903  97.020 118.574  1.00  0.00           H  
ATOM    550  HB3 GLN    36      28.026  98.308 118.869  1.00  0.00           H  
ATOM    551  HG2 GLN    36      27.128  99.388 116.612  1.00  0.00           H  
ATOM    552  HG3 GLN    36      25.749  98.308 116.778  1.00  0.00           H  
ATOM    553 HE21 GLN    36      24.655 100.703 119.166  1.00  0.00           H  
ATOM    554 HE22 GLN    36      24.375  99.261 118.194  1.00  0.00           H  
ATOM    555  N   THR    37      29.114  94.960 118.755  1.00  0.00           N  
ATOM    556  CA  THR    37      29.890  94.103 119.709  1.00  0.00           C  
ATOM    557  C   THR    37      30.058  92.684 119.063  1.00  0.00           C  
ATOM    558  O   THR    37      29.394  92.358 118.043  1.00  0.00           O  
ATOM    559  CB  THR    37      29.437  94.040 121.142  1.00  0.00           C  
ATOM    560  CG2 THR    37      29.193  95.420 121.800  1.00  0.00           C  
ATOM    561  OG1 THR    37      28.237  93.269 121.322  1.00  0.00           O  
ATOM    562  H   THR    37      28.354  94.472 118.304  1.00  0.00           H  
ATOM    563  HA  THR    37      30.859  94.602 119.727  1.00  0.00           H  
ATOM    564  HB  THR    37      30.180  93.487 121.717  1.00  0.00           H  
ATOM    565  HG1 THR    37      27.513  93.849 121.076  1.00  0.00           H  
ATOM    566 HG21 THR    37      28.699  95.314 122.766  1.00  0.00           H  
ATOM    567 HG22 THR    37      30.131  95.938 121.999  1.00  0.00           H  
ATOM    568 HG23 THR    37      28.586  95.942 121.059  1.00  0.00           H  
ATOM    569  N   PHE    38      31.030  91.988 119.606  1.00  0.00           N  
ATOM    570  CA  PHE    38      31.356  90.680 119.046  1.00  0.00           C  
ATOM    571  C   PHE    38      31.816  89.701 120.126  1.00  0.00           C  
ATOM    572  O   PHE    38      32.309  90.097 121.145  1.00  0.00           O  
ATOM    573  CB  PHE    38      32.197  90.729 117.771  1.00  0.00           C  
ATOM    574  CG  PHE    38      33.714  91.058 117.961  1.00  0.00           C  
ATOM    575  CD1 PHE    38      34.690  89.968 117.908  1.00  0.00           C  
ATOM    576  CD2 PHE    38      34.222  92.209 118.428  1.00  0.00           C  
ATOM    577  CE1 PHE    38      36.067  90.179 118.084  1.00  0.00           C  
ATOM    578  CE2 PHE    38      35.583  92.541 118.373  1.00  0.00           C  
ATOM    579  CZ  PHE    38      36.506  91.427 118.249  1.00  0.00           C  
ATOM    580  H   PHE    38      31.438  92.352 120.455  1.00  0.00           H  
ATOM    581  HA  PHE    38      30.430  90.188 118.747  1.00  0.00           H  
ATOM    582  HB2 PHE    38      32.111  89.708 117.400  1.00  0.00           H  
ATOM    583  HB3 PHE    38      31.837  91.437 117.024  1.00  0.00           H  
ATOM    584  HD1 PHE    38      34.413  88.964 117.623  1.00  0.00           H  
ATOM    585  HD2 PHE    38      33.582  93.053 118.642  1.00  0.00           H  
ATOM    586  HE1 PHE    38      36.680  89.291 118.032  1.00  0.00           H  
ATOM    587  HE2 PHE    38      35.888  93.565 118.528  1.00  0.00           H  
ATOM    588  HZ  PHE    38      37.518  91.800 118.302  1.00  0.00           H  
ATOM    589  N   SER    39      31.689  88.411 119.827  1.00  0.00           N  
ATOM    590  CA  SER    39      32.119  87.318 120.664  1.00  0.00           C  
ATOM    591  C   SER    39      32.543  86.127 119.746  1.00  0.00           C  
ATOM    592  O   SER    39      31.980  85.970 118.670  1.00  0.00           O  
ATOM    593  CB  SER    39      31.095  86.995 121.754  1.00  0.00           C  
ATOM    594  OG  SER    39      31.614  85.977 122.588  1.00  0.00           O  
ATOM    595  H   SER    39      31.163  88.143 119.007  1.00  0.00           H  
ATOM    596  HA  SER    39      33.025  87.576 121.211  1.00  0.00           H  
ATOM    597  HB2 SER    39      30.866  87.931 122.263  1.00  0.00           H  
ATOM    598  HB3 SER    39      30.257  86.483 121.281  1.00  0.00           H  
ATOM    599  HG  SER    39      32.082  86.528 123.219  1.00  0.00           H  
ATOM    600  N   LEU    40      33.590  85.461 120.221  1.00  0.00           N  
ATOM    601  CA  LEU    40      34.363  84.383 119.481  1.00  0.00           C  
ATOM    602  C   LEU    40      34.317  83.004 120.247  1.00  0.00           C  
ATOM    603  O   LEU    40      34.242  83.096 121.465  1.00  0.00           O  
ATOM    604  CB  LEU    40      35.743  84.892 119.153  1.00  0.00           C  
ATOM    605  CG  LEU    40      36.720  84.427 118.038  1.00  0.00           C  
ATOM    606  CD1 LEU    40      38.007  85.128 118.304  1.00  0.00           C  
ATOM    607  CD2 LEU    40      37.053  82.914 118.140  1.00  0.00           C  
ATOM    608  H   LEU    40      33.926  85.632 121.158  1.00  0.00           H  
ATOM    609  HA  LEU    40      33.890  84.172 118.522  1.00  0.00           H  
ATOM    610  HB2 LEU    40      35.630  85.963 118.983  1.00  0.00           H  
ATOM    611  HB3 LEU    40      36.243  84.866 120.121  1.00  0.00           H  
ATOM    612  HG  LEU    40      36.397  84.681 117.028  1.00  0.00           H  
ATOM    613 HD11 LEU    40      37.870  86.209 118.302  1.00  0.00           H  
ATOM    614 HD12 LEU    40      38.577  84.857 119.193  1.00  0.00           H  
ATOM    615 HD13 LEU    40      38.637  84.858 117.456  1.00  0.00           H  
ATOM    616 HD21 LEU    40      37.969  82.605 117.637  1.00  0.00           H  
ATOM    617 HD22 LEU    40      37.216  82.741 119.204  1.00  0.00           H  
ATOM    618 HD23 LEU    40      36.236  82.301 117.758  1.00  0.00           H  
ATOM    619  N   LYS    41      34.189  81.907 119.524  1.00  0.00           N  
ATOM    620  CA  LYS    41      34.315  80.565 120.161  1.00  0.00           C  
ATOM    621  C   LYS    41      35.280  79.753 119.364  1.00  0.00           C  
ATOM    622  O   LYS    41      35.305  79.856 118.094  1.00  0.00           O  
ATOM    623  CB  LYS    41      32.885  79.949 120.090  1.00  0.00           C  
ATOM    624  CG  LYS    41      32.007  80.662 121.137  1.00  0.00           C  
ATOM    625  CD  LYS    41      30.579  80.236 121.271  1.00  0.00           C  
ATOM    626  CE  LYS    41      30.525  78.672 121.327  1.00  0.00           C  
ATOM    627  NZ  LYS    41      30.332  78.323 122.675  1.00  0.00           N1+
ATOM    628  H   LYS    41      34.146  82.041 118.524  1.00  0.00           H  
ATOM    629  HA  LYS    41      34.634  80.626 121.202  1.00  0.00           H  
ATOM    630  HB2 LYS    41      32.486  79.972 119.076  1.00  0.00           H  
ATOM    631  HB3 LYS    41      33.016  78.900 120.354  1.00  0.00           H  
ATOM    632  HG2 LYS    41      32.387  80.456 122.138  1.00  0.00           H  
ATOM    633  HG3 LYS    41      31.979  81.747 121.038  1.00  0.00           H  
ATOM    634  HD2 LYS    41      30.076  80.759 122.084  1.00  0.00           H  
ATOM    635  HD3 LYS    41      30.128  80.507 120.317  1.00  0.00           H  
ATOM    636  HE2 LYS    41      29.625  78.423 120.766  1.00  0.00           H  
ATOM    637  HE3 LYS    41      31.394  78.110 120.984  1.00  0.00           H  
ATOM    638  HZ1 LYS    41      29.838  77.444 122.621  1.00  0.00           H  
ATOM    639  HZ2 LYS    41      31.137  78.169 123.265  1.00  0.00           H  
ATOM    640  HZ3 LYS    41      29.810  79.055 123.135  1.00  0.00           H  
ATOM    641  N   HIP    42      35.910  78.792 120.034  1.00  0.00           N  
ATOM    642  CA  HIP    42      36.945  77.903 119.446  1.00  0.00           C  
ATOM    643  C   HIP    42      37.133  76.572 120.064  1.00  0.00           C  
ATOM    644  O   HIP    42      36.950  76.431 121.236  1.00  0.00           O  
ATOM    645  CB  HIP    42      38.292  78.615 119.360  1.00  0.00           C  
ATOM    646  CG  HIP    42      39.075  78.784 120.651  1.00  0.00           C  
ATOM    647  CD2 HIP    42      38.887  79.855 121.505  1.00  0.00           C  
ATOM    648  ND1 HIP    42      39.840  77.845 121.354  1.00  0.00           N1+
ATOM    649  CE1 HIP    42      40.134  78.331 122.506  1.00  0.00           C  
ATOM    650  NE2 HIP    42      39.663  79.652 122.637  1.00  0.00           N  
ATOM    651  H   HIP    42      35.735  78.755 121.028  1.00  0.00           H  
ATOM    652  HA  HIP    42      36.508  77.823 118.450  1.00  0.00           H  
ATOM    653  HB2 HIP    42      38.948  78.002 118.741  1.00  0.00           H  
ATOM    654  HB3 HIP    42      38.020  79.563 118.896  1.00  0.00           H  
ATOM    655  HD1 HIP    42      39.992  76.938 120.937  1.00  0.00           H  
ATOM    656  HD2 HIP    42      38.281  80.723 121.290  1.00  0.00           H  
ATOM    657  HE1 HIP    42      40.885  78.001 123.209  1.00  0.00           H  
ATOM    658  HE2 HIP    42      39.739  80.222 123.468  1.00  0.00           H  
ATOM    659  N   SER    43      37.372  75.504 119.266  1.00  0.00           N  
ATOM    660  CA  SER    43      37.684  74.143 119.835  1.00  0.00           C  
ATOM    661  C   SER    43      39.011  74.075 120.545  1.00  0.00           C  
ATOM    662  O   SER    43      39.932  74.858 120.309  1.00  0.00           O  
ATOM    663  CB  SER    43      37.766  73.181 118.554  1.00  0.00           C  
ATOM    664  OG  SER    43      36.491  73.157 117.834  1.00  0.00           O  
ATOM    665  H   SER    43      37.274  75.570 118.263  1.00  0.00           H  
ATOM    666  HA  SER    43      36.946  73.735 120.526  1.00  0.00           H  
ATOM    667  HB2 SER    43      38.549  73.627 117.941  1.00  0.00           H  
ATOM    668  HB3 SER    43      38.021  72.176 118.892  1.00  0.00           H  
ATOM    669  HG  SER    43      35.926  72.566 118.338  1.00  0.00           H  
ATOM    670  N   GLU    44      39.248  73.073 121.406  1.00  0.00           N  
ATOM    671  CA  GLU    44      40.417  73.027 122.263  1.00  0.00           C  
ATOM    672  C   GLU    44      41.752  72.872 121.437  1.00  0.00           C  
ATOM    673  O   GLU    44      42.705  73.465 121.774  1.00  0.00           O  
ATOM    674  CB  GLU    44      40.320  71.773 123.280  1.00  0.00           C  
ATOM    675  CG  GLU    44      41.417  71.607 124.271  1.00  0.00           C  
ATOM    676  CD  GLU    44      41.499  72.847 125.186  1.00  0.00           C  
ATOM    677  OE1 GLU    44      40.505  73.488 125.584  1.00  0.00           O  
ATOM    678  OE2 GLU    44      42.674  73.251 125.500  1.00  0.00           O1-
ATOM    679  H   GLU    44      38.533  72.411 121.671  1.00  0.00           H  
ATOM    680  HA  GLU    44      40.449  74.007 122.740  1.00  0.00           H  
ATOM    681  HB2 GLU    44      39.317  71.956 123.666  1.00  0.00           H  
ATOM    682  HB3 GLU    44      40.364  70.874 122.666  1.00  0.00           H  
ATOM    683  HG2 GLU    44      41.203  70.683 124.809  1.00  0.00           H  
ATOM    684  HG3 GLU    44      42.402  71.593 123.804  1.00  0.00           H  
ATOM    685  N   HIP    45      41.850  72.006 120.407  1.00  0.00           N  
ATOM    686  CA  HIP    45      42.916  71.822 119.508  1.00  0.00           C  
ATOM    687  C   HIP    45      43.276  73.084 118.694  1.00  0.00           C  
ATOM    688  O   HIP    45      44.438  73.211 118.294  1.00  0.00           O  
ATOM    689  CB  HIP    45      42.647  70.741 118.444  1.00  0.00           C  
ATOM    690  CG  HIP    45      42.305  69.430 119.058  1.00  0.00           C  
ATOM    691  CD2 HIP    45      43.064  68.820 119.943  1.00  0.00           C  
ATOM    692  ND1 HIP    45      41.419  68.480 118.467  1.00  0.00           N1+
ATOM    693  CE1 HIP    45      41.604  67.320 119.126  1.00  0.00           C  
ATOM    694  NE2 HIP    45      42.648  67.515 120.064  1.00  0.00           N  
ATOM    695  H   HIP    45      40.982  71.546 120.173  1.00  0.00           H  
ATOM    696  HA  HIP    45      43.855  71.474 119.939  1.00  0.00           H  
ATOM    697  HB2 HIP    45      41.775  71.045 117.863  1.00  0.00           H  
ATOM    698  HB3 HIP    45      43.542  70.694 117.824  1.00  0.00           H  
ATOM    699  HD1 HIP    45      40.770  68.662 117.714  1.00  0.00           H  
ATOM    700  HD2 HIP    45      43.909  69.278 120.434  1.00  0.00           H  
ATOM    701  HE1 HIP    45      41.003  66.424 119.118  1.00  0.00           H  
ATOM    702  HE2 HIP    45      43.045  66.850 120.713  1.00  0.00           H  
ATOM    703  N   VAL    46      42.247  73.943 118.558  1.00  0.00           N  
ATOM    704  CA  VAL    46      42.421  75.211 117.781  1.00  0.00           C  
ATOM    705  C   VAL    46      42.776  76.351 118.755  1.00  0.00           C  
ATOM    706  O   VAL    46      41.976  76.651 119.649  1.00  0.00           O  
ATOM    707  CB  VAL    46      41.203  75.575 116.965  1.00  0.00           C  
ATOM    708  CG1 VAL    46      41.237  76.956 116.304  1.00  0.00           C  
ATOM    709  CG2 VAL    46      40.965  74.489 115.842  1.00  0.00           C  
ATOM    710  H   VAL    46      41.352  73.760 118.988  1.00  0.00           H  
ATOM    711  HA  VAL    46      43.174  75.065 117.006  1.00  0.00           H  
ATOM    712  HB  VAL    46      40.310  75.631 117.587  1.00  0.00           H  
ATOM    713 HG11 VAL    46      40.513  77.150 115.513  1.00  0.00           H  
ATOM    714 HG12 VAL    46      41.099  77.744 117.045  1.00  0.00           H  
ATOM    715 HG13 VAL    46      42.225  77.007 115.845  1.00  0.00           H  
ATOM    716 HG21 VAL    46      41.211  73.520 116.276  1.00  0.00           H  
ATOM    717 HG22 VAL    46      40.001  74.443 115.336  1.00  0.00           H  
ATOM    718 HG23 VAL    46      41.674  74.644 115.029  1.00  0.00           H  
ATOM    719  N   TRP    47      43.901  77.085 118.526  1.00  0.00           N  
ATOM    720  CA  TRP    47      44.277  78.212 119.453  1.00  0.00           C  
ATOM    721  C   TRP    47      44.022  79.518 118.722  1.00  0.00           C  
ATOM    722  O   TRP    47      44.197  79.597 117.486  1.00  0.00           O  
ATOM    723  CB  TRP    47      45.730  77.997 119.811  1.00  0.00           C  
ATOM    724  CG  TRP    47      46.515  78.954 120.609  1.00  0.00           C  
ATOM    725  CD1 TRP    47      46.710  78.881 121.954  1.00  0.00           C  
ATOM    726  CD2 TRP    47      47.027  80.297 120.301  1.00  0.00           C  
ATOM    727  CE2 TRP    47      47.514  80.940 121.462  1.00  0.00           C  
ATOM    728  CE3 TRP    47      47.069  81.106 119.187  1.00  0.00           C  
ATOM    729  NE1 TRP    47      47.440  79.998 122.412  1.00  0.00           N  
ATOM    730  CZ2 TRP    47      48.107  82.211 121.513  1.00  0.00           C  
ATOM    731  CZ3 TRP    47      47.625  82.413 119.174  1.00  0.00           C  
ATOM    732  CH2 TRP    47      48.101  82.984 120.373  1.00  0.00           C  
ATOM    733  H   TRP    47      44.500  76.952 117.724  1.00  0.00           H  
ATOM    734  HA  TRP    47      43.792  78.365 120.417  1.00  0.00           H  
ATOM    735  HB2 TRP    47      45.761  77.003 120.257  1.00  0.00           H  
ATOM    736  HB3 TRP    47      46.097  77.822 118.800  1.00  0.00           H  
ATOM    737  HD1 TRP    47      46.355  78.054 122.551  1.00  0.00           H  
ATOM    738  HE1 TRP    47      47.379  80.211 123.397  1.00  0.00           H  
ATOM    739  HE3 TRP    47      46.644  80.724 118.271  1.00  0.00           H  
ATOM    740  HZ2 TRP    47      48.512  82.641 122.417  1.00  0.00           H  
ATOM    741  HZ3 TRP    47      47.469  83.073 118.334  1.00  0.00           H  
ATOM    742  HH2 TRP    47      48.599  83.942 120.393  1.00  0.00           H  
ATOM    743  N   VAL    48      43.592  80.598 119.399  1.00  0.00           N  
ATOM    744  CA  VAL    48      43.234  81.903 118.896  1.00  0.00           C  
ATOM    745  C   VAL    48      43.750  83.144 119.630  1.00  0.00           C  
ATOM    746  O   VAL    48      44.013  83.200 120.843  1.00  0.00           O  
ATOM    747  CB  VAL    48      41.713  82.035 118.747  1.00  0.00           C  
ATOM    748  CG1 VAL    48      41.131  81.033 117.760  1.00  0.00           C  
ATOM    749  CG2 VAL    48      40.834  81.795 120.022  1.00  0.00           C  
ATOM    750  H   VAL    48      43.560  80.529 120.406  1.00  0.00           H  
ATOM    751  HA  VAL    48      43.607  82.114 117.893  1.00  0.00           H  
ATOM    752  HB  VAL    48      41.382  82.999 118.362  1.00  0.00           H  
ATOM    753 HG11 VAL    48      41.047  80.010 118.127  1.00  0.00           H  
ATOM    754 HG12 VAL    48      40.238  81.434 117.280  1.00  0.00           H  
ATOM    755 HG13 VAL    48      41.940  81.041 117.029  1.00  0.00           H  
ATOM    756 HG21 VAL    48      39.809  81.819 119.651  1.00  0.00           H  
ATOM    757 HG22 VAL    48      40.992  80.798 120.434  1.00  0.00           H  
ATOM    758 HG23 VAL    48      41.082  82.576 120.740  1.00  0.00           H  
ATOM    759  N   GLU    49      43.919  84.266 118.957  1.00  0.00           N  
ATOM    760  CA  GLU    49      44.027  85.599 119.489  1.00  0.00           C  
ATOM    761  C   GLU    49      43.447  86.761 118.584  1.00  0.00           C  
ATOM    762  O   GLU    49      43.851  86.998 117.475  1.00  0.00           O  
ATOM    763  CB  GLU    49      45.554  85.907 119.703  1.00  0.00           C  
ATOM    764  CG  GLU    49      45.879  87.119 120.564  1.00  0.00           C  
ATOM    765  CD  GLU    49      47.254  86.867 121.251  1.00  0.00           C  
ATOM    766  OE1 GLU    49      47.305  86.080 122.207  1.00  0.00           O  
ATOM    767  OE2 GLU    49      48.245  87.325 120.634  1.00  0.00           O1-
ATOM    768  H   GLU    49      43.859  84.066 117.968  1.00  0.00           H  
ATOM    769  HA  GLU    49      43.514  85.568 120.451  1.00  0.00           H  
ATOM    770  HB2 GLU    49      45.999  85.029 120.172  1.00  0.00           H  
ATOM    771  HB3 GLU    49      46.070  85.819 118.747  1.00  0.00           H  
ATOM    772  HG2 GLU    49      45.933  87.982 119.900  1.00  0.00           H  
ATOM    773  HG3 GLU    49      45.121  87.295 121.327  1.00  0.00           H  
ATOM    774  N   VAL    50      42.586  87.543 119.229  1.00  0.00           N  
ATOM    775  CA  VAL    50      41.962  88.793 118.734  1.00  0.00           C  
ATOM    776  C   VAL    50      43.121  89.842 118.719  1.00  0.00           C  
ATOM    777  O   VAL    50      43.777  90.037 119.744  1.00  0.00           O  
ATOM    778  CB  VAL    50      40.803  89.249 119.657  1.00  0.00           C  
ATOM    779  CG1 VAL    50      40.221  90.650 119.472  1.00  0.00           C  
ATOM    780  CG2 VAL    50      39.606  88.374 119.335  1.00  0.00           C  
ATOM    781  H   VAL    50      42.129  87.168 120.048  1.00  0.00           H  
ATOM    782  HA  VAL    50      41.712  88.520 117.709  1.00  0.00           H  
ATOM    783  HB  VAL    50      41.225  89.187 120.660  1.00  0.00           H  
ATOM    784 HG11 VAL    50      40.902  91.342 119.967  1.00  0.00           H  
ATOM    785 HG12 VAL    50      40.083  90.867 118.412  1.00  0.00           H  
ATOM    786 HG13 VAL    50      39.309  90.853 120.034  1.00  0.00           H  
ATOM    787 HG21 VAL    50      38.779  88.584 120.014  1.00  0.00           H  
ATOM    788 HG22 VAL    50      39.407  88.564 118.281  1.00  0.00           H  
ATOM    789 HG23 VAL    50      39.900  87.340 119.519  1.00  0.00           H  
ATOM    790  N   VAL    51      43.326  90.471 117.517  1.00  0.00           N  
ATOM    791  CA  VAL    51      44.403  91.461 117.418  1.00  0.00           C  
ATOM    792  C   VAL    51      43.803  92.878 117.094  1.00  0.00           C  
ATOM    793  O   VAL    51      42.820  92.958 116.367  1.00  0.00           O  
ATOM    794  CB  VAL    51      45.445  90.941 116.369  1.00  0.00           C  
ATOM    795  CG1 VAL    51      46.436  92.031 116.144  1.00  0.00           C  
ATOM    796  CG2 VAL    51      46.138  89.651 116.783  1.00  0.00           C  
ATOM    797  H   VAL    51      42.532  90.378 116.900  1.00  0.00           H  
ATOM    798  HA  VAL    51      44.872  91.654 118.383  1.00  0.00           H  
ATOM    799  HB  VAL    51      44.953  90.713 115.423  1.00  0.00           H  
ATOM    800 HG11 VAL    51      47.089  91.661 115.354  1.00  0.00           H  
ATOM    801 HG12 VAL    51      46.009  92.996 115.870  1.00  0.00           H  
ATOM    802 HG13 VAL    51      47.016  92.165 117.057  1.00  0.00           H  
ATOM    803 HG21 VAL    51      46.420  89.633 117.836  1.00  0.00           H  
ATOM    804 HG22 VAL    51      45.530  88.768 116.591  1.00  0.00           H  
ATOM    805 HG23 VAL    51      46.973  89.465 116.108  1.00  0.00           H  
ATOM    806  N   ARG    52      44.453  93.985 117.492  1.00  0.00           N  
ATOM    807  CA  ARG    52      43.964  95.415 117.355  1.00  0.00           C  
ATOM    808  C   ARG    52      45.069  96.425 117.430  1.00  0.00           C  
ATOM    809  O   ARG    52      46.044  96.360 118.195  1.00  0.00           O  
ATOM    810  CB  ARG    52      42.897  95.690 118.526  1.00  0.00           C  
ATOM    811  CG  ARG    52      42.012  96.933 118.086  1.00  0.00           C  
ATOM    812  CD  ARG    52      41.250  97.456 119.282  1.00  0.00           C  
ATOM    813  NE  ARG    52      40.401  96.400 119.910  1.00  0.00           N  
ATOM    814  CZ  ARG    52      39.105  96.117 119.768  1.00  0.00           C  
ATOM    815  NH1 ARG    52      38.325  96.619 118.776  1.00  0.00           N1+
ATOM    816  NH2 ARG    52      38.491  95.243 120.482  1.00  0.00           N  
ATOM    817  H   ARG    52      45.213  93.830 118.138  1.00  0.00           H  
ATOM    818  HA  ARG    52      43.455  95.454 116.392  1.00  0.00           H  
ATOM    819  HB2 ARG    52      42.256  94.815 118.630  1.00  0.00           H  
ATOM    820  HB3 ARG    52      43.463  95.854 119.443  1.00  0.00           H  
ATOM    821  HG2 ARG    52      42.633  97.700 117.624  1.00  0.00           H  
ATOM    822  HG3 ARG    52      41.324  96.602 117.307  1.00  0.00           H  
ATOM    823  HD2 ARG    52      41.993  97.959 119.900  1.00  0.00           H  
ATOM    824  HD3 ARG    52      40.519  98.200 118.965  1.00  0.00           H  
ATOM    825  HE  ARG    52      40.922  95.710 120.433  1.00  0.00           H  
ATOM    826 HH11 ARG    52      38.730  97.311 118.162  1.00  0.00           H  
ATOM    827 HH12 ARG    52      37.379  96.286 118.662  1.00  0.00           H  
ATOM    828 HH21 ARG    52      39.032  94.756 121.181  1.00  0.00           H  
ATOM    829 HH22 ARG    52      37.540  94.986 120.255  1.00  0.00           H  
ATOM    830  N   ASP    53      45.019  97.429 116.538  1.00  0.00           N  
ATOM    831  CA  ASP    53      46.042  98.416 116.325  1.00  0.00           C  
ATOM    832  C   ASP    53      47.411  97.840 115.957  1.00  0.00           C  
ATOM    833  O   ASP    53      48.437  98.448 116.312  1.00  0.00           O  
ATOM    834  CB  ASP    53      46.080  99.560 117.293  1.00  0.00           C  
ATOM    835  CG  ASP    53      44.856 100.504 117.360  1.00  0.00           C  
ATOM    836  OD1 ASP    53      44.095 100.563 116.398  1.00  0.00           O  
ATOM    837  OD2 ASP    53      44.868 101.421 118.217  1.00  0.00           O1-
ATOM    838  H   ASP    53      44.371  97.356 115.767  1.00  0.00           H  
ATOM    839  HA  ASP    53      45.750  98.673 115.307  1.00  0.00           H  
ATOM    840  HB2 ASP    53      46.248  99.183 118.302  1.00  0.00           H  
ATOM    841  HB3 ASP    53      46.922 100.232 117.130  1.00  0.00           H  
ATOM    842  N   GLY    54      47.515  96.734 115.315  1.00  0.00           N  
ATOM    843  CA  GLY    54      48.727  96.000 115.062  1.00  0.00           C  
ATOM    844  C   GLY    54      49.217  94.948 116.116  1.00  0.00           C  
ATOM    845  O   GLY    54      50.036  94.090 115.819  1.00  0.00           O  
ATOM    846  H   GLY    54      46.686  96.240 115.019  1.00  0.00           H  
ATOM    847  HA2 GLY    54      48.658  95.492 114.101  1.00  0.00           H  
ATOM    848  HA3 GLY    54      49.594  96.660 115.041  1.00  0.00           H  
ATOM    849  N   GLU    55      48.669  95.064 117.378  1.00  0.00           N  
ATOM    850  CA  GLU    55      49.153  94.252 118.607  1.00  0.00           C  
ATOM    851  C   GLU    55      48.069  93.255 119.212  1.00  0.00           C  
ATOM    852  O   GLU    55      46.855  93.525 119.136  1.00  0.00           O  
ATOM    853  CB  GLU    55      49.725  95.283 119.653  1.00  0.00           C  
ATOM    854  CG  GLU    55      51.076  95.840 119.129  1.00  0.00           C  
ATOM    855  CD  GLU    55      52.189  94.780 118.839  1.00  0.00           C  
ATOM    856  OE1 GLU    55      52.408  93.853 119.703  1.00  0.00           O  
ATOM    857  OE2 GLU    55      52.874  94.802 117.771  1.00  0.00           O1-
ATOM    858  H   GLU    55      48.002  95.808 117.529  1.00  0.00           H  
ATOM    859  HA  GLU    55      49.923  93.577 118.233  1.00  0.00           H  
ATOM    860  HB2 GLU    55      49.096  96.156 119.829  1.00  0.00           H  
ATOM    861  HB3 GLU    55      49.845  94.806 120.625  1.00  0.00           H  
ATOM    862  HG2 GLU    55      50.839  96.330 118.184  1.00  0.00           H  
ATOM    863  HG3 GLU    55      51.503  96.578 119.807  1.00  0.00           H  
ATOM    864  N   ALA    56      48.456  92.277 120.020  1.00  0.00           N  
ATOM    865  CA  ALA    56      47.515  91.388 120.638  1.00  0.00           C  
ATOM    866  C   ALA    56      46.707  92.185 121.560  1.00  0.00           C  
ATOM    867  O   ALA    56      47.112  93.164 122.194  1.00  0.00           O  
ATOM    868  CB  ALA    56      48.339  90.342 121.451  1.00  0.00           C  
ATOM    869  H   ALA    56      49.440  92.169 120.221  1.00  0.00           H  
ATOM    870  HA  ALA    56      46.868  90.869 119.930  1.00  0.00           H  
ATOM    871  HB1 ALA    56      47.773  89.557 121.953  1.00  0.00           H  
ATOM    872  HB2 ALA    56      48.977  89.806 120.749  1.00  0.00           H  
ATOM    873  HB3 ALA    56      48.927  90.843 122.220  1.00  0.00           H  
ATOM    874  N   GLU    57      45.450  91.679 121.756  1.00  0.00           N  
ATOM    875  CA  GLU    57      44.532  92.397 122.671  1.00  0.00           C  
ATOM    876  C   GLU    57      44.797  92.214 124.202  1.00  0.00           C  
ATOM    877  O   GLU    57      44.995  91.088 124.666  1.00  0.00           O  
ATOM    878  CB  GLU    57      43.133  91.979 122.267  1.00  0.00           C  
ATOM    879  CG  GLU    57      41.925  92.637 122.933  1.00  0.00           C  
ATOM    880  CD  GLU    57      41.843  94.109 122.493  1.00  0.00           C  
ATOM    881  OE1 GLU    57      42.690  94.941 122.949  1.00  0.00           O  
ATOM    882  OE2 GLU    57      40.919  94.452 121.782  1.00  0.00           O1-
ATOM    883  H   GLU    57      45.163  90.888 121.197  1.00  0.00           H  
ATOM    884  HA  GLU    57      44.701  93.449 122.440  1.00  0.00           H  
ATOM    885  HB2 GLU    57      43.096  92.117 121.186  1.00  0.00           H  
ATOM    886  HB3 GLU    57      42.839  90.940 122.416  1.00  0.00           H  
ATOM    887  HG2 GLU    57      40.994  92.211 122.558  1.00  0.00           H  
ATOM    888  HG3 GLU    57      41.972  92.549 124.018  1.00  0.00           H  
ATOM    889  N   GLU    58      44.813  93.368 124.918  1.00  0.00           N  
ATOM    890  CA  GLU    58      45.223  93.331 126.341  1.00  0.00           C  
ATOM    891  C   GLU    58      44.154  92.793 127.232  1.00  0.00           C  
ATOM    892  O   GLU    58      44.480  92.003 128.126  1.00  0.00           O  
ATOM    893  CB  GLU    58      45.565  94.728 126.841  1.00  0.00           C  
ATOM    894  CG  GLU    58      46.770  95.494 126.093  1.00  0.00           C  
ATOM    895  CD  GLU    58      48.186  95.173 126.670  1.00  0.00           C  
ATOM    896  OE1 GLU    58      48.563  93.979 126.687  1.00  0.00           O  
ATOM    897  OE2 GLU    58      48.850  96.170 127.007  1.00  0.00           O1-
ATOM    898  H   GLU    58      44.501  94.194 124.427  1.00  0.00           H  
ATOM    899  HA  GLU    58      46.087  92.675 126.440  1.00  0.00           H  
ATOM    900  HB2 GLU    58      44.682  95.356 126.718  1.00  0.00           H  
ATOM    901  HB3 GLU    58      45.827  94.725 127.899  1.00  0.00           H  
ATOM    902  HG2 GLU    58      46.781  95.155 125.057  1.00  0.00           H  
ATOM    903  HG3 GLU    58      46.630  96.574 126.139  1.00  0.00           H  
ATOM    904  N   VAL    59      42.848  92.916 127.013  1.00  0.00           N  
ATOM    905  CA  VAL    59      41.729  92.363 127.695  1.00  0.00           C  
ATOM    906  C   VAL    59      40.478  92.569 126.890  1.00  0.00           C  
ATOM    907  O   VAL    59      40.355  93.640 126.275  1.00  0.00           O  
ATOM    908  CB  VAL    59      41.473  92.894 129.108  1.00  0.00           C  
ATOM    909  CG1 VAL    59      41.363  94.468 129.144  1.00  0.00           C  
ATOM    910  CG2 VAL    59      40.336  92.242 129.947  1.00  0.00           C  
ATOM    911  H   VAL    59      42.684  93.571 126.262  1.00  0.00           H  
ATOM    912  HA  VAL    59      41.922  91.294 127.785  1.00  0.00           H  
ATOM    913  HB  VAL    59      42.362  92.724 129.715  1.00  0.00           H  
ATOM    914 HG11 VAL    59      41.215  94.853 130.153  1.00  0.00           H  
ATOM    915 HG12 VAL    59      42.278  94.890 128.728  1.00  0.00           H  
ATOM    916 HG13 VAL    59      40.552  94.830 128.511  1.00  0.00           H  
ATOM    917 HG21 VAL    59      39.411  92.586 129.484  1.00  0.00           H  
ATOM    918 HG22 VAL    59      40.377  91.169 129.758  1.00  0.00           H  
ATOM    919 HG23 VAL    59      40.388  92.559 130.989  1.00  0.00           H  
ATOM    920  N   ALA    60      39.591  91.541 126.852  1.00  0.00           N  
ATOM    921  CA  ALA    60      38.315  91.619 126.202  1.00  0.00           C  
ATOM    922  C   ALA    60      37.437  92.672 126.805  1.00  0.00           C  
ATOM    923  O   ALA    60      37.333  92.655 128.018  1.00  0.00           O  
ATOM    924  CB  ALA    60      37.774  90.209 126.173  1.00  0.00           C  
ATOM    925  H   ALA    60      39.932  90.675 127.243  1.00  0.00           H  
ATOM    926  HA  ALA    60      38.414  91.982 125.179  1.00  0.00           H  
ATOM    927  HB1 ALA    60      36.822  90.194 125.642  1.00  0.00           H  
ATOM    928  HB2 ALA    60      38.372  89.467 125.645  1.00  0.00           H  
ATOM    929  HB3 ALA    60      37.680  89.865 127.203  1.00  0.00           H  
ATOM    930  N   THR    61      36.877  93.614 126.094  1.00  0.00           N  
ATOM    931  CA  THR    61      36.663  94.966 126.528  1.00  0.00           C  
ATOM    932  C   THR    61      35.221  95.107 127.037  1.00  0.00           C  
ATOM    933  O   THR    61      34.872  96.245 127.352  1.00  0.00           O  
ATOM    934  CB  THR    61      36.947  95.933 125.309  1.00  0.00           C  
ATOM    935  CG2 THR    61      38.311  95.789 124.714  1.00  0.00           C  
ATOM    936  OG1 THR    61      36.114  95.558 124.188  1.00  0.00           O  
ATOM    937  H   THR    61      36.952  93.451 125.101  1.00  0.00           H  
ATOM    938  HA  THR    61      37.288  95.320 127.348  1.00  0.00           H  
ATOM    939  HB  THR    61      36.709  96.909 125.732  1.00  0.00           H  
ATOM    940  HG1 THR    61      35.187  95.666 124.413  1.00  0.00           H  
ATOM    941 HG21 THR    61      39.040  96.024 125.490  1.00  0.00           H  
ATOM    942 HG22 THR    61      38.509  94.817 124.262  1.00  0.00           H  
ATOM    943 HG23 THR    61      38.339  96.603 123.990  1.00  0.00           H  
ATOM    944  N   ASN    62      34.450  94.029 127.032  1.00  0.00           N  
ATOM    945  CA  ASN    62      33.001  93.843 127.304  1.00  0.00           C  
ATOM    946  C   ASN    62      32.739  92.632 128.249  1.00  0.00           C  
ATOM    947  O   ASN    62      31.689  92.077 128.153  1.00  0.00           O  
ATOM    948  CB  ASN    62      32.185  94.099 126.044  1.00  0.00           C  
ATOM    949  CG  ASN    62      32.468  95.425 125.344  1.00  0.00           C  
ATOM    950  ND2 ASN    62      31.728  96.490 125.576  1.00  0.00           N  
ATOM    951  OD1 ASN    62      33.441  95.543 124.584  1.00  0.00           O  
ATOM    952  H   ASN    62      34.894  93.213 126.635  1.00  0.00           H  
ATOM    953  HA  ASN    62      32.777  94.746 127.871  1.00  0.00           H  
ATOM    954  HB2 ASN    62      32.574  93.338 125.367  1.00  0.00           H  
ATOM    955  HB3 ASN    62      31.124  93.935 126.232  1.00  0.00           H  
ATOM    956 HD21 ASN    62      31.938  97.375 125.138  1.00  0.00           H  
ATOM    957 HD22 ASN    62      30.913  96.397 126.164  1.00  0.00           H  
ATOM    958  N   GLY    63      33.731  92.229 129.093  1.00  0.00           N  
ATOM    959  CA  GLY    63      33.722  90.950 129.817  1.00  0.00           C  
ATOM    960  C   GLY    63      34.403  89.789 129.135  1.00  0.00           C  
ATOM    961  O   GLY    63      35.177  89.970 128.207  1.00  0.00           O  
ATOM    962  H   GLY    63      34.604  92.736 129.107  1.00  0.00           H  
ATOM    963  HA2 GLY    63      34.265  91.116 130.747  1.00  0.00           H  
ATOM    964  HA3 GLY    63      32.690  90.689 130.050  1.00  0.00           H  
ATOM    965  N   LYS    64      34.152  88.623 129.758  1.00  0.00           N  
ATOM    966  CA  LYS    64      34.922  87.397 129.429  1.00  0.00           C  
ATOM    967  C   LYS    64      34.593  86.918 128.017  1.00  0.00           C  
ATOM    968  O   LYS    64      33.528  86.286 127.881  1.00  0.00           O  
ATOM    969  CB  LYS    64      34.635  86.218 130.398  1.00  0.00           C  
ATOM    970  CG  LYS    64      35.478  84.994 130.218  1.00  0.00           C  
ATOM    971  CD  LYS    64      36.908  85.067 130.795  1.00  0.00           C  
ATOM    972  CE  LYS    64      37.573  83.673 130.654  1.00  0.00           C  
ATOM    973  NZ  LYS    64      38.932  83.674 131.190  1.00  0.00           N1+
ATOM    974  H   LYS    64      33.390  88.638 130.421  1.00  0.00           H  
ATOM    975  HA  LYS    64      35.965  87.674 129.280  1.00  0.00           H  
ATOM    976  HB2 LYS    64      34.789  86.761 131.331  1.00  0.00           H  
ATOM    977  HB3 LYS    64      33.600  85.882 130.331  1.00  0.00           H  
ATOM    978  HG2 LYS    64      34.971  84.143 130.674  1.00  0.00           H  
ATOM    979  HG3 LYS    64      35.536  84.677 129.177  1.00  0.00           H  
ATOM    980  HD2 LYS    64      37.389  85.853 130.212  1.00  0.00           H  
ATOM    981  HD3 LYS    64      36.916  85.442 131.818  1.00  0.00           H  
ATOM    982  HE2 LYS    64      36.869  82.996 131.138  1.00  0.00           H  
ATOM    983  HE3 LYS    64      37.609  83.392 129.601  1.00  0.00           H  
ATOM    984  HZ1 LYS    64      39.217  82.728 130.983  1.00  0.00           H  
ATOM    985  HZ2 LYS    64      39.467  84.425 130.776  1.00  0.00           H  
ATOM    986  HZ3 LYS    64      38.891  83.888 132.176  1.00  0.00           H  
ATOM    987  N   GLN    65      35.518  87.036 127.108  1.00  0.00           N  
ATOM    988  CA  GLN    65      35.386  86.671 125.671  1.00  0.00           C  
ATOM    989  C   GLN    65      34.246  87.492 124.932  1.00  0.00           C  
ATOM    990  O   GLN    65      33.559  86.900 124.064  1.00  0.00           O  
ATOM    991  CB  GLN    65      35.293  85.104 125.515  1.00  0.00           C  
ATOM    992  CG  GLN    65      36.511  84.400 126.138  1.00  0.00           C  
ATOM    993  CD  GLN    65      37.771  84.535 125.333  1.00  0.00           C  
ATOM    994  NE2 GLN    65      38.874  85.097 125.894  1.00  0.00           N  
ATOM    995  OE1 GLN    65      37.885  84.135 124.199  1.00  0.00           O  
ATOM    996  H   GLN    65      36.452  87.170 127.468  1.00  0.00           H  
ATOM    997  HA  GLN    65      36.306  86.932 125.149  1.00  0.00           H  
ATOM    998  HB2 GLN    65      34.352  84.640 125.810  1.00  0.00           H  
ATOM    999  HB3 GLN    65      35.420  84.840 124.465  1.00  0.00           H  
ATOM   1000  HG2 GLN    65      36.746  84.849 127.103  1.00  0.00           H  
ATOM   1001  HG3 GLN    65      36.308  83.330 126.185  1.00  0.00           H  
ATOM   1002 HE21 GLN    65      39.693  85.116 125.304  1.00  0.00           H  
ATOM   1003 HE22 GLN    65      39.030  85.329 126.865  1.00  0.00           H  
ATOM   1004  N   ARG    66      34.099  88.774 125.195  1.00  0.00           N  
ATOM   1005  CA  ARG    66      33.261  89.787 124.486  1.00  0.00           C  
ATOM   1006  C   ARG    66      34.044  91.023 124.198  1.00  0.00           C  
ATOM   1007  O   ARG    66      34.727  91.525 125.116  1.00  0.00           O  
ATOM   1008  CB  ARG    66      32.137  90.117 125.459  1.00  0.00           C  
ATOM   1009  CG  ARG    66      31.249  88.912 125.794  1.00  0.00           C  
ATOM   1010  CD  ARG    66      29.939  89.416 126.495  1.00  0.00           C  
ATOM   1011  NE  ARG    66      29.149  90.310 125.575  1.00  0.00           N  
ATOM   1012  CZ  ARG    66      28.785  91.596 125.775  1.00  0.00           C  
ATOM   1013  NH1 ARG    66      29.245  92.245 126.763  1.00  0.00           N1+
ATOM   1014  NH2 ARG    66      27.848  92.114 124.994  1.00  0.00           N  
ATOM   1015  H   ARG    66      34.786  89.172 125.818  1.00  0.00           H  
ATOM   1016  HA  ARG    66      32.862  89.450 123.529  1.00  0.00           H  
ATOM   1017  HB2 ARG    66      32.533  90.532 126.386  1.00  0.00           H  
ATOM   1018  HB3 ARG    66      31.588  90.918 124.964  1.00  0.00           H  
ATOM   1019  HG2 ARG    66      31.084  88.225 124.964  1.00  0.00           H  
ATOM   1020  HG3 ARG    66      31.835  88.345 126.518  1.00  0.00           H  
ATOM   1021  HD2 ARG    66      29.417  88.479 126.687  1.00  0.00           H  
ATOM   1022  HD3 ARG    66      30.144  89.901 127.450  1.00  0.00           H  
ATOM   1023  HE  ARG    66      28.602  89.809 124.889  1.00  0.00           H  
ATOM   1024 HH11 ARG    66      29.954  91.869 127.377  1.00  0.00           H  
ATOM   1025 HH12 ARG    66      28.914  93.178 126.963  1.00  0.00           H  
ATOM   1026 HH21 ARG    66      27.632  91.586 124.160  1.00  0.00           H  
ATOM   1027 HH22 ARG    66      27.366  92.974 125.211  1.00  0.00           H  
ATOM   1028  N   TRP    67      33.993  91.717 123.023  1.00  0.00           N  
ATOM   1029  CA  TRP    67      34.612  92.950 122.702  1.00  0.00           C  
ATOM   1030  C   TRP    67      33.704  93.881 121.882  1.00  0.00           C  
ATOM   1031  O   TRP    67      32.764  93.524 121.218  1.00  0.00           O  
ATOM   1032  CB  TRP    67      35.848  92.659 121.836  1.00  0.00           C  
ATOM   1033  CG  TRP    67      36.858  91.627 122.278  1.00  0.00           C  
ATOM   1034  CD1 TRP    67      38.150  91.901 122.593  1.00  0.00           C  
ATOM   1035  CD2 TRP    67      36.780  90.199 122.185  1.00  0.00           C  
ATOM   1036  CE2 TRP    67      38.049  89.633 122.633  1.00  0.00           C  
ATOM   1037  CE3 TRP    67      35.769  89.262 121.876  1.00  0.00           C  
ATOM   1038  NE1 TRP    67      38.845  90.738 122.797  1.00  0.00           N  
ATOM   1039  CZ2 TRP    67      38.324  88.233 122.707  1.00  0.00           C  
ATOM   1040  CZ3 TRP    67      36.009  87.881 121.874  1.00  0.00           C  
ATOM   1041  CH2 TRP    67      37.319  87.392 122.251  1.00  0.00           C  
ATOM   1042  H   TRP    67      33.458  91.362 122.244  1.00  0.00           H  
ATOM   1043  HA  TRP    67      34.816  93.500 123.620  1.00  0.00           H  
ATOM   1044  HB2 TRP    67      35.493  92.277 120.879  1.00  0.00           H  
ATOM   1045  HB3 TRP    67      36.465  93.473 121.454  1.00  0.00           H  
ATOM   1046  HD1 TRP    67      38.549  92.904 122.623  1.00  0.00           H  
ATOM   1047  HE1 TRP    67      39.786  90.722 123.164  1.00  0.00           H  
ATOM   1048  HE3 TRP    67      34.808  89.694 121.643  1.00  0.00           H  
ATOM   1049  HZ2 TRP    67      39.315  87.866 122.928  1.00  0.00           H  
ATOM   1050  HZ3 TRP    67      35.179  87.250 121.589  1.00  0.00           H  
ATOM   1051  HH2 TRP    67      37.475  86.324 122.295  1.00  0.00           H  
ATOM   1052  N   LEU    68      34.183  95.158 121.821  1.00  0.00           N  
ATOM   1053  CA  LEU    68      33.737  96.197 120.922  1.00  0.00           C  
ATOM   1054  C   LEU    68      34.465  96.076 119.588  1.00  0.00           C  
ATOM   1055  O   LEU    68      35.673  95.944 119.510  1.00  0.00           O  
ATOM   1056  CB  LEU    68      34.114  97.511 121.649  1.00  0.00           C  
ATOM   1057  CG  LEU    68      33.446  98.797 121.097  1.00  0.00           C  
ATOM   1058  CD1 LEU    68      31.922  98.807 121.342  1.00  0.00           C  
ATOM   1059  CD2 LEU    68      33.992  99.939 121.976  1.00  0.00           C  
ATOM   1060  H   LEU    68      34.974  95.428 122.388  1.00  0.00           H  
ATOM   1061  HA  LEU    68      32.653  96.142 120.823  1.00  0.00           H  
ATOM   1062  HB2 LEU    68      33.851  97.442 122.705  1.00  0.00           H  
ATOM   1063  HB3 LEU    68      35.196  97.634 121.697  1.00  0.00           H  
ATOM   1064  HG  LEU    68      33.622  98.749 120.023  1.00  0.00           H  
ATOM   1065 HD11 LEU    68      31.743  98.742 122.416  1.00  0.00           H  
ATOM   1066 HD12 LEU    68      31.485  99.717 120.930  1.00  0.00           H  
ATOM   1067 HD13 LEU    68      31.482  97.896 120.936  1.00  0.00           H  
ATOM   1068 HD21 LEU    68      35.040 100.054 121.696  1.00  0.00           H  
ATOM   1069 HD22 LEU    68      33.376 100.831 121.865  1.00  0.00           H  
ATOM   1070 HD23 LEU    68      33.875  99.712 123.036  1.00  0.00           H  
ATOM   1071  N   LEU    69      33.637  96.271 118.551  1.00  0.00           N  
ATOM   1072  CA  LEU    69      34.220  96.527 117.268  1.00  0.00           C  
ATOM   1073  C   LEU    69      34.949  97.861 117.067  1.00  0.00           C  
ATOM   1074  O   LEU    69      34.368  98.883 117.480  1.00  0.00           O  
ATOM   1075  CB  LEU    69      33.269  96.216 116.136  1.00  0.00           C  
ATOM   1076  CG  LEU    69      32.928  94.736 115.838  1.00  0.00           C  
ATOM   1077  CD1 LEU    69      31.846  94.558 114.830  1.00  0.00           C  
ATOM   1078  CD2 LEU    69      34.029  93.925 115.249  1.00  0.00           C  
ATOM   1079  H   LEU    69      32.654  96.457 118.685  1.00  0.00           H  
ATOM   1080  HA  LEU    69      35.030  95.816 117.104  1.00  0.00           H  
ATOM   1081  HB2 LEU    69      32.367  96.819 116.247  1.00  0.00           H  
ATOM   1082  HB3 LEU    69      33.765  96.590 115.240  1.00  0.00           H  
ATOM   1083  HG  LEU    69      32.701  94.160 116.735  1.00  0.00           H  
ATOM   1084 HD11 LEU    69      31.507  93.522 114.844  1.00  0.00           H  
ATOM   1085 HD12 LEU    69      30.974  95.148 115.114  1.00  0.00           H  
ATOM   1086 HD13 LEU    69      32.244  94.856 113.860  1.00  0.00           H  
ATOM   1087 HD21 LEU    69      34.894  93.790 115.899  1.00  0.00           H  
ATOM   1088 HD22 LEU    69      33.599  92.945 115.043  1.00  0.00           H  
ATOM   1089 HD23 LEU    69      34.423  94.424 114.364  1.00  0.00           H  
ATOM   1090  N   SER    70      36.090  97.881 116.372  1.00  0.00           N  
ATOM   1091  CA  SER    70      36.863  99.108 115.988  1.00  0.00           C  
ATOM   1092  C   SER    70      37.519  98.929 114.655  1.00  0.00           C  
ATOM   1093  O   SER    70      37.767  97.767 114.383  1.00  0.00           O  
ATOM   1094  CB  SER    70      38.041  99.463 116.942  1.00  0.00           C  
ATOM   1095  OG  SER    70      39.146  98.616 116.969  1.00  0.00           O  
ATOM   1096  H   SER    70      36.485  97.011 116.045  1.00  0.00           H  
ATOM   1097  HA  SER    70      36.175  99.953 115.947  1.00  0.00           H  
ATOM   1098  HB2 SER    70      38.378 100.480 116.740  1.00  0.00           H  
ATOM   1099  HB3 SER    70      37.531  99.494 117.905  1.00  0.00           H  
ATOM   1100  HG  SER    70      39.898  99.213 116.957  1.00  0.00           H  
ATOM   1101  N   PRO    71      37.955  99.952 113.817  1.00  0.00           N  
ATOM   1102  CA  PRO    71      38.480  99.673 112.481  1.00  0.00           C  
ATOM   1103  C   PRO    71      39.574  98.604 112.244  1.00  0.00           C  
ATOM   1104  O   PRO    71      39.662  98.138 111.105  1.00  0.00           O  
ATOM   1105  CB  PRO    71      38.780 101.097 111.916  1.00  0.00           C  
ATOM   1106  CG  PRO    71      37.698 101.974 112.617  1.00  0.00           C  
ATOM   1107  CD  PRO    71      37.734 101.385 114.039  1.00  0.00           C  
ATOM   1108  HA  PRO    71      37.591  99.286 111.984  1.00  0.00           H  
ATOM   1109  HB2 PRO    71      39.732 101.365 112.375  1.00  0.00           H  
ATOM   1110  HB3 PRO    71      38.763 101.208 110.832  1.00  0.00           H  
ATOM   1111  HG2 PRO    71      37.897 103.036 112.474  1.00  0.00           H  
ATOM   1112  HG3 PRO    71      36.765 101.720 112.113  1.00  0.00           H  
ATOM   1113  HD2 PRO    71      38.438 101.874 114.712  1.00  0.00           H  
ATOM   1114  HD3 PRO    71      36.757 101.598 114.473  1.00  0.00           H  
ATOM   1115  N   SER    72      40.496  98.539 113.213  1.00  0.00           N  
ATOM   1116  CA  SER    72      41.770  97.773 113.202  1.00  0.00           C  
ATOM   1117  C   SER    72      41.564  96.301 113.617  1.00  0.00           C  
ATOM   1118  O   SER    72      42.549  95.603 113.889  1.00  0.00           O  
ATOM   1119  CB  SER    72      42.869  98.478 113.961  1.00  0.00           C  
ATOM   1120  OG  SER    72      42.500  98.703 115.343  1.00  0.00           O  
ATOM   1121  H   SER    72      40.268  98.925 114.118  1.00  0.00           H  
ATOM   1122  HA  SER    72      42.042  97.801 112.147  1.00  0.00           H  
ATOM   1123  HB2 SER    72      43.778  97.878 113.971  1.00  0.00           H  
ATOM   1124  HB3 SER    72      43.029  99.395 113.392  1.00  0.00           H  
ATOM   1125  HG  SER    72      43.124  99.344 115.691  1.00  0.00           H  
ATOM   1126  N   THR    73      40.324  95.845 113.894  1.00  0.00           N  
ATOM   1127  CA  THR    73      40.187  94.542 114.565  1.00  0.00           C  
ATOM   1128  C   THR    73      40.394  93.309 113.578  1.00  0.00           C  
ATOM   1129  O   THR    73      39.641  93.013 112.617  1.00  0.00           O  
ATOM   1130  CB  THR    73      38.804  94.469 115.260  1.00  0.00           C  
ATOM   1131  CG2 THR    73      38.702  93.419 116.312  1.00  0.00           C  
ATOM   1132  OG1 THR    73      38.336  95.589 115.923  1.00  0.00           O  
ATOM   1133  H   THR    73      39.522  96.394 113.618  1.00  0.00           H  
ATOM   1134  HA  THR    73      40.839  94.362 115.420  1.00  0.00           H  
ATOM   1135  HB  THR    73      38.018  94.225 114.544  1.00  0.00           H  
ATOM   1136  HG1 THR    73      38.516  96.377 115.405  1.00  0.00           H  
ATOM   1137 HG21 THR    73      37.668  93.233 116.602  1.00  0.00           H  
ATOM   1138 HG22 THR    73      39.007  92.448 115.921  1.00  0.00           H  
ATOM   1139 HG23 THR    73      39.329  93.674 117.166  1.00  0.00           H  
ATOM   1140  N   THR    74      41.431  92.507 113.859  1.00  0.00           N  
ATOM   1141  CA  THR    74      41.913  91.404 113.066  1.00  0.00           C  
ATOM   1142  C   THR    74      42.051  90.153 114.053  1.00  0.00           C  
ATOM   1143  O   THR    74      41.699  90.181 115.233  1.00  0.00           O  
ATOM   1144  CB  THR    74      43.248  91.794 112.420  1.00  0.00           C  
ATOM   1145  CG2 THR    74      43.214  92.881 111.387  1.00  0.00           C  
ATOM   1146  OG1 THR    74      44.218  92.183 113.365  1.00  0.00           O  
ATOM   1147  H   THR    74      41.898  92.763 114.717  1.00  0.00           H  
ATOM   1148  HA  THR    74      41.146  91.072 112.366  1.00  0.00           H  
ATOM   1149  HB  THR    74      43.623  90.956 111.833  1.00  0.00           H  
ATOM   1150  HG1 THR    74      43.814  92.809 113.972  1.00  0.00           H  
ATOM   1151 HG21 THR    74      44.243  93.104 111.103  1.00  0.00           H  
ATOM   1152 HG22 THR    74      42.755  92.459 110.494  1.00  0.00           H  
ATOM   1153 HG23 THR    74      42.634  93.800 111.471  1.00  0.00           H  
ATOM   1154  N   LEU    75      42.376  88.998 113.548  1.00  0.00           N  
ATOM   1155  CA  LEU    75      42.371  87.727 114.200  1.00  0.00           C  
ATOM   1156  C   LEU    75      43.449  86.759 113.530  1.00  0.00           C  
ATOM   1157  O   LEU    75      43.680  86.785 112.351  1.00  0.00           O  
ATOM   1158  CB  LEU    75      40.908  87.189 114.042  1.00  0.00           C  
ATOM   1159  CG  LEU    75      40.577  85.746 114.665  1.00  0.00           C  
ATOM   1160  CD1 LEU    75      41.031  85.671 116.200  1.00  0.00           C  
ATOM   1161  CD2 LEU    75      39.097  85.393 114.630  1.00  0.00           C  
ATOM   1162  H   LEU    75      42.533  89.070 112.553  1.00  0.00           H  
ATOM   1163  HA  LEU    75      42.600  87.931 115.245  1.00  0.00           H  
ATOM   1164  HB2 LEU    75      40.189  87.888 114.470  1.00  0.00           H  
ATOM   1165  HB3 LEU    75      40.690  87.107 112.977  1.00  0.00           H  
ATOM   1166  HG  LEU    75      41.177  85.041 114.090  1.00  0.00           H  
ATOM   1167 HD11 LEU    75      42.106  85.853 116.219  1.00  0.00           H  
ATOM   1168 HD12 LEU    75      40.536  86.519 116.673  1.00  0.00           H  
ATOM   1169 HD13 LEU    75      40.723  84.783 116.752  1.00  0.00           H  
ATOM   1170 HD21 LEU    75      38.778  85.345 113.588  1.00  0.00           H  
ATOM   1171 HD22 LEU    75      38.952  84.383 115.014  1.00  0.00           H  
ATOM   1172 HD23 LEU    75      38.520  86.077 115.251  1.00  0.00           H  
ATOM   1173  N   ARG    76      44.141  85.994 114.390  1.00  0.00           N  
ATOM   1174  CA  ARG    76      45.070  84.863 114.129  1.00  0.00           C  
ATOM   1175  C   ARG    76      44.693  83.523 114.824  1.00  0.00           C  
ATOM   1176  O   ARG    76      44.242  83.510 115.934  1.00  0.00           O  
ATOM   1177  CB  ARG    76      46.493  85.285 114.404  1.00  0.00           C  
ATOM   1178  CG  ARG    76      46.861  85.743 115.780  1.00  0.00           C  
ATOM   1179  CD  ARG    76      48.294  86.330 115.842  1.00  0.00           C  
ATOM   1180  NE  ARG    76      48.554  86.982 117.107  1.00  0.00           N  
ATOM   1181  CZ  ARG    76      49.355  88.066 117.258  1.00  0.00           C  
ATOM   1182  NH1 ARG    76      49.833  88.811 116.320  1.00  0.00           N1+
ATOM   1183  NH2 ARG    76      49.638  88.485 118.479  1.00  0.00           N  
ATOM   1184  H   ARG    76      43.976  86.175 115.370  1.00  0.00           H  
ATOM   1185  HA  ARG    76      45.068  84.736 113.046  1.00  0.00           H  
ATOM   1186  HB2 ARG    76      47.195  84.508 114.099  1.00  0.00           H  
ATOM   1187  HB3 ARG    76      46.534  86.091 113.672  1.00  0.00           H  
ATOM   1188  HG2 ARG    76      46.159  86.532 116.048  1.00  0.00           H  
ATOM   1189  HG3 ARG    76      46.831  84.850 116.404  1.00  0.00           H  
ATOM   1190  HD2 ARG    76      48.970  85.491 115.677  1.00  0.00           H  
ATOM   1191  HD3 ARG    76      48.258  87.019 114.998  1.00  0.00           H  
ATOM   1192  HE  ARG    76      48.098  86.662 117.950  1.00  0.00           H  
ATOM   1193 HH11 ARG    76      49.768  88.547 115.347  1.00  0.00           H  
ATOM   1194 HH12 ARG    76      50.353  89.629 116.605  1.00  0.00           H  
ATOM   1195 HH21 ARG    76      49.154  88.120 119.287  1.00  0.00           H  
ATOM   1196 HH22 ARG    76      50.237  89.282 118.641  1.00  0.00           H  
ATOM   1197  N   VAL    77      45.030  82.438 114.181  1.00  0.00           N  
ATOM   1198  CA  VAL    77      44.682  80.991 114.656  1.00  0.00           C  
ATOM   1199  C   VAL    77      45.877  80.137 114.374  1.00  0.00           C  
ATOM   1200  O   VAL    77      46.569  80.351 113.296  1.00  0.00           O  
ATOM   1201  CB  VAL    77      43.431  80.498 113.855  1.00  0.00           C  
ATOM   1202  CG1 VAL    77      43.069  78.992 114.251  1.00  0.00           C  
ATOM   1203  CG2 VAL    77      42.234  81.465 113.947  1.00  0.00           C  
ATOM   1204  H   VAL    77      45.591  82.494 113.344  1.00  0.00           H  
ATOM   1205  HA  VAL    77      44.522  81.121 115.726  1.00  0.00           H  
ATOM   1206  HB  VAL    77      43.795  80.417 112.831  1.00  0.00           H  
ATOM   1207 HG11 VAL    77      42.852  78.934 115.318  1.00  0.00           H  
ATOM   1208 HG12 VAL    77      42.167  78.815 113.666  1.00  0.00           H  
ATOM   1209 HG13 VAL    77      43.824  78.250 113.992  1.00  0.00           H  
ATOM   1210 HG21 VAL    77      42.427  82.348 113.338  1.00  0.00           H  
ATOM   1211 HG22 VAL    77      41.352  81.001 113.505  1.00  0.00           H  
ATOM   1212 HG23 VAL    77      42.113  81.756 114.990  1.00  0.00           H  
ATOM   1213  N   THR    78      46.118  79.229 115.290  1.00  0.00           N  
ATOM   1214  CA  THR    78      47.250  78.267 115.255  1.00  0.00           C  
ATOM   1215  C   THR    78      46.733  76.890 115.449  1.00  0.00           C  
ATOM   1216  O   THR    78      45.795  76.591 116.210  1.00  0.00           O  
ATOM   1217  CB  THR    78      48.069  78.645 116.466  1.00  0.00           C  
ATOM   1218  CG2 THR    78      49.320  77.791 116.778  1.00  0.00           C  
ATOM   1219  OG1 THR    78      48.571  79.929 116.231  1.00  0.00           O  
ATOM   1220  H   THR    78      45.549  79.223 116.124  1.00  0.00           H  
ATOM   1221  HA  THR    78      47.864  78.420 114.368  1.00  0.00           H  
ATOM   1222  HB  THR    78      47.414  78.624 117.337  1.00  0.00           H  
ATOM   1223  HG1 THR    78      49.331  79.881 116.817  1.00  0.00           H  
ATOM   1224 HG21 THR    78      49.844  77.641 115.833  1.00  0.00           H  
ATOM   1225 HG22 THR    78      49.882  78.225 117.605  1.00  0.00           H  
ATOM   1226 HG23 THR    78      48.907  76.823 117.061  1.00  0.00           H  
ATOM   1227  N   MET    79      47.282  75.913 114.766  1.00  0.00           N  
ATOM   1228  CA  MET    79      47.150  74.487 115.076  1.00  0.00           C  
ATOM   1229  C   MET    79      48.610  73.794 115.180  1.00  0.00           C  
ATOM   1230  O   MET    79      49.435  73.863 114.261  1.00  0.00           O  
ATOM   1231  CB  MET    79      46.203  73.772 114.048  1.00  0.00           C  
ATOM   1232  CG  MET    79      44.795  74.394 113.825  1.00  0.00           C  
ATOM   1233  SD  MET    79      43.768  73.475 112.557  1.00  0.00           S  
ATOM   1234  CE  MET    79      43.133  72.084 113.582  1.00  0.00           C  
ATOM   1235  H   MET    79      48.051  76.111 114.142  1.00  0.00           H  
ATOM   1236  HA  MET    79      46.606  74.272 115.996  1.00  0.00           H  
ATOM   1237  HB2 MET    79      46.822  73.809 113.151  1.00  0.00           H  
ATOM   1238  HB3 MET    79      46.091  72.752 114.413  1.00  0.00           H  
ATOM   1239  HG2 MET    79      44.133  74.574 114.672  1.00  0.00           H  
ATOM   1240  HG3 MET    79      44.968  75.415 113.486  1.00  0.00           H  
ATOM   1241  HE1 MET    79      42.719  72.605 114.445  1.00  0.00           H  
ATOM   1242  HE2 MET    79      42.289  71.496 113.219  1.00  0.00           H  
ATOM   1243  HE3 MET    79      43.958  71.438 113.880  1.00  0.00           H  
ATOM   1244  N   SER    80      48.853  73.262 116.372  1.00  0.00           N  
ATOM   1245  CA  SER    80      50.191  72.829 116.862  1.00  0.00           C  
ATOM   1246  C   SER    80      50.690  71.495 116.318  1.00  0.00           C  
ATOM   1247  O   SER    80      51.832  71.195 116.389  1.00  0.00           O  
ATOM   1248  CB  SER    80      50.211  72.723 118.364  1.00  0.00           C  
ATOM   1249  OG  SER    80      49.448  71.723 118.960  1.00  0.00           O  
ATOM   1250  H   SER    80      48.205  73.270 117.147  1.00  0.00           H  
ATOM   1251  HA  SER    80      50.915  73.626 116.691  1.00  0.00           H  
ATOM   1252  HB2 SER    80      51.275  72.667 118.595  1.00  0.00           H  
ATOM   1253  HB3 SER    80      49.962  73.686 118.810  1.00  0.00           H  
ATOM   1254  HG  SER    80      48.620  72.084 119.285  1.00  0.00           H  
ATOM   1255  N   GLN    81      49.774  70.763 115.690  1.00  0.00           N  
ATOM   1256  CA  GLN    81      49.884  69.392 115.139  1.00  0.00           C  
ATOM   1257  C   GLN    81      48.744  69.193 114.120  1.00  0.00           C  
ATOM   1258  O   GLN    81      47.695  69.883 114.121  1.00  0.00           O  
ATOM   1259  CB  GLN    81      49.889  68.370 116.296  1.00  0.00           C  
ATOM   1260  CG  GLN    81      49.977  66.891 116.032  1.00  0.00           C  
ATOM   1261  CD  GLN    81      51.353  66.555 115.461  1.00  0.00           C  
ATOM   1262  NE2 GLN    81      52.285  66.210 116.217  1.00  0.00           N  
ATOM   1263  OE1 GLN    81      51.514  66.680 114.254  1.00  0.00           O  
ATOM   1264  H   GLN    81      48.828  71.115 115.668  1.00  0.00           H  
ATOM   1265  HA  GLN    81      50.859  69.274 114.667  1.00  0.00           H  
ATOM   1266  HB2 GLN    81      50.579  68.688 117.078  1.00  0.00           H  
ATOM   1267  HB3 GLN    81      48.893  68.443 116.732  1.00  0.00           H  
ATOM   1268  HG2 GLN    81      49.781  66.320 116.939  1.00  0.00           H  
ATOM   1269  HG3 GLN    81      49.251  66.519 115.309  1.00  0.00           H  
ATOM   1270 HE21 GLN    81      53.187  66.232 115.762  1.00  0.00           H  
ATOM   1271 HE22 GLN    81      52.190  66.021 117.204  1.00  0.00           H  
ATOM   1272  N   ALA    82      48.975  68.230 113.112  1.00  0.00           N  
ATOM   1273  CA  ALA    82      48.010  67.769 112.146  1.00  0.00           C  
ATOM   1274  C   ALA    82      46.703  67.289 112.837  1.00  0.00           C  
ATOM   1275  O   ALA    82      46.713  67.078 114.048  1.00  0.00           O  
ATOM   1276  CB  ALA    82      48.662  66.760 111.244  1.00  0.00           C  
ATOM   1277  H   ALA    82      49.784  67.634 113.213  1.00  0.00           H  
ATOM   1278  HA  ALA    82      47.725  68.627 111.535  1.00  0.00           H  
ATOM   1279  HB1 ALA    82      49.292  67.386 110.613  1.00  0.00           H  
ATOM   1280  HB2 ALA    82      49.295  66.103 111.840  1.00  0.00           H  
ATOM   1281  HB3 ALA    82      48.039  66.194 110.551  1.00  0.00           H  
ATOM   1282  N   SER    83      45.617  67.044 112.111  1.00  0.00           N  
ATOM   1283  CA  SER    83      44.434  66.341 112.659  1.00  0.00           C  
ATOM   1284  C   SER    83      44.773  64.827 112.763  1.00  0.00           C  
ATOM   1285  O   SER    83      45.273  64.197 111.844  1.00  0.00           O  
ATOM   1286  CB  SER    83      43.232  66.645 111.785  1.00  0.00           C  
ATOM   1287  OG  SER    83      42.925  68.011 111.875  1.00  0.00           O  
ATOM   1288  H   SER    83      45.522  67.564 111.251  1.00  0.00           H  
ATOM   1289  HA  SER    83      44.243  66.687 113.675  1.00  0.00           H  
ATOM   1290  HB2 SER    83      43.352  66.261 110.772  1.00  0.00           H  
ATOM   1291  HB3 SER    83      42.409  66.035 112.159  1.00  0.00           H  
ATOM   1292  HG  SER    83      42.259  68.222 112.534  1.00  0.00           H  
ATOM   1293  N   THR    84      44.407  64.215 113.905  1.00  0.00           N  
ATOM   1294  CA  THR    84      44.414  62.772 114.176  1.00  0.00           C  
ATOM   1295  C   THR    84      42.962  62.215 113.851  1.00  0.00           C  
ATOM   1296  O   THR    84      42.863  61.071 113.396  1.00  0.00           O  
ATOM   1297  CB  THR    84      44.859  62.511 115.561  1.00  0.00           C  
ATOM   1298  CG2 THR    84      45.016  61.064 115.810  1.00  0.00           C  
ATOM   1299  OG1 THR    84      46.047  63.108 115.927  1.00  0.00           O  
ATOM   1300  H   THR    84      43.989  64.711 114.678  1.00  0.00           H  
ATOM   1301  HA  THR    84      45.075  62.258 113.479  1.00  0.00           H  
ATOM   1302  HB  THR    84      44.143  62.995 116.225  1.00  0.00           H  
ATOM   1303  HG1 THR    84      46.010  63.972 116.344  1.00  0.00           H  
ATOM   1304 HG21 THR    84      45.379  60.986 116.835  1.00  0.00           H  
ATOM   1305 HG22 THR    84      44.075  60.548 115.626  1.00  0.00           H  
ATOM   1306 HG23 THR    84      45.822  60.755 115.144  1.00  0.00           H  
ATOM   1307  N   GLU    85      41.897  62.969 114.071  1.00  0.00           N  
ATOM   1308  CA  GLU    85      40.470  62.515 113.910  1.00  0.00           C  
ATOM   1309  C   GLU    85      39.849  62.812 112.507  1.00  0.00           C  
ATOM   1310  O   GLU    85      40.077  63.820 111.876  1.00  0.00           O  
ATOM   1311  CB  GLU    85      39.640  63.336 114.938  1.00  0.00           C  
ATOM   1312  CG  GLU    85      40.090  62.986 116.406  1.00  0.00           C  
ATOM   1313  CD  GLU    85      40.359  61.520 116.734  1.00  0.00           C  
ATOM   1314  OE1 GLU    85      41.232  61.231 117.573  1.00  0.00           O  
ATOM   1315  OE2 GLU    85      39.653  60.657 116.176  1.00  0.00           O1-
ATOM   1316  H   GLU    85      42.020  63.843 114.562  1.00  0.00           H  
ATOM   1317  HA  GLU    85      40.438  61.440 114.092  1.00  0.00           H  
ATOM   1318  HB2 GLU    85      39.803  64.373 114.645  1.00  0.00           H  
ATOM   1319  HB3 GLU    85      38.615  62.978 114.838  1.00  0.00           H  
ATOM   1320  HG2 GLU    85      40.960  63.619 116.580  1.00  0.00           H  
ATOM   1321  HG3 GLU    85      39.206  63.304 116.960  1.00  0.00           H  
ATOM   1322  N   ALA    86      38.926  61.945 112.163  1.00  0.00           N  
ATOM   1323  CA  ALA    86      38.182  61.954 110.975  1.00  0.00           C  
ATOM   1324  C   ALA    86      37.039  63.067 110.944  1.00  0.00           C  
ATOM   1325  O   ALA    86      35.929  62.843 110.379  1.00  0.00           O  
ATOM   1326  CB  ALA    86      37.598  60.573 110.620  1.00  0.00           C  
ATOM   1327  H   ALA    86      38.818  61.086 112.683  1.00  0.00           H  
ATOM   1328  HA  ALA    86      38.862  62.194 110.157  1.00  0.00           H  
ATOM   1329  HB1 ALA    86      36.696  60.408 111.209  1.00  0.00           H  
ATOM   1330  HB2 ALA    86      37.372  60.489 109.557  1.00  0.00           H  
ATOM   1331  HB3 ALA    86      38.408  59.850 110.725  1.00  0.00           H  
ATOM   1332  N   SER    87      37.211  64.145 111.695  1.00  0.00           N  
ATOM   1333  CA  SER    87      36.111  65.033 112.176  1.00  0.00           C  
ATOM   1334  C   SER    87      36.769  66.445 112.449  1.00  0.00           C  
ATOM   1335  O   SER    87      37.695  66.580 113.217  1.00  0.00           O  
ATOM   1336  CB  SER    87      35.374  64.495 113.445  1.00  0.00           C  
ATOM   1337  OG  SER    87      36.209  64.318 114.522  1.00  0.00           O  
ATOM   1338  H   SER    87      38.135  64.317 112.065  1.00  0.00           H  
ATOM   1339  HA  SER    87      35.407  65.109 111.347  1.00  0.00           H  
ATOM   1340  HB2 SER    87      34.513  65.086 113.757  1.00  0.00           H  
ATOM   1341  HB3 SER    87      34.995  63.531 113.106  1.00  0.00           H  
ATOM   1342  HG  SER    87      36.246  63.366 114.642  1.00  0.00           H  
ATOM   1343  N   SER    88      36.180  67.531 111.831  1.00  0.00           N  
ATOM   1344  CA  SER    88      36.663  68.902 112.072  1.00  0.00           C  
ATOM   1345  C   SER    88      36.739  69.499 113.496  1.00  0.00           C  
ATOM   1346  O   SER    88      35.807  69.277 114.257  1.00  0.00           O  
ATOM   1347  CB  SER    88      35.953  69.871 111.115  1.00  0.00           C  
ATOM   1348  OG  SER    88      35.665  69.248 109.873  1.00  0.00           O  
ATOM   1349  H   SER    88      35.297  67.357 111.373  1.00  0.00           H  
ATOM   1350  HA  SER    88      37.706  68.849 111.760  1.00  0.00           H  
ATOM   1351  HB2 SER    88      34.999  70.060 111.608  1.00  0.00           H  
ATOM   1352  HB3 SER    88      36.517  70.803 111.067  1.00  0.00           H  
ATOM   1353  HG  SER    88      36.544  69.351 109.500  1.00  0.00           H  
ATOM   1354  N   ASP    89      37.774  70.373 113.720  1.00  0.00           N  
ATOM   1355  CA  ASP    89      37.711  71.388 114.804  1.00  0.00           C  
ATOM   1356  C   ASP    89      37.235  72.650 114.186  1.00  0.00           C  
ATOM   1357  O   ASP    89      36.963  72.681 112.922  1.00  0.00           O  
ATOM   1358  CB  ASP    89      39.041  71.450 115.513  1.00  0.00           C  
ATOM   1359  CG  ASP    89      39.468  70.222 116.401  1.00  0.00           C  
ATOM   1360  OD1 ASP    89      38.756  70.033 117.434  1.00  0.00           O  
ATOM   1361  OD2 ASP    89      40.473  69.547 116.046  1.00  0.00           O1-
ATOM   1362  H   ASP    89      38.373  70.554 112.927  1.00  0.00           H  
ATOM   1363  HA  ASP    89      37.054  71.106 115.627  1.00  0.00           H  
ATOM   1364  HB2 ASP    89      39.841  71.451 114.772  1.00  0.00           H  
ATOM   1365  HB3 ASP    89      39.102  72.333 116.148  1.00  0.00           H  
ATOM   1366  N   LYS    90      37.045  73.788 114.942  1.00  0.00           N  
ATOM   1367  CA  LYS    90      36.309  74.959 114.581  1.00  0.00           C  
ATOM   1368  C   LYS    90      36.756  76.204 115.318  1.00  0.00           C  
ATOM   1369  O   LYS    90      37.275  76.222 116.427  1.00  0.00           O  
ATOM   1370  CB  LYS    90      34.768  74.671 114.933  1.00  0.00           C  
ATOM   1371  CG  LYS    90      33.918  75.576 114.026  1.00  0.00           C  
ATOM   1372  CD  LYS    90      32.444  75.386 114.425  1.00  0.00           C  
ATOM   1373  CE  LYS    90      31.573  76.314 113.463  1.00  0.00           C  
ATOM   1374  NZ  LYS    90      30.321  76.938 114.100  1.00  0.00           N1+
ATOM   1375  H   LYS    90      37.286  73.703 115.919  1.00  0.00           H  
ATOM   1376  HA  LYS    90      36.422  75.218 113.528  1.00  0.00           H  
ATOM   1377  HB2 LYS    90      34.570  73.607 114.803  1.00  0.00           H  
ATOM   1378  HB3 LYS    90      34.457  74.953 115.939  1.00  0.00           H  
ATOM   1379  HG2 LYS    90      34.168  76.631 114.133  1.00  0.00           H  
ATOM   1380  HG3 LYS    90      34.190  75.336 112.998  1.00  0.00           H  
ATOM   1381  HD2 LYS    90      32.048  74.375 114.325  1.00  0.00           H  
ATOM   1382  HD3 LYS    90      32.342  75.726 115.455  1.00  0.00           H  
ATOM   1383  HE2 LYS    90      32.086  77.163 113.011  1.00  0.00           H  
ATOM   1384  HE3 LYS    90      31.210  75.668 112.665  1.00  0.00           H  
ATOM   1385  HZ1 LYS    90      29.699  76.220 114.444  1.00  0.00           H  
ATOM   1386  HZ2 LYS    90      30.434  77.537 114.906  1.00  0.00           H  
ATOM   1387  HZ3 LYS    90      29.782  77.423 113.397  1.00  0.00           H  
ATOM   1388  N   VAL    91      36.490  77.303 114.617  1.00  0.00           N  
ATOM   1389  CA  VAL    91      36.542  78.683 115.072  1.00  0.00           C  
ATOM   1390  C   VAL    91      35.413  79.584 114.564  1.00  0.00           C  
ATOM   1391  O   VAL    91      35.135  79.422 113.352  1.00  0.00           O  
ATOM   1392  CB  VAL    91      37.949  79.229 114.815  1.00  0.00           C  
ATOM   1393  CG1 VAL    91      38.267  79.354 113.337  1.00  0.00           C  
ATOM   1394  CG2 VAL    91      38.107  80.579 115.478  1.00  0.00           C  
ATOM   1395  H   VAL    91      36.304  77.105 113.644  1.00  0.00           H  
ATOM   1396  HA  VAL    91      36.384  78.706 116.151  1.00  0.00           H  
ATOM   1397  HB  VAL    91      38.661  78.531 115.254  1.00  0.00           H  
ATOM   1398 HG11 VAL    91      38.087  78.396 112.848  1.00  0.00           H  
ATOM   1399 HG12 VAL    91      37.569  80.097 112.951  1.00  0.00           H  
ATOM   1400 HG13 VAL    91      39.227  79.773 113.038  1.00  0.00           H  
ATOM   1401 HG21 VAL    91      37.582  81.203 114.755  1.00  0.00           H  
ATOM   1402 HG22 VAL    91      37.787  80.614 116.519  1.00  0.00           H  
ATOM   1403 HG23 VAL    91      39.142  80.917 115.437  1.00  0.00           H  
ATOM   1404  N   THR    92      34.792  80.457 115.328  1.00  0.00           N  
ATOM   1405  CA  THR    92      33.525  81.186 115.043  1.00  0.00           C  
ATOM   1406  C   THR    92      33.490  82.611 115.693  1.00  0.00           C  
ATOM   1407  O   THR    92      34.119  82.824 116.757  1.00  0.00           O  
ATOM   1408  CB  THR    92      32.348  80.397 115.518  1.00  0.00           C  
ATOM   1409  CG2 THR    92      30.976  81.054 115.352  1.00  0.00           C  
ATOM   1410  OG1 THR    92      32.274  79.142 114.763  1.00  0.00           O  
ATOM   1411  H   THR    92      34.941  80.552 116.322  1.00  0.00           H  
ATOM   1412  HA  THR    92      33.370  81.338 113.975  1.00  0.00           H  
ATOM   1413  HB  THR    92      32.398  80.243 116.596  1.00  0.00           H  
ATOM   1414  HG1 THR    92      33.095  78.661 114.892  1.00  0.00           H  
ATOM   1415 HG21 THR    92      30.194  80.391 115.722  1.00  0.00           H  
ATOM   1416 HG22 THR    92      30.894  81.940 115.982  1.00  0.00           H  
ATOM   1417 HG23 THR    92      30.879  81.330 114.302  1.00  0.00           H  
ATOM   1418  N   VAL    93      32.781  83.472 115.041  1.00  0.00           N  
ATOM   1419  CA  VAL    93      32.458  84.852 115.441  1.00  0.00           C  
ATOM   1420  C   VAL    93      30.951  84.973 115.351  1.00  0.00           C  
ATOM   1421  O   VAL    93      30.268  84.654 114.358  1.00  0.00           O  
ATOM   1422  CB  VAL    93      33.162  85.842 114.585  1.00  0.00           C  
ATOM   1423  CG1 VAL    93      33.388  87.258 115.296  1.00  0.00           C  
ATOM   1424  CG2 VAL    93      34.561  85.486 114.029  1.00  0.00           C  
ATOM   1425  H   VAL    93      32.330  83.162 114.192  1.00  0.00           H  
ATOM   1426  HA  VAL    93      32.818  85.012 116.457  1.00  0.00           H  
ATOM   1427  HB  VAL    93      32.551  86.156 113.738  1.00  0.00           H  
ATOM   1428 HG11 VAL    93      32.534  87.625 115.864  1.00  0.00           H  
ATOM   1429 HG12 VAL    93      34.240  87.253 115.976  1.00  0.00           H  
ATOM   1430 HG13 VAL    93      33.644  88.040 114.580  1.00  0.00           H  
ATOM   1431 HG21 VAL    93      35.286  85.252 114.808  1.00  0.00           H  
ATOM   1432 HG22 VAL    93      34.502  84.785 113.196  1.00  0.00           H  
ATOM   1433 HG23 VAL    93      34.984  86.347 113.511  1.00  0.00           H  
ATOM   1434  N   ASN    94      30.348  85.414 116.491  1.00  0.00           N  
ATOM   1435  CA  ASN    94      28.987  85.902 116.677  1.00  0.00           C  
ATOM   1436  C   ASN    94      29.003  87.440 116.785  1.00  0.00           C  
ATOM   1437  O   ASN    94      29.712  88.046 117.628  1.00  0.00           O  
ATOM   1438  CB  ASN    94      28.355  85.260 117.928  1.00  0.00           C  
ATOM   1439  CG  ASN    94      27.931  83.791 117.802  1.00  0.00           C  
ATOM   1440  ND2 ASN    94      27.932  82.998 118.775  1.00  0.00           N  
ATOM   1441  OD1 ASN    94      27.458  83.356 116.681  1.00  0.00           O  
ATOM   1442  H   ASN    94      30.898  85.352 117.336  1.00  0.00           H  
ATOM   1443  HA  ASN    94      28.254  85.692 115.897  1.00  0.00           H  
ATOM   1444  HB2 ASN    94      29.080  85.344 118.737  1.00  0.00           H  
ATOM   1445  HB3 ASN    94      27.522  85.810 118.367  1.00  0.00           H  
ATOM   1446 HD21 ASN    94      27.684  82.027 118.652  1.00  0.00           H  
ATOM   1447 HD22 ASN    94      28.431  83.208 119.627  1.00  0.00           H  
ATOM   1448  N   TYR    95      28.182  88.139 115.923  1.00  0.00           N  
ATOM   1449  CA  TYR    95      28.072  89.599 115.860  1.00  0.00           C  
ATOM   1450  C   TYR    95      26.787  90.063 116.464  1.00  0.00           C  
ATOM   1451  O   TYR    95      25.743  89.495 116.330  1.00  0.00           O  
ATOM   1452  CB  TYR    95      28.033  90.013 114.432  1.00  0.00           C  
ATOM   1453  CG  TYR    95      29.387  89.852 113.735  1.00  0.00           C  
ATOM   1454  CD1 TYR    95      30.366  90.853 113.970  1.00  0.00           C  
ATOM   1455  CD2 TYR    95      29.837  88.658 113.096  1.00  0.00           C  
ATOM   1456  CE1 TYR    95      31.671  90.696 113.506  1.00  0.00           C  
ATOM   1457  CE2 TYR    95      31.112  88.464 112.581  1.00  0.00           C  
ATOM   1458  CZ  TYR    95      32.055  89.535 112.709  1.00  0.00           C  
ATOM   1459  OH  TYR    95      33.265  89.431 112.198  1.00  0.00           O  
ATOM   1460  H   TYR    95      27.631  87.551 115.314  1.00  0.00           H  
ATOM   1461  HA  TYR    95      28.969  90.010 116.322  1.00  0.00           H  
ATOM   1462  HB2 TYR    95      27.299  89.487 113.822  1.00  0.00           H  
ATOM   1463  HB3 TYR    95      27.765  91.065 114.337  1.00  0.00           H  
ATOM   1464  HD1 TYR    95      30.056  91.721 114.533  1.00  0.00           H  
ATOM   1465  HD2 TYR    95      29.167  87.876 112.771  1.00  0.00           H  
ATOM   1466  HE1 TYR    95      32.478  91.387 113.699  1.00  0.00           H  
ATOM   1467  HE2 TYR    95      31.397  87.566 112.053  1.00  0.00           H  
ATOM   1468  HH  TYR    95      33.658  90.264 111.926  1.00  0.00           H  
ATOM   1469  N   TYR    96      26.773  91.208 117.213  1.00  0.00           N  
ATOM   1470  CA  TYR    96      25.619  91.770 117.951  1.00  0.00           C  
ATOM   1471  C   TYR    96      25.595  93.237 117.823  1.00  0.00           C  
ATOM   1472  O   TYR    96      26.578  93.929 117.513  1.00  0.00           O  
ATOM   1473  CB  TYR    96      25.895  91.524 119.485  1.00  0.00           C  
ATOM   1474  CG  TYR    96      26.305  90.009 119.882  1.00  0.00           C  
ATOM   1475  CD1 TYR    96      27.620  89.554 119.720  1.00  0.00           C  
ATOM   1476  CD2 TYR    96      25.332  89.153 120.441  1.00  0.00           C  
ATOM   1477  CE1 TYR    96      27.942  88.228 120.089  1.00  0.00           C  
ATOM   1478  CE2 TYR    96      25.717  87.824 120.805  1.00  0.00           C  
ATOM   1479  CZ  TYR    96      27.020  87.334 120.591  1.00  0.00           C  
ATOM   1480  OH  TYR    96      27.307  86.090 120.992  1.00  0.00           O  
ATOM   1481  H   TYR    96      27.599  91.786 117.149  1.00  0.00           H  
ATOM   1482  HA  TYR    96      24.664  91.295 117.725  1.00  0.00           H  
ATOM   1483  HB2 TYR    96      26.701  92.174 119.825  1.00  0.00           H  
ATOM   1484  HB3 TYR    96      24.965  91.728 120.017  1.00  0.00           H  
ATOM   1485  HD1 TYR    96      28.375  90.296 119.503  1.00  0.00           H  
ATOM   1486  HD2 TYR    96      24.315  89.461 120.632  1.00  0.00           H  
ATOM   1487  HE1 TYR    96      28.946  87.854 119.951  1.00  0.00           H  
ATOM   1488  HE2 TYR    96      24.937  87.216 121.241  1.00  0.00           H  
ATOM   1489  HH  TYR    96      26.504  85.634 121.256  1.00  0.00           H  
ATOM   1490  N   ASP    97      24.365  93.661 118.101  1.00  0.00           N  
ATOM   1491  CA  ASP    97      24.110  95.058 118.492  1.00  0.00           C  
ATOM   1492  C   ASP    97      24.769  95.371 119.848  1.00  0.00           C  
ATOM   1493  O   ASP    97      25.440  94.582 120.522  1.00  0.00           O  
ATOM   1494  CB  ASP    97      22.570  95.192 118.451  1.00  0.00           C  
ATOM   1495  CG  ASP    97      22.009  96.603 118.371  1.00  0.00           C  
ATOM   1496  OD1 ASP    97      20.770  96.710 118.727  1.00  0.00           O  
ATOM   1497  OD2 ASP    97      22.758  97.617 118.234  1.00  0.00           O1-
ATOM   1498  H   ASP    97      23.713  92.917 118.301  1.00  0.00           H  
ATOM   1499  HA  ASP    97      24.560  95.746 117.777  1.00  0.00           H  
ATOM   1500  HB2 ASP    97      22.182  94.649 117.590  1.00  0.00           H  
ATOM   1501  HB3 ASP    97      22.079  94.702 119.292  1.00  0.00           H  
ATOM   1502  N   GLU    98      24.623  96.677 120.305  1.00  0.00           N  
ATOM   1503  CA  GLU    98      25.049  97.033 121.644  1.00  0.00           C  
ATOM   1504  C   GLU    98      24.154  96.357 122.721  1.00  0.00           C  
ATOM   1505  O   GLU    98      24.616  96.299 123.885  1.00  0.00           O  
ATOM   1506  CB  GLU    98      25.003  98.627 121.649  1.00  0.00           C  
ATOM   1507  CG  GLU    98      25.754  99.363 122.737  1.00  0.00           C  
ATOM   1508  CD  GLU    98      24.733  99.923 123.860  1.00  0.00           C  
ATOM   1509  OE1 GLU    98      23.777 100.674 123.612  1.00  0.00           O  
ATOM   1510  OE2 GLU    98      24.900  99.619 125.066  1.00  0.00           O1-
ATOM   1511  H   GLU    98      24.199  97.434 119.788  1.00  0.00           H  
ATOM   1512  HA  GLU    98      26.071  96.700 121.824  1.00  0.00           H  
ATOM   1513  HB2 GLU    98      25.474  98.943 120.717  1.00  0.00           H  
ATOM   1514  HB3 GLU    98      23.961  98.944 121.646  1.00  0.00           H  
ATOM   1515  HG2 GLU    98      26.330  98.562 123.200  1.00  0.00           H  
ATOM   1516  HG3 GLU    98      26.421 100.070 122.244  1.00  0.00           H  
ATOM   1517  N   GLU    99      23.027  95.729 122.397  1.00  0.00           N  
ATOM   1518  CA  GLU    99      22.251  94.901 123.307  1.00  0.00           C  
ATOM   1519  C   GLU    99      23.086  93.754 123.899  1.00  0.00           C  
ATOM   1520  O   GLU    99      22.896  93.396 125.073  1.00  0.00           O  
ATOM   1521  CB  GLU    99      20.976  94.302 122.629  1.00  0.00           C  
ATOM   1522  CG  GLU    99      20.110  93.360 123.372  1.00  0.00           C  
ATOM   1523  CD  GLU    99      19.619  94.165 124.659  1.00  0.00           C  
ATOM   1524  OE1 GLU    99      19.132  95.340 124.564  1.00  0.00           O  
ATOM   1525  OE2 GLU    99      19.601  93.683 125.822  1.00  0.00           O1-
ATOM   1526  H   GLU    99      22.732  95.723 121.431  1.00  0.00           H  
ATOM   1527  HA  GLU    99      21.840  95.455 124.151  1.00  0.00           H  
ATOM   1528  HB2 GLU    99      20.372  95.083 122.166  1.00  0.00           H  
ATOM   1529  HB3 GLU    99      21.420  93.789 121.776  1.00  0.00           H  
ATOM   1530  HG2 GLU    99      19.236  92.976 122.846  1.00  0.00           H  
ATOM   1531  HG3 GLU    99      20.743  92.531 123.688  1.00  0.00           H  
ATOM   1532  N   GLY   100      24.094  93.166 123.188  1.00  0.00           N  
ATOM   1533  CA  GLY   100      24.389  91.803 123.502  1.00  0.00           C  
ATOM   1534  C   GLY   100      23.252  90.750 123.242  1.00  0.00           C  
ATOM   1535  O   GLY   100      22.700  90.738 122.110  1.00  0.00           O  
ATOM   1536  H   GLY   100      24.372  93.591 122.315  1.00  0.00           H  
ATOM   1537  HA2 GLY   100      25.309  91.399 123.081  1.00  0.00           H  
ATOM   1538  HA3 GLY   100      24.567  91.701 124.573  1.00  0.00           H  
ATOM   1539  N   SER   101      22.742  89.949 124.270  1.00  0.00           N  
ATOM   1540  CA  SER   101      21.644  89.070 124.102  1.00  0.00           C  
ATOM   1541  C   SER   101      21.918  88.202 122.843  1.00  0.00           C  
ATOM   1542  O   SER   101      23.065  87.819 122.621  1.00  0.00           O  
ATOM   1543  CB  SER   101      20.348  89.775 124.112  1.00  0.00           C  
ATOM   1544  OG  SER   101      19.256  88.873 124.142  1.00  0.00           O  
ATOM   1545  H   SER   101      23.147  89.971 125.195  1.00  0.00           H  
ATOM   1546  HA  SER   101      21.676  88.357 124.926  1.00  0.00           H  
ATOM   1547  HB2 SER   101      20.288  90.473 124.947  1.00  0.00           H  
ATOM   1548  HB3 SER   101      20.193  90.396 123.229  1.00  0.00           H  
ATOM   1549  HG  SER   101      18.573  89.249 124.702  1.00  0.00           H  
ATOM   1550  N   ILE   102      20.915  87.984 121.979  1.00  0.00           N  
ATOM   1551  CA  ILE   102      20.883  87.221 120.787  1.00  0.00           C  
ATOM   1552  C   ILE   102      21.744  87.770 119.578  1.00  0.00           C  
ATOM   1553  O   ILE   102      21.620  88.933 119.207  1.00  0.00           O  
ATOM   1554  CB  ILE   102      19.418  86.899 120.347  1.00  0.00           C  
ATOM   1555  CG1 ILE   102      18.703  86.166 121.542  1.00  0.00           C  
ATOM   1556  CG2 ILE   102      19.245  86.146 119.008  1.00  0.00           C  
ATOM   1557  CD1 ILE   102      19.281  84.828 122.062  1.00  0.00           C  
ATOM   1558  H   ILE   102      19.998  88.328 122.227  1.00  0.00           H  
ATOM   1559  HA  ILE   102      21.287  86.221 120.946  1.00  0.00           H  
ATOM   1560  HB  ILE   102      18.960  87.883 120.245  1.00  0.00           H  
ATOM   1561 HG12 ILE   102      18.494  86.754 122.436  1.00  0.00           H  
ATOM   1562 HG13 ILE   102      17.717  86.052 121.094  1.00  0.00           H  
ATOM   1563 HG21 ILE   102      19.735  85.172 118.991  1.00  0.00           H  
ATOM   1564 HG22 ILE   102      18.183  85.916 118.923  1.00  0.00           H  
ATOM   1565 HG23 ILE   102      19.489  86.678 118.089  1.00  0.00           H  
ATOM   1566 HD11 ILE   102      19.210  84.083 121.270  1.00  0.00           H  
ATOM   1567 HD12 ILE   102      20.325  84.980 122.336  1.00  0.00           H  
ATOM   1568 HD13 ILE   102      18.724  84.494 122.937  1.00  0.00           H  
ATOM   1569  N   PRO   103      22.744  87.129 118.951  1.00  0.00           N  
ATOM   1570  CA  PRO   103      23.567  87.658 117.878  1.00  0.00           C  
ATOM   1571  C   PRO   103      22.890  87.872 116.596  1.00  0.00           C  
ATOM   1572  O   PRO   103      21.802  87.306 116.435  1.00  0.00           O  
ATOM   1573  CB  PRO   103      24.751  86.632 117.694  1.00  0.00           C  
ATOM   1574  CG  PRO   103      24.425  85.379 118.508  1.00  0.00           C  
ATOM   1575  CD  PRO   103      23.104  85.673 119.234  1.00  0.00           C  
ATOM   1576  HA  PRO   103      24.067  88.593 118.131  1.00  0.00           H  
ATOM   1577  HB2 PRO   103      25.005  86.362 116.669  1.00  0.00           H  
ATOM   1578  HB3 PRO   103      25.627  87.187 118.033  1.00  0.00           H  
ATOM   1579  HG2 PRO   103      24.416  84.555 117.795  1.00  0.00           H  
ATOM   1580  HG3 PRO   103      25.257  85.177 119.184  1.00  0.00           H  
ATOM   1581  HD2 PRO   103      22.316  84.973 118.955  1.00  0.00           H  
ATOM   1582  HD3 PRO   103      23.391  85.579 120.282  1.00  0.00           H  
ATOM   1583  N   ILE   104      23.243  88.794 115.675  1.00  0.00           N  
ATOM   1584  CA  ILE   104      22.517  89.111 114.483  1.00  0.00           C  
ATOM   1585  C   ILE   104      22.840  87.920 113.543  1.00  0.00           C  
ATOM   1586  O   ILE   104      21.956  87.265 113.046  1.00  0.00           O  
ATOM   1587  CB  ILE   104      23.059  90.482 113.841  1.00  0.00           C  
ATOM   1588  CG1 ILE   104      22.933  91.632 114.949  1.00  0.00           C  
ATOM   1589  CG2 ILE   104      22.121  90.781 112.664  1.00  0.00           C  
ATOM   1590  CD1 ILE   104      23.451  92.975 114.396  1.00  0.00           C  
ATOM   1591  H   ILE   104      23.975  89.424 115.973  1.00  0.00           H  
ATOM   1592  HA  ILE   104      21.435  89.144 114.607  1.00  0.00           H  
ATOM   1593  HB  ILE   104      24.110  90.335 113.595  1.00  0.00           H  
ATOM   1594 HG12 ILE   104      21.930  91.670 115.374  1.00  0.00           H  
ATOM   1595 HG13 ILE   104      23.527  91.477 115.849  1.00  0.00           H  
ATOM   1596 HG21 ILE   104      21.225  91.081 113.207  1.00  0.00           H  
ATOM   1597 HG22 ILE   104      22.540  91.556 112.022  1.00  0.00           H  
ATOM   1598 HG23 ILE   104      22.013  89.934 111.986  1.00  0.00           H  
ATOM   1599 HD11 ILE   104      22.949  93.310 113.489  1.00  0.00           H  
ATOM   1600 HD12 ILE   104      23.130  93.686 115.158  1.00  0.00           H  
ATOM   1601 HD13 ILE   104      24.537  92.939 114.318  1.00  0.00           H  
ATOM   1602  N   ASP   105      24.102  87.705 113.191  1.00  0.00           N  
ATOM   1603  CA  ASP   105      24.519  86.870 112.116  1.00  0.00           C  
ATOM   1604  C   ASP   105      25.872  86.267 112.596  1.00  0.00           C  
ATOM   1605  O   ASP   105      26.543  86.902 113.417  1.00  0.00           O  
ATOM   1606  CB  ASP   105      24.628  87.619 110.777  1.00  0.00           C  
ATOM   1607  CG  ASP   105      24.557  86.653 109.602  1.00  0.00           C  
ATOM   1608  OD1 ASP   105      24.547  87.184 108.429  1.00  0.00           O  
ATOM   1609  OD2 ASP   105      24.502  85.465 109.784  1.00  0.00           O1-
ATOM   1610  H   ASP   105      24.803  88.189 113.734  1.00  0.00           H  
ATOM   1611  HA  ASP   105      23.834  86.038 111.956  1.00  0.00           H  
ATOM   1612  HB2 ASP   105      23.778  88.296 110.698  1.00  0.00           H  
ATOM   1613  HB3 ASP   105      25.526  88.161 110.479  1.00  0.00           H  
ATOM   1614  N   GLN   106      26.269  85.133 111.898  1.00  0.00           N  
ATOM   1615  CA  GLN   106      27.302  84.213 112.306  1.00  0.00           C  
ATOM   1616  C   GLN   106      28.337  83.840 111.121  1.00  0.00           C  
ATOM   1617  O   GLN   106      27.827  83.579 110.025  1.00  0.00           O  
ATOM   1618  CB  GLN   106      26.614  83.053 113.067  1.00  0.00           C  
ATOM   1619  CG  GLN   106      27.617  81.966 113.593  1.00  0.00           C  
ATOM   1620  CD  GLN   106      27.871  80.974 112.480  1.00  0.00           C  
ATOM   1621  NE2 GLN   106      26.969  80.097 112.280  1.00  0.00           N  
ATOM   1622  OE1 GLN   106      28.893  80.945 111.783  1.00  0.00           O  
ATOM   1623  H   GLN   106      25.690  84.859 111.117  1.00  0.00           H  
ATOM   1624  HA  GLN   106      27.994  84.691 113.000  1.00  0.00           H  
ATOM   1625  HB2 GLN   106      26.119  83.513 113.922  1.00  0.00           H  
ATOM   1626  HB3 GLN   106      25.923  82.504 112.428  1.00  0.00           H  
ATOM   1627  HG2 GLN   106      28.539  82.471 113.882  1.00  0.00           H  
ATOM   1628  HG3 GLN   106      27.214  81.452 114.466  1.00  0.00           H  
ATOM   1629 HE21 GLN   106      27.203  79.377 111.611  1.00  0.00           H  
ATOM   1630 HE22 GLN   106      26.085  80.152 112.764  1.00  0.00           H  
ATOM   1631  N   ALA   107      29.686  83.855 111.384  1.00  0.00           N  
ATOM   1632  CA  ALA   107      30.762  83.571 110.374  1.00  0.00           C  
ATOM   1633  C   ALA   107      32.061  82.955 111.053  1.00  0.00           C  
ATOM   1634  O   ALA   107      32.337  83.395 112.176  1.00  0.00           O  
ATOM   1635  CB  ALA   107      31.189  84.954 109.656  1.00  0.00           C  
ATOM   1636  H   ALA   107      29.993  83.981 112.338  1.00  0.00           H  
ATOM   1637  HA  ALA   107      30.457  82.886 109.583  1.00  0.00           H  
ATOM   1638  HB1 ALA   107      31.624  85.624 110.398  1.00  0.00           H  
ATOM   1639  HB2 ALA   107      31.936  84.671 108.915  1.00  0.00           H  
ATOM   1640  HB3 ALA   107      30.406  85.428 109.064  1.00  0.00           H  
ATOM   1641  N   GLY   108      32.922  82.220 110.367  1.00  0.00           N  
ATOM   1642  CA  GLY   108      34.005  81.389 111.011  1.00  0.00           C  
ATOM   1643  C   GLY   108      34.702  80.404 110.023  1.00  0.00           C  
ATOM   1644  O   GLY   108      34.402  80.597 108.834  1.00  0.00           O  
ATOM   1645  H   GLY   108      32.840  82.009 109.382  1.00  0.00           H  
ATOM   1646  HA2 GLY   108      34.843  82.009 111.331  1.00  0.00           H  
ATOM   1647  HA3 GLY   108      33.590  80.877 111.878  1.00  0.00           H  
ATOM   1648  N   LEU   109      35.411  79.366 110.411  1.00  0.00           N  
ATOM   1649  CA  LEU   109      35.686  78.208 109.519  1.00  0.00           C  
ATOM   1650  C   LEU   109      35.642  76.932 110.441  1.00  0.00           C  
ATOM   1651  O   LEU   109      36.230  76.926 111.505  1.00  0.00           O  
ATOM   1652  CB  LEU   109      37.050  78.357 108.797  1.00  0.00           C  
ATOM   1653  CG  LEU   109      37.173  79.386 107.661  1.00  0.00           C  
ATOM   1654  CD1 LEU   109      38.604  79.684 107.225  1.00  0.00           C  
ATOM   1655  CD2 LEU   109      36.316  79.143 106.426  1.00  0.00           C  
ATOM   1656  H   LEU   109      35.455  79.152 111.398  1.00  0.00           H  
ATOM   1657  HA  LEU   109      34.854  78.212 108.814  1.00  0.00           H  
ATOM   1658  HB2 LEU   109      37.817  78.637 109.520  1.00  0.00           H  
ATOM   1659  HB3 LEU   109      37.365  77.375 108.444  1.00  0.00           H  
ATOM   1660  HG  LEU   109      36.737  80.329 107.990  1.00  0.00           H  
ATOM   1661 HD11 LEU   109      38.436  80.323 106.359  1.00  0.00           H  
ATOM   1662 HD12 LEU   109      39.280  80.020 108.012  1.00  0.00           H  
ATOM   1663 HD13 LEU   109      39.036  78.753 106.858  1.00  0.00           H  
ATOM   1664 HD21 LEU   109      36.733  78.349 105.807  1.00  0.00           H  
ATOM   1665 HD22 LEU   109      35.347  78.724 106.697  1.00  0.00           H  
ATOM   1666 HD23 LEU   109      36.116  80.008 105.795  1.00  0.00           H  
ATOM   1667  N   PHE   110      35.232  75.724 109.942  1.00  0.00           N  
ATOM   1668  CA  PHE   110      35.684  74.478 110.452  1.00  0.00           C  
ATOM   1669  C   PHE   110      37.072  74.214 109.836  1.00  0.00           C  
ATOM   1670  O   PHE   110      37.449  74.794 108.822  1.00  0.00           O  
ATOM   1671  CB  PHE   110      34.764  73.335 109.972  1.00  0.00           C  
ATOM   1672  CG  PHE   110      33.509  73.035 110.818  1.00  0.00           C  
ATOM   1673  CD1 PHE   110      33.584  72.477 112.121  1.00  0.00           C  
ATOM   1674  CD2 PHE   110      32.218  73.215 110.251  1.00  0.00           C  
ATOM   1675  CE1 PHE   110      32.433  72.069 112.805  1.00  0.00           C  
ATOM   1676  CE2 PHE   110      31.065  72.824 110.974  1.00  0.00           C  
ATOM   1677  CZ  PHE   110      31.187  72.234 112.267  1.00  0.00           C  
ATOM   1678  H   PHE   110      34.722  75.822 109.076  1.00  0.00           H  
ATOM   1679  HA  PHE   110      35.797  74.398 111.533  1.00  0.00           H  
ATOM   1680  HB2 PHE   110      34.486  73.605 108.953  1.00  0.00           H  
ATOM   1681  HB3 PHE   110      35.267  72.374 109.865  1.00  0.00           H  
ATOM   1682  HD1 PHE   110      34.541  72.253 112.568  1.00  0.00           H  
ATOM   1683  HD2 PHE   110      31.958  73.664 109.304  1.00  0.00           H  
ATOM   1684  HE1 PHE   110      32.574  71.636 113.785  1.00  0.00           H  
ATOM   1685  HE2 PHE   110      30.121  73.056 110.504  1.00  0.00           H  
ATOM   1686  HZ  PHE   110      30.413  71.952 112.966  1.00  0.00           H  
ATOM   1687  N   LEU   111      37.907  73.374 110.427  1.00  0.00           N  
ATOM   1688  CA  LEU   111      39.339  73.204 110.191  1.00  0.00           C  
ATOM   1689  C   LEU   111      39.768  71.741 110.343  1.00  0.00           C  
ATOM   1690  O   LEU   111      39.545  71.102 111.314  1.00  0.00           O  
ATOM   1691  CB  LEU   111      40.217  74.004 111.168  1.00  0.00           C  
ATOM   1692  CG  LEU   111      40.158  75.519 110.999  1.00  0.00           C  
ATOM   1693  CD1 LEU   111      41.148  76.119 112.060  1.00  0.00           C  
ATOM   1694  CD2 LEU   111      40.647  76.009 109.632  1.00  0.00           C  
ATOM   1695  H   LEU   111      37.607  72.926 111.281  1.00  0.00           H  
ATOM   1696  HA  LEU   111      39.358  73.517 109.148  1.00  0.00           H  
ATOM   1697  HB2 LEU   111      39.921  73.652 112.157  1.00  0.00           H  
ATOM   1698  HB3 LEU   111      41.270  73.734 111.085  1.00  0.00           H  
ATOM   1699  HG  LEU   111      39.199  75.967 111.262  1.00  0.00           H  
ATOM   1700 HD11 LEU   111      40.745  75.840 113.033  1.00  0.00           H  
ATOM   1701 HD12 LEU   111      42.130  75.669 111.914  1.00  0.00           H  
ATOM   1702 HD13 LEU   111      41.235  77.205 112.102  1.00  0.00           H  
ATOM   1703 HD21 LEU   111      40.568  77.092 109.527  1.00  0.00           H  
ATOM   1704 HD22 LEU   111      41.690  75.737 109.472  1.00  0.00           H  
ATOM   1705 HD23 LEU   111      40.083  75.520 108.838  1.00  0.00           H  
ATOM   1706  N   THR   112      40.488  71.261 109.329  1.00  0.00           N  
ATOM   1707  CA  THR   112      41.377  70.021 109.458  1.00  0.00           C  
ATOM   1708  C   THR   112      42.745  70.328 108.964  1.00  0.00           C  
ATOM   1709  O   THR   112      42.939  70.642 107.749  1.00  0.00           O  
ATOM   1710  CB  THR   112      40.736  68.864 108.721  1.00  0.00           C  
ATOM   1711  CG2 THR   112      41.519  67.546 108.680  1.00  0.00           C  
ATOM   1712  OG1 THR   112      39.496  68.501 109.228  1.00  0.00           O  
ATOM   1713  H   THR   112      40.453  71.793 108.471  1.00  0.00           H  
ATOM   1714  HA  THR   112      41.256  69.650 110.476  1.00  0.00           H  
ATOM   1715  HB  THR   112      40.519  69.235 107.719  1.00  0.00           H  
ATOM   1716  HG1 THR   112      38.816  68.859 108.653  1.00  0.00           H  
ATOM   1717 HG21 THR   112      40.942  66.891 108.027  1.00  0.00           H  
ATOM   1718 HG22 THR   112      42.559  67.642 108.370  1.00  0.00           H  
ATOM   1719 HG23 THR   112      41.695  67.085 109.653  1.00  0.00           H  
ATOM   1720  N   ALA   113      43.720  70.187 109.771  1.00  0.00           N  
ATOM   1721  CA  ALA   113      45.148  70.438 109.532  1.00  0.00           C  
ATOM   1722  C   ALA   113      45.839  69.158 108.863  1.00  0.00           C  
ATOM   1723  O   ALA   113      45.590  68.049 109.333  1.00  0.00           O  
ATOM   1724  CB  ALA   113      45.894  70.723 110.814  1.00  0.00           C  
ATOM   1725  H   ALA   113      43.494  69.863 110.701  1.00  0.00           H  
ATOM   1726  HA  ALA   113      45.173  71.328 108.903  1.00  0.00           H  
ATOM   1727  HB1 ALA   113      45.733  71.724 111.215  1.00  0.00           H  
ATOM   1728  HB2 ALA   113      45.679  69.983 111.586  1.00  0.00           H  
ATOM   1729  HB3 ALA   113      46.955  70.798 110.576  1.00  0.00           H  
ATOM   1730  N   ILE   114      46.647  69.423 107.854  1.00  0.00           N  
ATOM   1731  CA  ILE   114      47.746  68.563 107.389  1.00  0.00           C  
ATOM   1732  C   ILE   114      49.111  69.232 107.636  1.00  0.00           C  
ATOM   1733  O   ILE   114      49.238  70.456 107.761  1.00  0.00           O  
ATOM   1734  CB  ILE   114      47.448  68.171 105.930  1.00  0.00           C  
ATOM   1735  CG1 ILE   114      47.670  69.410 104.985  1.00  0.00           C  
ATOM   1736  CG2 ILE   114      46.084  67.478 105.766  1.00  0.00           C  
ATOM   1737  CD1 ILE   114      49.086  69.399 104.324  1.00  0.00           C  
ATOM   1738  H   ILE   114      46.697  70.394 107.579  1.00  0.00           H  
ATOM   1739  HA  ILE   114      47.721  67.721 108.082  1.00  0.00           H  
ATOM   1740  HB  ILE   114      48.154  67.387 105.656  1.00  0.00           H  
ATOM   1741 HG12 ILE   114      46.969  69.436 104.151  1.00  0.00           H  
ATOM   1742 HG13 ILE   114      47.509  70.360 105.496  1.00  0.00           H  
ATOM   1743 HG21 ILE   114      45.317  68.236 105.930  1.00  0.00           H  
ATOM   1744 HG22 ILE   114      45.988  66.958 104.813  1.00  0.00           H  
ATOM   1745 HG23 ILE   114      46.054  66.739 106.568  1.00  0.00           H  
ATOM   1746 HD11 ILE   114      49.082  70.190 103.573  1.00  0.00           H  
ATOM   1747 HD12 ILE   114      49.900  69.618 105.014  1.00  0.00           H  
ATOM   1748 HD13 ILE   114      49.135  68.566 103.623  1.00  0.00           H  
ATOM   1749  N   GLU   115      50.156  68.330 107.709  1.00  0.00           N  
ATOM   1750  CA  GLU   115      51.573  68.539 107.771  1.00  0.00           C  
ATOM   1751  C   GLU   115      52.260  68.188 106.435  1.00  0.00           C  
ATOM   1752  O   GLU   115      51.820  67.180 105.788  1.00  0.00           O  
ATOM   1753  CB  GLU   115      52.157  67.775 108.908  1.00  0.00           C  
ATOM   1754  CG  GLU   115      53.654  67.973 109.087  1.00  0.00           C  
ATOM   1755  CD  GLU   115      54.163  66.708 109.862  1.00  0.00           C  
ATOM   1756  OE1 GLU   115      55.120  66.028 109.403  1.00  0.00           O  
ATOM   1757  OE2 GLU   115      53.646  66.278 110.969  1.00  0.00           O1-
ATOM   1758  H   GLU   115      49.887  67.362 107.601  1.00  0.00           H  
ATOM   1759  HA  GLU   115      51.611  69.595 108.038  1.00  0.00           H  
ATOM   1760  HB2 GLU   115      51.651  68.023 109.841  1.00  0.00           H  
ATOM   1761  HB3 GLU   115      51.866  66.739 108.737  1.00  0.00           H  
ATOM   1762  HG2 GLU   115      54.200  67.964 108.144  1.00  0.00           H  
ATOM   1763  HG3 GLU   115      53.945  68.914 109.556  1.00  0.00           H  
ATOM   1764  N   ILE   116      53.280  68.937 105.898  1.00  0.00           N  
ATOM   1765  CA  ILE   116      53.866  68.808 104.526  1.00  0.00           C  
ATOM   1766  C   ILE   116      55.317  69.204 104.380  1.00  0.00           C  
ATOM   1767  O   ILE   116      55.759  70.250 104.894  1.00  0.00           O  
ATOM   1768  CB  ILE   116      52.980  69.568 103.478  1.00  0.00           C  
ATOM   1769  CG1 ILE   116      53.384  69.241 102.001  1.00  0.00           C  
ATOM   1770  CG2 ILE   116      52.817  71.044 103.741  1.00  0.00           C  
ATOM   1771  CD1 ILE   116      52.253  69.574 100.999  1.00  0.00           C  
ATOM   1772  H   ILE   116      53.446  69.726 106.505  1.00  0.00           H  
ATOM   1773  HA  ILE   116      53.746  67.766 104.228  1.00  0.00           H  
ATOM   1774  HB  ILE   116      51.957  69.229 103.639  1.00  0.00           H  
ATOM   1775 HG12 ILE   116      54.206  69.855 101.634  1.00  0.00           H  
ATOM   1776 HG13 ILE   116      53.483  68.161 101.891  1.00  0.00           H  
ATOM   1777 HG21 ILE   116      52.300  71.556 102.930  1.00  0.00           H  
ATOM   1778 HG22 ILE   116      52.409  71.236 104.734  1.00  0.00           H  
ATOM   1779 HG23 ILE   116      53.822  71.463 103.790  1.00  0.00           H  
ATOM   1780 HD11 ILE   116      52.306  70.631 100.739  1.00  0.00           H  
ATOM   1781 HD12 ILE   116      52.332  69.023 100.062  1.00  0.00           H  
ATOM   1782 HD13 ILE   116      51.265  69.476 101.448  1.00  0.00           H  
ATOM   1783  N   SER   117      56.116  68.402 103.723  1.00  0.00           N  
ATOM   1784  CA  SER   117      57.454  68.701 103.209  1.00  0.00           C  
ATOM   1785  C   SER   117      57.900  67.873 102.023  1.00  0.00           C  
ATOM   1786  O   SER   117      57.637  66.601 101.944  1.00  0.00           O  
ATOM   1787  CB  SER   117      58.419  68.504 104.398  1.00  0.00           C  
ATOM   1788  OG  SER   117      59.750  69.048 104.282  1.00  0.00           O  
ATOM   1789  H   SER   117      55.703  67.541 103.394  1.00  0.00           H  
ATOM   1790  HA  SER   117      57.439  69.725 102.836  1.00  0.00           H  
ATOM   1791  HB2 SER   117      58.032  68.804 105.372  1.00  0.00           H  
ATOM   1792  HB3 SER   117      58.588  67.455 104.640  1.00  0.00           H  
ATOM   1793  HG  SER   117      60.281  68.259 104.411  1.00  0.00           H  
ATOM   1794  N   LEU   118      58.900  68.402 101.343  1.00  0.00           N  
ATOM   1795  CA  LEU   118      59.647  67.911 100.241  1.00  0.00           C  
ATOM   1796  C   LEU   118      61.140  67.955 100.655  1.00  0.00           C  
ATOM   1797  O   LEU   118      61.593  69.014 101.091  1.00  0.00           O  
ATOM   1798  CB  LEU   118      59.319  68.782  98.992  1.00  0.00           C  
ATOM   1799  CG  LEU   118      59.895  68.321  97.641  1.00  0.00           C  
ATOM   1800  CD1 LEU   118      59.066  67.131  97.154  1.00  0.00           C  
ATOM   1801  CD2 LEU   118      59.856  69.516  96.662  1.00  0.00           C  
ATOM   1802  H   LEU   118      59.035  69.369 101.603  1.00  0.00           H  
ATOM   1803  HA  LEU   118      59.377  66.871 100.061  1.00  0.00           H  
ATOM   1804  HB2 LEU   118      58.230  68.778  98.947  1.00  0.00           H  
ATOM   1805  HB3 LEU   118      59.679  69.806  99.093  1.00  0.00           H  
ATOM   1806  HG  LEU   118      60.921  68.030  97.869  1.00  0.00           H  
ATOM   1807 HD11 LEU   118      58.276  67.437  96.468  1.00  0.00           H  
ATOM   1808 HD12 LEU   118      59.669  66.488  96.513  1.00  0.00           H  
ATOM   1809 HD13 LEU   118      58.709  66.462  97.938  1.00  0.00           H  
ATOM   1810 HD21 LEU   118      58.813  69.681  96.391  1.00  0.00           H  
ATOM   1811 HD22 LEU   118      60.253  70.472  97.004  1.00  0.00           H  
ATOM   1812 HD23 LEU   118      60.523  69.203  95.858  1.00  0.00           H  
ATOM   1813  N   ASP   119      61.787  66.744 100.576  1.00  0.00           N  
ATOM   1814  CA  ASP   119      63.075  66.530 101.300  1.00  0.00           C  
ATOM   1815  C   ASP   119      64.016  65.642 100.440  1.00  0.00           C  
ATOM   1816  O   ASP   119      63.588  64.642  99.910  1.00  0.00           O  
ATOM   1817  CB  ASP   119      62.752  65.933 102.622  1.00  0.00           C  
ATOM   1818  CG  ASP   119      62.107  66.825 103.696  1.00  0.00           C  
ATOM   1819  OD1 ASP   119      62.463  67.983 103.947  1.00  0.00           O  
ATOM   1820  OD2 ASP   119      61.247  66.320 104.451  1.00  0.00           O1-
ATOM   1821  H   ASP   119      61.289  65.965 100.169  1.00  0.00           H  
ATOM   1822  HA  ASP   119      63.545  67.486 101.529  1.00  0.00           H  
ATOM   1823  HB2 ASP   119      62.092  65.096 102.394  1.00  0.00           H  
ATOM   1824  HB3 ASP   119      63.633  65.388 102.962  1.00  0.00           H  
ATOM   1825  N   VAL   120      65.266  66.015 100.520  1.00  0.00           N  
ATOM   1826  CA  VAL   120      66.425  65.305 100.077  1.00  0.00           C  
ATOM   1827  C   VAL   120      67.565  65.282 101.075  1.00  0.00           C  
ATOM   1828  O   VAL   120      67.451  65.851 102.161  1.00  0.00           O  
ATOM   1829  CB  VAL   120      66.795  65.877  98.685  1.00  0.00           C  
ATOM   1830  CG1 VAL   120      65.793  65.676  97.583  1.00  0.00           C  
ATOM   1831  CG2 VAL   120      67.133  67.381  98.801  1.00  0.00           C  
ATOM   1832  H   VAL   120      65.434  66.859 101.049  1.00  0.00           H  
ATOM   1833  HA  VAL   120      65.894  64.361  99.953  1.00  0.00           H  
ATOM   1834  HB  VAL   120      67.728  65.453  98.314  1.00  0.00           H  
ATOM   1835 HG11 VAL   120      66.207  66.098  96.667  1.00  0.00           H  
ATOM   1836 HG12 VAL   120      65.630  64.602  97.494  1.00  0.00           H  
ATOM   1837 HG13 VAL   120      64.807  66.081  97.811  1.00  0.00           H  
ATOM   1838 HG21 VAL   120      66.294  68.002  99.112  1.00  0.00           H  
ATOM   1839 HG22 VAL   120      67.993  67.542  99.452  1.00  0.00           H  
ATOM   1840 HG23 VAL   120      67.470  67.698  97.814  1.00  0.00           H  
ATOM   1841  N   ASP   121      68.721  64.761 100.715  1.00  0.00           N  
ATOM   1842  CA  ASP   121      69.977  64.869 101.463  1.00  0.00           C  
ATOM   1843  C   ASP   121      70.512  66.352 101.698  1.00  0.00           C  
ATOM   1844  O   ASP   121      70.431  67.097 100.713  1.00  0.00           O  
ATOM   1845  CB  ASP   121      71.016  63.978 100.769  1.00  0.00           C  
ATOM   1846  CG  ASP   121      72.309  63.910 101.521  1.00  0.00           C  
ATOM   1847  OD1 ASP   121      72.396  64.229 102.742  1.00  0.00           O  
ATOM   1848  OD2 ASP   121      73.296  63.311 100.981  1.00  0.00           O1-
ATOM   1849  H   ASP   121      68.775  64.250  99.846  1.00  0.00           H  
ATOM   1850  HA  ASP   121      69.773  64.384 102.418  1.00  0.00           H  
ATOM   1851  HB2 ASP   121      70.639  62.959 100.689  1.00  0.00           H  
ATOM   1852  HB3 ASP   121      71.249  64.375  99.781  1.00  0.00           H  
ATOM   1853  N   ALA   122      70.915  66.711 102.894  1.00  0.00           N  
ATOM   1854  CA  ALA   122      71.488  67.989 103.302  1.00  0.00           C  
ATOM   1855  C   ALA   122      73.005  67.804 103.581  1.00  0.00           C  
ATOM   1856  O   ALA   122      73.712  68.779 103.343  1.00  0.00           O  
ATOM   1857  CB  ALA   122      70.765  68.382 104.516  1.00  0.00           C  
ATOM   1858  H   ALA   122      70.849  65.915 103.512  1.00  0.00           H  
ATOM   1859  HA  ALA   122      71.315  68.795 102.589  1.00  0.00           H  
ATOM   1860  HB1 ALA   122      69.719  68.152 104.316  1.00  0.00           H  
ATOM   1861  HB2 ALA   122      71.119  67.792 105.362  1.00  0.00           H  
ATOM   1862  HB3 ALA   122      70.946  69.454 104.600  1.00  0.00           H  
ATOM   1863  N   ASP   123      73.439  66.701 104.086  1.00  0.00           N  
ATOM   1864  CA  ASP   123      74.737  66.545 104.692  1.00  0.00           C  
ATOM   1865  C   ASP   123      75.615  65.434 104.077  1.00  0.00           C  
ATOM   1866  O   ASP   123      76.473  64.793 104.740  1.00  0.00           O  
ATOM   1867  CB  ASP   123      74.571  66.473 106.187  1.00  0.00           C  
ATOM   1868  CG  ASP   123      73.814  65.181 106.720  1.00  0.00           C  
ATOM   1869  OD1 ASP   123      73.905  64.833 107.904  1.00  0.00           O  
ATOM   1870  OD2 ASP   123      73.184  64.472 105.931  1.00  0.00           O1-
ATOM   1871  H   ASP   123      72.831  65.899 104.003  1.00  0.00           H  
ATOM   1872  HA  ASP   123      75.302  67.435 104.415  1.00  0.00           H  
ATOM   1873  HB2 ASP   123      75.577  66.438 106.606  1.00  0.00           H  
ATOM   1874  HB3 ASP   123      73.988  67.359 106.437  1.00  0.00           H  
ATOM   1875  N   ARG   124      75.384  65.166 102.783  1.00  0.00           N  
ATOM   1876  CA  ARG   124      76.122  64.360 101.854  1.00  0.00           C  
ATOM   1877  C   ARG   124      76.483  62.960 102.482  1.00  0.00           C  
ATOM   1878  O   ARG   124      77.650  62.663 102.886  1.00  0.00           O  
ATOM   1879  CB  ARG   124      77.344  65.093 101.219  1.00  0.00           C  
ATOM   1880  CG  ARG   124      77.051  66.320 100.324  1.00  0.00           C  
ATOM   1881  CD  ARG   124      76.488  67.547 101.065  1.00  0.00           C  
ATOM   1882  NE  ARG   124      76.505  68.714 100.131  1.00  0.00           N  
ATOM   1883  CZ  ARG   124      77.539  69.584  99.955  1.00  0.00           C  
ATOM   1884  NH1 ARG   124      78.613  69.624 100.683  1.00  0.00           N1+
ATOM   1885  NH2 ARG   124      77.520  70.442  98.971  1.00  0.00           N  
ATOM   1886  H   ARG   124      74.599  65.581 102.302  1.00  0.00           H  
ATOM   1887  HA  ARG   124      75.552  64.074 100.970  1.00  0.00           H  
ATOM   1888  HB2 ARG   124      78.142  65.247 101.946  1.00  0.00           H  
ATOM   1889  HB3 ARG   124      77.922  64.357 100.660  1.00  0.00           H  
ATOM   1890  HG2 ARG   124      77.970  66.510  99.770  1.00  0.00           H  
ATOM   1891  HG3 ARG   124      76.292  66.054  99.588  1.00  0.00           H  
ATOM   1892  HD2 ARG   124      75.422  67.396 101.235  1.00  0.00           H  
ATOM   1893  HD3 ARG   124      77.094  67.711 101.956  1.00  0.00           H  
ATOM   1894  HE  ARG   124      75.863  68.596  99.361  1.00  0.00           H  
ATOM   1895 HH11 ARG   124      78.738  69.022 101.484  1.00  0.00           H  
ATOM   1896 HH12 ARG   124      79.416  70.022 100.217  1.00  0.00           H  
ATOM   1897 HH21 ARG   124      76.645  70.650  98.511  1.00  0.00           H  
ATOM   1898 HH22 ARG   124      78.231  71.155  99.048  1.00  0.00           H  
ATOM   1899  N   ASP   125      75.541  62.034 102.418  1.00  0.00           N  
ATOM   1900  CA  ASP   125      75.642  60.606 102.765  1.00  0.00           C  
ATOM   1901  C   ASP   125      74.640  59.855 101.841  1.00  0.00           C  
ATOM   1902  O   ASP   125      74.514  58.625 101.940  1.00  0.00           O  
ATOM   1903  CB  ASP   125      75.270  60.340 104.333  1.00  0.00           C  
ATOM   1904  CG  ASP   125      73.915  60.991 104.748  1.00  0.00           C  
ATOM   1905  OD1 ASP   125      73.088  61.157 103.830  1.00  0.00           O  
ATOM   1906  OD2 ASP   125      73.847  61.710 105.757  1.00  0.00           O1-
ATOM   1907  H   ASP   125      74.612  62.291 102.116  1.00  0.00           H  
ATOM   1908  HA  ASP   125      76.634  60.232 102.511  1.00  0.00           H  
ATOM   1909  HB2 ASP   125      75.138  59.267 104.470  1.00  0.00           H  
ATOM   1910  HB3 ASP   125      76.072  60.754 104.945  1.00  0.00           H  
ATOM   1911  N   GLY   126      73.990  60.449 100.847  1.00  0.00           N  
ATOM   1912  CA  GLY   126      73.072  59.735  99.954  1.00  0.00           C  
ATOM   1913  C   GLY   126      71.794  59.409 100.580  1.00  0.00           C  
ATOM   1914  O   GLY   126      70.892  59.049  99.839  1.00  0.00           O  
ATOM   1915  H   GLY   126      74.079  61.453 100.789  1.00  0.00           H  
ATOM   1916  HA2 GLY   126      72.746  60.308  99.086  1.00  0.00           H  
ATOM   1917  HA3 GLY   126      73.473  58.753  99.704  1.00  0.00           H  
ATOM   1918  N   VAL   127      71.508  59.689 101.881  1.00  0.00           N  
ATOM   1919  CA  VAL   127      70.231  59.446 102.508  1.00  0.00           C  
ATOM   1920  C   VAL   127      69.556  60.809 102.904  1.00  0.00           C  
ATOM   1921  O   VAL   127      70.154  61.837 103.204  1.00  0.00           O  
ATOM   1922  CB  VAL   127      70.461  58.490 103.671  1.00  0.00           C  
ATOM   1923  CG1 VAL   127      69.123  58.211 104.322  1.00  0.00           C  
ATOM   1924  CG2 VAL   127      70.887  57.136 103.061  1.00  0.00           C  
ATOM   1925  H   VAL   127      72.232  60.005 102.510  1.00  0.00           H  
ATOM   1926  HA  VAL   127      69.569  58.971 101.784  1.00  0.00           H  
ATOM   1927  HB  VAL   127      71.213  58.864 104.366  1.00  0.00           H  
ATOM   1928 HG11 VAL   127      68.441  57.725 103.624  1.00  0.00           H  
ATOM   1929 HG12 VAL   127      69.160  57.600 105.224  1.00  0.00           H  
ATOM   1930 HG13 VAL   127      68.692  59.110 104.763  1.00  0.00           H  
ATOM   1931 HG21 VAL   127      70.145  56.848 102.317  1.00  0.00           H  
ATOM   1932 HG22 VAL   127      71.943  57.053 102.802  1.00  0.00           H  
ATOM   1933 HG23 VAL   127      70.688  56.499 103.923  1.00  0.00           H  
ATOM   1934  N   VAL   128      68.235  60.783 102.852  1.00  0.00           N  
ATOM   1935  CA  VAL   128      67.276  61.919 102.983  1.00  0.00           C  
ATOM   1936  C   VAL   128      67.146  62.352 104.463  1.00  0.00           C  
ATOM   1937  O   VAL   128      67.222  61.495 105.311  1.00  0.00           O  
ATOM   1938  CB  VAL   128      65.938  61.515 102.314  1.00  0.00           C  
ATOM   1939  CG1 VAL   128      64.912  62.535 102.473  1.00  0.00           C  
ATOM   1940  CG2 VAL   128      66.171  61.175 100.859  1.00  0.00           C  
ATOM   1941  H   VAL   128      67.730  59.919 102.717  1.00  0.00           H  
ATOM   1942  HA  VAL   128      67.799  62.704 102.437  1.00  0.00           H  
ATOM   1943  HB  VAL   128      65.621  60.672 102.928  1.00  0.00           H  
ATOM   1944 HG11 VAL   128      64.201  62.265 101.693  1.00  0.00           H  
ATOM   1945 HG12 VAL   128      64.366  62.527 103.416  1.00  0.00           H  
ATOM   1946 HG13 VAL   128      65.362  63.508 102.274  1.00  0.00           H  
ATOM   1947 HG21 VAL   128      65.316  61.120 100.186  1.00  0.00           H  
ATOM   1948 HG22 VAL   128      67.014  61.702 100.412  1.00  0.00           H  
ATOM   1949 HG23 VAL   128      66.551  60.154 100.903  1.00  0.00           H  
ATOM   1950  N   GLU   129      67.027  63.646 104.654  1.00  0.00           N  
ATOM   1951  CA  GLU   129      66.759  64.361 105.904  1.00  0.00           C  
ATOM   1952  C   GLU   129      65.282  64.680 106.109  1.00  0.00           C  
ATOM   1953  O   GLU   129      64.499  64.307 105.233  1.00  0.00           O  
ATOM   1954  CB  GLU   129      67.510  65.689 105.838  1.00  0.00           C  
ATOM   1955  CG  GLU   129      68.885  65.487 106.603  1.00  0.00           C  
ATOM   1956  CD  GLU   129      69.848  64.597 105.916  1.00  0.00           C  
ATOM   1957  OE1 GLU   129      70.104  64.692 104.699  1.00  0.00           O  
ATOM   1958  OE2 GLU   129      70.385  63.712 106.528  1.00  0.00           O1-
ATOM   1959  H   GLU   129      66.758  64.242 103.885  1.00  0.00           H  
ATOM   1960  HA  GLU   129      67.142  63.850 106.788  1.00  0.00           H  
ATOM   1961  HB2 GLU   129      67.659  66.122 104.849  1.00  0.00           H  
ATOM   1962  HB3 GLU   129      67.027  66.471 106.424  1.00  0.00           H  
ATOM   1963  HG2 GLU   129      69.430  66.432 106.608  1.00  0.00           H  
ATOM   1964  HG3 GLU   129      68.780  65.293 107.670  1.00  0.00           H  
ATOM   1965  N   LYS   130      64.858  65.311 107.232  1.00  0.00           N  
ATOM   1966  CA  LYS   130      63.495  65.968 107.261  1.00  0.00           C  
ATOM   1967  C   LYS   130      63.580  67.504 107.433  1.00  0.00           C  
ATOM   1968  O   LYS   130      64.293  67.932 108.387  1.00  0.00           O  
ATOM   1969  CB  LYS   130      62.533  65.356 108.316  1.00  0.00           C  
ATOM   1970  CG  LYS   130      61.204  66.189 108.429  1.00  0.00           C  
ATOM   1971  CD  LYS   130      60.239  65.321 109.196  1.00  0.00           C  
ATOM   1972  CE  LYS   130      58.997  66.282 109.490  1.00  0.00           C  
ATOM   1973  NZ  LYS   130      57.867  65.510 109.962  1.00  0.00           N1+
ATOM   1974  H   LYS   130      65.455  65.375 108.044  1.00  0.00           H  
ATOM   1975  HA  LYS   130      62.939  65.784 106.341  1.00  0.00           H  
ATOM   1976  HB2 LYS   130      62.379  64.305 108.071  1.00  0.00           H  
ATOM   1977  HB3 LYS   130      62.992  65.266 109.300  1.00  0.00           H  
ATOM   1978  HG2 LYS   130      61.399  67.115 108.969  1.00  0.00           H  
ATOM   1979  HG3 LYS   130      60.852  66.475 107.438  1.00  0.00           H  
ATOM   1980  HD2 LYS   130      59.865  64.412 108.725  1.00  0.00           H  
ATOM   1981  HD3 LYS   130      60.640  65.065 110.176  1.00  0.00           H  
ATOM   1982  HE2 LYS   130      59.176  67.015 110.278  1.00  0.00           H  
ATOM   1983  HE3 LYS   130      58.688  66.702 108.533  1.00  0.00           H  
ATOM   1984  HZ1 LYS   130      57.840  65.112 110.890  1.00  0.00           H  
ATOM   1985  HZ2 LYS   130      56.996  66.018 109.896  1.00  0.00           H  
ATOM   1986  HZ3 LYS   130      57.671  64.650 109.471  1.00  0.00           H  
ATOM   1987  N   ASN   131      62.920  68.232 106.598  1.00  0.00           N  
ATOM   1988  CA  ASN   131      62.579  69.650 106.552  1.00  0.00           C  
ATOM   1989  C   ASN   131      63.664  70.744 106.816  1.00  0.00           C  
ATOM   1990  O   ASN   131      63.329  71.707 107.546  1.00  0.00           O  
ATOM   1991  CB  ASN   131      61.193  69.793 107.245  1.00  0.00           C  
ATOM   1992  CG  ASN   131      60.473  71.136 106.799  1.00  0.00           C  
ATOM   1993  ND2 ASN   131      59.608  71.683 107.607  1.00  0.00           N  
ATOM   1994  OD1 ASN   131      60.854  71.694 105.759  1.00  0.00           O  
ATOM   1995  H   ASN   131      62.450  67.715 105.869  1.00  0.00           H  
ATOM   1996  HA  ASN   131      62.461  69.845 105.486  1.00  0.00           H  
ATOM   1997  HB2 ASN   131      60.410  69.055 107.070  1.00  0.00           H  
ATOM   1998  HB3 ASN   131      61.250  69.780 108.333  1.00  0.00           H  
ATOM   1999 HD21 ASN   131      59.112  72.433 107.147  1.00  0.00           H  
ATOM   2000 HD22 ASN   131      59.334  71.277 108.490  1.00  0.00           H  
ATOM   2001  N   ASN   132      64.914  70.408 106.408  1.00  0.00           N  
ATOM   2002  CA  ASN   132      66.136  71.216 106.546  1.00  0.00           C  
ATOM   2003  C   ASN   132      65.965  72.651 106.080  1.00  0.00           C  
ATOM   2004  O   ASN   132      65.590  72.699 104.874  1.00  0.00           O  
ATOM   2005  CB  ASN   132      67.276  70.451 105.882  1.00  0.00           C  
ATOM   2006  CG  ASN   132      68.560  71.220 106.014  1.00  0.00           C  
ATOM   2007  ND2 ASN   132      69.460  70.751 106.870  1.00  0.00           N  
ATOM   2008  OD1 ASN   132      68.827  72.127 105.265  1.00  0.00           O  
ATOM   2009  H   ASN   132      65.022  69.595 105.819  1.00  0.00           H  
ATOM   2010  HA  ASN   132      66.350  71.137 107.612  1.00  0.00           H  
ATOM   2011  HB2 ASN   132      67.429  69.522 106.431  1.00  0.00           H  
ATOM   2012  HB3 ASN   132      67.039  70.102 104.877  1.00  0.00           H  
ATOM   2013 HD21 ASN   132      70.342  71.239 106.921  1.00  0.00           H  
ATOM   2014 HD22 ASN   132      69.169  70.156 107.634  1.00  0.00           H  
ATOM   2015  N   PRO   133      66.305  73.743 106.795  1.00  0.00           N  
ATOM   2016  CA  PRO   133      66.066  75.101 106.301  1.00  0.00           C  
ATOM   2017  C   PRO   133      66.858  75.577 105.104  1.00  0.00           C  
ATOM   2018  O   PRO   133      66.497  76.629 104.593  1.00  0.00           O  
ATOM   2019  CB  PRO   133      66.430  75.994 107.474  1.00  0.00           C  
ATOM   2020  CG  PRO   133      66.189  75.101 108.709  1.00  0.00           C  
ATOM   2021  CD  PRO   133      66.534  73.734 108.204  1.00  0.00           C  
ATOM   2022  HA  PRO   133      65.049  75.354 106.001  1.00  0.00           H  
ATOM   2023  HB2 PRO   133      67.505  76.177 107.450  1.00  0.00           H  
ATOM   2024  HB3 PRO   133      65.801  76.882 107.406  1.00  0.00           H  
ATOM   2025  HG2 PRO   133      66.822  75.348 109.562  1.00  0.00           H  
ATOM   2026  HG3 PRO   133      65.172  75.196 109.088  1.00  0.00           H  
ATOM   2027  HD2 PRO   133      67.596  73.512 108.309  1.00  0.00           H  
ATOM   2028  HD3 PRO   133      65.894  72.964 108.634  1.00  0.00           H  
ATOM   2029  N   LYS   134      67.935  74.864 104.604  1.00  0.00           N  
ATOM   2030  CA  LYS   134      68.866  75.249 103.473  1.00  0.00           C  
ATOM   2031  C   LYS   134      68.576  74.373 102.258  1.00  0.00           C  
ATOM   2032  O   LYS   134      69.302  74.480 101.318  1.00  0.00           O  
ATOM   2033  CB  LYS   134      70.326  75.266 103.901  1.00  0.00           C  
ATOM   2034  CG  LYS   134      70.489  76.286 104.974  1.00  0.00           C  
ATOM   2035  CD  LYS   134      71.842  76.363 105.645  1.00  0.00           C  
ATOM   2036  CE  LYS   134      71.766  77.482 106.725  1.00  0.00           C  
ATOM   2037  NZ  LYS   134      73.154  77.805 107.071  1.00  0.00           N1+
ATOM   2038  H   LYS   134      67.891  73.947 105.025  1.00  0.00           H  
ATOM   2039  HA  LYS   134      68.676  76.265 103.125  1.00  0.00           H  
ATOM   2040  HB2 LYS   134      70.532  74.272 104.299  1.00  0.00           H  
ATOM   2041  HB3 LYS   134      70.940  75.445 103.019  1.00  0.00           H  
ATOM   2042  HG2 LYS   134      70.164  77.224 104.524  1.00  0.00           H  
ATOM   2043  HG3 LYS   134      69.802  76.069 105.792  1.00  0.00           H  
ATOM   2044  HD2 LYS   134      72.169  75.384 105.994  1.00  0.00           H  
ATOM   2045  HD3 LYS   134      72.565  76.555 104.852  1.00  0.00           H  
ATOM   2046  HE2 LYS   134      71.269  78.362 106.316  1.00  0.00           H  
ATOM   2047  HE3 LYS   134      71.271  77.191 107.652  1.00  0.00           H  
ATOM   2048  HZ1 LYS   134      73.583  77.186 107.744  1.00  0.00           H  
ATOM   2049  HZ2 LYS   134      73.789  77.848 106.288  1.00  0.00           H  
ATOM   2050  HZ3 LYS   134      73.172  78.689 107.558  1.00  0.00           H  
ATOM   2051  N   LYS   135      67.487  73.606 102.177  1.00  0.00           N  
ATOM   2052  CA  LYS   135      67.196  72.546 101.158  1.00  0.00           C  
ATOM   2053  C   LYS   135      66.875  73.085  99.742  1.00  0.00           C  
ATOM   2054  O   LYS   135      66.940  72.281  98.795  1.00  0.00           O  
ATOM   2055  CB  LYS   135      66.200  71.640 101.674  1.00  0.00           C  
ATOM   2056  CG  LYS   135      64.792  72.114 101.662  1.00  0.00           C  
ATOM   2057  CD  LYS   135      63.808  71.256 102.462  1.00  0.00           C  
ATOM   2058  CE  LYS   135      62.331  71.860 102.059  1.00  0.00           C  
ATOM   2059  NZ  LYS   135      61.366  71.057 102.859  1.00  0.00           N1+
ATOM   2060  H   LYS   135      66.957  73.606 103.036  1.00  0.00           H  
ATOM   2061  HA  LYS   135      68.124  71.989 101.026  1.00  0.00           H  
ATOM   2062  HB2 LYS   135      66.113  70.764 101.031  1.00  0.00           H  
ATOM   2063  HB3 LYS   135      66.477  71.194 102.628  1.00  0.00           H  
ATOM   2064  HG2 LYS   135      64.839  73.010 102.281  1.00  0.00           H  
ATOM   2065  HG3 LYS   135      64.285  72.400 100.741  1.00  0.00           H  
ATOM   2066  HD2 LYS   135      63.904  70.195 102.229  1.00  0.00           H  
ATOM   2067  HD3 LYS   135      63.959  71.305 103.541  1.00  0.00           H  
ATOM   2068  HE2 LYS   135      62.302  72.894 102.401  1.00  0.00           H  
ATOM   2069  HE3 LYS   135      62.141  71.804 100.987  1.00  0.00           H  
ATOM   2070  HZ1 LYS   135      61.529  70.064 102.771  1.00  0.00           H  
ATOM   2071  HZ2 LYS   135      61.399  71.260 103.848  1.00  0.00           H  
ATOM   2072  HZ3 LYS   135      60.414  71.246 102.580  1.00  0.00           H  
ATOM   2073  N   ALA   136      66.578  74.409  99.600  1.00  0.00           N  
ATOM   2074  CA  ALA   136      66.368  75.088  98.311  1.00  0.00           C  
ATOM   2075  C   ALA   136      67.660  75.720  97.700  1.00  0.00           C  
ATOM   2076  O   ALA   136      67.576  76.632  96.873  1.00  0.00           O  
ATOM   2077  CB  ALA   136      65.239  76.086  98.436  1.00  0.00           C  
ATOM   2078  H   ALA   136      66.557  74.906 100.479  1.00  0.00           H  
ATOM   2079  HA  ALA   136      65.948  74.305  97.679  1.00  0.00           H  
ATOM   2080  HB1 ALA   136      65.534  76.993  98.963  1.00  0.00           H  
ATOM   2081  HB2 ALA   136      64.987  76.355  97.410  1.00  0.00           H  
ATOM   2082  HB3 ALA   136      64.285  75.640  98.716  1.00  0.00           H  
ATOM   2083  N   SER   137      68.846  75.298  98.168  1.00  0.00           N  
ATOM   2084  CA  SER   137      70.132  75.957  97.924  1.00  0.00           C  
ATOM   2085  C   SER   137      71.263  74.868  98.096  1.00  0.00           C  
ATOM   2086  O   SER   137      71.006  73.802  98.702  1.00  0.00           O  
ATOM   2087  CB  SER   137      70.341  77.115  98.966  1.00  0.00           C  
ATOM   2088  OG  SER   137      71.654  77.580  98.824  1.00  0.00           O  
ATOM   2089  H   SER   137      68.877  74.411  98.651  1.00  0.00           H  
ATOM   2090  HA  SER   137      70.128  76.341  96.904  1.00  0.00           H  
ATOM   2091  HB2 SER   137      69.605  77.911  98.850  1.00  0.00           H  
ATOM   2092  HB3 SER   137      70.064  76.771  99.963  1.00  0.00           H  
ATOM   2093  HG  SER   137      71.790  77.886  97.925  1.00  0.00           H  
ATOM   2094  N   TRP   138      72.443  75.152  97.593  1.00  0.00           N  
ATOM   2095  CA  TRP   138      73.577  74.100  97.572  1.00  0.00           C  
ATOM   2096  C   TRP   138      74.934  74.860  97.640  1.00  0.00           C  
ATOM   2097  O   TRP   138      75.171  75.833  96.946  1.00  0.00           O  
ATOM   2098  CB  TRP   138      73.484  73.344  96.254  1.00  0.00           C  
ATOM   2099  CG  TRP   138      74.417  72.164  96.164  1.00  0.00           C  
ATOM   2100  CD1 TRP   138      73.926  70.913  96.172  1.00  0.00           C  
ATOM   2101  CD2 TRP   138      75.801  72.051  95.930  1.00  0.00           C  
ATOM   2102  CE2 TRP   138      76.196  70.661  95.979  1.00  0.00           C  
ATOM   2103  CE3 TRP   138      76.949  72.950  95.668  1.00  0.00           C  
ATOM   2104  NE1 TRP   138      74.992  70.023  96.178  1.00  0.00           N  
ATOM   2105  CZ2 TRP   138      77.576  70.197  95.838  1.00  0.00           C  
ATOM   2106  CZ3 TRP   138      78.243  72.525  95.497  1.00  0.00           C  
ATOM   2107  CH2 TRP   138      78.602  71.114  95.570  1.00  0.00           C  
ATOM   2108  H   TRP   138      72.699  76.088  97.313  1.00  0.00           H  
ATOM   2109  HA  TRP   138      73.410  73.511  98.473  1.00  0.00           H  
ATOM   2110  HB2 TRP   138      72.447  73.024  96.144  1.00  0.00           H  
ATOM   2111  HB3 TRP   138      73.634  74.023  95.415  1.00  0.00           H  
ATOM   2112  HD1 TRP   138      72.886  70.626  96.216  1.00  0.00           H  
ATOM   2113  HE1 TRP   138      74.865  69.022  96.129  1.00  0.00           H  
ATOM   2114  HE3 TRP   138      76.717  74.000  95.563  1.00  0.00           H  
ATOM   2115  HZ2 TRP   138      77.830  69.157  95.981  1.00  0.00           H  
ATOM   2116  HZ3 TRP   138      79.072  73.203  95.357  1.00  0.00           H  
ATOM   2117  HH2 TRP   138      79.528  70.788  95.120  1.00  0.00           H  
ATOM   2118  N   THR   139      75.859  74.404  98.480  1.00  0.00           N  
ATOM   2119  CA  THR   139      77.068  75.118  98.767  1.00  0.00           C  
ATOM   2120  C   THR   139      78.381  74.274  98.693  1.00  0.00           C  
ATOM   2121  O   THR   139      78.331  73.087  99.076  1.00  0.00           O  
ATOM   2122  CB  THR   139      76.959  75.833 100.073  1.00  0.00           C  
ATOM   2123  CG2 THR   139      75.978  77.009  99.954  1.00  0.00           C  
ATOM   2124  OG1 THR   139      76.384  74.970 101.083  1.00  0.00           O  
ATOM   2125  H   THR   139      75.711  73.582  99.047  1.00  0.00           H  
ATOM   2126  HA  THR   139      77.211  75.817  97.944  1.00  0.00           H  
ATOM   2127  HB  THR   139      77.961  76.059 100.438  1.00  0.00           H  
ATOM   2128  HG1 THR   139      75.501  74.836 100.730  1.00  0.00           H  
ATOM   2129 HG21 THR   139      75.031  76.691  99.517  1.00  0.00           H  
ATOM   2130 HG22 THR   139      75.894  77.479 100.933  1.00  0.00           H  
ATOM   2131 HG23 THR   139      76.400  77.801  99.336  1.00  0.00           H  
ATOM   2132  N   TRP   140      79.463  74.855  98.185  1.00  0.00           N  
ATOM   2133  CA  TRP   140      80.817  74.235  98.037  1.00  0.00           C  
ATOM   2134  C   TRP   140      81.618  74.138  99.420  1.00  0.00           C  
ATOM   2135  O   TRP   140      81.140  74.794 100.396  1.00  0.00           O  
ATOM   2136  CB  TRP   140      81.684  75.037  96.975  1.00  0.00           C  
ATOM   2137  CG  TRP   140      81.215  75.059  95.572  1.00  0.00           C  
ATOM   2138  CD1 TRP   140      80.505  76.042  95.010  1.00  0.00           C  
ATOM   2139  CD2 TRP   140      81.517  74.104  94.459  1.00  0.00           C  
ATOM   2140  CE2 TRP   140      80.909  74.554  93.344  1.00  0.00           C  
ATOM   2141  CE3 TRP   140      82.303  73.002  94.407  1.00  0.00           C  
ATOM   2142  NE1 TRP   140      80.429  75.805  93.622  1.00  0.00           N  
ATOM   2143  CZ2 TRP   140      81.035  73.843  92.113  1.00  0.00           C  
ATOM   2144  CZ3 TRP   140      82.473  72.254  93.315  1.00  0.00           C  
ATOM   2145  CH2 TRP   140      81.840  72.693  92.117  1.00  0.00           C  
ATOM   2146  H   TRP   140      79.313  75.815  97.908  1.00  0.00           H  
ATOM   2147  HA  TRP   140      80.684  73.265  97.556  1.00  0.00           H  
ATOM   2148  HB2 TRP   140      81.923  76.046  97.311  1.00  0.00           H  
ATOM   2149  HB3 TRP   140      82.624  74.501  96.845  1.00  0.00           H  
ATOM   2150  HD1 TRP   140      80.093  76.949  95.427  1.00  0.00           H  
ATOM   2151  HE1 TRP   140      80.054  76.433  92.925  1.00  0.00           H  
ATOM   2152  HE3 TRP   140      82.798  72.704  95.320  1.00  0.00           H  
ATOM   2153  HZ2 TRP   140      80.651  74.311  91.218  1.00  0.00           H  
ATOM   2154  HZ3 TRP   140      83.126  71.408  93.158  1.00  0.00           H  
ATOM   2155  HH2 TRP   140      81.911  72.117  91.207  1.00  0.00           H  
ATOM   2156  N   GLY   141      82.795  73.483  99.378  1.00  0.00           N  
ATOM   2157  CA  GLY   141      83.802  73.452 100.442  1.00  0.00           C  
ATOM   2158  C   GLY   141      83.596  72.266 101.457  1.00  0.00           C  
ATOM   2159  O   GLY   141      82.846  71.345 101.119  1.00  0.00           O  
ATOM   2160  H   GLY   141      82.912  72.875  98.579  1.00  0.00           H  
ATOM   2161  HA2 GLY   141      84.776  73.211 100.017  1.00  0.00           H  
ATOM   2162  HA3 GLY   141      83.831  74.422 100.937  1.00  0.00           H  
ATOM   2163  N   PRO   142      84.324  72.164 102.543  1.00  0.00           N  
ATOM   2164  CA  PRO   142      84.045  71.210 103.653  1.00  0.00           C  
ATOM   2165  C   PRO   142      82.766  71.494 104.435  1.00  0.00           C  
ATOM   2166  O   PRO   142      82.137  70.607 104.955  1.00  0.00           O  
ATOM   2167  CB  PRO   142      85.399  71.225 104.427  1.00  0.00           C  
ATOM   2168  CG  PRO   142      86.429  71.786 103.570  1.00  0.00           C  
ATOM   2169  CD  PRO   142      85.613  72.781 102.778  1.00  0.00           C  
ATOM   2170  HA  PRO   142      83.990  70.198 103.253  1.00  0.00           H  
ATOM   2171  HB2 PRO   142      85.254  71.820 105.329  1.00  0.00           H  
ATOM   2172  HB3 PRO   142      85.555  70.207 104.782  1.00  0.00           H  
ATOM   2173  HG2 PRO   142      87.196  72.262 104.180  1.00  0.00           H  
ATOM   2174  HG3 PRO   142      86.843  71.124 102.809  1.00  0.00           H  
ATOM   2175  HD2 PRO   142      85.394  73.611 103.449  1.00  0.00           H  
ATOM   2176  HD3 PRO   142      86.178  73.128 101.913  1.00  0.00           H  
ATOM   2177  N   GLU   143      82.350  72.764 104.466  1.00  0.00           N  
ATOM   2178  CA  GLU   143      81.214  73.223 105.267  1.00  0.00           C  
ATOM   2179  C   GLU   143      79.926  73.469 104.432  1.00  0.00           C  
ATOM   2180  O   GLU   143      79.003  74.009 104.957  1.00  0.00           O  
ATOM   2181  CB  GLU   143      81.591  74.379 106.243  1.00  0.00           C  
ATOM   2182  CG  GLU   143      82.721  74.021 107.183  1.00  0.00           C  
ATOM   2183  CD  GLU   143      82.294  72.878 108.094  1.00  0.00           C  
ATOM   2184  OE1 GLU   143      81.487  73.077 109.046  1.00  0.00           O  
ATOM   2185  OE2 GLU   143      82.906  71.803 107.931  1.00  0.00           O1-
ATOM   2186  H   GLU   143      82.933  73.496 104.086  1.00  0.00           H  
ATOM   2187  HA  GLU   143      80.867  72.383 105.869  1.00  0.00           H  
ATOM   2188  HB2 GLU   143      81.776  75.305 105.699  1.00  0.00           H  
ATOM   2189  HB3 GLU   143      80.734  74.645 106.862  1.00  0.00           H  
ATOM   2190  HG2 GLU   143      83.626  73.818 106.611  1.00  0.00           H  
ATOM   2191  HG3 GLU   143      82.822  74.838 107.898  1.00  0.00           H  
ATOM   2192  N   GLY   144      79.913  73.126 103.147  1.00  0.00           N  
ATOM   2193  CA  GLY   144      78.691  73.086 102.309  1.00  0.00           C  
ATOM   2194  C   GLY   144      77.573  72.117 102.784  1.00  0.00           C  
ATOM   2195  O   GLY   144      77.645  71.314 103.669  1.00  0.00           O  
ATOM   2196  H   GLY   144      80.655  72.531 102.809  1.00  0.00           H  
ATOM   2197  HA2 GLY   144      78.340  74.105 102.143  1.00  0.00           H  
ATOM   2198  HA3 GLY   144      78.957  72.683 101.331  1.00  0.00           H  
ATOM   2199  N   GLN   145      76.470  72.218 101.940  1.00  0.00           N  
ATOM   2200  CA  GLN   145      75.272  71.396 102.092  1.00  0.00           C  
ATOM   2201  C   GLN   145      74.583  71.268 100.645  1.00  0.00           C  
ATOM   2202  O   GLN   145      75.043  71.956  99.699  1.00  0.00           O  
ATOM   2203  CB  GLN   145      74.318  71.978 103.135  1.00  0.00           C  
ATOM   2204  CG  GLN   145      73.962  73.471 103.027  1.00  0.00           C  
ATOM   2205  CD  GLN   145      73.236  73.843 101.674  1.00  0.00           C  
ATOM   2206  NE2 GLN   145      72.223  73.145 101.345  1.00  0.00           N  
ATOM   2207  OE1 GLN   145      73.628  74.775 100.955  1.00  0.00           O  
ATOM   2208  H   GLN   145      76.486  72.920 101.214  1.00  0.00           H  
ATOM   2209  HA  GLN   145      75.591  70.412 102.437  1.00  0.00           H  
ATOM   2210  HB2 GLN   145      73.443  71.342 103.001  1.00  0.00           H  
ATOM   2211  HB3 GLN   145      74.583  71.853 104.185  1.00  0.00           H  
ATOM   2212  HG2 GLN   145      73.277  73.737 103.832  1.00  0.00           H  
ATOM   2213  HG3 GLN   145      74.903  74.013 103.128  1.00  0.00           H  
ATOM   2214 HE21 GLN   145      71.676  73.477 100.563  1.00  0.00           H  
ATOM   2215 HE22 GLN   145      71.811  72.416 101.909  1.00  0.00           H  
ATOM   2216  N   GLY   146      73.620  70.434 100.544  1.00  0.00           N  
ATOM   2217  CA  GLY   146      72.728  70.177  99.357  1.00  0.00           C  
ATOM   2218  C   GLY   146      73.095  68.945  98.645  1.00  0.00           C  
ATOM   2219  O   GLY   146      74.266  68.613  98.489  1.00  0.00           O  
ATOM   2220  H   GLY   146      73.262  70.101 101.428  1.00  0.00           H  
ATOM   2221  HA2 GLY   146      71.649  70.154  99.512  1.00  0.00           H  
ATOM   2222  HA3 GLY   146      72.905  70.968  98.630  1.00  0.00           H  
ATOM   2223  N   ALA   147      72.099  68.301  98.045  1.00  0.00           N  
ATOM   2224  CA  ALA   147      72.315  66.930  97.511  1.00  0.00           C  
ATOM   2225  C   ALA   147      73.045  66.804  96.141  1.00  0.00           C  
ATOM   2226  O   ALA   147      73.015  67.789  95.306  1.00  0.00           O  
ATOM   2227  CB  ALA   147      70.963  66.295  97.420  1.00  0.00           C  
ATOM   2228  H   ALA   147      71.132  68.592  98.086  1.00  0.00           H  
ATOM   2229  HA  ALA   147      72.937  66.387  98.223  1.00  0.00           H  
ATOM   2230  HB1 ALA   147      70.424  66.269  98.367  1.00  0.00           H  
ATOM   2231  HB2 ALA   147      70.389  66.901  96.720  1.00  0.00           H  
ATOM   2232  HB3 ALA   147      71.072  65.249  97.135  1.00  0.00           H  
ATOM   2233  N   ILE   148      73.660  65.639  95.929  1.00  0.00           N  
ATOM   2234  CA  ILE   148      74.354  65.428  94.726  1.00  0.00           C  
ATOM   2235  C   ILE   148      73.588  64.368  93.913  1.00  0.00           C  
ATOM   2236  O   ILE   148      72.994  63.461  94.525  1.00  0.00           O  
ATOM   2237  CB  ILE   148      75.803  65.092  95.053  1.00  0.00           C  
ATOM   2238  CG1 ILE   148      76.590  66.349  95.615  1.00  0.00           C  
ATOM   2239  CG2 ILE   148      76.515  64.562  93.774  1.00  0.00           C  
ATOM   2240  CD1 ILE   148      77.712  65.879  96.517  1.00  0.00           C  
ATOM   2241  H   ILE   148      73.468  64.848  96.528  1.00  0.00           H  
ATOM   2242  HA  ILE   148      74.375  66.313  94.090  1.00  0.00           H  
ATOM   2243  HB  ILE   148      75.797  64.323  95.826  1.00  0.00           H  
ATOM   2244 HG12 ILE   148      76.875  67.060  94.839  1.00  0.00           H  
ATOM   2245 HG13 ILE   148      75.893  66.906  96.241  1.00  0.00           H  
ATOM   2246 HG21 ILE   148      75.923  63.746  93.360  1.00  0.00           H  
ATOM   2247 HG22 ILE   148      76.534  65.340  93.011  1.00  0.00           H  
ATOM   2248 HG23 ILE   148      77.553  64.339  94.023  1.00  0.00           H  
ATOM   2249 HD11 ILE   148      77.230  65.297  97.302  1.00  0.00           H  
ATOM   2250 HD12 ILE   148      78.454  65.264  96.008  1.00  0.00           H  
ATOM   2251 HD13 ILE   148      78.213  66.800  96.818  1.00  0.00           H  
ATOM   2252  N   LEU   149      73.557  64.478  92.552  1.00  0.00           N  
ATOM   2253  CA  LEU   149      72.948  63.618  91.532  1.00  0.00           C  
ATOM   2254  C   LEU   149      74.052  63.202  90.545  1.00  0.00           C  
ATOM   2255  O   LEU   149      74.923  63.906  90.165  1.00  0.00           O  
ATOM   2256  CB  LEU   149      71.870  64.454  90.860  1.00  0.00           C  
ATOM   2257  CG  LEU   149      71.086  63.757  89.718  1.00  0.00           C  
ATOM   2258  CD1 LEU   149      70.473  62.433  90.085  1.00  0.00           C  
ATOM   2259  CD2 LEU   149      70.007  64.692  89.282  1.00  0.00           C  
ATOM   2260  H   LEU   149      74.043  65.294  92.210  1.00  0.00           H  
ATOM   2261  HA  LEU   149      72.616  62.664  91.942  1.00  0.00           H  
ATOM   2262  HB2 LEU   149      71.131  64.698  91.623  1.00  0.00           H  
ATOM   2263  HB3 LEU   149      72.335  65.314  90.379  1.00  0.00           H  
ATOM   2264  HG  LEU   149      71.729  63.694  88.840  1.00  0.00           H  
ATOM   2265 HD11 LEU   149      71.138  61.570  90.120  1.00  0.00           H  
ATOM   2266 HD12 LEU   149      70.088  62.642  91.083  1.00  0.00           H  
ATOM   2267 HD13 LEU   149      69.668  62.283  89.365  1.00  0.00           H  
ATOM   2268 HD21 LEU   149      70.411  65.687  89.095  1.00  0.00           H  
ATOM   2269 HD22 LEU   149      69.498  64.279  88.412  1.00  0.00           H  
ATOM   2270 HD23 LEU   149      69.278  64.864  90.074  1.00  0.00           H  
ATOM   2271  N   LEU   150      73.972  61.944  90.052  1.00  0.00           N  
ATOM   2272  CA  LEU   150      74.806  61.463  88.908  1.00  0.00           C  
ATOM   2273  C   LEU   150      74.003  61.529  87.605  1.00  0.00           C  
ATOM   2274  O   LEU   150      72.820  61.290  87.547  1.00  0.00           O  
ATOM   2275  CB  LEU   150      75.338  60.014  89.175  1.00  0.00           C  
ATOM   2276  CG  LEU   150      76.282  60.012  90.303  1.00  0.00           C  
ATOM   2277  CD1 LEU   150      76.449  58.557  90.766  1.00  0.00           C  
ATOM   2278  CD2 LEU   150      77.691  60.508  90.004  1.00  0.00           C  
ATOM   2279  H   LEU   150      73.397  61.271  90.539  1.00  0.00           H  
ATOM   2280  HA  LEU   150      75.747  62.012  88.873  1.00  0.00           H  
ATOM   2281  HB2 LEU   150      74.485  59.435  89.529  1.00  0.00           H  
ATOM   2282  HB3 LEU   150      75.814  59.558  88.307  1.00  0.00           H  
ATOM   2283  HG  LEU   150      75.942  60.543  91.192  1.00  0.00           H  
ATOM   2284 HD11 LEU   150      76.672  57.914  89.915  1.00  0.00           H  
ATOM   2285 HD12 LEU   150      77.221  58.468  91.531  1.00  0.00           H  
ATOM   2286 HD13 LEU   150      75.577  58.093  91.228  1.00  0.00           H  
ATOM   2287 HD21 LEU   150      78.203  60.536  90.965  1.00  0.00           H  
ATOM   2288 HD22 LEU   150      78.147  59.741  89.378  1.00  0.00           H  
ATOM   2289 HD23 LEU   150      77.635  61.511  89.582  1.00  0.00           H  
ATOM   2290  N   VAL   151      74.705  61.687  86.502  1.00  0.00           N  
ATOM   2291  CA  VAL   151      74.153  61.276  85.119  1.00  0.00           C  
ATOM   2292  C   VAL   151      74.105  59.729  84.926  1.00  0.00           C  
ATOM   2293  O   VAL   151      75.188  59.172  85.040  1.00  0.00           O  
ATOM   2294  CB  VAL   151      74.891  62.070  83.964  1.00  0.00           C  
ATOM   2295  CG1 VAL   151      74.183  61.718  82.690  1.00  0.00           C  
ATOM   2296  CG2 VAL   151      74.878  63.644  84.100  1.00  0.00           C  
ATOM   2297  H   VAL   151      75.628  62.058  86.679  1.00  0.00           H  
ATOM   2298  HA  VAL   151      73.136  61.657  85.205  1.00  0.00           H  
ATOM   2299  HB  VAL   151      75.904  61.667  83.964  1.00  0.00           H  
ATOM   2300 HG11 VAL   151      73.145  62.041  82.759  1.00  0.00           H  
ATOM   2301 HG12 VAL   151      74.656  62.246  81.862  1.00  0.00           H  
ATOM   2302 HG13 VAL   151      74.248  60.645  82.509  1.00  0.00           H  
ATOM   2303 HG21 VAL   151      75.900  63.995  83.953  1.00  0.00           H  
ATOM   2304 HG22 VAL   151      74.208  64.250  83.491  1.00  0.00           H  
ATOM   2305 HG23 VAL   151      74.755  63.993  85.126  1.00  0.00           H  
ATOM   2306  N   ASN   152      72.977  59.063  84.671  1.00  0.00           N  
ATOM   2307  CA  ASN   152      72.939  57.657  84.388  1.00  0.00           C  
ATOM   2308  C   ASN   152      73.511  57.345  82.922  1.00  0.00           C  
ATOM   2309  O   ASN   152      72.850  57.039  81.998  1.00  0.00           O  
ATOM   2310  CB  ASN   152      71.549  57.096  84.711  1.00  0.00           C  
ATOM   2311  CG  ASN   152      71.392  55.604  84.942  1.00  0.00           C  
ATOM   2312  ND2 ASN   152      70.194  55.089  84.943  1.00  0.00           N  
ATOM   2313  OD1 ASN   152      72.461  54.916  85.195  1.00  0.00           O  
ATOM   2314  H   ASN   152      72.129  59.612  84.685  1.00  0.00           H  
ATOM   2315  HA  ASN   152      73.561  57.090  85.080  1.00  0.00           H  
ATOM   2316  HB2 ASN   152      71.109  57.518  85.614  1.00  0.00           H  
ATOM   2317  HB3 ASN   152      70.795  57.371  83.974  1.00  0.00           H  
ATOM   2318 HD21 ASN   152      70.096  54.087  85.024  1.00  0.00           H  
ATOM   2319 HD22 ASN   152      69.415  55.709  84.772  1.00  0.00           H  
ATOM   2320  N   CYS   153      74.788  57.659  82.752  1.00  0.00           N  
ATOM   2321  CA  CYS   153      75.507  57.678  81.553  1.00  0.00           C  
ATOM   2322  C   CYS   153      76.246  56.360  81.242  1.00  0.00           C  
ATOM   2323  O   CYS   153      76.950  56.298  80.247  1.00  0.00           O  
ATOM   2324  CB  CYS   153      76.385  58.971  81.485  1.00  0.00           C  
ATOM   2325  SG  CYS   153      77.675  58.913  82.801  1.00  0.00           S  
ATOM   2326  H   CYS   153      75.295  57.867  83.601  1.00  0.00           H  
ATOM   2327  HA  CYS   153      74.796  57.771  80.732  1.00  0.00           H  
ATOM   2328  HB2 CYS   153      76.864  58.896  80.509  1.00  0.00           H  
ATOM   2329  HB3 CYS   153      75.793  59.882  81.394  1.00  0.00           H  
ATOM   2330  HG  CYS   153      76.892  59.510  83.704  1.00  0.00           H  
ATOM   2331  N   ASP   154      76.046  55.396  82.087  1.00  0.00           N  
ATOM   2332  CA  ASP   154      76.532  53.995  81.834  1.00  0.00           C  
ATOM   2333  C   ASP   154      75.508  53.147  81.114  1.00  0.00           C  
ATOM   2334  O   ASP   154      74.453  53.664  80.742  1.00  0.00           O  
ATOM   2335  CB  ASP   154      76.999  53.378  83.264  1.00  0.00           C  
ATOM   2336  CG  ASP   154      76.009  53.198  84.364  1.00  0.00           C  
ATOM   2337  OD1 ASP   154      74.857  53.628  84.122  1.00  0.00           O  
ATOM   2338  OD2 ASP   154      76.303  52.449  85.319  1.00  0.00           O1-
ATOM   2339  H   ASP   154      75.327  55.587  82.770  1.00  0.00           H  
ATOM   2340  HA  ASP   154      77.391  54.174  81.187  1.00  0.00           H  
ATOM   2341  HB2 ASP   154      77.611  52.495  83.075  1.00  0.00           H  
ATOM   2342  HB3 ASP   154      77.672  54.142  83.652  1.00  0.00           H  
ATOM   2343  N   ARG   155      75.731  51.823  80.856  1.00  0.00           N  
ATOM   2344  CA  ARG   155      74.760  50.940  80.145  1.00  0.00           C  
ATOM   2345  C   ARG   155      74.621  49.498  80.725  1.00  0.00           C  
ATOM   2346  O   ARG   155      74.958  48.477  80.086  1.00  0.00           O  
ATOM   2347  CB  ARG   155      75.100  50.888  78.643  1.00  0.00           C  
ATOM   2348  CG  ARG   155      73.965  50.559  77.665  1.00  0.00           C  
ATOM   2349  CD  ARG   155      74.378  50.523  76.178  1.00  0.00           C  
ATOM   2350  NE  ARG   155      75.243  49.311  75.990  1.00  0.00           N  
ATOM   2351  CZ  ARG   155      76.167  49.252  75.061  1.00  0.00           C  
ATOM   2352  NH1 ARG   155      76.500  50.127  74.191  1.00  0.00           N1+
ATOM   2353  NH2 ARG   155      76.778  48.083  75.053  1.00  0.00           N  
ATOM   2354  H   ARG   155      76.657  51.438  80.979  1.00  0.00           H  
ATOM   2355  HA  ARG   155      73.785  51.418  80.235  1.00  0.00           H  
ATOM   2356  HB2 ARG   155      75.335  51.926  78.406  1.00  0.00           H  
ATOM   2357  HB3 ARG   155      75.946  50.209  78.535  1.00  0.00           H  
ATOM   2358  HG2 ARG   155      73.681  49.531  77.893  1.00  0.00           H  
ATOM   2359  HG3 ARG   155      73.103  51.153  77.969  1.00  0.00           H  
ATOM   2360  HD2 ARG   155      73.487  50.325  75.581  1.00  0.00           H  
ATOM   2361  HD3 ARG   155      74.836  51.485  75.950  1.00  0.00           H  
ATOM   2362  HE  ARG   155      75.049  48.557  76.633  1.00  0.00           H  
ATOM   2363 HH11 ARG   155      76.034  51.021  74.128  1.00  0.00           H  
ATOM   2364 HH12 ARG   155      77.462  50.025  73.900  1.00  0.00           H  
ATOM   2365 HH21 ARG   155      77.360  47.778  74.286  1.00  0.00           H  
ATOM   2366 HH22 ARG   155      76.469  47.520  75.833  1.00  0.00           H  
ATOM   2367  N   GLU   156      73.969  49.407  81.837  1.00  0.00           N  
ATOM   2368  CA  GLU   156      73.327  48.126  82.292  1.00  0.00           C  
ATOM   2369  C   GLU   156      72.213  47.550  81.430  1.00  0.00           C  
ATOM   2370  O   GLU   156      71.991  46.326  81.467  1.00  0.00           O  
ATOM   2371  CB  GLU   156      72.763  48.310  83.712  1.00  0.00           C  
ATOM   2372  CG  GLU   156      73.790  48.162  84.855  1.00  0.00           C  
ATOM   2373  CD  GLU   156      74.462  49.459  85.409  1.00  0.00           C  
ATOM   2374  OE1 GLU   156      75.682  49.471  85.715  1.00  0.00           O  
ATOM   2375  OE2 GLU   156      73.817  50.525  85.587  1.00  0.00           O1-
ATOM   2376  H   GLU   156      73.551  50.244  82.219  1.00  0.00           H  
ATOM   2377  HA  GLU   156      74.014  47.293  82.443  1.00  0.00           H  
ATOM   2378  HB2 GLU   156      72.383  49.330  83.757  1.00  0.00           H  
ATOM   2379  HB3 GLU   156      71.924  47.653  83.942  1.00  0.00           H  
ATOM   2380  HG2 GLU   156      73.289  47.706  85.709  1.00  0.00           H  
ATOM   2381  HG3 GLU   156      74.501  47.361  84.653  1.00  0.00           H  
ATOM   2382  N   THR   157      71.565  48.388  80.613  1.00  0.00           N  
ATOM   2383  CA  THR   157      70.485  47.980  79.628  1.00  0.00           C  
ATOM   2384  C   THR   157      71.077  47.333  78.363  1.00  0.00           C  
ATOM   2385  O   THR   157      71.791  48.001  77.586  1.00  0.00           O  
ATOM   2386  CB  THR   157      69.665  49.153  79.263  1.00  0.00           C  
ATOM   2387  CG2 THR   157      68.320  48.826  78.651  1.00  0.00           C  
ATOM   2388  OG1 THR   157      69.305  49.987  80.317  1.00  0.00           O  
ATOM   2389  H   THR   157      71.793  49.372  80.596  1.00  0.00           H  
ATOM   2390  HA  THR   157      69.929  47.296  80.269  1.00  0.00           H  
ATOM   2391  HB  THR   157      70.143  49.866  78.591  1.00  0.00           H  
ATOM   2392  HG1 THR   157      70.100  50.414  80.645  1.00  0.00           H  
ATOM   2393 HG21 THR   157      67.625  49.582  79.016  1.00  0.00           H  
ATOM   2394 HG22 THR   157      68.394  48.842  77.564  1.00  0.00           H  
ATOM   2395 HG23 THR   157      68.018  47.816  78.927  1.00  0.00           H  
ATOM   2396  N   PRO   158      70.789  46.087  78.040  1.00  0.00           N  
ATOM   2397  CA  PRO   158      70.966  45.430  76.741  1.00  0.00           C  
ATOM   2398  C   PRO   158      70.000  45.949  75.661  1.00  0.00           C  
ATOM   2399  O   PRO   158      70.287  45.504  74.564  1.00  0.00           O  
ATOM   2400  CB  PRO   158      70.661  43.978  77.100  1.00  0.00           C  
ATOM   2401  CG  PRO   158      69.450  44.051  78.030  1.00  0.00           C  
ATOM   2402  CD  PRO   158      69.801  45.286  78.835  1.00  0.00           C  
ATOM   2403  HA  PRO   158      71.981  45.578  76.371  1.00  0.00           H  
ATOM   2404  HB2 PRO   158      70.475  43.512  76.132  1.00  0.00           H  
ATOM   2405  HB3 PRO   158      71.543  43.580  77.603  1.00  0.00           H  
ATOM   2406  HG2 PRO   158      68.555  44.218  77.430  1.00  0.00           H  
ATOM   2407  HG3 PRO   158      69.314  43.169  78.656  1.00  0.00           H  
ATOM   2408  HD2 PRO   158      68.850  45.727  79.135  1.00  0.00           H  
ATOM   2409  HD3 PRO   158      70.273  44.917  79.746  1.00  0.00           H  
ATOM   2410  N   TRP   159      68.955  46.718  75.888  1.00  0.00           N  
ATOM   2411  CA  TRP   159      67.973  46.876  74.761  1.00  0.00           C  
ATOM   2412  C   TRP   159      68.405  47.643  73.510  1.00  0.00           C  
ATOM   2413  O   TRP   159      67.680  47.414  72.532  1.00  0.00           O  
ATOM   2414  CB  TRP   159      66.701  47.489  75.332  1.00  0.00           C  
ATOM   2415  CG  TRP   159      66.060  46.897  76.549  1.00  0.00           C  
ATOM   2416  CD1 TRP   159      66.124  45.608  76.932  1.00  0.00           C  
ATOM   2417  CD2 TRP   159      65.182  47.457  77.527  1.00  0.00           C  
ATOM   2418  CE2 TRP   159      64.825  46.528  78.470  1.00  0.00           C  
ATOM   2419  CE3 TRP   159      64.594  48.749  77.601  1.00  0.00           C  
ATOM   2420  NE1 TRP   159      65.411  45.469  78.059  1.00  0.00           N  
ATOM   2421  CZ2 TRP   159      63.860  46.831  79.506  1.00  0.00           C  
ATOM   2422  CZ3 TRP   159      63.700  49.112  78.644  1.00  0.00           C  
ATOM   2423  CH2 TRP   159      63.278  48.102  79.534  1.00  0.00           C  
ATOM   2424  H   TRP   159      68.628  46.907  76.824  1.00  0.00           H  
ATOM   2425  HA  TRP   159      67.786  45.830  74.520  1.00  0.00           H  
ATOM   2426  HB2 TRP   159      67.035  48.494  75.589  1.00  0.00           H  
ATOM   2427  HB3 TRP   159      65.954  47.484  74.538  1.00  0.00           H  
ATOM   2428  HD1 TRP   159      66.556  44.726  76.484  1.00  0.00           H  
ATOM   2429  HE1 TRP   159      65.341  44.529  78.421  1.00  0.00           H  
ATOM   2430  HE3 TRP   159      64.923  49.480  76.878  1.00  0.00           H  
ATOM   2431  HZ2 TRP   159      63.644  46.085  80.258  1.00  0.00           H  
ATOM   2432  HZ3 TRP   159      63.340  50.124  78.764  1.00  0.00           H  
ATOM   2433  HH2 TRP   159      62.643  48.533  80.293  1.00  0.00           H  
ATOM   2434  N   LEU   160      69.418  48.512  73.591  1.00  0.00           N  
ATOM   2435  CA  LEU   160      69.956  49.433  72.556  1.00  0.00           C  
ATOM   2436  C   LEU   160      71.424  49.733  72.997  1.00  0.00           C  
ATOM   2437  O   LEU   160      71.779  49.730  74.173  1.00  0.00           O  
ATOM   2438  CB  LEU   160      69.248  50.730  72.394  1.00  0.00           C  
ATOM   2439  CG  LEU   160      68.057  50.781  71.393  1.00  0.00           C  
ATOM   2440  CD1 LEU   160      67.279  52.076  71.510  1.00  0.00           C  
ATOM   2441  CD2 LEU   160      68.433  50.498  69.909  1.00  0.00           C  
ATOM   2442  H   LEU   160      70.030  48.507  74.395  1.00  0.00           H  
ATOM   2443  HA  LEU   160      70.056  48.896  71.613  1.00  0.00           H  
ATOM   2444  HB2 LEU   160      68.816  51.028  73.349  1.00  0.00           H  
ATOM   2445  HB3 LEU   160      69.978  51.497  72.134  1.00  0.00           H  
ATOM   2446  HG  LEU   160      67.397  49.968  71.694  1.00  0.00           H  
ATOM   2447 HD11 LEU   160      67.862  52.929  71.162  1.00  0.00           H  
ATOM   2448 HD12 LEU   160      66.281  51.963  71.087  1.00  0.00           H  
ATOM   2449 HD13 LEU   160      67.108  52.340  72.554  1.00  0.00           H  
ATOM   2450 HD21 LEU   160      67.492  50.582  69.365  1.00  0.00           H  
ATOM   2451 HD22 LEU   160      69.207  51.212  69.627  1.00  0.00           H  
ATOM   2452 HD23 LEU   160      68.608  49.434  69.755  1.00  0.00           H  
ATOM   2453  N   PRO   161      72.285  50.212  72.014  1.00  0.00           N  
ATOM   2454  CA  PRO   161      73.683  50.640  72.341  1.00  0.00           C  
ATOM   2455  C   PRO   161      73.755  51.955  73.137  1.00  0.00           C  
ATOM   2456  O   PRO   161      74.724  52.306  73.821  1.00  0.00           O  
ATOM   2457  CB  PRO   161      74.444  50.705  71.092  1.00  0.00           C  
ATOM   2458  CG  PRO   161      73.750  49.733  70.148  1.00  0.00           C  
ATOM   2459  CD  PRO   161      72.289  49.904  70.495  1.00  0.00           C  
ATOM   2460  HA  PRO   161      74.096  49.933  73.061  1.00  0.00           H  
ATOM   2461  HB2 PRO   161      74.302  51.658  70.582  1.00  0.00           H  
ATOM   2462  HB3 PRO   161      75.493  50.468  71.271  1.00  0.00           H  
ATOM   2463  HG2 PRO   161      73.852  50.036  69.107  1.00  0.00           H  
ATOM   2464  HG3 PRO   161      74.124  48.726  70.331  1.00  0.00           H  
ATOM   2465  HD2 PRO   161      71.934  50.813  70.008  1.00  0.00           H  
ATOM   2466  HD3 PRO   161      71.697  49.015  70.277  1.00  0.00           H  
ATOM   2467  N   LYS   162      72.709  52.841  73.107  1.00  0.00           N  
ATOM   2468  CA  LYS   162      72.656  54.212  73.813  1.00  0.00           C  
ATOM   2469  C   LYS   162      72.652  54.042  75.330  1.00  0.00           C  
ATOM   2470  O   LYS   162      72.344  52.978  75.854  1.00  0.00           O  
ATOM   2471  CB  LYS   162      71.578  55.104  73.293  1.00  0.00           C  
ATOM   2472  CG  LYS   162      70.189  54.551  73.699  1.00  0.00           C  
ATOM   2473  CD  LYS   162      69.038  55.388  73.052  1.00  0.00           C  
ATOM   2474  CE  LYS   162      67.757  54.879  73.765  1.00  0.00           C  
ATOM   2475  NZ  LYS   162      66.550  55.138  72.987  1.00  0.00           N1+
ATOM   2476  H   LYS   162      71.949  52.633  72.475  1.00  0.00           H  
ATOM   2477  HA  LYS   162      73.531  54.799  73.534  1.00  0.00           H  
ATOM   2478  HB2 LYS   162      71.661  56.102  73.722  1.00  0.00           H  
ATOM   2479  HB3 LYS   162      71.803  55.207  72.232  1.00  0.00           H  
ATOM   2480  HG2 LYS   162      70.129  53.497  73.428  1.00  0.00           H  
ATOM   2481  HG3 LYS   162      70.114  54.586  74.786  1.00  0.00           H  
ATOM   2482  HD2 LYS   162      69.202  56.444  73.268  1.00  0.00           H  
ATOM   2483  HD3 LYS   162      68.987  55.158  71.988  1.00  0.00           H  
ATOM   2484  HE2 LYS   162      67.853  53.820  74.001  1.00  0.00           H  
ATOM   2485  HE3 LYS   162      67.656  55.243  74.788  1.00  0.00           H  
ATOM   2486  HZ1 LYS   162      65.740  54.633  73.318  1.00  0.00           H  
ATOM   2487  HZ2 LYS   162      66.378  56.132  72.957  1.00  0.00           H  
ATOM   2488  HZ3 LYS   162      66.627  54.857  72.019  1.00  0.00           H  
ATOM   2489  N   GLU   163      72.967  55.093  76.108  1.00  0.00           N  
ATOM   2490  CA  GLU   163      73.288  54.923  77.544  1.00  0.00           C  
ATOM   2491  C   GLU   163      71.980  54.904  78.380  1.00  0.00           C  
ATOM   2492  O   GLU   163      70.946  55.402  77.803  1.00  0.00           O  
ATOM   2493  CB  GLU   163      74.549  55.761  77.915  1.00  0.00           C  
ATOM   2494  CG  GLU   163      74.342  57.364  77.978  1.00  0.00           C  
ATOM   2495  CD  GLU   163      74.233  57.998  76.632  1.00  0.00           C  
ATOM   2496  OE1 GLU   163      73.918  59.216  76.665  1.00  0.00           O  
ATOM   2497  OE2 GLU   163      74.569  57.428  75.608  1.00  0.00           O1-
ATOM   2498  H   GLU   163      73.171  55.979  75.670  1.00  0.00           H  
ATOM   2499  HA  GLU   163      73.674  53.904  77.521  1.00  0.00           H  
ATOM   2500  HB2 GLU   163      74.845  55.376  78.891  1.00  0.00           H  
ATOM   2501  HB3 GLU   163      75.340  55.519  77.204  1.00  0.00           H  
ATOM   2502  HG2 GLU   163      73.500  57.639  78.614  1.00  0.00           H  
ATOM   2503  HG3 GLU   163      75.260  57.757  78.414  1.00  0.00           H  
ATOM   2504  N   ASP   164      71.976  54.382  79.583  1.00  0.00           N  
ATOM   2505  CA  ASP   164      70.848  54.027  80.410  1.00  0.00           C  
ATOM   2506  C   ASP   164      69.782  55.091  80.531  1.00  0.00           C  
ATOM   2507  O   ASP   164      68.628  54.738  80.495  1.00  0.00           O  
ATOM   2508  CB  ASP   164      71.246  53.500  81.835  1.00  0.00           C  
ATOM   2509  CG  ASP   164      71.891  52.118  81.866  1.00  0.00           C  
ATOM   2510  OD1 ASP   164      72.551  51.811  82.898  1.00  0.00           O  
ATOM   2511  OD2 ASP   164      71.398  51.221  81.128  1.00  0.00           O1-
ATOM   2512  H   ASP   164      72.891  54.261  79.994  1.00  0.00           H  
ATOM   2513  HA  ASP   164      70.258  53.225  79.967  1.00  0.00           H  
ATOM   2514  HB2 ASP   164      71.894  54.195  82.370  1.00  0.00           H  
ATOM   2515  HB3 ASP   164      70.378  53.444  82.493  1.00  0.00           H  
ATOM   2516  N   CYS   165      70.134  56.387  80.572  1.00  0.00           N  
ATOM   2517  CA  CYS   165      69.197  57.476  80.901  1.00  0.00           C  
ATOM   2518  C   CYS   165      68.223  57.789  79.696  1.00  0.00           C  
ATOM   2519  O   CYS   165      67.249  58.463  79.877  1.00  0.00           O  
ATOM   2520  CB  CYS   165      70.063  58.750  81.264  1.00  0.00           C  
ATOM   2521  SG  CYS   165      71.456  58.983  80.064  1.00  0.00           S  
ATOM   2522  H   CYS   165      71.122  56.596  80.585  1.00  0.00           H  
ATOM   2523  HA  CYS   165      68.516  57.234  81.716  1.00  0.00           H  
ATOM   2524  HB2 CYS   165      69.392  59.595  81.114  1.00  0.00           H  
ATOM   2525  HB3 CYS   165      70.549  58.549  82.219  1.00  0.00           H  
ATOM   2526  HG  CYS   165      72.412  58.648  80.935  1.00  0.00           H  
ATOM   2527  N   ARG   166      68.570  57.422  78.480  1.00  0.00           N  
ATOM   2528  CA  ARG   166      67.959  58.048  77.302  1.00  0.00           C  
ATOM   2529  C   ARG   166      66.686  57.330  76.896  1.00  0.00           C  
ATOM   2530  O   ARG   166      66.517  57.027  75.666  1.00  0.00           O  
ATOM   2531  CB  ARG   166      69.058  57.955  76.232  1.00  0.00           C  
ATOM   2532  CG  ARG   166      70.485  58.527  76.412  1.00  0.00           C  
ATOM   2533  CD  ARG   166      70.354  60.030  76.887  1.00  0.00           C  
ATOM   2534  NE  ARG   166      71.632  60.632  77.173  1.00  0.00           N  
ATOM   2535  CZ  ARG   166      71.793  61.824  77.782  1.00  0.00           C  
ATOM   2536  NH1 ARG   166      70.857  62.658  77.915  1.00  0.00           N1+
ATOM   2537  NH2 ARG   166      72.913  62.061  78.443  1.00  0.00           N  
ATOM   2538  H   ARG   166      69.333  56.763  78.429  1.00  0.00           H  
ATOM   2539  HA  ARG   166      67.813  59.116  77.461  1.00  0.00           H  
ATOM   2540  HB2 ARG   166      69.116  56.913  75.919  1.00  0.00           H  
ATOM   2541  HB3 ARG   166      68.711  58.439  75.319  1.00  0.00           H  
ATOM   2542  HG2 ARG   166      71.107  57.897  77.048  1.00  0.00           H  
ATOM   2543  HG3 ARG   166      70.852  58.495  75.386  1.00  0.00           H  
ATOM   2544  HD2 ARG   166      69.946  60.726  76.153  1.00  0.00           H  
ATOM   2545  HD3 ARG   166      69.769  60.054  77.806  1.00  0.00           H  
ATOM   2546  HE  ARG   166      72.417  59.998  77.142  1.00  0.00           H  
ATOM   2547 HH11 ARG   166      69.964  62.555  77.456  1.00  0.00           H  
ATOM   2548 HH12 ARG   166      70.966  63.575  78.323  1.00  0.00           H  
ATOM   2549 HH21 ARG   166      73.699  61.425  78.430  1.00  0.00           H  
ATOM   2550 HH22 ARG   166      72.892  62.801  79.130  1.00  0.00           H  
ATOM   2551  N   ASP   167      65.962  56.881  77.875  1.00  0.00           N  
ATOM   2552  CA  ASP   167      64.523  56.514  77.764  1.00  0.00           C  
ATOM   2553  C   ASP   167      63.598  56.676  79.026  1.00  0.00           C  
ATOM   2554  O   ASP   167      64.153  56.810  80.134  1.00  0.00           O  
ATOM   2555  CB  ASP   167      64.396  55.024  77.296  1.00  0.00           C  
ATOM   2556  CG  ASP   167      64.891  53.918  78.285  1.00  0.00           C  
ATOM   2557  OD1 ASP   167      65.077  52.687  77.894  1.00  0.00           O  
ATOM   2558  OD2 ASP   167      65.104  54.221  79.458  1.00  0.00           O1-
ATOM   2559  H   ASP   167      66.244  57.242  78.775  1.00  0.00           H  
ATOM   2560  HA  ASP   167      64.022  57.151  77.035  1.00  0.00           H  
ATOM   2561  HB2 ASP   167      63.397  54.680  77.028  1.00  0.00           H  
ATOM   2562  HB3 ASP   167      65.032  55.024  76.411  1.00  0.00           H  
ATOM   2563  N   GLU   168      62.302  56.549  78.844  1.00  0.00           N  
ATOM   2564  CA  GLU   168      61.243  56.617  79.871  1.00  0.00           C  
ATOM   2565  C   GLU   168      61.088  55.506  80.910  1.00  0.00           C  
ATOM   2566  O   GLU   168      60.092  55.342  81.598  1.00  0.00           O  
ATOM   2567  CB  GLU   168      59.902  56.826  79.173  1.00  0.00           C  
ATOM   2568  CG  GLU   168      59.827  57.861  78.130  1.00  0.00           C  
ATOM   2569  CD  GLU   168      60.100  57.414  76.637  1.00  0.00           C  
ATOM   2570  OE1 GLU   168      59.130  57.610  75.872  1.00  0.00           O  
ATOM   2571  OE2 GLU   168      61.156  56.910  76.257  1.00  0.00           O1-
ATOM   2572  H   GLU   168      62.002  56.472  77.883  1.00  0.00           H  
ATOM   2573  HA  GLU   168      61.375  57.521  80.465  1.00  0.00           H  
ATOM   2574  HB2 GLU   168      59.711  55.885  78.657  1.00  0.00           H  
ATOM   2575  HB3 GLU   168      59.100  56.986  79.893  1.00  0.00           H  
ATOM   2576  HG2 GLU   168      58.847  58.319  78.269  1.00  0.00           H  
ATOM   2577  HG3 GLU   168      60.505  58.654  78.443  1.00  0.00           H  
ATOM   2578  N   LYS   169      62.122  54.557  80.924  1.00  0.00           N  
ATOM   2579  CA  LYS   169      62.150  53.285  81.679  1.00  0.00           C  
ATOM   2580  C   LYS   169      63.446  53.049  82.578  1.00  0.00           C  
ATOM   2581  O   LYS   169      64.454  53.613  82.354  1.00  0.00           O  
ATOM   2582  CB  LYS   169      61.914  52.128  80.644  1.00  0.00           C  
ATOM   2583  CG  LYS   169      60.632  52.270  79.728  1.00  0.00           C  
ATOM   2584  CD  LYS   169      59.212  52.187  80.348  1.00  0.00           C  
ATOM   2585  CE  LYS   169      58.112  52.695  79.418  1.00  0.00           C  
ATOM   2586  NZ  LYS   169      57.895  51.855  78.225  1.00  0.00           N1+
ATOM   2587  H   LYS   169      62.921  54.765  80.343  1.00  0.00           H  
ATOM   2588  HA  LYS   169      61.316  53.337  82.379  1.00  0.00           H  
ATOM   2589  HB2 LYS   169      62.800  51.946  80.037  1.00  0.00           H  
ATOM   2590  HB3 LYS   169      61.845  51.164  81.146  1.00  0.00           H  
ATOM   2591  HG2 LYS   169      60.767  53.150  79.099  1.00  0.00           H  
ATOM   2592  HG3 LYS   169      60.794  51.420  79.065  1.00  0.00           H  
ATOM   2593  HD2 LYS   169      59.003  51.162  80.653  1.00  0.00           H  
ATOM   2594  HD3 LYS   169      59.275  52.804  81.245  1.00  0.00           H  
ATOM   2595  HE2 LYS   169      57.229  52.824  80.044  1.00  0.00           H  
ATOM   2596  HE3 LYS   169      58.310  53.722  79.111  1.00  0.00           H  
ATOM   2597  HZ1 LYS   169      58.542  51.996  77.462  1.00  0.00           H  
ATOM   2598  HZ2 LYS   169      57.715  50.898  78.492  1.00  0.00           H  
ATOM   2599  HZ3 LYS   169      57.015  52.125  77.809  1.00  0.00           H  
ATOM   2600  N   VAL   170      63.376  52.027  83.480  1.00  0.00           N  
ATOM   2601  CA  VAL   170      64.495  51.466  84.277  1.00  0.00           C  
ATOM   2602  C   VAL   170      64.440  49.932  84.023  1.00  0.00           C  
ATOM   2603  O   VAL   170      63.530  49.215  84.386  1.00  0.00           O  
ATOM   2604  CB  VAL   170      64.393  51.850  85.719  1.00  0.00           C  
ATOM   2605  CG1 VAL   170      65.511  51.232  86.486  1.00  0.00           C  
ATOM   2606  CG2 VAL   170      64.407  53.451  85.926  1.00  0.00           C  
ATOM   2607  H   VAL   170      62.480  51.576  83.601  1.00  0.00           H  
ATOM   2608  HA  VAL   170      65.436  51.858  83.892  1.00  0.00           H  
ATOM   2609  HB  VAL   170      63.516  51.447  86.226  1.00  0.00           H  
ATOM   2610 HG11 VAL   170      65.647  51.569  87.513  1.00  0.00           H  
ATOM   2611 HG12 VAL   170      65.378  50.158  86.616  1.00  0.00           H  
ATOM   2612 HG13 VAL   170      66.458  51.508  86.021  1.00  0.00           H  
ATOM   2613 HG21 VAL   170      65.229  53.748  85.275  1.00  0.00           H  
ATOM   2614 HG22 VAL   170      63.470  53.923  85.634  1.00  0.00           H  
ATOM   2615 HG23 VAL   170      64.594  53.664  86.979  1.00  0.00           H  
ATOM   2616  N   TYR   171      65.559  49.465  83.456  1.00  0.00           N  
ATOM   2617  CA  TYR   171      65.760  48.075  83.240  1.00  0.00           C  
ATOM   2618  C   TYR   171      65.724  47.285  84.596  1.00  0.00           C  
ATOM   2619  O   TYR   171      65.094  46.251  84.625  1.00  0.00           O  
ATOM   2620  CB  TYR   171      67.054  47.831  82.394  1.00  0.00           C  
ATOM   2621  CG  TYR   171      67.596  46.444  82.296  1.00  0.00           C  
ATOM   2622  CD1 TYR   171      68.721  46.036  83.072  1.00  0.00           C  
ATOM   2623  CD2 TYR   171      66.980  45.527  81.461  1.00  0.00           C  
ATOM   2624  CE1 TYR   171      69.267  44.753  82.850  1.00  0.00           C  
ATOM   2625  CE2 TYR   171      67.484  44.296  81.204  1.00  0.00           C  
ATOM   2626  CZ  TYR   171      68.713  43.895  81.816  1.00  0.00           C  
ATOM   2627  OH  TYR   171      69.351  42.782  81.448  1.00  0.00           O  
ATOM   2628  H   TYR   171      66.293  50.140  83.292  1.00  0.00           H  
ATOM   2629  HA  TYR   171      64.898  47.670  82.710  1.00  0.00           H  
ATOM   2630  HB2 TYR   171      66.891  48.182  81.375  1.00  0.00           H  
ATOM   2631  HB3 TYR   171      67.845  48.422  82.855  1.00  0.00           H  
ATOM   2632  HD1 TYR   171      69.100  46.684  83.849  1.00  0.00           H  
ATOM   2633  HD2 TYR   171      66.026  45.773  81.017  1.00  0.00           H  
ATOM   2634  HE1 TYR   171      70.209  44.581  83.349  1.00  0.00           H  
ATOM   2635  HE2 TYR   171      67.079  43.713  80.389  1.00  0.00           H  
ATOM   2636  HH  TYR   171      70.298  42.790  81.609  1.00  0.00           H  
ATOM   2637  N   SER   172      66.443  47.647  85.664  1.00  0.00           N  
ATOM   2638  CA  SER   172      66.713  46.713  86.786  1.00  0.00           C  
ATOM   2639  C   SER   172      66.935  47.422  88.114  1.00  0.00           C  
ATOM   2640  O   SER   172      67.268  48.604  88.077  1.00  0.00           O  
ATOM   2641  CB  SER   172      67.814  45.836  86.368  1.00  0.00           C  
ATOM   2642  OG  SER   172      69.091  46.418  86.496  1.00  0.00           O  
ATOM   2643  H   SER   172      67.075  48.428  85.560  1.00  0.00           H  
ATOM   2644  HA  SER   172      65.835  46.092  86.963  1.00  0.00           H  
ATOM   2645  HB2 SER   172      67.815  44.901  86.929  1.00  0.00           H  
ATOM   2646  HB3 SER   172      67.583  45.586  85.333  1.00  0.00           H  
ATOM   2647  HG  SER   172      69.766  45.740  86.414  1.00  0.00           H  
ATOM   2648  N   LYS   173      66.760  46.676  89.232  1.00  0.00           N  
ATOM   2649  CA  LYS   173      67.285  47.094  90.510  1.00  0.00           C  
ATOM   2650  C   LYS   173      68.832  47.459  90.651  1.00  0.00           C  
ATOM   2651  O   LYS   173      69.157  48.399  91.378  1.00  0.00           O  
ATOM   2652  CB  LYS   173      67.062  45.869  91.496  1.00  0.00           C  
ATOM   2653  CG  LYS   173      67.442  46.269  92.943  1.00  0.00           C  
ATOM   2654  CD  LYS   173      67.208  45.055  93.831  1.00  0.00           C  
ATOM   2655  CE  LYS   173      67.944  45.217  95.183  1.00  0.00           C  
ATOM   2656  NZ  LYS   173      67.555  46.505  95.764  1.00  0.00           N1+
ATOM   2657  H   LYS   173      66.349  45.759  89.135  1.00  0.00           H  
ATOM   2658  HA  LYS   173      66.875  48.071  90.764  1.00  0.00           H  
ATOM   2659  HB2 LYS   173      66.004  45.632  91.605  1.00  0.00           H  
ATOM   2660  HB3 LYS   173      67.649  44.977  91.276  1.00  0.00           H  
ATOM   2661  HG2 LYS   173      68.510  46.454  93.056  1.00  0.00           H  
ATOM   2662  HG3 LYS   173      66.806  47.102  93.243  1.00  0.00           H  
ATOM   2663  HD2 LYS   173      66.125  44.938  93.835  1.00  0.00           H  
ATOM   2664  HD3 LYS   173      67.591  44.217  93.249  1.00  0.00           H  
ATOM   2665  HE2 LYS   173      67.603  44.439  95.866  1.00  0.00           H  
ATOM   2666  HE3 LYS   173      68.988  45.329  94.892  1.00  0.00           H  
ATOM   2667  HZ1 LYS   173      67.987  46.597  96.672  1.00  0.00           H  
ATOM   2668  HZ2 LYS   173      67.958  47.230  95.187  1.00  0.00           H  
ATOM   2669  HZ3 LYS   173      66.573  46.701  95.893  1.00  0.00           H  
ATOM   2670  N   GLU   174      69.690  46.818  89.827  1.00  0.00           N  
ATOM   2671  CA  GLU   174      71.052  47.323  89.583  1.00  0.00           C  
ATOM   2672  C   GLU   174      71.140  48.725  88.952  1.00  0.00           C  
ATOM   2673  O   GLU   174      71.967  49.541  89.353  1.00  0.00           O  
ATOM   2674  CB  GLU   174      71.918  46.283  88.852  1.00  0.00           C  
ATOM   2675  CG  GLU   174      73.439  46.501  88.650  1.00  0.00           C  
ATOM   2676  CD  GLU   174      74.247  46.751  89.923  1.00  0.00           C  
ATOM   2677  OE1 GLU   174      73.926  46.326  90.997  1.00  0.00           O  
ATOM   2678  OE2 GLU   174      75.324  47.445  89.762  1.00  0.00           O1-
ATOM   2679  H   GLU   174      69.320  46.010  89.347  1.00  0.00           H  
ATOM   2680  HA  GLU   174      71.417  47.521  90.591  1.00  0.00           H  
ATOM   2681  HB2 GLU   174      71.743  45.364  89.411  1.00  0.00           H  
ATOM   2682  HB3 GLU   174      71.460  46.139  87.873  1.00  0.00           H  
ATOM   2683  HG2 GLU   174      73.917  45.698  88.090  1.00  0.00           H  
ATOM   2684  HG3 GLU   174      73.549  47.342  87.965  1.00  0.00           H  
ATOM   2685  N   ASP   175      70.273  49.094  87.948  1.00  0.00           N  
ATOM   2686  CA  ASP   175      70.332  50.399  87.319  1.00  0.00           C  
ATOM   2687  C   ASP   175      69.715  51.488  88.289  1.00  0.00           C  
ATOM   2688  O   ASP   175      70.363  52.544  88.524  1.00  0.00           O  
ATOM   2689  CB  ASP   175      69.554  50.359  85.973  1.00  0.00           C  
ATOM   2690  CG  ASP   175      69.605  51.658  85.204  1.00  0.00           C  
ATOM   2691  OD1 ASP   175      70.646  52.401  85.191  1.00  0.00           O  
ATOM   2692  OD2 ASP   175      68.618  51.904  84.499  1.00  0.00           O1-
ATOM   2693  H   ASP   175      69.550  48.528  87.526  1.00  0.00           H  
ATOM   2694  HA  ASP   175      71.343  50.729  87.077  1.00  0.00           H  
ATOM   2695  HB2 ASP   175      70.069  49.676  85.298  1.00  0.00           H  
ATOM   2696  HB3 ASP   175      68.538  50.014  86.160  1.00  0.00           H  
ATOM   2697  N   LEU   176      68.686  51.108  89.080  1.00  0.00           N  
ATOM   2698  CA  LEU   176      68.104  51.969  90.129  1.00  0.00           C  
ATOM   2699  C   LEU   176      69.207  52.309  91.146  1.00  0.00           C  
ATOM   2700  O   LEU   176      69.230  53.359  91.749  1.00  0.00           O  
ATOM   2701  CB  LEU   176      66.864  51.241  90.689  1.00  0.00           C  
ATOM   2702  CG  LEU   176      66.116  51.917  91.794  1.00  0.00           C  
ATOM   2703  CD1 LEU   176      64.804  52.544  91.348  1.00  0.00           C  
ATOM   2704  CD2 LEU   176      65.840  50.891  92.886  1.00  0.00           C  
ATOM   2705  H   LEU   176      68.237  50.255  88.776  1.00  0.00           H  
ATOM   2706  HA  LEU   176      67.848  52.933  89.689  1.00  0.00           H  
ATOM   2707  HB2 LEU   176      66.199  51.060  89.845  1.00  0.00           H  
ATOM   2708  HB3 LEU   176      67.120  50.254  91.073  1.00  0.00           H  
ATOM   2709  HG  LEU   176      66.632  52.751  92.268  1.00  0.00           H  
ATOM   2710 HD11 LEU   176      65.002  53.393  90.694  1.00  0.00           H  
ATOM   2711 HD12 LEU   176      64.171  51.892  90.746  1.00  0.00           H  
ATOM   2712 HD13 LEU   176      64.202  52.985  92.143  1.00  0.00           H  
ATOM   2713 HD21 LEU   176      66.802  50.570  93.286  1.00  0.00           H  
ATOM   2714 HD22 LEU   176      65.169  51.325  93.628  1.00  0.00           H  
ATOM   2715 HD23 LEU   176      65.234  50.062  92.521  1.00  0.00           H  
ATOM   2716  N   LYS   177      70.175  51.429  91.449  1.00  0.00           N  
ATOM   2717  CA  LYS   177      71.260  51.604  92.410  1.00  0.00           C  
ATOM   2718  C   LYS   177      72.153  52.880  92.129  1.00  0.00           C  
ATOM   2719  O   LYS   177      72.808  53.266  92.984  1.00  0.00           O  
ATOM   2720  CB  LYS   177      72.039  50.281  92.372  1.00  0.00           C  
ATOM   2721  CG  LYS   177      72.813  50.052  93.704  1.00  0.00           C  
ATOM   2722  CD  LYS   177      73.789  48.924  93.724  1.00  0.00           C  
ATOM   2723  CE  LYS   177      75.062  49.056  92.866  1.00  0.00           C  
ATOM   2724  NZ  LYS   177      75.700  47.758  92.694  1.00  0.00           N1+
ATOM   2725  H   LYS   177      70.075  50.519  91.022  1.00  0.00           H  
ATOM   2726  HA  LYS   177      70.689  51.765  93.325  1.00  0.00           H  
ATOM   2727  HB2 LYS   177      71.266  49.518  92.283  1.00  0.00           H  
ATOM   2728  HB3 LYS   177      72.775  50.212  91.571  1.00  0.00           H  
ATOM   2729  HG2 LYS   177      73.374  50.962  93.918  1.00  0.00           H  
ATOM   2730  HG3 LYS   177      72.067  49.806  94.461  1.00  0.00           H  
ATOM   2731  HD2 LYS   177      74.030  48.760  94.775  1.00  0.00           H  
ATOM   2732  HD3 LYS   177      73.265  48.023  93.405  1.00  0.00           H  
ATOM   2733  HE2 LYS   177      74.757  49.466  91.904  1.00  0.00           H  
ATOM   2734  HE3 LYS   177      75.629  49.905  93.249  1.00  0.00           H  
ATOM   2735  HZ1 LYS   177      75.787  47.403  93.635  1.00  0.00           H  
ATOM   2736  HZ2 LYS   177      75.145  47.139  92.120  1.00  0.00           H  
ATOM   2737  HZ3 LYS   177      76.634  47.810  92.313  1.00  0.00           H  
ATOM   2738  N   ASP   178      72.256  53.323  90.878  1.00  0.00           N  
ATOM   2739  CA  ASP   178      73.013  54.479  90.385  1.00  0.00           C  
ATOM   2740  C   ASP   178      72.268  55.840  90.649  1.00  0.00           C  
ATOM   2741  O   ASP   178      72.951  56.832  90.738  1.00  0.00           O  
ATOM   2742  CB  ASP   178      73.126  54.454  88.818  1.00  0.00           C  
ATOM   2743  CG  ASP   178      73.971  53.280  88.354  1.00  0.00           C  
ATOM   2744  OD1 ASP   178      73.825  52.761  87.221  1.00  0.00           O  
ATOM   2745  OD2 ASP   178      74.865  52.792  88.988  1.00  0.00           O1-
ATOM   2746  H   ASP   178      71.847  52.705  90.192  1.00  0.00           H  
ATOM   2747  HA  ASP   178      74.014  54.554  90.809  1.00  0.00           H  
ATOM   2748  HB2 ASP   178      72.109  54.303  88.457  1.00  0.00           H  
ATOM   2749  HB3 ASP   178      73.392  55.404  88.356  1.00  0.00           H  
ATOM   2750  N   MET   179      70.944  55.740  90.960  1.00  0.00           N  
ATOM   2751  CA  MET   179      70.093  56.928  91.222  1.00  0.00           C  
ATOM   2752  C   MET   179      70.190  57.614  92.561  1.00  0.00           C  
ATOM   2753  O   MET   179      70.381  57.036  93.660  1.00  0.00           O  
ATOM   2754  CB  MET   179      68.614  56.567  90.893  1.00  0.00           C  
ATOM   2755  CG  MET   179      68.597  56.229  89.365  1.00  0.00           C  
ATOM   2756  SD  MET   179      67.066  55.443  88.674  1.00  0.00           S  
ATOM   2757  CE  MET   179      67.769  55.033  87.093  1.00  0.00           C  
ATOM   2758  H   MET   179      70.501  54.834  91.023  1.00  0.00           H  
ATOM   2759  HA  MET   179      70.370  57.680  90.483  1.00  0.00           H  
ATOM   2760  HB2 MET   179      68.315  55.751  91.551  1.00  0.00           H  
ATOM   2761  HB3 MET   179      67.926  57.396  91.060  1.00  0.00           H  
ATOM   2762  HG2 MET   179      68.900  57.095  88.778  1.00  0.00           H  
ATOM   2763  HG3 MET   179      69.374  55.490  89.171  1.00  0.00           H  
ATOM   2764  HE1 MET   179      68.059  56.007  86.700  1.00  0.00           H  
ATOM   2765  HE2 MET   179      68.650  54.416  87.269  1.00  0.00           H  
ATOM   2766  HE3 MET   179      67.031  54.551  86.451  1.00  0.00           H  
ATOM   2767  N   SER   180      69.847  58.939  92.546  1.00  0.00           N  
ATOM   2768  CA  SER   180      69.611  59.700  93.771  1.00  0.00           C  
ATOM   2769  C   SER   180      68.168  59.586  94.260  1.00  0.00           C  
ATOM   2770  O   SER   180      67.271  59.188  93.511  1.00  0.00           O  
ATOM   2771  CB  SER   180      70.039  61.174  93.622  1.00  0.00           C  
ATOM   2772  OG  SER   180      71.445  61.233  93.357  1.00  0.00           O  
ATOM   2773  H   SER   180      69.521  59.386  91.701  1.00  0.00           H  
ATOM   2774  HA  SER   180      70.274  59.224  94.494  1.00  0.00           H  
ATOM   2775  HB2 SER   180      69.473  61.748  92.888  1.00  0.00           H  
ATOM   2776  HB3 SER   180      69.827  61.698  94.553  1.00  0.00           H  
ATOM   2777  HG  SER   180      71.830  62.095  93.528  1.00  0.00           H  
ATOM   2778  N   GLN   181      67.959  60.033  95.550  1.00  0.00           N  
ATOM   2779  CA  GLN   181      66.664  59.738  96.256  1.00  0.00           C  
ATOM   2780  C   GLN   181      65.942  60.928  96.829  1.00  0.00           C  
ATOM   2781  O   GLN   181      66.589  61.903  97.266  1.00  0.00           O  
ATOM   2782  CB  GLN   181      66.949  58.670  97.323  1.00  0.00           C  
ATOM   2783  CG  GLN   181      67.172  57.253  96.866  1.00  0.00           C  
ATOM   2784  CD  GLN   181      67.426  56.143  97.883  1.00  0.00           C  
ATOM   2785  NE2 GLN   181      67.674  54.935  97.318  1.00  0.00           N  
ATOM   2786  OE1 GLN   181      67.330  56.209  99.090  1.00  0.00           O  
ATOM   2787  H   GLN   181      68.757  60.222  96.140  1.00  0.00           H  
ATOM   2788  HA  GLN   181      65.927  59.324  95.568  1.00  0.00           H  
ATOM   2789  HB2 GLN   181      67.762  58.945  97.994  1.00  0.00           H  
ATOM   2790  HB3 GLN   181      66.101  58.554  97.999  1.00  0.00           H  
ATOM   2791  HG2 GLN   181      66.249  56.979  96.354  1.00  0.00           H  
ATOM   2792  HG3 GLN   181      68.020  57.177  96.186  1.00  0.00           H  
ATOM   2793 HE21 GLN   181      67.768  54.161  97.960  1.00  0.00           H  
ATOM   2794 HE22 GLN   181      67.867  54.861  96.330  1.00  0.00           H  
ATOM   2795  N   MET   182      64.651  60.985  96.888  1.00  0.00           N  
ATOM   2796  CA  MET   182      63.903  62.198  97.293  1.00  0.00           C  
ATOM   2797  C   MET   182      62.661  61.729  98.052  1.00  0.00           C  
ATOM   2798  O   MET   182      62.035  60.776  97.589  1.00  0.00           O  
ATOM   2799  CB  MET   182      63.534  63.156  96.120  1.00  0.00           C  
ATOM   2800  CG  MET   182      62.562  64.277  96.487  1.00  0.00           C  
ATOM   2801  SD  MET   182      61.903  65.330  95.109  1.00  0.00           S  
ATOM   2802  CE  MET   182      61.041  63.970  94.265  1.00  0.00           C  
ATOM   2803  H   MET   182      64.153  60.194  96.505  1.00  0.00           H  
ATOM   2804  HA  MET   182      64.513  62.876  97.889  1.00  0.00           H  
ATOM   2805  HB2 MET   182      64.354  63.704  95.655  1.00  0.00           H  
ATOM   2806  HB3 MET   182      63.214  62.443  95.359  1.00  0.00           H  
ATOM   2807  HG2 MET   182      61.734  63.816  97.026  1.00  0.00           H  
ATOM   2808  HG3 MET   182      63.114  64.838  97.241  1.00  0.00           H  
ATOM   2809  HE1 MET   182      60.257  63.561  94.903  1.00  0.00           H  
ATOM   2810  HE2 MET   182      60.445  64.307  93.418  1.00  0.00           H  
ATOM   2811  HE3 MET   182      61.661  63.115  93.994  1.00  0.00           H  
ATOM   2812  N   ILE   183      62.225  62.375  99.075  1.00  0.00           N  
ATOM   2813  CA  ILE   183      60.942  62.030  99.767  1.00  0.00           C  
ATOM   2814  C   ILE   183      59.946  63.159  99.596  1.00  0.00           C  
ATOM   2815  O   ILE   183      60.360  64.287  99.718  1.00  0.00           O  
ATOM   2816  CB  ILE   183      61.223  61.623 101.211  1.00  0.00           C  
ATOM   2817  CG1 ILE   183      61.998  60.271 101.221  1.00  0.00           C  
ATOM   2818  CG2 ILE   183      59.914  61.380 102.068  1.00  0.00           C  
ATOM   2819  CD1 ILE   183      62.440  59.761 102.649  1.00  0.00           C  
ATOM   2820  H   ILE   183      62.561  63.305  99.277  1.00  0.00           H  
ATOM   2821  HA  ILE   183      60.463  61.141  99.357  1.00  0.00           H  
ATOM   2822  HB  ILE   183      61.701  62.425 101.774  1.00  0.00           H  
ATOM   2823 HG12 ILE   183      61.364  59.493 100.795  1.00  0.00           H  
ATOM   2824 HG13 ILE   183      62.810  60.216 100.495  1.00  0.00           H  
ATOM   2825 HG21 ILE   183      59.403  60.472 101.746  1.00  0.00           H  
ATOM   2826 HG22 ILE   183      60.210  61.361 103.117  1.00  0.00           H  
ATOM   2827 HG23 ILE   183      59.244  62.234 101.967  1.00  0.00           H  
ATOM   2828 HD11 ILE   183      61.472  59.626 103.133  1.00  0.00           H  
ATOM   2829 HD12 ILE   183      63.039  58.857 102.540  1.00  0.00           H  
ATOM   2830 HD13 ILE   183      63.083  60.477 103.161  1.00  0.00           H  
ATOM   2831  N   LEU   184      58.698  62.922  99.332  1.00  0.00           N  
ATOM   2832  CA  LEU   184      57.585  63.743  99.611  1.00  0.00           C  
ATOM   2833  C   LEU   184      56.918  63.060 100.827  1.00  0.00           C  
ATOM   2834  O   LEU   184      56.454  61.887 100.812  1.00  0.00           O  
ATOM   2835  CB  LEU   184      56.652  63.833  98.458  1.00  0.00           C  
ATOM   2836  CG  LEU   184      55.184  64.385  98.829  1.00  0.00           C  
ATOM   2837  CD1 LEU   184      55.285  65.844  99.321  1.00  0.00           C  
ATOM   2838  CD2 LEU   184      54.360  64.324  97.606  1.00  0.00           C  
ATOM   2839  H   LEU   184      58.400  61.974  99.149  1.00  0.00           H  
ATOM   2840  HA  LEU   184      57.950  64.741  99.854  1.00  0.00           H  
ATOM   2841  HB2 LEU   184      57.076  64.421  97.644  1.00  0.00           H  
ATOM   2842  HB3 LEU   184      56.442  62.858  98.020  1.00  0.00           H  
ATOM   2843  HG  LEU   184      54.808  63.726  99.612  1.00  0.00           H  
ATOM   2844 HD11 LEU   184      55.761  65.895 100.301  1.00  0.00           H  
ATOM   2845 HD12 LEU   184      55.756  66.541  98.629  1.00  0.00           H  
ATOM   2846 HD13 LEU   184      54.282  66.187  99.575  1.00  0.00           H  
ATOM   2847 HD21 LEU   184      53.302  64.538  97.755  1.00  0.00           H  
ATOM   2848 HD22 LEU   184      54.694  65.112  96.931  1.00  0.00           H  
ATOM   2849 HD23 LEU   184      54.501  63.418  97.017  1.00  0.00           H  
ATOM   2850  N   ARG   185      56.802  63.859 101.931  1.00  0.00           N  
ATOM   2851  CA  ARG   185      56.176  63.343 103.181  1.00  0.00           C  
ATOM   2852  C   ARG   185      54.984  64.254 103.696  1.00  0.00           C  
ATOM   2853  O   ARG   185      55.027  65.484 103.677  1.00  0.00           O  
ATOM   2854  CB  ARG   185      57.249  63.190 104.312  1.00  0.00           C  
ATOM   2855  CG  ARG   185      58.076  64.406 104.748  1.00  0.00           C  
ATOM   2856  CD  ARG   185      58.826  64.302 106.029  1.00  0.00           C  
ATOM   2857  NE  ARG   185      59.646  63.029 106.017  1.00  0.00           N  
ATOM   2858  CZ  ARG   185      60.938  62.844 105.720  1.00  0.00           C  
ATOM   2859  NH1 ARG   185      61.673  63.778 105.372  1.00  0.00           N1+
ATOM   2860  NH2 ARG   185      61.385  61.608 105.905  1.00  0.00           N  
ATOM   2861  H   ARG   185      57.228  64.774 101.956  1.00  0.00           H  
ATOM   2862  HA  ARG   185      55.855  62.313 103.028  1.00  0.00           H  
ATOM   2863  HB2 ARG   185      56.763  62.838 105.222  1.00  0.00           H  
ATOM   2864  HB3 ARG   185      58.012  62.449 104.074  1.00  0.00           H  
ATOM   2865  HG2 ARG   185      58.769  64.493 103.911  1.00  0.00           H  
ATOM   2866  HG3 ARG   185      57.418  65.276 104.735  1.00  0.00           H  
ATOM   2867  HD2 ARG   185      59.451  65.194 106.044  1.00  0.00           H  
ATOM   2868  HD3 ARG   185      58.029  64.319 106.772  1.00  0.00           H  
ATOM   2869  HE  ARG   185      59.151  62.252 106.430  1.00  0.00           H  
ATOM   2870 HH11 ARG   185      61.327  64.678 105.070  1.00  0.00           H  
ATOM   2871 HH12 ARG   185      62.650  63.640 105.159  1.00  0.00           H  
ATOM   2872 HH21 ARG   185      60.622  60.974 106.098  1.00  0.00           H  
ATOM   2873 HH22 ARG   185      62.363  61.431 105.727  1.00  0.00           H  
ATOM   2874  N   THR   186      53.844  63.633 104.105  1.00  0.00           N  
ATOM   2875  CA  THR   186      52.671  64.268 104.760  1.00  0.00           C  
ATOM   2876  C   THR   186      52.267  63.588 106.034  1.00  0.00           C  
ATOM   2877  O   THR   186      52.733  62.510 106.306  1.00  0.00           O  
ATOM   2878  CB  THR   186      51.460  64.332 103.855  1.00  0.00           C  
ATOM   2879  CG2 THR   186      51.723  65.003 102.598  1.00  0.00           C  
ATOM   2880  OG1 THR   186      50.889  63.023 103.563  1.00  0.00           O  
ATOM   2881  H   THR   186      53.764  62.626 104.075  1.00  0.00           H  
ATOM   2882  HA  THR   186      53.004  65.277 105.007  1.00  0.00           H  
ATOM   2883  HB  THR   186      50.733  64.982 104.342  1.00  0.00           H  
ATOM   2884  HG1 THR   186      50.475  62.746 104.384  1.00  0.00           H  
ATOM   2885 HG21 THR   186      50.755  65.200 102.138  1.00  0.00           H  
ATOM   2886 HG22 THR   186      52.218  65.974 102.626  1.00  0.00           H  
ATOM   2887 HG23 THR   186      52.338  64.436 101.899  1.00  0.00           H  
ATOM   2888  N   LYS   187      51.442  64.242 106.870  1.00  0.00           N  
ATOM   2889  CA  LYS   187      50.621  63.615 108.001  1.00  0.00           C  
ATOM   2890  C   LYS   187      49.295  64.372 108.137  1.00  0.00           C  
ATOM   2891  O   LYS   187      49.300  65.585 107.923  1.00  0.00           O  
ATOM   2892  CB  LYS   187      51.436  63.490 109.315  1.00  0.00           C  
ATOM   2893  CG  LYS   187      50.522  62.961 110.461  1.00  0.00           C  
ATOM   2894  CD  LYS   187      51.291  62.913 111.759  1.00  0.00           C  
ATOM   2895  CE  LYS   187      51.564  64.340 112.297  1.00  0.00           C  
ATOM   2896  NZ  LYS   187      52.672  64.254 113.273  1.00  0.00           N1+
ATOM   2897  H   LYS   187      51.372  65.233 106.687  1.00  0.00           H  
ATOM   2898  HA  LYS   187      50.383  62.604 107.671  1.00  0.00           H  
ATOM   2899  HB2 LYS   187      52.154  62.718 109.039  1.00  0.00           H  
ATOM   2900  HB3 LYS   187      51.975  64.399 109.579  1.00  0.00           H  
ATOM   2901  HG2 LYS   187      49.655  63.571 110.714  1.00  0.00           H  
ATOM   2902  HG3 LYS   187      50.115  61.995 110.164  1.00  0.00           H  
ATOM   2903  HD2 LYS   187      50.719  62.326 112.478  1.00  0.00           H  
ATOM   2904  HD3 LYS   187      52.228  62.368 111.642  1.00  0.00           H  
ATOM   2905  HE2 LYS   187      51.903  64.979 111.481  1.00  0.00           H  
ATOM   2906  HE3 LYS   187      50.635  64.667 112.763  1.00  0.00           H  
ATOM   2907  HZ1 LYS   187      52.871  65.130 113.734  1.00  0.00           H  
ATOM   2908  HZ2 LYS   187      52.420  63.555 113.957  1.00  0.00           H  
ATOM   2909  HZ3 LYS   187      53.504  64.042 112.741  1.00  0.00           H  
ATOM   2910  N   GLY   188      48.241  63.647 108.408  1.00  0.00           N  
ATOM   2911  CA  GLY   188      46.770  63.998 108.411  1.00  0.00           C  
ATOM   2912  C   GLY   188      45.854  62.844 108.799  1.00  0.00           C  
ATOM   2913  O   GLY   188      46.339  61.726 108.954  1.00  0.00           O  
ATOM   2914  H   GLY   188      48.352  62.644 108.437  1.00  0.00           H  
ATOM   2915  HA2 GLY   188      46.579  64.833 109.085  1.00  0.00           H  
ATOM   2916  HA3 GLY   188      46.503  64.261 107.388  1.00  0.00           H  
ATOM   2917  N   PRO   189      44.529  63.082 108.847  1.00  0.00           N  
ATOM   2918  CA  PRO   189      43.511  61.988 109.165  1.00  0.00           C  
ATOM   2919  C   PRO   189      43.252  61.186 107.884  1.00  0.00           C  
ATOM   2920  O   PRO   189      43.757  61.433 106.801  1.00  0.00           O  
ATOM   2921  CB  PRO   189      42.312  62.894 109.432  1.00  0.00           C  
ATOM   2922  CG  PRO   189      42.476  64.121 108.508  1.00  0.00           C  
ATOM   2923  CD  PRO   189      43.930  64.359 108.577  1.00  0.00           C  
ATOM   2924  HA  PRO   189      43.764  61.428 110.065  1.00  0.00           H  
ATOM   2925  HB2 PRO   189      41.389  62.369 109.184  1.00  0.00           H  
ATOM   2926  HB3 PRO   189      42.250  63.341 110.424  1.00  0.00           H  
ATOM   2927  HG2 PRO   189      41.978  63.958 107.553  1.00  0.00           H  
ATOM   2928  HG3 PRO   189      41.870  64.934 108.907  1.00  0.00           H  
ATOM   2929  HD2 PRO   189      44.225  64.801 107.626  1.00  0.00           H  
ATOM   2930  HD3 PRO   189      44.300  65.089 109.298  1.00  0.00           H  
ATOM   2931  N   ASP   190      42.376  60.231 108.094  1.00  0.00           N  
ATOM   2932  CA  ASP   190      41.900  59.300 107.001  1.00  0.00           C  
ATOM   2933  C   ASP   190      40.919  59.994 105.961  1.00  0.00           C  
ATOM   2934  O   ASP   190      40.224  59.298 105.291  1.00  0.00           O  
ATOM   2935  CB  ASP   190      41.130  58.071 107.621  1.00  0.00           C  
ATOM   2936  CG  ASP   190      41.926  57.158 108.597  1.00  0.00           C  
ATOM   2937  OD1 ASP   190      41.364  56.124 109.079  1.00  0.00           O  
ATOM   2938  OD2 ASP   190      43.186  57.395 108.777  1.00  0.00           O1-
ATOM   2939  H   ASP   190      42.173  60.011 109.059  1.00  0.00           H  
ATOM   2940  HA  ASP   190      42.787  58.885 106.523  1.00  0.00           H  
ATOM   2941  HB2 ASP   190      40.171  58.379 108.036  1.00  0.00           H  
ATOM   2942  HB3 ASP   190      40.873  57.367 106.830  1.00  0.00           H  
ATOM   2943  N   ARG   191      40.892  61.325 105.836  1.00  0.00           N  
ATOM   2944  CA  ARG   191      40.068  62.132 104.933  1.00  0.00           C  
ATOM   2945  C   ARG   191      40.658  63.462 104.448  1.00  0.00           C  
ATOM   2946  O   ARG   191      41.341  64.177 105.138  1.00  0.00           O  
ATOM   2947  CB  ARG   191      38.608  62.301 105.375  1.00  0.00           C  
ATOM   2948  CG  ARG   191      38.554  62.994 106.764  1.00  0.00           C  
ATOM   2949  CD  ARG   191      37.199  63.550 107.201  1.00  0.00           C  
ATOM   2950  NE  ARG   191      36.745  64.666 106.256  1.00  0.00           N  
ATOM   2951  CZ  ARG   191      36.690  65.908 106.441  1.00  0.00           C  
ATOM   2952  NH1 ARG   191      37.323  66.525 107.346  1.00  0.00           N1+
ATOM   2953  NH2 ARG   191      35.857  66.557 105.713  1.00  0.00           N  
ATOM   2954  H   ARG   191      41.588  61.791 106.401  1.00  0.00           H  
ATOM   2955  HA  ARG   191      40.019  61.625 103.969  1.00  0.00           H  
ATOM   2956  HB2 ARG   191      38.158  62.886 104.573  1.00  0.00           H  
ATOM   2957  HB3 ARG   191      38.144  61.316 105.331  1.00  0.00           H  
ATOM   2958  HG2 ARG   191      38.806  62.297 107.563  1.00  0.00           H  
ATOM   2959  HG3 ARG   191      39.297  63.786 106.857  1.00  0.00           H  
ATOM   2960  HD2 ARG   191      36.472  62.759 107.017  1.00  0.00           H  
ATOM   2961  HD3 ARG   191      37.099  63.894 108.231  1.00  0.00           H  
ATOM   2962  HE  ARG   191      36.050  64.369 105.586  1.00  0.00           H  
ATOM   2963 HH11 ARG   191      38.033  66.096 107.922  1.00  0.00           H  
ATOM   2964 HH12 ARG   191      37.100  67.496 107.508  1.00  0.00           H  
ATOM   2965 HH21 ARG   191      35.329  66.166 104.946  1.00  0.00           H  
ATOM   2966 HH22 ARG   191      35.728  67.548 105.860  1.00  0.00           H  
ATOM   2967  N   LEU   192      40.342  63.817 103.193  1.00  0.00           N  
ATOM   2968  CA  LEU   192      40.588  65.105 102.633  1.00  0.00           C  
ATOM   2969  C   LEU   192      39.295  65.942 102.474  1.00  0.00           C  
ATOM   2970  O   LEU   192      38.358  65.345 101.917  1.00  0.00           O  
ATOM   2971  CB  LEU   192      41.387  64.950 101.362  1.00  0.00           C  
ATOM   2972  CG  LEU   192      41.830  66.187 100.630  1.00  0.00           C  
ATOM   2973  CD1 LEU   192      42.909  67.005 101.377  1.00  0.00           C  
ATOM   2974  CD2 LEU   192      42.193  65.842  99.179  1.00  0.00           C  
ATOM   2975  H   LEU   192      39.706  63.286 102.616  1.00  0.00           H  
ATOM   2976  HA  LEU   192      41.159  65.674 103.368  1.00  0.00           H  
ATOM   2977  HB2 LEU   192      42.237  64.293 101.544  1.00  0.00           H  
ATOM   2978  HB3 LEU   192      40.695  64.410 100.716  1.00  0.00           H  
ATOM   2979  HG  LEU   192      40.953  66.827 100.533  1.00  0.00           H  
ATOM   2980 HD11 LEU   192      42.666  67.303 102.396  1.00  0.00           H  
ATOM   2981 HD12 LEU   192      43.815  66.399 101.416  1.00  0.00           H  
ATOM   2982 HD13 LEU   192      43.213  67.837 100.742  1.00  0.00           H  
ATOM   2983 HD21 LEU   192      42.961  65.075  99.079  1.00  0.00           H  
ATOM   2984 HD22 LEU   192      41.348  65.704  98.505  1.00  0.00           H  
ATOM   2985 HD23 LEU   192      42.591  66.689  98.620  1.00  0.00           H  
ATOM   2986  N   PRO   193      39.221  67.190 102.769  1.00  0.00           N  
ATOM   2987  CA  PRO   193      37.997  67.926 102.728  1.00  0.00           C  
ATOM   2988  C   PRO   193      37.623  68.246 101.235  1.00  0.00           C  
ATOM   2989  O   PRO   193      38.509  68.236 100.350  1.00  0.00           O  
ATOM   2990  CB  PRO   193      38.219  69.184 103.574  1.00  0.00           C  
ATOM   2991  CG  PRO   193      39.298  68.790 104.571  1.00  0.00           C  
ATOM   2992  CD  PRO   193      40.201  67.938 103.671  1.00  0.00           C  
ATOM   2993  HA  PRO   193      37.255  67.310 103.235  1.00  0.00           H  
ATOM   2994  HB2 PRO   193      38.436  70.074 102.983  1.00  0.00           H  
ATOM   2995  HB3 PRO   193      37.349  69.470 104.164  1.00  0.00           H  
ATOM   2996  HG2 PRO   193      39.884  69.527 105.121  1.00  0.00           H  
ATOM   2997  HG3 PRO   193      38.939  68.106 105.339  1.00  0.00           H  
ATOM   2998  HD2 PRO   193      40.873  68.528 103.047  1.00  0.00           H  
ATOM   2999  HD3 PRO   193      40.780  67.276 104.316  1.00  0.00           H  
ATOM   3000  N   ALA   194      36.444  68.742 101.017  1.00  0.00           N  
ATOM   3001  CA  ALA   194      35.944  69.226  99.676  1.00  0.00           C  
ATOM   3002  C   ALA   194      36.805  70.426  99.096  1.00  0.00           C  
ATOM   3003  O   ALA   194      37.328  71.279  99.791  1.00  0.00           O  
ATOM   3004  CB  ALA   194      34.476  69.530  99.625  1.00  0.00           C  
ATOM   3005  H   ALA   194      35.787  68.724 101.784  1.00  0.00           H  
ATOM   3006  HA  ALA   194      36.141  68.448  98.938  1.00  0.00           H  
ATOM   3007  HB1 ALA   194      34.045  70.338 100.215  1.00  0.00           H  
ATOM   3008  HB2 ALA   194      34.230  69.649  98.569  1.00  0.00           H  
ATOM   3009  HB3 ALA   194      33.977  68.644 100.016  1.00  0.00           H  
ATOM   3010  N   GLY   195      37.059  70.348  97.781  1.00  0.00           N  
ATOM   3011  CA  GLY   195      37.798  71.347  97.055  1.00  0.00           C  
ATOM   3012  C   GLY   195      39.358  71.358  97.298  1.00  0.00           C  
ATOM   3013  O   GLY   195      39.902  72.484  97.190  1.00  0.00           O  
ATOM   3014  H   GLY   195      36.621  69.658  97.188  1.00  0.00           H  
ATOM   3015  HA2 GLY   195      37.581  71.224  95.994  1.00  0.00           H  
ATOM   3016  HA3 GLY   195      37.418  72.333  97.325  1.00  0.00           H  
ATOM   3017  N   TYR   196      40.108  70.246  97.388  1.00  0.00           N  
ATOM   3018  CA  TYR   196      41.558  70.285  97.469  1.00  0.00           C  
ATOM   3019  C   TYR   196      42.285  69.249  96.517  1.00  0.00           C  
ATOM   3020  O   TYR   196      41.732  68.183  96.179  1.00  0.00           O  
ATOM   3021  CB  TYR   196      42.148  70.139  98.906  1.00  0.00           C  
ATOM   3022  CG  TYR   196      41.855  71.355  99.742  1.00  0.00           C  
ATOM   3023  CD1 TYR   196      42.655  72.517  99.682  1.00  0.00           C  
ATOM   3024  CD2 TYR   196      40.872  71.329 100.762  1.00  0.00           C  
ATOM   3025  CE1 TYR   196      42.341  73.642 100.428  1.00  0.00           C  
ATOM   3026  CE2 TYR   196      40.609  72.420 101.641  1.00  0.00           C  
ATOM   3027  CZ  TYR   196      41.359  73.549 101.460  1.00  0.00           C  
ATOM   3028  OH  TYR   196      41.045  74.677 102.158  1.00  0.00           O  
ATOM   3029  H   TYR   196      39.685  69.342  97.234  1.00  0.00           H  
ATOM   3030  HA  TYR   196      41.949  71.267  97.202  1.00  0.00           H  
ATOM   3031  HB2 TYR   196      41.558  69.374  99.411  1.00  0.00           H  
ATOM   3032  HB3 TYR   196      43.236  70.081  98.937  1.00  0.00           H  
ATOM   3033  HD1 TYR   196      43.451  72.634  98.962  1.00  0.00           H  
ATOM   3034  HD2 TYR   196      40.260  70.445 100.860  1.00  0.00           H  
ATOM   3035  HE1 TYR   196      42.956  74.522 100.306  1.00  0.00           H  
ATOM   3036  HE2 TYR   196      39.966  72.225 102.487  1.00  0.00           H  
ATOM   3037  HH  TYR   196      41.125  75.503 101.675  1.00  0.00           H  
ATOM   3038  N   GLU   197      43.532  69.615  96.074  1.00  0.00           N  
ATOM   3039  CA  GLU   197      44.405  68.694  95.279  1.00  0.00           C  
ATOM   3040  C   GLU   197      45.917  68.972  95.561  1.00  0.00           C  
ATOM   3041  O   GLU   197      46.270  70.037  95.954  1.00  0.00           O  
ATOM   3042  CB  GLU   197      44.178  69.011  93.847  1.00  0.00           C  
ATOM   3043  CG  GLU   197      44.607  67.925  92.802  1.00  0.00           C  
ATOM   3044  CD  GLU   197      43.717  66.680  92.863  1.00  0.00           C  
ATOM   3045  OE1 GLU   197      44.132  65.820  93.634  1.00  0.00           O  
ATOM   3046  OE2 GLU   197      42.789  66.460  92.105  1.00  0.00           O1-
ATOM   3047  H   GLU   197      43.909  70.513  96.341  1.00  0.00           H  
ATOM   3048  HA  GLU   197      44.043  67.666  95.289  1.00  0.00           H  
ATOM   3049  HB2 GLU   197      43.161  69.257  93.542  1.00  0.00           H  
ATOM   3050  HB3 GLU   197      44.720  69.950  93.737  1.00  0.00           H  
ATOM   3051  HG2 GLU   197      44.619  68.387  91.815  1.00  0.00           H  
ATOM   3052  HG3 GLU   197      45.633  67.592  92.962  1.00  0.00           H  
ATOM   3053  N   ILE   198      46.874  68.035  95.294  1.00  0.00           N  
ATOM   3054  CA  ILE   198      48.294  68.189  95.531  1.00  0.00           C  
ATOM   3055  C   ILE   198      49.074  67.983  94.219  1.00  0.00           C  
ATOM   3056  O   ILE   198      48.841  67.028  93.487  1.00  0.00           O  
ATOM   3057  CB  ILE   198      48.821  67.182  96.605  1.00  0.00           C  
ATOM   3058  CG1 ILE   198      48.264  67.440  98.034  1.00  0.00           C  
ATOM   3059  CG2 ILE   198      50.393  67.167  96.497  1.00  0.00           C  
ATOM   3060  CD1 ILE   198      48.289  66.347  99.019  1.00  0.00           C  
ATOM   3061  H   ILE   198      46.557  67.189  94.843  1.00  0.00           H  
ATOM   3062  HA  ILE   198      48.632  69.175  95.850  1.00  0.00           H  
ATOM   3063  HB  ILE   198      48.587  66.170  96.276  1.00  0.00           H  
ATOM   3064 HG12 ILE   198      48.768  68.303  98.469  1.00  0.00           H  
ATOM   3065 HG13 ILE   198      47.234  67.735  97.836  1.00  0.00           H  
ATOM   3066 HG21 ILE   198      50.544  66.709  95.519  1.00  0.00           H  
ATOM   3067 HG22 ILE   198      50.851  68.156  96.505  1.00  0.00           H  
ATOM   3068 HG23 ILE   198      50.918  66.600  97.265  1.00  0.00           H  
ATOM   3069 HD11 ILE   198      48.066  66.716 100.020  1.00  0.00           H  
ATOM   3070 HD12 ILE   198      47.657  65.485  98.807  1.00  0.00           H  
ATOM   3071 HD13 ILE   198      49.324  66.006  99.009  1.00  0.00           H  
ATOM   3072  N   VAL   199      50.051  68.820  93.800  1.00  0.00           N  
ATOM   3073  CA  VAL   199      50.745  68.820  92.535  1.00  0.00           C  
ATOM   3074  C   VAL   199      52.308  68.852  92.791  1.00  0.00           C  
ATOM   3075  O   VAL   199      52.889  69.845  93.277  1.00  0.00           O  
ATOM   3076  CB  VAL   199      50.305  69.957  91.597  1.00  0.00           C  
ATOM   3077  CG1 VAL   199      51.069  69.935  90.231  1.00  0.00           C  
ATOM   3078  CG2 VAL   199      48.849  69.827  91.207  1.00  0.00           C  
ATOM   3079  H   VAL   199      50.154  69.627  94.399  1.00  0.00           H  
ATOM   3080  HA  VAL   199      50.589  67.823  92.124  1.00  0.00           H  
ATOM   3081  HB  VAL   199      50.433  71.003  91.876  1.00  0.00           H  
ATOM   3082 HG11 VAL   199      50.880  69.013  89.681  1.00  0.00           H  
ATOM   3083 HG12 VAL   199      50.832  70.765  89.566  1.00  0.00           H  
ATOM   3084 HG13 VAL   199      52.116  70.158  90.436  1.00  0.00           H  
ATOM   3085 HG21 VAL   199      48.643  68.924  90.631  1.00  0.00           H  
ATOM   3086 HG22 VAL   199      48.273  69.634  92.112  1.00  0.00           H  
ATOM   3087 HG23 VAL   199      48.494  70.747  90.743  1.00  0.00           H  
ATOM   3088  N   LEU   200      53.019  67.856  92.337  1.00  0.00           N  
ATOM   3089  CA  LEU   200      54.402  67.837  92.025  1.00  0.00           C  
ATOM   3090  C   LEU   200      54.756  68.564  90.724  1.00  0.00           C  
ATOM   3091  O   LEU   200      54.042  68.314  89.714  1.00  0.00           O  
ATOM   3092  CB  LEU   200      54.824  66.327  91.883  1.00  0.00           C  
ATOM   3093  CG  LEU   200      56.364  66.109  91.947  1.00  0.00           C  
ATOM   3094  CD1 LEU   200      56.991  66.407  93.299  1.00  0.00           C  
ATOM   3095  CD2 LEU   200      56.538  64.568  91.802  1.00  0.00           C  
ATOM   3096  H   LEU   200      52.540  67.044  91.975  1.00  0.00           H  
ATOM   3097  HA  LEU   200      54.925  68.326  92.847  1.00  0.00           H  
ATOM   3098  HB2 LEU   200      54.382  65.737  92.686  1.00  0.00           H  
ATOM   3099  HB3 LEU   200      54.403  65.933  90.958  1.00  0.00           H  
ATOM   3100  HG  LEU   200      56.908  66.661  91.180  1.00  0.00           H  
ATOM   3101 HD11 LEU   200      56.535  65.833  94.106  1.00  0.00           H  
ATOM   3102 HD12 LEU   200      57.997  65.989  93.271  1.00  0.00           H  
ATOM   3103 HD13 LEU   200      56.937  67.475  93.514  1.00  0.00           H  
ATOM   3104 HD21 LEU   200      57.543  64.210  92.027  1.00  0.00           H  
ATOM   3105 HD22 LEU   200      55.926  63.921  92.431  1.00  0.00           H  
ATOM   3106 HD23 LEU   200      56.228  64.198  90.825  1.00  0.00           H  
ATOM   3107  N   TYR   201      55.813  69.399  90.621  1.00  0.00           N  
ATOM   3108  CA  TYR   201      56.033  70.221  89.455  1.00  0.00           C  
ATOM   3109  C   TYR   201      57.467  70.706  89.396  1.00  0.00           C  
ATOM   3110  O   TYR   201      58.240  70.658  90.325  1.00  0.00           O  
ATOM   3111  CB  TYR   201      55.040  71.411  89.464  1.00  0.00           C  
ATOM   3112  CG  TYR   201      55.340  72.605  90.326  1.00  0.00           C  
ATOM   3113  CD1 TYR   201      56.083  73.696  89.800  1.00  0.00           C  
ATOM   3114  CD2 TYR   201      54.881  72.669  91.647  1.00  0.00           C  
ATOM   3115  CE1 TYR   201      56.336  74.847  90.539  1.00  0.00           C  
ATOM   3116  CE2 TYR   201      55.071  73.888  92.423  1.00  0.00           C  
ATOM   3117  CZ  TYR   201      55.707  74.933  91.811  1.00  0.00           C  
ATOM   3118  OH  TYR   201      55.686  76.193  92.380  1.00  0.00           O  
ATOM   3119  H   TYR   201      56.381  69.586  91.435  1.00  0.00           H  
ATOM   3120  HA  TYR   201      55.784  69.649  88.561  1.00  0.00           H  
ATOM   3121  HB2 TYR   201      54.948  71.792  88.447  1.00  0.00           H  
ATOM   3122  HB3 TYR   201      54.039  71.005  89.616  1.00  0.00           H  
ATOM   3123  HD1 TYR   201      56.430  73.670  88.778  1.00  0.00           H  
ATOM   3124  HD2 TYR   201      54.504  71.747  92.063  1.00  0.00           H  
ATOM   3125  HE1 TYR   201      56.894  75.618  90.029  1.00  0.00           H  
ATOM   3126  HE2 TYR   201      54.643  73.962  93.411  1.00  0.00           H  
ATOM   3127  HH  TYR   201      55.897  76.916  91.785  1.00  0.00           H  
ATOM   3128  N   ILE   202      57.832  71.223  88.240  1.00  0.00           N  
ATOM   3129  CA  ILE   202      59.211  71.630  87.850  1.00  0.00           C  
ATOM   3130  C   ILE   202      59.207  72.533  86.602  1.00  0.00           C  
ATOM   3131  O   ILE   202      58.287  72.490  85.776  1.00  0.00           O  
ATOM   3132  CB  ILE   202      59.908  70.278  87.641  1.00  0.00           C  
ATOM   3133  CG1 ILE   202      61.434  70.389  87.365  1.00  0.00           C  
ATOM   3134  CG2 ILE   202      59.253  69.424  86.548  1.00  0.00           C  
ATOM   3135  CD1 ILE   202      62.355  69.186  87.404  1.00  0.00           C  
ATOM   3136  H   ILE   202      57.158  71.197  87.488  1.00  0.00           H  
ATOM   3137  HA  ILE   202      59.573  72.210  88.699  1.00  0.00           H  
ATOM   3138  HB  ILE   202      59.801  69.696  88.556  1.00  0.00           H  
ATOM   3139 HG12 ILE   202      61.562  70.884  86.403  1.00  0.00           H  
ATOM   3140 HG13 ILE   202      61.913  71.105  88.033  1.00  0.00           H  
ATOM   3141 HG21 ILE   202      58.182  69.341  86.736  1.00  0.00           H  
ATOM   3142 HG22 ILE   202      59.448  69.867  85.571  1.00  0.00           H  
ATOM   3143 HG23 ILE   202      59.647  68.408  86.578  1.00  0.00           H  
ATOM   3144 HD11 ILE   202      62.232  68.634  88.336  1.00  0.00           H  
ATOM   3145 HD12 ILE   202      62.025  68.586  86.556  1.00  0.00           H  
ATOM   3146 HD13 ILE   202      63.401  69.468  87.278  1.00  0.00           H  
ATOM   3147  N   SER   203      60.201  73.358  86.481  1.00  0.00           N  
ATOM   3148  CA  SER   203      60.393  74.289  85.370  1.00  0.00           C  
ATOM   3149  C   SER   203      60.968  73.475  84.129  1.00  0.00           C  
ATOM   3150  O   SER   203      61.853  72.643  84.225  1.00  0.00           O  
ATOM   3151  CB  SER   203      61.432  75.316  85.819  1.00  0.00           C  
ATOM   3152  OG  SER   203      61.578  76.357  84.975  1.00  0.00           O  
ATOM   3153  H   SER   203      60.933  73.347  87.177  1.00  0.00           H  
ATOM   3154  HA  SER   203      59.442  74.748  85.100  1.00  0.00           H  
ATOM   3155  HB2 SER   203      61.179  75.816  86.754  1.00  0.00           H  
ATOM   3156  HB3 SER   203      62.376  74.772  85.854  1.00  0.00           H  
ATOM   3157  HG  SER   203      61.914  77.099  85.483  1.00  0.00           H  
ATOM   3158  N   MET   204      60.645  73.861  82.965  1.00  0.00           N  
ATOM   3159  CA  MET   204      61.173  73.287  81.714  1.00  0.00           C  
ATOM   3160  C   MET   204      62.770  73.311  81.558  1.00  0.00           C  
ATOM   3161  O   MET   204      63.436  72.318  81.213  1.00  0.00           O  
ATOM   3162  CB  MET   204      60.540  73.997  80.469  1.00  0.00           C  
ATOM   3163  CG  MET   204      60.938  73.177  79.215  1.00  0.00           C  
ATOM   3164  SD  MET   204      60.258  71.465  79.054  1.00  0.00           S  
ATOM   3165  CE  MET   204      58.547  71.829  78.268  1.00  0.00           C  
ATOM   3166  H   MET   204      59.937  74.570  82.837  1.00  0.00           H  
ATOM   3167  HA  MET   204      60.918  72.229  81.762  1.00  0.00           H  
ATOM   3168  HB2 MET   204      59.454  74.057  80.550  1.00  0.00           H  
ATOM   3169  HB3 MET   204      60.865  75.036  80.522  1.00  0.00           H  
ATOM   3170  HG2 MET   204      60.627  73.683  78.301  1.00  0.00           H  
ATOM   3171  HG3 MET   204      62.020  73.077  79.132  1.00  0.00           H  
ATOM   3172  HE1 MET   204      58.753  72.430  77.382  1.00  0.00           H  
ATOM   3173  HE2 MET   204      57.973  70.917  78.107  1.00  0.00           H  
ATOM   3174  HE3 MET   204      58.016  72.555  78.884  1.00  0.00           H  
ATOM   3175  N   SER   205      63.418  74.348  82.012  1.00  0.00           N  
ATOM   3176  CA  SER   205      64.900  74.322  82.033  1.00  0.00           C  
ATOM   3177  C   SER   205      65.541  73.574  83.126  1.00  0.00           C  
ATOM   3178  O   SER   205      66.745  73.256  82.997  1.00  0.00           O  
ATOM   3179  CB  SER   205      65.368  75.750  81.963  1.00  0.00           C  
ATOM   3180  OG  SER   205      64.968  76.509  83.078  1.00  0.00           O  
ATOM   3181  H   SER   205      62.926  75.166  82.343  1.00  0.00           H  
ATOM   3182  HA  SER   205      65.219  73.945  81.061  1.00  0.00           H  
ATOM   3183  HB2 SER   205      66.457  75.790  81.990  1.00  0.00           H  
ATOM   3184  HB3 SER   205      65.011  76.274  81.077  1.00  0.00           H  
ATOM   3185  HG  SER   205      65.419  76.303  83.900  1.00  0.00           H  
ATOM   3186  N   ASP   206      64.885  73.154  84.173  1.00  0.00           N  
ATOM   3187  CA  ASP   206      65.334  72.102  85.064  1.00  0.00           C  
ATOM   3188  C   ASP   206      64.805  70.696  84.657  1.00  0.00           C  
ATOM   3189  O   ASP   206      65.504  69.769  84.978  1.00  0.00           O  
ATOM   3190  CB  ASP   206      64.778  72.334  86.480  1.00  0.00           C  
ATOM   3191  CG  ASP   206      65.383  73.525  87.258  1.00  0.00           C  
ATOM   3192  OD1 ASP   206      64.742  73.869  88.304  1.00  0.00           O  
ATOM   3193  OD2 ASP   206      66.390  74.113  86.809  1.00  0.00           O1-
ATOM   3194  H   ASP   206      63.910  73.416  84.182  1.00  0.00           H  
ATOM   3195  HA  ASP   206      66.424  72.115  85.049  1.00  0.00           H  
ATOM   3196  HB2 ASP   206      63.692  72.337  86.572  1.00  0.00           H  
ATOM   3197  HB3 ASP   206      65.158  71.502  87.072  1.00  0.00           H  
ATOM   3198  N   SER   207      63.734  70.623  83.910  1.00  0.00           N  
ATOM   3199  CA  SER   207      62.973  69.346  83.596  1.00  0.00           C  
ATOM   3200  C   SER   207      63.766  68.494  82.580  1.00  0.00           C  
ATOM   3201  O   SER   207      63.849  67.246  82.734  1.00  0.00           O  
ATOM   3202  CB  SER   207      61.528  69.665  83.176  1.00  0.00           C  
ATOM   3203  OG  SER   207      60.866  68.422  83.020  1.00  0.00           O  
ATOM   3204  H   SER   207      63.273  71.502  83.718  1.00  0.00           H  
ATOM   3205  HA  SER   207      62.926  68.789  84.532  1.00  0.00           H  
ATOM   3206  HB2 SER   207      61.028  70.275  83.928  1.00  0.00           H  
ATOM   3207  HB3 SER   207      61.502  70.339  82.320  1.00  0.00           H  
ATOM   3208  HG  SER   207      59.930  68.537  83.196  1.00  0.00           H  
ATOM   3209  N   ASP   208      64.360  69.158  81.533  1.00  0.00           N  
ATOM   3210  CA  ASP   208      65.397  68.667  80.602  1.00  0.00           C  
ATOM   3211  C   ASP   208      66.692  68.163  81.195  1.00  0.00           C  
ATOM   3212  O   ASP   208      67.533  67.660  80.448  1.00  0.00           O  
ATOM   3213  CB  ASP   208      65.749  69.822  79.683  1.00  0.00           C  
ATOM   3214  CG  ASP   208      66.207  69.303  78.299  1.00  0.00           C  
ATOM   3215  OD1 ASP   208      66.039  68.115  77.959  1.00  0.00           O  
ATOM   3216  OD2 ASP   208      66.761  70.104  77.510  1.00  0.00           O1-
ATOM   3217  H   ASP   208      64.211  70.153  81.446  1.00  0.00           H  
ATOM   3218  HA  ASP   208      64.863  67.970  79.956  1.00  0.00           H  
ATOM   3219  HB2 ASP   208      64.837  70.369  79.442  1.00  0.00           H  
ATOM   3220  HB3 ASP   208      66.550  70.394  80.151  1.00  0.00           H  
ATOM   3221  N   LYS   209      66.830  68.209  82.491  1.00  0.00           N  
ATOM   3222  CA  LYS   209      68.149  67.905  83.218  1.00  0.00           C  
ATOM   3223  C   LYS   209      68.059  66.644  84.141  1.00  0.00           C  
ATOM   3224  O   LYS   209      69.115  66.300  84.642  1.00  0.00           O  
ATOM   3225  CB  LYS   209      68.652  69.165  84.017  1.00  0.00           C  
ATOM   3226  CG  LYS   209      68.738  70.473  83.271  1.00  0.00           C  
ATOM   3227  CD  LYS   209      69.463  70.548  81.954  1.00  0.00           C  
ATOM   3228  CE  LYS   209      69.164  71.909  81.265  1.00  0.00           C  
ATOM   3229  NZ  LYS   209      69.875  72.064  79.926  1.00  0.00           N1+
ATOM   3230  H   LYS   209      66.168  68.577  83.160  1.00  0.00           H  
ATOM   3231  HA  LYS   209      68.886  67.712  82.438  1.00  0.00           H  
ATOM   3232  HB2 LYS   209      67.973  69.288  84.861  1.00  0.00           H  
ATOM   3233  HB3 LYS   209      69.646  68.902  84.377  1.00  0.00           H  
ATOM   3234  HG2 LYS   209      67.707  70.815  83.174  1.00  0.00           H  
ATOM   3235  HG3 LYS   209      69.229  71.277  83.819  1.00  0.00           H  
ATOM   3236  HD2 LYS   209      70.515  70.346  82.154  1.00  0.00           H  
ATOM   3237  HD3 LYS   209      69.061  69.759  81.319  1.00  0.00           H  
ATOM   3238  HE2 LYS   209      68.083  71.972  81.134  1.00  0.00           H  
ATOM   3239  HE3 LYS   209      69.522  72.726  81.891  1.00  0.00           H  
ATOM   3240  HZ1 LYS   209      70.867  71.956  80.080  1.00  0.00           H  
ATOM   3241  HZ2 LYS   209      69.634  71.348  79.255  1.00  0.00           H  
ATOM   3242  HZ3 LYS   209      69.766  72.972  79.497  1.00  0.00           H  
ATOM   3243  N   VAL   210      66.854  66.087  84.447  1.00  0.00           N  
ATOM   3244  CA  VAL   210      66.539  65.009  85.380  1.00  0.00           C  
ATOM   3245  C   VAL   210      65.369  64.188  84.788  1.00  0.00           C  
ATOM   3246  O   VAL   210      64.492  64.691  84.085  1.00  0.00           O  
ATOM   3247  CB  VAL   210      66.249  65.605  86.736  1.00  0.00           C  
ATOM   3248  CG1 VAL   210      64.967  66.451  86.737  1.00  0.00           C  
ATOM   3249  CG2 VAL   210      66.190  64.570  87.847  1.00  0.00           C  
ATOM   3250  H   VAL   210      66.078  66.573  84.020  1.00  0.00           H  
ATOM   3251  HA  VAL   210      67.442  64.406  85.471  1.00  0.00           H  
ATOM   3252  HB  VAL   210      67.139  66.195  86.956  1.00  0.00           H  
ATOM   3253 HG11 VAL   210      64.072  65.861  86.542  1.00  0.00           H  
ATOM   3254 HG12 VAL   210      64.831  66.844  87.745  1.00  0.00           H  
ATOM   3255 HG13 VAL   210      65.117  67.309  86.081  1.00  0.00           H  
ATOM   3256 HG21 VAL   210      66.316  65.092  88.795  1.00  0.00           H  
ATOM   3257 HG22 VAL   210      65.224  64.066  87.835  1.00  0.00           H  
ATOM   3258 HG23 VAL   210      66.986  63.885  87.554  1.00  0.00           H  
ATOM   3259  N   GLY   211      65.359  62.934  85.159  1.00  0.00           N  
ATOM   3260  CA  GLY   211      64.139  62.067  85.090  1.00  0.00           C  
ATOM   3261  C   GLY   211      63.769  61.577  86.441  1.00  0.00           C  
ATOM   3262  O   GLY   211      64.664  61.337  87.233  1.00  0.00           O  
ATOM   3263  H   GLY   211      66.148  62.541  85.653  1.00  0.00           H  
ATOM   3264  HA2 GLY   211      63.297  62.555  84.599  1.00  0.00           H  
ATOM   3265  HA3 GLY   211      64.456  61.273  84.414  1.00  0.00           H  
ATOM   3266  N   VAL   212      62.456  61.491  86.609  1.00  0.00           N  
ATOM   3267  CA  VAL   212      61.972  61.147  87.975  1.00  0.00           C  
ATOM   3268  C   VAL   212      61.006  59.948  87.915  1.00  0.00           C  
ATOM   3269  O   VAL   212      60.099  60.067  87.072  1.00  0.00           O  
ATOM   3270  CB  VAL   212      61.284  62.334  88.669  1.00  0.00           C  
ATOM   3271  CG1 VAL   212      60.840  61.913  90.101  1.00  0.00           C  
ATOM   3272  CG2 VAL   212      62.287  63.540  88.798  1.00  0.00           C  
ATOM   3273  H   VAL   212      61.833  61.687  85.839  1.00  0.00           H  
ATOM   3274  HA  VAL   212      62.852  60.856  88.549  1.00  0.00           H  
ATOM   3275  HB  VAL   212      60.372  62.646  88.161  1.00  0.00           H  
ATOM   3276 HG11 VAL   212      61.714  61.602  90.673  1.00  0.00           H  
ATOM   3277 HG12 VAL   212      60.477  62.848  90.527  1.00  0.00           H  
ATOM   3278 HG13 VAL   212      60.037  61.191  89.954  1.00  0.00           H  
ATOM   3279 HG21 VAL   212      62.679  64.031  87.907  1.00  0.00           H  
ATOM   3280 HG22 VAL   212      61.774  64.280  89.413  1.00  0.00           H  
ATOM   3281 HG23 VAL   212      63.195  63.141  89.250  1.00  0.00           H  
ATOM   3282  N   PHE   213      61.110  58.958  88.733  1.00  0.00           N  
ATOM   3283  CA  PHE   213      60.450  57.686  88.792  1.00  0.00           C  
ATOM   3284  C   PHE   213      59.801  57.306  90.114  1.00  0.00           C  
ATOM   3285  O   PHE   213      60.290  57.766  91.157  1.00  0.00           O  
ATOM   3286  CB  PHE   213      61.361  56.517  88.241  1.00  0.00           C  
ATOM   3287  CG  PHE   213      61.940  56.657  86.862  1.00  0.00           C  
ATOM   3288  CD1 PHE   213      61.404  55.930  85.777  1.00  0.00           C  
ATOM   3289  CD2 PHE   213      63.144  57.431  86.717  1.00  0.00           C  
ATOM   3290  CE1 PHE   213      62.058  56.045  84.487  1.00  0.00           C  
ATOM   3291  CE2 PHE   213      63.745  57.571  85.409  1.00  0.00           C  
ATOM   3292  CZ  PHE   213      63.160  56.866  84.320  1.00  0.00           C  
ATOM   3293  H   PHE   213      61.738  59.190  89.489  1.00  0.00           H  
ATOM   3294  HA  PHE   213      59.588  57.758  88.128  1.00  0.00           H  
ATOM   3295  HB2 PHE   213      62.145  56.331  88.976  1.00  0.00           H  
ATOM   3296  HB3 PHE   213      60.741  55.621  88.251  1.00  0.00           H  
ATOM   3297  HD1 PHE   213      60.603  55.223  85.933  1.00  0.00           H  
ATOM   3298  HD2 PHE   213      63.587  57.941  87.559  1.00  0.00           H  
ATOM   3299  HE1 PHE   213      61.648  55.363  83.756  1.00  0.00           H  
ATOM   3300  HE2 PHE   213      64.721  57.944  85.135  1.00  0.00           H  
ATOM   3301  HZ  PHE   213      63.612  56.788  83.342  1.00  0.00           H  
ATOM   3302  N   TYR   214      58.868  56.341  90.033  1.00  0.00           N  
ATOM   3303  CA  TYR   214      58.255  55.727  91.259  1.00  0.00           C  
ATOM   3304  C   TYR   214      58.171  54.128  91.041  1.00  0.00           C  
ATOM   3305  O   TYR   214      58.392  53.639  89.917  1.00  0.00           O  
ATOM   3306  CB  TYR   214      56.917  56.326  91.537  1.00  0.00           C  
ATOM   3307  CG  TYR   214      56.349  56.087  92.936  1.00  0.00           C  
ATOM   3308  CD1 TYR   214      55.311  55.127  93.094  1.00  0.00           C  
ATOM   3309  CD2 TYR   214      56.901  56.791  94.056  1.00  0.00           C  
ATOM   3310  CE1 TYR   214      54.836  54.986  94.364  1.00  0.00           C  
ATOM   3311  CE2 TYR   214      56.480  56.572  95.339  1.00  0.00           C  
ATOM   3312  CZ  TYR   214      55.411  55.660  95.543  1.00  0.00           C  
ATOM   3313  OH  TYR   214      54.864  55.437  96.800  1.00  0.00           O  
ATOM   3314  H   TYR   214      58.882  55.806  89.177  1.00  0.00           H  
ATOM   3315  HA  TYR   214      58.925  55.868  92.107  1.00  0.00           H  
ATOM   3316  HB2 TYR   214      57.038  57.409  91.549  1.00  0.00           H  
ATOM   3317  HB3 TYR   214      56.140  55.957  90.867  1.00  0.00           H  
ATOM   3318  HD1 TYR   214      54.877  54.561  92.283  1.00  0.00           H  
ATOM   3319  HD2 TYR   214      57.686  57.520  93.914  1.00  0.00           H  
ATOM   3320  HE1 TYR   214      54.041  54.300  94.617  1.00  0.00           H  
ATOM   3321  HE2 TYR   214      56.815  57.074  96.235  1.00  0.00           H  
ATOM   3322  HH  TYR   214      54.410  54.591  96.810  1.00  0.00           H  
ATOM   3323  N   VAL   215      57.734  53.419  92.059  1.00  0.00           N  
ATOM   3324  CA  VAL   215      57.628  51.899  92.048  1.00  0.00           C  
ATOM   3325  C   VAL   215      56.214  51.483  91.551  1.00  0.00           C  
ATOM   3326  O   VAL   215      55.136  51.813  92.154  1.00  0.00           O  
ATOM   3327  CB  VAL   215      58.089  51.268  93.345  1.00  0.00           C  
ATOM   3328  CG1 VAL   215      57.095  51.559  94.498  1.00  0.00           C  
ATOM   3329  CG2 VAL   215      58.336  49.725  93.263  1.00  0.00           C  
ATOM   3330  H   VAL   215      57.774  53.860  92.967  1.00  0.00           H  
ATOM   3331  HA  VAL   215      58.298  51.577  91.251  1.00  0.00           H  
ATOM   3332  HB  VAL   215      59.035  51.767  93.556  1.00  0.00           H  
ATOM   3333 HG11 VAL   215      57.230  52.597  94.802  1.00  0.00           H  
ATOM   3334 HG12 VAL   215      56.046  51.421  94.236  1.00  0.00           H  
ATOM   3335 HG13 VAL   215      57.394  50.879  95.296  1.00  0.00           H  
ATOM   3336 HG21 VAL   215      58.682  49.233  94.172  1.00  0.00           H  
ATOM   3337 HG22 VAL   215      57.384  49.240  93.049  1.00  0.00           H  
ATOM   3338 HG23 VAL   215      59.000  49.446  92.444  1.00  0.00           H  
ATOM   3339  N   GLU   216      56.170  50.612  90.589  1.00  0.00           N  
ATOM   3340  CA  GLU   216      54.921  50.276  89.734  1.00  0.00           C  
ATOM   3341  C   GLU   216      54.116  49.167  90.527  1.00  0.00           C  
ATOM   3342  O   GLU   216      52.900  49.081  90.328  1.00  0.00           O  
ATOM   3343  CB  GLU   216      55.319  49.713  88.347  1.00  0.00           C  
ATOM   3344  CG  GLU   216      54.178  49.767  87.379  1.00  0.00           C  
ATOM   3345  CD  GLU   216      54.278  48.598  86.336  1.00  0.00           C  
ATOM   3346  OE1 GLU   216      55.356  48.057  86.069  1.00  0.00           O  
ATOM   3347  OE2 GLU   216      53.205  48.286  85.731  1.00  0.00           O1-
ATOM   3348  H   GLU   216      56.998  50.097  90.327  1.00  0.00           H  
ATOM   3349  HA  GLU   216      54.302  51.149  89.527  1.00  0.00           H  
ATOM   3350  HB2 GLU   216      56.250  50.148  87.984  1.00  0.00           H  
ATOM   3351  HB3 GLU   216      55.661  48.690  88.506  1.00  0.00           H  
ATOM   3352  HG2 GLU   216      53.267  49.591  87.951  1.00  0.00           H  
ATOM   3353  HG3 GLU   216      54.170  50.754  86.917  1.00  0.00           H  
ATOM   3354  N   ASN   217      54.790  48.287  91.251  1.00  0.00           N  
ATOM   3355  CA  ASN   217      54.309  47.049  91.861  1.00  0.00           C  
ATOM   3356  C   ASN   217      54.797  46.932  93.364  1.00  0.00           C  
ATOM   3357  O   ASN   217      55.542  46.033  93.717  1.00  0.00           O  
ATOM   3358  CB  ASN   217      54.746  45.827  91.049  1.00  0.00           C  
ATOM   3359  CG  ASN   217      56.183  45.647  90.839  1.00  0.00           C  
ATOM   3360  ND2 ASN   217      56.551  44.461  90.379  1.00  0.00           N  
ATOM   3361  OD1 ASN   217      57.051  46.497  90.787  1.00  0.00           O  
ATOM   3362  H   ASN   217      55.764  48.533  91.355  1.00  0.00           H  
ATOM   3363  HA  ASN   217      53.223  47.112  91.797  1.00  0.00           H  
ATOM   3364  HB2 ASN   217      54.254  44.885  91.290  1.00  0.00           H  
ATOM   3365  HB3 ASN   217      54.411  46.011  90.028  1.00  0.00           H  
ATOM   3366 HD21 ASN   217      57.465  44.276  89.991  1.00  0.00           H  
ATOM   3367 HD22 ASN   217      55.914  43.678  90.427  1.00  0.00           H  
ATOM   3368  N   PRO   218      54.724  48.056  94.186  1.00  0.00           N  
ATOM   3369  CA  PRO   218      55.400  48.055  95.508  1.00  0.00           C  
ATOM   3370  C   PRO   218      55.062  46.803  96.376  1.00  0.00           C  
ATOM   3371  O   PRO   218      53.900  46.439  96.537  1.00  0.00           O  
ATOM   3372  CB  PRO   218      54.900  49.394  96.115  1.00  0.00           C  
ATOM   3373  CG  PRO   218      53.616  49.760  95.344  1.00  0.00           C  
ATOM   3374  CD  PRO   218      53.892  49.234  94.052  1.00  0.00           C  
ATOM   3375  HA  PRO   218      56.483  48.179  95.475  1.00  0.00           H  
ATOM   3376  HB2 PRO   218      54.683  49.395  97.183  1.00  0.00           H  
ATOM   3377  HB3 PRO   218      55.589  50.230  95.993  1.00  0.00           H  
ATOM   3378  HG2 PRO   218      52.784  49.174  95.737  1.00  0.00           H  
ATOM   3379  HG3 PRO   218      53.473  50.840  95.322  1.00  0.00           H  
ATOM   3380  HD2 PRO   218      52.980  48.968  93.518  1.00  0.00           H  
ATOM   3381  HD3 PRO   218      54.380  49.969  93.412  1.00  0.00           H  
ATOM   3382  N   ALA   219      56.149  46.285  96.933  1.00  0.00           N  
ATOM   3383  CA  ALA   219      56.297  44.930  97.572  1.00  0.00           C  
ATOM   3384  C   ALA   219      56.131  43.666  96.687  1.00  0.00           C  
ATOM   3385  O   ALA   219      56.768  42.652  96.858  1.00  0.00           O  
ATOM   3386  CB  ALA   219      55.574  44.868  98.936  1.00  0.00           C  
ATOM   3387  H   ALA   219      56.986  46.850  96.911  1.00  0.00           H  
ATOM   3388  HA  ALA   219      57.341  44.936  97.888  1.00  0.00           H  
ATOM   3389  HB1 ALA   219      54.518  45.016  98.706  1.00  0.00           H  
ATOM   3390  HB2 ALA   219      55.674  43.880  99.386  1.00  0.00           H  
ATOM   3391  HB3 ALA   219      55.953  45.634  99.611  1.00  0.00           H  
ATOM   3392  N   ALA   220      55.292  43.803  95.679  1.00  0.00           N  
ATOM   3393  CA  ALA   220      55.108  42.656  94.734  1.00  0.00           C  
ATOM   3394  C   ALA   220      56.310  42.335  93.942  1.00  0.00           C  
ATOM   3395  O   ALA   220      56.737  41.195  93.865  1.00  0.00           O  
ATOM   3396  CB  ALA   220      53.837  42.877  93.857  1.00  0.00           C  
ATOM   3397  H   ALA   220      54.817  44.685  95.548  1.00  0.00           H  
ATOM   3398  HA  ALA   220      54.961  41.757  95.333  1.00  0.00           H  
ATOM   3399  HB1 ALA   220      53.890  43.812  93.300  1.00  0.00           H  
ATOM   3400  HB2 ALA   220      53.843  42.024  93.178  1.00  0.00           H  
ATOM   3401  HB3 ALA   220      52.962  42.940  94.503  1.00  0.00           H  
ATOM   3402  N   GLY   221      57.086  43.395  93.545  1.00  0.00           N  
ATOM   3403  CA  GLY   221      58.360  43.225  92.988  1.00  0.00           C  
ATOM   3404  C   GLY   221      59.054  44.522  92.749  1.00  0.00           C  
ATOM   3405  O   GLY   221      58.787  45.438  93.558  1.00  0.00           O  
ATOM   3406  H   GLY   221      56.723  44.326  93.692  1.00  0.00           H  
ATOM   3407  HA2 GLY   221      59.066  42.634  93.571  1.00  0.00           H  
ATOM   3408  HA3 GLY   221      58.184  42.681  92.060  1.00  0.00           H  
ATOM   3409  N   GLN   222      59.988  44.630  91.833  1.00  0.00           N  
ATOM   3410  CA  GLN   222      60.863  45.765  91.730  1.00  0.00           C  
ATOM   3411  C   GLN   222      60.817  46.438  90.316  1.00  0.00           C  
ATOM   3412  O   GLN   222      61.907  46.623  89.699  1.00  0.00           O  
ATOM   3413  CB  GLN   222      62.253  45.417  92.183  1.00  0.00           C  
ATOM   3414  CG  GLN   222      62.842  44.280  91.260  1.00  0.00           C  
ATOM   3415  CD  GLN   222      63.824  43.382  91.965  1.00  0.00           C  
ATOM   3416  NE2 GLN   222      64.659  42.628  91.285  1.00  0.00           N  
ATOM   3417  OE1 GLN   222      63.957  43.390  93.173  1.00  0.00           O  
ATOM   3418  H   GLN   222      60.319  43.848  91.285  1.00  0.00           H  
ATOM   3419  HA  GLN   222      60.530  46.504  92.459  1.00  0.00           H  
ATOM   3420  HB2 GLN   222      62.920  46.279  92.179  1.00  0.00           H  
ATOM   3421  HB3 GLN   222      62.219  45.107  93.227  1.00  0.00           H  
ATOM   3422  HG2 GLN   222      62.064  43.645  90.836  1.00  0.00           H  
ATOM   3423  HG3 GLN   222      63.450  44.746  90.484  1.00  0.00           H  
ATOM   3424 HE21 GLN   222      65.244  41.978  91.791  1.00  0.00           H  
ATOM   3425 HE22 GLN   222      64.564  42.571  90.281  1.00  0.00           H  
ATOM   3426  N   ARG   223      59.632  46.658  89.822  1.00  0.00           N  
ATOM   3427  CA  ARG   223      59.449  47.469  88.636  1.00  0.00           C  
ATOM   3428  C   ARG   223      59.190  48.943  88.934  1.00  0.00           C  
ATOM   3429  O   ARG   223      58.735  49.231  90.056  1.00  0.00           O  
ATOM   3430  CB  ARG   223      58.326  46.811  87.776  1.00  0.00           C  
ATOM   3431  CG  ARG   223      58.669  45.541  87.024  1.00  0.00           C  
ATOM   3432  CD  ARG   223      57.549  44.631  86.791  1.00  0.00           C  
ATOM   3433  NE  ARG   223      56.177  45.297  86.596  1.00  0.00           N  
ATOM   3434  CZ  ARG   223      54.941  44.761  86.722  1.00  0.00           C  
ATOM   3435  NH1 ARG   223      54.635  43.569  87.082  1.00  0.00           N1+
ATOM   3436  NH2 ARG   223      53.928  45.502  86.240  1.00  0.00           N  
ATOM   3437  H   ARG   223      58.848  46.347  90.378  1.00  0.00           H  
ATOM   3438  HA  ARG   223      60.330  47.309  88.015  1.00  0.00           H  
ATOM   3439  HB2 ARG   223      57.478  46.571  88.416  1.00  0.00           H  
ATOM   3440  HB3 ARG   223      57.912  47.528  87.067  1.00  0.00           H  
ATOM   3441  HG2 ARG   223      59.153  45.916  86.122  1.00  0.00           H  
ATOM   3442  HG3 ARG   223      59.384  44.992  87.636  1.00  0.00           H  
ATOM   3443  HD2 ARG   223      57.743  43.989  85.932  1.00  0.00           H  
ATOM   3444  HD3 ARG   223      57.392  43.931  87.612  1.00  0.00           H  
ATOM   3445  HE  ARG   223      56.161  46.302  86.493  1.00  0.00           H  
ATOM   3446 HH11 ARG   223      55.310  42.872  87.362  1.00  0.00           H  
ATOM   3447 HH12 ARG   223      53.657  43.318  87.108  1.00  0.00           H  
ATOM   3448 HH21 ARG   223      54.065  46.485  86.055  1.00  0.00           H  
ATOM   3449 HH22 ARG   223      53.060  44.994  86.336  1.00  0.00           H  
ATOM   3450  N   TYR   224      59.478  49.853  87.958  1.00  0.00           N  
ATOM   3451  CA  TYR   224      59.369  51.261  88.229  1.00  0.00           C  
ATOM   3452  C   TYR   224      58.771  52.035  87.032  1.00  0.00           C  
ATOM   3453  O   TYR   224      58.800  51.423  85.879  1.00  0.00           O  
ATOM   3454  CB  TYR   224      60.748  51.919  88.515  1.00  0.00           C  
ATOM   3455  CG  TYR   224      61.364  51.243  89.694  1.00  0.00           C  
ATOM   3456  CD1 TYR   224      62.303  50.123  89.448  1.00  0.00           C  
ATOM   3457  CD2 TYR   224      61.066  51.550  91.019  1.00  0.00           C  
ATOM   3458  CE1 TYR   224      62.782  49.426  90.586  1.00  0.00           C  
ATOM   3459  CE2 TYR   224      61.644  50.913  92.120  1.00  0.00           C  
ATOM   3460  CZ  TYR   224      62.488  49.864  91.885  1.00  0.00           C  
ATOM   3461  OH  TYR   224      62.954  49.174  92.984  1.00  0.00           O  
ATOM   3462  H   TYR   224      59.862  49.483  87.100  1.00  0.00           H  
ATOM   3463  HA  TYR   224      58.791  51.307  89.152  1.00  0.00           H  
ATOM   3464  HB2 TYR   224      61.338  51.786  87.608  1.00  0.00           H  
ATOM   3465  HB3 TYR   224      60.626  52.989  88.685  1.00  0.00           H  
ATOM   3466  HD1 TYR   224      62.511  49.773  88.448  1.00  0.00           H  
ATOM   3467  HD2 TYR   224      60.391  52.342  91.305  1.00  0.00           H  
ATOM   3468  HE1 TYR   224      63.447  48.578  90.506  1.00  0.00           H  
ATOM   3469  HE2 TYR   224      61.381  51.246  93.113  1.00  0.00           H  
ATOM   3470  HH  TYR   224      63.604  49.672  93.486  1.00  0.00           H  
ATOM   3471  N   ILE   225      58.286  53.220  87.168  1.00  0.00           N  
ATOM   3472  CA  ILE   225      57.489  53.949  86.182  1.00  0.00           C  
ATOM   3473  C   ILE   225      57.711  55.479  86.246  1.00  0.00           C  
ATOM   3474  O   ILE   225      57.963  55.972  87.336  1.00  0.00           O  
ATOM   3475  CB  ILE   225      56.009  53.511  86.442  1.00  0.00           C  
ATOM   3476  CG1 ILE   225      55.032  54.220  85.335  1.00  0.00           C  
ATOM   3477  CG2 ILE   225      55.437  54.020  87.742  1.00  0.00           C  
ATOM   3478  CD1 ILE   225      53.818  53.331  85.081  1.00  0.00           C  
ATOM   3479  H   ILE   225      58.329  53.578  88.111  1.00  0.00           H  
ATOM   3480  HA  ILE   225      57.704  53.700  85.143  1.00  0.00           H  
ATOM   3481  HB  ILE   225      55.911  52.426  86.471  1.00  0.00           H  
ATOM   3482 HG12 ILE   225      54.759  55.243  85.595  1.00  0.00           H  
ATOM   3483 HG13 ILE   225      55.620  54.323  84.422  1.00  0.00           H  
ATOM   3484 HG21 ILE   225      55.644  55.077  87.912  1.00  0.00           H  
ATOM   3485 HG22 ILE   225      54.401  53.722  87.901  1.00  0.00           H  
ATOM   3486 HG23 ILE   225      55.914  53.541  88.597  1.00  0.00           H  
ATOM   3487 HD11 ILE   225      53.230  52.969  85.924  1.00  0.00           H  
ATOM   3488 HD12 ILE   225      53.089  53.965  84.577  1.00  0.00           H  
ATOM   3489 HD13 ILE   225      54.227  52.499  84.507  1.00  0.00           H  
ATOM   3490  N   HIE   226      57.790  56.159  85.101  1.00  0.00           N  
ATOM   3491  CA  HIE   226      58.083  57.592  84.944  1.00  0.00           C  
ATOM   3492  C   HIE   226      56.964  58.480  85.561  1.00  0.00           C  
ATOM   3493  O   HIE   226      55.771  58.291  85.322  1.00  0.00           O  
ATOM   3494  CB  HIE   226      58.367  57.819  83.456  1.00  0.00           C  
ATOM   3495  CG  HIE   226      58.271  59.238  82.959  1.00  0.00           C  
ATOM   3496  CD2 HIE   226      57.443  59.697  81.952  1.00  0.00           C  
ATOM   3497  ND1 HIE   226      59.066  60.314  83.516  1.00  0.00           N  
ATOM   3498  CE1 HIE   226      58.551  61.401  82.877  1.00  0.00           C  
ATOM   3499  NE2 HIE   226      57.718  61.098  81.861  1.00  0.00           N  
ATOM   3500  H   HIE   226      57.451  55.625  84.313  1.00  0.00           H  
ATOM   3501  HA  HIE   226      59.013  57.700  85.503  1.00  0.00           H  
ATOM   3502  HB2 HIE   226      59.330  57.377  83.196  1.00  0.00           H  
ATOM   3503  HB3 HIE   226      57.541  57.294  82.976  1.00  0.00           H  
ATOM   3504  HD2 HIE   226      56.868  58.992  81.370  1.00  0.00           H  
ATOM   3505  HE1 HIE   226      58.846  62.425  83.054  1.00  0.00           H  
ATOM   3506  HE2 HIE   226      57.457  61.709  81.100  1.00  0.00           H  
ATOM   3507  N   ILE   227      57.408  59.527  86.372  1.00  0.00           N  
ATOM   3508  CA  ILE   227      56.418  60.458  87.005  1.00  0.00           C  
ATOM   3509  C   ILE   227      56.551  61.924  86.484  1.00  0.00           C  
ATOM   3510  O   ILE   227      55.546  62.472  86.047  1.00  0.00           O  
ATOM   3511  CB  ILE   227      56.492  60.459  88.532  1.00  0.00           C  
ATOM   3512  CG1 ILE   227      56.165  59.046  89.061  1.00  0.00           C  
ATOM   3513  CG2 ILE   227      55.662  61.588  89.172  1.00  0.00           C  
ATOM   3514  CD1 ILE   227      54.765  58.476  88.734  1.00  0.00           C  
ATOM   3515  H   ILE   227      58.395  59.582  86.582  1.00  0.00           H  
ATOM   3516  HA  ILE   227      55.416  60.193  86.667  1.00  0.00           H  
ATOM   3517  HB  ILE   227      57.542  60.606  88.783  1.00  0.00           H  
ATOM   3518 HG12 ILE   227      56.925  58.452  88.555  1.00  0.00           H  
ATOM   3519 HG13 ILE   227      56.403  58.913  90.117  1.00  0.00           H  
ATOM   3520 HG21 ILE   227      54.687  61.593  88.684  1.00  0.00           H  
ATOM   3521 HG22 ILE   227      55.397  61.422  90.216  1.00  0.00           H  
ATOM   3522 HG23 ILE   227      56.021  62.617  89.133  1.00  0.00           H  
ATOM   3523 HD11 ILE   227      54.437  58.510  87.695  1.00  0.00           H  
ATOM   3524 HD12 ILE   227      54.679  57.422  88.997  1.00  0.00           H  
ATOM   3525 HD13 ILE   227      54.092  58.943  89.454  1.00  0.00           H  
ATOM   3526  N   LEU   228      57.783  62.456  86.509  1.00  0.00           N  
ATOM   3527  CA  LEU   228      58.053  63.827  86.152  1.00  0.00           C  
ATOM   3528  C   LEU   228      59.530  63.949  85.601  1.00  0.00           C  
ATOM   3529  O   LEU   228      60.173  62.923  85.261  1.00  0.00           O  
ATOM   3530  CB  LEU   228      57.734  64.512  87.492  1.00  0.00           C  
ATOM   3531  CG  LEU   228      57.730  66.068  87.551  1.00  0.00           C  
ATOM   3532  CD1 LEU   228      56.365  66.730  87.729  1.00  0.00           C  
ATOM   3533  CD2 LEU   228      58.737  66.473  88.619  1.00  0.00           C  
ATOM   3534  H   LEU   228      58.588  61.852  86.589  1.00  0.00           H  
ATOM   3535  HA  LEU   228      57.411  64.261  85.385  1.00  0.00           H  
ATOM   3536  HB2 LEU   228      56.693  64.328  87.761  1.00  0.00           H  
ATOM   3537  HB3 LEU   228      58.277  64.085  88.335  1.00  0.00           H  
ATOM   3538  HG  LEU   228      58.106  66.411  86.588  1.00  0.00           H  
ATOM   3539 HD11 LEU   228      55.951  66.395  88.681  1.00  0.00           H  
ATOM   3540 HD12 LEU   228      56.533  67.806  87.707  1.00  0.00           H  
ATOM   3541 HD13 LEU   228      55.689  66.451  86.922  1.00  0.00           H  
ATOM   3542 HD21 LEU   228      58.839  67.555  88.710  1.00  0.00           H  
ATOM   3543 HD22 LEU   228      58.395  66.185  89.613  1.00  0.00           H  
ATOM   3544 HD23 LEU   228      59.731  66.062  88.445  1.00  0.00           H  
ATOM   3545  N   GLY   229      60.058  65.191  85.469  1.00  0.00           N  
ATOM   3546  CA  GLY   229      61.291  65.442  84.736  1.00  0.00           C  
ATOM   3547  C   GLY   229      61.131  65.068  83.294  1.00  0.00           C  
ATOM   3548  O   GLY   229      60.056  65.004  82.699  1.00  0.00           O  
ATOM   3549  H   GLY   229      59.547  66.009  85.766  1.00  0.00           H  
ATOM   3550  HA2 GLY   229      61.652  66.453  84.926  1.00  0.00           H  
ATOM   3551  HA3 GLY   229      62.134  64.902  85.165  1.00  0.00           H  
ATOM   3552  N   ARG   230      62.203  64.913  82.519  1.00  0.00           N  
ATOM   3553  CA  ARG   230      62.385  64.739  81.062  1.00  0.00           C  
ATOM   3554  C   ARG   230      61.303  65.508  80.285  1.00  0.00           C  
ATOM   3555  O   ARG   230      60.482  64.920  79.611  1.00  0.00           O  
ATOM   3556  CB  ARG   230      62.698  63.333  80.625  1.00  0.00           C  
ATOM   3557  CG  ARG   230      61.551  62.321  80.930  1.00  0.00           C  
ATOM   3558  CD  ARG   230      61.837  60.895  80.493  1.00  0.00           C  
ATOM   3559  NE  ARG   230      62.671  60.130  81.397  1.00  0.00           N  
ATOM   3560  CZ  ARG   230      63.897  59.819  81.281  1.00  0.00           C  
ATOM   3561  NH1 ARG   230      64.577  59.856  80.143  1.00  0.00           N1+
ATOM   3562  NH2 ARG   230      64.546  59.366  82.361  1.00  0.00           N  
ATOM   3563  H   ARG   230      63.096  65.126  82.940  1.00  0.00           H  
ATOM   3564  HA  ARG   230      63.270  65.345  80.864  1.00  0.00           H  
ATOM   3565  HB2 ARG   230      62.847  63.248  79.549  1.00  0.00           H  
ATOM   3566  HB3 ARG   230      63.560  62.924  81.152  1.00  0.00           H  
ATOM   3567  HG2 ARG   230      61.289  62.296  81.988  1.00  0.00           H  
ATOM   3568  HG3 ARG   230      60.666  62.618  80.367  1.00  0.00           H  
ATOM   3569  HD2 ARG   230      60.937  60.342  80.225  1.00  0.00           H  
ATOM   3570  HD3 ARG   230      62.380  60.993  79.553  1.00  0.00           H  
ATOM   3571  HE  ARG   230      62.300  59.957  82.320  1.00  0.00           H  
ATOM   3572 HH11 ARG   230      64.216  60.282  79.301  1.00  0.00           H  
ATOM   3573 HH12 ARG   230      65.515  59.484  80.162  1.00  0.00           H  
ATOM   3574 HH21 ARG   230      64.075  59.453  83.250  1.00  0.00           H  
ATOM   3575 HH22 ARG   230      65.406  58.844  82.269  1.00  0.00           H  
ATOM   3576  N   ARG   231      61.304  66.842  80.442  1.00  0.00           N  
ATOM   3577  CA  ARG   231      60.439  67.849  79.843  1.00  0.00           C  
ATOM   3578  C   ARG   231      58.951  67.834  80.317  1.00  0.00           C  
ATOM   3579  O   ARG   231      58.239  68.778  80.052  1.00  0.00           O  
ATOM   3580  CB  ARG   231      60.619  67.925  78.320  1.00  0.00           C  
ATOM   3581  CG  ARG   231      62.060  68.258  77.992  1.00  0.00           C  
ATOM   3582  CD  ARG   231      62.313  68.255  76.503  1.00  0.00           C  
ATOM   3583  NE  ARG   231      63.746  68.425  76.155  1.00  0.00           N  
ATOM   3584  CZ  ARG   231      64.316  68.559  74.979  1.00  0.00           C  
ATOM   3585  NH1 ARG   231      63.760  68.561  73.812  1.00  0.00           N1+
ATOM   3586  NH2 ARG   231      65.622  68.678  75.033  1.00  0.00           N  
ATOM   3587  H   ARG   231      61.830  67.145  81.249  1.00  0.00           H  
ATOM   3588  HA  ARG   231      60.754  68.820  80.226  1.00  0.00           H  
ATOM   3589  HB2 ARG   231      60.375  66.959  77.879  1.00  0.00           H  
ATOM   3590  HB3 ARG   231      59.984  68.643  77.801  1.00  0.00           H  
ATOM   3591  HG2 ARG   231      62.409  69.190  78.437  1.00  0.00           H  
ATOM   3592  HG3 ARG   231      62.683  67.413  78.284  1.00  0.00           H  
ATOM   3593  HD2 ARG   231      61.894  67.398  75.976  1.00  0.00           H  
ATOM   3594  HD3 ARG   231      61.857  69.159  76.100  1.00  0.00           H  
ATOM   3595  HE  ARG   231      64.507  68.348  76.814  1.00  0.00           H  
ATOM   3596 HH11 ARG   231      62.766  68.726  73.736  1.00  0.00           H  
ATOM   3597 HH12 ARG   231      64.252  68.933  73.012  1.00  0.00           H  
ATOM   3598 HH21 ARG   231      66.000  68.776  75.964  1.00  0.00           H  
ATOM   3599 HH22 ARG   231      66.176  68.687  74.189  1.00  0.00           H  
ATOM   3600  N   LYS   232      58.482  66.900  81.229  1.00  0.00           N  
ATOM   3601  CA  LYS   232      57.206  67.021  82.019  1.00  0.00           C  
ATOM   3602  C   LYS   232      57.305  67.954  83.230  1.00  0.00           C  
ATOM   3603  O   LYS   232      58.367  68.108  83.912  1.00  0.00           O  
ATOM   3604  CB  LYS   232      56.770  65.630  82.487  1.00  0.00           C  
ATOM   3605  CG  LYS   232      55.327  65.635  83.088  1.00  0.00           C  
ATOM   3606  CD  LYS   232      54.817  64.196  83.343  1.00  0.00           C  
ATOM   3607  CE  LYS   232      53.446  64.052  84.192  1.00  0.00           C  
ATOM   3608  NZ  LYS   232      53.081  62.664  84.457  1.00  0.00           N1+
ATOM   3609  H   LYS   232      59.191  66.259  81.555  1.00  0.00           H  
ATOM   3610  HA  LYS   232      56.431  67.443  81.380  1.00  0.00           H  
ATOM   3611  HB2 LYS   232      56.817  64.893  81.685  1.00  0.00           H  
ATOM   3612  HB3 LYS   232      57.430  65.267  83.275  1.00  0.00           H  
ATOM   3613  HG2 LYS   232      55.293  66.175  84.034  1.00  0.00           H  
ATOM   3614  HG3 LYS   232      54.726  66.119  82.319  1.00  0.00           H  
ATOM   3615  HD2 LYS   232      54.609  63.720  82.385  1.00  0.00           H  
ATOM   3616  HD3 LYS   232      55.567  63.646  83.912  1.00  0.00           H  
ATOM   3617  HE2 LYS   232      53.601  64.538  85.155  1.00  0.00           H  
ATOM   3618  HE3 LYS   232      52.704  64.622  83.633  1.00  0.00           H  
ATOM   3619  HZ1 LYS   232      52.625  62.271  83.647  1.00  0.00           H  
ATOM   3620  HZ2 LYS   232      53.888  62.110  84.707  1.00  0.00           H  
ATOM   3621  HZ3 LYS   232      52.512  62.594  85.288  1.00  0.00           H  
ATOM   3622  N   LEU   233      56.256  68.792  83.365  1.00  0.00           N  
ATOM   3623  CA  LEU   233      56.263  69.942  84.161  1.00  0.00           C  
ATOM   3624  C   LEU   233      55.379  69.904  85.379  1.00  0.00           C  
ATOM   3625  O   LEU   233      55.705  70.514  86.399  1.00  0.00           O  
ATOM   3626  CB  LEU   233      55.777  71.078  83.300  1.00  0.00           C  
ATOM   3627  CG  LEU   233      56.489  71.385  82.009  1.00  0.00           C  
ATOM   3628  CD1 LEU   233      55.765  72.500  81.307  1.00  0.00           C  
ATOM   3629  CD2 LEU   233      57.957  71.797  82.241  1.00  0.00           C  
ATOM   3630  H   LEU   233      55.513  68.642  82.698  1.00  0.00           H  
ATOM   3631  HA  LEU   233      57.198  70.230  84.641  1.00  0.00           H  
ATOM   3632  HB2 LEU   233      54.742  70.845  83.053  1.00  0.00           H  
ATOM   3633  HB3 LEU   233      55.825  71.962  83.936  1.00  0.00           H  
ATOM   3634  HG  LEU   233      56.578  70.565  81.296  1.00  0.00           H  
ATOM   3635 HD11 LEU   233      55.504  73.180  82.118  1.00  0.00           H  
ATOM   3636 HD12 LEU   233      56.272  72.933  80.445  1.00  0.00           H  
ATOM   3637 HD13 LEU   233      54.879  72.167  80.767  1.00  0.00           H  
ATOM   3638 HD21 LEU   233      58.406  72.189  81.328  1.00  0.00           H  
ATOM   3639 HD22 LEU   233      57.993  72.616  82.959  1.00  0.00           H  
ATOM   3640 HD23 LEU   233      58.544  70.979  82.656  1.00  0.00           H  
ATOM   3641  N   TYR   234      54.299  69.084  85.324  1.00  0.00           N  
ATOM   3642  CA  TYR   234      53.342  68.925  86.444  1.00  0.00           C  
ATOM   3643  C   TYR   234      52.849  67.454  86.523  1.00  0.00           C  
ATOM   3644  O   TYR   234      52.932  66.697  85.582  1.00  0.00           O  
ATOM   3645  CB  TYR   234      52.107  69.751  86.278  1.00  0.00           C  
ATOM   3646  CG  TYR   234      52.423  71.199  85.797  1.00  0.00           C  
ATOM   3647  CD1 TYR   234      52.668  72.169  86.805  1.00  0.00           C  
ATOM   3648  CD2 TYR   234      52.451  71.592  84.507  1.00  0.00           C  
ATOM   3649  CE1 TYR   234      52.741  73.495  86.462  1.00  0.00           C  
ATOM   3650  CE2 TYR   234      52.743  72.880  84.077  1.00  0.00           C  
ATOM   3651  CZ  TYR   234      52.790  73.873  85.064  1.00  0.00           C  
ATOM   3652  OH  TYR   234      52.779  75.175  84.745  1.00  0.00           O  
ATOM   3653  H   TYR   234      54.015  68.711  84.429  1.00  0.00           H  
ATOM   3654  HA  TYR   234      53.768  69.169  87.418  1.00  0.00           H  
ATOM   3655  HB2 TYR   234      51.479  69.460  85.436  1.00  0.00           H  
ATOM   3656  HB3 TYR   234      51.526  69.758  87.200  1.00  0.00           H  
ATOM   3657  HD1 TYR   234      52.601  71.838  87.831  1.00  0.00           H  
ATOM   3658  HD2 TYR   234      52.432  70.781  83.795  1.00  0.00           H  
ATOM   3659  HE1 TYR   234      52.753  74.234  87.250  1.00  0.00           H  
ATOM   3660  HE2 TYR   234      52.864  73.266  83.075  1.00  0.00           H  
ATOM   3661  HH  TYR   234      52.720  75.803  85.469  1.00  0.00           H  
ATOM   3662  N   HIE   235      52.515  67.010  87.701  1.00  0.00           N  
ATOM   3663  CA  HIE   235      51.894  65.729  88.070  1.00  0.00           C  
ATOM   3664  C   HIE   235      51.043  65.886  89.279  1.00  0.00           C  
ATOM   3665  O   HIE   235      51.581  66.202  90.327  1.00  0.00           O  
ATOM   3666  CB  HIE   235      52.959  64.675  88.140  1.00  0.00           C  
ATOM   3667  CG  HIE   235      52.321  63.300  88.287  1.00  0.00           C  
ATOM   3668  CD2 HIE   235      52.054  62.608  89.482  1.00  0.00           C  
ATOM   3669  ND1 HIE   235      52.251  62.380  87.245  1.00  0.00           N  
ATOM   3670  CE1 HIE   235      52.031  61.219  87.777  1.00  0.00           C  
ATOM   3671  NE2 HIE   235      51.772  61.315  89.136  1.00  0.00           N  
ATOM   3672  H   HIE   235      52.775  67.570  88.500  1.00  0.00           H  
ATOM   3673  HA  HIE   235      51.261  65.410  87.242  1.00  0.00           H  
ATOM   3674  HB2 HIE   235      53.525  64.750  87.211  1.00  0.00           H  
ATOM   3675  HB3 HIE   235      53.555  64.834  89.038  1.00  0.00           H  
ATOM   3676  HD2 HIE   235      52.038  62.989  90.492  1.00  0.00           H  
ATOM   3677  HE1 HIE   235      52.086  60.322  87.179  1.00  0.00           H  
ATOM   3678  HE2 HIE   235      51.812  60.522  89.761  1.00  0.00           H  
ATOM   3679  N   VAL   236      49.796  65.428  89.222  1.00  0.00           N  
ATOM   3680  CA  VAL   236      48.966  65.392  90.444  1.00  0.00           C  
ATOM   3681  C   VAL   236      49.523  64.242  91.321  1.00  0.00           C  
ATOM   3682  O   VAL   236      49.692  63.123  90.824  1.00  0.00           O  
ATOM   3683  CB  VAL   236      47.488  65.206  90.219  1.00  0.00           C  
ATOM   3684  CG1 VAL   236      46.631  64.646  91.345  1.00  0.00           C  
ATOM   3685  CG2 VAL   236      46.744  66.513  89.773  1.00  0.00           C  
ATOM   3686  H   VAL   236      49.495  65.061  88.330  1.00  0.00           H  
ATOM   3687  HA  VAL   236      49.133  66.336  90.963  1.00  0.00           H  
ATOM   3688  HB  VAL   236      47.416  64.533  89.365  1.00  0.00           H  
ATOM   3689 HG11 VAL   236      46.683  65.456  92.072  1.00  0.00           H  
ATOM   3690 HG12 VAL   236      45.632  64.466  90.947  1.00  0.00           H  
ATOM   3691 HG13 VAL   236      47.060  63.717  91.721  1.00  0.00           H  
ATOM   3692 HG21 VAL   236      46.863  67.335  90.478  1.00  0.00           H  
ATOM   3693 HG22 VAL   236      47.205  66.852  88.845  1.00  0.00           H  
ATOM   3694 HG23 VAL   236      45.692  66.257  89.649  1.00  0.00           H  
ATOM   3695  N   VAL   237      49.576  64.405  92.644  1.00  0.00           N  
ATOM   3696  CA  VAL   237      49.825  63.275  93.573  1.00  0.00           C  
ATOM   3697  C   VAL   237      48.603  63.043  94.468  1.00  0.00           C  
ATOM   3698  O   VAL   237      47.943  63.956  95.007  1.00  0.00           O  
ATOM   3699  CB  VAL   237      51.089  63.599  94.494  1.00  0.00           C  
ATOM   3700  CG1 VAL   237      51.488  62.458  95.438  1.00  0.00           C  
ATOM   3701  CG2 VAL   237      52.302  63.897  93.599  1.00  0.00           C  
ATOM   3702  H   VAL   237      49.338  65.329  92.974  1.00  0.00           H  
ATOM   3703  HA  VAL   237      50.003  62.299  93.120  1.00  0.00           H  
ATOM   3704  HB  VAL   237      50.827  64.458  95.112  1.00  0.00           H  
ATOM   3705 HG11 VAL   237      51.907  61.606  94.904  1.00  0.00           H  
ATOM   3706 HG12 VAL   237      52.231  62.844  96.136  1.00  0.00           H  
ATOM   3707 HG13 VAL   237      50.716  62.004  96.060  1.00  0.00           H  
ATOM   3708 HG21 VAL   237      52.415  63.137  92.826  1.00  0.00           H  
ATOM   3709 HG22 VAL   237      52.076  64.833  93.089  1.00  0.00           H  
ATOM   3710 HG23 VAL   237      53.251  64.122  94.086  1.00  0.00           H  
ATOM   3711  N   LYS   238      48.099  61.788  94.506  1.00  0.00           N  
ATOM   3712  CA  LYS   238      46.948  61.436  95.346  1.00  0.00           C  
ATOM   3713  C   LYS   238      47.277  61.437  96.863  1.00  0.00           C  
ATOM   3714  O   LYS   238      48.352  61.075  97.177  1.00  0.00           O  
ATOM   3715  CB  LYS   238      46.427  60.088  94.868  1.00  0.00           C  
ATOM   3716  CG  LYS   238      45.958  59.988  93.456  1.00  0.00           C  
ATOM   3717  CD  LYS   238      44.696  60.750  93.145  1.00  0.00           C  
ATOM   3718  CE  LYS   238      44.050  60.340  91.746  1.00  0.00           C  
ATOM   3719  NZ  LYS   238      43.552  58.945  91.790  1.00  0.00           N1+
ATOM   3720  H   LYS   238      48.698  61.065  94.132  1.00  0.00           H  
ATOM   3721  HA  LYS   238      46.172  62.191  95.224  1.00  0.00           H  
ATOM   3722  HB2 LYS   238      47.301  59.440  94.939  1.00  0.00           H  
ATOM   3723  HB3 LYS   238      45.706  59.772  95.622  1.00  0.00           H  
ATOM   3724  HG2 LYS   238      46.728  60.284  92.744  1.00  0.00           H  
ATOM   3725  HG3 LYS   238      45.795  58.912  93.384  1.00  0.00           H  
ATOM   3726  HD2 LYS   238      43.841  60.478  93.764  1.00  0.00           H  
ATOM   3727  HD3 LYS   238      44.938  61.812  93.193  1.00  0.00           H  
ATOM   3728  HE2 LYS   238      43.313  61.025  91.327  1.00  0.00           H  
ATOM   3729  HE3 LYS   238      44.796  60.437  90.957  1.00  0.00           H  
ATOM   3730  HZ1 LYS   238      44.364  58.354  91.684  1.00  0.00           H  
ATOM   3731  HZ2 LYS   238      43.039  58.803  92.648  1.00  0.00           H  
ATOM   3732  HZ3 LYS   238      42.959  58.771  90.991  1.00  0.00           H  
ATOM   3733  N   TYR   239      46.251  61.873  97.735  1.00  0.00           N  
ATOM   3734  CA  TYR   239      46.299  61.887  99.212  1.00  0.00           C  
ATOM   3735  C   TYR   239      46.118  60.490  99.907  1.00  0.00           C  
ATOM   3736  O   TYR   239      45.339  59.600  99.411  1.00  0.00           O  
ATOM   3737  CB  TYR   239      45.281  62.842  99.695  1.00  0.00           C  
ATOM   3738  CG  TYR   239      45.251  62.929 101.266  1.00  0.00           C  
ATOM   3739  CD1 TYR   239      46.280  63.641 101.922  1.00  0.00           C  
ATOM   3740  CD2 TYR   239      44.183  62.452 102.004  1.00  0.00           C  
ATOM   3741  CE1 TYR   239      46.295  63.705 103.362  1.00  0.00           C  
ATOM   3742  CE2 TYR   239      44.179  62.583 103.434  1.00  0.00           C  
ATOM   3743  CZ  TYR   239      45.279  63.073 104.128  1.00  0.00           C  
ATOM   3744  OH  TYR   239      45.259  63.207 105.495  1.00  0.00           O  
ATOM   3745  H   TYR   239      45.324  62.069  97.386  1.00  0.00           H  
ATOM   3746  HA  TYR   239      47.226  62.295  99.615  1.00  0.00           H  
ATOM   3747  HB2 TYR   239      45.652  63.794  99.316  1.00  0.00           H  
ATOM   3748  HB3 TYR   239      44.271  62.594  99.367  1.00  0.00           H  
ATOM   3749  HD1 TYR   239      47.115  64.139 101.452  1.00  0.00           H  
ATOM   3750  HD2 TYR   239      43.427  62.010 101.373  1.00  0.00           H  
ATOM   3751  HE1 TYR   239      47.041  64.236 103.934  1.00  0.00           H  
ATOM   3752  HE2 TYR   239      43.322  62.259 104.005  1.00  0.00           H  
ATOM   3753  HH  TYR   239      44.470  62.793 105.853  1.00  0.00           H  
ATOM   3754  N   THR   240      46.787  60.290 101.043  1.00  0.00           N  
ATOM   3755  CA  THR   240      46.613  59.200 101.930  1.00  0.00           C  
ATOM   3756  C   THR   240      46.737  59.634 103.348  1.00  0.00           C  
ATOM   3757  O   THR   240      47.529  60.658 103.622  1.00  0.00           O  
ATOM   3758  CB  THR   240      47.776  58.219 101.611  1.00  0.00           C  
ATOM   3759  CG2 THR   240      47.906  56.960 102.464  1.00  0.00           C  
ATOM   3760  OG1 THR   240      47.538  57.608 100.311  1.00  0.00           O  
ATOM   3761  H   THR   240      47.373  61.015 101.432  1.00  0.00           H  
ATOM   3762  HA  THR   240      45.678  58.663 101.770  1.00  0.00           H  
ATOM   3763  HB  THR   240      48.715  58.762 101.722  1.00  0.00           H  
ATOM   3764  HG1 THR   240      47.791  58.281  99.675  1.00  0.00           H  
ATOM   3765 HG21 THR   240      48.450  57.275 103.354  1.00  0.00           H  
ATOM   3766 HG22 THR   240      46.905  56.602 102.707  1.00  0.00           H  
ATOM   3767 HG23 THR   240      48.497  56.251 101.885  1.00  0.00           H  
ATOM   3768  N   GLY   241      45.927  58.988 104.169  1.00  0.00           N  
ATOM   3769  CA  GLY   241      45.862  59.253 105.684  1.00  0.00           C  
ATOM   3770  C   GLY   241      46.945  58.703 106.476  1.00  0.00           C  
ATOM   3771  O   GLY   241      47.859  58.019 106.021  1.00  0.00           O  
ATOM   3772  H   GLY   241      45.353  58.267 103.756  1.00  0.00           H  
ATOM   3773  HA2 GLY   241      45.957  60.336 105.750  1.00  0.00           H  
ATOM   3774  HA3 GLY   241      44.961  58.756 106.044  1.00  0.00           H  
ATOM   3775  N   GLY   242      46.838  59.039 107.728  1.00  0.00           N  
ATOM   3776  CA  GLY   242      47.925  58.813 108.750  1.00  0.00           C  
ATOM   3777  C   GLY   242      49.183  59.616 108.466  1.00  0.00           C  
ATOM   3778  O   GLY   242      49.082  60.609 107.723  1.00  0.00           O  
ATOM   3779  H   GLY   242      46.082  59.649 108.005  1.00  0.00           H  
ATOM   3780  HA2 GLY   242      47.443  59.127 109.676  1.00  0.00           H  
ATOM   3781  HA3 GLY   242      48.179  57.777 108.974  1.00  0.00           H  
ATOM   3782  N   SER   243      50.353  59.174 108.909  1.00  0.00           N  
ATOM   3783  CA  SER   243      51.646  59.606 108.187  1.00  0.00           C  
ATOM   3784  C   SER   243      51.777  58.928 106.874  1.00  0.00           C  
ATOM   3785  O   SER   243      51.586  57.741 106.820  1.00  0.00           O  
ATOM   3786  CB  SER   243      52.842  59.378 109.148  1.00  0.00           C  
ATOM   3787  OG  SER   243      54.204  59.427 108.586  1.00  0.00           O  
ATOM   3788  H   SER   243      50.354  58.271 109.361  1.00  0.00           H  
ATOM   3789  HA  SER   243      51.557  60.684 108.056  1.00  0.00           H  
ATOM   3790  HB2 SER   243      52.743  60.016 110.026  1.00  0.00           H  
ATOM   3791  HB3 SER   243      52.877  58.355 109.522  1.00  0.00           H  
ATOM   3792  HG  SER   243      54.795  58.941 109.165  1.00  0.00           H  
ATOM   3793  N   ALA   244      52.154  59.617 105.789  1.00  0.00           N  
ATOM   3794  CA  ALA   244      52.537  59.030 104.448  1.00  0.00           C  
ATOM   3795  C   ALA   244      53.789  59.628 103.740  1.00  0.00           C  
ATOM   3796  O   ALA   244      53.833  60.850 103.549  1.00  0.00           O  
ATOM   3797  CB  ALA   244      51.226  59.103 103.647  1.00  0.00           C  
ATOM   3798  H   ALA   244      52.221  60.616 105.925  1.00  0.00           H  
ATOM   3799  HA  ALA   244      52.829  57.984 104.535  1.00  0.00           H  
ATOM   3800  HB1 ALA   244      51.007  59.963 103.013  1.00  0.00           H  
ATOM   3801  HB2 ALA   244      51.206  58.222 103.006  1.00  0.00           H  
ATOM   3802  HB3 ALA   244      50.368  58.989 104.309  1.00  0.00           H  
ATOM   3803  N   GLU   245      54.832  58.750 103.566  1.00  0.00           N  
ATOM   3804  CA  GLU   245      55.871  59.172 102.726  1.00  0.00           C  
ATOM   3805  C   GLU   245      55.753  58.562 101.343  1.00  0.00           C  
ATOM   3806  O   GLU   245      55.205  57.463 101.220  1.00  0.00           O  
ATOM   3807  CB  GLU   245      57.242  58.826 103.490  1.00  0.00           C  
ATOM   3808  CG  GLU   245      57.213  59.464 104.897  1.00  0.00           C  
ATOM   3809  CD  GLU   245      58.578  59.575 105.688  1.00  0.00           C  
ATOM   3810  OE1 GLU   245      59.569  58.851 105.370  1.00  0.00           O  
ATOM   3811  OE2 GLU   245      58.770  60.374 106.632  1.00  0.00           O1-
ATOM   3812  H   GLU   245      54.784  57.808 103.928  1.00  0.00           H  
ATOM   3813  HA  GLU   245      55.896  60.257 102.623  1.00  0.00           H  
ATOM   3814  HB2 GLU   245      57.180  57.748 103.636  1.00  0.00           H  
ATOM   3815  HB3 GLU   245      58.165  58.960 102.926  1.00  0.00           H  
ATOM   3816  HG2 GLU   245      56.931  60.513 104.802  1.00  0.00           H  
ATOM   3817  HG3 GLU   245      56.515  58.979 105.579  1.00  0.00           H  
ATOM   3818  N   LEU   246      56.493  59.148 100.442  1.00  0.00           N  
ATOM   3819  CA  LEU   246      56.722  58.681  99.083  1.00  0.00           C  
ATOM   3820  C   LEU   246      58.162  58.757  98.745  1.00  0.00           C  
ATOM   3821  O   LEU   246      58.652  59.871  98.630  1.00  0.00           O  
ATOM   3822  CB  LEU   246      55.863  59.583  98.090  1.00  0.00           C  
ATOM   3823  CG  LEU   246      54.355  59.585  98.300  1.00  0.00           C  
ATOM   3824  CD1 LEU   246      53.709  60.952  97.886  1.00  0.00           C  
ATOM   3825  CD2 LEU   246      53.696  58.479  97.444  1.00  0.00           C  
ATOM   3826  H   LEU   246      56.967  60.028 100.589  1.00  0.00           H  
ATOM   3827  HA  LEU   246      56.514  57.622  98.932  1.00  0.00           H  
ATOM   3828  HB2 LEU   246      56.106  60.620  98.321  1.00  0.00           H  
ATOM   3829  HB3 LEU   246      55.943  59.373  97.024  1.00  0.00           H  
ATOM   3830  HG  LEU   246      54.046  59.462  99.338  1.00  0.00           H  
ATOM   3831 HD11 LEU   246      53.991  61.737  98.588  1.00  0.00           H  
ATOM   3832 HD12 LEU   246      54.045  61.156  96.870  1.00  0.00           H  
ATOM   3833 HD13 LEU   246      52.622  60.906  97.817  1.00  0.00           H  
ATOM   3834 HD21 LEU   246      53.998  57.465  97.706  1.00  0.00           H  
ATOM   3835 HD22 LEU   246      52.616  58.420  97.573  1.00  0.00           H  
ATOM   3836 HD23 LEU   246      53.837  58.636  96.375  1.00  0.00           H  
ATOM   3837  N   LEU   247      58.896  57.613  98.615  1.00  0.00           N  
ATOM   3838  CA  LEU   247      60.269  57.641  98.099  1.00  0.00           C  
ATOM   3839  C   LEU   247      60.343  57.572  96.609  1.00  0.00           C  
ATOM   3840  O   LEU   247      59.810  56.578  96.093  1.00  0.00           O  
ATOM   3841  CB  LEU   247      60.971  56.517  98.791  1.00  0.00           C  
ATOM   3842  CG  LEU   247      62.443  56.334  98.337  1.00  0.00           C  
ATOM   3843  CD1 LEU   247      63.340  57.485  98.827  1.00  0.00           C  
ATOM   3844  CD2 LEU   247      62.961  55.013  99.041  1.00  0.00           C  
ATOM   3845  H   LEU   247      58.442  56.749  98.874  1.00  0.00           H  
ATOM   3846  HA  LEU   247      60.721  58.616  98.281  1.00  0.00           H  
ATOM   3847  HB2 LEU   247      60.938  56.796  99.844  1.00  0.00           H  
ATOM   3848  HB3 LEU   247      60.444  55.589  98.573  1.00  0.00           H  
ATOM   3849  HG  LEU   247      62.528  56.308  97.251  1.00  0.00           H  
ATOM   3850 HD11 LEU   247      63.096  57.660  99.875  1.00  0.00           H  
ATOM   3851 HD12 LEU   247      64.386  57.203  98.707  1.00  0.00           H  
ATOM   3852 HD13 LEU   247      63.143  58.373  98.226  1.00  0.00           H  
ATOM   3853 HD21 LEU   247      64.014  54.784  98.876  1.00  0.00           H  
ATOM   3854 HD22 LEU   247      62.896  55.159 100.119  1.00  0.00           H  
ATOM   3855 HD23 LEU   247      62.428  54.137  98.672  1.00  0.00           H  
ATOM   3856  N   PHE   248      60.868  58.619  95.931  1.00  0.00           N  
ATOM   3857  CA  PHE   248      61.045  58.855  94.565  1.00  0.00           C  
ATOM   3858  C   PHE   248      62.563  58.682  94.190  1.00  0.00           C  
ATOM   3859  O   PHE   248      63.407  59.174  94.914  1.00  0.00           O  
ATOM   3860  CB  PHE   248      60.513  60.250  94.130  1.00  0.00           C  
ATOM   3861  CG  PHE   248      59.008  60.386  94.102  1.00  0.00           C  
ATOM   3862  CD1 PHE   248      58.367  60.864  95.236  1.00  0.00           C  
ATOM   3863  CD2 PHE   248      58.250  60.035  92.991  1.00  0.00           C  
ATOM   3864  CE1 PHE   248      56.941  61.037  95.206  1.00  0.00           C  
ATOM   3865  CE2 PHE   248      56.847  60.196  92.943  1.00  0.00           C  
ATOM   3866  CZ  PHE   248      56.179  60.747  94.094  1.00  0.00           C  
ATOM   3867  H   PHE   248      61.081  59.376  96.565  1.00  0.00           H  
ATOM   3868  HA  PHE   248      60.528  58.120  93.948  1.00  0.00           H  
ATOM   3869  HB2 PHE   248      60.907  61.028  94.783  1.00  0.00           H  
ATOM   3870  HB3 PHE   248      60.799  60.375  93.085  1.00  0.00           H  
ATOM   3871  HD1 PHE   248      58.915  61.087  96.140  1.00  0.00           H  
ATOM   3872  HD2 PHE   248      58.740  59.812  92.055  1.00  0.00           H  
ATOM   3873  HE1 PHE   248      56.397  61.477  96.028  1.00  0.00           H  
ATOM   3874  HE2 PHE   248      56.223  60.089  92.068  1.00  0.00           H  
ATOM   3875  HZ  PHE   248      55.109  60.825  94.212  1.00  0.00           H  
ATOM   3876  N   PHE   249      62.830  58.026  93.070  1.00  0.00           N  
ATOM   3877  CA  PHE   249      64.168  57.841  92.463  1.00  0.00           C  
ATOM   3878  C   PHE   249      64.334  58.739  91.267  1.00  0.00           C  
ATOM   3879  O   PHE   249      63.513  58.844  90.411  1.00  0.00           O  
ATOM   3880  CB  PHE   249      64.347  56.339  92.128  1.00  0.00           C  
ATOM   3881  CG  PHE   249      64.118  55.379  93.244  1.00  0.00           C  
ATOM   3882  CD1 PHE   249      65.294  54.845  93.897  1.00  0.00           C  
ATOM   3883  CD2 PHE   249      62.855  54.950  93.674  1.00  0.00           C  
ATOM   3884  CE1 PHE   249      65.119  53.973  95.000  1.00  0.00           C  
ATOM   3885  CE2 PHE   249      62.749  53.968  94.682  1.00  0.00           C  
ATOM   3886  CZ  PHE   249      63.855  53.548  95.383  1.00  0.00           C  
ATOM   3887  H   PHE   249      62.059  57.809  92.455  1.00  0.00           H  
ATOM   3888  HA  PHE   249      64.965  57.970  93.196  1.00  0.00           H  
ATOM   3889  HB2 PHE   249      63.578  56.023  91.424  1.00  0.00           H  
ATOM   3890  HB3 PHE   249      65.318  56.136  91.675  1.00  0.00           H  
ATOM   3891  HD1 PHE   249      66.315  55.134  93.696  1.00  0.00           H  
ATOM   3892  HD2 PHE   249      61.937  55.272  93.205  1.00  0.00           H  
ATOM   3893  HE1 PHE   249      66.003  53.611  95.505  1.00  0.00           H  
ATOM   3894  HE2 PHE   249      61.811  53.520  94.976  1.00  0.00           H  
ATOM   3895  HZ  PHE   249      63.843  52.684  96.031  1.00  0.00           H  
ATOM   3896  N   VAL   250      65.477  59.430  91.217  1.00  0.00           N  
ATOM   3897  CA  VAL   250      65.889  60.357  90.261  1.00  0.00           C  
ATOM   3898  C   VAL   250      67.201  60.129  89.535  1.00  0.00           C  
ATOM   3899  O   VAL   250      68.242  59.823  90.179  1.00  0.00           O  
ATOM   3900  CB  VAL   250      65.821  61.801  90.841  1.00  0.00           C  
ATOM   3901  CG1 VAL   250      64.539  62.063  91.637  1.00  0.00           C  
ATOM   3902  CG2 VAL   250      66.913  62.214  91.876  1.00  0.00           C  
ATOM   3903  H   VAL   250      66.124  59.293  91.981  1.00  0.00           H  
ATOM   3904  HA  VAL   250      65.141  60.418  89.471  1.00  0.00           H  
ATOM   3905  HB  VAL   250      65.861  62.508  90.012  1.00  0.00           H  
ATOM   3906 HG11 VAL   250      64.345  63.130  91.752  1.00  0.00           H  
ATOM   3907 HG12 VAL   250      63.663  61.787  91.050  1.00  0.00           H  
ATOM   3908 HG13 VAL   250      64.485  61.556  92.601  1.00  0.00           H  
ATOM   3909 HG21 VAL   250      66.838  61.514  92.708  1.00  0.00           H  
ATOM   3910 HG22 VAL   250      67.797  62.087  91.252  1.00  0.00           H  
ATOM   3911 HG23 VAL   250      66.818  63.268  92.137  1.00  0.00           H  
ATOM   3912  N   GLU   251      67.181  60.003  88.168  1.00  0.00           N  
ATOM   3913  CA  GLU   251      68.451  60.164  87.383  1.00  0.00           C  
ATOM   3914  C   GLU   251      68.701  61.532  86.811  1.00  0.00           C  
ATOM   3915  O   GLU   251      67.886  62.181  86.183  1.00  0.00           O  
ATOM   3916  CB  GLU   251      68.575  59.049  86.310  1.00  0.00           C  
ATOM   3917  CG  GLU   251      67.288  58.755  85.526  1.00  0.00           C  
ATOM   3918  CD  GLU   251      67.367  57.680  84.390  1.00  0.00           C  
ATOM   3919  OE1 GLU   251      68.022  56.719  84.541  1.00  0.00           O  
ATOM   3920  OE2 GLU   251      66.568  57.970  83.470  1.00  0.00           O1-
ATOM   3921  H   GLU   251      66.303  60.152  87.693  1.00  0.00           H  
ATOM   3922  HA  GLU   251      69.294  60.020  88.058  1.00  0.00           H  
ATOM   3923  HB2 GLU   251      69.369  59.447  85.677  1.00  0.00           H  
ATOM   3924  HB3 GLU   251      68.927  58.189  86.881  1.00  0.00           H  
ATOM   3925  HG2 GLU   251      66.550  58.383  86.237  1.00  0.00           H  
ATOM   3926  HG3 GLU   251      66.739  59.648  85.225  1.00  0.00           H  
ATOM   3927  N   GLY   252      70.040  61.798  86.762  1.00  0.00           N  
ATOM   3928  CA  GLY   252      70.468  63.011  86.026  1.00  0.00           C  
ATOM   3929  C   GLY   252      70.637  62.725  84.514  1.00  0.00           C  
ATOM   3930  O   GLY   252      70.859  61.592  84.085  1.00  0.00           O  
ATOM   3931  H   GLY   252      70.684  61.134  87.167  1.00  0.00           H  
ATOM   3932  HA2 GLY   252      69.784  63.857  86.087  1.00  0.00           H  
ATOM   3933  HA3 GLY   252      71.473  63.293  86.341  1.00  0.00           H  
ATOM   3934  N   LEU   253      70.415  63.736  83.691  1.00  0.00           N  
ATOM   3935  CA  LEU   253      70.387  63.643  82.214  1.00  0.00           C  
ATOM   3936  C   LEU   253      71.599  64.238  81.526  1.00  0.00           C  
ATOM   3937  O   LEU   253      72.055  63.684  80.520  1.00  0.00           O  
ATOM   3938  CB  LEU   253      69.101  64.230  81.538  1.00  0.00           C  
ATOM   3939  CG  LEU   253      67.772  63.495  81.896  1.00  0.00           C  
ATOM   3940  CD1 LEU   253      66.614  64.305  81.248  1.00  0.00           C  
ATOM   3941  CD2 LEU   253      67.765  62.023  81.341  1.00  0.00           C  
ATOM   3942  H   LEU   253      70.085  64.583  84.132  1.00  0.00           H  
ATOM   3943  HA  LEU   253      70.375  62.590  81.931  1.00  0.00           H  
ATOM   3944  HB2 LEU   253      68.838  65.231  81.881  1.00  0.00           H  
ATOM   3945  HB3 LEU   253      69.270  64.279  80.462  1.00  0.00           H  
ATOM   3946  HG  LEU   253      67.701  63.444  82.983  1.00  0.00           H  
ATOM   3947 HD11 LEU   253      65.634  63.859  81.417  1.00  0.00           H  
ATOM   3948 HD12 LEU   253      66.566  65.260  81.770  1.00  0.00           H  
ATOM   3949 HD13 LEU   253      66.802  64.486  80.189  1.00  0.00           H  
ATOM   3950 HD21 LEU   253      68.474  61.505  81.986  1.00  0.00           H  
ATOM   3951 HD22 LEU   253      66.807  61.503  81.331  1.00  0.00           H  
ATOM   3952 HD23 LEU   253      68.191  61.947  80.340  1.00  0.00           H  
ATOM   3953  N   CYS   254      72.002  65.439  81.906  1.00  0.00           N  
ATOM   3954  CA  CYS   254      72.876  66.260  81.084  1.00  0.00           C  
ATOM   3955  C   CYS   254      74.052  66.738  81.975  1.00  0.00           C  
ATOM   3956  O   CYS   254      73.800  67.016  83.182  1.00  0.00           O  
ATOM   3957  CB  CYS   254      72.171  67.457  80.505  1.00  0.00           C  
ATOM   3958  SG  CYS   254      71.043  66.859  79.169  1.00  0.00           S  
ATOM   3959  H   CYS   254      71.636  65.785  82.782  1.00  0.00           H  
ATOM   3960  HA  CYS   254      73.342  65.685  80.284  1.00  0.00           H  
ATOM   3961  HB2 CYS   254      71.641  68.070  81.233  1.00  0.00           H  
ATOM   3962  HB3 CYS   254      72.935  68.066  80.020  1.00  0.00           H  
ATOM   3963  HG  CYS   254      70.172  66.175  79.916  1.00  0.00           H  
ATOM   3964  N   PHE   255      75.225  66.835  81.444  1.00  0.00           N  
ATOM   3965  CA  PHE   255      76.374  67.476  82.100  1.00  0.00           C  
ATOM   3966  C   PHE   255      76.231  69.050  82.136  1.00  0.00           C  
ATOM   3967  O   PHE   255      75.491  69.637  81.365  1.00  0.00           O  
ATOM   3968  CB  PHE   255      77.658  66.916  81.472  1.00  0.00           C  
ATOM   3969  CG  PHE   255      78.065  65.551  81.882  1.00  0.00           C  
ATOM   3970  CD1 PHE   255      78.779  65.365  83.086  1.00  0.00           C  
ATOM   3971  CD2 PHE   255      77.575  64.432  81.186  1.00  0.00           C  
ATOM   3972  CE1 PHE   255      79.122  64.076  83.513  1.00  0.00           C  
ATOM   3973  CE2 PHE   255      77.913  63.147  81.717  1.00  0.00           C  
ATOM   3974  CZ  PHE   255      78.699  62.949  82.871  1.00  0.00           C  
ATOM   3975  H   PHE   255      75.213  66.688  80.444  1.00  0.00           H  
ATOM   3976  HA  PHE   255      76.480  67.119  83.125  1.00  0.00           H  
ATOM   3977  HB2 PHE   255      77.499  67.002  80.397  1.00  0.00           H  
ATOM   3978  HB3 PHE   255      78.492  67.558  81.757  1.00  0.00           H  
ATOM   3979  HD1 PHE   255      79.086  66.230  83.656  1.00  0.00           H  
ATOM   3980  HD2 PHE   255      77.056  64.385  80.240  1.00  0.00           H  
ATOM   3981  HE1 PHE   255      79.692  64.005  84.427  1.00  0.00           H  
ATOM   3982  HE2 PHE   255      77.480  62.360  81.116  1.00  0.00           H  
ATOM   3983  HZ  PHE   255      78.911  61.953  83.231  1.00  0.00           H  
ATOM   3984  N   PRO   256      76.978  69.680  83.043  1.00  0.00           N  
ATOM   3985  CA  PRO   256      77.229  71.105  82.919  1.00  0.00           C  
ATOM   3986  C   PRO   256      77.640  71.468  81.579  1.00  0.00           C  
ATOM   3987  O   PRO   256      78.275  70.775  80.817  1.00  0.00           O  
ATOM   3988  CB  PRO   256      78.168  71.368  84.095  1.00  0.00           C  
ATOM   3989  CG  PRO   256      77.705  70.337  85.135  1.00  0.00           C  
ATOM   3990  CD  PRO   256      77.495  69.155  84.252  1.00  0.00           C  
ATOM   3991  HA  PRO   256      76.268  71.587  83.101  1.00  0.00           H  
ATOM   3992  HB2 PRO   256      79.197  71.159  83.803  1.00  0.00           H  
ATOM   3993  HB3 PRO   256      78.059  72.364  84.524  1.00  0.00           H  
ATOM   3994  HG2 PRO   256      78.449  70.216  85.922  1.00  0.00           H  
ATOM   3995  HG3 PRO   256      76.819  70.669  85.676  1.00  0.00           H  
ATOM   3996  HD2 PRO   256      78.430  68.643  84.028  1.00  0.00           H  
ATOM   3997  HD3 PRO   256      76.821  68.425  84.699  1.00  0.00           H  
ATOM   3998  N   ASP   257      77.304  72.715  81.170  1.00  0.00           N  
ATOM   3999  CA  ASP   257      77.658  73.395  79.862  1.00  0.00           C  
ATOM   4000  C   ASP   257      77.607  74.905  80.181  1.00  0.00           C  
ATOM   4001  O   ASP   257      77.357  75.353  81.248  1.00  0.00           O  
ATOM   4002  CB  ASP   257      76.538  72.943  78.909  1.00  0.00           C  
ATOM   4003  CG  ASP   257      76.809  73.336  77.478  1.00  0.00           C  
ATOM   4004  OD1 ASP   257      75.820  73.176  76.693  1.00  0.00           O  
ATOM   4005  OD2 ASP   257      77.815  73.853  77.101  1.00  0.00           O1-
ATOM   4006  H   ASP   257      76.781  73.204  81.882  1.00  0.00           H  
ATOM   4007  HA  ASP   257      78.613  72.998  79.518  1.00  0.00           H  
ATOM   4008  HB2 ASP   257      76.408  71.861  78.911  1.00  0.00           H  
ATOM   4009  HB3 ASP   257      75.676  73.541  79.205  1.00  0.00           H  
ATOM   4010  N   GLU   258      77.792  75.647  79.101  1.00  0.00           N  
ATOM   4011  CA  GLU   258      77.942  77.048  79.268  1.00  0.00           C  
ATOM   4012  C   GLU   258      76.682  77.863  79.844  1.00  0.00           C  
ATOM   4013  O   GLU   258      76.783  78.725  80.711  1.00  0.00           O  
ATOM   4014  CB  GLU   258      78.376  77.811  77.970  1.00  0.00           C  
ATOM   4015  CG  GLU   258      78.379  79.335  77.919  1.00  0.00           C  
ATOM   4016  CD  GLU   258      78.866  79.819  76.593  1.00  0.00           C  
ATOM   4017  OE1 GLU   258      80.084  80.246  76.507  1.00  0.00           O  
ATOM   4018  OE2 GLU   258      78.105  79.883  75.583  1.00  0.00           O1-
ATOM   4019  H   GLU   258      78.297  75.212  78.343  1.00  0.00           H  
ATOM   4020  HA  GLU   258      78.700  77.304  80.007  1.00  0.00           H  
ATOM   4021  HB2 GLU   258      79.409  77.497  77.825  1.00  0.00           H  
ATOM   4022  HB3 GLU   258      77.818  77.442  77.109  1.00  0.00           H  
ATOM   4023  HG2 GLU   258      77.365  79.735  77.924  1.00  0.00           H  
ATOM   4024  HG3 GLU   258      78.848  79.878  78.740  1.00  0.00           H  
ATOM   4025  N   GLY   259      75.524  77.507  79.428  1.00  0.00           N  
ATOM   4026  CA  GLY   259      74.227  77.856  80.229  1.00  0.00           C  
ATOM   4027  C   GLY   259      73.799  76.986  81.398  1.00  0.00           C  
ATOM   4028  O   GLY   259      72.868  77.488  82.095  1.00  0.00           O  
ATOM   4029  H   GLY   259      75.448  76.836  78.678  1.00  0.00           H  
ATOM   4030  HA2 GLY   259      74.457  78.865  80.573  1.00  0.00           H  
ATOM   4031  HA3 GLY   259      73.426  78.015  79.506  1.00  0.00           H  
ATOM   4032  N   PHE   260      74.503  75.919  81.805  1.00  0.00           N  
ATOM   4033  CA  PHE   260      73.965  75.115  82.908  1.00  0.00           C  
ATOM   4034  C   PHE   260      75.206  74.862  83.886  1.00  0.00           C  
ATOM   4035  O   PHE   260      76.082  74.169  83.503  1.00  0.00           O  
ATOM   4036  CB  PHE   260      73.317  73.870  82.441  1.00  0.00           C  
ATOM   4037  CG  PHE   260      72.818  72.887  83.392  1.00  0.00           C  
ATOM   4038  CD1 PHE   260      73.468  71.637  83.542  1.00  0.00           C  
ATOM   4039  CD2 PHE   260      71.831  73.330  84.287  1.00  0.00           C  
ATOM   4040  CE1 PHE   260      72.941  70.760  84.496  1.00  0.00           C  
ATOM   4041  CE2 PHE   260      71.377  72.476  85.255  1.00  0.00           C  
ATOM   4042  CZ  PHE   260      71.839  71.100  85.331  1.00  0.00           C  
ATOM   4043  H   PHE   260      75.331  75.730  81.259  1.00  0.00           H  
ATOM   4044  HA  PHE   260      73.149  75.656  83.387  1.00  0.00           H  
ATOM   4045  HB2 PHE   260      72.474  74.276  81.882  1.00  0.00           H  
ATOM   4046  HB3 PHE   260      74.065  73.342  81.850  1.00  0.00           H  
ATOM   4047  HD1 PHE   260      74.238  71.383  82.828  1.00  0.00           H  
ATOM   4048  HD2 PHE   260      71.429  74.331  84.237  1.00  0.00           H  
ATOM   4049  HE1 PHE   260      73.285  69.737  84.467  1.00  0.00           H  
ATOM   4050  HE2 PHE   260      70.559  72.708  85.921  1.00  0.00           H  
ATOM   4051  HZ  PHE   260      71.455  70.362  86.021  1.00  0.00           H  
ATOM   4052  N   SER   261      75.219  75.445  85.181  1.00  0.00           N  
ATOM   4053  CA  SER   261      76.224  75.241  86.243  1.00  0.00           C  
ATOM   4054  C   SER   261      75.849  74.051  87.169  1.00  0.00           C  
ATOM   4055  O   SER   261      76.615  73.715  88.094  1.00  0.00           O  
ATOM   4056  CB  SER   261      76.317  76.466  87.148  1.00  0.00           C  
ATOM   4057  OG  SER   261      77.537  76.581  87.889  1.00  0.00           O  
ATOM   4058  H   SER   261      74.376  75.987  85.310  1.00  0.00           H  
ATOM   4059  HA  SER   261      77.188  74.972  85.812  1.00  0.00           H  
ATOM   4060  HB2 SER   261      76.361  77.368  86.537  1.00  0.00           H  
ATOM   4061  HB3 SER   261      75.492  76.497  87.860  1.00  0.00           H  
ATOM   4062  HG  SER   261      77.457  77.228  88.594  1.00  0.00           H  
ATOM   4063  N   GLY   262      74.755  73.381  86.927  1.00  0.00           N  
ATOM   4064  CA  GLY   262      74.468  72.014  87.473  1.00  0.00           C  
ATOM   4065  C   GLY   262      73.393  71.886  88.517  1.00  0.00           C  
ATOM   4066  O   GLY   262      73.007  70.789  88.828  1.00  0.00           O  
ATOM   4067  H   GLY   262      74.067  73.752  86.287  1.00  0.00           H  
ATOM   4068  HA2 GLY   262      74.221  71.248  86.738  1.00  0.00           H  
ATOM   4069  HA3 GLY   262      75.412  71.651  87.879  1.00  0.00           H  
ATOM   4070  N   LEU   263      72.863  72.989  89.035  1.00  0.00           N  
ATOM   4071  CA  LEU   263      71.671  72.964  89.941  1.00  0.00           C  
ATOM   4072  C   LEU   263      70.304  72.748  89.215  1.00  0.00           C  
ATOM   4073  O   LEU   263      69.852  73.343  88.252  1.00  0.00           O  
ATOM   4074  CB  LEU   263      71.641  74.297  90.623  1.00  0.00           C  
ATOM   4075  CG  LEU   263      72.797  74.685  91.565  1.00  0.00           C  
ATOM   4076  CD1 LEU   263      72.560  76.091  92.181  1.00  0.00           C  
ATOM   4077  CD2 LEU   263      73.090  73.761  92.712  1.00  0.00           C  
ATOM   4078  H   LEU   263      73.302  73.849  88.739  1.00  0.00           H  
ATOM   4079  HA  LEU   263      71.762  72.171  90.683  1.00  0.00           H  
ATOM   4080  HB2 LEU   263      71.611  75.036  89.822  1.00  0.00           H  
ATOM   4081  HB3 LEU   263      70.691  74.434  91.140  1.00  0.00           H  
ATOM   4082  HG  LEU   263      73.727  74.548  91.014  1.00  0.00           H  
ATOM   4083 HD11 LEU   263      73.505  76.511  92.524  1.00  0.00           H  
ATOM   4084 HD12 LEU   263      72.178  76.769  91.418  1.00  0.00           H  
ATOM   4085 HD13 LEU   263      71.840  75.966  92.990  1.00  0.00           H  
ATOM   4086 HD21 LEU   263      73.872  74.275  93.271  1.00  0.00           H  
ATOM   4087 HD22 LEU   263      72.138  73.522  93.184  1.00  0.00           H  
ATOM   4088 HD23 LEU   263      73.494  72.815  92.349  1.00  0.00           H  
ATOM   4089  N   VAL   264      69.562  71.898  89.914  1.00  0.00           N  
ATOM   4090  CA  VAL   264      68.275  71.320  89.438  1.00  0.00           C  
ATOM   4091  C   VAL   264      67.213  71.500  90.494  1.00  0.00           C  
ATOM   4092  O   VAL   264      67.284  70.746  91.460  1.00  0.00           O  
ATOM   4093  CB  VAL   264      68.300  69.880  88.825  1.00  0.00           C  
ATOM   4094  CG1 VAL   264      67.147  69.596  87.969  1.00  0.00           C  
ATOM   4095  CG2 VAL   264      69.559  69.666  88.042  1.00  0.00           C  
ATOM   4096  H   VAL   264      69.974  71.528  90.759  1.00  0.00           H  
ATOM   4097  HA  VAL   264      67.962  71.936  88.596  1.00  0.00           H  
ATOM   4098  HB  VAL   264      68.311  69.149  89.632  1.00  0.00           H  
ATOM   4099 HG11 VAL   264      66.178  69.623  88.468  1.00  0.00           H  
ATOM   4100 HG12 VAL   264      67.150  70.384  87.215  1.00  0.00           H  
ATOM   4101 HG13 VAL   264      67.262  68.757  87.283  1.00  0.00           H  
ATOM   4102 HG21 VAL   264      69.701  68.674  87.613  1.00  0.00           H  
ATOM   4103 HG22 VAL   264      69.671  70.380  87.226  1.00  0.00           H  
ATOM   4104 HG23 VAL   264      70.457  69.707  88.659  1.00  0.00           H  
ATOM   4105  N   SER   265      66.188  72.311  90.319  1.00  0.00           N  
ATOM   4106  CA  SER   265      65.195  72.427  91.389  1.00  0.00           C  
ATOM   4107  C   SER   265      63.869  71.714  91.146  1.00  0.00           C  
ATOM   4108  O   SER   265      63.454  71.598  89.966  1.00  0.00           O  
ATOM   4109  CB  SER   265      64.916  73.944  91.737  1.00  0.00           C  
ATOM   4110  OG  SER   265      64.295  74.708  90.692  1.00  0.00           O  
ATOM   4111  H   SER   265      66.065  72.781  89.433  1.00  0.00           H  
ATOM   4112  HA  SER   265      65.632  71.965  92.274  1.00  0.00           H  
ATOM   4113  HB2 SER   265      64.303  74.086  92.626  1.00  0.00           H  
ATOM   4114  HB3 SER   265      65.875  74.426  91.929  1.00  0.00           H  
ATOM   4115  HG  SER   265      64.495  74.279  89.857  1.00  0.00           H  
ATOM   4116  N   ILE   266      63.226  71.181  92.182  1.00  0.00           N  
ATOM   4117  CA  ILE   266      62.040  70.347  92.140  1.00  0.00           C  
ATOM   4118  C   ILE   266      61.035  70.930  93.195  1.00  0.00           C  
ATOM   4119  O   ILE   266      61.482  71.288  94.278  1.00  0.00           O  
ATOM   4120  CB  ILE   266      62.426  68.924  92.407  1.00  0.00           C  
ATOM   4121  CG1 ILE   266      63.669  68.542  91.527  1.00  0.00           C  
ATOM   4122  CG2 ILE   266      61.308  67.914  92.095  1.00  0.00           C  
ATOM   4123  CD1 ILE   266      63.871  67.043  91.268  1.00  0.00           C  
ATOM   4124  H   ILE   266      63.739  71.196  93.052  1.00  0.00           H  
ATOM   4125  HA  ILE   266      61.581  70.405  91.153  1.00  0.00           H  
ATOM   4126  HB  ILE   266      62.637  68.827  93.472  1.00  0.00           H  
ATOM   4127 HG12 ILE   266      63.585  69.123  90.609  1.00  0.00           H  
ATOM   4128 HG13 ILE   266      64.497  68.996  92.072  1.00  0.00           H  
ATOM   4129 HG21 ILE   266      61.124  67.876  91.021  1.00  0.00           H  
ATOM   4130 HG22 ILE   266      61.584  66.957  92.536  1.00  0.00           H  
ATOM   4131 HG23 ILE   266      60.360  68.209  92.545  1.00  0.00           H  
ATOM   4132 HD11 ILE   266      63.043  66.635  90.689  1.00  0.00           H  
ATOM   4133 HD12 ILE   266      64.807  66.857  90.741  1.00  0.00           H  
ATOM   4134 HD13 ILE   266      63.869  66.549  92.240  1.00  0.00           H  
ATOM   4135  N   HIE   267      59.752  71.049  92.849  1.00  0.00           N  
ATOM   4136  CA  HIE   267      58.699  71.590  93.733  1.00  0.00           C  
ATOM   4137  C   HIE   267      57.487  70.737  94.007  1.00  0.00           C  
ATOM   4138  O   HIE   267      57.257  69.742  93.267  1.00  0.00           O  
ATOM   4139  CB  HIE   267      58.208  72.932  93.055  1.00  0.00           C  
ATOM   4140  CG  HIE   267      59.266  73.808  92.545  1.00  0.00           C  
ATOM   4141  CD2 HIE   267      59.715  73.841  91.227  1.00  0.00           C  
ATOM   4142  ND1 HIE   267      59.897  74.926  93.217  1.00  0.00           N  
ATOM   4143  CE1 HIE   267      60.665  75.521  92.311  1.00  0.00           C  
ATOM   4144  NE2 HIE   267      60.639  74.852  91.097  1.00  0.00           N  
ATOM   4145  H   HIE   267      59.449  70.692  91.954  1.00  0.00           H  
ATOM   4146  HA  HIE   267      59.139  71.852  94.695  1.00  0.00           H  
ATOM   4147  HB2 HIE   267      57.494  72.785  92.244  1.00  0.00           H  
ATOM   4148  HB3 HIE   267      57.602  73.450  93.798  1.00  0.00           H  
ATOM   4149  HD2 HIE   267      59.465  73.077  90.506  1.00  0.00           H  
ATOM   4150  HE1 HIE   267      61.357  76.309  92.571  1.00  0.00           H  
ATOM   4151  HE2 HIE   267      61.290  75.099  90.366  1.00  0.00           H  
ATOM   4152  N   VAL   268      56.644  71.055  95.021  1.00  0.00           N  
ATOM   4153  CA  VAL   268      55.287  70.432  95.371  1.00  0.00           C  
ATOM   4154  C   VAL   268      54.392  71.511  95.946  1.00  0.00           C  
ATOM   4155  O   VAL   268      54.790  72.235  96.856  1.00  0.00           O  
ATOM   4156  CB  VAL   268      55.394  69.137  96.188  1.00  0.00           C  
ATOM   4157  CG1 VAL   268      55.821  69.463  97.646  1.00  0.00           C  
ATOM   4158  CG2 VAL   268      54.018  68.294  96.172  1.00  0.00           C  
ATOM   4159  H   VAL   268      56.956  71.770  95.662  1.00  0.00           H  
ATOM   4160  HA  VAL   268      54.927  70.075  94.406  1.00  0.00           H  
ATOM   4161  HB  VAL   268      56.189  68.511  95.783  1.00  0.00           H  
ATOM   4162 HG11 VAL   268      56.597  70.228  97.644  1.00  0.00           H  
ATOM   4163 HG12 VAL   268      54.900  69.828  98.101  1.00  0.00           H  
ATOM   4164 HG13 VAL   268      56.145  68.574  98.186  1.00  0.00           H  
ATOM   4165 HG21 VAL   268      53.169  68.798  96.633  1.00  0.00           H  
ATOM   4166 HG22 VAL   268      53.730  68.045  95.151  1.00  0.00           H  
ATOM   4167 HG23 VAL   268      54.118  67.278  96.554  1.00  0.00           H  
ATOM   4168  N   SER   269      53.133  71.701  95.419  1.00  0.00           N  
ATOM   4169  CA  SER   269      52.097  72.683  95.802  1.00  0.00           C  
ATOM   4170  C   SER   269      50.766  71.997  96.172  1.00  0.00           C  
ATOM   4171  O   SER   269      50.490  70.951  95.563  1.00  0.00           O  
ATOM   4172  CB  SER   269      51.965  73.630  94.601  1.00  0.00           C  
ATOM   4173  OG  SER   269      50.950  74.569  94.781  1.00  0.00           O  
ATOM   4174  H   SER   269      52.895  71.120  94.628  1.00  0.00           H  
ATOM   4175  HA  SER   269      52.418  73.235  96.686  1.00  0.00           H  
ATOM   4176  HB2 SER   269      52.915  74.123  94.396  1.00  0.00           H  
ATOM   4177  HB3 SER   269      51.733  73.003  93.740  1.00  0.00           H  
ATOM   4178  HG  SER   269      51.311  75.409  95.071  1.00  0.00           H  
ATOM   4179  N   LEU   270      50.008  72.580  97.059  1.00  0.00           N  
ATOM   4180  CA  LEU   270      48.681  72.245  97.572  1.00  0.00           C  
ATOM   4181  C   LEU   270      47.735  73.362  97.225  1.00  0.00           C  
ATOM   4182  O   LEU   270      48.104  74.468  97.474  1.00  0.00           O  
ATOM   4183  CB  LEU   270      48.773  71.971  99.066  1.00  0.00           C  
ATOM   4184  CG  LEU   270      47.420  71.730  99.770  1.00  0.00           C  
ATOM   4185  CD1 LEU   270      46.564  70.563  99.361  1.00  0.00           C  
ATOM   4186  CD2 LEU   270      47.763  71.648 101.237  1.00  0.00           C  
ATOM   4187  H   LEU   270      50.380  73.421  97.476  1.00  0.00           H  
ATOM   4188  HA  LEU   270      48.331  71.390  96.994  1.00  0.00           H  
ATOM   4189  HB2 LEU   270      49.425  71.106  99.188  1.00  0.00           H  
ATOM   4190  HB3 LEU   270      49.173  72.899  99.476  1.00  0.00           H  
ATOM   4191  HG  LEU   270      46.901  72.689  99.789  1.00  0.00           H  
ATOM   4192 HD11 LEU   270      45.582  70.557  99.835  1.00  0.00           H  
ATOM   4193 HD12 LEU   270      46.483  70.424  98.283  1.00  0.00           H  
ATOM   4194 HD13 LEU   270      47.055  69.611  99.565  1.00  0.00           H  
ATOM   4195 HD21 LEU   270      48.271  70.724 101.516  1.00  0.00           H  
ATOM   4196 HD22 LEU   270      48.369  72.506 101.528  1.00  0.00           H  
ATOM   4197 HD23 LEU   270      46.886  71.625 101.883  1.00  0.00           H  
ATOM   4198  N   LEU   271      46.595  73.040  96.555  1.00  0.00           N  
ATOM   4199  CA  LEU   271      45.767  74.015  95.838  1.00  0.00           C  
ATOM   4200  C   LEU   271      44.304  73.850  96.197  1.00  0.00           C  
ATOM   4201  O   LEU   271      43.902  72.728  96.444  1.00  0.00           O  
ATOM   4202  CB  LEU   271      45.870  73.848  94.370  1.00  0.00           C  
ATOM   4203  CG  LEU   271      47.218  73.587  93.801  1.00  0.00           C  
ATOM   4204  CD1 LEU   271      47.455  72.073  93.579  1.00  0.00           C  
ATOM   4205  CD2 LEU   271      47.404  74.234  92.437  1.00  0.00           C  
ATOM   4206  H   LEU   271      46.504  72.045  96.409  1.00  0.00           H  
ATOM   4207  HA  LEU   271      46.169  74.956  96.213  1.00  0.00           H  
ATOM   4208  HB2 LEU   271      45.189  73.063  94.042  1.00  0.00           H  
ATOM   4209  HB3 LEU   271      45.545  74.840  94.057  1.00  0.00           H  
ATOM   4210  HG  LEU   271      48.016  74.023  94.403  1.00  0.00           H  
ATOM   4211 HD11 LEU   271      46.571  71.679  93.079  1.00  0.00           H  
ATOM   4212 HD12 LEU   271      48.411  72.020  93.059  1.00  0.00           H  
ATOM   4213 HD13 LEU   271      47.747  71.573  94.502  1.00  0.00           H  
ATOM   4214 HD21 LEU   271      46.597  74.001  91.741  1.00  0.00           H  
ATOM   4215 HD22 LEU   271      47.219  75.291  92.630  1.00  0.00           H  
ATOM   4216 HD23 LEU   271      48.365  73.865  92.078  1.00  0.00           H  
ATOM   4217  N   GLU   272      43.519  74.922  96.101  1.00  0.00           N  
ATOM   4218  CA  GLU   272      42.102  75.103  96.473  1.00  0.00           C  
ATOM   4219  C   GLU   272      41.153  75.459  95.305  1.00  0.00           C  
ATOM   4220  O   GLU   272      41.521  76.246  94.372  1.00  0.00           O  
ATOM   4221  CB  GLU   272      42.152  76.252  97.468  1.00  0.00           C  
ATOM   4222  CG  GLU   272      40.791  76.427  98.111  1.00  0.00           C  
ATOM   4223  CD  GLU   272      41.186  77.422  99.300  1.00  0.00           C  
ATOM   4224  OE1 GLU   272      41.155  78.636  99.001  1.00  0.00           O  
ATOM   4225  OE2 GLU   272      41.454  77.026 100.486  1.00  0.00           O1-
ATOM   4226  H   GLU   272      43.974  75.813  95.962  1.00  0.00           H  
ATOM   4227  HA  GLU   272      41.673  74.330  97.109  1.00  0.00           H  
ATOM   4228  HB2 GLU   272      42.809  76.059  98.316  1.00  0.00           H  
ATOM   4229  HB3 GLU   272      42.442  77.143  96.911  1.00  0.00           H  
ATOM   4230  HG2 GLU   272      39.990  76.844  97.501  1.00  0.00           H  
ATOM   4231  HG3 GLU   272      40.537  75.451  98.523  1.00  0.00           H  
ATOM   4232  N   TYR   273      39.916  75.020  95.417  1.00  0.00           N  
ATOM   4233  CA  TYR   273      38.784  75.192  94.452  1.00  0.00           C  
ATOM   4234  C   TYR   273      37.820  76.277  94.885  1.00  0.00           C  
ATOM   4235  O   TYR   273      37.699  76.683  96.070  1.00  0.00           O  
ATOM   4236  CB  TYR   273      38.094  73.768  94.515  1.00  0.00           C  
ATOM   4237  CG  TYR   273      36.821  73.658  93.646  1.00  0.00           C  
ATOM   4238  CD1 TYR   273      36.847  73.185  92.369  1.00  0.00           C  
ATOM   4239  CD2 TYR   273      35.581  74.114  94.194  1.00  0.00           C  
ATOM   4240  CE1 TYR   273      35.695  73.173  91.542  1.00  0.00           C  
ATOM   4241  CE2 TYR   273      34.379  74.028  93.443  1.00  0.00           C  
ATOM   4242  CZ  TYR   273      34.453  73.533  92.081  1.00  0.00           C  
ATOM   4243  OH  TYR   273      33.258  73.383  91.405  1.00  0.00           O  
ATOM   4244  H   TYR   273      39.750  74.403  96.199  1.00  0.00           H  
ATOM   4245  HA  TYR   273      39.186  75.480  93.481  1.00  0.00           H  
ATOM   4246  HB2 TYR   273      38.814  73.036  94.150  1.00  0.00           H  
ATOM   4247  HB3 TYR   273      37.822  73.586  95.555  1.00  0.00           H  
ATOM   4248  HD1 TYR   273      37.745  72.976  91.806  1.00  0.00           H  
ATOM   4249  HD2 TYR   273      35.587  74.515  95.196  1.00  0.00           H  
ATOM   4250  HE1 TYR   273      35.770  72.849  90.514  1.00  0.00           H  
ATOM   4251  HE2 TYR   273      33.452  74.367  93.882  1.00  0.00           H  
ATOM   4252  HH  TYR   273      33.320  72.834  90.620  1.00  0.00           H  
ATOM   4253  N   MET   274      36.992  76.729  93.879  1.00  0.00           N  
ATOM   4254  CA  MET   274      35.930  77.731  94.104  1.00  0.00           C  
ATOM   4255  C   MET   274      34.648  77.504  93.316  1.00  0.00           C  
ATOM   4256  O   MET   274      33.634  77.741  93.909  1.00  0.00           O  
ATOM   4257  CB  MET   274      36.445  79.181  93.784  1.00  0.00           C  
ATOM   4258  CG  MET   274      37.623  79.691  94.672  1.00  0.00           C  
ATOM   4259  SD  MET   274      37.818  81.444  94.541  1.00  0.00           S  
ATOM   4260  CE  MET   274      38.693  81.819  92.996  1.00  0.00           C  
ATOM   4261  H   MET   274      37.335  76.468  92.965  1.00  0.00           H  
ATOM   4262  HA  MET   274      35.687  77.784  95.165  1.00  0.00           H  
ATOM   4263  HB2 MET   274      36.615  79.223  92.708  1.00  0.00           H  
ATOM   4264  HB3 MET   274      35.619  79.868  93.968  1.00  0.00           H  
ATOM   4265  HG2 MET   274      37.394  79.296  95.662  1.00  0.00           H  
ATOM   4266  HG3 MET   274      38.589  79.278  94.379  1.00  0.00           H  
ATOM   4267  HE1 MET   274      39.691  81.402  92.862  1.00  0.00           H  
ATOM   4268  HE2 MET   274      38.171  81.491  92.097  1.00  0.00           H  
ATOM   4269  HE3 MET   274      38.939  82.879  92.939  1.00  0.00           H  
ATOM   4270  N   ALA   275      34.764  77.122  92.062  1.00  0.00           N  
ATOM   4271  CA  ALA   275      33.736  77.072  91.045  1.00  0.00           C  
ATOM   4272  C   ALA   275      34.191  76.273  89.827  1.00  0.00           C  
ATOM   4273  O   ALA   275      35.420  76.309  89.584  1.00  0.00           O  
ATOM   4274  CB  ALA   275      33.328  78.594  90.768  1.00  0.00           C  
ATOM   4275  H   ALA   275      35.668  76.984  91.633  1.00  0.00           H  
ATOM   4276  HA  ALA   275      32.870  76.492  91.363  1.00  0.00           H  
ATOM   4277  HB1 ALA   275      34.256  79.146  90.622  1.00  0.00           H  
ATOM   4278  HB2 ALA   275      32.820  78.544  89.805  1.00  0.00           H  
ATOM   4279  HB3 ALA   275      32.796  79.016  91.620  1.00  0.00           H  
ATOM   4280  N   GLN   276      33.249  75.665  89.159  1.00  0.00           N  
ATOM   4281  CA  GLN   276      33.310  75.128  87.797  1.00  0.00           C  
ATOM   4282  C   GLN   276      34.185  75.941  86.844  1.00  0.00           C  
ATOM   4283  O   GLN   276      33.949  77.156  86.659  1.00  0.00           O  
ATOM   4284  CB  GLN   276      31.825  74.950  87.253  1.00  0.00           C  
ATOM   4285  CG  GLN   276      31.628  74.663  85.754  1.00  0.00           C  
ATOM   4286  CD  GLN   276      31.826  73.122  85.413  1.00  0.00           C  
ATOM   4287  NE2 GLN   276      31.903  72.827  84.106  1.00  0.00           N  
ATOM   4288  OE1 GLN   276      31.788  72.242  86.262  1.00  0.00           O  
ATOM   4289  H   GLN   276      32.353  75.787  89.609  1.00  0.00           H  
ATOM   4290  HA  GLN   276      33.746  74.130  87.747  1.00  0.00           H  
ATOM   4291  HB2 GLN   276      31.296  74.282  87.933  1.00  0.00           H  
ATOM   4292  HB3 GLN   276      31.270  75.857  87.490  1.00  0.00           H  
ATOM   4293  HG2 GLN   276      30.562  74.839  85.606  1.00  0.00           H  
ATOM   4294  HG3 GLN   276      32.252  75.231  85.064  1.00  0.00           H  
ATOM   4295 HE21 GLN   276      32.046  71.844  83.927  1.00  0.00           H  
ATOM   4296 HE22 GLN   276      31.687  73.558  83.444  1.00  0.00           H  
ATOM   4297  N   ASP   277      35.061  75.275  86.024  1.00  0.00           N  
ATOM   4298  CA  ASP   277      36.077  75.751  85.096  1.00  0.00           C  
ATOM   4299  C   ASP   277      37.106  76.834  85.617  1.00  0.00           C  
ATOM   4300  O   ASP   277      37.958  77.245  84.887  1.00  0.00           O  
ATOM   4301  CB  ASP   277      35.413  76.129  83.752  1.00  0.00           C  
ATOM   4302  CG  ASP   277      34.687  75.052  83.022  1.00  0.00           C  
ATOM   4303  OD1 ASP   277      35.195  73.974  82.853  1.00  0.00           O  
ATOM   4304  OD2 ASP   277      33.562  75.374  82.447  1.00  0.00           O1-
ATOM   4305  H   ASP   277      35.060  74.292  86.252  1.00  0.00           H  
ATOM   4306  HA  ASP   277      36.782  74.935  84.941  1.00  0.00           H  
ATOM   4307  HB2 ASP   277      34.685  76.925  83.907  1.00  0.00           H  
ATOM   4308  HB3 ASP   277      36.179  76.459  83.051  1.00  0.00           H  
ATOM   4309  N   ILE   278      36.897  77.403  86.768  1.00  0.00           N  
ATOM   4310  CA  ILE   278      37.793  78.440  87.329  1.00  0.00           C  
ATOM   4311  C   ILE   278      39.010  77.695  87.869  1.00  0.00           C  
ATOM   4312  O   ILE   278      38.817  76.654  88.457  1.00  0.00           O  
ATOM   4313  CB  ILE   278      37.212  79.221  88.528  1.00  0.00           C  
ATOM   4314  CG1 ILE   278      35.827  79.805  88.098  1.00  0.00           C  
ATOM   4315  CG2 ILE   278      38.131  80.288  89.179  1.00  0.00           C  
ATOM   4316  CD1 ILE   278      35.753  80.942  87.038  1.00  0.00           C  
ATOM   4317  H   ILE   278      36.047  77.209  87.279  1.00  0.00           H  
ATOM   4318  HA  ILE   278      38.073  79.206  86.606  1.00  0.00           H  
ATOM   4319  HB  ILE   278      37.018  78.416  89.237  1.00  0.00           H  
ATOM   4320 HG12 ILE   278      35.144  78.997  87.838  1.00  0.00           H  
ATOM   4321 HG13 ILE   278      35.444  80.214  89.034  1.00  0.00           H  
ATOM   4322 HG21 ILE   278      38.607  80.857  88.381  1.00  0.00           H  
ATOM   4323 HG22 ILE   278      37.553  80.883  89.887  1.00  0.00           H  
ATOM   4324 HG23 ILE   278      38.981  79.784  89.638  1.00  0.00           H  
ATOM   4325 HD11 ILE   278      36.009  80.499  86.075  1.00  0.00           H  
ATOM   4326 HD12 ILE   278      34.698  81.216  87.054  1.00  0.00           H  
ATOM   4327 HD13 ILE   278      36.308  81.828  87.346  1.00  0.00           H  
ATOM   4328  N   PRO   279      40.238  78.067  87.486  1.00  0.00           N  
ATOM   4329  CA  PRO   279      41.490  77.413  88.001  1.00  0.00           C  
ATOM   4330  C   PRO   279      41.580  77.188  89.542  1.00  0.00           C  
ATOM   4331  O   PRO   279      40.739  77.748  90.258  1.00  0.00           O  
ATOM   4332  CB  PRO   279      42.597  78.290  87.519  1.00  0.00           C  
ATOM   4333  CG  PRO   279      42.036  78.935  86.177  1.00  0.00           C  
ATOM   4334  CD  PRO   279      40.627  79.246  86.661  1.00  0.00           C  
ATOM   4335  HA  PRO   279      41.660  76.458  87.504  1.00  0.00           H  
ATOM   4336  HB2 PRO   279      42.832  79.091  88.220  1.00  0.00           H  
ATOM   4337  HB3 PRO   279      43.443  77.649  87.271  1.00  0.00           H  
ATOM   4338  HG2 PRO   279      42.539  79.877  85.955  1.00  0.00           H  
ATOM   4339  HG3 PRO   279      41.933  78.134  85.446  1.00  0.00           H  
ATOM   4340  HD2 PRO   279      40.482  80.169  87.222  1.00  0.00           H  
ATOM   4341  HD3 PRO   279      40.021  79.308  85.757  1.00  0.00           H  
ATOM   4342  N   LEU   280      42.522  76.370  89.972  1.00  0.00           N  
ATOM   4343  CA  LEU   280      42.859  75.990  91.340  1.00  0.00           C  
ATOM   4344  C   LEU   280      43.811  76.999  91.907  1.00  0.00           C  
ATOM   4345  O   LEU   280      44.566  77.661  91.177  1.00  0.00           O  
ATOM   4346  CB  LEU   280      43.462  74.568  91.454  1.00  0.00           C  
ATOM   4347  CG  LEU   280      42.655  73.307  91.046  1.00  0.00           C  
ATOM   4348  CD1 LEU   280      43.197  72.018  91.670  1.00  0.00           C  
ATOM   4349  CD2 LEU   280      41.207  73.444  91.335  1.00  0.00           C  
ATOM   4350  H   LEU   280      43.165  76.097  89.243  1.00  0.00           H  
ATOM   4351  HA  LEU   280      41.965  76.044  91.960  1.00  0.00           H  
ATOM   4352  HB2 LEU   280      44.418  74.643  90.936  1.00  0.00           H  
ATOM   4353  HB3 LEU   280      43.769  74.414  92.488  1.00  0.00           H  
ATOM   4354  HG  LEU   280      42.780  73.278  89.964  1.00  0.00           H  
ATOM   4355 HD11 LEU   280      43.263  71.982  92.758  1.00  0.00           H  
ATOM   4356 HD12 LEU   280      42.739  71.180  91.146  1.00  0.00           H  
ATOM   4357 HD13 LEU   280      44.212  71.920  91.284  1.00  0.00           H  
ATOM   4358 HD21 LEU   280      40.710  74.354  90.998  1.00  0.00           H  
ATOM   4359 HD22 LEU   280      40.722  72.523  91.012  1.00  0.00           H  
ATOM   4360 HD23 LEU   280      41.072  73.481  92.416  1.00  0.00           H  
ATOM   4361  N   THR   281      43.869  77.161  93.266  1.00  0.00           N  
ATOM   4362  CA  THR   281      44.541  78.242  93.897  1.00  0.00           C  
ATOM   4363  C   THR   281      45.610  77.705  94.797  1.00  0.00           C  
ATOM   4364  O   THR   281      45.273  77.103  95.798  1.00  0.00           O  
ATOM   4365  CB  THR   281      43.651  79.172  94.689  1.00  0.00           C  
ATOM   4366  CG2 THR   281      44.443  80.166  95.476  1.00  0.00           C  
ATOM   4367  OG1 THR   281      42.761  79.891  93.891  1.00  0.00           O  
ATOM   4368  H   THR   281      43.194  76.549  93.701  1.00  0.00           H  
ATOM   4369  HA  THR   281      45.046  78.874  93.166  1.00  0.00           H  
ATOM   4370  HB  THR   281      43.015  78.612  95.375  1.00  0.00           H  
ATOM   4371  HG1 THR   281      42.053  79.443  93.422  1.00  0.00           H  
ATOM   4372 HG21 THR   281      43.810  80.737  96.156  1.00  0.00           H  
ATOM   4373 HG22 THR   281      45.198  79.653  96.072  1.00  0.00           H  
ATOM   4374 HG23 THR   281      44.973  80.903  94.873  1.00  0.00           H  
ATOM   4375  N   PRO   282      46.895  77.942  94.577  1.00  0.00           N  
ATOM   4376  CA  PRO   282      47.956  77.279  95.282  1.00  0.00           C  
ATOM   4377  C   PRO   282      48.127  77.974  96.668  1.00  0.00           C  
ATOM   4378  O   PRO   282      48.354  79.166  96.747  1.00  0.00           O  
ATOM   4379  CB  PRO   282      49.165  77.366  94.398  1.00  0.00           C  
ATOM   4380  CG  PRO   282      48.888  78.583  93.466  1.00  0.00           C  
ATOM   4381  CD  PRO   282      47.374  78.585  93.361  1.00  0.00           C  
ATOM   4382  HA  PRO   282      47.772  76.212  95.410  1.00  0.00           H  
ATOM   4383  HB2 PRO   282      49.981  77.629  95.072  1.00  0.00           H  
ATOM   4384  HB3 PRO   282      49.397  76.469  93.825  1.00  0.00           H  
ATOM   4385  HG2 PRO   282      49.350  79.414  93.999  1.00  0.00           H  
ATOM   4386  HG3 PRO   282      49.303  78.452  92.466  1.00  0.00           H  
ATOM   4387  HD2 PRO   282      47.052  79.625  93.299  1.00  0.00           H  
ATOM   4388  HD3 PRO   282      46.935  78.106  92.487  1.00  0.00           H  
ATOM   4389  N   ILE   283      47.996  77.261  97.801  1.00  0.00           N  
ATOM   4390  CA  ILE   283      47.887  77.753  99.147  1.00  0.00           C  
ATOM   4391  C   ILE   283      49.118  77.443  99.960  1.00  0.00           C  
ATOM   4392  O   ILE   283      49.401  78.059 100.893  1.00  0.00           O  
ATOM   4393  CB  ILE   283      46.714  77.232  99.966  1.00  0.00           C  
ATOM   4394  CG1 ILE   283      46.915  75.849 100.575  1.00  0.00           C  
ATOM   4395  CG2 ILE   283      45.423  77.096  99.088  1.00  0.00           C  
ATOM   4396  CD1 ILE   283      45.962  75.408 101.654  1.00  0.00           C  
ATOM   4397  H   ILE   283      47.961  76.253  97.748  1.00  0.00           H  
ATOM   4398  HA  ILE   283      47.884  78.842  99.087  1.00  0.00           H  
ATOM   4399  HB  ILE   283      46.445  77.988 100.704  1.00  0.00           H  
ATOM   4400 HG12 ILE   283      47.068  75.058  99.841  1.00  0.00           H  
ATOM   4401 HG13 ILE   283      47.876  75.855 101.090  1.00  0.00           H  
ATOM   4402 HG21 ILE   283      45.261  76.172  98.533  1.00  0.00           H  
ATOM   4403 HG22 ILE   283      44.562  77.273  99.733  1.00  0.00           H  
ATOM   4404 HG23 ILE   283      45.389  77.975  98.444  1.00  0.00           H  
ATOM   4405 HD11 ILE   283      45.782  76.159 102.424  1.00  0.00           H  
ATOM   4406 HD12 ILE   283      45.000  75.245 101.170  1.00  0.00           H  
ATOM   4407 HD13 ILE   283      46.362  74.560 102.211  1.00  0.00           H  
ATOM   4408  N   PHE   284      49.881  76.390  99.541  1.00  0.00           N  
ATOM   4409  CA  PHE   284      51.205  76.067 100.026  1.00  0.00           C  
ATOM   4410  C   PHE   284      52.031  75.454  98.887  1.00  0.00           C  
ATOM   4411  O   PHE   284      51.517  74.716  98.031  1.00  0.00           O  
ATOM   4412  CB  PHE   284      51.141  75.061 101.211  1.00  0.00           C  
ATOM   4413  CG  PHE   284      52.492  74.822 101.813  1.00  0.00           C  
ATOM   4414  CD1 PHE   284      53.044  75.711 102.778  1.00  0.00           C  
ATOM   4415  CD2 PHE   284      53.255  73.729 101.387  1.00  0.00           C  
ATOM   4416  CE1 PHE   284      54.272  75.411 103.417  1.00  0.00           C  
ATOM   4417  CE2 PHE   284      54.466  73.424 101.969  1.00  0.00           C  
ATOM   4418  CZ  PHE   284      55.037  74.320 102.913  1.00  0.00           C  
ATOM   4419  H   PHE   284      49.643  75.769  98.781  1.00  0.00           H  
ATOM   4420  HA  PHE   284      51.633  77.010 100.368  1.00  0.00           H  
ATOM   4421  HB2 PHE   284      50.586  75.507 102.037  1.00  0.00           H  
ATOM   4422  HB3 PHE   284      50.643  74.111 101.015  1.00  0.00           H  
ATOM   4423  HD1 PHE   284      52.536  76.591 103.144  1.00  0.00           H  
ATOM   4424  HD2 PHE   284      52.856  73.130 100.581  1.00  0.00           H  
ATOM   4425  HE1 PHE   284      54.626  76.041 104.220  1.00  0.00           H  
ATOM   4426  HE2 PHE   284      54.870  72.446 101.750  1.00  0.00           H  
ATOM   4427  HZ  PHE   284      55.983  73.999 103.321  1.00  0.00           H  
ATOM   4428  N   THR   285      53.338  75.706  98.862  1.00  0.00           N  
ATOM   4429  CA  THR   285      54.322  75.309  97.944  1.00  0.00           C  
ATOM   4430  C   THR   285      55.668  75.063  98.710  1.00  0.00           C  
ATOM   4431  O   THR   285      55.826  75.774  99.685  1.00  0.00           O  
ATOM   4432  CB  THR   285      54.637  76.326  96.805  1.00  0.00           C  
ATOM   4433  CG2 THR   285      55.615  75.811  95.819  1.00  0.00           C  
ATOM   4434  OG1 THR   285      53.515  76.537  96.004  1.00  0.00           O  
ATOM   4435  H   THR   285      53.671  76.261  99.637  1.00  0.00           H  
ATOM   4436  HA  THR   285      53.963  74.364  97.537  1.00  0.00           H  
ATOM   4437  HB  THR   285      54.918  77.303  97.196  1.00  0.00           H  
ATOM   4438  HG1 THR   285      52.912  77.100  96.495  1.00  0.00           H  
ATOM   4439 HG21 THR   285      55.318  74.828  95.454  1.00  0.00           H  
ATOM   4440 HG22 THR   285      55.607  76.424  94.917  1.00  0.00           H  
ATOM   4441 HG23 THR   285      56.623  75.795  96.233  1.00  0.00           H  
ATOM   4442  N   ASP   286      56.574  74.108  98.270  1.00  0.00           N  
ATOM   4443  CA  ASP   286      57.840  73.812  98.779  1.00  0.00           C  
ATOM   4444  C   ASP   286      58.885  73.457  97.608  1.00  0.00           C  
ATOM   4445  O   ASP   286      58.464  73.173  96.488  1.00  0.00           O  
ATOM   4446  CB  ASP   286      57.762  72.646  99.795  1.00  0.00           C  
ATOM   4447  CG  ASP   286      59.078  72.472 100.575  1.00  0.00           C  
ATOM   4448  OD1 ASP   286      59.912  73.447 100.589  1.00  0.00           O  
ATOM   4449  OD2 ASP   286      59.278  71.424 101.243  1.00  0.00           O1-
ATOM   4450  H   ASP   286      56.162  73.602  97.499  1.00  0.00           H  
ATOM   4451  HA  ASP   286      58.199  74.664  99.356  1.00  0.00           H  
ATOM   4452  HB2 ASP   286      57.058  73.014 100.542  1.00  0.00           H  
ATOM   4453  HB3 ASP   286      57.436  71.720  99.321  1.00  0.00           H  
ATOM   4454  N   THR   287      60.193  73.545  97.840  1.00  0.00           N  
ATOM   4455  CA  THR   287      61.271  73.423  96.846  1.00  0.00           C  
ATOM   4456  C   THR   287      62.567  72.820  97.408  1.00  0.00           C  
ATOM   4457  O   THR   287      63.009  73.166  98.533  1.00  0.00           O  
ATOM   4458  CB  THR   287      61.621  74.828  96.325  1.00  0.00           C  
ATOM   4459  CG2 THR   287      62.695  74.796  95.237  1.00  0.00           C  
ATOM   4460  OG1 THR   287      60.459  75.650  95.862  1.00  0.00           O  
ATOM   4461  H   THR   287      60.467  73.674  98.804  1.00  0.00           H  
ATOM   4462  HA  THR   287      60.907  72.787  96.040  1.00  0.00           H  
ATOM   4463  HB  THR   287      62.065  75.402  97.139  1.00  0.00           H  
ATOM   4464  HG1 THR   287      60.351  75.341  94.959  1.00  0.00           H  
ATOM   4465 HG21 THR   287      63.622  74.314  95.550  1.00  0.00           H  
ATOM   4466 HG22 THR   287      62.260  74.257  94.396  1.00  0.00           H  
ATOM   4467 HG23 THR   287      62.668  75.850  94.963  1.00  0.00           H  
ATOM   4468  N   VAL   288      63.200  71.912  96.648  1.00  0.00           N  
ATOM   4469  CA  VAL   288      64.531  71.370  96.944  1.00  0.00           C  
ATOM   4470  C   VAL   288      65.289  71.434  95.668  1.00  0.00           C  
ATOM   4471  O   VAL   288      64.763  71.429  94.589  1.00  0.00           O  
ATOM   4472  CB  VAL   288      64.365  69.956  97.488  1.00  0.00           C  
ATOM   4473  CG1 VAL   288      63.692  69.810  98.834  1.00  0.00           C  
ATOM   4474  CG2 VAL   288      63.577  69.068  96.535  1.00  0.00           C  
ATOM   4475  H   VAL   288      62.753  71.711  95.765  1.00  0.00           H  
ATOM   4476  HA  VAL   288      64.993  71.953  97.741  1.00  0.00           H  
ATOM   4477  HB  VAL   288      65.338  69.470  97.567  1.00  0.00           H  
ATOM   4478 HG11 VAL   288      64.154  70.327  99.675  1.00  0.00           H  
ATOM   4479 HG12 VAL   288      62.643  70.097  98.764  1.00  0.00           H  
ATOM   4480 HG13 VAL   288      63.732  68.750  99.082  1.00  0.00           H  
ATOM   4481 HG21 VAL   288      63.702  68.046  96.892  1.00  0.00           H  
ATOM   4482 HG22 VAL   288      62.575  69.491  96.615  1.00  0.00           H  
ATOM   4483 HG23 VAL   288      63.951  69.120  95.513  1.00  0.00           H  
ATOM   4484  N   ILE   289      66.631  71.425  95.841  1.00  0.00           N  
ATOM   4485  CA  ILE   289      67.616  71.399  94.793  1.00  0.00           C  
ATOM   4486  C   ILE   289      68.523  70.181  94.990  1.00  0.00           C  
ATOM   4487  O   ILE   289      68.863  69.864  96.097  1.00  0.00           O  
ATOM   4488  CB  ILE   289      68.316  72.774  94.892  1.00  0.00           C  
ATOM   4489  CG1 ILE   289      67.513  74.016  94.453  1.00  0.00           C  
ATOM   4490  CG2 ILE   289      69.772  72.767  94.214  1.00  0.00           C  
ATOM   4491  CD1 ILE   289      68.212  75.121  93.447  1.00  0.00           C  
ATOM   4492  H   ILE   289      66.905  71.480  96.812  1.00  0.00           H  
ATOM   4493  HA  ILE   289      67.065  71.248  93.865  1.00  0.00           H  
ATOM   4494  HB  ILE   289      68.592  72.905  95.938  1.00  0.00           H  
ATOM   4495 HG12 ILE   289      66.644  73.641  93.912  1.00  0.00           H  
ATOM   4496 HG13 ILE   289      67.048  74.488  95.319  1.00  0.00           H  
ATOM   4497 HG21 ILE   289      70.387  73.572  94.617  1.00  0.00           H  
ATOM   4498 HG22 ILE   289      70.389  71.936  94.556  1.00  0.00           H  
ATOM   4499 HG23 ILE   289      69.695  72.836  93.129  1.00  0.00           H  
ATOM   4500 HD11 ILE   289      67.386  75.825  93.341  1.00  0.00           H  
ATOM   4501 HD12 ILE   289      68.932  75.655  94.067  1.00  0.00           H  
ATOM   4502 HD13 ILE   289      68.490  74.854  92.427  1.00  0.00           H  
ATOM   4503  N   PHE   290      68.898  69.560  93.849  1.00  0.00           N  
ATOM   4504  CA  PHE   290      70.149  68.788  93.682  1.00  0.00           C  
ATOM   4505  C   PHE   290      71.184  69.623  92.765  1.00  0.00           C  
ATOM   4506  O   PHE   290      70.812  70.399  91.886  1.00  0.00           O  
ATOM   4507  CB  PHE   290      69.930  67.551  92.905  1.00  0.00           C  
ATOM   4508  CG  PHE   290      69.146  66.368  93.609  1.00  0.00           C  
ATOM   4509  CD1 PHE   290      69.749  65.269  94.362  1.00  0.00           C  
ATOM   4510  CD2 PHE   290      67.715  66.365  93.591  1.00  0.00           C  
ATOM   4511  CE1 PHE   290      69.031  64.220  94.937  1.00  0.00           C  
ATOM   4512  CE2 PHE   290      67.035  65.309  94.166  1.00  0.00           C  
ATOM   4513  CZ  PHE   290      67.621  64.302  94.909  1.00  0.00           C  
ATOM   4514  H   PHE   290      68.548  69.937  92.980  1.00  0.00           H  
ATOM   4515  HA  PHE   290      70.587  68.672  94.673  1.00  0.00           H  
ATOM   4516  HB2 PHE   290      69.507  67.831  91.940  1.00  0.00           H  
ATOM   4517  HB3 PHE   290      70.907  67.123  92.679  1.00  0.00           H  
ATOM   4518  HD1 PHE   290      70.826  65.307  94.300  1.00  0.00           H  
ATOM   4519  HD2 PHE   290      67.188  67.148  93.066  1.00  0.00           H  
ATOM   4520  HE1 PHE   290      69.539  63.427  95.465  1.00  0.00           H  
ATOM   4521  HE2 PHE   290      65.958  65.333  94.237  1.00  0.00           H  
ATOM   4522  HZ  PHE   290      67.121  63.403  95.237  1.00  0.00           H  
ATOM   4523  N   ARG   291      72.441  69.190  92.920  1.00  0.00           N  
ATOM   4524  CA  ARG   291      73.459  69.453  91.890  1.00  0.00           C  
ATOM   4525  C   ARG   291      73.783  68.224  91.010  1.00  0.00           C  
ATOM   4526  O   ARG   291      73.900  67.145  91.548  1.00  0.00           O  
ATOM   4527  CB  ARG   291      74.642  70.098  92.567  1.00  0.00           C  
ATOM   4528  CG  ARG   291      75.394  70.974  91.535  1.00  0.00           C  
ATOM   4529  CD  ARG   291      76.462  71.803  92.248  1.00  0.00           C  
ATOM   4530  NE  ARG   291      77.164  72.607  91.237  1.00  0.00           N  
ATOM   4531  CZ  ARG   291      77.588  73.818  91.364  1.00  0.00           C  
ATOM   4532  NH1 ARG   291      77.675  74.363  92.509  1.00  0.00           N1+
ATOM   4533  NH2 ARG   291      77.995  74.534  90.326  1.00  0.00           N  
ATOM   4534  H   ARG   291      72.694  68.441  93.549  1.00  0.00           H  
ATOM   4535  HA  ARG   291      73.005  70.135  91.172  1.00  0.00           H  
ATOM   4536  HB2 ARG   291      74.448  70.749  93.419  1.00  0.00           H  
ATOM   4537  HB3 ARG   291      75.269  69.294  92.955  1.00  0.00           H  
ATOM   4538  HG2 ARG   291      75.951  70.338  90.848  1.00  0.00           H  
ATOM   4539  HG3 ARG   291      74.758  71.625  90.935  1.00  0.00           H  
ATOM   4540  HD2 ARG   291      76.022  72.400  93.047  1.00  0.00           H  
ATOM   4541  HD3 ARG   291      77.134  71.048  92.657  1.00  0.00           H  
ATOM   4542  HE  ARG   291      77.414  72.252  90.325  1.00  0.00           H  
ATOM   4543 HH11 ARG   291      77.511  73.830  93.351  1.00  0.00           H  
ATOM   4544 HH12 ARG   291      77.874  75.348  92.607  1.00  0.00           H  
ATOM   4545 HH21 ARG   291      77.829  74.114  89.423  1.00  0.00           H  
ATOM   4546 HH22 ARG   291      78.505  75.402  90.412  1.00  0.00           H  
ATOM   4547  N   ILE   292      73.853  68.271  89.705  1.00  0.00           N  
ATOM   4548  CA  ILE   292      74.516  67.342  88.856  1.00  0.00           C  
ATOM   4549  C   ILE   292      76.022  67.299  89.105  1.00  0.00           C  
ATOM   4550  O   ILE   292      76.677  68.357  89.139  1.00  0.00           O  
ATOM   4551  CB  ILE   292      74.158  67.614  87.396  1.00  0.00           C  
ATOM   4552  CG1 ILE   292      72.600  67.535  87.044  1.00  0.00           C  
ATOM   4553  CG2 ILE   292      75.046  66.767  86.510  1.00  0.00           C  
ATOM   4554  CD1 ILE   292      71.989  66.130  86.935  1.00  0.00           C  
ATOM   4555  H   ILE   292      73.727  69.176  89.275  1.00  0.00           H  
ATOM   4556  HA  ILE   292      74.298  66.316  89.151  1.00  0.00           H  
ATOM   4557  HB  ILE   292      74.442  68.642  87.172  1.00  0.00           H  
ATOM   4558 HG12 ILE   292      72.163  68.056  87.897  1.00  0.00           H  
ATOM   4559 HG13 ILE   292      72.455  68.112  86.132  1.00  0.00           H  
ATOM   4560 HG21 ILE   292      74.850  65.703  86.639  1.00  0.00           H  
ATOM   4561 HG22 ILE   292      74.801  67.034  85.482  1.00  0.00           H  
ATOM   4562 HG23 ILE   292      76.117  66.824  86.703  1.00  0.00           H  
ATOM   4563 HD11 ILE   292      72.424  65.486  87.699  1.00  0.00           H  
ATOM   4564 HD12 ILE   292      70.900  66.090  86.916  1.00  0.00           H  
ATOM   4565 HD13 ILE   292      72.368  65.635  86.042  1.00  0.00           H  
ATOM   4566  N   ALA   293      76.578  66.126  89.321  1.00  0.00           N  
ATOM   4567  CA  ALA   293      78.090  65.930  89.479  1.00  0.00           C  
ATOM   4568  C   ALA   293      78.900  66.095  88.163  1.00  0.00           C  
ATOM   4569  O   ALA   293      78.491  65.495  87.200  1.00  0.00           O  
ATOM   4570  CB  ALA   293      78.268  64.564  90.139  1.00  0.00           C  
ATOM   4571  H   ALA   293      76.015  65.289  89.282  1.00  0.00           H  
ATOM   4572  HA  ALA   293      78.414  66.696  90.183  1.00  0.00           H  
ATOM   4573  HB1 ALA   293      77.622  64.509  91.016  1.00  0.00           H  
ATOM   4574  HB2 ALA   293      78.029  63.692  89.531  1.00  0.00           H  
ATOM   4575  HB3 ALA   293      79.329  64.427  90.347  1.00  0.00           H  
ATOM   4576  N   PRO   294      79.848  67.072  88.160  1.00  0.00           N  
ATOM   4577  CA  PRO   294      80.636  67.417  87.032  1.00  0.00           C  
ATOM   4578  C   PRO   294      81.685  66.322  86.707  1.00  0.00           C  
ATOM   4579  O   PRO   294      82.015  65.407  87.536  1.00  0.00           O  
ATOM   4580  CB  PRO   294      81.258  68.805  87.342  1.00  0.00           C  
ATOM   4581  CG  PRO   294      81.581  68.522  88.810  1.00  0.00           C  
ATOM   4582  CD  PRO   294      80.337  67.873  89.305  1.00  0.00           C  
ATOM   4583  HA  PRO   294      79.992  67.464  86.154  1.00  0.00           H  
ATOM   4584  HB2 PRO   294      82.078  68.803  86.624  1.00  0.00           H  
ATOM   4585  HB3 PRO   294      80.527  69.611  87.281  1.00  0.00           H  
ATOM   4586  HG2 PRO   294      82.480  67.908  88.851  1.00  0.00           H  
ATOM   4587  HG3 PRO   294      81.708  69.505  89.263  1.00  0.00           H  
ATOM   4588  HD2 PRO   294      80.617  67.294  90.185  1.00  0.00           H  
ATOM   4589  HD3 PRO   294      79.488  68.446  89.677  1.00  0.00           H  
ATOM   4590  N   TRP   295      82.147  66.323  85.450  1.00  0.00           N  
ATOM   4591  CA  TRP   295      83.024  65.242  84.893  1.00  0.00           C  
ATOM   4592  C   TRP   295      84.536  65.613  85.141  1.00  0.00           C  
ATOM   4593  O   TRP   295      84.890  66.833  85.141  1.00  0.00           O  
ATOM   4594  CB  TRP   295      82.707  65.022  83.394  1.00  0.00           C  
ATOM   4595  CG  TRP   295      83.655  64.074  82.650  1.00  0.00           C  
ATOM   4596  CD1 TRP   295      83.407  62.767  82.716  1.00  0.00           C  
ATOM   4597  CD2 TRP   295      84.925  64.340  81.866  1.00  0.00           C  
ATOM   4598  CE2 TRP   295      85.479  63.049  81.555  1.00  0.00           C  
ATOM   4599  CE3 TRP   295      85.728  65.465  81.569  1.00  0.00           C  
ATOM   4600  NE1 TRP   295      84.500  62.149  82.027  1.00  0.00           N  
ATOM   4601  CZ2 TRP   295      86.703  62.891  80.897  1.00  0.00           C  
ATOM   4602  CZ3 TRP   295      86.952  65.326  80.868  1.00  0.00           C  
ATOM   4603  CH2 TRP   295      87.407  64.049  80.551  1.00  0.00           C  
ATOM   4604  H   TRP   295      81.982  67.124  84.858  1.00  0.00           H  
ATOM   4605  HA  TRP   295      82.813  64.325  85.443  1.00  0.00           H  
ATOM   4606  HB2 TRP   295      81.675  64.683  83.295  1.00  0.00           H  
ATOM   4607  HB3 TRP   295      82.953  66.004  82.989  1.00  0.00           H  
ATOM   4608  HD1 TRP   295      82.634  62.226  83.242  1.00  0.00           H  
ATOM   4609  HE1 TRP   295      84.600  61.151  81.902  1.00  0.00           H  
ATOM   4610  HE3 TRP   295      85.341  66.445  81.805  1.00  0.00           H  
ATOM   4611  HZ2 TRP   295      87.045  61.895  80.660  1.00  0.00           H  
ATOM   4612  HZ3 TRP   295      87.564  66.172  80.592  1.00  0.00           H  
ATOM   4613  HH2 TRP   295      88.374  63.911  80.090  1.00  0.00           H  
ATOM   4614  N   ILE   296      85.394  64.597  85.380  1.00  0.00           N  
ATOM   4615  CA  ILE   296      86.668  64.893  86.006  1.00  0.00           C  
ATOM   4616  C   ILE   296      87.704  64.025  85.388  1.00  0.00           C  
ATOM   4617  O   ILE   296      87.592  62.779  85.342  1.00  0.00           O  
ATOM   4618  CB  ILE   296      86.636  64.651  87.511  1.00  0.00           C  
ATOM   4619  CG1 ILE   296      85.727  65.515  88.338  1.00  0.00           C  
ATOM   4620  CG2 ILE   296      88.062  64.805  88.107  1.00  0.00           C  
ATOM   4621  CD1 ILE   296      85.451  64.848  89.619  1.00  0.00           C  
ATOM   4622  H   ILE   296      85.030  63.658  85.453  1.00  0.00           H  
ATOM   4623  HA  ILE   296      86.990  65.919  85.830  1.00  0.00           H  
ATOM   4624  HB  ILE   296      86.368  63.609  87.688  1.00  0.00           H  
ATOM   4625 HG12 ILE   296      86.196  66.441  88.670  1.00  0.00           H  
ATOM   4626 HG13 ILE   296      84.829  65.703  87.749  1.00  0.00           H  
ATOM   4627 HG21 ILE   296      88.061  64.742  89.195  1.00  0.00           H  
ATOM   4628 HG22 ILE   296      88.767  64.078  87.706  1.00  0.00           H  
ATOM   4629 HG23 ILE   296      88.362  65.819  87.842  1.00  0.00           H  
ATOM   4630 HD11 ILE   296      85.059  63.837  89.511  1.00  0.00           H  
ATOM   4631 HD12 ILE   296      86.355  64.681  90.204  1.00  0.00           H  
ATOM   4632 HD13 ILE   296      84.730  65.420  90.203  1.00  0.00           H  
ATOM   4633  N   MET   297      88.721  64.723  84.825  1.00  0.00           N  
ATOM   4634  CA  MET   297      89.814  64.142  83.999  1.00  0.00           C  
ATOM   4635  C   MET   297      91.015  63.603  84.735  1.00  0.00           C  
ATOM   4636  O   MET   297      91.550  64.324  85.612  1.00  0.00           O  
ATOM   4637  CB  MET   297      90.145  65.257  83.023  1.00  0.00           C  
ATOM   4638  CG  MET   297      91.176  64.777  82.039  1.00  0.00           C  
ATOM   4639  SD  MET   297      91.292  65.886  80.804  1.00  0.00           S  
ATOM   4640  CE  MET   297      92.550  65.008  79.760  1.00  0.00           C  
ATOM   4641  H   MET   297      88.781  65.702  85.064  1.00  0.00           H  
ATOM   4642  HA  MET   297      89.454  63.309  83.395  1.00  0.00           H  
ATOM   4643  HB2 MET   297      89.261  65.554  82.458  1.00  0.00           H  
ATOM   4644  HB3 MET   297      90.518  66.095  83.612  1.00  0.00           H  
ATOM   4645  HG2 MET   297      92.102  64.749  82.614  1.00  0.00           H  
ATOM   4646  HG3 MET   297      90.877  63.834  81.582  1.00  0.00           H  
ATOM   4647  HE1 MET   297      92.376  63.939  79.888  1.00  0.00           H  
ATOM   4648  HE2 MET   297      92.358  65.334  78.737  1.00  0.00           H  
ATOM   4649  HE3 MET   297      93.482  65.410  80.155  1.00  0.00           H  
ATOM   4650  N   THR   298      91.792  62.498  84.340  1.00  0.00           N  
ATOM   4651  CA  THR   298      92.939  62.042  85.115  1.00  0.00           C  
ATOM   4652  C   THR   298      94.333  62.286  84.590  1.00  0.00           C  
ATOM   4653  O   THR   298      94.668  61.739  83.582  1.00  0.00           O  
ATOM   4654  CB  THR   298      92.720  60.551  85.420  1.00  0.00           C  
ATOM   4655  CG2 THR   298      91.501  60.288  86.358  1.00  0.00           C  
ATOM   4656  OG1 THR   298      92.347  59.733  84.367  1.00  0.00           O  
ATOM   4657  H   THR   298      91.538  61.932  83.543  1.00  0.00           H  
ATOM   4658  HA  THR   298      92.855  62.497  86.102  1.00  0.00           H  
ATOM   4659  HB  THR   298      93.622  60.073  85.803  1.00  0.00           H  
ATOM   4660  HG1 THR   298      93.059  59.752  83.723  1.00  0.00           H  
ATOM   4661 HG21 THR   298      90.585  60.535  85.820  1.00  0.00           H  
ATOM   4662 HG22 THR   298      91.574  59.244  86.659  1.00  0.00           H  
ATOM   4663 HG23 THR   298      91.509  60.923  87.245  1.00  0.00           H  
ATOM   4664  N   PRO   299      95.248  63.008  85.273  1.00  0.00           N  
ATOM   4665  CA  PRO   299      96.657  63.166  84.856  1.00  0.00           C  
ATOM   4666  C   PRO   299      97.561  61.958  85.246  1.00  0.00           C  
ATOM   4667  O   PRO   299      97.238  61.122  86.079  1.00  0.00           O  
ATOM   4668  CB  PRO   299      97.070  64.339  85.694  1.00  0.00           C  
ATOM   4669  CG  PRO   299      96.199  64.299  86.951  1.00  0.00           C  
ATOM   4670  CD  PRO   299      94.850  63.802  86.422  1.00  0.00           C  
ATOM   4671  HA  PRO   299      96.637  63.462  83.807  1.00  0.00           H  
ATOM   4672  HB2 PRO   299      98.076  64.232  86.102  1.00  0.00           H  
ATOM   4673  HB3 PRO   299      96.975  65.256  85.113  1.00  0.00           H  
ATOM   4674  HG2 PRO   299      96.494  63.559  87.695  1.00  0.00           H  
ATOM   4675  HG3 PRO   299      96.093  65.321  87.314  1.00  0.00           H  
ATOM   4676  HD2 PRO   299      94.434  63.103  87.148  1.00  0.00           H  
ATOM   4677  HD3 PRO   299      94.110  64.541  86.114  1.00  0.00           H  
ATOM   4678  N   ASN   300      98.823  62.120  84.790  1.00  0.00           N  
ATOM   4679  CA  ASN   300      99.942  61.189  85.018  1.00  0.00           C  
ATOM   4680  C   ASN   300     100.436  60.958  86.398  1.00  0.00           C  
ATOM   4681  O   ASN   300     101.229  60.043  86.510  1.00  0.00           O  
ATOM   4682  CB  ASN   300     101.068  61.702  84.128  1.00  0.00           C  
ATOM   4683  CG  ASN   300     100.738  61.823  82.635  1.00  0.00           C  
ATOM   4684  ND2 ASN   300     101.571  62.466  81.820  1.00  0.00           N  
ATOM   4685  OD1 ASN   300      99.746  61.388  82.136  1.00  0.00           O  
ATOM   4686  H   ASN   300      98.898  62.936  84.200  1.00  0.00           H  
ATOM   4687  HA  ASN   300      99.706  60.186  84.663  1.00  0.00           H  
ATOM   4688  HB2 ASN   300     101.404  62.637  84.575  1.00  0.00           H  
ATOM   4689  HB3 ASN   300     102.016  61.165  84.137  1.00  0.00           H  
ATOM   4690 HD21 ASN   300     101.296  62.504  80.849  1.00  0.00           H  
ATOM   4691 HD22 ASN   300     102.490  62.641  82.199  1.00  0.00           H  
ATOM   4692  N   ILE   301      99.995  61.718  87.357  1.00  0.00           N  
ATOM   4693  CA  ILE   301     100.293  61.508  88.774  1.00  0.00           C  
ATOM   4694  C   ILE   301      99.584  60.283  89.390  1.00  0.00           C  
ATOM   4695  O   ILE   301      99.902  59.894  90.488  1.00  0.00           O  
ATOM   4696  CB  ILE   301     100.375  62.750  89.664  1.00  0.00           C  
ATOM   4697  CG1 ILE   301      98.998  63.439  89.713  1.00  0.00           C  
ATOM   4698  CG2 ILE   301     101.435  63.676  89.000  1.00  0.00           C  
ATOM   4699  CD1 ILE   301      98.438  63.491  91.132  1.00  0.00           C  
ATOM   4700  H   ILE   301      99.249  62.364  87.140  1.00  0.00           H  
ATOM   4701  HA  ILE   301     101.301  61.110  88.891  1.00  0.00           H  
ATOM   4702  HB  ILE   301     100.673  62.397  90.651  1.00  0.00           H  
ATOM   4703 HG12 ILE   301      99.110  64.471  89.381  1.00  0.00           H  
ATOM   4704 HG13 ILE   301      98.300  62.860  89.110  1.00  0.00           H  
ATOM   4705 HG21 ILE   301     101.629  64.466  89.727  1.00  0.00           H  
ATOM   4706 HG22 ILE   301     102.367  63.173  88.746  1.00  0.00           H  
ATOM   4707 HG23 ILE   301     101.118  64.038  88.022  1.00  0.00           H  
ATOM   4708 HD11 ILE   301      98.372  62.455  91.464  1.00  0.00           H  
ATOM   4709 HD12 ILE   301      99.096  64.035  91.809  1.00  0.00           H  
ATOM   4710 HD13 ILE   301      97.537  64.099  91.213  1.00  0.00           H  
ATOM   4711  N   LEU   302      98.573  59.689  88.675  1.00  0.00           N  
ATOM   4712  CA  LEU   302      97.741  58.588  89.248  1.00  0.00           C  
ATOM   4713  C   LEU   302      97.976  57.267  88.475  1.00  0.00           C  
ATOM   4714  O   LEU   302      98.031  57.452  87.236  1.00  0.00           O  
ATOM   4715  CB  LEU   302      96.324  59.095  89.188  1.00  0.00           C  
ATOM   4716  CG  LEU   302      96.061  60.361  90.040  1.00  0.00           C  
ATOM   4717  CD1 LEU   302      95.743  61.457  89.119  1.00  0.00           C  
ATOM   4718  CD2 LEU   302      94.996  60.088  91.059  1.00  0.00           C  
ATOM   4719  H   LEU   302      98.421  59.790  87.681  1.00  0.00           H  
ATOM   4720  HA  LEU   302      97.813  58.444  90.326  1.00  0.00           H  
ATOM   4721  HB2 LEU   302      96.106  59.397  88.164  1.00  0.00           H  
ATOM   4722  HB3 LEU   302      95.643  58.257  89.340  1.00  0.00           H  
ATOM   4723  HG  LEU   302      96.970  60.607  90.589  1.00  0.00           H  
ATOM   4724 HD11 LEU   302      96.499  61.508  88.335  1.00  0.00           H  
ATOM   4725 HD12 LEU   302      94.710  61.487  88.774  1.00  0.00           H  
ATOM   4726 HD13 LEU   302      95.877  62.437  89.576  1.00  0.00           H  
ATOM   4727 HD21 LEU   302      95.339  59.296  91.724  1.00  0.00           H  
ATOM   4728 HD22 LEU   302      94.877  60.993  91.654  1.00  0.00           H  
ATOM   4729 HD23 LEU   302      94.101  59.704  90.568  1.00  0.00           H  
ATOM   4730  N   PRO   303      98.143  56.126  89.111  1.00  0.00           N  
ATOM   4731  CA  PRO   303      98.381  54.802  88.462  1.00  0.00           C  
ATOM   4732  C   PRO   303      97.514  54.493  87.203  1.00  0.00           C  
ATOM   4733  O   PRO   303      96.254  54.664  87.241  1.00  0.00           O  
ATOM   4734  CB  PRO   303      98.219  53.779  89.550  1.00  0.00           C  
ATOM   4735  CG  PRO   303      98.683  54.522  90.747  1.00  0.00           C  
ATOM   4736  CD  PRO   303      98.103  55.944  90.551  1.00  0.00           C  
ATOM   4737  HA  PRO   303      99.436  54.870  88.197  1.00  0.00           H  
ATOM   4738  HB2 PRO   303      97.143  53.633  89.651  1.00  0.00           H  
ATOM   4739  HB3 PRO   303      98.863  52.906  89.437  1.00  0.00           H  
ATOM   4740  HG2 PRO   303      98.218  54.224  91.687  1.00  0.00           H  
ATOM   4741  HG3 PRO   303      99.765  54.538  90.878  1.00  0.00           H  
ATOM   4742  HD2 PRO   303      97.047  56.035  90.803  1.00  0.00           H  
ATOM   4743  HD3 PRO   303      98.776  56.655  91.031  1.00  0.00           H  
ATOM   4744  N   PRO   304      98.091  53.915  86.152  1.00  0.00           N  
ATOM   4745  CA  PRO   304      97.382  53.340  85.010  1.00  0.00           C  
ATOM   4746  C   PRO   304      96.345  52.352  85.492  1.00  0.00           C  
ATOM   4747  O   PRO   304      96.589  51.599  86.447  1.00  0.00           O  
ATOM   4748  CB  PRO   304      98.501  52.509  84.195  1.00  0.00           C  
ATOM   4749  CG  PRO   304      99.611  52.300  85.219  1.00  0.00           C  
ATOM   4750  CD  PRO   304      99.474  53.489  86.216  1.00  0.00           C  
ATOM   4751  HA  PRO   304      96.893  53.978  84.274  1.00  0.00           H  
ATOM   4752  HB2 PRO   304      98.141  51.537  83.860  1.00  0.00           H  
ATOM   4753  HB3 PRO   304      98.771  53.118  83.331  1.00  0.00           H  
ATOM   4754  HG2 PRO   304      99.611  51.372  85.790  1.00  0.00           H  
ATOM   4755  HG3 PRO   304     100.594  52.275  84.748  1.00  0.00           H  
ATOM   4756  HD2 PRO   304      99.804  53.081  87.171  1.00  0.00           H  
ATOM   4757  HD3 PRO   304     100.106  54.259  85.773  1.00  0.00           H  
ATOM   4758  N   VAL   305      95.176  52.206  84.874  1.00  0.00           N  
ATOM   4759  CA  VAL   305      94.197  51.091  84.836  1.00  0.00           C  
ATOM   4760  C   VAL   305      94.137  50.350  83.504  1.00  0.00           C  
ATOM   4761  O   VAL   305      93.947  49.149  83.524  1.00  0.00           O  
ATOM   4762  CB  VAL   305      92.778  51.560  85.243  1.00  0.00           C  
ATOM   4763  CG1 VAL   305      91.855  50.359  85.378  1.00  0.00           C  
ATOM   4764  CG2 VAL   305      92.887  52.303  86.603  1.00  0.00           C  
ATOM   4765  H   VAL   305      95.036  52.913  84.166  1.00  0.00           H  
ATOM   4766  HA  VAL   305      94.556  50.404  85.602  1.00  0.00           H  
ATOM   4767  HB  VAL   305      92.487  52.311  84.508  1.00  0.00           H  
ATOM   4768 HG11 VAL   305      91.093  50.612  86.115  1.00  0.00           H  
ATOM   4769 HG12 VAL   305      91.460  50.075  84.402  1.00  0.00           H  
ATOM   4770 HG13 VAL   305      92.480  49.562  85.782  1.00  0.00           H  
ATOM   4771 HG21 VAL   305      93.534  53.180  86.604  1.00  0.00           H  
ATOM   4772 HG22 VAL   305      91.892  52.600  86.934  1.00  0.00           H  
ATOM   4773 HG23 VAL   305      93.333  51.705  87.398  1.00  0.00           H  
ATOM   4774  N   SER   306      94.171  50.976  82.344  1.00  0.00           N  
ATOM   4775  CA  SER   306      94.409  50.252  81.033  1.00  0.00           C  
ATOM   4776  C   SER   306      95.086  51.150  79.983  1.00  0.00           C  
ATOM   4777  O   SER   306      94.623  52.279  79.749  1.00  0.00           O  
ATOM   4778  CB  SER   306      93.097  49.862  80.372  1.00  0.00           C  
ATOM   4779  OG  SER   306      92.265  48.995  81.225  1.00  0.00           O  
ATOM   4780  H   SER   306      94.474  51.939  82.368  1.00  0.00           H  
ATOM   4781  HA  SER   306      95.010  49.352  81.164  1.00  0.00           H  
ATOM   4782  HB2 SER   306      92.547  50.795  80.244  1.00  0.00           H  
ATOM   4783  HB3 SER   306      93.123  49.271  79.457  1.00  0.00           H  
ATOM   4784  HG  SER   306      92.848  48.238  81.317  1.00  0.00           H  
ATOM   4785  N   VAL   307      96.098  50.586  79.374  1.00  0.00           N  
ATOM   4786  CA  VAL   307      96.736  51.156  78.147  1.00  0.00           C  
ATOM   4787  C   VAL   307      96.071  50.645  76.900  1.00  0.00           C  
ATOM   4788  O   VAL   307      95.740  49.421  76.842  1.00  0.00           O  
ATOM   4789  CB  VAL   307      98.289  50.872  78.126  1.00  0.00           C  
ATOM   4790  CG1 VAL   307      99.053  51.643  77.147  1.00  0.00           C  
ATOM   4791  CG2 VAL   307      98.980  51.295  79.351  1.00  0.00           C  
ATOM   4792  H   VAL   307      96.540  49.782  79.796  1.00  0.00           H  
ATOM   4793  HA  VAL   307      96.657  52.241  78.205  1.00  0.00           H  
ATOM   4794  HB  VAL   307      98.500  49.837  77.858  1.00  0.00           H  
ATOM   4795 HG11 VAL   307      99.202  52.695  77.386  1.00  0.00           H  
ATOM   4796 HG12 VAL   307     100.093  51.318  77.119  1.00  0.00           H  
ATOM   4797 HG13 VAL   307      98.579  51.576  76.168  1.00  0.00           H  
ATOM   4798 HG21 VAL   307      98.864  52.365  79.526  1.00  0.00           H  
ATOM   4799 HG22 VAL   307      98.547  50.649  80.115  1.00  0.00           H  
ATOM   4800 HG23 VAL   307     100.036  51.033  79.280  1.00  0.00           H  
ATOM   4801  N   PHE   308      95.776  51.520  75.894  1.00  0.00           N  
ATOM   4802  CA  PHE   308      94.943  51.254  74.716  1.00  0.00           C  
ATOM   4803  C   PHE   308      95.643  51.488  73.453  1.00  0.00           C  
ATOM   4804  O   PHE   308      96.346  52.492  73.262  1.00  0.00           O  
ATOM   4805  CB  PHE   308      93.614  52.159  74.668  1.00  0.00           C  
ATOM   4806  CG  PHE   308      92.585  51.888  75.735  1.00  0.00           C  
ATOM   4807  CD1 PHE   308      91.617  50.887  75.555  1.00  0.00           C  
ATOM   4808  CD2 PHE   308      92.732  52.489  77.001  1.00  0.00           C  
ATOM   4809  CE1 PHE   308      90.858  50.468  76.730  1.00  0.00           C  
ATOM   4810  CE2 PHE   308      91.895  52.152  78.051  1.00  0.00           C  
ATOM   4811  CZ  PHE   308      91.004  51.138  77.916  1.00  0.00           C  
ATOM   4812  H   PHE   308      96.100  52.471  76.001  1.00  0.00           H  
ATOM   4813  HA  PHE   308      94.740  50.184  74.773  1.00  0.00           H  
ATOM   4814  HB2 PHE   308      93.946  53.193  74.574  1.00  0.00           H  
ATOM   4815  HB3 PHE   308      93.114  51.960  73.720  1.00  0.00           H  
ATOM   4816  HD1 PHE   308      91.454  50.439  74.586  1.00  0.00           H  
ATOM   4817  HD2 PHE   308      93.448  53.278  77.177  1.00  0.00           H  
ATOM   4818  HE1 PHE   308      90.136  49.675  76.603  1.00  0.00           H  
ATOM   4819  HE2 PHE   308      92.142  52.700  78.948  1.00  0.00           H  
ATOM   4820  HZ  PHE   308      90.424  50.812  78.767  1.00  0.00           H  
ATOM   4821  N   VAL   309      95.394  50.603  72.504  1.00  0.00           N  
ATOM   4822  CA  VAL   309      96.094  50.633  71.189  1.00  0.00           C  
ATOM   4823  C   VAL   309      95.086  50.283  70.073  1.00  0.00           C  
ATOM   4824  O   VAL   309      94.036  49.589  70.278  1.00  0.00           O  
ATOM   4825  CB  VAL   309      97.337  49.716  71.211  1.00  0.00           C  
ATOM   4826  CG1 VAL   309      98.477  50.149  72.160  1.00  0.00           C  
ATOM   4827  CG2 VAL   309      96.878  48.306  71.609  1.00  0.00           C  
ATOM   4828  H   VAL   309      94.765  49.849  72.741  1.00  0.00           H  
ATOM   4829  HA  VAL   309      96.486  51.630  70.992  1.00  0.00           H  
ATOM   4830  HB  VAL   309      97.655  49.675  70.169  1.00  0.00           H  
ATOM   4831 HG11 VAL   309      98.100  50.399  73.151  1.00  0.00           H  
ATOM   4832 HG12 VAL   309      99.251  49.387  72.063  1.00  0.00           H  
ATOM   4833 HG13 VAL   309      98.854  51.066  71.708  1.00  0.00           H  
ATOM   4834 HG21 VAL   309      96.578  48.302  72.657  1.00  0.00           H  
ATOM   4835 HG22 VAL   309      96.070  47.975  70.957  1.00  0.00           H  
ATOM   4836 HG23 VAL   309      97.743  47.654  71.494  1.00  0.00           H  
ATOM   4837  N   CYS   310      95.540  50.506  68.809  1.00  0.00           N  
ATOM   4838  CA  CYS   310      94.889  49.926  67.633  1.00  0.00           C  
ATOM   4839  C   CYS   310      95.712  48.804  67.045  1.00  0.00           C  
ATOM   4840  O   CYS   310      96.864  49.127  66.679  1.00  0.00           O  
ATOM   4841  CB  CYS   310      94.654  51.015  66.551  1.00  0.00           C  
ATOM   4842  SG  CYS   310      93.797  52.529  66.761  1.00  0.00           S  
ATOM   4843  H   CYS   310      96.348  51.111  68.769  1.00  0.00           H  
ATOM   4844  HA  CYS   310      93.892  49.549  67.864  1.00  0.00           H  
ATOM   4845  HB2 CYS   310      95.683  51.282  66.312  1.00  0.00           H  
ATOM   4846  HB3 CYS   310      94.314  50.557  65.622  1.00  0.00           H  
ATOM   4847  HG  CYS   310      93.454  52.669  65.477  1.00  0.00           H  
ATOM   4848  N   CYS   311      95.054  47.702  66.684  1.00  0.00           N  
ATOM   4849  CA  CYS   311      95.636  46.686  65.806  1.00  0.00           C  
ATOM   4850  C   CYS   311      95.250  46.969  64.366  1.00  0.00           C  
ATOM   4851  O   CYS   311      94.266  47.639  64.059  1.00  0.00           O  
ATOM   4852  CB  CYS   311      95.203  45.270  66.168  1.00  0.00           C  
ATOM   4853  SG  CYS   311      96.627  44.386  66.929  1.00  0.00           S  
ATOM   4854  H   CYS   311      94.070  47.634  66.899  1.00  0.00           H  
ATOM   4855  HA  CYS   311      96.725  46.687  65.856  1.00  0.00           H  
ATOM   4856  HB2 CYS   311      94.413  45.337  66.916  1.00  0.00           H  
ATOM   4857  HB3 CYS   311      94.773  44.822  65.272  1.00  0.00           H  
ATOM   4858  HG  CYS   311      96.621  45.022  68.104  1.00  0.00           H  
ATOM   4859  N   MET   312      96.034  46.500  63.378  1.00  0.00           N  
ATOM   4860  CA  MET   312      97.052  45.494  63.403  1.00  0.00           C  
ATOM   4861  C   MET   312      98.437  45.993  63.040  1.00  0.00           C  
ATOM   4862  O   MET   312      98.534  47.003  62.234  1.00  0.00           O  
ATOM   4863  CB  MET   312      96.675  44.218  62.558  1.00  0.00           C  
ATOM   4864  CG  MET   312      96.764  44.512  61.033  1.00  0.00           C  
ATOM   4865  SD  MET   312      96.224  43.101  60.080  1.00  0.00           S  
ATOM   4866  CE  MET   312      96.040  43.948  58.577  1.00  0.00           C  
ATOM   4867  H   MET   312      95.598  46.662  62.481  1.00  0.00           H  
ATOM   4868  HA  MET   312      97.165  45.057  64.395  1.00  0.00           H  
ATOM   4869  HB2 MET   312      97.308  43.355  62.767  1.00  0.00           H  
ATOM   4870  HB3 MET   312      95.632  43.974  62.761  1.00  0.00           H  
ATOM   4871  HG2 MET   312      96.163  45.409  60.884  1.00  0.00           H  
ATOM   4872  HG3 MET   312      97.823  44.664  60.824  1.00  0.00           H  
ATOM   4873  HE1 MET   312      95.029  44.347  58.500  1.00  0.00           H  
ATOM   4874  HE2 MET   312      96.777  44.746  58.479  1.00  0.00           H  
ATOM   4875  HE3 MET   312      96.224  43.308  57.713  1.00  0.00           H  
ATOM   4876  N   LYS   313      99.454  45.251  63.273  1.00  0.00           N  
ATOM   4877  CA  LYS   313     100.832  45.442  62.871  1.00  0.00           C  
ATOM   4878  C   LYS   313     101.079  45.314  61.281  1.00  0.00           C  
ATOM   4879  O   LYS   313     100.410  44.521  60.637  1.00  0.00           O  
ATOM   4880  CB  LYS   313     101.805  44.498  63.625  1.00  0.00           C  
ATOM   4881  CG  LYS   313     101.799  44.746  65.154  1.00  0.00           C  
ATOM   4882  CD  LYS   313     102.708  43.764  66.037  1.00  0.00           C  
ATOM   4883  CE  LYS   313     102.674  44.207  67.436  1.00  0.00           C  
ATOM   4884  NZ  LYS   313     103.366  43.394  68.466  1.00  0.00           N1+
ATOM   4885  H   LYS   313      99.342  44.440  63.865  1.00  0.00           H  
ATOM   4886  HA  LYS   313     100.974  46.500  63.089  1.00  0.00           H  
ATOM   4887  HB2 LYS   313     101.611  43.455  63.375  1.00  0.00           H  
ATOM   4888  HB3 LYS   313     102.852  44.623  63.348  1.00  0.00           H  
ATOM   4889  HG2 LYS   313     101.889  45.787  65.464  1.00  0.00           H  
ATOM   4890  HG3 LYS   313     100.802  44.582  65.563  1.00  0.00           H  
ATOM   4891  HD2 LYS   313     102.292  42.777  65.832  1.00  0.00           H  
ATOM   4892  HD3 LYS   313     103.734  43.760  65.671  1.00  0.00           H  
ATOM   4893  HE2 LYS   313     103.214  45.150  67.519  1.00  0.00           H  
ATOM   4894  HE3 LYS   313     101.639  44.355  67.747  1.00  0.00           H  
ATOM   4895  HZ1 LYS   313     103.324  43.763  69.405  1.00  0.00           H  
ATOM   4896  HZ2 LYS   313     103.217  42.397  68.536  1.00  0.00           H  
ATOM   4897  HZ3 LYS   313     104.365  43.454  68.330  1.00  0.00           H  
ATOM   4898  N   ASP   314     102.083  46.016  60.733  1.00  0.00           N  
ATOM   4899  CA  ASP   314     103.028  46.960  61.279  1.00  0.00           C  
ATOM   4900  C   ASP   314     102.418  48.265  61.833  1.00  0.00           C  
ATOM   4901  O   ASP   314     101.441  48.803  61.338  1.00  0.00           O  
ATOM   4902  CB  ASP   314     104.203  47.249  60.308  1.00  0.00           C  
ATOM   4903  CG  ASP   314     104.908  46.024  59.753  1.00  0.00           C  
ATOM   4904  OD1 ASP   314     105.075  45.032  60.402  1.00  0.00           O  
ATOM   4905  OD2 ASP   314     105.262  46.103  58.529  1.00  0.00           O1-
ATOM   4906  OXT ASP   314     102.933  48.676  62.884  1.00  0.00           O1-
ATOM   4907  H   ASP   314     102.206  45.836  59.747  1.00  0.00           H  
ATOM   4908  HA  ASP   314     103.605  46.414  62.026  1.00  0.00           H  
ATOM   4909  HB2 ASP   314     103.772  47.847  59.505  1.00  0.00           H  
ATOM   4910  HB3 ASP   314     104.993  47.822  60.795  1.00  0.00           H  
ATOM   4911  N   THR   315     104.125  46.740  81.839  1.00  0.00           N  
ATOM   4912  CA  THR   315     103.088  47.417  82.693  1.00  0.00           C  
ATOM   4913  C   THR   315     102.222  46.449  83.423  1.00  0.00           C  
ATOM   4914  O   THR   315     101.999  45.408  82.809  1.00  0.00           O  
ATOM   4915  CB  THR   315     102.285  48.437  81.897  1.00  0.00           C  
ATOM   4916  CG2 THR   315     101.617  47.749  80.675  1.00  0.00           C  
ATOM   4917  OG1 THR   315     101.382  49.017  82.699  1.00  0.00           O  
ATOM   4918  HA  THR   315     103.552  48.048  83.451  1.00  0.00           H  
ATOM   4919  HB  THR   315     102.866  49.285  81.535  1.00  0.00           H  
ATOM   4920  HG1 THR   315     101.736  49.554  83.412  1.00  0.00           H  
ATOM   4921 HG21 THR   315     101.093  48.540  80.138  1.00  0.00           H  
ATOM   4922 HG22 THR   315     102.346  47.394  79.948  1.00  0.00           H  
ATOM   4923 HG23 THR   315     101.012  46.912  81.023  1.00  0.00           H  
ATOM   4924  H1  THR   315     104.572  47.398  81.217  1.00  0.00           H  
ATOM   4925  H2  THR   315     103.609  46.070  81.286  1.00  0.00           H  
ATOM   4926  H3  THR   315     104.798  46.269  82.428  1.00  0.00           H  
ATOM   4927  N   ASN   316     101.710  46.823  84.632  1.00  0.00           N  
ATOM   4928  CA  ASN   316     100.861  45.872  85.326  1.00  0.00           C  
ATOM   4929  C   ASN   316      99.469  45.617  84.629  1.00  0.00           C  
ATOM   4930  O   ASN   316      98.956  44.513  84.907  1.00  0.00           O  
ATOM   4931  CB  ASN   316     100.695  46.119  86.781  1.00  0.00           C  
ATOM   4932  CG  ASN   316      99.851  47.500  86.967  1.00  0.00           C  
ATOM   4933  ND2 ASN   316     100.432  48.683  86.856  1.00  0.00           N  
ATOM   4934  OD1 ASN   316      98.614  47.427  87.127  1.00  0.00           O  
ATOM   4935  H   ASN   316     101.862  47.725  85.061  1.00  0.00           H  
ATOM   4936  HA  ASN   316     101.356  44.904  85.390  1.00  0.00           H  
ATOM   4937  HB2 ASN   316     100.053  45.352  87.215  1.00  0.00           H  
ATOM   4938  HB3 ASN   316     101.696  46.267  87.185  1.00  0.00           H
[truncated: 1,314,825 more chars]
