# Supplementary material for: Molecular Mechanism of Protein Arginine Deiminase 2: A Study Involving Multiple Microsecond Long Molecular Dynamics Simulations
Source: Biochemistry. 2022 Jun 23;61(13):1286–97. doi: 10.1021/acs.biochem.2c00158 (PMC9260958; doi:10.1021/acs.biochem.2c00158)
Supplement: Supplementary file 2 — bi2c00158_si_002.zip [file bi2c00158_si_002.zip › closest/ps3-09-100w-last-frame.pdb]

ATOM      1  N   ARG     1      48.695  78.627  96.353  1.00  0.00           N  
ATOM      2  CA  ARG     1      47.990  78.116  95.125  1.00  0.00           C  
ATOM      3  C   ARG     1      46.475  78.318  95.364  1.00  0.00           C  
ATOM      4  O   ARG     1      45.916  77.782  96.330  1.00  0.00           O  
ATOM      5  CB  ARG     1      48.313  76.657  94.772  1.00  0.00           C  
ATOM      6  CG  ARG     1      49.776  76.581  94.220  1.00  0.00           C  
ATOM      7  CD  ARG     1      50.327  75.276  93.665  1.00  0.00           C  
ATOM      8  NE  ARG     1      50.475  74.240  94.714  1.00  0.00           N  
ATOM      9  CZ  ARG     1      50.800  72.990  94.335  1.00  0.00           C  
ATOM     10  NH1 ARG     1      51.287  72.772  93.129  1.00  0.00           N1+
ATOM     11  NH2 ARG     1      50.684  71.985  95.130  1.00  0.00           N  
ATOM     12  HA  ARG     1      48.208  78.762  94.274  1.00  0.00           H  
ATOM     13  HB2 ARG     1      48.121  75.972  95.599  1.00  0.00           H  
ATOM     14  HB3 ARG     1      47.694  76.296  93.951  1.00  0.00           H  
ATOM     15  HG2 ARG     1      49.840  77.357  93.457  1.00  0.00           H  
ATOM     16  HG3 ARG     1      50.410  76.818  95.075  1.00  0.00           H  
ATOM     17  HD2 ARG     1      49.642  74.878  92.917  1.00  0.00           H  
ATOM     18  HD3 ARG     1      51.276  75.486  93.172  1.00  0.00           H  
ATOM     19  HE  ARG     1      50.285  74.452  95.683  1.00  0.00           H  
ATOM     20 HH11 ARG     1      51.312  73.460  92.391  1.00  0.00           H  
ATOM     21 HH12 ARG     1      51.601  71.822  92.989  1.00  0.00           H  
ATOM     22 HH21 ARG     1      50.949  71.079  94.772  1.00  0.00           H  
ATOM     23 HH22 ARG     1      50.400  72.076  96.095  1.00  0.00           H  
ATOM     24  H1  ARG     1      48.288  78.215  97.181  1.00  0.00           H  
ATOM     25  H2  ARG     1      48.628  79.628  96.466  1.00  0.00           H  
ATOM     26  H3  ARG     1      49.628  78.243  96.404  1.00  0.00           H  
ATOM     27  N   GLU     2      45.877  79.206  94.662  1.00  0.00           N  
ATOM     28  CA  GLU     2      44.582  79.857  94.883  1.00  0.00           C  
ATOM     29  C   GLU     2      43.745  79.878  93.617  1.00  0.00           C  
ATOM     30  O   GLU     2      44.226  79.843  92.516  1.00  0.00           O  
ATOM     31  CB  GLU     2      44.570  81.228  95.490  1.00  0.00           C  
ATOM     32  CG  GLU     2      45.009  81.267  96.996  1.00  0.00           C  
ATOM     33  CD  GLU     2      46.517  81.036  97.191  1.00  0.00           C  
ATOM     34  OE1 GLU     2      46.889  80.653  98.287  1.00  0.00           O  
ATOM     35  OE2 GLU     2      47.414  81.226  96.383  1.00  0.00           O1-
ATOM     36  H   GLU     2      46.449  79.485  93.878  1.00  0.00           H  
ATOM     37  HA  GLU     2      44.187  79.151  95.614  1.00  0.00           H  
ATOM     38  HB2 GLU     2      45.245  81.867  94.921  1.00  0.00           H  
ATOM     39  HB3 GLU     2      43.529  81.546  95.436  1.00  0.00           H  
ATOM     40  HG2 GLU     2      44.758  82.253  97.387  1.00  0.00           H  
ATOM     41  HG3 GLU     2      44.505  80.494  97.575  1.00  0.00           H  
ATOM     42  N   ARG     3      42.372  80.053  93.667  1.00  0.00           N  
ATOM     43  CA  ARG     3      41.603  80.329  92.464  1.00  0.00           C  
ATOM     44  C   ARG     3      40.471  81.250  92.907  1.00  0.00           C  
ATOM     45  O   ARG     3      39.750  81.031  93.848  1.00  0.00           O  
ATOM     46  CB  ARG     3      41.012  79.048  91.913  1.00  0.00           C  
ATOM     47  CG  ARG     3      40.353  79.282  90.529  1.00  0.00           C  
ATOM     48  CD  ARG     3      39.111  78.445  90.292  1.00  0.00           C  
ATOM     49  NE  ARG     3      38.089  79.126  89.331  1.00  0.00           N  
ATOM     50  CZ  ARG     3      37.658  78.495  88.277  1.00  0.00           C  
ATOM     51  NH1 ARG     3      37.512  77.205  88.299  1.00  0.00           N1+
ATOM     52  NH2 ARG     3      37.437  79.148  87.170  1.00  0.00           N  
ATOM     53  H   ARG     3      41.978  80.128  94.594  1.00  0.00           H  
ATOM     54  HA  ARG     3      42.259  80.759  91.707  1.00  0.00           H  
ATOM     55  HB2 ARG     3      41.893  78.406  91.903  1.00  0.00           H  
ATOM     56  HB3 ARG     3      40.296  78.557  92.573  1.00  0.00           H  
ATOM     57  HG2 ARG     3      40.142  80.344  90.398  1.00  0.00           H  
ATOM     58  HG3 ARG     3      41.096  79.145  89.743  1.00  0.00           H  
ATOM     59  HD2 ARG     3      39.405  77.499  89.837  1.00  0.00           H  
ATOM     60  HD3 ARG     3      38.625  78.138  91.218  1.00  0.00           H  
ATOM     61  HE  ARG     3      38.035  80.130  89.429  1.00  0.00           H  
ATOM     62 HH11 ARG     3      37.853  76.717  89.115  1.00  0.00           H  
ATOM     63 HH12 ARG     3      37.379  76.726  87.420  1.00  0.00           H  
ATOM     64 HH21 ARG     3      37.498  80.150  87.280  1.00  0.00           H  
ATOM     65 HH22 ARG     3      36.982  78.594  86.460  1.00  0.00           H  
ATOM     66  N   THR     4      40.349  82.388  92.151  1.00  0.00           N  
ATOM     67  CA  THR     4      39.020  83.010  92.094  1.00  0.00           C  
ATOM     68  C   THR     4      37.870  82.276  91.456  1.00  0.00           C  
ATOM     69  O   THR     4      37.954  81.701  90.390  1.00  0.00           O  
ATOM     70  CB  THR     4      39.182  84.403  91.587  1.00  0.00           C  
ATOM     71  CG2 THR     4      37.990  85.327  91.681  1.00  0.00           C  
ATOM     72  OG1 THR     4      40.153  85.034  92.337  1.00  0.00           O  
ATOM     73  H   THR     4      41.095  82.621  91.510  1.00  0.00           H  
ATOM     74  HA  THR     4      38.650  83.053  93.119  1.00  0.00           H  
ATOM     75  HB  THR     4      39.516  84.369  90.550  1.00  0.00           H  
ATOM     76  HG1 THR     4      40.983  84.655  92.036  1.00  0.00           H  
ATOM     77 HG21 THR     4      37.478  85.299  92.642  1.00  0.00           H  
ATOM     78 HG22 THR     4      38.360  86.309  91.386  1.00  0.00           H  
ATOM     79 HG23 THR     4      37.197  85.141  90.957  1.00  0.00           H  
ATOM     80  N   VAL     5      36.776  82.268  92.192  1.00  0.00           N  
ATOM     81  CA  VAL     5      35.498  81.662  91.649  1.00  0.00           C  
ATOM     82  C   VAL     5      34.271  82.454  92.066  1.00  0.00           C  
ATOM     83  O   VAL     5      34.134  82.774  93.271  1.00  0.00           O  
ATOM     84  CB  VAL     5      35.594  80.187  92.127  1.00  0.00           C  
ATOM     85  CG1 VAL     5      35.430  79.938  93.651  1.00  0.00           C  
ATOM     86  CG2 VAL     5      34.649  79.177  91.480  1.00  0.00           C  
ATOM     87  H   VAL     5      36.761  82.815  93.041  1.00  0.00           H  
ATOM     88  HA  VAL     5      35.487  81.660  90.559  1.00  0.00           H  
ATOM     89  HB  VAL     5      36.594  79.800  91.928  1.00  0.00           H  
ATOM     90 HG11 VAL     5      34.473  80.338  93.987  1.00  0.00           H  
ATOM     91 HG12 VAL     5      35.536  78.888  93.923  1.00  0.00           H  
ATOM     92 HG13 VAL     5      36.122  80.555  94.224  1.00  0.00           H  
ATOM     93 HG21 VAL     5      33.619  79.458  91.696  1.00  0.00           H  
ATOM     94 HG22 VAL     5      34.734  79.306  90.401  1.00  0.00           H  
ATOM     95 HG23 VAL     5      34.874  78.146  91.752  1.00  0.00           H  
ATOM     96  N   ARG     6      33.418  82.818  91.118  1.00  0.00           N  
ATOM     97  CA  ARG     6      32.122  83.465  91.477  1.00  0.00           C  
ATOM     98  C   ARG     6      31.045  82.470  91.959  1.00  0.00           C  
ATOM     99  O   ARG     6      30.984  81.376  91.390  1.00  0.00           O  
ATOM    100  CB  ARG     6      31.593  84.284  90.220  1.00  0.00           C  
ATOM    101  CG  ARG     6      32.600  85.244  89.624  1.00  0.00           C  
ATOM    102  CD  ARG     6      33.263  86.259  90.602  1.00  0.00           C  
ATOM    103  NE  ARG     6      34.087  87.262  89.910  1.00  0.00           N  
ATOM    104  CZ  ARG     6      34.368  88.472  90.338  1.00  0.00           C  
ATOM    105  NH1 ARG     6      33.890  88.944  91.401  1.00  0.00           N1+
ATOM    106  NH2 ARG     6      34.915  89.293  89.538  1.00  0.00           N  
ATOM    107  H   ARG     6      33.630  82.599  90.155  1.00  0.00           H  
ATOM    108  HA  ARG     6      32.272  84.174  92.291  1.00  0.00           H  
ATOM    109  HB2 ARG     6      31.322  83.639  89.384  1.00  0.00           H  
ATOM    110  HB3 ARG     6      30.688  84.859  90.413  1.00  0.00           H  
ATOM    111  HG2 ARG     6      33.396  84.655  89.168  1.00  0.00           H  
ATOM    112  HG3 ARG     6      32.066  85.874  88.912  1.00  0.00           H  
ATOM    113  HD2 ARG     6      32.484  86.707  91.219  1.00  0.00           H  
ATOM    114  HD3 ARG     6      33.789  85.612  91.303  1.00  0.00           H  
ATOM    115  HE  ARG     6      34.609  86.998  89.087  1.00  0.00           H  
ATOM    116 HH11 ARG     6      33.323  88.376  92.014  1.00  0.00           H  
ATOM    117 HH12 ARG     6      33.954  89.938  91.569  1.00  0.00           H  
ATOM    118 HH21 ARG     6      35.292  88.900  88.688  1.00  0.00           H  
ATOM    119 HH22 ARG     6      34.787  90.269  89.764  1.00  0.00           H  
ATOM    120  N   LEU     7      30.180  82.845  92.846  1.00  0.00           N  
ATOM    121  CA  LEU     7      28.896  82.163  93.099  1.00  0.00           C  
ATOM    122  C   LEU     7      27.945  82.370  91.900  1.00  0.00           C  
ATOM    123  O   LEU     7      28.083  83.416  91.243  1.00  0.00           O  
ATOM    124  CB  LEU     7      28.177  82.654  94.344  1.00  0.00           C  
ATOM    125  CG  LEU     7      29.062  82.360  95.598  1.00  0.00           C  
ATOM    126  CD1 LEU     7      28.520  83.213  96.702  1.00  0.00           C  
ATOM    127  CD2 LEU     7      28.923  80.950  96.177  1.00  0.00           C  
ATOM    128  H   LEU     7      30.209  83.795  93.189  1.00  0.00           H  
ATOM    129  HA  LEU     7      28.993  81.078  93.145  1.00  0.00           H  
ATOM    130  HB2 LEU     7      27.971  83.723  94.307  1.00  0.00           H  
ATOM    131  HB3 LEU     7      27.259  82.081  94.478  1.00  0.00           H  
ATOM    132  HG  LEU     7      30.105  82.637  95.447  1.00  0.00           H  
ATOM    133 HD11 LEU     7      28.459  84.263  96.416  1.00  0.00           H  
ATOM    134 HD12 LEU     7      27.479  82.909  96.808  1.00  0.00           H  
ATOM    135 HD13 LEU     7      29.128  83.223  97.607  1.00  0.00           H  
ATOM    136 HD21 LEU     7      29.464  80.350  95.446  1.00  0.00           H  
ATOM    137 HD22 LEU     7      29.299  80.890  97.198  1.00  0.00           H  
ATOM    138 HD23 LEU     7      27.908  80.552  96.191  1.00  0.00           H  
ATOM    139  N   GLN     8      26.959  81.508  91.708  1.00  0.00           N  
ATOM    140  CA  GLN     8      26.043  81.608  90.602  1.00  0.00           C  
ATOM    141  C   GLN     8      24.656  81.095  91.101  1.00  0.00           C  
ATOM    142  O   GLN     8      24.506  80.398  92.086  1.00  0.00           O  
ATOM    143  CB  GLN     8      26.539  80.662  89.485  1.00  0.00           C  
ATOM    144  CG  GLN     8      27.970  80.760  89.017  1.00  0.00           C  
ATOM    145  CD  GLN     8      28.274  82.066  88.102  1.00  0.00           C  
ATOM    146  NE2 GLN     8      29.477  82.093  87.612  1.00  0.00           N  
ATOM    147  OE1 GLN     8      27.433  82.934  87.809  1.00  0.00           O  
ATOM    148  H   GLN     8      26.852  80.819  92.438  1.00  0.00           H  
ATOM    149  HA  GLN     8      25.942  82.678  90.422  1.00  0.00           H  
ATOM    150  HB2 GLN     8      26.491  79.644  89.870  1.00  0.00           H  
ATOM    151  HB3 GLN     8      25.909  80.879  88.622  1.00  0.00           H  
ATOM    152  HG2 GLN     8      28.664  80.949  89.836  1.00  0.00           H  
ATOM    153  HG3 GLN     8      28.319  79.826  88.578  1.00  0.00           H  
ATOM    154 HE21 GLN     8      29.668  82.828  86.946  1.00  0.00           H  
ATOM    155 HE22 GLN     8      30.019  81.257  87.782  1.00  0.00           H  
ATOM    156  N   TYR     9      23.599  81.337  90.275  1.00  0.00           N  
ATOM    157  CA  TYR     9      22.279  80.676  90.549  1.00  0.00           C  
ATOM    158  C   TYR     9      22.089  79.427  89.746  1.00  0.00           C  
ATOM    159  O   TYR     9      21.067  78.842  89.867  1.00  0.00           O  
ATOM    160  CB  TYR     9      21.180  81.726  90.236  1.00  0.00           C  
ATOM    161  CG  TYR     9      21.156  83.024  90.994  1.00  0.00           C  
ATOM    162  CD1 TYR     9      20.357  83.111  92.188  1.00  0.00           C  
ATOM    163  CD2 TYR     9      21.888  84.128  90.478  1.00  0.00           C  
ATOM    164  CE1 TYR     9      20.346  84.289  92.902  1.00  0.00           C  
ATOM    165  CE2 TYR     9      21.900  85.315  91.227  1.00  0.00           C  
ATOM    166  CZ  TYR     9      21.105  85.389  92.383  1.00  0.00           C  
ATOM    167  OH  TYR     9      21.254  86.554  93.096  1.00  0.00           O  
ATOM    168  H   TYR     9      23.670  81.885  89.429  1.00  0.00           H  
ATOM    169  HA  TYR     9      22.227  80.625  91.637  1.00  0.00           H  
ATOM    170  HB2 TYR     9      21.250  82.042  89.196  1.00  0.00           H  
ATOM    171  HB3 TYR     9      20.214  81.253  90.410  1.00  0.00           H  
ATOM    172  HD1 TYR     9      19.784  82.300  92.613  1.00  0.00           H  
ATOM    173  HD2 TYR     9      22.474  84.036  89.576  1.00  0.00           H  
ATOM    174  HE1 TYR     9      19.666  84.447  93.726  1.00  0.00           H  
ATOM    175  HE2 TYR     9      22.562  86.127  90.965  1.00  0.00           H  
ATOM    176  HH  TYR     9      22.151  86.850  93.269  1.00  0.00           H  
ATOM    177  N   GLY    10      23.031  78.980  88.952  1.00  0.00           N  
ATOM    178  CA  GLY    10      22.779  77.825  88.070  1.00  0.00           C  
ATOM    179  C   GLY    10      23.259  76.567  88.755  1.00  0.00           C  
ATOM    180  O   GLY    10      24.362  76.601  89.318  1.00  0.00           O  
ATOM    181  H   GLY    10      23.872  79.534  88.878  1.00  0.00           H  
ATOM    182  HA2 GLY    10      21.700  77.670  88.058  1.00  0.00           H  
ATOM    183  HA3 GLY    10      23.090  78.081  87.057  1.00  0.00           H  
ATOM    184  N   SER    11      22.397  75.531  88.864  1.00  0.00           N  
ATOM    185  CA  SER    11      22.426  74.337  89.839  1.00  0.00           C  
ATOM    186  C   SER    11      23.145  73.197  89.147  1.00  0.00           C  
ATOM    187  O   SER    11      23.674  72.305  89.794  1.00  0.00           O  
ATOM    188  CB  SER    11      21.112  73.971  90.422  1.00  0.00           C  
ATOM    189  OG  SER    11      20.539  75.040  91.083  1.00  0.00           O  
ATOM    190  H   SER    11      21.524  75.564  88.359  1.00  0.00           H  
ATOM    191  HA  SER    11      23.076  74.630  90.663  1.00  0.00           H  
ATOM    192  HB2 SER    11      20.364  73.609  89.717  1.00  0.00           H  
ATOM    193  HB3 SER    11      21.346  73.072  90.992  1.00  0.00           H  
ATOM    194  HG  SER    11      20.296  75.682  90.412  1.00  0.00           H  
ATOM    195  N   ALA    12      22.998  73.162  87.829  1.00  0.00           N  
ATOM    196  CA  ALA    12      23.682  72.202  86.924  1.00  0.00           C  
ATOM    197  C   ALA    12      25.231  72.421  87.016  1.00  0.00           C  
ATOM    198  O   ALA    12      25.956  71.454  86.705  1.00  0.00           O  
ATOM    199  CB  ALA    12      23.117  72.350  85.526  1.00  0.00           C  
ATOM    200  H   ALA    12      22.479  73.909  87.392  1.00  0.00           H  
ATOM    201  HA  ALA    12      23.494  71.193  87.290  1.00  0.00           H  
ATOM    202  HB1 ALA    12      22.129  71.889  85.504  1.00  0.00           H  
ATOM    203  HB2 ALA    12      23.095  73.404  85.250  1.00  0.00           H  
ATOM    204  HB3 ALA    12      23.735  71.879  84.762  1.00  0.00           H  
ATOM    205  N   VAL    13      25.705  73.634  87.382  1.00  0.00           N  
ATOM    206  CA  VAL    13      27.072  74.130  87.472  1.00  0.00           C  
ATOM    207  C   VAL    13      27.893  73.582  88.671  1.00  0.00           C  
ATOM    208  O   VAL    13      27.364  73.633  89.788  1.00  0.00           O  
ATOM    209  CB  VAL    13      26.977  75.674  87.512  1.00  0.00           C  
ATOM    210  CG1 VAL    13      28.262  76.439  87.853  1.00  0.00           C  
ATOM    211  CG2 VAL    13      26.657  76.150  86.096  1.00  0.00           C  
ATOM    212  H   VAL    13      25.022  74.349  87.588  1.00  0.00           H  
ATOM    213  HA  VAL    13      27.612  73.767  86.598  1.00  0.00           H  
ATOM    214  HB  VAL    13      26.307  75.984  88.314  1.00  0.00           H  
ATOM    215 HG11 VAL    13      27.989  77.488  87.971  1.00  0.00           H  
ATOM    216 HG12 VAL    13      28.577  76.173  88.862  1.00  0.00           H  
ATOM    217 HG13 VAL    13      29.128  76.309  87.204  1.00  0.00           H  
ATOM    218 HG21 VAL    13      27.581  76.232  85.524  1.00  0.00           H  
ATOM    219 HG22 VAL    13      25.809  75.603  85.684  1.00  0.00           H  
ATOM    220 HG23 VAL    13      26.341  77.185  86.223  1.00  0.00           H  
ATOM    221  N   GLU    14      29.137  73.172  88.440  1.00  0.00           N  
ATOM    222  CA  GLU    14      29.978  72.569  89.566  1.00  0.00           C  
ATOM    223  C   GLU    14      31.475  72.982  89.409  1.00  0.00           C  
ATOM    224  O   GLU    14      31.933  72.876  88.255  1.00  0.00           O  
ATOM    225  CB  GLU    14      29.898  71.058  89.653  1.00  0.00           C  
ATOM    226  CG  GLU    14      30.016  70.314  88.291  1.00  0.00           C  
ATOM    227  CD  GLU    14      29.844  68.801  88.407  1.00  0.00           C  
ATOM    228  OE1 GLU    14      30.081  68.081  87.396  1.00  0.00           O  
ATOM    229  OE2 GLU    14      29.641  68.158  89.492  1.00  0.00           O1-
ATOM    230  H   GLU    14      29.609  73.251  87.550  1.00  0.00           H  
ATOM    231  HA  GLU    14      29.676  72.928  90.551  1.00  0.00           H  
ATOM    232  HB2 GLU    14      30.596  70.705  90.413  1.00  0.00           H  
ATOM    233  HB3 GLU    14      28.939  70.821  90.113  1.00  0.00           H  
ATOM    234  HG2 GLU    14      29.302  70.672  87.549  1.00  0.00           H  
ATOM    235  HG3 GLU    14      30.994  70.414  87.820  1.00  0.00           H  
ATOM    236  N   ALA    15      32.281  73.310  90.487  1.00  0.00           N  
ATOM    237  CA  ALA    15      33.706  73.527  90.434  1.00  0.00           C  
ATOM    238  C   ALA    15      34.438  72.341  91.118  1.00  0.00           C  
ATOM    239  O   ALA    15      33.920  71.707  92.066  1.00  0.00           O  
ATOM    240  CB  ALA    15      34.080  74.878  90.977  1.00  0.00           C  
ATOM    241  H   ALA    15      31.960  73.261  91.443  1.00  0.00           H  
ATOM    242  HA  ALA    15      33.950  73.548  89.372  1.00  0.00           H  
ATOM    243  HB1 ALA    15      33.894  75.088  92.030  1.00  0.00           H  
ATOM    244  HB2 ALA    15      35.169  74.899  90.981  1.00  0.00           H  
ATOM    245  HB3 ALA    15      33.637  75.744  90.486  1.00  0.00           H  
ATOM    246  N   VAL    16      35.721  72.186  90.637  1.00  0.00           N  
ATOM    247  CA  VAL    16      36.733  71.277  91.220  1.00  0.00           C  
ATOM    248  C   VAL    16      37.470  71.952  92.389  1.00  0.00           C  
ATOM    249  O   VAL    16      37.781  73.096  92.362  1.00  0.00           O  
ATOM    250  CB  VAL    16      37.701  70.780  90.106  1.00  0.00           C  
ATOM    251  CG1 VAL    16      38.895  71.659  89.709  1.00  0.00           C  
ATOM    252  CG2 VAL    16      38.324  69.511  90.515  1.00  0.00           C  
ATOM    253  H   VAL    16      36.124  72.833  89.973  1.00  0.00           H  
ATOM    254  HA  VAL    16      36.277  70.401  91.682  1.00  0.00           H  
ATOM    255  HB  VAL    16      37.042  70.597  89.256  1.00  0.00           H  
ATOM    256 HG11 VAL    16      39.289  71.211  88.797  1.00  0.00           H  
ATOM    257 HG12 VAL    16      38.525  72.669  89.527  1.00  0.00           H  
ATOM    258 HG13 VAL    16      39.718  71.671  90.424  1.00  0.00           H  
ATOM    259 HG21 VAL    16      39.086  69.234  89.787  1.00  0.00           H  
ATOM    260 HG22 VAL    16      38.915  69.598  91.427  1.00  0.00           H  
ATOM    261 HG23 VAL    16      37.533  68.777  90.670  1.00  0.00           H  
ATOM    262  N   TYR    17      37.775  71.185  93.452  1.00  0.00           N  
ATOM    263  CA  TYR    17      38.780  71.675  94.473  1.00  0.00           C  
ATOM    264  C   TYR    17      39.902  70.624  94.669  1.00  0.00           C  
ATOM    265  O   TYR    17      39.642  69.433  94.855  1.00  0.00           O  
ATOM    266  CB  TYR    17      38.042  71.764  95.792  1.00  0.00           C  
ATOM    267  CG  TYR    17      38.982  72.073  96.934  1.00  0.00           C  
ATOM    268  CD1 TYR    17      39.180  71.176  97.989  1.00  0.00           C  
ATOM    269  CD2 TYR    17      39.555  73.314  97.038  1.00  0.00           C  
ATOM    270  CE1 TYR    17      40.014  71.437  99.142  1.00  0.00           C  
ATOM    271  CE2 TYR    17      40.350  73.609  98.184  1.00  0.00           C  
ATOM    272  CZ  TYR    17      40.625  72.681  99.200  1.00  0.00           C  
ATOM    273  OH  TYR    17      41.420  73.053 100.215  1.00  0.00           O  
ATOM    274  H   TYR    17      37.291  70.312  93.607  1.00  0.00           H  
ATOM    275  HA  TYR    17      39.197  72.656  94.245  1.00  0.00           H  
ATOM    276  HB2 TYR    17      37.242  72.503  95.749  1.00  0.00           H  
ATOM    277  HB3 TYR    17      37.504  70.841  96.011  1.00  0.00           H  
ATOM    278  HD1 TYR    17      38.747  70.192  97.884  1.00  0.00           H  
ATOM    279  HD2 TYR    17      39.274  74.013  96.264  1.00  0.00           H  
ATOM    280  HE1 TYR    17      39.972  70.753  99.977  1.00  0.00           H  
ATOM    281  HE2 TYR    17      40.788  74.595  98.238  1.00  0.00           H  
ATOM    282  HH  TYR    17      41.856  73.861  99.934  1.00  0.00           H  
ATOM    283  N   VAL    18      41.169  71.077  94.756  1.00  0.00           N  
ATOM    284  CA  VAL    18      42.387  70.384  95.211  1.00  0.00           C  
ATOM    285  C   VAL    18      42.709  70.714  96.635  1.00  0.00           C  
ATOM    286  O   VAL    18      43.018  71.880  96.970  1.00  0.00           O  
ATOM    287  CB  VAL    18      43.585  70.539  94.259  1.00  0.00           C  
ATOM    288  CG1 VAL    18      44.866  69.833  94.767  1.00  0.00           C  
ATOM    289  CG2 VAL    18      43.209  70.022  92.918  1.00  0.00           C  
ATOM    290  H   VAL    18      41.222  72.057  94.514  1.00  0.00           H  
ATOM    291  HA  VAL    18      42.211  69.309  95.174  1.00  0.00           H  
ATOM    292  HB  VAL    18      43.743  71.612  94.155  1.00  0.00           H  
ATOM    293 HG11 VAL    18      45.710  69.897  94.080  1.00  0.00           H  
ATOM    294 HG12 VAL    18      45.164  70.255  95.726  1.00  0.00           H  
ATOM    295 HG13 VAL    18      44.617  68.807  95.039  1.00  0.00           H  
ATOM    296 HG21 VAL    18      44.053  70.299  92.287  1.00  0.00           H  
ATOM    297 HG22 VAL    18      43.070  68.942  92.972  1.00  0.00           H  
ATOM    298 HG23 VAL    18      42.245  70.410  92.587  1.00  0.00           H  
ATOM    299  N   LEU    19      42.798  69.700  97.530  1.00  0.00           N  
ATOM    300  CA  LEU    19      43.251  69.774  98.930  1.00  0.00           C  
ATOM    301  C   LEU    19      44.684  70.432  98.917  1.00  0.00           C  
ATOM    302  O   LEU    19      45.549  70.059  98.151  1.00  0.00           O  
ATOM    303  CB  LEU    19      43.468  68.313  99.449  1.00  0.00           C  
ATOM    304  CG  LEU    19      42.280  67.663 100.196  1.00  0.00           C  
ATOM    305  CD1 LEU    19      41.000  67.663  99.330  1.00  0.00           C  
ATOM    306  CD2 LEU    19      42.779  66.240 100.638  1.00  0.00           C  
ATOM    307  H   LEU    19      42.611  68.777  97.163  1.00  0.00           H  
ATOM    308  HA  LEU    19      42.557  70.389  99.503  1.00  0.00           H  
ATOM    309  HB2 LEU    19      43.921  67.719  98.655  1.00  0.00           H  
ATOM    310  HB3 LEU    19      44.312  68.316 100.139  1.00  0.00           H  
ATOM    311  HG  LEU    19      42.023  68.135 101.143  1.00  0.00           H  
ATOM    312 HD11 LEU    19      40.717  68.677  99.047  1.00  0.00           H  
ATOM    313 HD12 LEU    19      41.056  67.071  98.417  1.00  0.00           H  
ATOM    314 HD13 LEU    19      40.198  67.187  99.893  1.00  0.00           H  
ATOM    315 HD21 LEU    19      42.830  65.557  99.790  1.00  0.00           H  
ATOM    316 HD22 LEU    19      43.728  66.393 101.153  1.00  0.00           H  
ATOM    317 HD23 LEU    19      42.103  65.851 101.400  1.00  0.00           H  
ATOM    318  N   GLY    20      44.933  71.219  99.858  1.00  0.00           N  
ATOM    319  CA  GLY    20      46.106  72.058 100.047  1.00  0.00           C  
ATOM    320  C   GLY    20      46.101  73.432  99.345  1.00  0.00           C  
ATOM    321  O   GLY    20      47.154  74.172  99.373  1.00  0.00           O  
ATOM    322  H   GLY    20      44.275  71.218 100.624  1.00  0.00           H  
ATOM    323  HA2 GLY    20      46.264  72.178 101.119  1.00  0.00           H  
ATOM    324  HA3 GLY    20      47.002  71.501  99.772  1.00  0.00           H  
ATOM    325  N   THR    21      44.959  73.819  98.824  1.00  0.00           N  
ATOM    326  CA  THR    21      44.764  75.083  98.119  1.00  0.00           C  
ATOM    327  C   THR    21      43.638  75.875  98.710  1.00  0.00           C  
ATOM    328  O   THR    21      42.837  75.305  99.463  1.00  0.00           O  
ATOM    329  CB  THR    21      44.530  74.832  96.557  1.00  0.00           C  
ATOM    330  CG2 THR    21      45.374  73.711  95.945  1.00  0.00           C  
ATOM    331  OG1 THR    21      43.137  74.536  96.350  1.00  0.00           O  
ATOM    332  H   THR    21      44.180  73.184  98.931  1.00  0.00           H  
ATOM    333  HA  THR    21      45.636  75.733  98.186  1.00  0.00           H  
ATOM    334  HB  THR    21      44.771  75.725  95.980  1.00  0.00           H  
ATOM    335  HG1 THR    21      42.996  73.733  96.858  1.00  0.00           H  
ATOM    336 HG21 THR    21      45.292  72.714  96.378  1.00  0.00           H  
ATOM    337 HG22 THR    21      45.024  73.531  94.928  1.00  0.00           H  
ATOM    338 HG23 THR    21      46.449  73.887  95.930  1.00  0.00           H  
ATOM    339  N   TYR    22      43.492  77.159  98.421  1.00  0.00           N  
ATOM    340  CA  TYR    22      42.307  77.988  98.754  1.00  0.00           C  
ATOM    341  C   TYR    22      41.580  78.617  97.539  1.00  0.00           C  
ATOM    342  O   TYR    22      42.168  79.385  96.754  1.00  0.00           O  
ATOM    343  CB  TYR    22      42.772  79.037  99.767  1.00  0.00           C  
ATOM    344  CG  TYR    22      43.444  78.652 101.060  1.00  0.00           C  
ATOM    345  CD1 TYR    22      44.667  79.217 101.335  1.00  0.00           C  
ATOM    346  CD2 TYR    22      42.791  77.895 102.100  1.00  0.00           C  
ATOM    347  CE1 TYR    22      45.302  79.103 102.576  1.00  0.00           C  
ATOM    348  CE2 TYR    22      43.405  77.775 103.316  1.00  0.00           C  
ATOM    349  CZ  TYR    22      44.620  78.373 103.545  1.00  0.00           C  
ATOM    350  OH  TYR    22      45.204  78.281 104.704  1.00  0.00           O  
ATOM    351  H   TYR    22      44.255  77.575  97.907  1.00  0.00           H  
ATOM    352  HA  TYR    22      41.630  77.320  99.286  1.00  0.00           H  
ATOM    353  HB2 TYR    22      43.282  79.848  99.247  1.00  0.00           H  
ATOM    354  HB3 TYR    22      41.928  79.644 100.095  1.00  0.00           H  
ATOM    355  HD1 TYR    22      45.151  79.868 100.623  1.00  0.00           H  
ATOM    356  HD2 TYR    22      41.832  77.429 101.928  1.00  0.00           H  
ATOM    357  HE1 TYR    22      46.261  79.587 102.692  1.00  0.00           H  
ATOM    358  HE2 TYR    22      42.883  77.249 104.102  1.00  0.00           H  
ATOM    359  HH  TYR    22      45.715  79.046 104.979  1.00  0.00           H  
ATOM    360  N   LEU    23      40.262  78.366  97.463  1.00  0.00           N  
ATOM    361  CA  LEU    23      39.310  78.999  96.597  1.00  0.00           C  
ATOM    362  C   LEU    23      38.968  80.347  97.201  1.00  0.00           C  
ATOM    363  O   LEU    23      38.984  80.458  98.431  1.00  0.00           O  
ATOM    364  CB  LEU    23      38.122  78.060  96.277  1.00  0.00           C  
ATOM    365  CG  LEU    23      38.373  76.593  95.814  1.00  0.00           C  
ATOM    366  CD1 LEU    23      37.108  75.749  95.721  1.00  0.00           C  
ATOM    367  CD2 LEU    23      38.831  76.666  94.273  1.00  0.00           C  
ATOM    368  H   LEU    23      39.836  77.800  98.183  1.00  0.00           H  
ATOM    369  HA  LEU    23      39.802  79.114  95.630  1.00  0.00           H  
ATOM    370  HB2 LEU    23      37.447  77.907  97.119  1.00  0.00           H  
ATOM    371  HB3 LEU    23      37.436  78.587  95.614  1.00  0.00           H  
ATOM    372  HG  LEU    23      39.084  76.157  96.515  1.00  0.00           H  
ATOM    373 HD11 LEU    23      37.273  74.793  95.224  1.00  0.00           H  
ATOM    374 HD12 LEU    23      36.690  75.487  96.693  1.00  0.00           H  
ATOM    375 HD13 LEU    23      36.318  76.311  95.223  1.00  0.00           H  
ATOM    376 HD21 LEU    23      38.942  75.605  94.047  1.00  0.00           H  
ATOM    377 HD22 LEU    23      38.061  77.151  93.674  1.00  0.00           H  
ATOM    378 HD23 LEU    23      39.811  77.135  94.187  1.00  0.00           H  
ATOM    379  N   TRP    24      38.822  81.422  96.380  1.00  0.00           N  
ATOM    380  CA  TRP    24      38.476  82.767  96.899  1.00  0.00           C  
ATOM    381  C   TRP    24      37.178  83.160  96.204  1.00  0.00           C  
ATOM    382  O   TRP    24      37.021  82.942  95.007  1.00  0.00           O  
ATOM    383  CB  TRP    24      39.593  83.737  96.770  1.00  0.00           C  
ATOM    384  CG  TRP    24      40.623  83.518  97.911  1.00  0.00           C  
ATOM    385  CD1 TRP    24      41.805  82.831  97.926  1.00  0.00           C  
ATOM    386  CD2 TRP    24      40.508  84.086  99.234  1.00  0.00           C  
ATOM    387  CE2 TRP    24      41.725  83.818  99.981  1.00  0.00           C  
ATOM    388  CE3 TRP    24      39.586  84.987  99.891  1.00  0.00           C  
ATOM    389  NE1 TRP    24      42.435  82.978  99.146  1.00  0.00           N  
ATOM    390  CZ2 TRP    24      42.060  84.321 101.232  1.00  0.00           C  
ATOM    391  CZ3 TRP    24      39.890  85.452 101.196  1.00  0.00           C  
ATOM    392  CH2 TRP    24      41.101  85.178 101.849  1.00  0.00           C  
ATOM    393  H   TRP    24      38.850  81.203  95.394  1.00  0.00           H  
ATOM    394  HA  TRP    24      38.247  82.604  97.952  1.00  0.00           H  
ATOM    395  HB2 TRP    24      40.190  83.592  95.870  1.00  0.00           H  
ATOM    396  HB3 TRP    24      39.234  84.754  96.931  1.00  0.00           H  
ATOM    397  HD1 TRP    24      42.165  82.268  97.078  1.00  0.00           H  
ATOM    398  HE1 TRP    24      43.297  82.488  99.339  1.00  0.00           H  
ATOM    399  HE3 TRP    24      38.640  85.248  99.441  1.00  0.00           H  
ATOM    400  HZ2 TRP    24      43.023  84.040 101.633  1.00  0.00           H  
ATOM    401  HZ3 TRP    24      39.292  86.199 101.696  1.00  0.00           H  
ATOM    402  HH2 TRP    24      41.284  85.601 102.826  1.00  0.00           H  
ATOM    403  N   THR    25      36.190  83.764  96.937  1.00  0.00           N  
ATOM    404  CA  THR    25      34.901  84.247  96.338  1.00  0.00           C  
ATOM    405  C   THR    25      34.418  85.613  96.870  1.00  0.00           C  
ATOM    406  O   THR    25      34.882  86.148  97.908  1.00  0.00           O  
ATOM    407  CB  THR    25      33.798  83.094  96.458  1.00  0.00           C  
ATOM    408  CG2 THR    25      33.069  83.272  97.881  1.00  0.00           C  
ATOM    409  OG1 THR    25      32.898  83.339  95.482  1.00  0.00           O  
ATOM    410  H   THR    25      36.473  84.108  97.844  1.00  0.00           H  
ATOM    411  HA  THR    25      35.084  84.406  95.275  1.00  0.00           H  
ATOM    412  HB  THR    25      34.312  82.136  96.388  1.00  0.00           H  
ATOM    413  HG1 THR    25      33.296  82.883  94.736  1.00  0.00           H  
ATOM    414 HG21 THR    25      32.267  84.004  97.783  1.00  0.00           H  
ATOM    415 HG22 THR    25      32.632  82.305  98.130  1.00  0.00           H  
ATOM    416 HG23 THR    25      33.721  83.538  98.712  1.00  0.00           H  
ATOM    417  N   ASP    26      33.299  86.073  96.312  1.00  0.00           N  
ATOM    418  CA  ASP    26      32.518  87.258  96.807  1.00  0.00           C  
ATOM    419  C   ASP    26      31.052  87.079  96.765  1.00  0.00           C  
ATOM    420  O   ASP    26      30.559  86.567  95.754  1.00  0.00           O  
ATOM    421  CB  ASP    26      32.893  88.481  96.012  1.00  0.00           C  
ATOM    422  CG  ASP    26      32.424  88.563  94.517  1.00  0.00           C  
ATOM    423  OD1 ASP    26      31.656  89.551  94.273  1.00  0.00           O  
ATOM    424  OD2 ASP    26      32.803  87.711  93.673  1.00  0.00           O1-
ATOM    425  H   ASP    26      33.049  85.627  95.441  1.00  0.00           H  
ATOM    426  HA  ASP    26      32.782  87.532  97.828  1.00  0.00           H  
ATOM    427  HB2 ASP    26      32.531  89.386  96.500  1.00  0.00           H  
ATOM    428  HB3 ASP    26      33.980  88.556  95.999  1.00  0.00           H  
ATOM    429  N   VAL    27      30.320  87.539  97.777  1.00  0.00           N  
ATOM    430  CA  VAL    27      28.837  87.429  97.686  1.00  0.00           C  
ATOM    431  C   VAL    27      28.241  88.704  96.978  1.00  0.00           C  
ATOM    432  O   VAL    27      27.059  88.718  96.637  1.00  0.00           O  
ATOM    433  CB  VAL    27      28.197  87.290  99.052  1.00  0.00           C  
ATOM    434  CG1 VAL    27      28.655  86.014  99.729  1.00  0.00           C  
ATOM    435  CG2 VAL    27      28.332  88.492 100.053  1.00  0.00           C  
ATOM    436  H   VAL    27      30.751  87.986  98.574  1.00  0.00           H  
ATOM    437  HA  VAL    27      28.603  86.540  97.101  1.00  0.00           H  
ATOM    438  HB  VAL    27      27.174  87.122  98.714  1.00  0.00           H  
ATOM    439 HG11 VAL    27      29.710  86.075  99.996  1.00  0.00           H  
ATOM    440 HG12 VAL    27      28.139  85.861 100.676  1.00  0.00           H  
ATOM    441 HG13 VAL    27      28.577  85.088  99.160  1.00  0.00           H  
ATOM    442 HG21 VAL    27      28.078  88.194 101.070  1.00  0.00           H  
ATOM    443 HG22 VAL    27      29.358  88.845 100.162  1.00  0.00           H  
ATOM    444 HG23 VAL    27      27.650  89.297  99.781  1.00  0.00           H  
ATOM    445  N   TYR    28      29.062  89.726  96.697  1.00  0.00           N  
ATOM    446  CA  TYR    28      28.605  91.053  96.334  1.00  0.00           C  
ATOM    447  C   TYR    28      28.164  91.093  94.904  1.00  0.00           C  
ATOM    448  O   TYR    28      27.366  91.897  94.546  1.00  0.00           O  
ATOM    449  CB  TYR    28      29.722  92.070  96.605  1.00  0.00           C  
ATOM    450  CG  TYR    28      29.114  93.494  96.389  1.00  0.00           C  
ATOM    451  CD1 TYR    28      28.184  93.987  97.335  1.00  0.00           C  
ATOM    452  CD2 TYR    28      29.337  94.170  95.164  1.00  0.00           C  
ATOM    453  CE1 TYR    28      27.479  95.167  97.104  1.00  0.00           C  
ATOM    454  CE2 TYR    28      28.663  95.356  94.937  1.00  0.00           C  
ATOM    455  CZ  TYR    28      27.795  95.934  95.893  1.00  0.00           C  
ATOM    456  OH  TYR    28      26.937  96.967  95.625  1.00  0.00           O  
ATOM    457  H   TYR    28      30.016  89.594  97.002  1.00  0.00           H  
ATOM    458  HA  TYR    28      27.783  91.235  97.026  1.00  0.00           H  
ATOM    459  HB2 TYR    28      30.152  91.905  97.592  1.00  0.00           H  
ATOM    460  HB3 TYR    28      30.541  91.972  95.892  1.00  0.00           H  
ATOM    461  HD1 TYR    28      27.894  93.461  98.232  1.00  0.00           H  
ATOM    462  HD2 TYR    28      30.024  93.799  94.419  1.00  0.00           H  
ATOM    463  HE1 TYR    28      26.743  95.507  97.817  1.00  0.00           H  
ATOM    464  HE2 TYR    28      28.855  95.838  93.990  1.00  0.00           H  
ATOM    465  HH  TYR    28      26.576  97.382  96.412  1.00  0.00           H  
ATOM    466  N   SER    29      28.788  90.308  94.010  1.00  0.00           N  
ATOM    467  CA  SER    29      28.537  90.185  92.499  1.00  0.00           C  
ATOM    468  C   SER    29      27.317  89.242  92.358  1.00  0.00           C  
ATOM    469  O   SER    29      26.476  89.512  91.569  1.00  0.00           O  
ATOM    470  CB  SER    29      29.698  89.617  91.738  1.00  0.00           C  
ATOM    471  OG  SER    29      30.881  90.273  92.004  1.00  0.00           O  
ATOM    472  H   SER    29      29.595  89.875  94.437  1.00  0.00           H  
ATOM    473  HA  SER    29      28.290  91.181  92.131  1.00  0.00           H  
ATOM    474  HB2 SER    29      29.839  88.564  91.983  1.00  0.00           H  
ATOM    475  HB3 SER    29      29.529  89.853  90.687  1.00  0.00           H  
ATOM    476  HG  SER    29      31.215  89.961  92.848  1.00  0.00           H  
ATOM    477  N   ALA    30      27.208  88.116  93.100  1.00  0.00           N  
ATOM    478  CA  ALA    30      26.017  87.255  93.156  1.00  0.00           C  
ATOM    479  C   ALA    30      24.781  87.909  93.853  1.00  0.00           C  
ATOM    480  O   ALA    30      23.674  87.344  93.781  1.00  0.00           O  
ATOM    481  CB  ALA    30      26.395  85.904  93.908  1.00  0.00           C  
ATOM    482  H   ALA    30      27.979  87.918  93.721  1.00  0.00           H  
ATOM    483  HA  ALA    30      25.649  86.917  92.187  1.00  0.00           H  
ATOM    484  HB1 ALA    30      25.585  85.190  94.060  1.00  0.00           H  
ATOM    485  HB2 ALA    30      27.235  85.439  93.393  1.00  0.00           H  
ATOM    486  HB3 ALA    30      26.797  86.196  94.877  1.00  0.00           H  
ATOM    487  N   ALA    31      24.812  89.064  94.514  1.00  0.00           N  
ATOM    488  CA  ALA    31      23.737  89.726  95.216  1.00  0.00           C  
ATOM    489  C   ALA    31      22.508  90.070  94.337  1.00  0.00           C  
ATOM    490  O   ALA    31      22.655  90.446  93.154  1.00  0.00           O  
ATOM    491  CB  ALA    31      24.314  90.861  96.084  1.00  0.00           C  
ATOM    492  H   ALA    31      25.737  89.442  94.662  1.00  0.00           H  
ATOM    493  HA  ALA    31      23.413  88.980  95.942  1.00  0.00           H  
ATOM    494  HB1 ALA    31      25.275  90.550  96.493  1.00  0.00           H  
ATOM    495  HB2 ALA    31      24.526  91.702  95.424  1.00  0.00           H  
ATOM    496  HB3 ALA    31      23.679  91.185  96.908  1.00  0.00           H  
ATOM    497  N   PRO    32      21.266  89.967  94.851  1.00  0.00           N  
ATOM    498  CA  PRO    32      20.099  90.280  94.030  1.00  0.00           C  
ATOM    499  C   PRO    32      19.767  91.790  94.139  1.00  0.00           C  
ATOM    500  O   PRO    32      20.219  92.484  95.030  1.00  0.00           O  
ATOM    501  CB  PRO    32      19.024  89.498  94.659  1.00  0.00           C  
ATOM    502  CG  PRO    32      19.428  89.202  96.097  1.00  0.00           C  
ATOM    503  CD  PRO    32      20.918  89.263  96.075  1.00  0.00           C  
ATOM    504  HA  PRO    32      20.176  90.005  92.979  1.00  0.00           H  
ATOM    505  HB2 PRO    32      18.056  89.997  94.619  1.00  0.00           H  
ATOM    506  HB3 PRO    32      18.979  88.526  94.167  1.00  0.00           H  
ATOM    507  HG2 PRO    32      18.934  89.903  96.770  1.00  0.00           H  
ATOM    508  HG3 PRO    32      18.933  88.267  96.359  1.00  0.00           H  
ATOM    509  HD2 PRO    32      21.389  89.764  96.921  1.00  0.00           H  
ATOM    510  HD3 PRO    32      21.296  88.242  96.137  1.00  0.00           H  
ATOM    511  N   ALA    33      19.046  92.342  93.210  1.00  0.00           N  
ATOM    512  CA  ALA    33      18.562  93.712  93.207  1.00  0.00           C  
ATOM    513  C   ALA    33      17.705  93.978  94.447  1.00  0.00           C  
ATOM    514  O   ALA    33      16.869  93.169  94.799  1.00  0.00           O  
ATOM    515  CB  ALA    33      17.856  94.029  91.866  1.00  0.00           C  
ATOM    516  H   ALA    33      18.799  91.759  92.424  1.00  0.00           H  
ATOM    517  HA  ALA    33      19.472  94.309  93.264  1.00  0.00           H  
ATOM    518  HB1 ALA    33      18.446  93.744  90.995  1.00  0.00           H  
ATOM    519  HB2 ALA    33      16.927  93.460  91.866  1.00  0.00           H  
ATOM    520  HB3 ALA    33      17.558  95.070  91.739  1.00  0.00           H  
ATOM    521  N   GLY    34      18.149  95.094  95.119  1.00  0.00           N  
ATOM    522  CA  GLY    34      17.660  95.685  96.432  1.00  0.00           C  
ATOM    523  C   GLY    34      18.209  95.280  97.746  1.00  0.00           C  
ATOM    524  O   GLY    34      17.613  95.653  98.746  1.00  0.00           O  
ATOM    525  H   GLY    34      18.825  95.571  94.541  1.00  0.00           H  
ATOM    526  HA2 GLY    34      17.809  96.763  96.475  1.00  0.00           H  
ATOM    527  HA3 GLY    34      16.574  95.597  96.398  1.00  0.00           H  
ATOM    528  N   ALA    35      19.181  94.378  97.725  1.00  0.00           N  
ATOM    529  CA  ALA    35      19.725  93.843  98.987  1.00  0.00           C  
ATOM    530  C   ALA    35      20.632  94.861  99.806  1.00  0.00           C  
ATOM    531  O   ALA    35      21.524  95.490  99.197  1.00  0.00           O  
ATOM    532  CB  ALA    35      20.407  92.504  98.683  1.00  0.00           C  
ATOM    533  H   ALA    35      19.526  94.148  96.804  1.00  0.00           H  
ATOM    534  HA  ALA    35      18.942  93.610  99.709  1.00  0.00           H  
ATOM    535  HB1 ALA    35      20.848  92.058  99.574  1.00  0.00           H  
ATOM    536  HB2 ALA    35      19.783  91.831  98.095  1.00  0.00           H  
ATOM    537  HB3 ALA    35      21.292  92.643  98.062  1.00  0.00           H  
ATOM    538  N   GLN    36      20.509  94.892 101.142  1.00  0.00           N  
ATOM    539  CA  GLN    36      21.437  95.569 102.068  1.00  0.00           C  
ATOM    540  C   GLN    36      22.306  94.601 102.832  1.00  0.00           C  
ATOM    541  O   GLN    36      23.382  94.975 103.215  1.00  0.00           O  
ATOM    542  CB  GLN    36      20.626  96.353 103.025  1.00  0.00           C  
ATOM    543  CG  GLN    36      20.137  97.781 102.505  1.00  0.00           C  
ATOM    544  CD  GLN    36      19.452  97.841 101.095  1.00  0.00           C  
ATOM    545  NE2 GLN    36      18.101  97.836 100.982  1.00  0.00           N  
ATOM    546  OE1 GLN    36      20.085  97.962 100.066  1.00  0.00           O  
ATOM    547  H   GLN    36      19.973  94.157 101.582  1.00  0.00           H  
ATOM    548  HA  GLN    36      22.044  96.285 101.513  1.00  0.00           H  
ATOM    549  HB2 GLN    36      19.832  95.837 103.564  1.00  0.00           H  
ATOM    550  HB3 GLN    36      21.341  96.646 103.794  1.00  0.00           H  
ATOM    551  HG2 GLN    36      19.445  98.259 103.198  1.00  0.00           H  
ATOM    552  HG3 GLN    36      20.958  98.490 102.391  1.00  0.00           H  
ATOM    553 HE21 GLN    36      17.707  97.479 100.123  1.00  0.00           H  
ATOM    554 HE22 GLN    36      17.586  97.693 101.839  1.00  0.00           H  
ATOM    555  N   THR    37      21.826  93.381 103.194  1.00  0.00           N  
ATOM    556  CA  THR    37      22.526  92.403 104.038  1.00  0.00           C  
ATOM    557  C   THR    37      22.400  90.897 103.464  1.00  0.00           C  
ATOM    558  O   THR    37      21.735  90.758 102.448  1.00  0.00           O  
ATOM    559  CB  THR    37      21.902  92.481 105.420  1.00  0.00           C  
ATOM    560  CG2 THR    37      22.160  93.745 106.230  1.00  0.00           C  
ATOM    561  OG1 THR    37      20.525  92.155 105.406  1.00  0.00           O  
ATOM    562  H   THR    37      20.983  93.037 102.757  1.00  0.00           H  
ATOM    563  HA  THR    37      23.580  92.674 104.099  1.00  0.00           H  
ATOM    564  HB  THR    37      22.447  91.713 105.969  1.00  0.00           H  
ATOM    565  HG1 THR    37      20.187  92.351 104.529  1.00  0.00           H  
ATOM    566 HG21 THR    37      21.573  94.596 105.886  1.00  0.00           H  
ATOM    567 HG22 THR    37      21.784  93.542 107.233  1.00  0.00           H  
ATOM    568 HG23 THR    37      23.234  93.887 106.349  1.00  0.00           H  
ATOM    569  N   PHE    38      23.056  89.910 104.060  1.00  0.00           N  
ATOM    570  CA  PHE    38      23.210  88.544 103.577  1.00  0.00           C  
ATOM    571  C   PHE    38      23.480  87.504 104.660  1.00  0.00           C  
ATOM    572  O   PHE    38      23.727  87.823 105.821  1.00  0.00           O  
ATOM    573  CB  PHE    38      24.296  88.468 102.456  1.00  0.00           C  
ATOM    574  CG  PHE    38      25.718  88.597 102.932  1.00  0.00           C  
ATOM    575  CD1 PHE    38      26.309  89.839 103.027  1.00  0.00           C  
ATOM    576  CD2 PHE    38      26.500  87.465 103.024  1.00  0.00           C  
ATOM    577  CE1 PHE    38      27.690  89.962 103.291  1.00  0.00           C  
ATOM    578  CE2 PHE    38      27.783  87.546 103.559  1.00  0.00           C  
ATOM    579  CZ  PHE    38      28.443  88.811 103.599  1.00  0.00           C  
ATOM    580  H   PHE    38      23.778  90.188 104.709  1.00  0.00           H  
ATOM    581  HA  PHE    38      22.235  88.202 103.233  1.00  0.00           H  
ATOM    582  HB2 PHE    38      24.112  87.520 101.952  1.00  0.00           H  
ATOM    583  HB3 PHE    38      24.157  89.149 101.616  1.00  0.00           H  
ATOM    584  HD1 PHE    38      25.668  90.700 102.904  1.00  0.00           H  
ATOM    585  HD2 PHE    38      26.088  86.475 102.901  1.00  0.00           H  
ATOM    586  HE1 PHE    38      28.158  90.919 103.467  1.00  0.00           H  
ATOM    587  HE2 PHE    38      28.310  86.627 103.766  1.00  0.00           H  
ATOM    588  HZ  PHE    38      29.510  88.791 103.769  1.00  0.00           H  
ATOM    589  N   SER    39      23.325  86.228 104.348  1.00  0.00           N  
ATOM    590  CA  SER    39      23.643  85.049 105.227  1.00  0.00           C  
ATOM    591  C   SER    39      24.052  83.768 104.521  1.00  0.00           C  
ATOM    592  O   SER    39      23.581  83.572 103.376  1.00  0.00           O  
ATOM    593  CB  SER    39      22.503  84.788 106.228  1.00  0.00           C  
ATOM    594  OG  SER    39      21.395  83.917 105.859  1.00  0.00           O  
ATOM    595  H   SER    39      22.946  85.995 103.442  1.00  0.00           H  
ATOM    596  HA  SER    39      24.433  85.354 105.912  1.00  0.00           H  
ATOM    597  HB2 SER    39      22.949  84.358 107.125  1.00  0.00           H  
ATOM    598  HB3 SER    39      22.138  85.738 106.619  1.00  0.00           H  
ATOM    599  HG  SER    39      20.823  83.694 106.598  1.00  0.00           H  
ATOM    600  N   LEU    40      24.999  83.005 105.157  1.00  0.00           N  
ATOM    601  CA  LEU    40      25.745  81.955 104.530  1.00  0.00           C  
ATOM    602  C   LEU    40      25.211  80.566 104.969  1.00  0.00           C  
ATOM    603  O   LEU    40      24.668  80.433 106.044  1.00  0.00           O  
ATOM    604  CB  LEU    40      27.318  82.134 104.773  1.00  0.00           C  
ATOM    605  CG  LEU    40      27.810  83.389 104.028  1.00  0.00           C  
ATOM    606  CD1 LEU    40      28.905  84.064 104.773  1.00  0.00           C  
ATOM    607  CD2 LEU    40      28.295  82.956 102.613  1.00  0.00           C  
ATOM    608  H   LEU    40      25.232  83.192 106.122  1.00  0.00           H  
ATOM    609  HA  LEU    40      25.678  82.031 103.444  1.00  0.00           H  
ATOM    610  HB2 LEU    40      27.367  82.382 105.834  1.00  0.00           H  
ATOM    611  HB3 LEU    40      27.923  81.242 104.612  1.00  0.00           H  
ATOM    612  HG  LEU    40      27.086  84.184 103.849  1.00  0.00           H  
ATOM    613 HD11 LEU    40      28.528  84.420 105.732  1.00  0.00           H  
ATOM    614 HD12 LEU    40      29.624  83.276 104.999  1.00  0.00           H  
ATOM    615 HD13 LEU    40      29.363  84.848 104.170  1.00  0.00           H  
ATOM    616 HD21 LEU    40      27.657  82.160 102.227  1.00  0.00           H  
ATOM    617 HD22 LEU    40      28.330  83.762 101.880  1.00  0.00           H  
ATOM    618 HD23 LEU    40      29.320  82.587 102.610  1.00  0.00           H  
ATOM    619  N   LYS    41      25.316  79.614 104.077  1.00  0.00           N  
ATOM    620  CA  LYS    41      24.937  78.162 104.276  1.00  0.00           C  
ATOM    621  C   LYS    41      26.050  77.230 103.678  1.00  0.00           C  
ATOM    622  O   LYS    41      26.840  77.621 102.833  1.00  0.00           O  
ATOM    623  CB  LYS    41      23.579  77.962 103.759  1.00  0.00           C  
ATOM    624  CG  LYS    41      22.442  78.567 104.493  1.00  0.00           C  
ATOM    625  CD  LYS    41      21.090  78.239 103.855  1.00  0.00           C  
ATOM    626  CE  LYS    41      20.033  79.087 104.623  1.00  0.00           C  
ATOM    627  NZ  LYS    41      18.701  78.779 104.231  1.00  0.00           N1+
ATOM    628  H   LYS    41      25.739  79.997 103.243  1.00  0.00           H  
ATOM    629  HA  LYS    41      24.956  77.782 105.297  1.00  0.00           H  
ATOM    630  HB2 LYS    41      23.489  78.319 102.734  1.00  0.00           H  
ATOM    631  HB3 LYS    41      23.342  76.907 103.618  1.00  0.00           H  
ATOM    632  HG2 LYS    41      22.368  78.297 105.546  1.00  0.00           H  
ATOM    633  HG3 LYS    41      22.428  79.656 104.456  1.00  0.00           H  
ATOM    634  HD2 LYS    41      21.117  78.550 102.811  1.00  0.00           H  
ATOM    635  HD3 LYS    41      21.041  77.155 103.951  1.00  0.00           H  
ATOM    636  HE2 LYS    41      20.241  79.117 105.692  1.00  0.00           H  
ATOM    637  HE3 LYS    41      20.278  80.103 104.314  1.00  0.00           H  
ATOM    638  HZ1 LYS    41      18.358  77.866 104.492  1.00  0.00           H  
ATOM    639  HZ2 LYS    41      18.032  79.436 104.606  1.00  0.00           H  
ATOM    640  HZ3 LYS    41      18.683  78.775 103.221  1.00  0.00           H  
ATOM    641  N   HIP    42      26.039  76.028 104.154  1.00  0.00           N  
ATOM    642  CA  HIP    42      27.072  74.995 103.812  1.00  0.00           C  
ATOM    643  C   HIP    42      26.599  73.568 104.068  1.00  0.00           C  
ATOM    644  O   HIP    42      25.846  73.348 105.009  1.00  0.00           O  
ATOM    645  CB  HIP    42      28.378  75.224 104.490  1.00  0.00           C  
ATOM    646  CG  HIP    42      28.437  75.041 106.009  1.00  0.00           C  
ATOM    647  CD2 HIP    42      28.737  73.865 106.556  1.00  0.00           C  
ATOM    648  ND1 HIP    42      28.031  75.954 106.964  1.00  0.00           N1+
ATOM    649  CE1 HIP    42      28.090  75.288 108.157  1.00  0.00           C  
ATOM    650  NE2 HIP    42      28.552  74.048 107.929  1.00  0.00           N  
ATOM    651  H   HIP    42      25.306  75.782 104.803  1.00  0.00           H  
ATOM    652  HA  HIP    42      27.218  75.071 102.734  1.00  0.00           H  
ATOM    653  HB2 HIP    42      29.148  74.641 103.983  1.00  0.00           H  
ATOM    654  HB3 HIP    42      28.609  76.255 104.223  1.00  0.00           H  
ATOM    655  HD1 HIP    42      27.699  76.891 106.786  1.00  0.00           H  
ATOM    656  HD2 HIP    42      29.158  72.978 106.107  1.00  0.00           H  
ATOM    657  HE1 HIP    42      27.795  75.692 109.114  1.00  0.00           H  
ATOM    658  HE2 HIP    42      28.771  73.403 108.675  1.00  0.00           H  
ATOM    659  N   SER    43      26.838  72.560 103.166  1.00  0.00           N  
ATOM    660  CA  SER    43      26.664  71.204 103.513  1.00  0.00           C  
ATOM    661  C   SER    43      27.779  70.630 104.436  1.00  0.00           C  
ATOM    662  O   SER    43      28.840  71.291 104.465  1.00  0.00           O  
ATOM    663  CB  SER    43      26.563  70.284 102.230  1.00  0.00           C  
ATOM    664  OG  SER    43      27.796  70.149 101.632  1.00  0.00           O  
ATOM    665  H   SER    43      27.246  72.798 102.274  1.00  0.00           H  
ATOM    666  HA  SER    43      25.671  71.182 103.962  1.00  0.00           H  
ATOM    667  HB2 SER    43      26.318  69.254 102.488  1.00  0.00           H  
ATOM    668  HB3 SER    43      25.886  70.796 101.545  1.00  0.00           H  
ATOM    669  HG  SER    43      28.069  69.238 101.761  1.00  0.00           H  
ATOM    670  N   GLU    44      27.696  69.531 105.142  1.00  0.00           N  
ATOM    671  CA  GLU    44      28.750  69.179 106.146  1.00  0.00           C  
ATOM    672  C   GLU    44      30.136  69.129 105.503  1.00  0.00           C  
ATOM    673  O   GLU    44      31.103  69.479 106.207  1.00  0.00           O  
ATOM    674  CB  GLU    44      28.275  67.974 106.923  1.00  0.00           C  
ATOM    675  CG  GLU    44      29.086  67.666 108.158  1.00  0.00           C  
ATOM    676  CD  GLU    44      28.714  66.534 109.095  1.00  0.00           C  
ATOM    677  OE1 GLU    44      27.985  65.736 108.614  1.00  0.00           O  
ATOM    678  OE2 GLU    44      29.077  66.463 110.286  1.00  0.00           O1-
ATOM    679  H   GLU    44      26.929  68.885 105.028  1.00  0.00           H  
ATOM    680  HA  GLU    44      28.704  70.002 106.859  1.00  0.00           H  
ATOM    681  HB2 GLU    44      27.299  68.207 107.349  1.00  0.00           H  
ATOM    682  HB3 GLU    44      28.095  67.095 106.304  1.00  0.00           H  
ATOM    683  HG2 GLU    44      30.131  67.479 107.910  1.00  0.00           H  
ATOM    684  HG3 GLU    44      29.322  68.579 108.705  1.00  0.00           H  
ATOM    685  N   HIP    45      30.310  68.640 104.272  1.00  0.00           N  
ATOM    686  CA  HIP    45      31.617  68.564 103.561  1.00  0.00           C  
ATOM    687  C   HIP    45      32.321  69.917 103.169  1.00  0.00           C  
ATOM    688  O   HIP    45      33.355  69.889 102.534  1.00  0.00           O  
ATOM    689  CB  HIP    45      31.459  67.605 102.355  1.00  0.00           C  
ATOM    690  CG  HIP    45      30.951  66.225 102.632  1.00  0.00           C  
ATOM    691  CD2 HIP    45      31.449  65.419 103.673  1.00  0.00           C  
ATOM    692  ND1 HIP    45      30.182  65.413 101.834  1.00  0.00           N1+
ATOM    693  CE1 HIP    45      30.056  64.178 102.352  1.00  0.00           C  
ATOM    694  NE2 HIP    45      30.805  64.190 103.507  1.00  0.00           N  
ATOM    695  H   HIP    45      29.493  68.339 103.760  1.00  0.00           H  
ATOM    696  HA  HIP    45      32.363  68.029 104.148  1.00  0.00           H  
ATOM    697  HB2 HIP    45      30.756  68.031 101.639  1.00  0.00           H  
ATOM    698  HB3 HIP    45      32.459  67.437 101.958  1.00  0.00           H  
ATOM    699  HD1 HIP    45      29.724  65.728 100.990  1.00  0.00           H  
ATOM    700  HD2 HIP    45      32.207  65.709 104.386  1.00  0.00           H  
ATOM    701  HE1 HIP    45      29.594  63.322 101.883  1.00  0.00           H  
ATOM    702  HE2 HIP    45      31.059  63.362 104.027  1.00  0.00           H  
ATOM    703  N   VAL    46      31.760  71.084 103.452  1.00  0.00           N  
ATOM    704  CA  VAL    46      32.153  72.357 102.918  1.00  0.00           C  
ATOM    705  C   VAL    46      32.494  73.225 104.099  1.00  0.00           C  
ATOM    706  O   VAL    46      31.954  73.230 105.194  1.00  0.00           O  
ATOM    707  CB  VAL    46      30.972  72.929 102.090  1.00  0.00           C  
ATOM    708  CG1 VAL    46      31.087  74.403 101.828  1.00  0.00           C  
ATOM    709  CG2 VAL    46      30.967  72.275 100.755  1.00  0.00           C  
ATOM    710  H   VAL    46      30.853  70.940 103.871  1.00  0.00           H  
ATOM    711  HA  VAL    46      33.065  72.230 102.334  1.00  0.00           H  
ATOM    712  HB  VAL    46      30.004  72.734 102.551  1.00  0.00           H  
ATOM    713 HG11 VAL    46      31.220  74.921 102.778  1.00  0.00           H  
ATOM    714 HG12 VAL    46      31.931  74.776 101.248  1.00  0.00           H  
ATOM    715 HG13 VAL    46      30.190  74.831 101.381  1.00  0.00           H  
ATOM    716 HG21 VAL    46      31.793  72.524 100.089  1.00  0.00           H  
ATOM    717 HG22 VAL    46      30.980  71.203 100.947  1.00  0.00           H  
ATOM    718 HG23 VAL    46      30.035  72.525 100.246  1.00  0.00           H  
ATOM    719  N   TRP    47      33.415  74.214 103.781  1.00  0.00           N  
ATOM    720  CA  TRP    47      34.022  75.192 104.720  1.00  0.00           C  
ATOM    721  C   TRP    47      34.272  76.573 104.010  1.00  0.00           C  
ATOM    722  O   TRP    47      34.643  76.738 102.829  1.00  0.00           O  
ATOM    723  CB  TRP    47      35.269  74.624 105.186  1.00  0.00           C  
ATOM    724  CG  TRP    47      35.943  75.317 106.356  1.00  0.00           C  
ATOM    725  CD1 TRP    47      36.957  76.260 106.212  1.00  0.00           C  
ATOM    726  CD2 TRP    47      35.648  75.226 107.755  1.00  0.00           C  
ATOM    727  CE2 TRP    47      36.511  76.102 108.474  1.00  0.00           C  
ATOM    728  CE3 TRP    47      34.834  74.398 108.597  1.00  0.00           C  
ATOM    729  NE1 TRP    47      37.307  76.657 107.464  1.00  0.00           N  
ATOM    730  CZ2 TRP    47      36.511  76.275 109.854  1.00  0.00           C  
ATOM    731  CZ3 TRP    47      34.820  74.557 109.975  1.00  0.00           C  
ATOM    732  CH2 TRP    47      35.590  75.513 110.575  1.00  0.00           C  
ATOM    733  H   TRP    47      33.686  74.260 102.809  1.00  0.00           H  
ATOM    734  HA  TRP    47      33.440  75.430 105.610  1.00  0.00           H  
ATOM    735  HB2 TRP    47      35.025  73.604 105.481  1.00  0.00           H  
ATOM    736  HB3 TRP    47      36.029  74.587 104.405  1.00  0.00           H  
ATOM    737  HD1 TRP    47      37.354  76.541 105.248  1.00  0.00           H  
ATOM    738  HE1 TRP    47      38.068  77.297 107.643  1.00  0.00           H  
ATOM    739  HE3 TRP    47      34.095  73.779 108.111  1.00  0.00           H  
ATOM    740  HZ2 TRP    47      37.223  76.950 110.304  1.00  0.00           H  
ATOM    741  HZ3 TRP    47      34.293  73.882 110.633  1.00  0.00           H  
ATOM    742  HH2 TRP    47      35.489  75.707 111.633  1.00  0.00           H  
ATOM    743  N   VAL    48      34.050  77.602 104.871  1.00  0.00           N  
ATOM    744  CA  VAL    48      34.228  78.987 104.480  1.00  0.00           C  
ATOM    745  C   VAL    48      34.711  79.898 105.638  1.00  0.00           C  
ATOM    746  O   VAL    48      34.337  79.820 106.857  1.00  0.00           O  
ATOM    747  CB  VAL    48      32.989  79.635 103.853  1.00  0.00           C  
ATOM    748  CG1 VAL    48      33.281  80.881 103.008  1.00  0.00           C  
ATOM    749  CG2 VAL    48      32.145  78.700 102.959  1.00  0.00           C  
ATOM    750  H   VAL    48      33.712  77.366 105.793  1.00  0.00           H  
ATOM    751  HA  VAL    48      34.996  79.035 103.708  1.00  0.00           H  
ATOM    752  HB  VAL    48      32.278  79.919 104.628  1.00  0.00           H  
ATOM    753 HG11 VAL    48      32.416  81.079 102.375  1.00  0.00           H  
ATOM    754 HG12 VAL    48      33.600  81.808 103.484  1.00  0.00           H  
ATOM    755 HG13 VAL    48      34.098  80.644 102.325  1.00  0.00           H  
ATOM    756 HG21 VAL    48      31.293  79.190 102.486  1.00  0.00           H  
ATOM    757 HG22 VAL    48      32.799  78.345 102.163  1.00  0.00           H  
ATOM    758 HG23 VAL    48      31.745  77.882 103.559  1.00  0.00           H  
ATOM    759  N   GLU    49      35.401  80.970 105.234  1.00  0.00           N  
ATOM    760  CA  GLU    49      36.098  81.910 106.176  1.00  0.00           C  
ATOM    761  C   GLU    49      36.162  83.362 105.704  1.00  0.00           C  
ATOM    762  O   GLU    49      36.678  83.616 104.578  1.00  0.00           O  
ATOM    763  CB  GLU    49      37.506  81.374 106.519  1.00  0.00           C  
ATOM    764  CG  GLU    49      37.574  79.915 107.007  1.00  0.00           C  
ATOM    765  CD  GLU    49      38.978  79.401 107.037  1.00  0.00           C  
ATOM    766  OE1 GLU    49      39.321  78.732 108.047  1.00  0.00           O  
ATOM    767  OE2 GLU    49      39.676  79.410 106.034  1.00  0.00           O1-
ATOM    768  H   GLU    49      35.640  80.987 104.253  1.00  0.00           H  
ATOM    769  HA  GLU    49      35.464  81.928 107.063  1.00  0.00           H  
ATOM    770  HB2 GLU    49      37.982  81.404 105.539  1.00  0.00           H  
ATOM    771  HB3 GLU    49      37.900  82.074 107.255  1.00  0.00           H  
ATOM    772  HG2 GLU    49      36.965  79.797 107.904  1.00  0.00           H  
ATOM    773  HG3 GLU    49      37.112  79.327 106.214  1.00  0.00           H  
ATOM    774  N   VAL    50      35.769  84.381 106.478  1.00  0.00           N  
ATOM    775  CA  VAL    50      35.664  85.770 106.050  1.00  0.00           C  
ATOM    776  C   VAL    50      36.933  86.542 106.167  1.00  0.00           C  
ATOM    777  O   VAL    50      37.722  86.311 107.059  1.00  0.00           O  
ATOM    778  CB  VAL    50      34.534  86.493 106.867  1.00  0.00           C  
ATOM    779  CG1 VAL    50      34.799  86.914 108.322  1.00  0.00           C  
ATOM    780  CG2 VAL    50      33.938  87.695 106.133  1.00  0.00           C  
ATOM    781  H   VAL    50      35.649  84.238 107.470  1.00  0.00           H  
ATOM    782  HA  VAL    50      35.297  85.744 105.024  1.00  0.00           H  
ATOM    783  HB  VAL    50      33.771  85.716 106.806  1.00  0.00           H  
ATOM    784 HG11 VAL    50      35.153  86.112 108.970  1.00  0.00           H  
ATOM    785 HG12 VAL    50      35.595  87.658 108.351  1.00  0.00           H  
ATOM    786 HG13 VAL    50      33.934  87.346 108.826  1.00  0.00           H  
ATOM    787 HG21 VAL    50      34.675  88.481 105.967  1.00  0.00           H  
ATOM    788 HG22 VAL    50      33.529  87.529 105.136  1.00  0.00           H  
ATOM    789 HG23 VAL    50      33.155  88.135 106.750  1.00  0.00           H  
ATOM    790  N   VAL    51      37.048  87.606 105.429  1.00  0.00           N  
ATOM    791  CA  VAL    51      38.311  88.370 105.306  1.00  0.00           C  
ATOM    792  C   VAL    51      38.562  89.161 106.547  1.00  0.00           C  
ATOM    793  O   VAL    51      37.784  89.905 107.167  1.00  0.00           O  
ATOM    794  CB  VAL    51      38.138  89.363 104.129  1.00  0.00           C  
ATOM    795  CG1 VAL    51      36.959  90.329 104.268  1.00  0.00           C  
ATOM    796  CG2 VAL    51      39.381  90.274 103.984  1.00  0.00           C  
ATOM    797  H   VAL    51      36.358  87.745 104.705  1.00  0.00           H  
ATOM    798  HA  VAL    51      39.206  87.752 105.226  1.00  0.00           H  
ATOM    799  HB  VAL    51      38.079  88.776 103.212  1.00  0.00           H  
ATOM    800 HG11 VAL    51      36.793  90.861 103.332  1.00  0.00           H  
ATOM    801 HG12 VAL    51      36.139  89.645 104.485  1.00  0.00           H  
ATOM    802 HG13 VAL    51      37.073  91.080 105.049  1.00  0.00           H  
ATOM    803 HG21 VAL    51      40.241  89.605 104.006  1.00  0.00           H  
ATOM    804 HG22 VAL    51      39.340  90.904 103.096  1.00  0.00           H  
ATOM    805 HG23 VAL    51      39.419  90.904 104.873  1.00  0.00           H  
ATOM    806  N   ARG    52      39.891  89.113 106.927  1.00  0.00           N  
ATOM    807  CA  ARG    52      40.526  89.824 108.027  1.00  0.00           C  
ATOM    808  C   ARG    52      41.882  90.296 107.707  1.00  0.00           C  
ATOM    809  O   ARG    52      42.464  89.844 106.794  1.00  0.00           O  
ATOM    810  CB  ARG    52      40.533  88.797 109.153  1.00  0.00           C  
ATOM    811  CG  ARG    52      39.300  88.461 109.951  1.00  0.00           C  
ATOM    812  CD  ARG    52      38.606  89.586 110.708  1.00  0.00           C  
ATOM    813  NE  ARG    52      37.345  89.110 111.313  1.00  0.00           N  
ATOM    814  CZ  ARG    52      36.116  89.196 110.860  1.00  0.00           C  
ATOM    815  NH1 ARG    52      35.666  89.995 109.893  1.00  0.00           N1+
ATOM    816  NH2 ARG    52      35.187  88.527 111.344  1.00  0.00           N  
ATOM    817  H   ARG    52      40.485  88.480 106.410  1.00  0.00           H  
ATOM    818  HA  ARG    52      39.998  90.714 108.369  1.00  0.00           H  
ATOM    819  HB2 ARG    52      41.106  87.926 108.836  1.00  0.00           H  
ATOM    820  HB3 ARG    52      41.165  89.255 109.915  1.00  0.00           H  
ATOM    821  HG2 ARG    52      38.539  88.029 109.301  1.00  0.00           H  
ATOM    822  HG3 ARG    52      39.544  87.685 110.677  1.00  0.00           H  
ATOM    823  HD2 ARG    52      39.281  89.928 111.492  1.00  0.00           H  
ATOM    824  HD3 ARG    52      38.387  90.286 109.902  1.00  0.00           H  
ATOM    825  HE  ARG    52      37.353  88.689 112.231  1.00  0.00           H  
ATOM    826 HH11 ARG    52      36.275  90.623 109.388  1.00  0.00           H  
ATOM    827 HH12 ARG    52      34.703  90.292 109.965  1.00  0.00           H  
ATOM    828 HH21 ARG    52      35.533  87.697 111.805  1.00  0.00           H  
ATOM    829 HH22 ARG    52      34.262  88.668 110.966  1.00  0.00           H  
ATOM    830  N   ASP    53      42.424  91.188 108.513  1.00  0.00           N  
ATOM    831  CA  ASP    53      43.761  91.715 108.483  1.00  0.00           C  
ATOM    832  C   ASP    53      44.863  90.665 108.963  1.00  0.00           C  
ATOM    833  O   ASP    53      46.045  90.761 108.671  1.00  0.00           O  
ATOM    834  CB  ASP    53      43.712  93.107 109.058  1.00  0.00           C  
ATOM    835  CG  ASP    53      43.489  93.135 110.595  1.00  0.00           C  
ATOM    836  OD1 ASP    53      43.929  94.116 111.236  1.00  0.00           O  
ATOM    837  OD2 ASP    53      42.887  92.200 111.097  1.00  0.00           O1-
ATOM    838  H   ASP    53      41.836  91.531 109.259  1.00  0.00           H  
ATOM    839  HA  ASP    53      44.005  91.752 107.422  1.00  0.00           H  
ATOM    840  HB2 ASP    53      44.676  93.515 108.752  1.00  0.00           H  
ATOM    841  HB3 ASP    53      42.862  93.690 108.704  1.00  0.00           H  
ATOM    842  N   GLY    54      44.416  89.646 109.738  1.00  0.00           N  
ATOM    843  CA  GLY    54      45.163  88.451 110.122  1.00  0.00           C  
ATOM    844  C   GLY    54      44.740  87.186 109.356  1.00  0.00           C  
ATOM    845  O   GLY    54      44.304  87.215 108.234  1.00  0.00           O  
ATOM    846  H   GLY    54      43.433  89.648 109.967  1.00  0.00           H  
ATOM    847  HA2 GLY    54      46.210  88.487 109.821  1.00  0.00           H  
ATOM    848  HA3 GLY    54      45.255  88.269 111.192  1.00  0.00           H  
ATOM    849  N   GLU    55      44.683  86.061 110.050  1.00  0.00           N  
ATOM    850  CA  GLU    55      44.041  84.849 109.495  1.00  0.00           C  
ATOM    851  C   GLU    55      42.499  85.030 109.208  1.00  0.00           C  
ATOM    852  O   GLU    55      41.733  85.416 110.130  1.00  0.00           O  
ATOM    853  CB  GLU    55      44.315  83.677 110.378  1.00  0.00           C  
ATOM    854  CG  GLU    55      43.930  82.287 109.893  1.00  0.00           C  
ATOM    855  CD  GLU    55      44.514  81.908 108.537  1.00  0.00           C  
ATOM    856  OE1 GLU    55      45.199  82.656 107.784  1.00  0.00           O  
ATOM    857  OE2 GLU    55      44.261  80.728 108.109  1.00  0.00           O1-
ATOM    858  H   GLU    55      44.934  86.083 111.028  1.00  0.00           H  
ATOM    859  HA  GLU    55      44.453  84.742 108.491  1.00  0.00           H  
ATOM    860  HB2 GLU    55      45.311  83.632 110.818  1.00  0.00           H  
ATOM    861  HB3 GLU    55      43.763  83.960 111.275  1.00  0.00           H  
ATOM    862  HG2 GLU    55      44.341  81.615 110.646  1.00  0.00           H  
ATOM    863  HG3 GLU    55      42.849  82.217 109.778  1.00  0.00           H  
ATOM    864  N   ALA    56      41.941  84.595 108.033  1.00  0.00           N  
ATOM    865  CA  ALA    56      40.489  84.720 107.747  1.00  0.00           C  
ATOM    866  C   ALA    56      39.667  83.909 108.703  1.00  0.00           C  
ATOM    867  O   ALA    56      40.001  82.789 109.031  1.00  0.00           O  
ATOM    868  CB  ALA    56      40.263  84.279 106.300  1.00  0.00           C  
ATOM    869  H   ALA    56      42.434  83.995 107.387  1.00  0.00           H  
ATOM    870  HA  ALA    56      40.241  85.773 107.881  1.00  0.00           H  
ATOM    871  HB1 ALA    56      39.310  83.794 106.092  1.00  0.00           H  
ATOM    872  HB2 ALA    56      40.419  85.019 105.515  1.00  0.00           H  
ATOM    873  HB3 ALA    56      41.063  83.548 106.181  1.00  0.00           H  
ATOM    874  N   GLU    57      38.475  84.414 109.074  1.00  0.00           N  
ATOM    875  CA  GLU    57      37.687  83.922 110.264  1.00  0.00           C  
ATOM    876  C   GLU    57      36.412  83.181 110.019  1.00  0.00           C  
ATOM    877  O   GLU    57      35.515  83.555 109.267  1.00  0.00           O  
ATOM    878  CB  GLU    57      37.422  85.185 111.154  1.00  0.00           C  
ATOM    879  CG  GLU    57      36.950  84.707 112.473  1.00  0.00           C  
ATOM    880  CD  GLU    57      36.892  85.866 113.495  1.00  0.00           C  
ATOM    881  OE1 GLU    57      37.072  85.601 114.727  1.00  0.00           O  
ATOM    882  OE2 GLU    57      36.708  87.041 113.196  1.00  0.00           O1-
ATOM    883  H   GLU    57      38.244  85.289 108.625  1.00  0.00           H  
ATOM    884  HA  GLU    57      38.390  83.249 110.756  1.00  0.00           H  
ATOM    885  HB2 GLU    57      38.332  85.734 111.396  1.00  0.00           H  
ATOM    886  HB3 GLU    57      36.753  85.918 110.704  1.00  0.00           H  
ATOM    887  HG2 GLU    57      36.023  84.137 112.415  1.00  0.00           H  
ATOM    888  HG3 GLU    57      37.664  83.949 112.796  1.00  0.00           H  
ATOM    889  N   GLU    58      36.277  81.998 110.629  1.00  0.00           N  
ATOM    890  CA  GLU    58      35.244  80.981 110.381  1.00  0.00           C  
ATOM    891  C   GLU    58      33.839  81.294 110.800  1.00  0.00           C  
ATOM    892  O   GLU    58      32.919  80.427 110.722  1.00  0.00           O  
ATOM    893  CB  GLU    58      35.788  79.660 110.990  1.00  0.00           C  
ATOM    894  CG  GLU    58      35.831  79.674 112.599  1.00  0.00           C  
ATOM    895  CD  GLU    58      36.899  80.639 113.236  1.00  0.00           C  
ATOM    896  OE1 GLU    58      37.987  80.791 112.658  1.00  0.00           O  
ATOM    897  OE2 GLU    58      36.601  81.310 114.261  1.00  0.00           O1-
ATOM    898  H   GLU    58      37.056  81.781 111.234  1.00  0.00           H  
ATOM    899  HA  GLU    58      35.169  80.780 109.313  1.00  0.00           H  
ATOM    900  HB2 GLU    58      35.109  78.846 110.737  1.00  0.00           H  
ATOM    901  HB3 GLU    58      36.777  79.540 110.548  1.00  0.00           H  
ATOM    902  HG2 GLU    58      34.850  80.013 112.933  1.00  0.00           H  
ATOM    903  HG3 GLU    58      36.162  78.692 112.938  1.00  0.00           H  
ATOM    904  N   VAL    59      33.582  82.504 111.254  1.00  0.00           N  
ATOM    905  CA  VAL    59      32.215  82.918 111.489  1.00  0.00           C  
ATOM    906  C   VAL    59      31.341  82.832 110.238  1.00  0.00           C  
ATOM    907  O   VAL    59      30.140  82.929 110.400  1.00  0.00           O  
ATOM    908  CB  VAL    59      32.290  84.357 112.133  1.00  0.00           C  
ATOM    909  CG1 VAL    59      32.318  85.519 111.070  1.00  0.00           C  
ATOM    910  CG2 VAL    59      31.103  84.688 113.038  1.00  0.00           C  
ATOM    911  H   VAL    59      34.309  83.179 111.446  1.00  0.00           H  
ATOM    912  HA  VAL    59      31.747  82.267 112.227  1.00  0.00           H  
ATOM    913  HB  VAL    59      33.173  84.476 112.760  1.00  0.00           H  
ATOM    914 HG11 VAL    59      33.280  85.412 110.568  1.00  0.00           H  
ATOM    915 HG12 VAL    59      31.421  85.432 110.457  1.00  0.00           H  
ATOM    916 HG13 VAL    59      32.201  86.501 111.528  1.00  0.00           H  
ATOM    917 HG21 VAL    59      31.178  85.729 113.354  1.00  0.00           H  
ATOM    918 HG22 VAL    59      30.191  84.516 112.466  1.00  0.00           H  
ATOM    919 HG23 VAL    59      31.124  83.996 113.880  1.00  0.00           H  
ATOM    920  N   ALA    60      31.935  82.600 108.999  1.00  0.00           N  
ATOM    921  CA  ALA    60      31.077  82.315 107.859  1.00  0.00           C  
ATOM    922  C   ALA    60      30.629  80.834 107.742  1.00  0.00           C  
ATOM    923  O   ALA    60      29.682  80.608 106.965  1.00  0.00           O  
ATOM    924  CB  ALA    60      31.880  82.510 106.548  1.00  0.00           C  
ATOM    925  H   ALA    60      32.939  82.543 108.903  1.00  0.00           H  
ATOM    926  HA  ALA    60      30.252  83.026 107.806  1.00  0.00           H  
ATOM    927  HB1 ALA    60      32.323  83.506 106.524  1.00  0.00           H  
ATOM    928  HB2 ALA    60      32.791  81.919 106.645  1.00  0.00           H  
ATOM    929  HB3 ALA    60      31.311  82.223 105.664  1.00  0.00           H  
ATOM    930  N   THR    61      31.320  79.838 108.382  1.00  0.00           N  
ATOM    931  CA  THR    61      30.873  78.501 108.584  1.00  0.00           C  
ATOM    932  C   THR    61      30.108  78.355 109.938  1.00  0.00           C  
ATOM    933  O   THR    61      28.900  77.936 109.988  1.00  0.00           O  
ATOM    934  CB  THR    61      31.911  77.397 108.351  1.00  0.00           C  
ATOM    935  CG2 THR    61      31.521  75.917 108.568  1.00  0.00           C  
ATOM    936  OG1 THR    61      32.517  77.536 107.101  1.00  0.00           O  
ATOM    937  H   THR    61      32.153  80.041 108.916  1.00  0.00           H  
ATOM    938  HA  THR    61      30.206  78.332 107.739  1.00  0.00           H  
ATOM    939  HB  THR    61      32.756  77.668 108.985  1.00  0.00           H  
ATOM    940  HG1 THR    61      33.037  78.340 107.032  1.00  0.00           H  
ATOM    941 HG21 THR    61      32.421  75.371 108.849  1.00  0.00           H  
ATOM    942 HG22 THR    61      30.760  76.009 109.343  1.00  0.00           H  
ATOM    943 HG23 THR    61      31.073  75.520 107.657  1.00  0.00           H  
ATOM    944  N   ASN    62      30.603  78.889 111.034  1.00  0.00           N  
ATOM    945  CA  ASN    62      30.052  78.638 112.366  1.00  0.00           C  
ATOM    946  C   ASN    62      29.262  79.864 112.918  1.00  0.00           C  
ATOM    947  O   ASN    62      29.477  80.477 113.913  1.00  0.00           O  
ATOM    948  CB  ASN    62      31.183  78.275 113.359  1.00  0.00           C  
ATOM    949  CG  ASN    62      31.988  76.948 113.031  1.00  0.00           C  
ATOM    950  ND2 ASN    62      33.218  77.080 112.651  1.00  0.00           N  
ATOM    951  OD1 ASN    62      31.502  75.874 113.076  1.00  0.00           O  
ATOM    952  H   ASN    62      31.436  79.454 110.946  1.00  0.00           H  
ATOM    953  HA  ASN    62      29.366  77.794 112.432  1.00  0.00           H  
ATOM    954  HB2 ASN    62      31.879  79.108 113.453  1.00  0.00           H  
ATOM    955  HB3 ASN    62      30.948  78.160 114.417  1.00  0.00           H  
ATOM    956 HD21 ASN    62      33.698  76.217 112.442  1.00  0.00           H  
ATOM    957 HD22 ASN    62      33.658  77.982 112.532  1.00  0.00           H  
ATOM    958  N   GLY    63      28.396  80.326 112.032  1.00  0.00           N  
ATOM    959  CA  GLY    63      27.357  81.352 112.447  1.00  0.00           C  
ATOM    960  C   GLY    63      26.486  81.489 111.201  1.00  0.00           C  
ATOM    961  O   GLY    63      26.862  81.251 110.075  1.00  0.00           O  
ATOM    962  H   GLY    63      28.436  80.030 111.067  1.00  0.00           H  
ATOM    963  HA2 GLY    63      26.767  80.911 113.251  1.00  0.00           H  
ATOM    964  HA3 GLY    63      27.791  82.337 112.619  1.00  0.00           H  
ATOM    965  N   LYS    64      25.180  81.869 111.458  1.00  0.00           N  
ATOM    966  CA  LYS    64      24.048  82.028 110.513  1.00  0.00           C  
ATOM    967  C   LYS    64      23.328  83.350 110.622  1.00  0.00           C  
ATOM    968  O   LYS    64      22.354  83.608 109.933  1.00  0.00           O  
ATOM    969  CB  LYS    64      23.112  80.788 110.584  1.00  0.00           C  
ATOM    970  CG  LYS    64      22.397  80.616 111.959  1.00  0.00           C  
ATOM    971  CD  LYS    64      21.794  79.189 112.039  1.00  0.00           C  
ATOM    972  CE  LYS    64      20.926  78.944 113.299  1.00  0.00           C  
ATOM    973  NZ  LYS    64      20.717  77.493 113.397  1.00  0.00           N1+
ATOM    974  H   LYS    64      25.037  82.075 112.436  1.00  0.00           H  
ATOM    975  HA  LYS    64      24.507  81.930 109.529  1.00  0.00           H  
ATOM    976  HB2 LYS    64      22.471  80.822 109.704  1.00  0.00           H  
ATOM    977  HB3 LYS    64      23.705  79.908 110.335  1.00  0.00           H  
ATOM    978  HG2 LYS    64      23.187  80.730 112.701  1.00  0.00           H  
ATOM    979  HG3 LYS    64      21.550  81.292 112.072  1.00  0.00           H  
ATOM    980  HD2 LYS    64      21.162  79.059 111.160  1.00  0.00           H  
ATOM    981  HD3 LYS    64      22.570  78.425 111.991  1.00  0.00           H  
ATOM    982  HE2 LYS    64      21.550  79.234 114.144  1.00  0.00           H  
ATOM    983  HE3 LYS    64      20.002  79.522 113.278  1.00  0.00           H  
ATOM    984  HZ1 LYS    64      20.034  77.337 114.124  1.00  0.00           H  
ATOM    985  HZ2 LYS    64      20.329  77.179 112.519  1.00  0.00           H  
ATOM    986  HZ3 LYS    64      21.589  77.022 113.589  1.00  0.00           H  
ATOM    987  N   GLN    65      23.764  84.267 111.443  1.00  0.00           N  
ATOM    988  CA  GLN    65      23.445  85.640 111.444  1.00  0.00           C  
ATOM    989  C   GLN    65      23.705  86.467 110.158  1.00  0.00           C  
ATOM    990  O   GLN    65      24.440  86.011 109.303  1.00  0.00           O  
ATOM    991  CB  GLN    65      24.067  86.420 112.623  1.00  0.00           C  
ATOM    992  CG  GLN    65      25.582  86.610 112.653  1.00  0.00           C  
ATOM    993  CD  GLN    65      26.412  85.373 112.926  1.00  0.00           C  
ATOM    994  NE2 GLN    65      27.395  85.358 113.808  1.00  0.00           N  
ATOM    995  OE1 GLN    65      26.278  84.374 112.183  1.00  0.00           O  
ATOM    996  H   GLN    65      24.592  84.015 111.965  1.00  0.00           H  
ATOM    997  HA  GLN    65      22.400  85.743 111.735  1.00  0.00           H  
ATOM    998  HB2 GLN    65      23.573  87.390 112.575  1.00  0.00           H  
ATOM    999  HB3 GLN    65      23.682  85.875 113.485  1.00  0.00           H  
ATOM   1000  HG2 GLN    65      25.838  86.877 111.628  1.00  0.00           H  
ATOM   1001  HG3 GLN    65      25.911  87.331 113.402  1.00  0.00           H  
ATOM   1002 HE21 GLN    65      28.149  84.685 113.819  1.00  0.00           H  
ATOM   1003 HE22 GLN    65      27.567  86.177 114.373  1.00  0.00           H  
ATOM   1004  N   ARG    66      23.171  87.742 110.102  1.00  0.00           N  
ATOM   1005  CA  ARG    66      23.235  88.609 108.931  1.00  0.00           C  
ATOM   1006  C   ARG    66      24.313  89.635 108.913  1.00  0.00           C  
ATOM   1007  O   ARG    66      24.725  90.129 109.970  1.00  0.00           O  
ATOM   1008  CB  ARG    66      21.823  89.299 108.714  1.00  0.00           C  
ATOM   1009  CG  ARG    66      20.712  88.254 108.479  1.00  0.00           C  
ATOM   1010  CD  ARG    66      19.422  88.985 108.264  1.00  0.00           C  
ATOM   1011  NE  ARG    66      18.344  87.951 108.194  1.00  0.00           N  
ATOM   1012  CZ  ARG    66      17.132  88.246 107.960  1.00  0.00           C  
ATOM   1013  NH1 ARG    66      16.691  89.473 107.889  1.00  0.00           N1+
ATOM   1014  NH2 ARG    66      16.358  87.252 107.652  1.00  0.00           N  
ATOM   1015  H   ARG    66      22.683  88.037 110.936  1.00  0.00           H  
ATOM   1016  HA  ARG    66      23.426  87.916 108.112  1.00  0.00           H  
ATOM   1017  HB2 ARG    66      21.489  89.933 109.536  1.00  0.00           H  
ATOM   1018  HB3 ARG    66      21.971  89.960 107.861  1.00  0.00           H  
ATOM   1019  HG2 ARG    66      20.954  87.685 107.581  1.00  0.00           H  
ATOM   1020  HG3 ARG    66      20.611  87.646 109.377  1.00  0.00           H  
ATOM   1021  HD2 ARG    66      19.227  89.717 109.048  1.00  0.00           H  
ATOM   1022  HD3 ARG    66      19.496  89.421 107.268  1.00  0.00           H  
ATOM   1023  HE  ARG    66      18.698  87.007 108.130  1.00  0.00           H  
ATOM   1024 HH11 ARG    66      17.294  90.229 108.180  1.00  0.00           H  
ATOM   1025 HH12 ARG    66      15.839  89.688 107.392  1.00  0.00           H  
ATOM   1026 HH21 ARG    66      16.660  86.325 107.917  1.00  0.00           H  
ATOM   1027 HH22 ARG    66      15.371  87.424 107.523  1.00  0.00           H  
ATOM   1028  N   TRP    67      24.898  89.898 107.728  1.00  0.00           N  
ATOM   1029  CA  TRP    67      26.053  90.801 107.518  1.00  0.00           C  
ATOM   1030  C   TRP    67      25.788  91.821 106.393  1.00  0.00           C  
ATOM   1031  O   TRP    67      25.039  91.571 105.426  1.00  0.00           O  
ATOM   1032  CB  TRP    67      27.261  89.789 107.169  1.00  0.00           C  
ATOM   1033  CG  TRP    67      27.744  88.830 108.129  1.00  0.00           C  
ATOM   1034  CD1 TRP    67      27.586  87.461 108.024  1.00  0.00           C  
ATOM   1035  CD2 TRP    67      28.467  89.048 109.399  1.00  0.00           C  
ATOM   1036  CE2 TRP    67      28.362  87.840 110.109  1.00  0.00           C  
ATOM   1037  CE3 TRP    67      29.006  90.098 110.013  1.00  0.00           C  
ATOM   1038  NE1 TRP    67      27.983  86.893 109.247  1.00  0.00           N  
ATOM   1039  CZ2 TRP    67      28.774  87.785 111.453  1.00  0.00           C  
ATOM   1040  CZ3 TRP    67      29.453  89.990 111.384  1.00  0.00           C  
ATOM   1041  CH2 TRP    67      29.290  88.875 112.088  1.00  0.00           C  
ATOM   1042  H   TRP    67      24.599  89.352 106.933  1.00  0.00           H  
ATOM   1043  HA  TRP    67      26.310  91.353 108.422  1.00  0.00           H  
ATOM   1044  HB2 TRP    67      26.819  89.151 106.404  1.00  0.00           H  
ATOM   1045  HB3 TRP    67      28.088  90.379 106.773  1.00  0.00           H  
ATOM   1046  HD1 TRP    67      27.020  86.961 107.251  1.00  0.00           H  
ATOM   1047  HE1 TRP    67      27.842  85.907 109.416  1.00  0.00           H  
ATOM   1048  HE3 TRP    67      29.231  91.005 109.471  1.00  0.00           H  
ATOM   1049  HZ2 TRP    67      28.688  86.853 111.992  1.00  0.00           H  
ATOM   1050  HZ3 TRP    67      29.788  90.890 111.878  1.00  0.00           H  
ATOM   1051  HH2 TRP    67      29.437  88.843 113.157  1.00  0.00           H  
ATOM   1052  N   LEU    68      26.191  93.041 106.613  1.00  0.00           N  
ATOM   1053  CA  LEU    68      25.998  94.190 105.672  1.00  0.00           C  
ATOM   1054  C   LEU    68      26.771  94.043 104.350  1.00  0.00           C  
ATOM   1055  O   LEU    68      27.989  93.798 104.303  1.00  0.00           O  
ATOM   1056  CB  LEU    68      26.442  95.487 106.404  1.00  0.00           C  
ATOM   1057  CG  LEU    68      26.377  96.729 105.608  1.00  0.00           C  
ATOM   1058  CD1 LEU    68      24.977  97.254 105.346  1.00  0.00           C  
ATOM   1059  CD2 LEU    68      27.184  97.779 106.250  1.00  0.00           C  
ATOM   1060  H   LEU    68      26.607  93.294 107.498  1.00  0.00           H  
ATOM   1061  HA  LEU    68      24.962  94.169 105.336  1.00  0.00           H  
ATOM   1062  HB2 LEU    68      25.765  95.522 107.257  1.00  0.00           H  
ATOM   1063  HB3 LEU    68      27.459  95.361 106.774  1.00  0.00           H  
ATOM   1064  HG  LEU    68      26.883  96.656 104.645  1.00  0.00           H  
ATOM   1065 HD11 LEU    68      24.494  96.409 104.856  1.00  0.00           H  
ATOM   1066 HD12 LEU    68      24.457  97.479 106.278  1.00  0.00           H  
ATOM   1067 HD13 LEU    68      24.909  98.121 104.690  1.00  0.00           H  
ATOM   1068 HD21 LEU    68      26.874  97.938 107.283  1.00  0.00           H  
ATOM   1069 HD22 LEU    68      28.188  97.357 106.301  1.00  0.00           H  
ATOM   1070 HD23 LEU    68      27.142  98.730 105.719  1.00  0.00           H  
ATOM   1071  N   LEU    69      26.150  94.268 103.203  1.00  0.00           N  
ATOM   1072  CA  LEU    69      26.755  94.163 101.915  1.00  0.00           C  
ATOM   1073  C   LEU    69      27.826  95.200 101.641  1.00  0.00           C  
ATOM   1074  O   LEU    69      27.673  96.396 102.093  1.00  0.00           O  
ATOM   1075  CB  LEU    69      25.651  94.172 100.875  1.00  0.00           C  
ATOM   1076  CG  LEU    69      24.857  92.840 100.643  1.00  0.00           C  
ATOM   1077  CD1 LEU    69      23.585  93.090  99.950  1.00  0.00           C  
ATOM   1078  CD2 LEU    69      25.709  91.870  99.876  1.00  0.00           C  
ATOM   1079  H   LEU    69      25.168  94.501 103.236  1.00  0.00           H  
ATOM   1080  HA  LEU    69      27.241  93.188 101.870  1.00  0.00           H  
ATOM   1081  HB2 LEU    69      24.934  94.952 101.127  1.00  0.00           H  
ATOM   1082  HB3 LEU    69      26.202  94.395  99.961  1.00  0.00           H  
ATOM   1083  HG  LEU    69      24.637  92.354 101.595  1.00  0.00           H  
ATOM   1084 HD11 LEU    69      23.069  93.853 100.533  1.00  0.00           H  
ATOM   1085 HD12 LEU    69      23.796  93.587  99.003  1.00  0.00           H  
ATOM   1086 HD13 LEU    69      22.969  92.212  99.755  1.00  0.00           H  
ATOM   1087 HD21 LEU    69      25.885  92.219  98.859  1.00  0.00           H  
ATOM   1088 HD22 LEU    69      26.667  91.667 100.354  1.00  0.00           H  
ATOM   1089 HD23 LEU    69      25.231  90.894  99.787  1.00  0.00           H  
ATOM   1090  N   SER    70      28.810  94.838 100.864  1.00  0.00           N  
ATOM   1091  CA  SER    70      29.816  95.883 100.300  1.00  0.00           C  
ATOM   1092  C   SER    70      30.758  95.213  99.297  1.00  0.00           C  
ATOM   1093  O   SER    70      31.064  94.018  99.339  1.00  0.00           O  
ATOM   1094  CB  SER    70      30.695  96.307 101.496  1.00  0.00           C  
ATOM   1095  OG  SER    70      31.787  96.992 101.100  1.00  0.00           O  
ATOM   1096  H   SER    70      29.013  93.863 100.694  1.00  0.00           H  
ATOM   1097  HA  SER    70      29.351  96.780  99.891  1.00  0.00           H  
ATOM   1098  HB2 SER    70      30.085  96.980 102.098  1.00  0.00           H  
ATOM   1099  HB3 SER    70      31.017  95.437 102.067  1.00  0.00           H  
ATOM   1100  HG  SER    70      31.752  97.895 101.425  1.00  0.00           H  
ATOM   1101  N   PRO    71      31.212  95.917  98.278  1.00  0.00           N  
ATOM   1102  CA  PRO    71      32.185  95.381  97.296  1.00  0.00           C  
ATOM   1103  C   PRO    71      33.484  94.998  97.920  1.00  0.00           C  
ATOM   1104  O   PRO    71      34.381  94.409  97.237  1.00  0.00           O  
ATOM   1105  CB  PRO    71      32.377  96.523  96.299  1.00  0.00           C  
ATOM   1106  CG  PRO    71      32.269  97.789  97.275  1.00  0.00           C  
ATOM   1107  CD  PRO    71      31.052  97.381  98.047  1.00  0.00           C  
ATOM   1108  HA  PRO    71      31.833  94.485  96.785  1.00  0.00           H  
ATOM   1109  HB2 PRO    71      33.341  96.465  95.793  1.00  0.00           H  
ATOM   1110  HB3 PRO    71      31.489  96.595  95.671  1.00  0.00           H  
ATOM   1111  HG2 PRO    71      33.175  97.844  97.877  1.00  0.00           H  
ATOM   1112  HG3 PRO    71      32.094  98.728  96.751  1.00  0.00           H  
ATOM   1113  HD2 PRO    71      30.974  97.974  98.958  1.00  0.00           H  
ATOM   1114  HD3 PRO    71      30.160  97.665  97.490  1.00  0.00           H  
ATOM   1115  N   SER    72      33.825  95.471  99.124  1.00  0.00           N  
ATOM   1116  CA  SER    72      35.046  95.201  99.853  1.00  0.00           C  
ATOM   1117  C   SER    72      35.201  93.776 100.368  1.00  0.00           C  
ATOM   1118  O   SER    72      36.272  93.158 100.382  1.00  0.00           O  
ATOM   1119  CB  SER    72      34.978  96.200 100.979  1.00  0.00           C  
ATOM   1120  OG  SER    72      36.154  96.246 101.757  1.00  0.00           O  
ATOM   1121  H   SER    72      33.181  96.045  99.651  1.00  0.00           H  
ATOM   1122  HA  SER    72      35.889  95.403  99.192  1.00  0.00           H  
ATOM   1123  HB2 SER    72      34.773  97.233 100.698  1.00  0.00           H  
ATOM   1124  HB3 SER    72      34.216  95.947 101.715  1.00  0.00           H  
ATOM   1125  HG  SER    72      36.762  96.717 101.183  1.00  0.00           H  
ATOM   1126  N   THR    73      34.100  93.110 100.741  1.00  0.00           N  
ATOM   1127  CA  THR    73      34.034  91.821 101.347  1.00  0.00           C  
ATOM   1128  C   THR    73      34.399  90.702 100.420  1.00  0.00           C  
ATOM   1129  O   THR    73      34.113  90.796  99.261  1.00  0.00           O  
ATOM   1130  CB  THR    73      32.715  91.503 102.069  1.00  0.00           C  
ATOM   1131  CG2 THR    73      32.543  90.208 102.875  1.00  0.00           C  
ATOM   1132  OG1 THR    73      32.518  92.422 103.102  1.00  0.00           O  
ATOM   1133  H   THR    73      33.236  93.611 100.593  1.00  0.00           H  
ATOM   1134  HA  THR    73      34.769  91.807 102.151  1.00  0.00           H  
ATOM   1135  HB  THR    73      31.926  91.585 101.322  1.00  0.00           H  
ATOM   1136  HG1 THR    73      33.346  92.456 103.586  1.00  0.00           H  
ATOM   1137 HG21 THR    73      33.237  90.049 103.700  1.00  0.00           H  
ATOM   1138 HG22 THR    73      31.465  90.161 103.029  1.00  0.00           H  
ATOM   1139 HG23 THR    73      32.750  89.355 102.228  1.00  0.00           H  
ATOM   1140  N   THR    74      35.063  89.659 100.905  1.00  0.00           N  
ATOM   1141  CA  THR    74      35.653  88.490 100.223  1.00  0.00           C  
ATOM   1142  C   THR    74      35.869  87.340 101.226  1.00  0.00           C  
ATOM   1143  O   THR    74      35.983  87.541 102.429  1.00  0.00           O  
ATOM   1144  CB  THR    74      36.993  88.843  99.431  1.00  0.00           C  
ATOM   1145  CG2 THR    74      38.107  89.292 100.369  1.00  0.00           C  
ATOM   1146  OG1 THR    74      37.580  87.744  98.703  1.00  0.00           O  
ATOM   1147  H   THR    74      35.288  89.596 101.887  1.00  0.00           H  
ATOM   1148  HA  THR    74      35.026  88.109  99.418  1.00  0.00           H  
ATOM   1149  HB  THR    74      36.844  89.628  98.689  1.00  0.00           H  
ATOM   1150  HG1 THR    74      36.973  87.524  97.992  1.00  0.00           H  
ATOM   1151 HG21 THR    74      38.354  88.496 101.072  1.00  0.00           H  
ATOM   1152 HG22 THR    74      39.018  89.574  99.841  1.00  0.00           H  
ATOM   1153 HG23 THR    74      37.845  90.155 100.980  1.00  0.00           H  
ATOM   1154  N   LEU    75      35.828  86.081 100.786  1.00  0.00           N  
ATOM   1155  CA  LEU    75      35.794  84.831 101.574  1.00  0.00           C  
ATOM   1156  C   LEU    75      36.605  83.706 100.991  1.00  0.00           C  
ATOM   1157  O   LEU    75      36.581  83.477  99.798  1.00  0.00           O  
ATOM   1158  CB  LEU    75      34.334  84.411 101.940  1.00  0.00           C  
ATOM   1159  CG  LEU    75      33.249  85.420 102.458  1.00  0.00           C  
ATOM   1160  CD1 LEU    75      32.450  85.885 101.243  1.00  0.00           C  
ATOM   1161  CD2 LEU    75      32.346  84.698 103.475  1.00  0.00           C  
ATOM   1162  H   LEU    75      35.662  86.066  99.790  1.00  0.00           H  
ATOM   1163  HA  LEU    75      36.182  85.120 102.551  1.00  0.00           H  
ATOM   1164  HB2 LEU    75      34.042  83.905 101.020  1.00  0.00           H  
ATOM   1165  HB3 LEU    75      34.478  83.713 102.765  1.00  0.00           H  
ATOM   1166  HG  LEU    75      33.697  86.254 102.999  1.00  0.00           H  
ATOM   1167 HD11 LEU    75      31.599  86.289 101.790  1.00  0.00           H  
ATOM   1168 HD12 LEU    75      32.939  86.741 100.777  1.00  0.00           H  
ATOM   1169 HD13 LEU    75      32.180  85.052 100.593  1.00  0.00           H  
ATOM   1170 HD21 LEU    75      31.463  85.316 103.635  1.00  0.00           H  
ATOM   1171 HD22 LEU    75      31.873  83.819 103.036  1.00  0.00           H  
ATOM   1172 HD23 LEU    75      32.722  84.456 104.469  1.00  0.00           H  
ATOM   1173  N   ARG    76      37.374  83.094 101.841  1.00  0.00           N  
ATOM   1174  CA  ARG    76      38.131  81.982 101.542  1.00  0.00           C  
ATOM   1175  C   ARG    76      37.204  80.717 101.602  1.00  0.00           C  
ATOM   1176  O   ARG    76      36.616  80.395 102.596  1.00  0.00           O  
ATOM   1177  CB  ARG    76      39.303  81.848 102.552  1.00  0.00           C  
ATOM   1178  CG  ARG    76      40.445  80.971 102.228  1.00  0.00           C  
ATOM   1179  CD  ARG    76      41.686  81.372 103.040  1.00  0.00           C  
ATOM   1180  NE  ARG    76      41.446  81.101 104.448  1.00  0.00           N  
ATOM   1181  CZ  ARG    76      42.367  80.939 105.350  1.00  0.00           C  
ATOM   1182  NH1 ARG    76      43.694  81.163 105.226  1.00  0.00           N1+
ATOM   1183  NH2 ARG    76      41.994  80.545 106.531  1.00  0.00           N  
ATOM   1184  H   ARG    76      37.372  83.279 102.834  1.00  0.00           H  
ATOM   1185  HA  ARG    76      38.520  82.073 100.528  1.00  0.00           H  
ATOM   1186  HB2 ARG    76      39.630  82.864 102.773  1.00  0.00           H  
ATOM   1187  HB3 ARG    76      38.978  81.720 103.584  1.00  0.00           H  
ATOM   1188  HG2 ARG    76      40.261  79.925 102.473  1.00  0.00           H  
ATOM   1189  HG3 ARG    76      40.555  81.172 101.163  1.00  0.00           H  
ATOM   1190  HD2 ARG    76      42.481  80.718 102.682  1.00  0.00           H  
ATOM   1191  HD3 ARG    76      42.052  82.395 102.952  1.00  0.00           H  
ATOM   1192  HE  ARG    76      40.506  80.810 104.675  1.00  0.00           H  
ATOM   1193 HH11 ARG    76      44.192  81.333 104.364  1.00  0.00           H  
ATOM   1194 HH12 ARG    76      44.257  81.146 106.065  1.00  0.00           H  
ATOM   1195 HH21 ARG    76      41.042  80.211 106.577  1.00  0.00           H  
ATOM   1196 HH22 ARG    76      42.675  80.199 107.192  1.00  0.00           H  
ATOM   1197  N   VAL    77      37.176  79.797 100.584  1.00  0.00           N  
ATOM   1198  CA  VAL    77      36.340  78.639 100.445  1.00  0.00           C  
ATOM   1199  C   VAL    77      37.161  77.308 100.336  1.00  0.00           C  
ATOM   1200  O   VAL    77      38.080  77.281  99.512  1.00  0.00           O  
ATOM   1201  CB  VAL    77      35.350  78.865  99.265  1.00  0.00           C  
ATOM   1202  CG1 VAL    77      34.455  77.643  98.890  1.00  0.00           C  
ATOM   1203  CG2 VAL    77      34.437  80.070  99.450  1.00  0.00           C  
ATOM   1204  H   VAL    77      37.641  80.022  99.716  1.00  0.00           H  
ATOM   1205  HA  VAL    77      35.732  78.544 101.344  1.00  0.00           H  
ATOM   1206  HB  VAL    77      35.996  79.075  98.412  1.00  0.00           H  
ATOM   1207 HG11 VAL    77      35.187  76.898  98.580  1.00  0.00           H  
ATOM   1208 HG12 VAL    77      33.973  77.280  99.797  1.00  0.00           H  
ATOM   1209 HG13 VAL    77      33.693  77.967  98.180  1.00  0.00           H  
ATOM   1210 HG21 VAL    77      33.713  80.062  98.636  1.00  0.00           H  
ATOM   1211 HG22 VAL    77      33.810  80.035 100.341  1.00  0.00           H  
ATOM   1212 HG23 VAL    77      34.985  81.005  99.571  1.00  0.00           H  
ATOM   1213  N   THR    78      36.831  76.267 101.105  1.00  0.00           N  
ATOM   1214  CA  THR    78      37.447  74.893 101.091  1.00  0.00           C  
ATOM   1215  C   THR    78      36.464  73.734 101.316  1.00  0.00           C  
ATOM   1216  O   THR    78      35.373  73.931 101.792  1.00  0.00           O  
ATOM   1217  CB  THR    78      38.718  74.898 101.998  1.00  0.00           C  
ATOM   1218  CG2 THR    78      39.832  75.896 101.650  1.00  0.00           C  
ATOM   1219  OG1 THR    78      38.324  75.133 103.356  1.00  0.00           O  
ATOM   1220  H   THR    78      36.131  76.399 101.820  1.00  0.00           H  
ATOM   1221  HA  THR    78      37.815  74.917 100.066  1.00  0.00           H  
ATOM   1222  HB  THR    78      39.117  73.885 102.058  1.00  0.00           H  
ATOM   1223  HG1 THR    78      37.999  76.036 103.325  1.00  0.00           H  
ATOM   1224 HG21 THR    78      40.722  75.660 102.235  1.00  0.00           H  
ATOM   1225 HG22 THR    78      39.969  75.818 100.571  1.00  0.00           H  
ATOM   1226 HG23 THR    78      39.592  76.935 101.872  1.00  0.00           H  
ATOM   1227  N   MET    79      36.914  72.504 101.045  1.00  0.00           N  
ATOM   1228  CA  MET    79      36.183  71.290 101.458  1.00  0.00           C  
ATOM   1229  C   MET    79      37.025  70.329 102.367  1.00  0.00           C  
ATOM   1230  O   MET    79      38.263  70.305 102.236  1.00  0.00           O  
ATOM   1231  CB  MET    79      35.971  70.447 100.106  1.00  0.00           C  
ATOM   1232  CG  MET    79      34.971  71.250  99.205  1.00  0.00           C  
ATOM   1233  SD  MET    79      34.166  70.279  97.892  1.00  0.00           S  
ATOM   1234  CE  MET    79      33.095  69.110  98.931  1.00  0.00           C  
ATOM   1235  H   MET    79      37.863  72.344 100.738  1.00  0.00           H  
ATOM   1236  HA  MET    79      35.191  71.445 101.884  1.00  0.00           H  
ATOM   1237  HB2 MET    79      36.923  70.461  99.576  1.00  0.00           H  
ATOM   1238  HB3 MET    79      35.693  69.437 100.407  1.00  0.00           H  
ATOM   1239  HG2 MET    79      34.313  71.908  99.774  1.00  0.00           H  
ATOM   1240  HG3 MET    79      35.663  71.952  98.738  1.00  0.00           H  
ATOM   1241  HE1 MET    79      33.666  68.583  99.696  1.00  0.00           H  
ATOM   1242  HE2 MET    79      32.320  69.639  99.485  1.00  0.00           H  
ATOM   1243  HE3 MET    79      32.588  68.436  98.241  1.00  0.00           H  
ATOM   1244  N   SER    80      36.352  69.530 103.155  1.00  0.00           N  
ATOM   1245  CA  SER    80      36.847  68.848 104.350  1.00  0.00           C  
ATOM   1246  C   SER    80      37.582  67.542 103.994  1.00  0.00           C  
ATOM   1247  O   SER    80      38.516  67.232 104.695  1.00  0.00           O  
ATOM   1248  CB  SER    80      35.670  68.492 105.310  1.00  0.00           C  
ATOM   1249  OG  SER    80      34.712  67.601 104.764  1.00  0.00           O  
ATOM   1250  H   SER    80      35.353  69.507 103.009  1.00  0.00           H  
ATOM   1251  HA  SER    80      37.575  69.531 104.787  1.00  0.00           H  
ATOM   1252  HB2 SER    80      36.143  68.018 106.169  1.00  0.00           H  
ATOM   1253  HB3 SER    80      35.217  69.401 105.706  1.00  0.00           H  
ATOM   1254  HG  SER    80      34.130  67.448 105.512  1.00  0.00           H  
ATOM   1255  N   GLN    81      37.300  66.751 102.917  1.00  0.00           N  
ATOM   1256  CA  GLN    81      38.036  65.652 102.227  1.00  0.00           C  
ATOM   1257  C   GLN    81      37.762  65.521 100.724  1.00  0.00           C  
ATOM   1258  O   GLN    81      36.795  66.096 100.241  1.00  0.00           O  
ATOM   1259  CB  GLN    81      37.791  64.311 102.912  1.00  0.00           C  
ATOM   1260  CG  GLN    81      38.881  63.820 103.842  1.00  0.00           C  
ATOM   1261  CD  GLN    81      40.203  63.629 103.319  1.00  0.00           C  
ATOM   1262  NE2 GLN    81      41.121  63.154 104.105  1.00  0.00           N  
ATOM   1263  OE1 GLN    81      40.465  63.676 102.140  1.00  0.00           O  
ATOM   1264  H   GLN    81      36.397  66.994 102.534  1.00  0.00           H  
ATOM   1265  HA  GLN    81      39.079  65.817 102.495  1.00  0.00           H  
ATOM   1266  HB2 GLN    81      36.791  64.235 103.338  1.00  0.00           H  
ATOM   1267  HB3 GLN    81      37.709  63.549 102.137  1.00  0.00           H  
ATOM   1268  HG2 GLN    81      39.029  64.552 104.636  1.00  0.00           H  
ATOM   1269  HG3 GLN    81      38.523  62.882 104.266  1.00  0.00           H  
ATOM   1270 HE21 GLN    81      41.917  62.927 103.526  1.00  0.00           H  
ATOM   1271 HE22 GLN    81      41.177  63.251 105.109  1.00  0.00           H  
ATOM   1272  N   ALA    82      38.719  64.939  99.955  1.00  0.00           N  
ATOM   1273  CA  ALA    82      38.412  64.405  98.629  1.00  0.00           C  
ATOM   1274  C   ALA    82      37.100  63.548  98.637  1.00  0.00           C  
ATOM   1275  O   ALA    82      36.825  62.790  99.587  1.00  0.00           O  
ATOM   1276  CB  ALA    82      39.692  63.629  98.140  1.00  0.00           C  
ATOM   1277  H   ALA    82      39.447  64.442 100.447  1.00  0.00           H  
ATOM   1278  HA  ALA    82      38.235  65.288  98.016  1.00  0.00           H  
ATOM   1279  HB1 ALA    82      40.436  64.425  98.082  1.00  0.00           H  
ATOM   1280  HB2 ALA    82      39.871  62.834  98.864  1.00  0.00           H  
ATOM   1281  HB3 ALA    82      39.607  63.159  97.161  1.00  0.00           H  
ATOM   1282  N   SER    83      36.270  63.715  97.521  1.00  0.00           N  
ATOM   1283  CA  SER    83      34.896  63.202  97.541  1.00  0.00           C  
ATOM   1284  C   SER    83      34.715  61.654  97.449  1.00  0.00           C  
ATOM   1285  O   SER    83      33.718  61.230  96.886  1.00  0.00           O  
ATOM   1286  CB  SER    83      34.095  63.962  96.466  1.00  0.00           C  
ATOM   1287  OG  SER    83      34.196  65.430  96.648  1.00  0.00           O  
ATOM   1288  H   SER    83      36.558  64.297  96.748  1.00  0.00           H  
ATOM   1289  HA  SER    83      34.430  63.528  98.471  1.00  0.00           H  
ATOM   1290  HB2 SER    83      34.515  63.789  95.475  1.00  0.00           H  
ATOM   1291  HB3 SER    83      33.032  63.721  96.455  1.00  0.00           H  
ATOM   1292  HG  SER    83      33.398  65.661  97.128  1.00  0.00           H  
ATOM   1293  N   THR    84      35.630  60.784  97.971  1.00  0.00           N  
ATOM   1294  CA  THR    84      35.723  59.309  97.609  1.00  0.00           C  
ATOM   1295  C   THR    84      34.378  58.535  97.741  1.00  0.00           C  
ATOM   1296  O   THR    84      34.098  57.630  96.927  1.00  0.00           O  
ATOM   1297  CB  THR    84      36.769  58.451  98.455  1.00  0.00           C  
ATOM   1298  CG2 THR    84      38.249  58.844  98.128  1.00  0.00           C  
ATOM   1299  OG1 THR    84      36.534  58.597  99.861  1.00  0.00           O  
ATOM   1300  H   THR    84      36.311  61.061  98.664  1.00  0.00           H  
ATOM   1301  HA  THR    84      36.101  59.355  96.588  1.00  0.00           H  
ATOM   1302  HB  THR    84      36.593  57.442  98.084  1.00  0.00           H  
ATOM   1303  HG1 THR    84      35.686  58.232 100.124  1.00  0.00           H  
ATOM   1304 HG21 THR    84      38.484  58.451  97.139  1.00  0.00           H  
ATOM   1305 HG22 THR    84      38.470  59.903  98.261  1.00  0.00           H  
ATOM   1306 HG23 THR    84      38.883  58.224  98.761  1.00  0.00           H  
ATOM   1307  N   GLU    85      33.514  58.867  98.759  1.00  0.00           N  
ATOM   1308  CA  GLU    85      32.126  58.423  98.925  1.00  0.00           C  
ATOM   1309  C   GLU    85      31.105  59.567  99.271  1.00  0.00           C  
ATOM   1310  O   GLU    85      30.007  59.332  99.815  1.00  0.00           O  
ATOM   1311  CB  GLU    85      32.035  57.350 100.074  1.00  0.00           C  
ATOM   1312  CG  GLU    85      32.204  57.660 101.544  1.00  0.00           C  
ATOM   1313  CD  GLU    85      33.626  58.043 101.972  1.00  0.00           C  
ATOM   1314  OE1 GLU    85      34.622  57.499 101.465  1.00  0.00           O  
ATOM   1315  OE2 GLU    85      33.724  58.935 102.895  1.00  0.00           O1-
ATOM   1316  H   GLU    85      33.767  59.668  99.320  1.00  0.00           H  
ATOM   1317  HA  GLU    85      31.823  57.897  98.019  1.00  0.00           H  
ATOM   1318  HB2 GLU    85      31.110  56.815  99.861  1.00  0.00           H  
ATOM   1319  HB3 GLU    85      32.718  56.536  99.831  1.00  0.00           H  
ATOM   1320  HG2 GLU    85      31.559  58.453 101.921  1.00  0.00           H  
ATOM   1321  HG3 GLU    85      31.963  56.734 102.066  1.00  0.00           H  
ATOM   1322  N   ALA    86      31.493  60.806  98.872  1.00  0.00           N  
ATOM   1323  CA  ALA    86      30.816  62.083  99.142  1.00  0.00           C  
ATOM   1324  C   ALA    86      30.201  62.607  97.851  1.00  0.00           C  
ATOM   1325  O   ALA    86      30.859  62.444  96.761  1.00  0.00           O  
ATOM   1326  CB  ALA    86      31.699  62.987  99.859  1.00  0.00           C  
ATOM   1327  H   ALA    86      32.420  60.879  98.479  1.00  0.00           H  
ATOM   1328  HA  ALA    86      30.052  61.783  99.860  1.00  0.00           H  
ATOM   1329  HB1 ALA    86      32.100  62.552 100.774  1.00  0.00           H  
ATOM   1330  HB2 ALA    86      32.513  63.258  99.187  1.00  0.00           H  
ATOM   1331  HB3 ALA    86      31.218  63.949 100.038  1.00  0.00           H  
ATOM   1332  N   SER    87      29.128  63.341  97.861  1.00  0.00           N  
ATOM   1333  CA  SER    87      28.334  63.669  96.614  1.00  0.00           C  
ATOM   1334  C   SER    87      27.348  64.807  96.853  1.00  0.00           C  
ATOM   1335  O   SER    87      26.886  64.989  97.999  1.00  0.00           O  
ATOM   1336  CB  SER    87      27.725  62.387  96.009  1.00  0.00           C  
ATOM   1337  OG  SER    87      26.873  62.707  94.882  1.00  0.00           O  
ATOM   1338  H   SER    87      28.662  63.507  98.742  1.00  0.00           H  
ATOM   1339  HA  SER    87      29.089  64.036  95.920  1.00  0.00           H  
ATOM   1340  HB2 SER    87      28.495  61.687  95.683  1.00  0.00           H  
ATOM   1341  HB3 SER    87      27.139  61.826  96.737  1.00  0.00           H  
ATOM   1342  HG  SER    87      25.990  62.426  95.135  1.00  0.00           H  
ATOM   1343  N   SER    88      26.997  65.551  95.815  1.00  0.00           N  
ATOM   1344  CA  SER    88      26.014  66.616  95.865  1.00  0.00           C  
ATOM   1345  C   SER    88      26.257  67.811  96.875  1.00  0.00           C  
ATOM   1346  O   SER    88      25.324  68.498  97.353  1.00  0.00           O  
ATOM   1347  CB  SER    88      24.617  66.058  95.967  1.00  0.00           C  
ATOM   1348  OG  SER    88      24.314  65.341  94.739  1.00  0.00           O  
ATOM   1349  H   SER    88      27.336  65.365  94.882  1.00  0.00           H  
ATOM   1350  HA  SER    88      25.948  67.112  94.896  1.00  0.00           H  
ATOM   1351  HB2 SER    88      24.538  65.437  96.859  1.00  0.00           H  
ATOM   1352  HB3 SER    88      23.857  66.831  96.081  1.00  0.00           H  
ATOM   1353  HG  SER    88      23.552  65.780  94.354  1.00  0.00           H  
ATOM   1354  N   ASP    89      27.482  68.038  97.300  1.00  0.00           N  
ATOM   1355  CA  ASP    89      27.920  69.062  98.208  1.00  0.00           C  
ATOM   1356  C   ASP    89      27.891  70.474  97.576  1.00  0.00           C  
ATOM   1357  O   ASP    89      28.042  70.653  96.344  1.00  0.00           O  
ATOM   1358  CB  ASP    89      29.264  68.700  98.791  1.00  0.00           C  
ATOM   1359  CG  ASP    89      29.253  67.376  99.569  1.00  0.00           C  
ATOM   1360  OD1 ASP    89      28.426  67.245 100.481  1.00  0.00           O  
ATOM   1361  OD2 ASP    89      29.983  66.461  99.294  1.00  0.00           O1-
ATOM   1362  H   ASP    89      28.256  67.462  97.002  1.00  0.00           H  
ATOM   1363  HA  ASP    89      27.181  69.096  99.009  1.00  0.00           H  
ATOM   1364  HB2 ASP    89      29.905  68.510  97.930  1.00  0.00           H  
ATOM   1365  HB3 ASP    89      29.611  69.552  99.376  1.00  0.00           H  
ATOM   1366  N   LYS    90      27.686  71.440  98.473  1.00  0.00           N  
ATOM   1367  CA  LYS    90      27.282  72.864  98.097  1.00  0.00           C  
ATOM   1368  C   LYS    90      27.721  73.941  99.122  1.00  0.00           C  
ATOM   1369  O   LYS    90      27.707  73.696 100.366  1.00  0.00           O  
ATOM   1370  CB  LYS    90      25.828  72.807  97.807  1.00  0.00           C  
ATOM   1371  CG  LYS    90      25.244  74.145  97.398  1.00  0.00           C  
ATOM   1372  CD  LYS    90      23.737  74.054  97.224  1.00  0.00           C  
ATOM   1373  CE  LYS    90      23.305  75.224  96.445  1.00  0.00           C  
ATOM   1374  NZ  LYS    90      21.971  75.616  96.769  1.00  0.00           N1+
ATOM   1375  H   LYS    90      27.624  71.166  99.443  1.00  0.00           H  
ATOM   1376  HA  LYS    90      27.803  73.167  97.189  1.00  0.00           H  
ATOM   1377  HB2 LYS    90      25.859  72.099  96.979  1.00  0.00           H  
ATOM   1378  HB3 LYS    90      25.202  72.543  98.659  1.00  0.00           H  
ATOM   1379  HG2 LYS    90      25.356  74.847  98.225  1.00  0.00           H  
ATOM   1380  HG3 LYS    90      25.729  74.528  96.500  1.00  0.00           H  
ATOM   1381  HD2 LYS    90      23.509  73.127  96.698  1.00  0.00           H  
ATOM   1382  HD3 LYS    90      23.185  73.940  98.158  1.00  0.00           H  
ATOM   1383  HE2 LYS    90      24.069  75.999  96.502  1.00  0.00           H  
ATOM   1384  HE3 LYS    90      23.389  74.951  95.393  1.00  0.00           H  
ATOM   1385  HZ1 LYS    90      21.376  74.866  96.448  1.00  0.00           H  
ATOM   1386  HZ2 LYS    90      21.912  75.901  97.736  1.00  0.00           H  
ATOM   1387  HZ3 LYS    90      21.772  76.400  96.164  1.00  0.00           H  
ATOM   1388  N   VAL    91      28.118  75.110  98.712  1.00  0.00           N  
ATOM   1389  CA  VAL    91      28.034  76.334  99.615  1.00  0.00           C  
ATOM   1390  C   VAL    91      26.826  77.162  99.107  1.00  0.00           C  
ATOM   1391  O   VAL    91      26.516  77.040  97.899  1.00  0.00           O  
ATOM   1392  CB  VAL    91      29.414  77.067  99.519  1.00  0.00           C  
ATOM   1393  CG1 VAL    91      29.628  77.641  98.093  1.00  0.00           C  
ATOM   1394  CG2 VAL    91      29.455  78.169 100.500  1.00  0.00           C  
ATOM   1395  H   VAL    91      28.258  75.382  97.750  1.00  0.00           H  
ATOM   1396  HA  VAL    91      27.771  76.132 100.654  1.00  0.00           H  
ATOM   1397  HB  VAL    91      30.202  76.341  99.714  1.00  0.00           H  
ATOM   1398 HG11 VAL    91      29.615  76.893  97.301  1.00  0.00           H  
ATOM   1399 HG12 VAL    91      28.894  78.444  98.015  1.00  0.00           H  
ATOM   1400 HG13 VAL    91      30.671  77.955  98.126  1.00  0.00           H  
ATOM   1401 HG21 VAL    91      28.710  78.892 100.168  1.00  0.00           H  
ATOM   1402 HG22 VAL    91      29.333  77.692 101.473  1.00  0.00           H  
ATOM   1403 HG23 VAL    91      30.430  78.657 100.495  1.00  0.00           H  
ATOM   1404  N   THR    92      26.074  77.884  99.947  1.00  0.00           N  
ATOM   1405  CA  THR    92      24.765  78.553  99.631  1.00  0.00           C  
ATOM   1406  C   THR    92      24.681  79.904 100.348  1.00  0.00           C  
ATOM   1407  O   THR    92      25.444  80.106 101.304  1.00  0.00           O  
ATOM   1408  CB  THR    92      23.612  77.566  99.973  1.00  0.00           C  
ATOM   1409  CG2 THR    92      22.218  78.112 100.010  1.00  0.00           C  
ATOM   1410  OG1 THR    92      23.550  76.458  99.118  1.00  0.00           O  
ATOM   1411  H   THR    92      26.386  77.955 100.905  1.00  0.00           H  
ATOM   1412  HA  THR    92      24.627  78.748  98.567  1.00  0.00           H  
ATOM   1413  HB  THR    92      23.771  77.211 100.991  1.00  0.00           H  
ATOM   1414  HG1 THR    92      24.076  75.746  99.491  1.00  0.00           H  
ATOM   1415 HG21 THR    92      22.083  79.067 100.519  1.00  0.00           H  
ATOM   1416 HG22 THR    92      21.847  78.114  98.985  1.00  0.00           H  
ATOM   1417 HG23 THR    92      21.510  77.444 100.500  1.00  0.00           H  
ATOM   1418  N   VAL    93      23.873  80.875  99.880  1.00  0.00           N  
ATOM   1419  CA  VAL    93      23.839  82.292 100.329  1.00  0.00           C  
ATOM   1420  C   VAL    93      22.411  82.884 100.093  1.00  0.00           C  
ATOM   1421  O   VAL    93      21.858  82.620  99.091  1.00  0.00           O  
ATOM   1422  CB  VAL    93      24.811  83.233  99.584  1.00  0.00           C  
ATOM   1423  CG1 VAL    93      25.301  84.440 100.473  1.00  0.00           C  
ATOM   1424  CG2 VAL    93      26.125  82.512  99.201  1.00  0.00           C  
ATOM   1425  H   VAL    93      23.389  80.624  99.030  1.00  0.00           H  
ATOM   1426  HA  VAL    93      24.041  82.355 101.399  1.00  0.00           H  
ATOM   1427  HB  VAL    93      24.383  83.543  98.631  1.00  0.00           H  
ATOM   1428 HG11 VAL    93      26.084  84.063 101.131  1.00  0.00           H  
ATOM   1429 HG12 VAL    93      25.613  85.233  99.793  1.00  0.00           H  
ATOM   1430 HG13 VAL    93      24.456  84.754 101.085  1.00  0.00           H  
ATOM   1431 HG21 VAL    93      26.544  81.996 100.065  1.00  0.00           H  
ATOM   1432 HG22 VAL    93      25.817  81.797  98.437  1.00  0.00           H  
ATOM   1433 HG23 VAL    93      26.892  83.198  98.841  1.00  0.00           H  
ATOM   1434  N   ASN    94      21.841  83.603 101.031  1.00  0.00           N  
ATOM   1435  CA  ASN    94      20.427  84.155 101.059  1.00  0.00           C  
ATOM   1436  C   ASN    94      20.539  85.700 101.313  1.00  0.00           C  
ATOM   1437  O   ASN    94      21.615  86.061 101.892  1.00  0.00           O  
ATOM   1438  CB  ASN    94      19.619  83.467 102.174  1.00  0.00           C  
ATOM   1439  CG  ASN    94      19.238  82.066 101.782  1.00  0.00           C  
ATOM   1440  ND2 ASN    94      18.114  81.988 101.238  1.00  0.00           N  
ATOM   1441  OD1 ASN    94      19.909  81.043 101.976  1.00  0.00           O  
ATOM   1442  H   ASN    94      22.281  83.793 101.920  1.00  0.00           H  
ATOM   1443  HA  ASN    94      19.911  83.949 100.121  1.00  0.00           H  
ATOM   1444  HB2 ASN    94      20.132  83.405 103.133  1.00  0.00           H  
ATOM   1445  HB3 ASN    94      18.766  84.110 102.388  1.00  0.00           H  
ATOM   1446 HD21 ASN    94      17.825  81.030 101.103  1.00  0.00           H  
ATOM   1447 HD22 ASN    94      17.611  82.846 101.058  1.00  0.00           H  
ATOM   1448  N   TYR    95      19.627  86.541 100.771  1.00  0.00           N  
ATOM   1449  CA  TYR    95      19.731  88.002 100.762  1.00  0.00           C  
ATOM   1450  C   TYR    95      18.575  88.807 101.321  1.00  0.00           C  
ATOM   1451  O   TYR    95      17.456  88.462 101.109  1.00  0.00           O  
ATOM   1452  CB  TYR    95      20.092  88.386  99.328  1.00  0.00           C  
ATOM   1453  CG  TYR    95      21.460  87.800  98.893  1.00  0.00           C  
ATOM   1454  CD1 TYR    95      22.613  88.632  99.070  1.00  0.00           C  
ATOM   1455  CD2 TYR    95      21.591  86.600  98.090  1.00  0.00           C  
ATOM   1456  CE1 TYR    95      23.849  88.221  98.545  1.00  0.00           C  
ATOM   1457  CE2 TYR    95      22.832  86.218  97.647  1.00  0.00           C  
ATOM   1458  CZ  TYR    95      23.948  87.010  97.811  1.00  0.00           C  
ATOM   1459  OH  TYR    95      25.102  86.756  97.197  1.00  0.00           O  
ATOM   1460  H   TYR    95      18.762  86.161 100.414  1.00  0.00           H  
ATOM   1461  HA  TYR    95      20.598  88.227 101.384  1.00  0.00           H  
ATOM   1462  HB2 TYR    95      19.328  87.954  98.681  1.00  0.00           H  
ATOM   1463  HB3 TYR    95      20.058  89.470  99.213  1.00  0.00           H  
ATOM   1464  HD1 TYR    95      22.544  89.616  99.512  1.00  0.00           H  
ATOM   1465  HD2 TYR    95      20.671  86.067  97.896  1.00  0.00           H  
ATOM   1466  HE1 TYR    95      24.752  88.809  98.615  1.00  0.00           H  
ATOM   1467  HE2 TYR    95      22.904  85.260  97.153  1.00  0.00           H  
ATOM   1468  HH  TYR    95      25.757  87.455  97.138  1.00  0.00           H  
ATOM   1469  N   TYR    96      18.833  89.970 101.953  1.00  0.00           N  
ATOM   1470  CA  TYR    96      17.898  90.687 102.776  1.00  0.00           C  
ATOM   1471  C   TYR    96      18.030  92.201 102.633  1.00  0.00           C  
ATOM   1472  O   TYR    96      19.085  92.698 102.608  1.00  0.00           O  
ATOM   1473  CB  TYR    96      17.949  90.196 104.182  1.00  0.00           C  
ATOM   1474  CG  TYR    96      18.162  88.701 104.409  1.00  0.00           C  
ATOM   1475  CD1 TYR    96      16.978  87.909 104.474  1.00  0.00           C  
ATOM   1476  CD2 TYR    96      19.414  88.099 104.670  1.00  0.00           C  
ATOM   1477  CE1 TYR    96      17.075  86.553 104.915  1.00  0.00           C  
ATOM   1478  CE2 TYR    96      19.505  86.741 105.013  1.00  0.00           C  
ATOM   1479  CZ  TYR    96      18.338  85.958 105.121  1.00  0.00           C  
ATOM   1480  OH  TYR    96      18.308  84.756 105.721  1.00  0.00           O  
ATOM   1481  H   TYR    96      19.803  90.251 101.934  1.00  0.00           H  
ATOM   1482  HA  TYR    96      16.915  90.438 102.375  1.00  0.00           H  
ATOM   1483  HB2 TYR    96      18.778  90.643 104.731  1.00  0.00           H  
ATOM   1484  HB3 TYR    96      17.110  90.643 104.716  1.00  0.00           H  
ATOM   1485  HD1 TYR    96      16.072  88.295 104.031  1.00  0.00           H  
ATOM   1486  HD2 TYR    96      20.314  88.681 104.540  1.00  0.00           H  
ATOM   1487  HE1 TYR    96      16.182  85.949 104.862  1.00  0.00           H  
ATOM   1488  HE2 TYR    96      20.501  86.335 105.119  1.00  0.00           H  
ATOM   1489  HH  TYR    96      17.450  84.401 105.966  1.00  0.00           H  
ATOM   1490  N   ASP    97      16.904  92.972 102.691  1.00  0.00           N  
ATOM   1491  CA  ASP    97      16.922  94.403 103.209  1.00  0.00           C  
ATOM   1492  C   ASP    97      17.361  94.407 104.693  1.00  0.00           C  
ATOM   1493  O   ASP    97      17.269  93.373 105.403  1.00  0.00           O  
ATOM   1494  CB  ASP    97      15.458  94.912 103.260  1.00  0.00           C  
ATOM   1495  CG  ASP    97      15.261  96.374 103.201  1.00  0.00           C  
ATOM   1496  OD1 ASP    97      14.141  96.889 103.171  1.00  0.00           O  
ATOM   1497  OD2 ASP    97      16.266  97.061 102.915  1.00  0.00           O1-
ATOM   1498  H   ASP    97      16.047  92.439 102.724  1.00  0.00           H  
ATOM   1499  HA  ASP    97      17.505  94.970 102.483  1.00  0.00           H  
ATOM   1500  HB2 ASP    97      14.921  94.424 102.446  1.00  0.00           H  
ATOM   1501  HB3 ASP    97      14.960  94.558 104.163  1.00  0.00           H  
ATOM   1502  N   GLU    98      17.664  95.612 105.221  1.00  0.00           N  
ATOM   1503  CA  GLU    98      18.142  95.718 106.612  1.00  0.00           C  
ATOM   1504  C   GLU    98      17.144  95.110 107.702  1.00  0.00           C  
ATOM   1505  O   GLU    98      17.648  94.462 108.593  1.00  0.00           O  
ATOM   1506  CB  GLU    98      18.581  97.166 106.928  1.00  0.00           C  
ATOM   1507  CG  GLU    98      17.584  98.312 106.892  1.00  0.00           C  
ATOM   1508  CD  GLU    98      18.192  99.706 106.743  1.00  0.00           C  
ATOM   1509  OE1 GLU    98      17.356 100.649 106.683  1.00  0.00           O  
ATOM   1510  OE2 GLU    98      19.427  99.857 106.674  1.00  0.00           O1-
ATOM   1511  H   GLU    98      17.585  96.426 104.628  1.00  0.00           H  
ATOM   1512  HA  GLU    98      19.070  95.152 106.702  1.00  0.00           H  
ATOM   1513  HB2 GLU    98      19.099  97.052 107.880  1.00  0.00           H  
ATOM   1514  HB3 GLU    98      19.311  97.367 106.143  1.00  0.00           H  
ATOM   1515  HG2 GLU    98      16.980  98.127 106.004  1.00  0.00           H  
ATOM   1516  HG3 GLU    98      16.966  98.259 107.789  1.00  0.00           H  
ATOM   1517  N   GLU    99      15.831  95.174 107.559  1.00  0.00           N  
ATOM   1518  CA  GLU    99      14.793  94.465 108.277  1.00  0.00           C  
ATOM   1519  C   GLU    99      13.871  93.567 107.412  1.00  0.00           C  
ATOM   1520  O   GLU    99      12.646  93.435 107.609  1.00  0.00           O  
ATOM   1521  CB  GLU    99      13.982  95.475 109.180  1.00  0.00           C  
ATOM   1522  CG  GLU    99      14.729  96.272 110.225  1.00  0.00           C  
ATOM   1523  CD  GLU    99      15.718  95.501 111.147  1.00  0.00           C  
ATOM   1524  OE1 GLU    99      16.755  96.014 111.562  1.00  0.00           O  
ATOM   1525  OE2 GLU    99      15.302  94.307 111.517  1.00  0.00           O1-
ATOM   1526  H   GLU    99      15.543  95.778 106.802  1.00  0.00           H  
ATOM   1527  HA  GLU    99      15.260  93.824 109.024  1.00  0.00           H  
ATOM   1528  HB2 GLU    99      13.493  96.196 108.524  1.00  0.00           H  
ATOM   1529  HB3 GLU    99      13.224  94.869 109.677  1.00  0.00           H  
ATOM   1530  HG2 GLU    99      15.143  97.161 109.750  1.00  0.00           H  
ATOM   1531  HG3 GLU    99      13.920  96.689 110.825  1.00  0.00           H  
ATOM   1532  N   GLY   100      14.433  93.013 106.343  1.00  0.00           N  
ATOM   1533  CA  GLY   100      13.669  92.228 105.352  1.00  0.00           C  
ATOM   1534  C   GLY   100      13.414  90.803 105.863  1.00  0.00           C  
ATOM   1535  O   GLY   100      14.411  90.043 106.005  1.00  0.00           O  
ATOM   1536  H   GLY   100      15.428  93.177 106.281  1.00  0.00           H  
ATOM   1537  HA2 GLY   100      12.724  92.726 105.136  1.00  0.00           H  
ATOM   1538  HA3 GLY   100      14.362  92.188 104.512  1.00  0.00           H  
ATOM   1539  N   SER   101      12.098  90.453 106.111  1.00  0.00           N  
ATOM   1540  CA  SER   101      11.743  89.196 106.768  1.00  0.00           C  
ATOM   1541  C   SER   101      11.821  87.997 105.867  1.00  0.00           C  
ATOM   1542  O   SER   101      11.698  86.854 106.384  1.00  0.00           O  
ATOM   1543  CB  SER   101      10.322  89.296 107.441  1.00  0.00           C  
ATOM   1544  OG  SER   101      10.332  90.248 108.511  1.00  0.00           O  
ATOM   1545  H   SER   101      11.420  91.181 105.932  1.00  0.00           H  
ATOM   1546  HA  SER   101      12.485  88.933 107.522  1.00  0.00           H  
ATOM   1547  HB2 SER   101       9.562  89.723 106.787  1.00  0.00           H  
ATOM   1548  HB3 SER   101       9.964  88.308 107.734  1.00  0.00           H  
ATOM   1549  HG  SER   101       9.462  90.270 108.916  1.00  0.00           H  
ATOM   1550  N   ILE   102      11.829  88.187 104.563  1.00  0.00           N  
ATOM   1551  CA  ILE   102      11.851  87.038 103.606  1.00  0.00           C  
ATOM   1552  C   ILE   102      13.032  87.267 102.614  1.00  0.00           C  
ATOM   1553  O   ILE   102      13.166  88.394 102.145  1.00  0.00           O  
ATOM   1554  CB  ILE   102      10.518  86.871 102.903  1.00  0.00           C  
ATOM   1555  CG1 ILE   102       9.285  86.814 103.815  1.00  0.00           C  
ATOM   1556  CG2 ILE   102      10.443  85.608 102.076  1.00  0.00           C  
ATOM   1557  CD1 ILE   102       7.974  87.236 103.170  1.00  0.00           C  
ATOM   1558  H   ILE   102      12.015  89.120 104.223  1.00  0.00           H  
ATOM   1559  HA  ILE   102      12.073  86.151 104.200  1.00  0.00           H  
ATOM   1560  HB  ILE   102      10.381  87.723 102.239  1.00  0.00           H  
ATOM   1561 HG12 ILE   102       9.227  85.794 104.193  1.00  0.00           H  
ATOM   1562 HG13 ILE   102       9.352  87.362 104.755  1.00  0.00           H  
ATOM   1563 HG21 ILE   102       9.571  85.580 101.423  1.00  0.00           H  
ATOM   1564 HG22 ILE   102      11.309  85.389 101.452  1.00  0.00           H  
ATOM   1565 HG23 ILE   102      10.300  84.744 102.725  1.00  0.00           H  
ATOM   1566 HD11 ILE   102       7.725  88.295 103.103  1.00  0.00           H  
ATOM   1567 HD12 ILE   102       8.000  86.812 102.166  1.00  0.00           H  
ATOM   1568 HD13 ILE   102       7.158  86.732 103.687  1.00  0.00           H  
ATOM   1569  N   PRO   103      13.952  86.310 102.465  1.00  0.00           N  
ATOM   1570  CA  PRO   103      15.133  86.558 101.628  1.00  0.00           C  
ATOM   1571  C   PRO   103      14.692  86.789 100.151  1.00  0.00           C  
ATOM   1572  O   PRO   103      13.756  86.062  99.719  1.00  0.00           O  
ATOM   1573  CB  PRO   103      16.065  85.428 101.874  1.00  0.00           C  
ATOM   1574  CG  PRO   103      15.133  84.275 102.254  1.00  0.00           C  
ATOM   1575  CD  PRO   103      13.985  85.001 103.074  1.00  0.00           C  
ATOM   1576  HA  PRO   103      15.613  87.480 101.958  1.00  0.00           H  
ATOM   1577  HB2 PRO   103      16.597  85.185 100.954  1.00  0.00           H  
ATOM   1578  HB3 PRO   103      16.798  85.613 102.660  1.00  0.00           H  
ATOM   1579  HG2 PRO   103      14.649  83.790 101.407  1.00  0.00           H  
ATOM   1580  HG3 PRO   103      15.602  83.435 102.767  1.00  0.00           H  
ATOM   1581  HD2 PRO   103      13.153  84.331 102.856  1.00  0.00           H  
ATOM   1582  HD3 PRO   103      14.272  85.178 104.111  1.00  0.00           H  
ATOM   1583  N   ILE   104      15.221  87.807  99.470  1.00  0.00           N  
ATOM   1584  CA  ILE   104      14.943  88.241  98.036  1.00  0.00           C  
ATOM   1585  C   ILE   104      15.291  87.098  96.936  1.00  0.00           C  
ATOM   1586  O   ILE   104      14.531  86.830  96.009  1.00  0.00           O  
ATOM   1587  CB  ILE   104      15.803  89.508  97.717  1.00  0.00           C  
ATOM   1588  CG1 ILE   104      15.453  90.563  98.708  1.00  0.00           C  
ATOM   1589  CG2 ILE   104      15.655  90.001  96.259  1.00  0.00           C  
ATOM   1590  CD1 ILE   104      16.706  91.416  99.068  1.00  0.00           C  
ATOM   1591  H   ILE   104      15.925  88.365  99.932  1.00  0.00           H  
ATOM   1592  HA  ILE   104      13.882  88.422  97.867  1.00  0.00           H  
ATOM   1593  HB  ILE   104      16.862  89.326  97.900  1.00  0.00           H  
ATOM   1594 HG12 ILE   104      14.677  91.261  98.394  1.00  0.00           H  
ATOM   1595 HG13 ILE   104      15.147  90.111  99.651  1.00  0.00           H  
ATOM   1596 HG21 ILE   104      16.237  90.911  96.114  1.00  0.00           H  
ATOM   1597 HG22 ILE   104      15.965  89.236  95.547  1.00  0.00           H  
ATOM   1598 HG23 ILE   104      14.621  90.233  96.002  1.00  0.00           H  
ATOM   1599 HD11 ILE   104      17.524  90.788  99.421  1.00  0.00           H  
ATOM   1600 HD12 ILE   104      16.795  92.039  98.178  1.00  0.00           H  
ATOM   1601 HD13 ILE   104      16.430  92.099  99.872  1.00  0.00           H  
ATOM   1602  N   ASP   105      16.492  86.518  97.153  1.00  0.00           N  
ATOM   1603  CA  ASP   105      16.963  85.395  96.308  1.00  0.00           C  
ATOM   1604  C   ASP   105      18.012  84.621  97.069  1.00  0.00           C  
ATOM   1605  O   ASP   105      18.341  84.922  98.207  1.00  0.00           O  
ATOM   1606  CB  ASP   105      17.381  86.024  94.981  1.00  0.00           C  
ATOM   1607  CG  ASP   105      17.126  85.243  93.747  1.00  0.00           C  
ATOM   1608  OD1 ASP   105      17.176  85.737  92.649  1.00  0.00           O  
ATOM   1609  OD2 ASP   105      16.827  84.036  93.952  1.00  0.00           O1-
ATOM   1610  H   ASP   105      16.793  86.540  98.117  1.00  0.00           H  
ATOM   1611  HA  ASP   105      16.140  84.731  96.046  1.00  0.00           H  
ATOM   1612  HB2 ASP   105      16.798  86.923  94.782  1.00  0.00           H  
ATOM   1613  HB3 ASP   105      18.431  86.304  95.062  1.00  0.00           H  
ATOM   1614  N   GLN   106      18.486  83.581  96.397  1.00  0.00           N  
ATOM   1615  CA  GLN   106      19.514  82.682  96.984  1.00  0.00           C  
ATOM   1616  C   GLN   106      20.563  82.224  95.906  1.00  0.00           C  
ATOM   1617  O   GLN   106      20.204  81.554  94.969  1.00  0.00           O  
ATOM   1618  CB  GLN   106      18.721  81.459  97.533  1.00  0.00           C  
ATOM   1619  CG  GLN   106      19.483  80.358  98.388  1.00  0.00           C  
ATOM   1620  CD  GLN   106      18.626  79.409  99.143  1.00  0.00           C  
ATOM   1621  NE2 GLN   106      17.352  79.623  99.064  1.00  0.00           N  
ATOM   1622  OE1 GLN   106      19.105  78.544  99.865  1.00  0.00           O  
ATOM   1623  H   GLN   106      18.049  83.385  95.508  1.00  0.00           H  
ATOM   1624  HA  GLN   106      20.055  83.179  97.789  1.00  0.00           H  
ATOM   1625  HB2 GLN   106      17.948  81.825  98.209  1.00  0.00           H  
ATOM   1626  HB3 GLN   106      18.211  80.980  96.697  1.00  0.00           H  
ATOM   1627  HG2 GLN   106      20.102  79.763  97.717  1.00  0.00           H  
ATOM   1628  HG3 GLN   106      20.166  80.805  99.111  1.00  0.00           H  
ATOM   1629 HE21 GLN   106      16.715  79.111  99.657  1.00  0.00           H  
ATOM   1630 HE22 GLN   106      16.881  80.347  98.540  1.00  0.00           H  
ATOM   1631  N   ALA   107      21.762  82.660  96.068  1.00  0.00           N  
ATOM   1632  CA  ALA   107      22.949  82.169  95.283  1.00  0.00           C  
ATOM   1633  C   ALA   107      23.604  80.941  95.940  1.00  0.00           C  
ATOM   1634  O   ALA   107      23.368  80.635  97.076  1.00  0.00           O  
ATOM   1635  CB  ALA   107      24.000  83.288  95.184  1.00  0.00           C  
ATOM   1636  H   ALA   107      22.011  83.064  96.959  1.00  0.00           H  
ATOM   1637  HA  ALA   107      22.652  81.817  94.295  1.00  0.00           H  
ATOM   1638  HB1 ALA   107      23.477  84.223  94.984  1.00  0.00           H  
ATOM   1639  HB2 ALA   107      24.564  83.451  96.103  1.00  0.00           H  
ATOM   1640  HB3 ALA   107      24.689  83.112  94.358  1.00  0.00           H  
ATOM   1641  N   GLY   108      24.449  80.266  95.243  1.00  0.00           N  
ATOM   1642  CA  GLY   108      25.149  79.112  95.704  1.00  0.00           C  
ATOM   1643  C   GLY   108      26.409  78.830  94.917  1.00  0.00           C  
ATOM   1644  O   GLY   108      26.652  79.593  93.953  1.00  0.00           O  
ATOM   1645  H   GLY   108      24.695  80.575  94.313  1.00  0.00           H  
ATOM   1646  HA2 GLY   108      25.557  79.277  96.701  1.00  0.00           H  
ATOM   1647  HA3 GLY   108      24.518  78.224  95.739  1.00  0.00           H  
ATOM   1648  N   LEU   109      26.976  77.622  95.012  1.00  0.00           N  
ATOM   1649  CA  LEU   109      27.743  76.905  93.943  1.00  0.00           C  
ATOM   1650  C   LEU   109      27.934  75.488  94.359  1.00  0.00           C  
ATOM   1651  O   LEU   109      28.411  75.269  95.516  1.00  0.00           O  
ATOM   1652  CB  LEU   109      29.095  77.589  93.895  1.00  0.00           C  
ATOM   1653  CG  LEU   109      30.194  76.942  92.961  1.00  0.00           C  
ATOM   1654  CD1 LEU   109      29.598  76.633  91.561  1.00  0.00           C  
ATOM   1655  CD2 LEU   109      31.254  78.057  92.766  1.00  0.00           C  
ATOM   1656  H   LEU   109      26.718  77.060  95.810  1.00  0.00           H  
ATOM   1657  HA  LEU   109      27.274  77.008  92.964  1.00  0.00           H  
ATOM   1658  HB2 LEU   109      28.894  78.608  93.563  1.00  0.00           H  
ATOM   1659  HB3 LEU   109      29.556  77.643  94.882  1.00  0.00           H  
ATOM   1660  HG  LEU   109      30.627  75.990  93.270  1.00  0.00           H  
ATOM   1661 HD11 LEU   109      30.304  76.216  90.844  1.00  0.00           H  
ATOM   1662 HD12 LEU   109      28.873  75.829  91.691  1.00  0.00           H  
ATOM   1663 HD13 LEU   109      29.193  77.566  91.169  1.00  0.00           H  
ATOM   1664 HD21 LEU   109      31.534  78.462  93.738  1.00  0.00           H  
ATOM   1665 HD22 LEU   109      32.122  77.716  92.202  1.00  0.00           H  
ATOM   1666 HD23 LEU   109      30.857  78.830  92.107  1.00  0.00           H  
ATOM   1667  N   PHE   110      27.532  74.472  93.525  1.00  0.00           N  
ATOM   1668  CA  PHE   110      27.842  73.070  93.891  1.00  0.00           C  
ATOM   1669  C   PHE   110      29.385  72.741  93.619  1.00  0.00           C  
ATOM   1670  O   PHE   110      29.977  73.497  92.853  1.00  0.00           O  
ATOM   1671  CB  PHE   110      27.019  72.133  93.021  1.00  0.00           C  
ATOM   1672  CG  PHE   110      25.565  72.045  93.376  1.00  0.00           C  
ATOM   1673  CD1 PHE   110      25.064  70.988  94.222  1.00  0.00           C  
ATOM   1674  CD2 PHE   110      24.697  72.967  92.837  1.00  0.00           C  
ATOM   1675  CE1 PHE   110      23.712  71.028  94.536  1.00  0.00           C  
ATOM   1676  CE2 PHE   110      23.338  73.014  93.224  1.00  0.00           C  
ATOM   1677  CZ  PHE   110      22.848  72.023  94.051  1.00  0.00           C  
ATOM   1678  H   PHE   110      27.029  74.722  92.685  1.00  0.00           H  
ATOM   1679  HA  PHE   110      27.518  73.008  94.930  1.00  0.00           H  
ATOM   1680  HB2 PHE   110      27.119  72.318  91.952  1.00  0.00           H  
ATOM   1681  HB3 PHE   110      27.245  71.070  93.098  1.00  0.00           H  
ATOM   1682  HD1 PHE   110      25.829  70.316  94.582  1.00  0.00           H  
ATOM   1683  HD2 PHE   110      24.962  73.692  92.081  1.00  0.00           H  
ATOM   1684  HE1 PHE   110      23.307  70.300  95.223  1.00  0.00           H  
ATOM   1685  HE2 PHE   110      22.688  73.787  92.841  1.00  0.00           H  
ATOM   1686  HZ  PHE   110      21.831  72.026  94.415  1.00  0.00           H  
ATOM   1687  N   LEU   111      29.900  71.736  94.297  1.00  0.00           N  
ATOM   1688  CA  LEU   111      31.387  71.589  94.436  1.00  0.00           C  
ATOM   1689  C   LEU   111      31.806  70.099  94.463  1.00  0.00           C  
ATOM   1690  O   LEU   111      31.021  69.233  94.919  1.00  0.00           O  
ATOM   1691  CB  LEU   111      31.978  72.292  95.699  1.00  0.00           C  
ATOM   1692  CG  LEU   111      31.861  73.846  95.627  1.00  0.00           C  
ATOM   1693  CD1 LEU   111      32.188  74.295  97.040  1.00  0.00           C  
ATOM   1694  CD2 LEU   111      32.900  74.442  94.744  1.00  0.00           C  
ATOM   1695  H   LEU   111      29.303  71.149  94.862  1.00  0.00           H  
ATOM   1696  HA  LEU   111      31.789  72.009  93.514  1.00  0.00           H  
ATOM   1697  HB2 LEU   111      31.448  71.873  96.554  1.00  0.00           H  
ATOM   1698  HB3 LEU   111      33.006  71.933  95.734  1.00  0.00           H  
ATOM   1699  HG  LEU   111      30.899  74.283  95.361  1.00  0.00           H  
ATOM   1700 HD11 LEU   111      32.017  75.358  97.213  1.00  0.00           H  
ATOM   1701 HD12 LEU   111      31.504  73.791  97.723  1.00  0.00           H  
ATOM   1702 HD13 LEU   111      33.210  74.029  97.310  1.00  0.00           H  
ATOM   1703 HD21 LEU   111      33.729  73.747  94.606  1.00  0.00           H  
ATOM   1704 HD22 LEU   111      32.585  74.547  93.706  1.00  0.00           H  
ATOM   1705 HD23 LEU   111      33.234  75.427  95.069  1.00  0.00           H  
ATOM   1706  N   THR   112      33.080  69.740  94.107  1.00  0.00           N  
ATOM   1707  CA  THR   112      33.605  68.418  94.239  1.00  0.00           C  
ATOM   1708  C   THR   112      35.182  68.384  94.528  1.00  0.00           C  
ATOM   1709  O   THR   112      35.892  69.186  93.890  1.00  0.00           O  
ATOM   1710  CB  THR   112      33.423  67.535  92.984  1.00  0.00           C  
ATOM   1711  CG2 THR   112      34.383  66.317  92.809  1.00  0.00           C  
ATOM   1712  OG1 THR   112      32.175  66.803  93.104  1.00  0.00           O  
ATOM   1713  H   THR   112      33.716  70.490  93.878  1.00  0.00           H  
ATOM   1714  HA  THR   112      33.176  67.872  95.078  1.00  0.00           H  
ATOM   1715  HB  THR   112      33.424  68.154  92.087  1.00  0.00           H  
ATOM   1716  HG1 THR   112      31.510  67.436  92.824  1.00  0.00           H  
ATOM   1717 HG21 THR   112      33.971  65.688  92.020  1.00  0.00           H  
ATOM   1718 HG22 THR   112      35.297  66.733  92.385  1.00  0.00           H  
ATOM   1719 HG23 THR   112      34.484  65.678  93.687  1.00  0.00           H  
ATOM   1720  N   ALA   113      35.722  67.519  95.469  1.00  0.00           N  
ATOM   1721  CA  ALA   113      37.138  67.551  95.795  1.00  0.00           C  
ATOM   1722  C   ALA   113      38.042  66.376  95.385  1.00  0.00           C  
ATOM   1723  O   ALA   113      37.591  65.251  95.209  1.00  0.00           O  
ATOM   1724  CB  ALA   113      37.218  67.787  97.318  1.00  0.00           C  
ATOM   1725  H   ALA   113      35.130  66.818  95.892  1.00  0.00           H  
ATOM   1726  HA  ALA   113      37.608  68.403  95.304  1.00  0.00           H  
ATOM   1727  HB1 ALA   113      36.721  68.732  97.534  1.00  0.00           H  
ATOM   1728  HB2 ALA   113      36.695  66.934  97.750  1.00  0.00           H  
ATOM   1729  HB3 ALA   113      38.251  67.930  97.637  1.00  0.00           H  
ATOM   1730  N   ILE   114      39.355  66.622  95.192  1.00  0.00           N  
ATOM   1731  CA  ILE   114      40.369  65.675  94.660  1.00  0.00           C  
ATOM   1732  C   ILE   114      41.763  65.961  95.394  1.00  0.00           C  
ATOM   1733  O   ILE   114      42.193  67.081  95.471  1.00  0.00           O  
ATOM   1734  CB  ILE   114      40.218  65.645  93.154  1.00  0.00           C  
ATOM   1735  CG1 ILE   114      41.369  64.767  92.524  1.00  0.00           C  
ATOM   1736  CG2 ILE   114      40.446  67.009  92.480  1.00  0.00           C  
ATOM   1737  CD1 ILE   114      41.006  64.295  91.104  1.00  0.00           C  
ATOM   1738  H   ILE   114      39.716  67.563  95.252  1.00  0.00           H  
ATOM   1739  HA  ILE   114      40.077  64.687  95.016  1.00  0.00           H  
ATOM   1740  HB  ILE   114      39.316  65.174  92.764  1.00  0.00           H  
ATOM   1741 HG12 ILE   114      42.288  65.331  92.684  1.00  0.00           H  
ATOM   1742 HG13 ILE   114      41.413  63.868  93.138  1.00  0.00           H  
ATOM   1743 HG21 ILE   114      41.366  67.496  92.806  1.00  0.00           H  
ATOM   1744 HG22 ILE   114      40.425  66.928  91.394  1.00  0.00           H  
ATOM   1745 HG23 ILE   114      39.559  67.616  92.665  1.00  0.00           H  
ATOM   1746 HD11 ILE   114      40.835  65.132  90.427  1.00  0.00           H  
ATOM   1747 HD12 ILE   114      41.742  63.652  90.621  1.00  0.00           H  
ATOM   1748 HD13 ILE   114      40.090  63.713  91.205  1.00  0.00           H  
ATOM   1749  N   GLU   115      42.535  64.907  95.720  1.00  0.00           N  
ATOM   1750  CA  GLU   115      44.007  65.093  95.677  1.00  0.00           C  
ATOM   1751  C   GLU   115      44.723  65.076  94.281  1.00  0.00           C  
ATOM   1752  O   GLU   115      44.416  64.131  93.542  1.00  0.00           O  
ATOM   1753  CB  GLU   115      44.788  64.126  96.581  1.00  0.00           C  
ATOM   1754  CG  GLU   115      44.435  64.090  98.060  1.00  0.00           C  
ATOM   1755  CD  GLU   115      44.713  62.733  98.660  1.00  0.00           C  
ATOM   1756  OE1 GLU   115      45.394  61.854  98.072  1.00  0.00           O  
ATOM   1757  OE2 GLU   115      44.352  62.522  99.851  1.00  0.00           O1-
ATOM   1758  H   GLU   115      42.149  64.063  95.322  1.00  0.00           H  
ATOM   1759  HA  GLU   115      44.146  66.092  96.090  1.00  0.00           H  
ATOM   1760  HB2 GLU   115      44.493  63.146  96.208  1.00  0.00           H  
ATOM   1761  HB3 GLU   115      45.850  64.360  96.507  1.00  0.00           H  
ATOM   1762  HG2 GLU   115      44.908  64.920  98.585  1.00  0.00           H  
ATOM   1763  HG3 GLU   115      43.377  64.309  98.198  1.00  0.00           H  
ATOM   1764  N   ILE   116      45.649  66.035  94.027  1.00  0.00           N  
ATOM   1765  CA  ILE   116      46.613  65.818  92.921  1.00  0.00           C  
ATOM   1766  C   ILE   116      48.021  66.230  93.359  1.00  0.00           C  
ATOM   1767  O   ILE   116      48.315  67.321  93.732  1.00  0.00           O  
ATOM   1768  CB  ILE   116      46.186  66.352  91.491  1.00  0.00           C  
ATOM   1769  CG1 ILE   116      47.153  66.130  90.356  1.00  0.00           C  
ATOM   1770  CG2 ILE   116      45.619  67.768  91.651  1.00  0.00           C  
ATOM   1771  CD1 ILE   116      46.547  66.445  89.022  1.00  0.00           C  
ATOM   1772  H   ILE   116      45.894  66.660  94.781  1.00  0.00           H  
ATOM   1773  HA  ILE   116      46.706  64.736  92.827  1.00  0.00           H  
ATOM   1774  HB  ILE   116      45.302  65.748  91.286  1.00  0.00           H  
ATOM   1775 HG12 ILE   116      48.010  66.784  90.521  1.00  0.00           H  
ATOM   1776 HG13 ILE   116      47.541  65.114  90.424  1.00  0.00           H  
ATOM   1777 HG21 ILE   116      45.343  68.251  90.714  1.00  0.00           H  
ATOM   1778 HG22 ILE   116      44.756  67.755  92.317  1.00  0.00           H  
ATOM   1779 HG23 ILE   116      46.277  68.507  92.109  1.00  0.00           H  
ATOM   1780 HD11 ILE   116      47.297  66.335  88.239  1.00  0.00           H  
ATOM   1781 HD12 ILE   116      45.710  65.751  88.950  1.00  0.00           H  
ATOM   1782 HD13 ILE   116      46.243  67.488  88.935  1.00  0.00           H  
ATOM   1783  N   SER   117      48.960  65.303  93.155  1.00  0.00           N  
ATOM   1784  CA  SER   117      50.457  65.670  93.093  1.00  0.00           C  
ATOM   1785  C   SER   117      51.169  64.921  92.023  1.00  0.00           C  
ATOM   1786  O   SER   117      50.947  63.770  91.726  1.00  0.00           O  
ATOM   1787  CB  SER   117      51.071  65.417  94.480  1.00  0.00           C  
ATOM   1788  OG  SER   117      52.320  66.055  94.578  1.00  0.00           O  
ATOM   1789  H   SER   117      48.645  64.353  93.019  1.00  0.00           H  
ATOM   1790  HA  SER   117      50.511  66.731  92.850  1.00  0.00           H  
ATOM   1791  HB2 SER   117      50.309  65.770  95.175  1.00  0.00           H  
ATOM   1792  HB3 SER   117      51.159  64.340  94.621  1.00  0.00           H  
ATOM   1793  HG  SER   117      53.019  65.421  94.403  1.00  0.00           H  
ATOM   1794  N   LEU   118      52.223  65.602  91.497  1.00  0.00           N  
ATOM   1795  CA  LEU   118      53.372  65.059  90.730  1.00  0.00           C  
ATOM   1796  C   LEU   118      54.724  65.145  91.556  1.00  0.00           C  
ATOM   1797  O   LEU   118      55.180  66.221  91.870  1.00  0.00           O  
ATOM   1798  CB  LEU   118      53.488  65.877  89.441  1.00  0.00           C  
ATOM   1799  CG  LEU   118      54.387  65.364  88.290  1.00  0.00           C  
ATOM   1800  CD1 LEU   118      53.842  64.193  87.566  1.00  0.00           C  
ATOM   1801  CD2 LEU   118      54.513  66.428  87.212  1.00  0.00           C  
ATOM   1802  H   LEU   118      52.233  66.593  91.691  1.00  0.00           H  
ATOM   1803  HA  LEU   118      53.192  64.058  90.339  1.00  0.00           H  
ATOM   1804  HB2 LEU   118      52.468  65.931  89.060  1.00  0.00           H  
ATOM   1805  HB3 LEU   118      53.753  66.876  89.786  1.00  0.00           H  
ATOM   1806  HG  LEU   118      55.406  65.145  88.611  1.00  0.00           H  
ATOM   1807 HD11 LEU   118      52.801  64.311  87.265  1.00  0.00           H  
ATOM   1808 HD12 LEU   118      54.345  63.935  86.634  1.00  0.00           H  
ATOM   1809 HD13 LEU   118      53.930  63.301  88.186  1.00  0.00           H  
ATOM   1810 HD21 LEU   118      55.346  66.152  86.566  1.00  0.00           H  
ATOM   1811 HD22 LEU   118      53.610  66.533  86.611  1.00  0.00           H  
ATOM   1812 HD23 LEU   118      54.731  67.304  87.823  1.00  0.00           H  
ATOM   1813  N   ASP   119      55.288  64.008  91.908  1.00  0.00           N  
ATOM   1814  CA  ASP   119      56.469  63.794  92.819  1.00  0.00           C  
ATOM   1815  C   ASP   119      57.566  62.866  92.210  1.00  0.00           C  
ATOM   1816  O   ASP   119      57.441  61.991  91.334  1.00  0.00           O  
ATOM   1817  CB  ASP   119      56.072  63.159  94.136  1.00  0.00           C  
ATOM   1818  CG  ASP   119      55.328  64.048  94.957  1.00  0.00           C  
ATOM   1819  OD1 ASP   119      55.916  64.929  95.602  1.00  0.00           O  
ATOM   1820  OD2 ASP   119      54.047  63.951  94.953  1.00  0.00           O1-
ATOM   1821  H   ASP   119      54.897  63.165  91.512  1.00  0.00           H  
ATOM   1822  HA  ASP   119      56.950  64.757  92.987  1.00  0.00           H  
ATOM   1823  HB2 ASP   119      55.536  62.214  94.048  1.00  0.00           H  
ATOM   1824  HB3 ASP   119      57.004  62.847  94.607  1.00  0.00           H  
ATOM   1825  N   VAL   120      58.799  63.158  92.695  1.00  0.00           N  
ATOM   1826  CA  VAL   120      60.143  62.674  92.322  1.00  0.00           C  
ATOM   1827  C   VAL   120      61.031  62.279  93.598  1.00  0.00           C  
ATOM   1828  O   VAL   120      60.520  62.513  94.715  1.00  0.00           O  
ATOM   1829  CB  VAL   120      60.816  63.767  91.523  1.00  0.00           C  
ATOM   1830  CG1 VAL   120      60.406  63.827  90.053  1.00  0.00           C  
ATOM   1831  CG2 VAL   120      60.746  65.118  92.273  1.00  0.00           C  
ATOM   1832  H   VAL   120      58.690  63.922  93.346  1.00  0.00           H  
ATOM   1833  HA  VAL   120      60.098  61.799  91.673  1.00  0.00           H  
ATOM   1834  HB  VAL   120      61.884  63.552  91.508  1.00  0.00           H  
ATOM   1835 HG11 VAL   120      59.326  63.972  90.028  1.00  0.00           H  
ATOM   1836 HG12 VAL   120      60.867  64.724  89.640  1.00  0.00           H  
ATOM   1837 HG13 VAL   120      60.686  62.960  89.455  1.00  0.00           H  
ATOM   1838 HG21 VAL   120      61.532  65.746  91.853  1.00  0.00           H  
ATOM   1839 HG22 VAL   120      59.743  65.514  92.114  1.00  0.00           H  
ATOM   1840 HG23 VAL   120      61.177  65.041  93.271  1.00  0.00           H  
ATOM   1841  N   ASP   121      62.259  61.792  93.381  1.00  0.00           N  
ATOM   1842  CA  ASP   121      63.356  61.612  94.377  1.00  0.00           C  
ATOM   1843  C   ASP   121      64.008  63.000  94.706  1.00  0.00           C  
ATOM   1844  O   ASP   121      65.169  63.325  94.561  1.00  0.00           O  
ATOM   1845  CB  ASP   121      64.340  60.464  93.982  1.00  0.00           C  
ATOM   1846  CG  ASP   121      65.427  60.316  95.045  1.00  0.00           C  
ATOM   1847  OD1 ASP   121      65.104  60.338  96.250  1.00  0.00           O  
ATOM   1848  OD2 ASP   121      66.491  59.931  94.539  1.00  0.00           O1-
ATOM   1849  H   ASP   121      62.549  61.667  92.422  1.00  0.00           H  
ATOM   1850  HA  ASP   121      62.919  61.323  95.333  1.00  0.00           H  
ATOM   1851  HB2 ASP   121      63.653  59.627  93.858  1.00  0.00           H  
ATOM   1852  HB3 ASP   121      64.901  60.790  93.106  1.00  0.00           H  
ATOM   1853  N   ALA   122      63.162  63.909  95.221  1.00  0.00           N  
ATOM   1854  CA  ALA   122      63.545  65.242  95.637  1.00  0.00           C  
ATOM   1855  C   ALA   122      64.637  65.239  96.882  1.00  0.00           C  
ATOM   1856  O   ALA   122      65.477  66.119  96.908  1.00  0.00           O  
ATOM   1857  CB  ALA   122      62.437  66.284  95.728  1.00  0.00           C  
ATOM   1858  H   ALA   122      62.256  63.551  95.485  1.00  0.00           H  
ATOM   1859  HA  ALA   122      63.985  65.706  94.754  1.00  0.00           H  
ATOM   1860  HB1 ALA   122      61.692  66.225  94.935  1.00  0.00           H  
ATOM   1861  HB2 ALA   122      61.747  66.129  96.557  1.00  0.00           H  
ATOM   1862  HB3 ALA   122      62.800  67.299  95.888  1.00  0.00           H  
ATOM   1863  N   ASP   123      64.540  64.323  97.855  1.00  0.00           N  
ATOM   1864  CA  ASP   123      65.417  64.237  99.072  1.00  0.00           C  
ATOM   1865  C   ASP   123      66.533  63.049  98.807  1.00  0.00           C  
ATOM   1866  O   ASP   123      67.106  62.381  99.700  1.00  0.00           O  
ATOM   1867  CB  ASP   123      64.672  63.982 100.326  1.00  0.00           C  
ATOM   1868  CG  ASP   123      64.253  62.509 100.616  1.00  0.00           C  
ATOM   1869  OD1 ASP   123      63.925  62.230 101.806  1.00  0.00           O  
ATOM   1870  OD2 ASP   123      64.227  61.659  99.757  1.00  0.00           O1-
ATOM   1871  H   ASP   123      63.739  63.713  97.777  1.00  0.00           H  
ATOM   1872  HA  ASP   123      66.077  65.099  99.171  1.00  0.00           H  
ATOM   1873  HB2 ASP   123      65.238  64.404 101.157  1.00  0.00           H  
ATOM   1874  HB3 ASP   123      63.751  64.564 100.293  1.00  0.00           H  
ATOM   1875  N   ARG   124      66.777  62.807  97.511  1.00  0.00           N  
ATOM   1876  CA  ARG   124      68.021  62.207  96.895  1.00  0.00           C  
ATOM   1877  C   ARG   124      68.504  60.892  97.530  1.00  0.00           C  
ATOM   1878  O   ARG   124      69.593  60.734  98.013  1.00  0.00           O  
ATOM   1879  CB  ARG   124      69.148  63.193  96.821  1.00  0.00           C  
ATOM   1880  CG  ARG   124      68.916  64.601  96.100  1.00  0.00           C  
ATOM   1881  CD  ARG   124      69.869  65.758  96.497  1.00  0.00           C  
ATOM   1882  NE  ARG   124      69.385  67.057  95.914  1.00  0.00           N  
ATOM   1883  CZ  ARG   124      70.101  68.155  96.083  1.00  0.00           C  
ATOM   1884  NH1 ARG   124      71.055  68.223  97.047  1.00  0.00           N1+
ATOM   1885  NH2 ARG   124      69.866  69.228  95.431  1.00  0.00           N  
ATOM   1886  H   ARG   124      66.150  63.238  96.846  1.00  0.00           H  
ATOM   1887  HA  ARG   124      67.809  61.946  95.858  1.00  0.00           H  
ATOM   1888  HB2 ARG   124      69.266  63.494  97.862  1.00  0.00           H  
ATOM   1889  HB3 ARG   124      70.091  62.760  96.487  1.00  0.00           H  
ATOM   1890  HG2 ARG   124      68.849  64.520  95.015  1.00  0.00           H  
ATOM   1891  HG3 ARG   124      67.905  64.886  96.389  1.00  0.00           H  
ATOM   1892  HD2 ARG   124      69.903  65.731  97.586  1.00  0.00           H  
ATOM   1893  HD3 ARG   124      70.905  65.585  96.208  1.00  0.00           H  
ATOM   1894  HE  ARG   124      68.679  66.967  95.197  1.00  0.00           H  
ATOM   1895 HH11 ARG   124      71.025  67.447  97.693  1.00  0.00           H  
ATOM   1896 HH12 ARG   124      71.418  69.126  97.315  1.00  0.00           H  
ATOM   1897 HH21 ARG   124      69.196  69.123  94.682  1.00  0.00           H  
ATOM   1898 HH22 ARG   124      70.258  70.123  95.686  1.00  0.00           H  
ATOM   1899  N   ASP   125      67.619  59.856  97.586  1.00  0.00           N  
ATOM   1900  CA  ASP   125      67.875  58.617  98.263  1.00  0.00           C  
ATOM   1901  C   ASP   125      67.430  57.313  97.532  1.00  0.00           C  
ATOM   1902  O   ASP   125      67.626  56.208  98.011  1.00  0.00           O  
ATOM   1903  CB  ASP   125      67.217  58.628  99.682  1.00  0.00           C  
ATOM   1904  CG  ASP   125      65.706  58.440  99.791  1.00  0.00           C  
ATOM   1905  OD1 ASP   125      65.122  58.181 100.872  1.00  0.00           O  
ATOM   1906  OD2 ASP   125      64.974  58.618  98.758  1.00  0.00           O1-
ATOM   1907  H   ASP   125      66.745  59.932  97.086  1.00  0.00           H  
ATOM   1908  HA  ASP   125      68.937  58.460  98.452  1.00  0.00           H  
ATOM   1909  HB2 ASP   125      67.648  57.857 100.321  1.00  0.00           H  
ATOM   1910  HB3 ASP   125      67.596  59.514 100.192  1.00  0.00           H  
ATOM   1911  N   GLY   126      66.975  57.437  96.295  1.00  0.00           N  
ATOM   1912  CA  GLY   126      66.566  56.430  95.388  1.00  0.00           C  
ATOM   1913  C   GLY   126      65.106  56.108  95.127  1.00  0.00           C  
ATOM   1914  O   GLY   126      64.807  55.440  94.153  1.00  0.00           O  
ATOM   1915  H   GLY   126      67.013  58.297  95.766  1.00  0.00           H  
ATOM   1916  HA2 GLY   126      66.916  56.735  94.402  1.00  0.00           H  
ATOM   1917  HA3 GLY   126      67.019  55.458  95.583  1.00  0.00           H  
ATOM   1918  N   VAL   127      64.275  56.572  96.009  1.00  0.00           N  
ATOM   1919  CA  VAL   127      62.806  56.339  95.858  1.00  0.00           C  
ATOM   1920  C   VAL   127      62.013  57.645  95.903  1.00  0.00           C  
ATOM   1921  O   VAL   127      62.608  58.658  96.418  1.00  0.00           O  
ATOM   1922  CB  VAL   127      62.367  55.389  96.939  1.00  0.00           C  
ATOM   1923  CG1 VAL   127      60.917  55.060  97.126  1.00  0.00           C  
ATOM   1924  CG2 VAL   127      63.128  54.061  96.797  1.00  0.00           C  
ATOM   1925  H   VAL   127      64.635  57.162  96.746  1.00  0.00           H  
ATOM   1926  HA  VAL   127      62.602  55.906  94.879  1.00  0.00           H  
ATOM   1927  HB  VAL   127      62.619  55.754  97.935  1.00  0.00           H  
ATOM   1928 HG11 VAL   127      60.635  54.592  96.183  1.00  0.00           H  
ATOM   1929 HG12 VAL   127      60.578  54.498  97.996  1.00  0.00           H  
ATOM   1930 HG13 VAL   127      60.320  55.972  97.152  1.00  0.00           H  
ATOM   1931 HG21 VAL   127      63.137  53.735  95.757  1.00  0.00           H  
ATOM   1932 HG22 VAL   127      64.182  54.234  97.015  1.00  0.00           H  
ATOM   1933 HG23 VAL   127      62.745  53.288  97.462  1.00  0.00           H  
ATOM   1934  N   VAL   128      60.788  57.750  95.438  1.00  0.00           N  
ATOM   1935  CA  VAL   128      59.997  58.977  95.144  1.00  0.00           C  
ATOM   1936  C   VAL   128      59.299  59.549  96.458  1.00  0.00           C  
ATOM   1937  O   VAL   128      58.774  58.813  97.289  1.00  0.00           O  
ATOM   1938  CB  VAL   128      58.946  58.782  93.950  1.00  0.00           C  
ATOM   1939  CG1 VAL   128      59.729  58.686  92.628  1.00  0.00           C  
ATOM   1940  CG2 VAL   128      58.024  57.533  94.105  1.00  0.00           C  
ATOM   1941  H   VAL   128      60.305  56.889  95.228  1.00  0.00           H  
ATOM   1942  HA  VAL   128      60.571  59.815  94.748  1.00  0.00           H  
ATOM   1943  HB  VAL   128      58.373  59.709  93.920  1.00  0.00           H  
ATOM   1944 HG11 VAL   128      58.994  58.594  91.829  1.00  0.00           H  
ATOM   1945 HG12 VAL   128      60.392  59.525  92.413  1.00  0.00           H  
ATOM   1946 HG13 VAL   128      60.305  57.764  92.704  1.00  0.00           H  
ATOM   1947 HG21 VAL   128      57.515  57.652  95.062  1.00  0.00           H  
ATOM   1948 HG22 VAL   128      57.358  57.415  93.251  1.00  0.00           H  
ATOM   1949 HG23 VAL   128      58.569  56.590  94.047  1.00  0.00           H  
ATOM   1950  N   GLU   129      59.258  60.865  96.623  1.00  0.00           N  
ATOM   1951  CA  GLU   129      58.550  61.446  97.758  1.00  0.00           C  
ATOM   1952  C   GLU   129      57.061  61.485  97.510  1.00  0.00           C  
ATOM   1953  O   GLU   129      56.674  61.276  96.402  1.00  0.00           O  
ATOM   1954  CB  GLU   129      58.967  62.902  98.131  1.00  0.00           C  
ATOM   1955  CG  GLU   129      60.424  63.301  97.843  1.00  0.00           C  
ATOM   1956  CD  GLU   129      61.498  62.227  97.983  1.00  0.00           C  
ATOM   1957  OE1 GLU   129      62.628  62.341  97.449  1.00  0.00           O  
ATOM   1958  OE2 GLU   129      61.396  61.232  98.767  1.00  0.00           O1-
ATOM   1959  H   GLU   129      59.709  61.521  96.001  1.00  0.00           H  
ATOM   1960  HA  GLU   129      58.702  60.722  98.559  1.00  0.00           H  
ATOM   1961  HB2 GLU   129      58.327  63.578  97.565  1.00  0.00           H  
ATOM   1962  HB3 GLU   129      58.807  63.072  99.196  1.00  0.00           H  
ATOM   1963  HG2 GLU   129      60.483  63.645  96.810  1.00  0.00           H  
ATOM   1964  HG3 GLU   129      60.541  64.138  98.531  1.00  0.00           H  
ATOM   1965  N   LYS   130      56.194  61.918  98.474  1.00  0.00           N  
ATOM   1966  CA  LYS   130      54.760  61.848  98.404  1.00  0.00           C  
ATOM   1967  C   LYS   130      54.165  63.209  98.840  1.00  0.00           C  
ATOM   1968  O   LYS   130      54.032  63.462 100.045  1.00  0.00           O  
ATOM   1969  CB  LYS   130      54.353  60.684  99.283  1.00  0.00           C  
ATOM   1970  CG  LYS   130      52.886  60.307  99.010  1.00  0.00           C  
ATOM   1971  CD  LYS   130      52.330  59.121  99.892  1.00  0.00           C  
ATOM   1972  CE  LYS   130      51.037  58.651  99.325  1.00  0.00           C  
ATOM   1973  NZ  LYS   130      50.605  57.568 100.204  1.00  0.00           N1+
ATOM   1974  H   LYS   130      56.733  62.298  99.238  1.00  0.00           H  
ATOM   1975  HA  LYS   130      54.379  61.650  97.402  1.00  0.00           H  
ATOM   1976  HB2 LYS   130      54.861  59.729  99.150  1.00  0.00           H  
ATOM   1977  HB3 LYS   130      54.280  60.968 100.333  1.00  0.00           H  
ATOM   1978  HG2 LYS   130      52.347  61.254  99.015  1.00  0.00           H  
ATOM   1979  HG3 LYS   130      52.887  59.965  97.975  1.00  0.00           H  
ATOM   1980  HD2 LYS   130      53.040  58.293  99.895  1.00  0.00           H  
ATOM   1981  HD3 LYS   130      52.123  59.546 100.874  1.00  0.00           H  
ATOM   1982  HE2 LYS   130      50.309  59.452  99.451  1.00  0.00           H  
ATOM   1983  HE3 LYS   130      51.128  58.408  98.266  1.00  0.00           H  
ATOM   1984  HZ1 LYS   130      49.693  57.248  99.910  1.00  0.00           H  
ATOM   1985  HZ2 LYS   130      51.149  56.723 100.103  1.00  0.00           H  
ATOM   1986  HZ3 LYS   130      50.530  57.906 101.153  1.00  0.00           H  
ATOM   1987  N   ASN   131      54.003  64.070  97.870  1.00  0.00           N  
ATOM   1988  CA  ASN   131      53.710  65.555  97.911  1.00  0.00           C  
ATOM   1989  C   ASN   131      54.697  66.342  98.798  1.00  0.00           C  
ATOM   1990  O   ASN   131      54.450  66.750  99.953  1.00  0.00           O  
ATOM   1991  CB  ASN   131      52.233  65.806  98.215  1.00  0.00           C  
ATOM   1992  CG  ASN   131      51.826  67.289  98.106  1.00  0.00           C  
ATOM   1993  ND2 ASN   131      52.094  67.796  96.914  1.00  0.00           N  
ATOM   1994  OD1 ASN   131      51.365  67.990  98.984  1.00  0.00           O  
ATOM   1995  H   ASN   131      54.230  63.684  96.965  1.00  0.00           H  
ATOM   1996  HA  ASN   131      53.855  65.720  96.844  1.00  0.00           H  
ATOM   1997  HB2 ASN   131      51.584  65.244  97.543  1.00  0.00           H  
ATOM   1998  HB3 ASN   131      51.933  65.506  99.219  1.00  0.00           H  
ATOM   1999 HD21 ASN   131      51.921  68.777  96.751  1.00  0.00           H  
ATOM   2000 HD22 ASN   131      52.222  67.228  96.089  1.00  0.00           H  
ATOM   2001  N   ASN   132      55.882  66.552  98.229  1.00  0.00           N  
ATOM   2002  CA  ASN   132      56.973  67.329  98.866  1.00  0.00           C  
ATOM   2003  C   ASN   132      56.797  68.877  98.582  1.00  0.00           C  
ATOM   2004  O   ASN   132      56.340  69.281  97.527  1.00  0.00           O  
ATOM   2005  CB  ASN   132      58.347  66.710  98.542  1.00  0.00           C  
ATOM   2006  CG  ASN   132      59.425  67.650  98.961  1.00  0.00           C  
ATOM   2007  ND2 ASN   132      60.116  67.327 100.033  1.00  0.00           N  
ATOM   2008  OD1 ASN   132      59.575  68.715  98.421  1.00  0.00           O  
ATOM   2009  H   ASN   132      56.069  66.132  97.330  1.00  0.00           H  
ATOM   2010  HA  ASN   132      56.875  67.209  99.945  1.00  0.00           H  
ATOM   2011  HB2 ASN   132      58.414  65.743  99.041  1.00  0.00           H  
ATOM   2012  HB3 ASN   132      58.539  66.527  97.484  1.00  0.00           H  
ATOM   2013 HD21 ASN   132      60.883  67.972 100.155  1.00  0.00           H  
ATOM   2014 HD22 ASN   132      59.938  66.534 100.633  1.00  0.00           H  
ATOM   2015  N   PRO   133      56.959  69.694  99.568  1.00  0.00           N  
ATOM   2016  CA  PRO   133      56.763  71.142  99.369  1.00  0.00           C  
ATOM   2017  C   PRO   133      57.787  72.015  98.489  1.00  0.00           C  
ATOM   2018  O   PRO   133      57.457  73.158  98.142  1.00  0.00           O  
ATOM   2019  CB  PRO   133      56.632  71.722 100.823  1.00  0.00           C  
ATOM   2020  CG  PRO   133      57.417  70.742 101.626  1.00  0.00           C  
ATOM   2021  CD  PRO   133      57.448  69.360 100.918  1.00  0.00           C  
ATOM   2022  HA  PRO   133      55.766  71.260  98.944  1.00  0.00           H  
ATOM   2023  HB2 PRO   133      57.007  72.743 100.893  1.00  0.00           H  
ATOM   2024  HB3 PRO   133      55.562  71.762 101.027  1.00  0.00           H  
ATOM   2025  HG2 PRO   133      58.440  71.117 101.664  1.00  0.00           H  
ATOM   2026  HG3 PRO   133      56.994  70.600 102.621  1.00  0.00           H  
ATOM   2027  HD2 PRO   133      58.509  69.135 101.028  1.00  0.00           H  
ATOM   2028  HD3 PRO   133      56.863  68.659 101.513  1.00  0.00           H  
ATOM   2029  N   LYS   134      59.000  71.547  98.206  1.00  0.00           N  
ATOM   2030  CA  LYS   134      60.192  72.243  97.664  1.00  0.00           C  
ATOM   2031  C   LYS   134      60.835  71.465  96.493  1.00  0.00           C  
ATOM   2032  O   LYS   134      61.812  71.936  95.992  1.00  0.00           O  
ATOM   2033  CB  LYS   134      61.199  72.667  98.690  1.00  0.00           C  
ATOM   2034  CG  LYS   134      60.742  73.623  99.852  1.00  0.00           C  
ATOM   2035  CD  LYS   134      61.826  74.080 100.805  1.00  0.00           C  
ATOM   2036  CE  LYS   134      61.073  75.067 101.720  1.00  0.00           C  
ATOM   2037  NZ  LYS   134      61.878  75.757 102.677  1.00  0.00           N1+
ATOM   2038  H   LYS   134      59.131  70.577  98.456  1.00  0.00           H  
ATOM   2039  HA  LYS   134      59.920  73.168  97.155  1.00  0.00           H  
ATOM   2040  HB2 LYS   134      61.700  71.790  99.101  1.00  0.00           H  
ATOM   2041  HB3 LYS   134      61.998  73.207  98.183  1.00  0.00           H  
ATOM   2042  HG2 LYS   134      60.335  74.492  99.335  1.00  0.00           H  
ATOM   2043  HG3 LYS   134      59.883  73.126 100.302  1.00  0.00           H  
ATOM   2044  HD2 LYS   134      62.298  73.306 101.410  1.00  0.00           H  
ATOM   2045  HD3 LYS   134      62.511  74.687 100.212  1.00  0.00           H  
ATOM   2046  HE2 LYS   134      60.482  75.710 101.069  1.00  0.00           H  
ATOM   2047  HE3 LYS   134      60.349  74.505 102.310  1.00  0.00           H  
ATOM   2048  HZ1 LYS   134      61.395  76.312 103.369  1.00  0.00           H  
ATOM   2049  HZ2 LYS   134      62.485  75.128 103.185  1.00  0.00           H  
ATOM   2050  HZ3 LYS   134      62.472  76.435 102.222  1.00  0.00           H  
ATOM   2051  N   LYS   135      60.193  70.367  96.019  1.00  0.00           N  
ATOM   2052  CA  LYS   135      60.619  69.569  94.848  1.00  0.00           C  
ATOM   2053  C   LYS   135      60.631  70.191  93.439  1.00  0.00           C  
ATOM   2054  O   LYS   135      61.137  69.637  92.473  1.00  0.00           O  
ATOM   2055  CB  LYS   135      59.549  68.381  94.814  1.00  0.00           C  
ATOM   2056  CG  LYS   135      58.110  68.850  94.438  1.00  0.00           C  
ATOM   2057  CD  LYS   135      56.991  67.808  94.734  1.00  0.00           C  
ATOM   2058  CE  LYS   135      55.535  68.377  94.530  1.00  0.00           C  
ATOM   2059  NZ  LYS   135      55.307  68.821  93.165  1.00  0.00           N1+
ATOM   2060  H   LYS   135      59.663  69.947  96.769  1.00  0.00           H  
ATOM   2061  HA  LYS   135      61.616  69.175  95.047  1.00  0.00           H  
ATOM   2062  HB2 LYS   135      59.936  67.691  94.064  1.00  0.00           H  
ATOM   2063  HB3 LYS   135      59.582  67.874  95.778  1.00  0.00           H  
ATOM   2064  HG2 LYS   135      57.794  69.747  94.969  1.00  0.00           H  
ATOM   2065  HG3 LYS   135      58.156  69.202  93.407  1.00  0.00           H  
ATOM   2066  HD2 LYS   135      57.133  66.909  94.134  1.00  0.00           H  
ATOM   2067  HD3 LYS   135      56.927  67.401  95.743  1.00  0.00           H  
ATOM   2068  HE2 LYS   135      54.766  67.671  94.846  1.00  0.00           H  
ATOM   2069  HE3 LYS   135      55.500  69.343  95.033  1.00  0.00           H  
ATOM   2070  HZ1 LYS   135      55.224  68.046  92.522  1.00  0.00           H  
ATOM   2071  HZ2 LYS   135      54.397  69.259  93.139  1.00  0.00           H  
ATOM   2072  HZ3 LYS   135      56.103  69.374  92.879  1.00  0.00           H  
ATOM   2073  N   ALA   136      60.140  71.421  93.293  1.00  0.00           N  
ATOM   2074  CA  ALA   136      60.190  72.281  92.087  1.00  0.00           C  
ATOM   2075  C   ALA   136      61.418  73.303  92.136  1.00  0.00           C  
ATOM   2076  O   ALA   136      61.605  74.115  91.297  1.00  0.00           O  
ATOM   2077  CB  ALA   136      58.834  73.095  92.036  1.00  0.00           C  
ATOM   2078  H   ALA   136      59.623  71.813  94.067  1.00  0.00           H  
ATOM   2079  HA  ALA   136      60.319  71.718  91.163  1.00  0.00           H  
ATOM   2080  HB1 ALA   136      58.660  73.441  93.055  1.00  0.00           H  
ATOM   2081  HB2 ALA   136      58.749  73.850  91.255  1.00  0.00           H  
ATOM   2082  HB3 ALA   136      58.071  72.323  91.938  1.00  0.00           H  
ATOM   2083  N   SER   137      62.116  73.309  93.229  1.00  0.00           N  
ATOM   2084  CA  SER   137      63.383  74.089  93.455  1.00  0.00           C  
ATOM   2085  C   SER   137      64.615  73.231  93.833  1.00  0.00           C  
ATOM   2086  O   SER   137      64.374  72.130  94.275  1.00  0.00           O  
ATOM   2087  CB  SER   137      63.003  75.074  94.598  1.00  0.00           C  
ATOM   2088  OG  SER   137      64.144  75.806  94.946  1.00  0.00           O  
ATOM   2089  H   SER   137      61.984  72.549  93.881  1.00  0.00           H  
ATOM   2090  HA  SER   137      63.703  74.580  92.536  1.00  0.00           H  
ATOM   2091  HB2 SER   137      62.228  75.746  94.228  1.00  0.00           H  
ATOM   2092  HB3 SER   137      62.736  74.521  95.499  1.00  0.00           H  
ATOM   2093  HG  SER   137      64.300  76.403  94.210  1.00  0.00           H  
ATOM   2094  N   TRP   138      65.864  73.674  93.485  1.00  0.00           N  
ATOM   2095  CA  TRP   138      67.022  72.824  93.627  1.00  0.00           C  
ATOM   2096  C   TRP   138      68.203  73.554  94.249  1.00  0.00           C  
ATOM   2097  O   TRP   138      68.638  74.627  93.832  1.00  0.00           O  
ATOM   2098  CB  TRP   138      67.524  72.370  92.258  1.00  0.00           C  
ATOM   2099  CG  TRP   138      68.358  71.129  92.184  1.00  0.00           C  
ATOM   2100  CD1 TRP   138      67.838  69.938  91.770  1.00  0.00           C  
ATOM   2101  CD2 TRP   138      69.737  70.981  92.500  1.00  0.00           C  
ATOM   2102  CE2 TRP   138      70.060  69.638  92.257  1.00  0.00           C  
ATOM   2103  CE3 TRP   138      70.818  71.945  92.733  1.00  0.00           C  
ATOM   2104  NE1 TRP   138      68.862  69.059  91.801  1.00  0.00           N  
ATOM   2105  CZ2 TRP   138      71.369  69.160  92.424  1.00  0.00           C  
ATOM   2106  CZ3 TRP   138      72.121  71.428  92.909  1.00  0.00           C  
ATOM   2107  CH2 TRP   138      72.399  70.064  92.844  1.00  0.00           C  
ATOM   2108  H   TRP   138      66.008  74.585  93.071  1.00  0.00           H  
ATOM   2109  HA  TRP   138      66.857  71.905  94.189  1.00  0.00           H  
ATOM   2110  HB2 TRP   138      66.732  72.287  91.514  1.00  0.00           H  
ATOM   2111  HB3 TRP   138      68.052  73.163  91.729  1.00  0.00           H  
ATOM   2112  HD1 TRP   138      66.845  69.753  91.387  1.00  0.00           H  
ATOM   2113  HE1 TRP   138      68.795  68.105  91.473  1.00  0.00           H  
ATOM   2114  HE3 TRP   138      70.611  73.005  92.765  1.00  0.00           H  
ATOM   2115  HZ2 TRP   138      71.507  68.089  92.453  1.00  0.00           H  
ATOM   2116  HZ3 TRP   138      72.925  72.122  93.107  1.00  0.00           H  
ATOM   2117  HH2 TRP   138      73.431  69.762  92.938  1.00  0.00           H  
ATOM   2118  N   THR   139      68.777  72.910  95.353  1.00  0.00           N  
ATOM   2119  CA  THR   139      69.773  73.546  96.208  1.00  0.00           C  
ATOM   2120  C   THR   139      71.048  72.666  96.463  1.00  0.00           C  
ATOM   2121  O   THR   139      70.972  71.486  96.671  1.00  0.00           O  
ATOM   2122  CB  THR   139      69.165  73.871  97.573  1.00  0.00           C  
ATOM   2123  CG2 THR   139      67.956  74.847  97.400  1.00  0.00           C  
ATOM   2124  OG1 THR   139      68.663  72.772  98.270  1.00  0.00           O  
ATOM   2125  H   THR   139      68.367  72.016  95.583  1.00  0.00           H  
ATOM   2126  HA  THR   139      70.169  74.405  95.666  1.00  0.00           H  
ATOM   2127  HB  THR   139      69.991  74.290  98.148  1.00  0.00           H  
ATOM   2128  HG1 THR   139      68.469  73.034  99.173  1.00  0.00           H  
ATOM   2129 HG21 THR   139      67.791  75.483  98.269  1.00  0.00           H  
ATOM   2130 HG22 THR   139      68.189  75.386  96.481  1.00  0.00           H  
ATOM   2131 HG23 THR   139      67.130  74.175  97.170  1.00  0.00           H  
ATOM   2132  N   TRP   140      72.168  73.309  96.318  1.00  0.00           N  
ATOM   2133  CA  TRP   140      73.499  72.830  96.572  1.00  0.00           C  
ATOM   2134  C   TRP   140      73.734  72.614  98.076  1.00  0.00           C  
ATOM   2135  O   TRP   140      73.167  73.273  98.985  1.00  0.00           O  
ATOM   2136  CB  TRP   140      74.476  73.813  95.941  1.00  0.00           C  
ATOM   2137  CG  TRP   140      74.588  73.881  94.429  1.00  0.00           C  
ATOM   2138  CD1 TRP   140      73.983  74.864  93.760  1.00  0.00           C  
ATOM   2139  CD2 TRP   140      75.310  73.110  93.443  1.00  0.00           C  
ATOM   2140  CE2 TRP   140      74.976  73.654  92.167  1.00  0.00           C  
ATOM   2141  CE3 TRP   140      76.202  72.084  93.462  1.00  0.00           C  
ATOM   2142  NE1 TRP   140      74.352  74.831  92.431  1.00  0.00           N  
ATOM   2143  CZ2 TRP   140      75.362  72.964  90.913  1.00  0.00           C  
ATOM   2144  CZ3 TRP   140      76.610  71.382  92.247  1.00  0.00           C  
ATOM   2145  CH2 TRP   140      76.131  71.806  91.018  1.00  0.00           C  
ATOM   2146  H   TRP   140      71.928  74.262  96.084  1.00  0.00           H  
ATOM   2147  HA  TRP   140      73.724  71.854  96.142  1.00  0.00           H  
ATOM   2148  HB2 TRP   140      74.283  74.754  96.457  1.00  0.00           H  
ATOM   2149  HB3 TRP   140      75.445  73.530  96.353  1.00  0.00           H  
ATOM   2150  HD1 TRP   140      73.287  75.574  94.182  1.00  0.00           H  
ATOM   2151  HE1 TRP   140      74.061  75.502  91.734  1.00  0.00           H  
ATOM   2152  HE3 TRP   140      76.588  71.639  94.367  1.00  0.00           H  
ATOM   2153  HZ2 TRP   140      75.035  73.403  89.982  1.00  0.00           H  
ATOM   2154  HZ3 TRP   140      77.211  70.492  92.361  1.00  0.00           H  
ATOM   2155  HH2 TRP   140      76.508  71.294  90.145  1.00  0.00           H  
ATOM   2156  N   GLY   141      74.585  71.681  98.397  1.00  0.00           N  
ATOM   2157  CA  GLY   141      75.067  71.383  99.752  1.00  0.00           C  
ATOM   2158  C   GLY   141      74.403  70.029 100.309  1.00  0.00           C  
ATOM   2159  O   GLY   141      73.445  69.532  99.717  1.00  0.00           O  
ATOM   2160  H   GLY   141      74.771  70.981  97.694  1.00  0.00           H  
ATOM   2161  HA2 GLY   141      76.127  71.129  99.739  1.00  0.00           H  
ATOM   2162  HA3 GLY   141      75.021  72.207 100.464  1.00  0.00           H  
ATOM   2163  N   PRO   142      75.001  69.407 101.402  1.00  0.00           N  
ATOM   2164  CA  PRO   142      74.571  68.097 101.888  1.00  0.00           C  
ATOM   2165  C   PRO   142      73.111  67.958 102.359  1.00  0.00           C  
ATOM   2166  O   PRO   142      72.443  66.981 102.234  1.00  0.00           O  
ATOM   2167  CB  PRO   142      75.489  67.831 102.989  1.00  0.00           C  
ATOM   2168  CG  PRO   142      75.893  69.198 103.492  1.00  0.00           C  
ATOM   2169  CD  PRO   142      76.100  69.942 102.156  1.00  0.00           C  
ATOM   2170  HA  PRO   142      74.767  67.280 101.193  1.00  0.00           H  
ATOM   2171  HB2 PRO   142      75.094  67.150 103.743  1.00  0.00           H  
ATOM   2172  HB3 PRO   142      76.386  67.394 102.552  1.00  0.00           H  
ATOM   2173  HG2 PRO   142      75.075  69.683 104.026  1.00  0.00           H  
ATOM   2174  HG3 PRO   142      76.785  69.095 104.110  1.00  0.00           H  
ATOM   2175  HD2 PRO   142      76.087  71.023 102.295  1.00  0.00           H  
ATOM   2176  HD3 PRO   142      77.042  69.679 101.674  1.00  0.00           H  
ATOM   2177  N   GLU   143      72.565  69.093 102.896  1.00  0.00           N  
ATOM   2178  CA  GLU   143      71.216  69.265 103.331  1.00  0.00           C  
ATOM   2179  C   GLU   143      70.223  69.696 102.194  1.00  0.00           C  
ATOM   2180  O   GLU   143      68.992  69.751 102.533  1.00  0.00           O  
ATOM   2181  CB  GLU   143      71.124  70.116 104.598  1.00  0.00           C  
ATOM   2182  CG  GLU   143      71.884  69.524 105.790  1.00  0.00           C  
ATOM   2183  CD  GLU   143      70.982  68.605 106.520  1.00  0.00           C  
ATOM   2184  OE1 GLU   143      70.725  68.774 107.721  1.00  0.00           O  
ATOM   2185  OE2 GLU   143      70.401  67.606 105.979  1.00  0.00           O1-
ATOM   2186  H   GLU   143      73.205  69.873 102.932  1.00  0.00           H  
ATOM   2187  HA  GLU   143      70.766  68.306 103.585  1.00  0.00           H  
ATOM   2188  HB2 GLU   143      71.661  71.049 104.430  1.00  0.00           H  
ATOM   2189  HB3 GLU   143      70.085  70.295 104.875  1.00  0.00           H  
ATOM   2190  HG2 GLU   143      72.789  68.997 105.487  1.00  0.00           H  
ATOM   2191  HG3 GLU   143      72.140  70.386 106.405  1.00  0.00           H  
ATOM   2192  N   GLY   144      70.720  70.088 100.967  1.00  0.00           N  
ATOM   2193  CA  GLY   144      69.825  70.587  99.925  1.00  0.00           C  
ATOM   2194  C   GLY   144      68.908  69.483  99.348  1.00  0.00           C  
ATOM   2195  O   GLY   144      69.191  68.288  99.323  1.00  0.00           O  
ATOM   2196  H   GLY   144      71.678  70.005 100.656  1.00  0.00           H  
ATOM   2197  HA2 GLY   144      69.070  71.265 100.323  1.00  0.00           H  
ATOM   2198  HA3 GLY   144      70.344  71.111  99.122  1.00  0.00           H  
ATOM   2199  N   GLN   145      67.785  69.846  98.780  1.00  0.00           N  
ATOM   2200  CA  GLN   145      66.758  69.013  98.095  1.00  0.00           C  
ATOM   2201  C   GLN   145      66.506  69.443  96.703  1.00  0.00           C  
ATOM   2202  O   GLN   145      66.952  70.577  96.384  1.00  0.00           O  
ATOM   2203  CB  GLN   145      65.491  68.900  99.010  1.00  0.00           C  
ATOM   2204  CG  GLN   145      65.765  68.228 100.349  1.00  0.00           C  
ATOM   2205  CD  GLN   145      64.430  67.942 101.151  1.00  0.00           C  
ATOM   2206  NE2 GLN   145      64.588  67.281 102.306  1.00  0.00           N  
ATOM   2207  OE1 GLN   145      63.339  68.201 100.678  1.00  0.00           O  
ATOM   2208  H   GLN   145      67.795  70.844  98.620  1.00  0.00           H  
ATOM   2209  HA  GLN   145      67.122  67.996  97.948  1.00  0.00           H  
ATOM   2210  HB2 GLN   145      65.165  69.920  99.214  1.00  0.00           H  
ATOM   2211  HB3 GLN   145      64.721  68.294  98.534  1.00  0.00           H  
ATOM   2212  HG2 GLN   145      66.315  67.296 100.214  1.00  0.00           H  
ATOM   2213  HG3 GLN   145      66.484  68.819 100.916  1.00  0.00           H  
ATOM   2214 HE21 GLN   145      63.827  67.035 102.922  1.00  0.00           H  
ATOM   2215 HE22 GLN   145      65.505  67.040 102.653  1.00  0.00           H  
ATOM   2216  N   GLY   146      65.847  68.643  95.892  1.00  0.00           N  
ATOM   2217  CA  GLY   146      65.633  68.773  94.475  1.00  0.00           C  
ATOM   2218  C   GLY   146      66.436  67.737  93.702  1.00  0.00           C  
ATOM   2219  O   GLY   146      67.570  67.464  93.927  1.00  0.00           O  
ATOM   2220  H   GLY   146      65.526  67.797  96.339  1.00  0.00           H  
ATOM   2221  HA2 GLY   146      64.581  68.659  94.215  1.00  0.00           H  
ATOM   2222  HA3 GLY   146      65.889  69.787  94.168  1.00  0.00           H  
ATOM   2223  N   ALA   147      65.712  67.075  92.756  1.00  0.00           N  
ATOM   2224  CA  ALA   147      66.128  65.778  92.174  1.00  0.00           C  
ATOM   2225  C   ALA   147      67.350  65.684  91.212  1.00  0.00           C  
ATOM   2226  O   ALA   147      67.865  66.714  90.833  1.00  0.00           O  
ATOM   2227  CB  ALA   147      64.918  65.149  91.292  1.00  0.00           C  
ATOM   2228  H   ALA   147      64.779  67.371  92.509  1.00  0.00           H  
ATOM   2229  HA  ALA   147      66.298  65.226  93.098  1.00  0.00           H  
ATOM   2230  HB1 ALA   147      65.024  64.073  91.151  1.00  0.00           H  
ATOM   2231  HB2 ALA   147      63.986  65.314  91.832  1.00  0.00           H  
ATOM   2232  HB3 ALA   147      65.019  65.706  90.361  1.00  0.00           H  
ATOM   2233  N   ILE   148      67.820  64.483  90.874  1.00  0.00           N  
ATOM   2234  CA  ILE   148      69.035  64.202  90.006  1.00  0.00           C  
ATOM   2235  C   ILE   148      68.557  63.269  88.920  1.00  0.00           C  
ATOM   2236  O   ILE   148      67.766  62.329  89.097  1.00  0.00           O  
ATOM   2237  CB  ILE   148      70.200  63.600  90.883  1.00  0.00           C  
ATOM   2238  CG1 ILE   148      70.510  64.696  92.004  1.00  0.00           C  
ATOM   2239  CG2 ILE   148      71.449  63.253  90.029  1.00  0.00           C  
ATOM   2240  CD1 ILE   148      71.735  64.470  92.868  1.00  0.00           C  
ATOM   2241  H   ILE   148      67.371  63.686  91.303  1.00  0.00           H  
ATOM   2242  HA  ILE   148      69.373  65.137  89.559  1.00  0.00           H  
ATOM   2243  HB  ILE   148      69.787  62.690  91.317  1.00  0.00           H  
ATOM   2244 HG12 ILE   148      70.678  65.646  91.496  1.00  0.00           H  
ATOM   2245 HG13 ILE   148      69.679  64.639  92.706  1.00  0.00           H  
ATOM   2246 HG21 ILE   148      72.259  62.913  90.674  1.00  0.00           H  
ATOM   2247 HG22 ILE   148      71.300  62.534  89.224  1.00  0.00           H  
ATOM   2248 HG23 ILE   148      71.842  64.126  89.508  1.00  0.00           H  
ATOM   2249 HD11 ILE   148      71.717  63.479  93.321  1.00  0.00           H  
ATOM   2250 HD12 ILE   148      72.578  64.512  92.178  1.00  0.00           H  
ATOM   2251 HD13 ILE   148      71.863  65.177  93.688  1.00  0.00           H  
ATOM   2252  N   LEU   149      69.252  63.418  87.758  1.00  0.00           N  
ATOM   2253  CA  LEU   149      69.101  62.664  86.578  1.00  0.00           C  
ATOM   2254  C   LEU   149      70.440  62.481  85.785  1.00  0.00           C  
ATOM   2255  O   LEU   149      71.241  63.410  85.746  1.00  0.00           O  
ATOM   2256  CB  LEU   149      67.951  63.348  85.788  1.00  0.00           C  
ATOM   2257  CG  LEU   149      67.662  62.885  84.248  1.00  0.00           C  
ATOM   2258  CD1 LEU   149      67.318  61.404  84.154  1.00  0.00           C  
ATOM   2259  CD2 LEU   149      66.570  63.800  83.673  1.00  0.00           C  
ATOM   2260  H   LEU   149      69.817  64.252  87.687  1.00  0.00           H  
ATOM   2261  HA  LEU   149      68.859  61.623  86.791  1.00  0.00           H  
ATOM   2262  HB2 LEU   149      67.044  63.241  86.383  1.00  0.00           H  
ATOM   2263  HB3 LEU   149      68.343  64.366  85.787  1.00  0.00           H  
ATOM   2264  HG  LEU   149      68.562  63.153  83.695  1.00  0.00           H  
ATOM   2265 HD11 LEU   149      66.264  61.292  84.409  1.00  0.00           H  
ATOM   2266 HD12 LEU   149      67.457  61.062  83.129  1.00  0.00           H  
ATOM   2267 HD13 LEU   149      68.056  60.815  84.698  1.00  0.00           H  
ATOM   2268 HD21 LEU   149      65.656  63.716  84.261  1.00  0.00           H  
ATOM   2269 HD22 LEU   149      66.892  64.841  83.693  1.00  0.00           H  
ATOM   2270 HD23 LEU   149      66.271  63.560  82.652  1.00  0.00           H  
ATOM   2271  N   LEU   150      70.696  61.285  85.275  1.00  0.00           N  
ATOM   2272  CA  LEU   150      71.827  60.988  84.299  1.00  0.00           C  
ATOM   2273  C   LEU   150      71.522  60.952  82.844  1.00  0.00           C  
ATOM   2274  O   LEU   150      70.451  60.574  82.404  1.00  0.00           O  
ATOM   2275  CB  LEU   150      72.426  59.620  84.686  1.00  0.00           C  
ATOM   2276  CG  LEU   150      72.655  59.423  86.200  1.00  0.00           C  
ATOM   2277  CD1 LEU   150      73.236  58.090  86.374  1.00  0.00           C  
ATOM   2278  CD2 LEU   150      73.607  60.477  86.717  1.00  0.00           C  
ATOM   2279  H   LEU   150      69.977  60.577  85.318  1.00  0.00           H  
ATOM   2280  HA  LEU   150      72.555  61.783  84.454  1.00  0.00           H  
ATOM   2281  HB2 LEU   150      71.768  58.800  84.398  1.00  0.00           H  
ATOM   2282  HB3 LEU   150      73.392  59.599  84.180  1.00  0.00           H  
ATOM   2283  HG  LEU   150      71.772  59.511  86.832  1.00  0.00           H  
ATOM   2284 HD11 LEU   150      74.013  57.869  85.642  1.00  0.00           H  
ATOM   2285 HD12 LEU   150      73.680  58.015  87.366  1.00  0.00           H  
ATOM   2286 HD13 LEU   150      72.535  57.255  86.383  1.00  0.00           H  
ATOM   2287 HD21 LEU   150      73.061  61.417  86.793  1.00  0.00           H  
ATOM   2288 HD22 LEU   150      74.097  60.277  87.670  1.00  0.00           H  
ATOM   2289 HD23 LEU   150      74.460  60.540  86.041  1.00  0.00           H  
ATOM   2290  N   VAL   151      72.500  61.338  82.028  1.00  0.00           N  
ATOM   2291  CA  VAL   151      72.414  61.044  80.569  1.00  0.00           C  
ATOM   2292  C   VAL   151      72.568  59.583  80.303  1.00  0.00           C  
ATOM   2293  O   VAL   151      73.498  58.942  80.870  1.00  0.00           O  
ATOM   2294  CB  VAL   151      73.473  61.944  79.980  1.00  0.00           C  
ATOM   2295  CG1 VAL   151      73.596  61.729  78.483  1.00  0.00           C  
ATOM   2296  CG2 VAL   151      73.159  63.399  80.088  1.00  0.00           C  
ATOM   2297  H   VAL   151      73.346  61.755  82.388  1.00  0.00           H  
ATOM   2298  HA  VAL   151      71.429  61.317  80.189  1.00  0.00           H  
ATOM   2299  HB  VAL   151      74.402  61.783  80.526  1.00  0.00           H  
ATOM   2300 HG11 VAL   151      72.680  61.931  77.927  1.00  0.00           H  
ATOM   2301 HG12 VAL   151      74.403  62.352  78.096  1.00  0.00           H  
ATOM   2302 HG13 VAL   151      73.806  60.701  78.189  1.00  0.00           H  
ATOM   2303 HG21 VAL   151      73.895  64.146  79.788  1.00  0.00           H  
ATOM   2304 HG22 VAL   151      72.219  63.628  79.587  1.00  0.00           H  
ATOM   2305 HG23 VAL   151      72.890  63.722  81.094  1.00  0.00           H  
ATOM   2306  N   ASN   152      71.810  59.073  79.296  1.00  0.00           N  
ATOM   2307  CA  ASN   152      71.862  57.611  78.935  1.00  0.00           C  
ATOM   2308  C   ASN   152      72.777  57.286  77.782  1.00  0.00           C  
ATOM   2309  O   ASN   152      72.378  56.655  76.844  1.00  0.00           O  
ATOM   2310  CB  ASN   152      70.408  57.068  78.698  1.00  0.00           C  
ATOM   2311  CG  ASN   152      70.282  55.602  78.958  1.00  0.00           C  
ATOM   2312  ND2 ASN   152      69.160  54.946  78.690  1.00  0.00           N  
ATOM   2313  OD1 ASN   152      71.142  54.929  79.424  1.00  0.00           O  
ATOM   2314  H   ASN   152      71.143  59.668  78.826  1.00  0.00           H  
ATOM   2315  HA  ASN   152      72.332  57.168  79.813  1.00  0.00           H  
ATOM   2316  HB2 ASN   152      69.807  57.711  79.342  1.00  0.00           H  
ATOM   2317  HB3 ASN   152      70.203  57.249  77.643  1.00  0.00           H  
ATOM   2318 HD21 ASN   152      69.209  53.952  78.868  1.00  0.00           H  
ATOM   2319 HD22 ASN   152      68.418  55.402  78.179  1.00  0.00           H  
ATOM   2320  N   CYS   153      73.997  57.811  77.961  1.00  0.00           N  
ATOM   2321  CA  CYS   153      75.169  57.668  77.060  1.00  0.00           C  
ATOM   2322  C   CYS   153      75.920  56.349  77.078  1.00  0.00           C  
ATOM   2323  O   CYS   153      76.976  56.171  76.329  1.00  0.00           O  
ATOM   2324  CB  CYS   153      76.032  58.934  77.339  1.00  0.00           C  
ATOM   2325  SG  CYS   153      76.444  59.116  79.105  1.00  0.00           S  
ATOM   2326  H   CYS   153      74.136  58.428  78.749  1.00  0.00           H  
ATOM   2327  HA  CYS   153      74.728  57.737  76.066  1.00  0.00           H  
ATOM   2328  HB2 CYS   153      77.007  58.894  76.854  1.00  0.00           H  
ATOM   2329  HB3 CYS   153      75.555  59.830  76.940  1.00  0.00           H  
ATOM   2330  HG  CYS   153      75.194  59.459  79.432  1.00  0.00           H  
ATOM   2331  N   ASP   154      75.581  55.398  77.948  1.00  0.00           N  
ATOM   2332  CA  ASP   154      76.017  53.989  77.845  1.00  0.00           C  
ATOM   2333  C   ASP   154      75.165  53.119  76.927  1.00  0.00           C  
ATOM   2334  O   ASP   154      74.227  53.676  76.317  1.00  0.00           O  
ATOM   2335  CB  ASP   154      76.195  53.289  79.235  1.00  0.00           C  
ATOM   2336  CG  ASP   154      74.934  53.119  80.128  1.00  0.00           C  
ATOM   2337  OD1 ASP   154      73.888  53.577  79.643  1.00  0.00           O  
ATOM   2338  OD2 ASP   154      74.859  52.352  81.064  1.00  0.00           O1-
ATOM   2339  H   ASP   154      74.842  55.548  78.621  1.00  0.00           H  
ATOM   2340  HA  ASP   154      77.043  54.075  77.487  1.00  0.00           H  
ATOM   2341  HB2 ASP   154      76.538  52.274  79.037  1.00  0.00           H  
ATOM   2342  HB3 ASP   154      76.953  53.878  79.753  1.00  0.00           H  
ATOM   2343  N   ARG   155      75.689  51.902  76.690  1.00  0.00           N  
ATOM   2344  CA  ARG   155      75.191  51.003  75.606  1.00  0.00           C  
ATOM   2345  C   ARG   155      74.961  49.539  76.041  1.00  0.00           C  
ATOM   2346  O   ARG   155      75.831  48.659  75.934  1.00  0.00           O  
ATOM   2347  CB  ARG   155      76.116  51.209  74.377  1.00  0.00           C  
ATOM   2348  CG  ARG   155      75.445  50.644  73.080  1.00  0.00           C  
ATOM   2349  CD  ARG   155      76.287  50.777  71.824  1.00  0.00           C  
ATOM   2350  NE  ARG   155      77.034  49.544  71.315  1.00  0.00           N  
ATOM   2351  CZ  ARG   155      78.250  49.478  70.719  1.00  0.00           C  
ATOM   2352  NH1 ARG   155      78.858  50.499  70.245  1.00  0.00           N1+
ATOM   2353  NH2 ARG   155      78.851  48.322  70.664  1.00  0.00           N  
ATOM   2354  H   ARG   155      76.519  51.621  77.191  1.00  0.00           H  
ATOM   2355  HA  ARG   155      74.222  51.333  75.232  1.00  0.00           H  
ATOM   2356  HB2 ARG   155      76.262  52.274  74.197  1.00  0.00           H  
ATOM   2357  HB3 ARG   155      77.113  50.784  74.488  1.00  0.00           H  
ATOM   2358  HG2 ARG   155      75.115  49.610  73.177  1.00  0.00           H  
ATOM   2359  HG3 ARG   155      74.599  51.276  72.807  1.00  0.00           H  
ATOM   2360  HD2 ARG   155      75.576  51.076  71.054  1.00  0.00           H  
ATOM   2361  HD3 ARG   155      77.009  51.581  71.967  1.00  0.00           H  
ATOM   2362  HE  ARG   155      76.567  48.659  71.448  1.00  0.00           H  
ATOM   2363 HH11 ARG   155      78.430  51.413  70.202  1.00  0.00           H  
ATOM   2364 HH12 ARG   155      79.828  50.381  69.992  1.00  0.00           H  
ATOM   2365 HH21 ARG   155      79.723  48.232  70.164  1.00  0.00           H  
ATOM   2366 HH22 ARG   155      78.610  47.592  71.319  1.00  0.00           H  
ATOM   2367  N   GLU   156      73.795  49.285  76.661  1.00  0.00           N  
ATOM   2368  CA  GLU   156      73.153  47.951  76.850  1.00  0.00           C  
ATOM   2369  C   GLU   156      72.501  47.421  75.532  1.00  0.00           C  
ATOM   2370  O   GLU   156      72.292  46.216  75.362  1.00  0.00           O  
ATOM   2371  CB  GLU   156      72.060  48.019  77.889  1.00  0.00           C  
ATOM   2372  CG  GLU   156      72.539  47.967  79.406  1.00  0.00           C  
ATOM   2373  CD  GLU   156      72.981  49.249  80.125  1.00  0.00           C  
ATOM   2374  OE1 GLU   156      73.932  49.245  80.928  1.00  0.00           O  
ATOM   2375  OE2 GLU   156      72.620  50.421  79.765  1.00  0.00           O1-
ATOM   2376  H   GLU   156      73.236  50.093  76.893  1.00  0.00           H  
ATOM   2377  HA  GLU   156      73.992  47.298  77.093  1.00  0.00           H  
ATOM   2378  HB2 GLU   156      71.444  48.914  77.801  1.00  0.00           H  
ATOM   2379  HB3 GLU   156      71.438  47.130  77.790  1.00  0.00           H  
ATOM   2380  HG2 GLU   156      71.801  47.352  79.921  1.00  0.00           H  
ATOM   2381  HG3 GLU   156      73.410  47.316  79.330  1.00  0.00           H  
ATOM   2382  N   THR   157      72.006  48.267  74.664  1.00  0.00           N  
ATOM   2383  CA  THR   157      71.317  47.933  73.367  1.00  0.00           C  
ATOM   2384  C   THR   157      72.382  47.670  72.337  1.00  0.00           C  
ATOM   2385  O   THR   157      72.992  48.662  71.843  1.00  0.00           O  
ATOM   2386  CB  THR   157      70.496  49.166  73.031  1.00  0.00           C  
ATOM   2387  CG2 THR   157      69.684  48.871  71.713  1.00  0.00           C  
ATOM   2388  OG1 THR   157      69.781  49.669  74.147  1.00  0.00           O  
ATOM   2389  H   THR   157      71.988  49.243  74.921  1.00  0.00           H  
ATOM   2390  HA  THR   157      70.790  47.002  73.579  1.00  0.00           H  
ATOM   2391  HB  THR   157      71.118  50.023  72.771  1.00  0.00           H  
ATOM   2392  HG1 THR   157      70.390  50.230  74.633  1.00  0.00           H  
ATOM   2393 HG21 THR   157      68.944  49.671  71.680  1.00  0.00           H  
ATOM   2394 HG22 THR   157      70.366  49.179  70.921  1.00  0.00           H  
ATOM   2395 HG23 THR   157      69.371  47.831  71.622  1.00  0.00           H  
ATOM   2396  N   PRO   158      72.533  46.365  71.838  1.00  0.00           N  
ATOM   2397  CA  PRO   158      73.516  46.058  70.822  1.00  0.00           C  
ATOM   2398  C   PRO   158      73.210  46.421  69.262  1.00  0.00           C  
ATOM   2399  O   PRO   158      74.005  46.028  68.376  1.00  0.00           O  
ATOM   2400  CB  PRO   158      73.729  44.566  70.959  1.00  0.00           C  
ATOM   2401  CG  PRO   158      72.331  44.047  71.367  1.00  0.00           C  
ATOM   2402  CD  PRO   158      71.769  45.216  72.240  1.00  0.00           C  
ATOM   2403  HA  PRO   158      74.459  46.570  71.014  1.00  0.00           H  
ATOM   2404  HB2 PRO   158      74.044  44.193  69.984  1.00  0.00           H  
ATOM   2405  HB3 PRO   158      74.456  44.362  71.745  1.00  0.00           H  
ATOM   2406  HG2 PRO   158      71.656  43.931  70.519  1.00  0.00           H  
ATOM   2407  HG3 PRO   158      72.507  43.134  71.937  1.00  0.00           H  
ATOM   2408  HD2 PRO   158      70.706  45.377  72.058  1.00  0.00           H  
ATOM   2409  HD3 PRO   158      71.956  44.924  73.274  1.00  0.00           H  
ATOM   2410  N   TRP   159      72.054  47.042  69.058  1.00  0.00           N  
ATOM   2411  CA  TRP   159      71.331  47.357  67.791  1.00  0.00           C  
ATOM   2412  C   TRP   159      72.171  48.221  66.898  1.00  0.00           C  
ATOM   2413  O   TRP   159      72.134  48.095  65.601  1.00  0.00           O  
ATOM   2414  CB  TRP   159      70.010  48.057  68.134  1.00  0.00           C  
ATOM   2415  CG  TRP   159      69.093  48.467  66.955  1.00  0.00           C  
ATOM   2416  CD1 TRP   159      68.748  49.748  66.749  1.00  0.00           C  
ATOM   2417  CD2 TRP   159      68.423  47.701  65.942  1.00  0.00           C  
ATOM   2418  CE2 TRP   159      67.734  48.621  65.077  1.00  0.00           C  
ATOM   2419  CE3 TRP   159      68.393  46.319  65.659  1.00  0.00           C  
ATOM   2420  NE1 TRP   159      67.973  49.853  65.608  1.00  0.00           N  
ATOM   2421  CZ2 TRP   159      66.928  48.130  64.037  1.00  0.00           C  
ATOM   2422  CZ3 TRP   159      67.560  45.830  64.591  1.00  0.00           C  
ATOM   2423  CH2 TRP   159      66.790  46.727  63.857  1.00  0.00           C  
ATOM   2424  H   TRP   159      71.482  47.311  69.846  1.00  0.00           H  
ATOM   2425  HA  TRP   159      71.170  46.440  67.224  1.00  0.00           H  
ATOM   2426  HB2 TRP   159      69.345  47.469  68.767  1.00  0.00           H  
ATOM   2427  HB3 TRP   159      70.238  49.000  68.631  1.00  0.00           H  
ATOM   2428  HD1 TRP   159      69.021  50.615  67.332  1.00  0.00           H  
ATOM   2429  HE1 TRP   159      67.541  50.708  65.288  1.00  0.00           H  
ATOM   2430  HE3 TRP   159      68.980  45.611  66.225  1.00  0.00           H  
ATOM   2431  HZ2 TRP   159      66.420  48.871  63.437  1.00  0.00           H  
ATOM   2432  HZ3 TRP   159      67.525  44.760  64.446  1.00  0.00           H  
ATOM   2433  HH2 TRP   159      66.070  46.373  63.134  1.00  0.00           H  
ATOM   2434  N   LEU   160      72.892  49.251  67.432  1.00  0.00           N  
ATOM   2435  CA  LEU   160      73.731  50.120  66.638  1.00  0.00           C  
ATOM   2436  C   LEU   160      75.087  50.414  67.279  1.00  0.00           C  
ATOM   2437  O   LEU   160      75.328  49.944  68.360  1.00  0.00           O  
ATOM   2438  CB  LEU   160      72.940  51.414  66.443  1.00  0.00           C  
ATOM   2439  CG  LEU   160      71.854  51.519  65.389  1.00  0.00           C  
ATOM   2440  CD1 LEU   160      70.979  52.806  65.472  1.00  0.00           C  
ATOM   2441  CD2 LEU   160      72.550  51.447  64.035  1.00  0.00           C  
ATOM   2442  H   LEU   160      72.975  49.376  68.430  1.00  0.00           H  
ATOM   2443  HA  LEU   160      73.906  49.689  65.652  1.00  0.00           H  
ATOM   2444  HB2 LEU   160      72.571  51.703  67.427  1.00  0.00           H  
ATOM   2445  HB3 LEU   160      73.699  52.175  66.263  1.00  0.00           H  
ATOM   2446  HG  LEU   160      71.079  50.765  65.523  1.00  0.00           H  
ATOM   2447 HD11 LEU   160      70.328  52.973  64.614  1.00  0.00           H  
ATOM   2448 HD12 LEU   160      70.371  52.599  66.353  1.00  0.00           H  
ATOM   2449 HD13 LEU   160      71.683  53.633  65.556  1.00  0.00           H  
ATOM   2450 HD21 LEU   160      71.857  51.592  63.205  1.00  0.00           H  
ATOM   2451 HD22 LEU   160      73.258  52.272  63.956  1.00  0.00           H  
ATOM   2452 HD23 LEU   160      72.998  50.474  63.834  1.00  0.00           H  
ATOM   2453  N   PRO   161      76.100  51.082  66.593  1.00  0.00           N  
ATOM   2454  CA  PRO   161      77.193  51.616  67.302  1.00  0.00           C  
ATOM   2455  C   PRO   161      76.822  52.644  68.407  1.00  0.00           C  
ATOM   2456  O   PRO   161      77.454  52.782  69.423  1.00  0.00           O  
ATOM   2457  CB  PRO   161      78.165  52.177  66.261  1.00  0.00           C  
ATOM   2458  CG  PRO   161      77.752  51.672  64.866  1.00  0.00           C  
ATOM   2459  CD  PRO   161      76.230  51.279  65.157  1.00  0.00           C  
ATOM   2460  HA  PRO   161      77.651  50.733  67.750  1.00  0.00           H  
ATOM   2461  HB2 PRO   161      78.093  53.263  66.208  1.00  0.00           H  
ATOM   2462  HB3 PRO   161      79.222  51.968  66.425  1.00  0.00           H  
ATOM   2463  HG2 PRO   161      77.936  52.413  64.089  1.00  0.00           H  
ATOM   2464  HG3 PRO   161      78.345  50.789  64.628  1.00  0.00           H  
ATOM   2465  HD2 PRO   161      75.744  52.169  64.757  1.00  0.00           H  
ATOM   2466  HD3 PRO   161      76.170  50.294  64.693  1.00  0.00           H  
ATOM   2467  N   LYS   162      75.674  53.262  68.261  1.00  0.00           N  
ATOM   2468  CA  LYS   162      75.137  54.343  69.054  1.00  0.00           C  
ATOM   2469  C   LYS   162      74.618  54.016  70.479  1.00  0.00           C  
ATOM   2470  O   LYS   162      74.298  52.930  70.854  1.00  0.00           O  
ATOM   2471  CB  LYS   162      74.040  55.117  68.313  1.00  0.00           C  
ATOM   2472  CG  LYS   162      74.727  55.759  67.084  1.00  0.00           C  
ATOM   2473  CD  LYS   162      73.653  56.556  66.302  1.00  0.00           C  
ATOM   2474  CE  LYS   162      74.266  56.995  64.906  1.00  0.00           C  
ATOM   2475  NZ  LYS   162      73.379  57.749  63.934  1.00  0.00           N1+
ATOM   2476  H   LYS   162      75.050  52.971  67.522  1.00  0.00           H  
ATOM   2477  HA  LYS   162      75.948  55.051  69.225  1.00  0.00           H  
ATOM   2478  HB2 LYS   162      73.274  54.405  68.007  1.00  0.00           H  
ATOM   2479  HB3 LYS   162      73.666  55.947  68.914  1.00  0.00           H  
ATOM   2480  HG2 LYS   162      75.521  56.384  67.492  1.00  0.00           H  
ATOM   2481  HG3 LYS   162      75.165  55.043  66.388  1.00  0.00           H  
ATOM   2482  HD2 LYS   162      72.681  56.084  66.157  1.00  0.00           H  
ATOM   2483  HD3 LYS   162      73.454  57.386  66.980  1.00  0.00           H  
ATOM   2484  HE2 LYS   162      75.202  57.531  65.063  1.00  0.00           H  
ATOM   2485  HE3 LYS   162      74.482  56.058  64.392  1.00  0.00           H  
ATOM   2486  HZ1 LYS   162      73.196  58.624  64.404  1.00  0.00           H  
ATOM   2487  HZ2 LYS   162      73.932  57.769  63.088  1.00  0.00           H  
ATOM   2488  HZ3 LYS   162      72.524  57.219  63.847  1.00  0.00           H  
ATOM   2489  N   GLU   163      74.472  55.040  71.293  1.00  0.00           N  
ATOM   2490  CA  GLU   163      74.157  55.058  72.774  1.00  0.00           C  
ATOM   2491  C   GLU   163      72.759  54.675  73.049  1.00  0.00           C  
ATOM   2492  O   GLU   163      71.928  54.711  72.063  1.00  0.00           O  
ATOM   2493  CB  GLU   163      74.462  56.421  73.417  1.00  0.00           C  
ATOM   2494  CG  GLU   163      75.799  57.131  73.155  1.00  0.00           C  
ATOM   2495  CD  GLU   163      75.710  57.991  71.961  1.00  0.00           C  
ATOM   2496  OE1 GLU   163      76.210  59.159  71.943  1.00  0.00           O  
ATOM   2497  OE2 GLU   163      75.001  57.619  70.991  1.00  0.00           O1-
ATOM   2498  H   GLU   163      74.654  55.946  70.887  1.00  0.00           H  
ATOM   2499  HA  GLU   163      74.877  54.439  73.310  1.00  0.00           H  
ATOM   2500  HB2 GLU   163      73.667  57.165  73.360  1.00  0.00           H  
ATOM   2501  HB3 GLU   163      74.339  56.221  74.482  1.00  0.00           H  
ATOM   2502  HG2 GLU   163      76.108  57.672  74.050  1.00  0.00           H  
ATOM   2503  HG3 GLU   163      76.457  56.302  72.895  1.00  0.00           H  
ATOM   2504  N   ASP   164      72.369  54.215  74.222  1.00  0.00           N  
ATOM   2505  CA  ASP   164      70.965  53.846  74.536  1.00  0.00           C  
ATOM   2506  C   ASP   164      69.875  54.933  74.280  1.00  0.00           C  
ATOM   2507  O   ASP   164      68.730  54.579  74.013  1.00  0.00           O  
ATOM   2508  CB  ASP   164      70.880  53.196  75.938  1.00  0.00           C  
ATOM   2509  CG  ASP   164      71.664  51.943  76.132  1.00  0.00           C  
ATOM   2510  OD1 ASP   164      72.225  51.698  77.211  1.00  0.00           O  
ATOM   2511  OD2 ASP   164      71.636  51.032  75.193  1.00  0.00           O1-
ATOM   2512  H   ASP   164      73.077  54.071  74.928  1.00  0.00           H  
ATOM   2513  HA  ASP   164      70.769  53.011  73.864  1.00  0.00           H  
ATOM   2514  HB2 ASP   164      71.220  53.982  76.613  1.00  0.00           H  
ATOM   2515  HB3 ASP   164      69.836  52.975  76.157  1.00  0.00           H  
ATOM   2516  N   CYS   165      70.264  56.176  74.413  1.00  0.00           N  
ATOM   2517  CA  CYS   165      69.263  57.277  74.460  1.00  0.00           C  
ATOM   2518  C   CYS   165      68.680  57.737  73.124  1.00  0.00           C  
ATOM   2519  O   CYS   165      67.988  58.752  73.093  1.00  0.00           O  
ATOM   2520  CB  CYS   165      69.949  58.485  75.006  1.00  0.00           C  
ATOM   2521  SG  CYS   165      71.327  59.098  74.017  1.00  0.00           S  
ATOM   2522  H   CYS   165      71.174  56.383  74.799  1.00  0.00           H  
ATOM   2523  HA  CYS   165      68.489  57.052  75.193  1.00  0.00           H  
ATOM   2524  HB2 CYS   165      69.228  59.286  75.168  1.00  0.00           H  
ATOM   2525  HB3 CYS   165      70.436  58.268  75.957  1.00  0.00           H  
ATOM   2526  HG  CYS   165      70.722  59.423  72.871  1.00  0.00           H  
ATOM   2527  N   ARG   166      69.043  57.078  72.049  1.00  0.00           N  
ATOM   2528  CA  ARG   166      68.863  57.596  70.676  1.00  0.00           C  
ATOM   2529  C   ARG   166      67.457  57.377  70.060  1.00  0.00           C  
ATOM   2530  O   ARG   166      67.230  57.670  68.836  1.00  0.00           O  
ATOM   2531  CB  ARG   166      69.971  56.969  69.821  1.00  0.00           C  
ATOM   2532  CG  ARG   166      71.444  57.407  70.234  1.00  0.00           C  
ATOM   2533  CD  ARG   166      71.506  58.870  70.375  1.00  0.00           C  
ATOM   2534  NE  ARG   166      72.863  59.307  70.738  1.00  0.00           N  
ATOM   2535  CZ  ARG   166      73.250  60.552  70.744  1.00  0.00           C  
ATOM   2536  NH1 ARG   166      72.476  61.521  70.333  1.00  0.00           N1+
ATOM   2537  NH2 ARG   166      74.458  60.877  70.979  1.00  0.00           N  
ATOM   2538  H   ARG   166      69.799  56.429  72.214  1.00  0.00           H  
ATOM   2539  HA  ARG   166      68.921  58.685  70.696  1.00  0.00           H  
ATOM   2540  HB2 ARG   166      70.034  55.881  69.854  1.00  0.00           H  
ATOM   2541  HB3 ARG   166      69.854  57.359  68.810  1.00  0.00           H  
ATOM   2542  HG2 ARG   166      71.634  57.061  71.250  1.00  0.00           H  
ATOM   2543  HG3 ARG   166      72.217  57.047  69.555  1.00  0.00           H  
ATOM   2544  HD2 ARG   166      71.222  59.248  69.393  1.00  0.00           H  
ATOM   2545  HD3 ARG   166      70.765  59.194  71.105  1.00  0.00           H  
ATOM   2546  HE  ARG   166      73.591  58.616  70.849  1.00  0.00           H  
ATOM   2547 HH11 ARG   166      71.558  61.248  70.011  1.00  0.00           H  
ATOM   2548 HH12 ARG   166      72.783  62.477  70.222  1.00  0.00           H  
ATOM   2549 HH21 ARG   166      75.169  60.254  71.334  1.00  0.00           H  
ATOM   2550 HH22 ARG   166      74.796  61.828  70.968  1.00  0.00           H  
ATOM   2551  N   ASP   167      66.482  56.883  70.831  1.00  0.00           N  
ATOM   2552  CA  ASP   167      65.185  56.483  70.295  1.00  0.00           C  
ATOM   2553  C   ASP   167      64.046  56.592  71.299  1.00  0.00           C  
ATOM   2554  O   ASP   167      64.175  56.876  72.489  1.00  0.00           O  
ATOM   2555  CB  ASP   167      65.374  55.152  69.593  1.00  0.00           C  
ATOM   2556  CG  ASP   167      65.748  54.092  70.588  1.00  0.00           C  
ATOM   2557  OD1 ASP   167      66.277  53.018  70.192  1.00  0.00           O  
ATOM   2558  OD2 ASP   167      65.672  54.340  71.806  1.00  0.00           O1-
ATOM   2559  H   ASP   167      66.548  56.663  71.815  1.00  0.00           H  
ATOM   2560  HA  ASP   167      64.937  57.226  69.537  1.00  0.00           H  
ATOM   2561  HB2 ASP   167      64.518  54.838  68.996  1.00  0.00           H  
ATOM   2562  HB3 ASP   167      66.156  55.223  68.837  1.00  0.00           H  
ATOM   2563  N   GLU   168      62.823  56.390  70.800  1.00  0.00           N  
ATOM   2564  CA  GLU   168      61.568  56.410  71.640  1.00  0.00           C  
ATOM   2565  C   GLU   168      61.370  55.038  72.402  1.00  0.00           C  
ATOM   2566  O   GLU   168      60.226  54.597  72.623  1.00  0.00           O  
ATOM   2567  CB  GLU   168      60.421  56.656  70.782  1.00  0.00           C  
ATOM   2568  CG  GLU   168      60.649  57.913  69.844  1.00  0.00           C  
ATOM   2569  CD  GLU   168      61.517  57.741  68.589  1.00  0.00           C  
ATOM   2570  OE1 GLU   168      61.513  56.582  68.051  1.00  0.00           O  
ATOM   2571  OE2 GLU   168      61.953  58.762  67.978  1.00  0.00           O1-
ATOM   2572  H   GLU   168      62.584  56.125  69.855  1.00  0.00           H  
ATOM   2573  HA  GLU   168      61.636  57.139  72.447  1.00  0.00           H  
ATOM   2574  HB2 GLU   168      60.359  55.702  70.258  1.00  0.00           H  
ATOM   2575  HB3 GLU   168      59.515  56.802  71.371  1.00  0.00           H  
ATOM   2576  HG2 GLU   168      59.649  58.184  69.507  1.00  0.00           H  
ATOM   2577  HG3 GLU   168      61.077  58.700  70.465  1.00  0.00           H  
ATOM   2578  N   LYS   169      62.377  54.173  72.597  1.00  0.00           N  
ATOM   2579  CA  LYS   169      62.269  52.833  73.184  1.00  0.00           C  
ATOM   2580  C   LYS   169      63.298  52.409  74.303  1.00  0.00           C  
ATOM   2581  O   LYS   169      64.392  52.977  74.387  1.00  0.00           O  
ATOM   2582  CB  LYS   169      62.351  51.782  72.142  1.00  0.00           C  
ATOM   2583  CG  LYS   169      61.348  51.979  71.006  1.00  0.00           C  
ATOM   2584  CD  LYS   169      61.193  50.993  69.844  1.00  0.00           C  
ATOM   2585  CE  LYS   169      60.711  49.573  70.192  1.00  0.00           C  
ATOM   2586  NZ  LYS   169      60.760  48.675  69.023  1.00  0.00           N1+
ATOM   2587  H   LYS   169      63.307  54.475  72.341  1.00  0.00           H  
ATOM   2588  HA  LYS   169      61.299  52.816  73.681  1.00  0.00           H  
ATOM   2589  HB2 LYS   169      63.326  51.750  71.656  1.00  0.00           H  
ATOM   2590  HB3 LYS   169      62.199  50.814  72.620  1.00  0.00           H  
ATOM   2591  HG2 LYS   169      60.304  52.062  71.307  1.00  0.00           H  
ATOM   2592  HG3 LYS   169      61.609  52.958  70.604  1.00  0.00           H  
ATOM   2593  HD2 LYS   169      60.519  51.471  69.133  1.00  0.00           H  
ATOM   2594  HD3 LYS   169      62.103  51.099  69.253  1.00  0.00           H  
ATOM   2595  HE2 LYS   169      61.389  49.086  70.893  1.00  0.00           H  
ATOM   2596  HE3 LYS   169      59.684  49.525  70.557  1.00  0.00           H  
ATOM   2597  HZ1 LYS   169      60.258  47.869  69.367  1.00  0.00           H  
ATOM   2598  HZ2 LYS   169      60.302  49.050  68.204  1.00  0.00           H  
ATOM   2599  HZ3 LYS   169      61.700  48.397  68.778  1.00  0.00           H  
ATOM   2600  N   VAL   170      62.912  51.504  75.209  1.00  0.00           N  
ATOM   2601  CA  VAL   170      63.812  50.825  76.139  1.00  0.00           C  
ATOM   2602  C   VAL   170      64.106  49.379  75.782  1.00  0.00           C  
ATOM   2603  O   VAL   170      63.277  48.525  75.896  1.00  0.00           O  
ATOM   2604  CB  VAL   170      63.210  50.985  77.516  1.00  0.00           C  
ATOM   2605  CG1 VAL   170      64.273  50.882  78.643  1.00  0.00           C  
ATOM   2606  CG2 VAL   170      62.523  52.341  77.751  1.00  0.00           C  
ATOM   2607  H   VAL   170      61.912  51.362  75.227  1.00  0.00           H  
ATOM   2608  HA  VAL   170      64.722  51.416  76.238  1.00  0.00           H  
ATOM   2609  HB  VAL   170      62.589  50.109  77.706  1.00  0.00           H  
ATOM   2610 HG11 VAL   170      64.782  49.930  78.488  1.00  0.00           H  
ATOM   2611 HG12 VAL   170      64.988  51.652  78.354  1.00  0.00           H  
ATOM   2612 HG13 VAL   170      63.792  50.996  79.615  1.00  0.00           H  
ATOM   2613 HG21 VAL   170      62.327  52.444  78.818  1.00  0.00           H  
ATOM   2614 HG22 VAL   170      63.211  53.161  77.545  1.00  0.00           H  
ATOM   2615 HG23 VAL   170      61.572  52.466  77.233  1.00  0.00           H  
ATOM   2616  N   TYR   171      65.393  49.086  75.485  1.00  0.00           N  
ATOM   2617  CA  TYR   171      65.821  47.732  75.165  1.00  0.00           C  
ATOM   2618  C   TYR   171      65.689  46.591  76.246  1.00  0.00           C  
ATOM   2619  O   TYR   171      65.278  45.461  75.901  1.00  0.00           O  
ATOM   2620  CB  TYR   171      67.322  47.868  74.766  1.00  0.00           C  
ATOM   2621  CG  TYR   171      67.963  46.540  74.335  1.00  0.00           C  
ATOM   2622  CD1 TYR   171      68.702  45.820  75.297  1.00  0.00           C  
ATOM   2623  CD2 TYR   171      67.593  45.943  73.133  1.00  0.00           C  
ATOM   2624  CE1 TYR   171      68.950  44.441  75.038  1.00  0.00           C  
ATOM   2625  CE2 TYR   171      67.889  44.606  72.916  1.00  0.00           C  
ATOM   2626  CZ  TYR   171      68.562  43.894  73.851  1.00  0.00           C  
ATOM   2627  OH  TYR   171      68.894  42.578  73.568  1.00  0.00           O  
ATOM   2628  H   TYR   171      65.969  49.908  75.373  1.00  0.00           H  
ATOM   2629  HA  TYR   171      65.385  47.299  74.265  1.00  0.00           H  
ATOM   2630  HB2 TYR   171      67.452  48.531  73.910  1.00  0.00           H  
ATOM   2631  HB3 TYR   171      67.899  48.335  75.565  1.00  0.00           H  
ATOM   2632  HD1 TYR   171      68.821  46.337  76.237  1.00  0.00           H  
ATOM   2633  HD2 TYR   171      66.993  46.456  72.396  1.00  0.00           H  
ATOM   2634  HE1 TYR   171      69.310  43.727  75.764  1.00  0.00           H  
ATOM   2635  HE2 TYR   171      67.621  44.256  71.930  1.00  0.00           H  
ATOM   2636  HH  TYR   171      68.324  42.168  72.912  1.00  0.00           H  
ATOM   2637  N   SER   172      65.917  46.829  77.569  1.00  0.00           N  
ATOM   2638  CA  SER   172      65.773  45.791  78.633  1.00  0.00           C  
ATOM   2639  C   SER   172      65.424  46.567  80.014  1.00  0.00           C  
ATOM   2640  O   SER   172      65.422  47.757  80.036  1.00  0.00           O  
ATOM   2641  CB  SER   172      67.137  45.047  78.684  1.00  0.00           C  
ATOM   2642  OG  SER   172      68.116  45.972  79.132  1.00  0.00           O  
ATOM   2643  H   SER   172      66.187  47.778  77.787  1.00  0.00           H  
ATOM   2644  HA  SER   172      64.887  45.166  78.516  1.00  0.00           H  
ATOM   2645  HB2 SER   172      67.033  44.219  79.385  1.00  0.00           H  
ATOM   2646  HB3 SER   172      67.412  44.667  77.700  1.00  0.00           H  
ATOM   2647  HG  SER   172      68.888  45.415  79.260  1.00  0.00           H  
ATOM   2648  N   LYS   173      65.353  45.818  81.133  1.00  0.00           N  
ATOM   2649  CA  LYS   173      65.272  46.391  82.543  1.00  0.00           C  
ATOM   2650  C   LYS   173      66.650  46.793  83.007  1.00  0.00           C  
ATOM   2651  O   LYS   173      66.746  47.533  84.029  1.00  0.00           O  
ATOM   2652  CB  LYS   173      64.535  45.497  83.468  1.00  0.00           C  
ATOM   2653  CG  LYS   173      63.066  45.310  83.087  1.00  0.00           C  
ATOM   2654  CD  LYS   173      62.357  44.173  83.834  1.00  0.00           C  
ATOM   2655  CE  LYS   173      61.225  43.595  82.843  1.00  0.00           C  
ATOM   2656  NZ  LYS   173      60.471  42.520  83.419  1.00  0.00           N1+
ATOM   2657  H   LYS   173      65.175  44.824  81.118  1.00  0.00           H  
ATOM   2658  HA  LYS   173      64.646  47.278  82.454  1.00  0.00           H  
ATOM   2659  HB2 LYS   173      64.996  44.510  83.438  1.00  0.00           H  
ATOM   2660  HB3 LYS   173      64.563  45.870  84.491  1.00  0.00           H  
ATOM   2661  HG2 LYS   173      62.812  46.294  83.482  1.00  0.00           H  
ATOM   2662  HG3 LYS   173      62.969  45.270  82.002  1.00  0.00           H  
ATOM   2663  HD2 LYS   173      63.083  43.396  84.076  1.00  0.00           H  
ATOM   2664  HD3 LYS   173      62.048  44.659  84.759  1.00  0.00           H  
ATOM   2665  HE2 LYS   173      60.517  44.372  82.558  1.00  0.00           H  
ATOM   2666  HE3 LYS   173      61.764  43.212  81.976  1.00  0.00           H  
ATOM   2667  HZ1 LYS   173      61.021  41.732  83.730  1.00  0.00           H  
ATOM   2668  HZ2 LYS   173      59.761  42.778  84.090  1.00  0.00           H  
ATOM   2669  HZ3 LYS   173      59.992  41.995  82.702  1.00  0.00           H  
ATOM   2670  N   GLU   174      67.678  46.418  82.256  1.00  0.00           N  
ATOM   2671  CA  GLU   174      68.997  46.860  82.715  1.00  0.00           C  
ATOM   2672  C   GLU   174      69.339  48.332  82.147  1.00  0.00           C  
ATOM   2673  O   GLU   174      69.924  49.142  82.813  1.00  0.00           O  
ATOM   2674  CB  GLU   174      70.127  45.888  82.179  1.00  0.00           C  
ATOM   2675  CG  GLU   174      69.891  44.448  82.594  1.00  0.00           C  
ATOM   2676  CD  GLU   174      69.948  44.100  84.127  1.00  0.00           C  
ATOM   2677  OE1 GLU   174      69.100  43.388  84.769  1.00  0.00           O  
ATOM   2678  OE2 GLU   174      70.848  44.721  84.686  1.00  0.00           O1-
ATOM   2679  H   GLU   174      67.519  46.060  81.325  1.00  0.00           H  
ATOM   2680  HA  GLU   174      69.023  46.953  83.800  1.00  0.00           H  
ATOM   2681  HB2 GLU   174      70.192  45.996  81.096  1.00  0.00           H  
ATOM   2682  HB3 GLU   174      71.020  46.286  82.659  1.00  0.00           H  
ATOM   2683  HG2 GLU   174      68.993  44.076  82.099  1.00  0.00           H  
ATOM   2684  HG3 GLU   174      70.756  43.884  82.245  1.00  0.00           H  
ATOM   2685  N   ASP   175      68.876  48.626  80.952  1.00  0.00           N  
ATOM   2686  CA  ASP   175      68.974  50.050  80.463  1.00  0.00           C  
ATOM   2687  C   ASP   175      67.929  50.980  81.186  1.00  0.00           C  
ATOM   2688  O   ASP   175      68.245  52.157  81.426  1.00  0.00           O  
ATOM   2689  CB  ASP   175      68.652  50.091  79.069  1.00  0.00           C  
ATOM   2690  CG  ASP   175      68.662  51.469  78.441  1.00  0.00           C  
ATOM   2691  OD1 ASP   175      69.664  52.164  78.733  1.00  0.00           O  
ATOM   2692  OD2 ASP   175      67.884  51.800  77.491  1.00  0.00           O1-
ATOM   2693  H   ASP   175      68.643  47.895  80.295  1.00  0.00           H  
ATOM   2694  HA  ASP   175      69.966  50.470  80.626  1.00  0.00           H  
ATOM   2695  HB2 ASP   175      69.355  49.465  78.518  1.00  0.00           H  
ATOM   2696  HB3 ASP   175      67.663  49.632  79.069  1.00  0.00           H  
ATOM   2697  N   LEU   176      66.793  50.400  81.633  1.00  0.00           N  
ATOM   2698  CA  LEU   176      65.902  51.108  82.542  1.00  0.00           C  
ATOM   2699  C   LEU   176      66.438  51.629  83.905  1.00  0.00           C  
ATOM   2700  O   LEU   176      65.978  52.661  84.372  1.00  0.00           O  
ATOM   2701  CB  LEU   176      64.724  50.138  82.882  1.00  0.00           C  
ATOM   2702  CG  LEU   176      63.432  50.664  83.440  1.00  0.00           C  
ATOM   2703  CD1 LEU   176      62.532  51.266  82.375  1.00  0.00           C  
ATOM   2704  CD2 LEU   176      62.501  49.558  83.958  1.00  0.00           C  
ATOM   2705  H   LEU   176      66.629  49.447  81.341  1.00  0.00           H  
ATOM   2706  HA  LEU   176      65.487  51.966  82.013  1.00  0.00           H  
ATOM   2707  HB2 LEU   176      64.534  49.427  82.078  1.00  0.00           H  
ATOM   2708  HB3 LEU   176      65.123  49.619  83.754  1.00  0.00           H  
ATOM   2709  HG  LEU   176      63.581  51.423  84.208  1.00  0.00           H  
ATOM   2710 HD11 LEU   176      63.008  52.198  82.072  1.00  0.00           H  
ATOM   2711 HD12 LEU   176      62.386  50.636  81.498  1.00  0.00           H  
ATOM   2712 HD13 LEU   176      61.556  51.561  82.761  1.00  0.00           H  
ATOM   2713 HD21 LEU   176      62.994  49.011  84.762  1.00  0.00           H  
ATOM   2714 HD22 LEU   176      61.513  49.925  84.236  1.00  0.00           H  
ATOM   2715 HD23 LEU   176      62.427  48.819  83.160  1.00  0.00           H  
ATOM   2716  N   LYS   177      67.442  50.887  84.510  1.00  0.00           N  
ATOM   2717  CA  LYS   177      68.220  51.222  85.742  1.00  0.00           C  
ATOM   2718  C   LYS   177      69.228  52.329  85.563  1.00  0.00           C  
ATOM   2719  O   LYS   177      69.793  52.815  86.532  1.00  0.00           O  
ATOM   2720  CB  LYS   177      68.896  49.927  86.151  1.00  0.00           C  
ATOM   2721  CG  LYS   177      69.393  49.842  87.598  1.00  0.00           C  
ATOM   2722  CD  LYS   177      69.676  48.402  88.011  1.00  0.00           C  
ATOM   2723  CE  LYS   177      70.473  47.600  87.081  1.00  0.00           C  
ATOM   2724  NZ  LYS   177      70.352  46.133  87.166  1.00  0.00           N1+
ATOM   2725  H   LYS   177      67.645  50.000  84.072  1.00  0.00           H  
ATOM   2726  HA  LYS   177      67.512  51.570  86.494  1.00  0.00           H  
ATOM   2727  HB2 LYS   177      68.307  49.028  85.966  1.00  0.00           H  
ATOM   2728  HB3 LYS   177      69.795  49.834  85.542  1.00  0.00           H  
ATOM   2729  HG2 LYS   177      70.247  50.513  87.679  1.00  0.00           H  
ATOM   2730  HG3 LYS   177      68.595  50.262  88.210  1.00  0.00           H  
ATOM   2731  HD2 LYS   177      70.130  48.290  88.996  1.00  0.00           H  
ATOM   2732  HD3 LYS   177      68.741  47.855  88.127  1.00  0.00           H  
ATOM   2733  HE2 LYS   177      70.337  47.952  86.059  1.00  0.00           H  
ATOM   2734  HE3 LYS   177      71.536  47.811  87.199  1.00  0.00           H  
ATOM   2735  HZ1 LYS   177      70.672  45.618  86.359  1.00  0.00           H  
ATOM   2736  HZ2 LYS   177      70.796  45.699  87.963  1.00  0.00           H  
ATOM   2737  HZ3 LYS   177      69.373  45.887  87.130  1.00  0.00           H  
ATOM   2738  N   ASP   178      69.295  52.935  84.346  1.00  0.00           N  
ATOM   2739  CA  ASP   178      69.968  54.163  84.127  1.00  0.00           C  
ATOM   2740  C   ASP   178      69.169  55.441  84.226  1.00  0.00           C  
ATOM   2741  O   ASP   178      69.705  56.554  84.127  1.00  0.00           O  
ATOM   2742  CB  ASP   178      70.837  54.147  82.789  1.00  0.00           C  
ATOM   2743  CG  ASP   178      71.681  52.944  82.673  1.00  0.00           C  
ATOM   2744  OD1 ASP   178      71.663  52.193  81.682  1.00  0.00           O  
ATOM   2745  OD2 ASP   178      72.529  52.629  83.566  1.00  0.00           O1-
ATOM   2746  H   ASP   178      68.784  52.585  83.548  1.00  0.00           H  
ATOM   2747  HA  ASP   178      70.715  54.266  84.914  1.00  0.00           H  
ATOM   2748  HB2 ASP   178      70.072  54.212  82.015  1.00  0.00           H  
ATOM   2749  HB3 ASP   178      71.476  55.030  82.761  1.00  0.00           H  
ATOM   2750  N   MET   179      67.885  55.296  84.336  1.00  0.00           N  
ATOM   2751  CA  MET   179      66.901  56.406  84.322  1.00  0.00           C  
ATOM   2752  C   MET   179      66.552  56.783  85.743  1.00  0.00           C  
ATOM   2753  O   MET   179      66.734  55.983  86.641  1.00  0.00           O  
ATOM   2754  CB  MET   179      65.662  55.976  83.517  1.00  0.00           C  
ATOM   2755  CG  MET   179      65.819  55.783  82.036  1.00  0.00           C  
ATOM   2756  SD  MET   179      64.312  55.553  81.055  1.00  0.00           S  
ATOM   2757  CE  MET   179      65.126  54.499  79.842  1.00  0.00           C  
ATOM   2758  H   MET   179      67.396  54.413  84.361  1.00  0.00           H  
ATOM   2759  HA  MET   179      67.498  57.178  83.836  1.00  0.00           H  
ATOM   2760  HB2 MET   179      65.290  55.080  84.012  1.00  0.00           H  
ATOM   2761  HB3 MET   179      64.865  56.690  83.724  1.00  0.00           H  
ATOM   2762  HG2 MET   179      66.354  56.686  81.742  1.00  0.00           H  
ATOM   2763  HG3 MET   179      66.420  54.917  81.758  1.00  0.00           H  
ATOM   2764  HE1 MET   179      65.995  55.024  79.446  1.00  0.00           H  
ATOM   2765  HE2 MET   179      65.411  53.520  80.228  1.00  0.00           H  
ATOM   2766  HE3 MET   179      64.402  54.487  79.027  1.00  0.00           H  
ATOM   2767  N   SER   180      65.920  57.979  85.898  1.00  0.00           N  
ATOM   2768  CA  SER   180      65.493  58.522  87.131  1.00  0.00           C  
ATOM   2769  C   SER   180      63.929  58.370  87.317  1.00  0.00           C  
ATOM   2770  O   SER   180      63.247  58.146  86.365  1.00  0.00           O  
ATOM   2771  CB  SER   180      65.952  59.980  87.344  1.00  0.00           C  
ATOM   2772  OG  SER   180      65.936  60.334  88.674  1.00  0.00           O  
ATOM   2773  H   SER   180      65.708  58.481  85.048  1.00  0.00           H  
ATOM   2774  HA  SER   180      65.832  57.948  87.993  1.00  0.00           H  
ATOM   2775  HB2 SER   180      66.994  60.176  87.092  1.00  0.00           H  
ATOM   2776  HB3 SER   180      65.381  60.750  86.825  1.00  0.00           H  
ATOM   2777  HG  SER   180      66.604  61.023  88.651  1.00  0.00           H  
ATOM   2778  N   GLN   181      63.468  58.517  88.574  1.00  0.00           N  
ATOM   2779  CA  GLN   181      62.107  58.263  89.072  1.00  0.00           C  
ATOM   2780  C   GLN   181      61.144  59.486  89.031  1.00  0.00           C  
ATOM   2781  O   GLN   181      61.504  60.571  89.394  1.00  0.00           O  
ATOM   2782  CB  GLN   181      62.144  57.548  90.410  1.00  0.00           C  
ATOM   2783  CG  GLN   181      63.191  56.319  90.648  1.00  0.00           C  
ATOM   2784  CD  GLN   181      64.658  56.718  90.869  1.00  0.00           C  
ATOM   2785  NE2 GLN   181      65.533  55.813  90.958  1.00  0.00           N  
ATOM   2786  OE1 GLN   181      64.937  57.902  90.725  1.00  0.00           O  
ATOM   2787  H   GLN   181      64.142  58.678  89.310  1.00  0.00           H  
ATOM   2788  HA  GLN   181      61.596  57.563  88.410  1.00  0.00           H  
ATOM   2789  HB2 GLN   181      62.364  58.203  91.253  1.00  0.00           H  
ATOM   2790  HB3 GLN   181      61.155  57.200  90.710  1.00  0.00           H  
ATOM   2791  HG2 GLN   181      62.892  55.846  91.583  1.00  0.00           H  
ATOM   2792  HG3 GLN   181      63.113  55.646  89.794  1.00  0.00           H  
ATOM   2793 HE21 GLN   181      66.439  56.105  91.296  1.00  0.00           H  
ATOM   2794 HE22 GLN   181      65.309  54.894  91.311  1.00  0.00           H  
ATOM   2795  N   MET   182      59.897  59.147  88.945  1.00  0.00           N  
ATOM   2796  CA  MET   182      58.743  60.049  89.053  1.00  0.00           C  
ATOM   2797  C   MET   182      57.377  59.351  89.136  1.00  0.00           C  
ATOM   2798  O   MET   182      57.267  58.224  88.640  1.00  0.00           O  
ATOM   2799  CB  MET   182      58.778  61.107  87.820  1.00  0.00           C  
ATOM   2800  CG  MET   182      57.725  62.163  87.789  1.00  0.00           C  
ATOM   2801  SD  MET   182      58.009  63.570  86.717  1.00  0.00           S  
ATOM   2802  CE  MET   182      57.681  62.722  85.162  1.00  0.00           C  
ATOM   2803  H   MET   182      59.686  58.163  88.863  1.00  0.00           H  
ATOM   2804  HA  MET   182      58.820  60.691  89.931  1.00  0.00           H  
ATOM   2805  HB2 MET   182      59.736  61.626  87.853  1.00  0.00           H  
ATOM   2806  HB3 MET   182      58.777  60.458  86.944  1.00  0.00           H  
ATOM   2807  HG2 MET   182      56.729  61.747  87.636  1.00  0.00           H  
ATOM   2808  HG3 MET   182      57.526  62.602  88.767  1.00  0.00           H  
ATOM   2809  HE1 MET   182      57.980  63.469  84.427  1.00  0.00           H  
ATOM   2810  HE2 MET   182      58.302  61.835  85.038  1.00  0.00           H  
ATOM   2811  HE3 MET   182      56.624  62.581  84.935  1.00  0.00           H  
ATOM   2812  N   ILE   183      56.395  60.006  89.643  1.00  0.00           N  
ATOM   2813  CA  ILE   183      55.028  59.443  89.798  1.00  0.00           C  
ATOM   2814  C   ILE   183      53.926  60.535  89.825  1.00  0.00           C  
ATOM   2815  O   ILE   183      54.279  61.719  90.197  1.00  0.00           O  
ATOM   2816  CB  ILE   183      55.225  58.473  91.011  1.00  0.00           C  
ATOM   2817  CG1 ILE   183      53.896  57.603  90.957  1.00  0.00           C  
ATOM   2818  CG2 ILE   183      55.323  59.330  92.342  1.00  0.00           C  
ATOM   2819  CD1 ILE   183      53.663  56.553  92.090  1.00  0.00           C  
ATOM   2820  H   ILE   183      56.514  60.834  90.210  1.00  0.00           H  
ATOM   2821  HA  ILE   183      54.931  58.805  88.919  1.00  0.00           H  
ATOM   2822  HB  ILE   183      56.160  57.931  90.874  1.00  0.00           H  
ATOM   2823 HG12 ILE   183      52.989  58.198  90.847  1.00  0.00           H  
ATOM   2824 HG13 ILE   183      54.001  57.006  90.051  1.00  0.00           H  
ATOM   2825 HG21 ILE   183      54.403  59.852  92.604  1.00  0.00           H  
ATOM   2826 HG22 ILE   183      55.400  58.555  93.104  1.00  0.00           H  
ATOM   2827 HG23 ILE   183      56.188  59.993  92.334  1.00  0.00           H  
ATOM   2828 HD11 ILE   183      53.303  56.966  93.033  1.00  0.00           H  
ATOM   2829 HD12 ILE   183      53.117  55.682  91.730  1.00  0.00           H  
ATOM   2830 HD13 ILE   183      54.640  56.113  92.289  1.00  0.00           H  
ATOM   2831  N   LEU   184      52.753  60.282  89.348  1.00  0.00           N  
ATOM   2832  CA  LEU   184      51.536  61.091  89.420  1.00  0.00           C  
ATOM   2833  C   LEU   184      50.548  60.330  90.324  1.00  0.00           C  
ATOM   2834  O   LEU   184      50.196  59.182  90.018  1.00  0.00           O  
ATOM   2835  CB  LEU   184      51.051  61.402  87.933  1.00  0.00           C  
ATOM   2836  CG  LEU   184      49.609  61.890  87.846  1.00  0.00           C  
ATOM   2837  CD1 LEU   184      49.207  63.307  88.408  1.00  0.00           C  
ATOM   2838  CD2 LEU   184      49.262  61.915  86.333  1.00  0.00           C  
ATOM   2839  H   LEU   184      52.661  59.452  88.780  1.00  0.00           H  
ATOM   2840  HA  LEU   184      51.783  61.985  89.992  1.00  0.00           H  
ATOM   2841  HB2 LEU   184      51.641  62.240  87.559  1.00  0.00           H  
ATOM   2842  HB3 LEU   184      51.286  60.452  87.454  1.00  0.00           H  
ATOM   2843  HG  LEU   184      48.917  61.156  88.259  1.00  0.00           H  
ATOM   2844 HD11 LEU   184      48.162  63.388  88.108  1.00  0.00           H  
ATOM   2845 HD12 LEU   184      49.331  63.350  89.490  1.00  0.00           H  
ATOM   2846 HD13 LEU   184      49.837  64.086  87.979  1.00  0.00           H  
ATOM   2847 HD21 LEU   184      48.218  62.162  86.140  1.00  0.00           H  
ATOM   2848 HD22 LEU   184      49.919  62.543  85.732  1.00  0.00           H  
ATOM   2849 HD23 LEU   184      49.319  60.914  85.905  1.00  0.00           H  
ATOM   2850  N   ARG   185      50.096  60.927  91.446  1.00  0.00           N  
ATOM   2851  CA  ARG   185      49.151  60.336  92.434  1.00  0.00           C  
ATOM   2852  C   ARG   185      47.826  61.187  92.508  1.00  0.00           C  
ATOM   2853  O   ARG   185      47.968  62.432  92.585  1.00  0.00           O  
ATOM   2854  CB  ARG   185      49.933  60.313  93.787  1.00  0.00           C  
ATOM   2855  CG  ARG   185      51.090  59.200  93.932  1.00  0.00           C  
ATOM   2856  CD  ARG   185      51.279  58.699  95.372  1.00  0.00           C  
ATOM   2857  NE  ARG   185      52.551  58.062  95.556  1.00  0.00           N  
ATOM   2858  CZ  ARG   185      53.786  58.719  95.626  1.00  0.00           C  
ATOM   2859  NH1 ARG   185      53.911  59.958  95.606  1.00  0.00           N1+
ATOM   2860  NH2 ARG   185      54.895  58.065  95.853  1.00  0.00           N  
ATOM   2861  H   ARG   185      50.321  61.908  91.532  1.00  0.00           H  
ATOM   2862  HA  ARG   185      48.824  59.360  92.073  1.00  0.00           H  
ATOM   2863  HB2 ARG   185      50.424  61.283  93.859  1.00  0.00           H  
ATOM   2864  HB3 ARG   185      49.285  60.162  94.651  1.00  0.00           H  
ATOM   2865  HG2 ARG   185      50.843  58.433  93.197  1.00  0.00           H  
ATOM   2866  HG3 ARG   185      51.963  59.724  93.544  1.00  0.00           H  
ATOM   2867  HD2 ARG   185      51.212  59.473  96.137  1.00  0.00           H  
ATOM   2868  HD3 ARG   185      50.536  57.928  95.572  1.00  0.00           H  
ATOM   2869  HE  ARG   185      52.568  57.057  95.654  1.00  0.00           H  
ATOM   2870 HH11 ARG   185      53.194  60.647  95.428  1.00  0.00           H  
ATOM   2871 HH12 ARG   185      54.831  60.355  95.477  1.00  0.00           H  
ATOM   2872 HH21 ARG   185      54.773  57.150  96.263  1.00  0.00           H  
ATOM   2873 HH22 ARG   185      55.725  58.582  96.106  1.00  0.00           H  
ATOM   2874  N   THR   186      46.654  60.546  92.460  1.00  0.00           N  
ATOM   2875  CA  THR   186      45.398  61.248  92.703  1.00  0.00           C  
ATOM   2876  C   THR   186      44.484  60.459  93.614  1.00  0.00           C  
ATOM   2877  O   THR   186      44.643  59.198  93.774  1.00  0.00           O  
ATOM   2878  CB  THR   186      44.577  61.702  91.421  1.00  0.00           C  
ATOM   2879  CG2 THR   186      45.505  62.619  90.571  1.00  0.00           C  
ATOM   2880  OG1 THR   186      44.153  60.603  90.753  1.00  0.00           O  
ATOM   2881  H   THR   186      46.712  59.549  92.611  1.00  0.00           H  
ATOM   2882  HA  THR   186      45.636  62.146  93.275  1.00  0.00           H  
ATOM   2883  HB  THR   186      43.712  62.247  91.798  1.00  0.00           H  
ATOM   2884  HG1 THR   186      43.421  60.224  91.245  1.00  0.00           H  
ATOM   2885 HG21 THR   186      46.337  62.016  90.208  1.00  0.00           H  
ATOM   2886 HG22 THR   186      44.943  63.061  89.748  1.00  0.00           H  
ATOM   2887 HG23 THR   186      45.759  63.455  91.223  1.00  0.00           H  
ATOM   2888  N   LYS   187      43.515  61.179  94.314  1.00  0.00           N  
ATOM   2889  CA  LYS   187      42.462  60.553  94.998  1.00  0.00           C  
ATOM   2890  C   LYS   187      41.183  61.384  94.850  1.00  0.00           C  
ATOM   2891  O   LYS   187      41.259  62.614  95.050  1.00  0.00           O  
ATOM   2892  CB  LYS   187      42.769  60.420  96.492  1.00  0.00           C  
ATOM   2893  CG  LYS   187      41.723  59.641  97.296  1.00  0.00           C  
ATOM   2894  CD  LYS   187      41.920  59.834  98.792  1.00  0.00           C  
ATOM   2895  CE  LYS   187      43.155  59.307  99.420  1.00  0.00           C  
ATOM   2896  NZ  LYS   187      43.592  60.097 100.627  1.00  0.00           N1+
ATOM   2897  H   LYS   187      43.752  62.144  94.497  1.00  0.00           H  
ATOM   2898  HA  LYS   187      42.190  59.624  94.497  1.00  0.00           H  
ATOM   2899  HB2 LYS   187      43.625  59.748  96.440  1.00  0.00           H  
ATOM   2900  HB3 LYS   187      42.874  61.395  96.968  1.00  0.00           H  
ATOM   2901  HG2 LYS   187      40.763  60.102  97.066  1.00  0.00           H  
ATOM   2902  HG3 LYS   187      41.690  58.595  96.991  1.00  0.00           H  
ATOM   2903  HD2 LYS   187      41.902  60.898  99.030  1.00  0.00           H  
ATOM   2904  HD3 LYS   187      41.092  59.489  99.412  1.00  0.00           H  
ATOM   2905  HE2 LYS   187      42.953  58.259  99.640  1.00  0.00           H  
ATOM   2906  HE3 LYS   187      44.009  59.249  98.746  1.00  0.00           H  
ATOM   2907  HZ1 LYS   187      44.508  59.705 100.796  1.00  0.00           H  
ATOM   2908  HZ2 LYS   187      43.721  61.056 100.341  1.00  0.00           H  
ATOM   2909  HZ3 LYS   187      42.941  60.147 101.398  1.00  0.00           H  
ATOM   2910  N   GLY   188      40.011  60.794  94.569  1.00  0.00           N  
ATOM   2911  CA  GLY   188      38.738  61.481  94.261  1.00  0.00           C  
ATOM   2912  C   GLY   188      37.523  60.535  94.150  1.00  0.00           C  
ATOM   2913  O   GLY   188      37.755  59.318  94.436  1.00  0.00           O  
ATOM   2914  H   GLY   188      39.984  59.842  94.232  1.00  0.00           H  
ATOM   2915  HA2 GLY   188      38.487  62.115  95.112  1.00  0.00           H  
ATOM   2916  HA3 GLY   188      38.818  62.073  93.350  1.00  0.00           H  
ATOM   2917  N   PRO   189      36.292  60.950  93.813  1.00  0.00           N  
ATOM   2918  CA  PRO   189      35.220  59.970  93.552  1.00  0.00           C  
ATOM   2919  C   PRO   189      35.418  58.966  92.336  1.00  0.00           C  
ATOM   2920  O   PRO   189      36.372  59.180  91.566  1.00  0.00           O  
ATOM   2921  CB  PRO   189      34.024  60.864  93.431  1.00  0.00           C  
ATOM   2922  CG  PRO   189      34.452  62.246  92.980  1.00  0.00           C  
ATOM   2923  CD  PRO   189      35.951  62.324  93.368  1.00  0.00           C  
ATOM   2924  HA  PRO   189      35.019  59.243  94.339  1.00  0.00           H  
ATOM   2925  HB2 PRO   189      33.247  60.484  92.768  1.00  0.00           H  
ATOM   2926  HB3 PRO   189      33.565  61.022  94.406  1.00  0.00           H  
ATOM   2927  HG2 PRO   189      34.283  62.447  91.923  1.00  0.00           H  
ATOM   2928  HG3 PRO   189      33.906  62.965  93.591  1.00  0.00           H  
ATOM   2929  HD2 PRO   189      36.573  62.642  92.532  1.00  0.00           H  
ATOM   2930  HD3 PRO   189      36.229  62.984  94.190  1.00  0.00           H  
ATOM   2931  N   ASP   190      34.548  58.057  92.109  1.00  0.00           N  
ATOM   2932  CA  ASP   190      34.311  57.495  90.744  1.00  0.00           C  
ATOM   2933  C   ASP   190      34.325  58.450  89.516  1.00  0.00           C  
ATOM   2934  O   ASP   190      34.831  58.093  88.478  1.00  0.00           O  
ATOM   2935  CB  ASP   190      32.933  56.780  90.834  1.00  0.00           C  
ATOM   2936  CG  ASP   190      32.181  56.292  89.569  1.00  0.00           C  
ATOM   2937  OD1 ASP   190      32.847  55.822  88.652  1.00  0.00           O  
ATOM   2938  OD2 ASP   190      30.901  56.454  89.562  1.00  0.00           O1-
ATOM   2939  H   ASP   190      33.860  57.808  92.805  1.00  0.00           H  
ATOM   2940  HA  ASP   190      35.005  56.696  90.484  1.00  0.00           H  
ATOM   2941  HB2 ASP   190      33.229  55.888  91.386  1.00  0.00           H  
ATOM   2942  HB3 ASP   190      32.302  57.359  91.509  1.00  0.00           H  
ATOM   2943  N   ARG   191      33.808  59.683  89.767  1.00  0.00           N  
ATOM   2944  CA  ARG   191      33.702  60.704  88.694  1.00  0.00           C  
ATOM   2945  C   ARG   191      34.668  61.955  88.855  1.00  0.00           C  
ATOM   2946  O   ARG   191      35.141  62.294  89.889  1.00  0.00           O  
ATOM   2947  CB  ARG   191      32.206  61.037  88.421  1.00  0.00           C  
ATOM   2948  CG  ARG   191      31.527  61.678  89.619  1.00  0.00           C  
ATOM   2949  CD  ARG   191      30.193  62.353  89.385  1.00  0.00           C  
ATOM   2950  NE  ARG   191      30.311  63.361  88.280  1.00  0.00           N  
ATOM   2951  CZ  ARG   191      30.256  64.708  88.342  1.00  0.00           C  
ATOM   2952  NH1 ARG   191      30.325  65.371  89.456  1.00  0.00           N1+
ATOM   2953  NH2 ARG   191      30.104  65.335  87.302  1.00  0.00           N  
ATOM   2954  H   ARG   191      33.400  59.867  90.673  1.00  0.00           H  
ATOM   2955  HA  ARG   191      34.139  60.240  87.810  1.00  0.00           H  
ATOM   2956  HB2 ARG   191      32.166  61.732  87.583  1.00  0.00           H  
ATOM   2957  HB3 ARG   191      31.678  60.165  88.036  1.00  0.00           H  
ATOM   2958  HG2 ARG   191      31.365  60.885  90.349  1.00  0.00           H  
ATOM   2959  HG3 ARG   191      32.139  62.422  90.129  1.00  0.00           H  
ATOM   2960  HD2 ARG   191      29.460  61.587  89.128  1.00  0.00           H  
ATOM   2961  HD3 ARG   191      29.993  62.757  90.377  1.00  0.00           H  
ATOM   2962  HE  ARG   191      30.193  62.971  87.356  1.00  0.00           H  
ATOM   2963 HH11 ARG   191      30.424  64.828  90.301  1.00  0.00           H  
ATOM   2964 HH12 ARG   191      30.399  66.377  89.513  1.00  0.00           H  
ATOM   2965 HH21 ARG   191      29.933  64.855  86.430  1.00  0.00           H  
ATOM   2966 HH22 ARG   191      29.982  66.338  87.305  1.00  0.00           H  
ATOM   2967  N   LEU   192      35.005  62.508  87.750  1.00  0.00           N  
ATOM   2968  CA  LEU   192      35.635  63.791  87.672  1.00  0.00           C  
ATOM   2969  C   LEU   192      34.574  64.877  87.255  1.00  0.00           C  
ATOM   2970  O   LEU   192      33.887  64.612  86.278  1.00  0.00           O  
ATOM   2971  CB  LEU   192      36.764  63.658  86.624  1.00  0.00           C  
ATOM   2972  CG  LEU   192      37.701  64.965  86.532  1.00  0.00           C  
ATOM   2973  CD1 LEU   192      38.641  65.070  87.775  1.00  0.00           C  
ATOM   2974  CD2 LEU   192      38.600  65.049  85.277  1.00  0.00           C  
ATOM   2975  H   LEU   192      34.718  62.128  86.859  1.00  0.00           H  
ATOM   2976  HA  LEU   192      36.129  64.030  88.614  1.00  0.00           H  
ATOM   2977  HB2 LEU   192      37.328  62.767  86.899  1.00  0.00           H  
ATOM   2978  HB3 LEU   192      36.326  63.476  85.642  1.00  0.00           H  
ATOM   2979  HG  LEU   192      36.995  65.795  86.538  1.00  0.00           H  
ATOM   2980 HD11 LEU   192      38.338  65.981  88.291  1.00  0.00           H  
ATOM   2981 HD12 LEU   192      38.322  64.307  88.486  1.00  0.00           H  
ATOM   2982 HD13 LEU   192      39.693  65.035  87.491  1.00  0.00           H  
ATOM   2983 HD21 LEU   192      37.958  64.797  84.434  1.00  0.00           H  
ATOM   2984 HD22 LEU   192      39.024  66.049  85.187  1.00  0.00           H  
ATOM   2985 HD23 LEU   192      39.489  64.420  85.318  1.00  0.00           H  
ATOM   2986  N   PRO   193      34.435  66.060  87.891  1.00  0.00           N  
ATOM   2987  CA  PRO   193      33.593  67.197  87.545  1.00  0.00           C  
ATOM   2988  C   PRO   193      33.635  67.498  86.062  1.00  0.00           C  
ATOM   2989  O   PRO   193      34.698  67.313  85.444  1.00  0.00           O  
ATOM   2990  CB  PRO   193      34.142  68.354  88.414  1.00  0.00           C  
ATOM   2991  CG  PRO   193      34.448  67.696  89.722  1.00  0.00           C  
ATOM   2992  CD  PRO   193      35.102  66.364  89.236  1.00  0.00           C  
ATOM   2993  HA  PRO   193      32.586  66.962  87.887  1.00  0.00           H  
ATOM   2994  HB2 PRO   193      35.087  68.681  87.980  1.00  0.00           H  
ATOM   2995  HB3 PRO   193      33.385  69.136  88.465  1.00  0.00           H  
ATOM   2996  HG2 PRO   193      35.165  68.317  90.260  1.00  0.00           H  
ATOM   2997  HG3 PRO   193      33.466  67.511  90.158  1.00  0.00           H  
ATOM   2998  HD2 PRO   193      36.187  66.426  89.156  1.00  0.00           H  
ATOM   2999  HD3 PRO   193      34.755  65.586  89.916  1.00  0.00           H  
ATOM   3000  N   ALA   194      32.481  67.999  85.617  1.00  0.00           N  
ATOM   3001  CA  ALA   194      32.319  68.214  84.201  1.00  0.00           C  
ATOM   3002  C   ALA   194      33.062  69.336  83.548  1.00  0.00           C  
ATOM   3003  O   ALA   194      33.326  70.418  84.159  1.00  0.00           O  
ATOM   3004  CB  ALA   194      30.838  68.245  83.761  1.00  0.00           C  
ATOM   3005  H   ALA   194      31.673  68.113  86.212  1.00  0.00           H  
ATOM   3006  HA  ALA   194      32.806  67.325  83.800  1.00  0.00           H  
ATOM   3007  HB1 ALA   194      30.316  67.490  84.349  1.00  0.00           H  
ATOM   3008  HB2 ALA   194      30.353  69.212  83.894  1.00  0.00           H  
ATOM   3009  HB3 ALA   194      30.662  68.102  82.695  1.00  0.00           H  
ATOM   3010  N   GLY   195      33.506  69.254  82.275  1.00  0.00           N  
ATOM   3011  CA  GLY   195      34.256  70.303  81.683  1.00  0.00           C  
ATOM   3012  C   GLY   195      35.765  70.371  82.012  1.00  0.00           C  
ATOM   3013  O   GLY   195      36.459  71.142  81.449  1.00  0.00           O  
ATOM   3014  H   GLY   195      33.304  68.394  81.786  1.00  0.00           H  
ATOM   3015  HA2 GLY   195      34.133  70.320  80.600  1.00  0.00           H  
ATOM   3016  HA3 GLY   195      33.804  71.278  81.863  1.00  0.00           H  
ATOM   3017  N   TYR   196      36.283  69.539  82.915  1.00  0.00           N  
ATOM   3018  CA  TYR   196      37.682  69.432  83.439  1.00  0.00           C  
ATOM   3019  C   TYR   196      38.556  68.398  82.683  1.00  0.00           C  
ATOM   3020  O   TYR   196      38.160  67.227  82.453  1.00  0.00           O  
ATOM   3021  CB  TYR   196      37.646  69.121  84.914  1.00  0.00           C  
ATOM   3022  CG  TYR   196      37.175  70.342  85.729  1.00  0.00           C  
ATOM   3023  CD1 TYR   196      38.137  71.303  86.208  1.00  0.00           C  
ATOM   3024  CD2 TYR   196      35.770  70.489  86.085  1.00  0.00           C  
ATOM   3025  CE1 TYR   196      37.765  72.440  86.846  1.00  0.00           C  
ATOM   3026  CE2 TYR   196      35.497  71.575  86.931  1.00  0.00           C  
ATOM   3027  CZ  TYR   196      36.467  72.560  87.295  1.00  0.00           C  
ATOM   3028  OH  TYR   196      36.071  73.688  87.876  1.00  0.00           O  
ATOM   3029  H   TYR   196      35.581  68.933  83.315  1.00  0.00           H  
ATOM   3030  HA  TYR   196      38.151  70.371  83.144  1.00  0.00           H  
ATOM   3031  HB2 TYR   196      37.078  68.232  85.187  1.00  0.00           H  
ATOM   3032  HB3 TYR   196      38.634  68.808  85.252  1.00  0.00           H  
ATOM   3033  HD1 TYR   196      39.181  71.144  85.983  1.00  0.00           H  
ATOM   3034  HD2 TYR   196      34.995  69.777  85.840  1.00  0.00           H  
ATOM   3035  HE1 TYR   196      38.461  73.199  87.174  1.00  0.00           H  
ATOM   3036  HE2 TYR   196      34.486  71.678  87.298  1.00  0.00           H  
ATOM   3037  HH  TYR   196      36.369  74.337  87.234  1.00  0.00           H  
ATOM   3038  N   GLU   197      39.806  68.801  82.383  1.00  0.00           N  
ATOM   3039  CA  GLU   197      40.715  67.856  81.770  1.00  0.00           C  
ATOM   3040  C   GLU   197      42.114  68.154  82.462  1.00  0.00           C  
ATOM   3041  O   GLU   197      42.386  69.175  83.149  1.00  0.00           O  
ATOM   3042  CB  GLU   197      40.720  68.136  80.208  1.00  0.00           C  
ATOM   3043  CG  GLU   197      41.353  67.135  79.201  1.00  0.00           C  
ATOM   3044  CD  GLU   197      40.690  65.764  79.271  1.00  0.00           C  
ATOM   3045  OE1 GLU   197      39.969  65.353  78.331  1.00  0.00           O  
ATOM   3046  OE2 GLU   197      41.033  65.016  80.250  1.00  0.00           O1-
ATOM   3047  H   GLU   197      40.183  69.714  82.594  1.00  0.00           H  
ATOM   3048  HA  GLU   197      40.403  66.839  82.005  1.00  0.00           H  
ATOM   3049  HB2 GLU   197      39.697  68.447  79.995  1.00  0.00           H  
ATOM   3050  HB3 GLU   197      41.218  69.095  80.070  1.00  0.00           H  
ATOM   3051  HG2 GLU   197      41.183  67.647  78.253  1.00  0.00           H  
ATOM   3052  HG3 GLU   197      42.430  66.977  79.247  1.00  0.00           H  
ATOM   3053  N   ILE   198      42.997  67.170  82.369  1.00  0.00           N  
ATOM   3054  CA  ILE   198      44.233  66.907  83.120  1.00  0.00           C  
ATOM   3055  C   ILE   198      45.349  66.830  82.078  1.00  0.00           C  
ATOM   3056  O   ILE   198      45.212  66.050  81.129  1.00  0.00           O  
ATOM   3057  CB  ILE   198      44.237  65.703  83.986  1.00  0.00           C  
ATOM   3058  CG1 ILE   198      42.903  65.554  84.886  1.00  0.00           C  
ATOM   3059  CG2 ILE   198      45.482  65.539  84.814  1.00  0.00           C  
ATOM   3060  CD1 ILE   198      42.886  64.317  85.856  1.00  0.00           C  
ATOM   3061  H   ILE   198      42.663  66.317  81.946  1.00  0.00           H  
ATOM   3062  HA  ILE   198      44.384  67.825  83.690  1.00  0.00           H  
ATOM   3063  HB  ILE   198      44.261  64.804  83.370  1.00  0.00           H  
ATOM   3064 HG12 ILE   198      42.843  66.482  85.454  1.00  0.00           H  
ATOM   3065 HG13 ILE   198      42.045  65.382  84.236  1.00  0.00           H  
ATOM   3066 HG21 ILE   198      46.361  65.731  84.198  1.00  0.00           H  
ATOM   3067 HG22 ILE   198      45.530  66.213  85.669  1.00  0.00           H  
ATOM   3068 HG23 ILE   198      45.605  64.513  85.160  1.00  0.00           H  
ATOM   3069 HD11 ILE   198      43.581  64.574  86.655  1.00  0.00           H  
ATOM   3070 HD12 ILE   198      41.933  64.335  86.386  1.00  0.00           H  
ATOM   3071 HD13 ILE   198      43.107  63.375  85.354  1.00  0.00           H  
ATOM   3072  N   VAL   199      46.454  67.555  82.206  1.00  0.00           N  
ATOM   3073  CA  VAL   199      47.572  67.408  81.169  1.00  0.00           C  
ATOM   3074  C   VAL   199      48.966  67.415  81.786  1.00  0.00           C  
ATOM   3075  O   VAL   199      49.254  68.165  82.717  1.00  0.00           O  
ATOM   3076  CB  VAL   199      47.283  68.492  80.164  1.00  0.00           C  
ATOM   3077  CG1 VAL   199      48.427  68.767  79.184  1.00  0.00           C  
ATOM   3078  CG2 VAL   199      46.012  68.119  79.256  1.00  0.00           C  
ATOM   3079  H   VAL   199      46.538  68.177  82.997  1.00  0.00           H  
ATOM   3080  HA  VAL   199      47.469  66.463  80.636  1.00  0.00           H  
ATOM   3081  HB  VAL   199      47.096  69.411  80.720  1.00  0.00           H  
ATOM   3082 HG11 VAL   199      48.690  67.863  78.634  1.00  0.00           H  
ATOM   3083 HG12 VAL   199      48.070  69.309  78.309  1.00  0.00           H  
ATOM   3084 HG13 VAL   199      49.238  69.229  79.747  1.00  0.00           H  
ATOM   3085 HG21 VAL   199      45.932  68.829  78.433  1.00  0.00           H  
ATOM   3086 HG22 VAL   199      46.097  67.124  78.819  1.00  0.00           H  
ATOM   3087 HG23 VAL   199      45.060  68.169  79.783  1.00  0.00           H  
ATOM   3088  N   LEU   200      49.880  66.626  81.226  1.00  0.00           N  
ATOM   3089  CA  LEU   200      51.286  66.764  81.636  1.00  0.00           C  
ATOM   3090  C   LEU   200      51.947  67.710  80.618  1.00  0.00           C  
ATOM   3091  O   LEU   200      51.533  67.629  79.448  1.00  0.00           O  
ATOM   3092  CB  LEU   200      51.969  65.372  81.574  1.00  0.00           C  
ATOM   3093  CG  LEU   200      51.362  64.259  82.541  1.00  0.00           C  
ATOM   3094  CD1 LEU   200      52.099  62.999  82.149  1.00  0.00           C  
ATOM   3095  CD2 LEU   200      51.717  64.520  83.985  1.00  0.00           C  
ATOM   3096  H   LEU   200      49.578  65.852  80.653  1.00  0.00           H  
ATOM   3097  HA  LEU   200      51.363  67.119  82.664  1.00  0.00           H  
ATOM   3098  HB2 LEU   200      51.933  64.985  80.556  1.00  0.00           H  
ATOM   3099  HB3 LEU   200      53.032  65.497  81.779  1.00  0.00           H  
ATOM   3100  HG  LEU   200      50.285  64.241  82.375  1.00  0.00           H  
ATOM   3101 HD11 LEU   200      51.788  62.110  82.697  1.00  0.00           H  
ATOM   3102 HD12 LEU   200      51.919  62.724  81.110  1.00  0.00           H  
ATOM   3103 HD13 LEU   200      53.153  63.072  82.419  1.00  0.00           H  
ATOM   3104 HD21 LEU   200      51.479  63.580  84.483  1.00  0.00           H  
ATOM   3105 HD22 LEU   200      52.750  64.821  84.162  1.00  0.00           H  
ATOM   3106 HD23 LEU   200      51.057  65.341  84.263  1.00  0.00           H  
ATOM   3107  N   TYR   201      52.934  68.485  81.035  1.00  0.00           N  
ATOM   3108  CA  TYR   201      53.736  69.518  80.353  1.00  0.00           C  
ATOM   3109  C   TYR   201      55.293  69.620  80.595  1.00  0.00           C  
ATOM   3110  O   TYR   201      55.726  69.421  81.734  1.00  0.00           O  
ATOM   3111  CB  TYR   201      53.105  70.959  80.558  1.00  0.00           C  
ATOM   3112  CG  TYR   201      53.964  72.145  80.142  1.00  0.00           C  
ATOM   3113  CD1 TYR   201      54.432  72.214  78.823  1.00  0.00           C  
ATOM   3114  CD2 TYR   201      54.411  73.073  81.151  1.00  0.00           C  
ATOM   3115  CE1 TYR   201      55.175  73.375  78.419  1.00  0.00           C  
ATOM   3116  CE2 TYR   201      55.287  74.064  80.759  1.00  0.00           C  
ATOM   3117  CZ  TYR   201      55.606  74.332  79.363  1.00  0.00           C  
ATOM   3118  OH  TYR   201      56.214  75.451  78.911  1.00  0.00           O  
ATOM   3119  H   TYR   201      53.174  68.235  81.984  1.00  0.00           H  
ATOM   3120  HA  TYR   201      53.669  69.279  79.291  1.00  0.00           H  
ATOM   3121  HB2 TYR   201      52.142  71.023  80.052  1.00  0.00           H  
ATOM   3122  HB3 TYR   201      52.838  70.967  81.615  1.00  0.00           H  
ATOM   3123  HD1 TYR   201      54.256  71.490  78.041  1.00  0.00           H  
ATOM   3124  HD2 TYR   201      54.106  72.921  82.176  1.00  0.00           H  
ATOM   3125  HE1 TYR   201      55.345  73.525  77.363  1.00  0.00           H  
ATOM   3126  HE2 TYR   201      55.608  74.834  81.445  1.00  0.00           H  
ATOM   3127  HH  TYR   201      55.891  75.721  78.048  1.00  0.00           H  
ATOM   3128  N   ILE   202      56.098  69.904  79.549  1.00  0.00           N  
ATOM   3129  CA  ILE   202      57.546  70.352  79.622  1.00  0.00           C  
ATOM   3130  C   ILE   202      57.906  71.329  78.507  1.00  0.00           C  
ATOM   3131  O   ILE   202      57.278  71.397  77.433  1.00  0.00           O  
ATOM   3132  CB  ILE   202      58.411  69.041  79.518  1.00  0.00           C  
ATOM   3133  CG1 ILE   202      59.932  69.278  79.482  1.00  0.00           C  
ATOM   3134  CG2 ILE   202      58.155  68.188  78.195  1.00  0.00           C  
ATOM   3135  CD1 ILE   202      60.764  68.069  79.731  1.00  0.00           C  
ATOM   3136  H   ILE   202      55.633  69.890  78.652  1.00  0.00           H  
ATOM   3137  HA  ILE   202      57.745  70.803  80.594  1.00  0.00           H  
ATOM   3138  HB  ILE   202      58.253  68.363  80.356  1.00  0.00           H  
ATOM   3139 HG12 ILE   202      60.315  69.775  78.591  1.00  0.00           H  
ATOM   3140 HG13 ILE   202      60.201  69.905  80.332  1.00  0.00           H  
ATOM   3141 HG21 ILE   202      57.141  67.790  78.164  1.00  0.00           H  
ATOM   3142 HG22 ILE   202      58.315  68.802  77.309  1.00  0.00           H  
ATOM   3143 HG23 ILE   202      58.713  67.252  78.220  1.00  0.00           H  
ATOM   3144 HD11 ILE   202      60.620  67.260  79.015  1.00  0.00           H  
ATOM   3145 HD12 ILE   202      61.805  68.391  79.781  1.00  0.00           H  
ATOM   3146 HD13 ILE   202      60.479  67.724  80.725  1.00  0.00           H  
ATOM   3147  N   SER   203      58.746  72.296  78.874  1.00  0.00           N  
ATOM   3148  CA  SER   203      59.089  73.407  77.968  1.00  0.00           C  
ATOM   3149  C   SER   203      59.886  72.941  76.764  1.00  0.00           C  
ATOM   3150  O   SER   203      60.823  72.125  76.889  1.00  0.00           O  
ATOM   3151  CB  SER   203      59.859  74.545  78.774  1.00  0.00           C  
ATOM   3152  OG  SER   203      60.243  75.541  77.824  1.00  0.00           O  
ATOM   3153  H   SER   203      59.285  72.245  79.726  1.00  0.00           H  
ATOM   3154  HA  SER   203      58.144  73.834  77.633  1.00  0.00           H  
ATOM   3155  HB2 SER   203      59.157  74.838  79.555  1.00  0.00           H  
ATOM   3156  HB3 SER   203      60.684  74.176  79.383  1.00  0.00           H  
ATOM   3157  HG  SER   203      60.546  76.353  78.238  1.00  0.00           H  
ATOM   3158  N   MET   204      59.741  73.490  75.579  1.00  0.00           N  
ATOM   3159  CA  MET   204      60.284  73.003  74.358  1.00  0.00           C  
ATOM   3160  C   MET   204      61.751  72.814  74.336  1.00  0.00           C  
ATOM   3161  O   MET   204      62.232  71.769  73.881  1.00  0.00           O  
ATOM   3162  CB  MET   204      59.809  73.903  73.172  1.00  0.00           C  
ATOM   3163  CG  MET   204      60.542  75.268  73.289  1.00  0.00           C  
ATOM   3164  SD  MET   204      59.636  76.616  72.356  1.00  0.00           S  
ATOM   3165  CE  MET   204      60.211  76.312  70.701  1.00  0.00           C  
ATOM   3166  H   MET   204      59.024  74.199  75.522  1.00  0.00           H  
ATOM   3167  HA  MET   204      59.882  71.998  74.227  1.00  0.00           H  
ATOM   3168  HB2 MET   204      59.982  73.339  72.256  1.00  0.00           H  
ATOM   3169  HB3 MET   204      58.736  74.080  73.247  1.00  0.00           H  
ATOM   3170  HG2 MET   204      60.717  75.547  74.328  1.00  0.00           H  
ATOM   3171  HG3 MET   204      61.563  75.301  72.907  1.00  0.00           H  
ATOM   3172  HE1 MET   204      61.301  76.299  70.697  1.00  0.00           H  
ATOM   3173  HE2 MET   204      59.751  75.400  70.319  1.00  0.00           H  
ATOM   3174  HE3 MET   204      59.969  77.209  70.130  1.00  0.00           H  
ATOM   3175  N   SER   205      62.539  73.728  74.939  1.00  0.00           N  
ATOM   3176  CA  SER   205      64.000  73.644  75.107  1.00  0.00           C  
ATOM   3177  C   SER   205      64.328  72.408  75.893  1.00  0.00           C  
ATOM   3178  O   SER   205      65.002  71.517  75.337  1.00  0.00           O  
ATOM   3179  CB  SER   205      64.629  74.923  75.683  1.00  0.00           C  
ATOM   3180  OG  SER   205      66.028  75.033  75.641  1.00  0.00           O  
ATOM   3181  H   SER   205      62.130  74.623  75.166  1.00  0.00           H  
ATOM   3182  HA  SER   205      64.376  73.430  74.106  1.00  0.00           H  
ATOM   3183  HB2 SER   205      64.187  75.733  75.103  1.00  0.00           H  
ATOM   3184  HB3 SER   205      64.239  75.013  76.697  1.00  0.00           H  
ATOM   3185  HG  SER   205      66.290  75.213  74.735  1.00  0.00           H  
ATOM   3186  N   ASP   206      63.726  72.264  77.110  1.00  0.00           N  
ATOM   3187  CA  ASP   206      63.931  71.210  77.931  1.00  0.00           C  
ATOM   3188  C   ASP   206      63.482  69.797  77.276  1.00  0.00           C  
ATOM   3189  O   ASP   206      64.075  68.761  77.604  1.00  0.00           O  
ATOM   3190  CB  ASP   206      63.163  71.310  79.290  1.00  0.00           C  
ATOM   3191  CG  ASP   206      63.705  72.489  80.173  1.00  0.00           C  
ATOM   3192  OD1 ASP   206      64.840  72.988  79.956  1.00  0.00           O  
ATOM   3193  OD2 ASP   206      62.979  72.785  81.177  1.00  0.00           O1-
ATOM   3194  H   ASP   206      63.072  72.975  77.406  1.00  0.00           H  
ATOM   3195  HA  ASP   206      65.000  71.182  78.145  1.00  0.00           H  
ATOM   3196  HB2 ASP   206      62.088  71.472  79.223  1.00  0.00           H  
ATOM   3197  HB3 ASP   206      63.260  70.380  79.851  1.00  0.00           H  
ATOM   3198  N   SER   207      62.402  69.840  76.476  1.00  0.00           N  
ATOM   3199  CA  SER   207      61.923  68.688  75.719  1.00  0.00           C  
ATOM   3200  C   SER   207      62.869  68.162  74.627  1.00  0.00           C  
ATOM   3201  O   SER   207      62.734  67.043  74.182  1.00  0.00           O  
ATOM   3202  CB  SER   207      60.668  69.100  74.960  1.00  0.00           C  
ATOM   3203  OG  SER   207      59.969  68.001  74.439  1.00  0.00           O  
ATOM   3204  H   SER   207      61.878  70.700  76.404  1.00  0.00           H  
ATOM   3205  HA  SER   207      61.685  67.965  76.500  1.00  0.00           H  
ATOM   3206  HB2 SER   207      59.997  69.573  75.677  1.00  0.00           H  
ATOM   3207  HB3 SER   207      60.835  69.776  74.121  1.00  0.00           H  
ATOM   3208  HG  SER   207      59.128  67.847  74.876  1.00  0.00           H  
ATOM   3209  N   ASP   208      63.832  69.020  74.166  1.00  0.00           N  
ATOM   3210  CA  ASP   208      64.909  68.453  73.296  1.00  0.00           C  
ATOM   3211  C   ASP   208      66.049  67.809  74.067  1.00  0.00           C  
ATOM   3212  O   ASP   208      66.755  66.937  73.524  1.00  0.00           O  
ATOM   3213  CB  ASP   208      65.469  69.615  72.409  1.00  0.00           C  
ATOM   3214  CG  ASP   208      66.230  69.192  71.267  1.00  0.00           C  
ATOM   3215  OD1 ASP   208      65.949  68.032  70.770  1.00  0.00           O  
ATOM   3216  OD2 ASP   208      67.040  70.016  70.619  1.00  0.00           O1-
ATOM   3217  H   ASP   208      63.913  69.893  74.669  1.00  0.00           H  
ATOM   3218  HA  ASP   208      64.547  67.625  72.687  1.00  0.00           H  
ATOM   3219  HB2 ASP   208      64.642  70.100  71.891  1.00  0.00           H  
ATOM   3220  HB3 ASP   208      66.015  70.340  73.012  1.00  0.00           H  
ATOM   3221  N   LYS   209      66.201  68.182  75.318  1.00  0.00           N  
ATOM   3222  CA  LYS   209      67.162  67.581  76.291  1.00  0.00           C  
ATOM   3223  C   LYS   209      66.646  66.348  77.034  1.00  0.00           C  
ATOM   3224  O   LYS   209      67.527  65.703  77.625  1.00  0.00           O  
ATOM   3225  CB  LYS   209      67.550  68.656  77.388  1.00  0.00           C  
ATOM   3226  CG  LYS   209      68.306  69.877  76.844  1.00  0.00           C  
ATOM   3227  CD  LYS   209      68.675  70.893  77.939  1.00  0.00           C  
ATOM   3228  CE  LYS   209      69.652  72.017  77.612  1.00  0.00           C  
ATOM   3229  NZ  LYS   209      68.853  73.071  76.955  1.00  0.00           N1+
ATOM   3230  H   LYS   209      65.568  68.860  75.718  1.00  0.00           H  
ATOM   3231  HA  LYS   209      68.049  67.283  75.732  1.00  0.00           H  
ATOM   3232  HB2 LYS   209      66.611  69.010  77.812  1.00  0.00           H  
ATOM   3233  HB3 LYS   209      68.033  68.228  78.266  1.00  0.00           H  
ATOM   3234  HG2 LYS   209      69.266  69.506  76.485  1.00  0.00           H  
ATOM   3235  HG3 LYS   209      67.822  70.376  76.006  1.00  0.00           H  
ATOM   3236  HD2 LYS   209      67.790  71.426  78.288  1.00  0.00           H  
ATOM   3237  HD3 LYS   209      69.262  70.473  78.756  1.00  0.00           H  
ATOM   3238  HE2 LYS   209      70.078  72.478  78.503  1.00  0.00           H  
ATOM   3239  HE3 LYS   209      70.455  71.588  77.013  1.00  0.00           H  
ATOM   3240  HZ1 LYS   209      68.554  72.768  76.039  1.00  0.00           H  
ATOM   3241  HZ2 LYS   209      68.044  73.272  77.525  1.00  0.00           H  
ATOM   3242  HZ3 LYS   209      69.377  73.934  76.975  1.00  0.00           H  
ATOM   3243  N   VAL   210      65.365  66.022  77.048  1.00  0.00           N  
ATOM   3244  CA  VAL   210      64.835  64.940  77.964  1.00  0.00           C  
ATOM   3245  C   VAL   210      63.802  63.958  77.336  1.00  0.00           C  
ATOM   3246  O   VAL   210      63.089  64.448  76.454  1.00  0.00           O  
ATOM   3247  CB  VAL   210      64.260  65.603  79.255  1.00  0.00           C  
ATOM   3248  CG1 VAL   210      63.385  64.780  80.134  1.00  0.00           C  
ATOM   3249  CG2 VAL   210      65.403  66.317  79.990  1.00  0.00           C  
ATOM   3250  H   VAL   210      64.626  66.601  76.678  1.00  0.00           H  
ATOM   3251  HA  VAL   210      65.635  64.300  78.337  1.00  0.00           H  
ATOM   3252  HB  VAL   210      63.503  66.301  78.897  1.00  0.00           H  
ATOM   3253 HG11 VAL   210      63.151  65.388  81.008  1.00  0.00           H  
ATOM   3254 HG12 VAL   210      62.418  64.586  79.670  1.00  0.00           H  
ATOM   3255 HG13 VAL   210      63.875  63.817  80.276  1.00  0.00           H  
ATOM   3256 HG21 VAL   210      65.008  66.770  80.899  1.00  0.00           H  
ATOM   3257 HG22 VAL   210      66.214  65.656  80.297  1.00  0.00           H  
ATOM   3258 HG23 VAL   210      65.754  67.073  79.288  1.00  0.00           H  
ATOM   3259  N   GLY   211      63.728  62.712  77.788  1.00  0.00           N  
ATOM   3260  CA  GLY   211      62.498  61.920  77.387  1.00  0.00           C  
ATOM   3261  C   GLY   211      61.865  61.158  78.607  1.00  0.00           C  
ATOM   3262  O   GLY   211      62.530  61.085  79.638  1.00  0.00           O  
ATOM   3263  H   GLY   211      64.338  62.358  78.511  1.00  0.00           H  
ATOM   3264  HA2 GLY   211      61.776  62.511  76.824  1.00  0.00           H  
ATOM   3265  HA3 GLY   211      62.852  61.091  76.774  1.00  0.00           H  
ATOM   3266  N   VAL   212      60.551  60.885  78.497  1.00  0.00           N  
ATOM   3267  CA  VAL   212      59.827  60.290  79.600  1.00  0.00           C  
ATOM   3268  C   VAL   212      58.949  59.186  79.142  1.00  0.00           C  
ATOM   3269  O   VAL   212      58.123  59.334  78.256  1.00  0.00           O  
ATOM   3270  CB  VAL   212      58.797  61.320  80.264  1.00  0.00           C  
ATOM   3271  CG1 VAL   212      58.379  60.850  81.711  1.00  0.00           C  
ATOM   3272  CG2 VAL   212      59.471  62.759  80.407  1.00  0.00           C  
ATOM   3273  H   VAL   212      60.133  61.124  77.609  1.00  0.00           H  
ATOM   3274  HA  VAL   212      60.587  60.087  80.354  1.00  0.00           H  
ATOM   3275  HB  VAL   212      57.976  61.480  79.565  1.00  0.00           H  
ATOM   3276 HG11 VAL   212      59.297  60.436  82.129  1.00  0.00           H  
ATOM   3277 HG12 VAL   212      58.087  61.772  82.214  1.00  0.00           H  
ATOM   3278 HG13 VAL   212      57.721  59.987  81.607  1.00  0.00           H  
ATOM   3279 HG21 VAL   212      60.225  62.530  81.160  1.00  0.00           H  
ATOM   3280 HG22 VAL   212      59.943  63.176  79.517  1.00  0.00           H  
ATOM   3281 HG23 VAL   212      58.773  63.477  80.837  1.00  0.00           H  
ATOM   3282  N   PHE   213      59.188  58.022  79.753  1.00  0.00           N  
ATOM   3283  CA  PHE   213      58.461  56.764  79.506  1.00  0.00           C  
ATOM   3284  C   PHE   213      57.412  56.651  80.668  1.00  0.00           C  
ATOM   3285  O   PHE   213      57.703  56.796  81.833  1.00  0.00           O  
ATOM   3286  CB  PHE   213      59.437  55.577  79.512  1.00  0.00           C  
ATOM   3287  CG  PHE   213      60.468  55.768  78.500  1.00  0.00           C  
ATOM   3288  CD1 PHE   213      60.155  55.353  77.169  1.00  0.00           C  
ATOM   3289  CD2 PHE   213      61.675  56.439  78.707  1.00  0.00           C  
ATOM   3290  CE1 PHE   213      61.130  55.568  76.118  1.00  0.00           C  
ATOM   3291  CE2 PHE   213      62.711  56.417  77.758  1.00  0.00           C  
ATOM   3292  CZ  PHE   213      62.388  56.089  76.395  1.00  0.00           C  
ATOM   3293  H   PHE   213      59.668  58.094  80.638  1.00  0.00           H  
ATOM   3294  HA  PHE   213      57.947  56.771  78.545  1.00  0.00           H  
ATOM   3295  HB2 PHE   213      59.887  55.506  80.502  1.00  0.00           H  
ATOM   3296  HB3 PHE   213      58.902  54.631  79.431  1.00  0.00           H  
ATOM   3297  HD1 PHE   213      59.267  54.789  76.925  1.00  0.00           H  
ATOM   3298  HD2 PHE   213      61.945  56.832  79.676  1.00  0.00           H  
ATOM   3299  HE1 PHE   213      60.907  55.293  75.097  1.00  0.00           H  
ATOM   3300  HE2 PHE   213      63.659  56.863  78.016  1.00  0.00           H  
ATOM   3301  HZ  PHE   213      63.109  56.388  75.648  1.00  0.00           H  
ATOM   3302  N   TYR   214      56.199  56.307  80.366  1.00  0.00           N  
ATOM   3303  CA  TYR   214      55.178  55.793  81.156  1.00  0.00           C  
ATOM   3304  C   TYR   214      55.396  54.313  81.395  1.00  0.00           C  
ATOM   3305  O   TYR   214      55.908  53.653  80.435  1.00  0.00           O  
ATOM   3306  CB  TYR   214      53.843  56.160  80.574  1.00  0.00           C  
ATOM   3307  CG  TYR   214      52.612  55.293  81.000  1.00  0.00           C  
ATOM   3308  CD1 TYR   214      52.049  54.372  80.086  1.00  0.00           C  
ATOM   3309  CD2 TYR   214      52.030  55.520  82.234  1.00  0.00           C  
ATOM   3310  CE1 TYR   214      50.979  53.548  80.507  1.00  0.00           C  
ATOM   3311  CE2 TYR   214      50.931  54.753  82.614  1.00  0.00           C  
ATOM   3312  CZ  TYR   214      50.390  53.742  81.754  1.00  0.00           C  
ATOM   3313  OH  TYR   214      49.332  53.063  82.138  1.00  0.00           O  
ATOM   3314  H   TYR   214      55.928  56.339  79.393  1.00  0.00           H  
ATOM   3315  HA  TYR   214      55.243  56.129  82.191  1.00  0.00           H  
ATOM   3316  HB2 TYR   214      53.651  57.198  80.847  1.00  0.00           H  
ATOM   3317  HB3 TYR   214      53.868  55.988  79.498  1.00  0.00           H  
ATOM   3318  HD1 TYR   214      52.596  54.214  79.168  1.00  0.00           H  
ATOM   3319  HD2 TYR   214      52.441  56.274  82.890  1.00  0.00           H  
ATOM   3320  HE1 TYR   214      50.592  52.739  79.905  1.00  0.00           H  
ATOM   3321  HE2 TYR   214      50.555  54.824  83.624  1.00  0.00           H  
ATOM   3322  HH  TYR   214      49.057  52.303  81.620  1.00  0.00           H  
ATOM   3323  N   VAL   215      55.045  53.681  82.489  1.00  0.00           N  
ATOM   3324  CA  VAL   215      54.989  52.291  82.803  1.00  0.00           C  
ATOM   3325  C   VAL   215      53.619  51.675  82.795  1.00  0.00           C  
ATOM   3326  O   VAL   215      52.811  52.013  83.690  1.00  0.00           O  
ATOM   3327  CB  VAL   215      55.666  52.076  84.188  1.00  0.00           C  
ATOM   3328  CG1 VAL   215      55.733  50.627  84.630  1.00  0.00           C  
ATOM   3329  CG2 VAL   215      57.070  52.756  84.260  1.00  0.00           C  
ATOM   3330  H   VAL   215      54.745  54.262  83.258  1.00  0.00           H  
ATOM   3331  HA  VAL   215      55.627  51.845  82.040  1.00  0.00           H  
ATOM   3332  HB  VAL   215      55.010  52.523  84.934  1.00  0.00           H  
ATOM   3333 HG11 VAL   215      56.248  50.653  85.590  1.00  0.00           H  
ATOM   3334 HG12 VAL   215      54.687  50.340  84.742  1.00  0.00           H  
ATOM   3335 HG13 VAL   215      56.223  49.923  83.957  1.00  0.00           H  
ATOM   3336 HG21 VAL   215      57.810  52.230  83.657  1.00  0.00           H  
ATOM   3337 HG22 VAL   215      57.018  53.822  84.039  1.00  0.00           H  
ATOM   3338 HG23 VAL   215      57.358  52.839  85.308  1.00  0.00           H  
ATOM   3339  N   GLU   216      53.437  50.818  81.771  1.00  0.00           N  
ATOM   3340  CA  GLU   216      52.047  50.241  81.599  1.00  0.00           C  
ATOM   3341  C   GLU   216      51.490  49.336  82.675  1.00  0.00           C  
ATOM   3342  O   GLU   216      52.254  48.637  83.423  1.00  0.00           O  
ATOM   3343  CB  GLU   216      51.961  49.691  80.225  1.00  0.00           C  
ATOM   3344  CG  GLU   216      50.572  49.213  79.675  1.00  0.00           C  
ATOM   3345  CD  GLU   216      49.458  50.293  79.660  1.00  0.00           C  
ATOM   3346  OE1 GLU   216      49.043  50.804  78.539  1.00  0.00           O  
ATOM   3347  OE2 GLU   216      49.039  50.749  80.784  1.00  0.00           O1-
ATOM   3348  H   GLU   216      54.080  50.863  80.994  1.00  0.00           H  
ATOM   3349  HA  GLU   216      51.416  51.126  81.681  1.00  0.00           H  
ATOM   3350  HB2 GLU   216      52.378  50.379  79.488  1.00  0.00           H  
ATOM   3351  HB3 GLU   216      52.492  48.740  80.261  1.00  0.00           H  
ATOM   3352  HG2 GLU   216      50.838  48.836  78.688  1.00  0.00           H  
ATOM   3353  HG3 GLU   216      50.200  48.344  80.219  1.00  0.00           H  
ATOM   3354  N   ASN   217      50.180  49.206  82.880  1.00  0.00           N  
ATOM   3355  CA  ASN   217      49.644  48.226  83.820  1.00  0.00           C  
ATOM   3356  C   ASN   217      49.909  46.806  83.341  1.00  0.00           C  
ATOM   3357  O   ASN   217      49.336  46.501  82.254  1.00  0.00           O  
ATOM   3358  CB  ASN   217      48.126  48.580  84.016  1.00  0.00           C  
ATOM   3359  CG  ASN   217      47.478  47.734  85.026  1.00  0.00           C  
ATOM   3360  ND2 ASN   217      46.690  48.304  85.810  1.00  0.00           N  
ATOM   3361  OD1 ASN   217      47.564  46.524  85.037  1.00  0.00           O  
ATOM   3362  H   ASN   217      49.538  49.524  82.168  1.00  0.00           H  
ATOM   3363  HA  ASN   217      50.162  48.458  84.750  1.00  0.00           H  
ATOM   3364  HB2 ASN   217      48.007  49.590  84.409  1.00  0.00           H  
ATOM   3365  HB3 ASN   217      47.640  48.486  83.045  1.00  0.00           H  
ATOM   3366 HD21 ASN   217      46.436  47.791  86.642  1.00  0.00           H  
ATOM   3367 HD22 ASN   217      46.633  49.312  85.785  1.00  0.00           H  
ATOM   3368  N   PRO   218      50.427  45.822  84.074  1.00  0.00           N  
ATOM   3369  CA  PRO   218      50.542  44.333  83.732  1.00  0.00           C  
ATOM   3370  C   PRO   218      49.275  43.625  83.139  1.00  0.00           C  
ATOM   3371  O   PRO   218      49.430  42.877  82.210  1.00  0.00           O  
ATOM   3372  CB  PRO   218      50.746  43.667  85.087  1.00  0.00           C  
ATOM   3373  CG  PRO   218      51.545  44.641  85.978  1.00  0.00           C  
ATOM   3374  CD  PRO   218      50.989  45.972  85.459  1.00  0.00           C  
ATOM   3375  HA  PRO   218      51.456  44.245  83.143  1.00  0.00           H  
ATOM   3376  HB2 PRO   218      49.822  43.412  85.608  1.00  0.00           H  
ATOM   3377  HB3 PRO   218      51.308  42.752  84.903  1.00  0.00           H  
ATOM   3378  HG2 PRO   218      51.387  44.461  87.041  1.00  0.00           H  
ATOM   3379  HG3 PRO   218      52.582  44.363  85.790  1.00  0.00           H  
ATOM   3380  HD2 PRO   218      50.206  46.307  86.139  1.00  0.00           H  
ATOM   3381  HD3 PRO   218      51.774  46.726  85.384  1.00  0.00           H  
ATOM   3382  N   ALA   219      48.080  44.110  83.393  1.00  0.00           N  
ATOM   3383  CA  ALA   219      46.898  43.649  82.669  1.00  0.00           C  
ATOM   3384  C   ALA   219      46.818  43.959  81.102  1.00  0.00           C  
ATOM   3385  O   ALA   219      46.589  43.067  80.300  1.00  0.00           O  
ATOM   3386  CB  ALA   219      45.640  44.083  83.324  1.00  0.00           C  
ATOM   3387  H   ALA   219      48.002  44.859  84.065  1.00  0.00           H  
ATOM   3388  HA  ALA   219      46.901  42.560  82.698  1.00  0.00           H  
ATOM   3389  HB1 ALA   219      44.732  43.834  82.775  1.00  0.00           H  
ATOM   3390  HB2 ALA   219      45.507  43.589  84.287  1.00  0.00           H  
ATOM   3391  HB3 ALA   219      45.741  45.145  83.548  1.00  0.00           H  
ATOM   3392  N   ALA   220      47.351  45.198  80.785  1.00  0.00           N  
ATOM   3393  CA  ALA   220      47.618  45.587  79.403  1.00  0.00           C  
ATOM   3394  C   ALA   220      49.027  45.102  78.899  1.00  0.00           C  
ATOM   3395  O   ALA   220      49.434  45.540  77.819  1.00  0.00           O  
ATOM   3396  CB  ALA   220      47.411  47.129  79.252  1.00  0.00           C  
ATOM   3397  H   ALA   220      47.623  45.772  81.570  1.00  0.00           H  
ATOM   3398  HA  ALA   220      46.770  45.197  78.839  1.00  0.00           H  
ATOM   3399  HB1 ALA   220      47.976  47.675  80.007  1.00  0.00           H  
ATOM   3400  HB2 ALA   220      47.795  47.445  78.282  1.00  0.00           H  
ATOM   3401  HB3 ALA   220      46.337  47.280  79.362  1.00  0.00           H  
ATOM   3402  N   GLY   221      49.647  44.186  79.631  1.00  0.00           N  
ATOM   3403  CA  GLY   221      51.103  43.806  79.548  1.00  0.00           C  
ATOM   3404  C   GLY   221      52.073  45.007  79.783  1.00  0.00           C  
ATOM   3405  O   GLY   221      52.113  45.984  79.063  1.00  0.00           O  
ATOM   3406  H   GLY   221      49.051  43.960  80.415  1.00  0.00           H  
ATOM   3407  HA2 GLY   221      51.401  42.949  80.151  1.00  0.00           H  
ATOM   3408  HA3 GLY   221      51.265  43.551  78.501  1.00  0.00           H  
ATOM   3409  N   GLN   222      52.982  44.798  80.755  1.00  0.00           N  
ATOM   3410  CA  GLN   222      53.926  45.805  81.286  1.00  0.00           C  
ATOM   3411  C   GLN   222      55.050  46.200  80.330  1.00  0.00           C  
ATOM   3412  O   GLN   222      55.953  45.440  80.033  1.00  0.00           O  
ATOM   3413  CB  GLN   222      54.396  45.387  82.622  1.00  0.00           C  
ATOM   3414  CG  GLN   222      55.429  46.297  83.359  1.00  0.00           C  
ATOM   3415  CD  GLN   222      55.226  46.397  84.852  1.00  0.00           C  
ATOM   3416  NE2 GLN   222      54.299  47.234  85.297  1.00  0.00           N  
ATOM   3417  OE1 GLN   222      55.894  45.659  85.529  1.00  0.00           O  
ATOM   3418  H   GLN   222      53.130  43.828  80.994  1.00  0.00           H  
ATOM   3419  HA  GLN   222      53.338  46.719  81.376  1.00  0.00           H  
ATOM   3420  HB2 GLN   222      53.486  45.287  83.214  1.00  0.00           H  
ATOM   3421  HB3 GLN   222      54.766  44.364  82.553  1.00  0.00           H  
ATOM   3422  HG2 GLN   222      56.355  45.764  83.143  1.00  0.00           H  
ATOM   3423  HG3 GLN   222      55.412  47.278  82.886  1.00  0.00           H  
ATOM   3424 HE21 GLN   222      54.089  47.309  86.282  1.00  0.00           H  
ATOM   3425 HE22 GLN   222      53.826  47.763  84.578  1.00  0.00           H  
ATOM   3426  N   ARG   223      54.940  47.374  79.703  1.00  0.00           N  
ATOM   3427  CA  ARG   223      55.797  47.945  78.693  1.00  0.00           C  
ATOM   3428  C   ARG   223      56.084  49.448  79.081  1.00  0.00           C  
ATOM   3429  O   ARG   223      55.350  50.155  79.836  1.00  0.00           O  
ATOM   3430  CB  ARG   223      54.998  47.842  77.399  1.00  0.00           C  
ATOM   3431  CG  ARG   223      54.703  46.344  76.953  1.00  0.00           C  
ATOM   3432  CD  ARG   223      53.682  46.177  75.812  1.00  0.00           C  
ATOM   3433  NE  ARG   223      52.239  46.484  76.183  1.00  0.00           N  
ATOM   3434  CZ  ARG   223      51.512  47.540  75.873  1.00  0.00           C  
ATOM   3435  NH1 ARG   223      51.997  48.389  74.981  1.00  0.00           N1+
ATOM   3436  NH2 ARG   223      50.308  47.751  76.436  1.00  0.00           N  
ATOM   3437  H   ARG   223      54.152  47.958  79.946  1.00  0.00           H  
ATOM   3438  HA  ARG   223      56.723  47.371  78.705  1.00  0.00           H  
ATOM   3439  HB2 ARG   223      54.052  48.371  77.518  1.00  0.00           H  
ATOM   3440  HB3 ARG   223      55.490  48.359  76.576  1.00  0.00           H  
ATOM   3441  HG2 ARG   223      55.684  46.061  76.571  1.00  0.00           H  
ATOM   3442  HG3 ARG   223      54.321  45.672  77.722  1.00  0.00           H  
ATOM   3443  HD2 ARG   223      54.022  46.912  75.083  1.00  0.00           H  
ATOM   3444  HD3 ARG   223      53.760  45.153  75.445  1.00  0.00           H  
ATOM   3445  HE  ARG   223      51.794  45.917  76.890  1.00  0.00           H  
ATOM   3446 HH11 ARG   223      52.764  48.121  74.382  1.00  0.00           H  
ATOM   3447 HH12 ARG   223      51.446  49.210  74.773  1.00  0.00           H  
ATOM   3448 HH21 ARG   223      49.869  47.038  77.001  1.00  0.00           H  
ATOM   3449 HH22 ARG   223      49.945  48.673  76.238  1.00  0.00           H  
ATOM   3450  N   TYR   224      57.229  49.979  78.652  1.00  0.00           N  
ATOM   3451  CA  TYR   224      57.774  51.378  78.886  1.00  0.00           C  
ATOM   3452  C   TYR   224      57.409  52.257  77.683  1.00  0.00           C  
ATOM   3453  O   TYR   224      58.167  52.329  76.691  1.00  0.00           O  
ATOM   3454  CB  TYR   224      59.293  51.098  79.157  1.00  0.00           C  
ATOM   3455  CG  TYR   224      59.627  50.141  80.304  1.00  0.00           C  
ATOM   3456  CD1 TYR   224      60.362  49.008  79.992  1.00  0.00           C  
ATOM   3457  CD2 TYR   224      58.918  50.160  81.503  1.00  0.00           C  
ATOM   3458  CE1 TYR   224      60.595  47.944  80.883  1.00  0.00           C  
ATOM   3459  CE2 TYR   224      59.021  49.042  82.395  1.00  0.00           C  
ATOM   3460  CZ  TYR   224      59.891  47.941  82.039  1.00  0.00           C  
ATOM   3461  OH  TYR   224      60.137  46.939  82.918  1.00  0.00           O  
ATOM   3462  H   TYR   224      57.688  49.485  77.900  1.00  0.00           H  
ATOM   3463  HA  TYR   224      57.287  51.843  79.743  1.00  0.00           H  
ATOM   3464  HB2 TYR   224      59.652  50.619  78.247  1.00  0.00           H  
ATOM   3465  HB3 TYR   224      59.911  51.996  79.141  1.00  0.00           H  
ATOM   3466  HD1 TYR   224      60.838  48.981  79.023  1.00  0.00           H  
ATOM   3467  HD2 TYR   224      58.197  50.919  81.769  1.00  0.00           H  
ATOM   3468  HE1 TYR   224      61.114  47.033  80.623  1.00  0.00           H  
ATOM   3469  HE2 TYR   224      58.502  48.994  83.340  1.00  0.00           H  
ATOM   3470  HH  TYR   224      60.002  47.378  83.761  1.00  0.00           H  
ATOM   3471  N   ILE   225      56.268  52.889  77.697  1.00  0.00           N  
ATOM   3472  CA  ILE   225      55.682  53.475  76.524  1.00  0.00           C  
ATOM   3473  C   ILE   225      56.079  54.930  76.588  1.00  0.00           C  
ATOM   3474  O   ILE   225      55.839  55.553  77.590  1.00  0.00           O  
ATOM   3475  CB  ILE   225      54.187  53.271  76.622  1.00  0.00           C  
ATOM   3476  CG1 ILE   225      53.884  51.725  76.761  1.00  0.00           C  
ATOM   3477  CG2 ILE   225      53.317  54.132  75.621  1.00  0.00           C  
ATOM   3478  CD1 ILE   225      52.380  51.500  76.734  1.00  0.00           C  
ATOM   3479  H   ILE   225      55.771  52.625  78.536  1.00  0.00           H  
ATOM   3480  HA  ILE   225      56.011  53.028  75.585  1.00  0.00           H  
ATOM   3481  HB  ILE   225      53.977  53.613  77.636  1.00  0.00           H  
ATOM   3482 HG12 ILE   225      54.262  51.216  75.874  1.00  0.00           H  
ATOM   3483 HG13 ILE   225      54.423  51.252  77.582  1.00  0.00           H  
ATOM   3484 HG21 ILE   225      53.662  55.164  75.695  1.00  0.00           H  
ATOM   3485 HG22 ILE   225      53.422  53.700  74.626  1.00  0.00           H  
ATOM   3486 HG23 ILE   225      52.264  54.057  75.893  1.00  0.00           H  
ATOM   3487 HD11 ILE   225      52.142  50.446  76.875  1.00  0.00           H  
ATOM   3488 HD12 ILE   225      51.856  52.077  77.496  1.00  0.00           H  
ATOM   3489 HD13 ILE   225      51.777  51.776  75.870  1.00  0.00           H  
ATOM   3490  N   HIE   226      56.802  55.576  75.623  1.00  0.00           N  
ATOM   3491  CA  HIE   226      57.171  57.000  75.537  1.00  0.00           C  
ATOM   3492  C   HIE   226      55.951  57.880  75.479  1.00  0.00           C  
ATOM   3493  O   HIE   226      55.154  57.798  74.534  1.00  0.00           O  
ATOM   3494  CB  HIE   226      58.103  57.315  74.344  1.00  0.00           C  
ATOM   3495  CG  HIE   226      58.255  58.742  73.795  1.00  0.00           C  
ATOM   3496  CD2 HIE   226      57.926  59.179  72.530  1.00  0.00           C  
ATOM   3497  ND1 HIE   226      58.836  59.774  74.536  1.00  0.00           N  
ATOM   3498  CE1 HIE   226      58.874  60.832  73.709  1.00  0.00           C  
ATOM   3499  NE2 HIE   226      58.383  60.500  72.494  1.00  0.00           N  
ATOM   3500  H   HIE   226      56.996  55.015  74.807  1.00  0.00           H  
ATOM   3501  HA  HIE   226      57.730  57.282  76.429  1.00  0.00           H  
ATOM   3502  HB2 HIE   226      59.099  56.905  74.514  1.00  0.00           H  
ATOM   3503  HB3 HIE   226      57.752  56.802  73.448  1.00  0.00           H  
ATOM   3504  HD2 HIE   226      57.566  58.617  71.681  1.00  0.00           H  
ATOM   3505  HE1 HIE   226      59.377  61.738  74.015  1.00  0.00           H  
ATOM   3506  HE2 HIE   226      58.469  61.025  71.635  1.00  0.00           H  
ATOM   3507  N   ILE   227      55.804  58.823  76.462  1.00  0.00           N  
ATOM   3508  CA  ILE   227      54.615  59.617  76.698  1.00  0.00           C  
ATOM   3509  C   ILE   227      54.878  61.110  76.531  1.00  0.00           C  
ATOM   3510  O   ILE   227      53.905  61.791  76.319  1.00  0.00           O  
ATOM   3511  CB  ILE   227      53.965  59.264  78.059  1.00  0.00           C  
ATOM   3512  CG1 ILE   227      52.621  59.826  78.309  1.00  0.00           C  
ATOM   3513  CG2 ILE   227      54.921  59.561  79.236  1.00  0.00           C  
ATOM   3514  CD1 ILE   227      51.771  59.066  79.360  1.00  0.00           C  
ATOM   3515  H   ILE   227      56.644  58.936  77.011  1.00  0.00           H  
ATOM   3516  HA  ILE   227      53.818  59.425  75.980  1.00  0.00           H  
ATOM   3517  HB  ILE   227      53.836  58.183  77.992  1.00  0.00           H  
ATOM   3518 HG12 ILE   227      52.595  60.880  78.586  1.00  0.00           H  
ATOM   3519 HG13 ILE   227      52.070  59.733  77.373  1.00  0.00           H  
ATOM   3520 HG21 ILE   227      55.421  60.504  79.015  1.00  0.00           H  
ATOM   3521 HG22 ILE   227      54.390  59.593  80.187  1.00  0.00           H  
ATOM   3522 HG23 ILE   227      55.718  58.820  79.177  1.00  0.00           H  
ATOM   3523 HD11 ILE   227      50.934  59.644  79.750  1.00  0.00           H  
ATOM   3524 HD12 ILE   227      51.406  58.109  78.988  1.00  0.00           H  
ATOM   3525 HD13 ILE   227      52.393  58.874  80.234  1.00  0.00           H  
ATOM   3526  N   LEU   228      56.096  61.649  76.601  1.00  0.00           N  
ATOM   3527  CA  LEU   228      56.480  63.113  76.747  1.00  0.00           C  
ATOM   3528  C   LEU   228      57.996  63.301  76.330  1.00  0.00           C  
ATOM   3529  O   LEU   228      58.753  62.356  76.372  1.00  0.00           O  
ATOM   3530  CB  LEU   228      56.216  63.575  78.168  1.00  0.00           C  
ATOM   3531  CG  LEU   228      55.847  65.065  78.315  1.00  0.00           C  
ATOM   3532  CD1 LEU   228      54.473  65.357  77.941  1.00  0.00           C  
ATOM   3533  CD2 LEU   228      56.074  65.507  79.763  1.00  0.00           C  
ATOM   3534  H   LEU   228      56.845  60.973  76.641  1.00  0.00           H  
ATOM   3535  HA  LEU   228      55.889  63.624  75.987  1.00  0.00           H  
ATOM   3536  HB2 LEU   228      55.319  63.054  78.501  1.00  0.00           H  
ATOM   3537  HB3 LEU   228      57.104  63.302  78.739  1.00  0.00           H  
ATOM   3538  HG  LEU   228      56.469  65.704  77.689  1.00  0.00           H  
ATOM   3539 HD11 LEU   228      54.196  65.094  76.920  1.00  0.00           H  
ATOM   3540 HD12 LEU   228      53.826  64.760  78.584  1.00  0.00           H  
ATOM   3541 HD13 LEU   228      54.348  66.430  78.085  1.00  0.00           H  
ATOM   3542 HD21 LEU   228      57.133  65.464  80.019  1.00  0.00           H  
ATOM   3543 HD22 LEU   228      55.739  66.541  79.848  1.00  0.00           H  
ATOM   3544 HD23 LEU   228      55.511  64.804  80.377  1.00  0.00           H  
ATOM   3545  N   GLY   229      58.414  64.537  76.092  1.00  0.00           N  
ATOM   3546  CA  GLY   229      59.772  64.874  75.802  1.00  0.00           C  
ATOM   3547  C   GLY   229      60.131  64.477  74.361  1.00  0.00           C  
ATOM   3548  O   GLY   229      59.244  64.179  73.525  1.00  0.00           O  
ATOM   3549  H   GLY   229      57.712  65.237  75.899  1.00  0.00           H  
ATOM   3550  HA2 GLY   229      59.889  65.957  75.783  1.00  0.00           H  
ATOM   3551  HA3 GLY   229      60.479  64.342  76.439  1.00  0.00           H  
ATOM   3552  N   ARG   230      61.375  64.586  73.916  1.00  0.00           N  
ATOM   3553  CA  ARG   230      61.904  64.378  72.561  1.00  0.00           C  
ATOM   3554  C   ARG   230      61.241  65.264  71.560  1.00  0.00           C  
ATOM   3555  O   ARG   230      60.814  64.772  70.493  1.00  0.00           O  
ATOM   3556  CB  ARG   230      61.983  62.854  72.182  1.00  0.00           C  
ATOM   3557  CG  ARG   230      62.924  62.110  73.013  1.00  0.00           C  
ATOM   3558  CD  ARG   230      62.766  60.614  72.598  1.00  0.00           C  
ATOM   3559  NE  ARG   230      64.000  59.899  72.876  1.00  0.00           N  
ATOM   3560  CZ  ARG   230      64.381  59.379  74.052  1.00  0.00           C  
ATOM   3561  NH1 ARG   230      63.640  59.300  75.088  1.00  0.00           N1+
ATOM   3562  NH2 ARG   230      65.581  58.917  74.150  1.00  0.00           N  
ATOM   3563  H   ARG   230      62.014  65.061  74.538  1.00  0.00           H  
ATOM   3564  HA  ARG   230      62.922  64.768  72.563  1.00  0.00           H  
ATOM   3565  HB2 ARG   230      61.027  62.401  72.445  1.00  0.00           H  
ATOM   3566  HB3 ARG   230      62.169  62.822  71.109  1.00  0.00           H  
ATOM   3567  HG2 ARG   230      63.956  62.417  72.847  1.00  0.00           H  
ATOM   3568  HG3 ARG   230      62.592  62.288  74.036  1.00  0.00           H  
ATOM   3569  HD2 ARG   230      61.910  60.256  73.170  1.00  0.00           H  
ATOM   3570  HD3 ARG   230      62.669  60.541  71.514  1.00  0.00           H  
ATOM   3571  HE  ARG   230      64.623  59.679  72.112  1.00  0.00           H  
ATOM   3572 HH11 ARG   230      62.666  59.549  74.990  1.00  0.00           H  
ATOM   3573 HH12 ARG   230      63.937  58.725  75.863  1.00  0.00           H  
ATOM   3574 HH21 ARG   230      66.280  58.772  73.435  1.00  0.00           H  
ATOM   3575 HH22 ARG   230      65.797  58.670  75.105  1.00  0.00           H  
ATOM   3576  N   ARG   231      61.019  66.546  71.897  1.00  0.00           N  
ATOM   3577  CA  ARG   231      60.322  67.659  71.253  1.00  0.00           C  
ATOM   3578  C   ARG   231      58.774  67.564  71.278  1.00  0.00           C  
ATOM   3579  O   ARG   231      58.192  68.443  70.689  1.00  0.00           O  
ATOM   3580  CB  ARG   231      60.907  68.020  69.871  1.00  0.00           C  
ATOM   3581  CG  ARG   231      62.455  68.197  69.921  1.00  0.00           C  
ATOM   3582  CD  ARG   231      62.916  68.690  68.586  1.00  0.00           C  
ATOM   3583  NE  ARG   231      64.392  68.921  68.564  1.00  0.00           N  
ATOM   3584  CZ  ARG   231      65.093  69.719  67.748  1.00  0.00           C  
ATOM   3585  NH1 ARG   231      64.539  70.202  66.689  1.00  0.00           N1+
ATOM   3586  NH2 ARG   231      66.261  70.069  67.965  1.00  0.00           N  
ATOM   3587  H   ARG   231      61.551  66.744  72.732  1.00  0.00           H  
ATOM   3588  HA  ARG   231      60.501  68.541  71.868  1.00  0.00           H  
ATOM   3589  HB2 ARG   231      60.745  67.230  69.137  1.00  0.00           H  
ATOM   3590  HB3 ARG   231      60.460  68.872  69.358  1.00  0.00           H  
ATOM   3591  HG2 ARG   231      62.663  68.971  70.660  1.00  0.00           H  
ATOM   3592  HG3 ARG   231      62.924  67.233  70.121  1.00  0.00           H  
ATOM   3593  HD2 ARG   231      62.752  67.907  67.846  1.00  0.00           H  
ATOM   3594  HD3 ARG   231      62.527  69.680  68.344  1.00  0.00           H  
ATOM   3595  HE  ARG   231      64.912  68.597  69.367  1.00  0.00           H  
ATOM   3596 HH11 ARG   231      63.566  69.996  66.514  1.00  0.00           H  
ATOM   3597 HH12 ARG   231      64.873  70.948  66.096  1.00  0.00           H  
ATOM   3598 HH21 ARG   231      66.638  69.929  68.891  1.00  0.00           H  
ATOM   3599 HH22 ARG   231      66.839  70.403  67.207  1.00  0.00           H  
ATOM   3600  N   LYS   232      58.201  66.727  72.129  1.00  0.00           N  
ATOM   3601  CA  LYS   232      56.732  66.747  72.451  1.00  0.00           C  
ATOM   3602  C   LYS   232      56.538  67.510  73.782  1.00  0.00           C  
ATOM   3603  O   LYS   232      57.333  67.361  74.704  1.00  0.00           O  
ATOM   3604  CB  LYS   232      56.230  65.281  72.426  1.00  0.00           C  
ATOM   3605  CG  LYS   232      54.835  65.172  72.809  1.00  0.00           C  
ATOM   3606  CD  LYS   232      54.486  63.656  73.050  1.00  0.00           C  
ATOM   3607  CE  LYS   232      52.943  63.635  73.315  1.00  0.00           C  
ATOM   3608  NZ  LYS   232      52.576  62.335  73.917  1.00  0.00           N1+
ATOM   3609  H   LYS   232      58.861  66.158  72.639  1.00  0.00           H  
ATOM   3610  HA  LYS   232      56.125  67.302  71.736  1.00  0.00           H  
ATOM   3611  HB2 LYS   232      56.430  64.815  71.461  1.00  0.00           H  
ATOM   3612  HB3 LYS   232      56.933  64.711  73.033  1.00  0.00           H  
ATOM   3613  HG2 LYS   232      54.644  65.598  73.794  1.00  0.00           H  
ATOM   3614  HG3 LYS   232      54.231  65.624  72.022  1.00  0.00           H  
ATOM   3615  HD2 LYS   232      54.630  63.063  72.147  1.00  0.00           H  
ATOM   3616  HD3 LYS   232      55.060  63.282  73.898  1.00  0.00           H  
ATOM   3617  HE2 LYS   232      52.576  64.453  73.935  1.00  0.00           H  
ATOM   3618  HE3 LYS   232      52.396  63.662  72.372  1.00  0.00           H  
ATOM   3619  HZ1 LYS   232      52.908  61.602  73.306  1.00  0.00           H  
ATOM   3620  HZ2 LYS   232      53.103  62.153  74.759  1.00  0.00           H  
ATOM   3621  HZ3 LYS   232      51.567  62.293  73.917  1.00  0.00           H  
ATOM   3622  N   LEU   233      55.474  68.293  73.866  1.00  0.00           N  
ATOM   3623  CA  LEU   233      55.353  69.315  74.974  1.00  0.00           C  
ATOM   3624  C   LEU   233      54.275  68.991  76.009  1.00  0.00           C  
ATOM   3625  O   LEU   233      54.574  69.208  77.194  1.00  0.00           O  
ATOM   3626  CB  LEU   233      55.137  70.702  74.372  1.00  0.00           C  
ATOM   3627  CG  LEU   233      56.161  71.245  73.350  1.00  0.00           C  
ATOM   3628  CD1 LEU   233      55.851  72.713  73.114  1.00  0.00           C  
ATOM   3629  CD2 LEU   233      57.653  71.064  73.730  1.00  0.00           C  
ATOM   3630  H   LEU   233      55.026  68.567  73.003  1.00  0.00           H  
ATOM   3631  HA  LEU   233      56.263  69.358  75.574  1.00  0.00           H  
ATOM   3632  HB2 LEU   233      54.140  70.693  73.931  1.00  0.00           H  
ATOM   3633  HB3 LEU   233      55.138  71.361  75.240  1.00  0.00           H  
ATOM   3634  HG  LEU   233      56.044  70.707  72.410  1.00  0.00           H  
ATOM   3635 HD11 LEU   233      56.015  73.195  74.078  1.00  0.00           H  
ATOM   3636 HD12 LEU   233      56.513  73.158  72.372  1.00  0.00           H  
ATOM   3637 HD13 LEU   233      54.804  72.889  72.868  1.00  0.00           H  
ATOM   3638 HD21 LEU   233      57.895  70.008  73.855  1.00  0.00           H  
ATOM   3639 HD22 LEU   233      58.281  71.492  72.948  1.00  0.00           H  
ATOM   3640 HD23 LEU   233      57.844  71.499  74.711  1.00  0.00           H  
ATOM   3641  N   TYR   234      53.232  68.304  75.577  1.00  0.00           N  
ATOM   3642  CA  TYR   234      51.988  68.106  76.288  1.00  0.00           C  
ATOM   3643  C   TYR   234      51.531  66.663  76.121  1.00  0.00           C  
ATOM   3644  O   TYR   234      51.782  66.087  75.011  1.00  0.00           O  
ATOM   3645  CB  TYR   234      50.812  69.033  75.801  1.00  0.00           C  
ATOM   3646  CG  TYR   234      51.210  70.477  75.592  1.00  0.00           C  
ATOM   3647  CD1 TYR   234      51.470  71.240  76.681  1.00  0.00           C  
ATOM   3648  CD2 TYR   234      51.339  71.066  74.360  1.00  0.00           C  
ATOM   3649  CE1 TYR   234      51.887  72.614  76.592  1.00  0.00           C  
ATOM   3650  CE2 TYR   234      51.645  72.459  74.197  1.00  0.00           C  
ATOM   3651  CZ  TYR   234      51.854  73.250  75.378  1.00  0.00           C  
ATOM   3652  OH  TYR   234      52.061  74.599  75.249  1.00  0.00           O  
ATOM   3653  H   TYR   234      53.257  68.128  74.583  1.00  0.00           H  
ATOM   3654  HA  TYR   234      52.191  68.392  77.320  1.00  0.00           H  
ATOM   3655  HB2 TYR   234      50.464  68.705  74.821  1.00  0.00           H  
ATOM   3656  HB3 TYR   234      50.027  69.072  76.556  1.00  0.00           H  
ATOM   3657  HD1 TYR   234      51.511  70.818  77.674  1.00  0.00           H  
ATOM   3658  HD2 TYR   234      51.111  70.524  73.454  1.00  0.00           H  
ATOM   3659  HE1 TYR   234      52.095  73.216  77.464  1.00  0.00           H  
ATOM   3660  HE2 TYR   234      51.660  72.875  73.200  1.00  0.00           H  
ATOM   3661  HH  TYR   234      52.276  74.930  74.374  1.00  0.00           H  
ATOM   3662  N   HIE   235      50.868  66.015  77.059  1.00  0.00           N  
ATOM   3663  CA  HIE   235      50.109  64.726  76.927  1.00  0.00           C  
ATOM   3664  C   HIE   235      48.918  64.563  77.845  1.00  0.00           C  
ATOM   3665  O   HIE   235      49.148  64.744  79.049  1.00  0.00           O  
ATOM   3666  CB  HIE   235      51.025  63.575  77.105  1.00  0.00           C  
ATOM   3667  CG  HIE   235      50.234  62.287  76.781  1.00  0.00           C  
ATOM   3668  CD2 HIE   235      49.808  61.486  77.715  1.00  0.00           C  
ATOM   3669  ND1 HIE   235      49.977  61.840  75.514  1.00  0.00           N  
ATOM   3670  CE1 HIE   235      49.280  60.733  75.758  1.00  0.00           C  
ATOM   3671  NE2 HIE   235      49.227  60.448  77.050  1.00  0.00           N  
ATOM   3672  H   HIE   235      50.605  66.520  77.893  1.00  0.00           H  
ATOM   3673  HA  HIE   235      49.705  64.641  75.919  1.00  0.00           H  
ATOM   3674  HB2 HIE   235      51.919  63.698  76.494  1.00  0.00           H  
ATOM   3675  HB3 HIE   235      51.314  63.503  78.153  1.00  0.00           H  
ATOM   3676  HD2 HIE   235      49.795  61.605  78.788  1.00  0.00           H  
ATOM   3677  HE1 HIE   235      48.894  60.087  74.982  1.00  0.00           H  
ATOM   3678  HE2 HIE   235      48.786  59.603  77.384  1.00  0.00           H  
ATOM   3679  N   VAL   236      47.747  64.240  77.253  1.00  0.00           N  
ATOM   3680  CA  VAL   236      46.512  64.117  78.076  1.00  0.00           C  
ATOM   3681  C   VAL   236      46.481  62.826  78.912  1.00  0.00           C  
ATOM   3682  O   VAL   236      46.776  61.671  78.475  1.00  0.00           O  
ATOM   3683  CB  VAL   236      45.230  64.137  77.176  1.00  0.00           C  
ATOM   3684  CG1 VAL   236      43.963  63.811  77.999  1.00  0.00           C  
ATOM   3685  CG2 VAL   236      45.001  65.525  76.550  1.00  0.00           C  
ATOM   3686  H   VAL   236      47.706  64.116  76.251  1.00  0.00           H  
ATOM   3687  HA  VAL   236      46.522  64.918  78.816  1.00  0.00           H  
ATOM   3688  HB  VAL   236      45.447  63.397  76.406  1.00  0.00           H  
ATOM   3689 HG11 VAL   236      43.916  64.347  78.947  1.00  0.00           H  
ATOM   3690 HG12 VAL   236      43.035  64.039  77.474  1.00  0.00           H  
ATOM   3691 HG13 VAL   236      43.983  62.748  78.239  1.00  0.00           H  
ATOM   3692 HG21 VAL   236      44.830  66.244  77.351  1.00  0.00           H  
ATOM   3693 HG22 VAL   236      45.866  65.729  75.920  1.00  0.00           H  
ATOM   3694 HG23 VAL   236      44.116  65.541  75.914  1.00  0.00           H  
ATOM   3695  N   VAL   237      46.010  63.019  80.153  1.00  0.00           N  
ATOM   3696  CA  VAL   237      45.870  61.982  81.158  1.00  0.00           C  
ATOM   3697  C   VAL   237      44.381  61.540  81.378  1.00  0.00           C  
ATOM   3698  O   VAL   237      43.555  62.373  81.604  1.00  0.00           O  
ATOM   3699  CB  VAL   237      46.456  62.426  82.522  1.00  0.00           C  
ATOM   3700  CG1 VAL   237      46.202  61.488  83.683  1.00  0.00           C  
ATOM   3701  CG2 VAL   237      47.988  62.690  82.431  1.00  0.00           C  
ATOM   3702  H   VAL   237      45.788  63.964  80.434  1.00  0.00           H  
ATOM   3703  HA  VAL   237      46.494  61.176  80.772  1.00  0.00           H  
ATOM   3704  HB  VAL   237      45.936  63.342  82.801  1.00  0.00           H  
ATOM   3705 HG11 VAL   237      46.477  60.435  83.624  1.00  0.00           H  
ATOM   3706 HG12 VAL   237      46.553  61.924  84.619  1.00  0.00           H  
ATOM   3707 HG13 VAL   237      45.151  61.586  83.955  1.00  0.00           H  
ATOM   3708 HG21 VAL   237      48.380  63.170  83.328  1.00  0.00           H  
ATOM   3709 HG22 VAL   237      48.480  61.718  82.413  1.00  0.00           H  
ATOM   3710 HG23 VAL   237      48.151  63.296  81.540  1.00  0.00           H  
ATOM   3711  N   LYS   238      44.122  60.220  81.340  1.00  0.00           N  
ATOM   3712  CA  LYS   238      42.739  59.736  81.650  1.00  0.00           C  
ATOM   3713  C   LYS   238      42.509  59.554  83.145  1.00  0.00           C  
ATOM   3714  O   LYS   238      43.353  58.949  83.827  1.00  0.00           O  
ATOM   3715  CB  LYS   238      42.371  58.551  80.739  1.00  0.00           C  
ATOM   3716  CG  LYS   238      40.891  58.077  81.057  1.00  0.00           C  
ATOM   3717  CD  LYS   238      40.378  57.272  79.875  1.00  0.00           C  
ATOM   3718  CE  LYS   238      38.902  56.889  80.213  1.00  0.00           C  
ATOM   3719  NZ  LYS   238      38.233  56.190  79.189  1.00  0.00           N1+
ATOM   3720  H   LYS   238      44.898  59.580  81.251  1.00  0.00           H  
ATOM   3721  HA  LYS   238      42.046  60.557  81.463  1.00  0.00           H  
ATOM   3722  HB2 LYS   238      42.423  58.927  79.717  1.00  0.00           H  
ATOM   3723  HB3 LYS   238      43.130  57.784  80.894  1.00  0.00           H  
ATOM   3724  HG2 LYS   238      40.902  57.477  81.967  1.00  0.00           H  
ATOM   3725  HG3 LYS   238      40.332  59.011  81.102  1.00  0.00           H  
ATOM   3726  HD2 LYS   238      40.383  57.877  78.969  1.00  0.00           H  
ATOM   3727  HD3 LYS   238      41.031  56.419  79.688  1.00  0.00           H  
ATOM   3728  HE2 LYS   238      38.888  56.265  81.107  1.00  0.00           H  
ATOM   3729  HE3 LYS   238      38.446  57.812  80.570  1.00  0.00           H  
ATOM   3730  HZ1 LYS   238      37.357  55.734  79.401  1.00  0.00           H  
ATOM   3731  HZ2 LYS   238      38.014  56.806  78.419  1.00  0.00           H  
ATOM   3732  HZ3 LYS   238      38.858  55.496  78.804  1.00  0.00           H  
ATOM   3733  N   TYR   239      41.433  59.990  83.652  1.00  0.00           N  
ATOM   3734  CA  TYR   239      41.140  59.887  85.118  1.00  0.00           C  
ATOM   3735  C   TYR   239      40.659  58.490  85.488  1.00  0.00           C  
ATOM   3736  O   TYR   239      39.675  58.086  84.941  1.00  0.00           O  
ATOM   3737  CB  TYR   239      40.128  60.921  85.635  1.00  0.00           C  
ATOM   3738  CG  TYR   239      39.690  60.773  87.022  1.00  0.00           C  
ATOM   3739  CD1 TYR   239      40.686  61.163  87.962  1.00  0.00           C  
ATOM   3740  CD2 TYR   239      38.430  60.330  87.447  1.00  0.00           C  
ATOM   3741  CE1 TYR   239      40.462  61.054  89.324  1.00  0.00           C  
ATOM   3742  CE2 TYR   239      38.151  60.258  88.856  1.00  0.00           C  
ATOM   3743  CZ  TYR   239      39.103  60.764  89.808  1.00  0.00           C  
ATOM   3744  OH  TYR   239      38.827  60.842  91.119  1.00  0.00           O  
ATOM   3745  H   TYR   239      40.821  60.486  83.019  1.00  0.00           H  
ATOM   3746  HA  TYR   239      42.109  60.025  85.598  1.00  0.00           H  
ATOM   3747  HB2 TYR   239      40.512  61.939  85.566  1.00  0.00           H  
ATOM   3748  HB3 TYR   239      39.239  60.769  85.022  1.00  0.00           H  
ATOM   3749  HD1 TYR   239      41.639  61.549  87.633  1.00  0.00           H  
ATOM   3750  HD2 TYR   239      37.749  59.954  86.697  1.00  0.00           H  
ATOM   3751  HE1 TYR   239      41.144  61.413  90.080  1.00  0.00           H  
ATOM   3752  HE2 TYR   239      37.149  60.083  89.218  1.00  0.00           H  
ATOM   3753  HH  TYR   239      37.898  60.638  91.244  1.00  0.00           H  
ATOM   3754  N   THR   240      41.261  57.819  86.505  1.00  0.00           N  
ATOM   3755  CA  THR   240      40.776  56.589  87.188  1.00  0.00           C  
ATOM   3756  C   THR   240      40.321  57.001  88.549  1.00  0.00           C  
ATOM   3757  O   THR   240      41.067  57.572  89.320  1.00  0.00           O  
ATOM   3758  CB  THR   240      41.944  55.533  87.411  1.00  0.00           C  
ATOM   3759  CG2 THR   240      41.364  54.201  87.985  1.00  0.00           C  
ATOM   3760  OG1 THR   240      42.748  55.318  86.232  1.00  0.00           O  
ATOM   3761  H   THR   240      42.002  58.356  86.931  1.00  0.00           H  
ATOM   3762  HA  THR   240      39.981  56.124  86.605  1.00  0.00           H  
ATOM   3763  HB  THR   240      42.592  55.892  88.211  1.00  0.00           H  
ATOM   3764  HG1 THR   240      43.237  56.109  85.994  1.00  0.00           H  
ATOM   3765 HG21 THR   240      40.547  53.776  87.402  1.00  0.00           H  
ATOM   3766 HG22 THR   240      42.114  53.411  87.948  1.00  0.00           H  
ATOM   3767 HG23 THR   240      41.077  54.369  89.024  1.00  0.00           H  
ATOM   3768  N   GLY   241      38.965  56.763  88.706  1.00  0.00           N  
ATOM   3769  CA  GLY   241      38.306  57.004  89.991  1.00  0.00           C  
ATOM   3770  C   GLY   241      39.018  56.414  91.266  1.00  0.00           C  
ATOM   3771  O   GLY   241      39.894  55.559  91.191  1.00  0.00           O  
ATOM   3772  H   GLY   241      38.457  56.377  87.924  1.00  0.00           H  
ATOM   3773  HA2 GLY   241      38.057  58.063  90.065  1.00  0.00           H  
ATOM   3774  HA3 GLY   241      37.304  56.580  89.921  1.00  0.00           H  
ATOM   3775  N   GLY   242      38.518  56.767  92.501  1.00  0.00           N  
ATOM   3776  CA  GLY   242      38.983  56.304  93.779  1.00  0.00           C  
ATOM   3777  C   GLY   242      40.281  56.915  94.165  1.00  0.00           C  
ATOM   3778  O   GLY   242      40.431  58.157  94.101  1.00  0.00           O  
ATOM   3779  H   GLY   242      37.901  57.567  92.507  1.00  0.00           H  
ATOM   3780  HA2 GLY   242      38.186  56.571  94.473  1.00  0.00           H  
ATOM   3781  HA3 GLY   242      38.953  55.215  93.742  1.00  0.00           H  
ATOM   3782  N   SER   243      41.247  56.145  94.637  1.00  0.00           N  
ATOM   3783  CA  SER   243      42.621  56.417  94.714  1.00  0.00           C  
ATOM   3784  C   SER   243      43.389  55.604  93.676  1.00  0.00           C  
ATOM   3785  O   SER   243      43.374  54.399  93.676  1.00  0.00           O  
ATOM   3786  CB  SER   243      43.245  56.192  96.173  1.00  0.00           C  
ATOM   3787  OG  SER   243      44.628  56.499  96.225  1.00  0.00           O  
ATOM   3788  H   SER   243      40.946  55.219  94.905  1.00  0.00           H  
ATOM   3789  HA  SER   243      42.775  57.478  94.518  1.00  0.00           H  
ATOM   3790  HB2 SER   243      42.734  56.634  97.029  1.00  0.00           H  
ATOM   3791  HB3 SER   243      43.153  55.114  96.305  1.00  0.00           H  
ATOM   3792  HG  SER   243      44.976  55.767  95.710  1.00  0.00           H  
ATOM   3793  N   ALA   244      44.231  56.289  92.911  1.00  0.00           N  
ATOM   3794  CA  ALA   244      45.179  55.701  91.990  1.00  0.00           C  
ATOM   3795  C   ALA   244      46.579  56.483  91.848  1.00  0.00           C  
ATOM   3796  O   ALA   244      46.806  57.533  92.470  1.00  0.00           O  
ATOM   3797  CB  ALA   244      44.429  55.617  90.585  1.00  0.00           C  
ATOM   3798  H   ALA   244      44.296  57.289  93.036  1.00  0.00           H  
ATOM   3799  HA  ALA   244      45.553  54.707  92.233  1.00  0.00           H  
ATOM   3800  HB1 ALA   244      43.667  54.837  90.575  1.00  0.00           H  
ATOM   3801  HB2 ALA   244      44.026  56.624  90.482  1.00  0.00           H  
ATOM   3802  HB3 ALA   244      45.169  55.666  89.787  1.00  0.00           H  
ATOM   3803  N   GLU   245      47.498  55.888  91.083  1.00  0.00           N  
ATOM   3804  CA  GLU   245      48.792  56.417  90.711  1.00  0.00           C  
ATOM   3805  C   GLU   245      49.271  56.035  89.247  1.00  0.00           C  
ATOM   3806  O   GLU   245      48.789  55.138  88.624  1.00  0.00           O  
ATOM   3807  CB  GLU   245      49.792  56.071  91.767  1.00  0.00           C  
ATOM   3808  CG  GLU   245      49.917  54.487  91.880  1.00  0.00           C  
ATOM   3809  CD  GLU   245      48.784  53.767  92.539  1.00  0.00           C  
ATOM   3810  OE1 GLU   245      48.329  52.676  92.017  1.00  0.00           O  
ATOM   3811  OE2 GLU   245      48.420  54.105  93.682  1.00  0.00           O1-
ATOM   3812  H   GLU   245      47.227  55.002  90.680  1.00  0.00           H  
ATOM   3813  HA  GLU   245      48.674  57.500  90.677  1.00  0.00           H  
ATOM   3814  HB2 GLU   245      50.721  56.575  91.502  1.00  0.00           H  
ATOM   3815  HB3 GLU   245      49.459  56.591  92.666  1.00  0.00           H  
ATOM   3816  HG2 GLU   245      50.038  54.068  90.881  1.00  0.00           H  
ATOM   3817  HG3 GLU   245      50.891  54.338  92.347  1.00  0.00           H  
ATOM   3818  N   LEU   246      50.254  56.722  88.666  1.00  0.00           N  
ATOM   3819  CA  LEU   246      50.812  56.675  87.279  1.00  0.00           C  
ATOM   3820  C   LEU   246      52.349  56.896  87.301  1.00  0.00           C  
ATOM   3821  O   LEU   246      52.863  58.062  87.465  1.00  0.00           O  
ATOM   3822  CB  LEU   246      50.116  57.666  86.325  1.00  0.00           C  
ATOM   3823  CG  LEU   246      48.523  57.473  86.273  1.00  0.00           C  
ATOM   3824  CD1 LEU   246      47.640  58.234  87.330  1.00  0.00           C  
ATOM   3825  CD2 LEU   246      48.007  57.837  84.944  1.00  0.00           C  
ATOM   3826  H   LEU   246      50.602  57.444  89.281  1.00  0.00           H  
ATOM   3827  HA  LEU   246      50.624  55.671  86.897  1.00  0.00           H  
ATOM   3828  HB2 LEU   246      50.362  58.684  86.625  1.00  0.00           H  
ATOM   3829  HB3 LEU   246      50.595  57.471  85.365  1.00  0.00           H  
ATOM   3830  HG  LEU   246      48.306  56.405  86.237  1.00  0.00           H  
ATOM   3831 HD11 LEU   246      47.575  59.318  87.229  1.00  0.00           H  
ATOM   3832 HD12 LEU   246      46.638  57.806  87.299  1.00  0.00           H  
ATOM   3833 HD13 LEU   246      48.111  58.187  88.312  1.00  0.00           H  
ATOM   3834 HD21 LEU   246      46.922  57.941  84.938  1.00  0.00           H  
ATOM   3835 HD22 LEU   246      48.462  58.726  84.509  1.00  0.00           H  
ATOM   3836 HD23 LEU   246      48.240  57.017  84.263  1.00  0.00           H  
ATOM   3837  N   LEU   247      53.046  55.841  87.146  1.00  0.00           N  
ATOM   3838  CA  LEU   247      54.531  55.696  87.275  1.00  0.00           C  
ATOM   3839  C   LEU   247      55.293  56.204  86.015  1.00  0.00           C  
ATOM   3840  O   LEU   247      54.889  55.856  84.875  1.00  0.00           O  
ATOM   3841  CB  LEU   247      54.989  54.330  87.795  1.00  0.00           C  
ATOM   3842  CG  LEU   247      54.711  53.929  89.174  1.00  0.00           C  
ATOM   3843  CD1 LEU   247      53.287  53.369  89.260  1.00  0.00           C  
ATOM   3844  CD2 LEU   247      55.773  52.862  89.707  1.00  0.00           C  
ATOM   3845  H   LEU   247      52.685  54.967  86.792  1.00  0.00           H  
ATOM   3846  HA  LEU   247      54.736  56.382  88.096  1.00  0.00           H  
ATOM   3847  HB2 LEU   247      54.549  53.558  87.164  1.00  0.00           H  
ATOM   3848  HB3 LEU   247      56.067  54.403  87.651  1.00  0.00           H  
ATOM   3849  HG  LEU   247      54.861  54.813  89.794  1.00  0.00           H  
ATOM   3850 HD11 LEU   247      53.242  52.510  88.591  1.00  0.00           H  
ATOM   3851 HD12 LEU   247      53.187  53.013  90.286  1.00  0.00           H  
ATOM   3852 HD13 LEU   247      52.420  54.027  89.197  1.00  0.00           H  
ATOM   3853 HD21 LEU   247      55.412  52.382  90.617  1.00  0.00           H  
ATOM   3854 HD22 LEU   247      55.813  52.104  88.925  1.00  0.00           H  
ATOM   3855 HD23 LEU   247      56.687  53.435  89.862  1.00  0.00           H  
ATOM   3856  N   PHE   248      56.390  56.932  86.169  1.00  0.00           N  
ATOM   3857  CA  PHE   248      57.221  57.368  85.064  1.00  0.00           C  
ATOM   3858  C   PHE   248      58.765  57.191  85.281  1.00  0.00           C  
ATOM   3859  O   PHE   248      59.268  57.160  86.408  1.00  0.00           O  
ATOM   3860  CB  PHE   248      56.890  58.824  84.645  1.00  0.00           C  
ATOM   3861  CG  PHE   248      55.433  59.354  84.548  1.00  0.00           C  
ATOM   3862  CD1 PHE   248      55.064  60.405  85.335  1.00  0.00           C  
ATOM   3863  CD2 PHE   248      54.503  58.759  83.701  1.00  0.00           C  
ATOM   3864  CE1 PHE   248      53.746  60.889  85.269  1.00  0.00           C  
ATOM   3865  CE2 PHE   248      53.111  59.157  83.694  1.00  0.00           C  
ATOM   3866  CZ  PHE   248      52.731  60.257  84.495  1.00  0.00           C  
ATOM   3867  H   PHE   248      56.596  57.200  87.121  1.00  0.00           H  
ATOM   3868  HA  PHE   248      56.984  56.761  84.191  1.00  0.00           H  
ATOM   3869  HB2 PHE   248      57.474  59.465  85.306  1.00  0.00           H  
ATOM   3870  HB3 PHE   248      57.311  58.920  83.644  1.00  0.00           H  
ATOM   3871  HD1 PHE   248      55.656  60.794  86.150  1.00  0.00           H  
ATOM   3872  HD2 PHE   248      54.777  57.874  83.146  1.00  0.00           H  
ATOM   3873  HE1 PHE   248      53.355  61.635  85.945  1.00  0.00           H  
ATOM   3874  HE2 PHE   248      52.445  58.667  82.999  1.00  0.00           H  
ATOM   3875  HZ  PHE   248      51.704  60.592  84.497  1.00  0.00           H  
ATOM   3876  N   PHE   249      59.519  57.075  84.208  1.00  0.00           N  
ATOM   3877  CA  PHE   249      61.017  57.096  84.220  1.00  0.00           C  
ATOM   3878  C   PHE   249      61.440  58.194  83.257  1.00  0.00           C  
ATOM   3879  O   PHE   249      60.953  58.281  82.122  1.00  0.00           O  
ATOM   3880  CB  PHE   249      61.647  55.693  83.811  1.00  0.00           C  
ATOM   3881  CG  PHE   249      61.525  54.687  84.930  1.00  0.00           C  
ATOM   3882  CD1 PHE   249      60.575  53.575  84.904  1.00  0.00           C  
ATOM   3883  CD2 PHE   249      62.351  54.848  86.086  1.00  0.00           C  
ATOM   3884  CE1 PHE   249      60.697  52.652  85.919  1.00  0.00           C  
ATOM   3885  CE2 PHE   249      62.296  53.927  87.147  1.00  0.00           C  
ATOM   3886  CZ  PHE   249      61.554  52.721  87.012  1.00  0.00           C  
ATOM   3887  H   PHE   249      59.095  57.182  83.298  1.00  0.00           H  
ATOM   3888  HA  PHE   249      61.348  57.316  85.235  1.00  0.00           H  
ATOM   3889  HB2 PHE   249      61.178  55.352  82.888  1.00  0.00           H  
ATOM   3890  HB3 PHE   249      62.717  55.828  83.650  1.00  0.00           H  
ATOM   3891  HD1 PHE   249      59.952  53.433  84.033  1.00  0.00           H  
ATOM   3892  HD2 PHE   249      62.998  55.704  86.209  1.00  0.00           H  
ATOM   3893  HE1 PHE   249      60.020  51.811  85.934  1.00  0.00           H  
ATOM   3894  HE2 PHE   249      63.077  53.928  87.892  1.00  0.00           H  
ATOM   3895  HZ  PHE   249      61.591  51.981  87.798  1.00  0.00           H  
ATOM   3896  N   VAL   250      62.419  59.011  83.695  1.00  0.00           N  
ATOM   3897  CA  VAL   250      63.001  60.105  82.950  1.00  0.00           C  
ATOM   3898  C   VAL   250      64.461  59.731  82.494  1.00  0.00           C  
ATOM   3899  O   VAL   250      65.258  59.264  83.325  1.00  0.00           O  
ATOM   3900  CB  VAL   250      62.831  61.387  83.805  1.00  0.00           C  
ATOM   3901  CG1 VAL   250      63.382  62.493  82.897  1.00  0.00           C  
ATOM   3902  CG2 VAL   250      61.346  61.703  84.135  1.00  0.00           C  
ATOM   3903  H   VAL   250      62.786  58.823  84.617  1.00  0.00           H  
ATOM   3904  HA  VAL   250      62.503  60.267  81.994  1.00  0.00           H  
ATOM   3905  HB  VAL   250      63.479  61.395  84.681  1.00  0.00           H  
ATOM   3906 HG11 VAL   250      63.483  63.473  83.363  1.00  0.00           H  
ATOM   3907 HG12 VAL   250      64.372  62.313  82.477  1.00  0.00           H  
ATOM   3908 HG13 VAL   250      62.699  62.656  82.064  1.00  0.00           H  
ATOM   3909 HG21 VAL   250      61.334  62.603  84.748  1.00  0.00           H  
ATOM   3910 HG22 VAL   250      60.789  61.737  83.198  1.00  0.00           H  
ATOM   3911 HG23 VAL   250      60.947  60.858  84.696  1.00  0.00           H  
ATOM   3912  N   GLU   251      64.710  60.072  81.227  1.00  0.00           N  
ATOM   3913  CA  GLU   251      65.906  59.760  80.482  1.00  0.00           C  
ATOM   3914  C   GLU   251      66.535  61.129  80.215  1.00  0.00           C  
ATOM   3915  O   GLU   251      65.917  62.040  79.646  1.00  0.00           O  
ATOM   3916  CB  GLU   251      65.623  58.955  79.199  1.00  0.00           C  
ATOM   3917  CG  GLU   251      66.906  58.354  78.611  1.00  0.00           C  
ATOM   3918  CD  GLU   251      66.497  57.345  77.469  1.00  0.00           C  
ATOM   3919  OE1 GLU   251      67.208  56.292  77.323  1.00  0.00           O  
ATOM   3920  OE2 GLU   251      65.659  57.670  76.638  1.00  0.00           O1-
ATOM   3921  H   GLU   251      63.936  60.418  80.678  1.00  0.00           H  
ATOM   3922  HA  GLU   251      66.584  59.128  81.056  1.00  0.00           H  
ATOM   3923  HB2 GLU   251      65.062  58.069  79.495  1.00  0.00           H  
ATOM   3924  HB3 GLU   251      65.031  59.570  78.521  1.00  0.00           H  
ATOM   3925  HG2 GLU   251      67.608  59.108  78.256  1.00  0.00           H  
ATOM   3926  HG3 GLU   251      67.398  57.706  79.337  1.00  0.00           H  
ATOM   3927  N   GLY   252      67.792  61.184  80.472  1.00  0.00           N  
ATOM   3928  CA  GLY   252      68.623  62.331  80.118  1.00  0.00           C  
ATOM   3929  C   GLY   252      69.193  62.163  78.718  1.00  0.00           C  
ATOM   3930  O   GLY   252      69.952  61.299  78.512  1.00  0.00           O  
ATOM   3931  H   GLY   252      68.223  60.362  80.869  1.00  0.00           H  
ATOM   3932  HA2 GLY   252      68.019  63.239  80.114  1.00  0.00           H  
ATOM   3933  HA3 GLY   252      69.460  62.499  80.795  1.00  0.00           H  
ATOM   3934  N   LEU   253      68.971  63.079  77.822  1.00  0.00           N  
ATOM   3935  CA  LEU   253      69.489  63.128  76.468  1.00  0.00           C  
ATOM   3936  C   LEU   253      70.774  63.906  76.360  1.00  0.00           C  
ATOM   3937  O   LEU   253      71.544  63.572  75.486  1.00  0.00           O  
ATOM   3938  CB  LEU   253      68.443  63.466  75.379  1.00  0.00           C  
ATOM   3939  CG  LEU   253      67.111  62.820  75.700  1.00  0.00           C  
ATOM   3940  CD1 LEU   253      66.049  63.314  74.738  1.00  0.00           C  
ATOM   3941  CD2 LEU   253      67.100  61.309  75.702  1.00  0.00           C  
ATOM   3942  H   LEU   253      68.445  63.884  78.133  1.00  0.00           H  
ATOM   3943  HA  LEU   253      69.781  62.117  76.186  1.00  0.00           H  
ATOM   3944  HB2 LEU   253      68.315  64.543  75.489  1.00  0.00           H  
ATOM   3945  HB3 LEU   253      68.844  63.296  74.380  1.00  0.00           H  
ATOM   3946  HG  LEU   253      66.657  63.110  76.647  1.00  0.00           H  
ATOM   3947 HD11 LEU   253      66.165  64.376  74.524  1.00  0.00           H  
ATOM   3948 HD12 LEU   253      66.317  62.899  73.766  1.00  0.00           H  
ATOM   3949 HD13 LEU   253      65.016  63.209  75.072  1.00  0.00           H  
ATOM   3950 HD21 LEU   253      67.335  60.757  74.792  1.00  0.00           H  
ATOM   3951 HD22 LEU   253      67.761  60.926  76.480  1.00  0.00           H  
ATOM   3952 HD23 LEU   253      66.094  61.040  76.022  1.00  0.00           H  
ATOM   3953  N   CYS   254      71.118  64.873  77.228  1.00  0.00           N  
ATOM   3954  CA  CYS   254      72.356  65.686  77.046  1.00  0.00           C  
ATOM   3955  C   CYS   254      72.875  66.363  78.285  1.00  0.00           C  
ATOM   3956  O   CYS   254      72.159  66.628  79.197  1.00  0.00           O  
ATOM   3957  CB  CYS   254      71.989  66.816  76.020  1.00  0.00           C  
ATOM   3958  SG  CYS   254      73.405  67.793  75.540  1.00  0.00           S  
ATOM   3959  H   CYS   254      70.464  65.168  77.939  1.00  0.00           H  
ATOM   3960  HA  CYS   254      73.156  65.043  76.680  1.00  0.00           H  
ATOM   3961  HB2 CYS   254      71.455  66.441  75.147  1.00  0.00           H  
ATOM   3962  HB3 CYS   254      71.323  67.548  76.478  1.00  0.00           H  
ATOM   3963  HG  CYS   254      72.833  68.589  74.632  1.00  0.00           H  
ATOM   3964  N   PHE   255      74.151  66.664  78.277  1.00  0.00           N  
ATOM   3965  CA  PHE   255      74.931  67.305  79.357  1.00  0.00           C  
ATOM   3966  C   PHE   255      74.855  68.844  79.475  1.00  0.00           C  
ATOM   3967  O   PHE   255      74.535  69.538  78.539  1.00  0.00           O  
ATOM   3968  CB  PHE   255      76.499  66.970  79.092  1.00  0.00           C  
ATOM   3969  CG  PHE   255      76.927  65.488  79.259  1.00  0.00           C  
ATOM   3970  CD1 PHE   255      77.519  64.971  80.488  1.00  0.00           C  
ATOM   3971  CD2 PHE   255      76.909  64.646  78.108  1.00  0.00           C  
ATOM   3972  CE1 PHE   255      77.793  63.608  80.580  1.00  0.00           C  
ATOM   3973  CE2 PHE   255      77.252  63.346  78.245  1.00  0.00           C  
ATOM   3974  CZ  PHE   255      77.656  62.778  79.485  1.00  0.00           C  
ATOM   3975  H   PHE   255      74.679  66.465  77.440  1.00  0.00           H  
ATOM   3976  HA  PHE   255      74.682  66.743  80.257  1.00  0.00           H  
ATOM   3977  HB2 PHE   255      76.611  67.158  78.024  1.00  0.00           H  
ATOM   3978  HB3 PHE   255      77.142  67.626  79.679  1.00  0.00           H  
ATOM   3979  HD1 PHE   255      77.759  65.675  81.272  1.00  0.00           H  
ATOM   3980  HD2 PHE   255      76.591  65.015  77.144  1.00  0.00           H  
ATOM   3981  HE1 PHE   255      77.983  63.165  81.546  1.00  0.00           H  
ATOM   3982  HE2 PHE   255      77.030  62.639  77.459  1.00  0.00           H  
ATOM   3983  HZ  PHE   255      77.711  61.701  79.537  1.00  0.00           H  
ATOM   3984  N   PRO   256      75.149  69.410  80.672  1.00  0.00           N  
ATOM   3985  CA  PRO   256      75.261  70.821  81.026  1.00  0.00           C  
ATOM   3986  C   PRO   256      76.186  71.632  80.163  1.00  0.00           C  
ATOM   3987  O   PRO   256      77.310  71.154  79.839  1.00  0.00           O  
ATOM   3988  CB  PRO   256      75.657  70.880  82.503  1.00  0.00           C  
ATOM   3989  CG  PRO   256      75.188  69.589  83.082  1.00  0.00           C  
ATOM   3990  CD  PRO   256      75.276  68.571  81.905  1.00  0.00           C  
ATOM   3991  HA  PRO   256      74.274  71.282  81.058  1.00  0.00           H  
ATOM   3992  HB2 PRO   256      76.744  70.799  82.465  1.00  0.00           H  
ATOM   3993  HB3 PRO   256      75.291  71.762  83.029  1.00  0.00           H  
ATOM   3994  HG2 PRO   256      75.795  69.225  83.911  1.00  0.00           H  
ATOM   3995  HG3 PRO   256      74.134  69.638  83.354  1.00  0.00           H  
ATOM   3996  HD2 PRO   256      76.205  68.002  81.931  1.00  0.00           H  
ATOM   3997  HD3 PRO   256      74.461  67.848  81.936  1.00  0.00           H  
ATOM   3998  N   ASP   257      75.864  72.835  79.866  1.00  0.00           N  
ATOM   3999  CA  ASP   257      76.499  73.664  78.792  1.00  0.00           C  
ATOM   4000  C   ASP   257      76.666  75.118  79.159  1.00  0.00           C  
ATOM   4001  O   ASP   257      76.156  75.574  80.168  1.00  0.00           O  
ATOM   4002  CB  ASP   257      75.615  73.423  77.456  1.00  0.00           C  
ATOM   4003  CG  ASP   257      76.277  73.719  76.125  1.00  0.00           C  
ATOM   4004  OD1 ASP   257      77.509  73.699  75.940  1.00  0.00           O  
ATOM   4005  OD2 ASP   257      75.498  73.782  75.126  1.00  0.00           O1-
ATOM   4006  H   ASP   257      74.971  73.127  80.237  1.00  0.00           H  
ATOM   4007  HA  ASP   257      77.512  73.277  78.678  1.00  0.00           H  
ATOM   4008  HB2 ASP   257      75.222  72.406  77.467  1.00  0.00           H  
ATOM   4009  HB3 ASP   257      74.719  74.038  77.540  1.00  0.00           H  
ATOM   4010  N   GLU   258      77.413  75.901  78.340  1.00  0.00           N  
ATOM   4011  CA  GLU   258      77.548  77.344  78.688  1.00  0.00           C  
ATOM   4012  C   GLU   258      76.158  78.045  78.443  1.00  0.00           C  
ATOM   4013  O   GLU   258      75.471  77.724  77.492  1.00  0.00           O  
ATOM   4014  CB  GLU   258      78.484  77.862  77.644  1.00  0.00           C  
ATOM   4015  CG  GLU   258      78.809  79.308  77.767  1.00  0.00           C  
ATOM   4016  CD  GLU   258      79.277  79.714  79.196  1.00  0.00           C  
ATOM   4017  OE1 GLU   258      78.526  79.809  80.182  1.00  0.00           O  
ATOM   4018  OE2 GLU   258      80.501  80.023  79.320  1.00  0.00           O1-
ATOM   4019  H   GLU   258      77.692  75.601  77.417  1.00  0.00           H  
ATOM   4020  HA  GLU   258      78.110  77.402  79.620  1.00  0.00           H  
ATOM   4021  HB2 GLU   258      79.433  77.365  77.844  1.00  0.00           H  
ATOM   4022  HB3 GLU   258      78.181  77.547  76.646  1.00  0.00           H  
ATOM   4023  HG2 GLU   258      79.584  79.533  77.034  1.00  0.00           H  
ATOM   4024  HG3 GLU   258      78.007  80.017  77.562  1.00  0.00           H  
ATOM   4025  N   GLY   259      75.816  79.059  79.332  1.00  0.00           N  
ATOM   4026  CA  GLY   259      74.443  79.723  79.339  1.00  0.00           C  
ATOM   4027  C   GLY   259      73.355  78.842  79.961  1.00  0.00           C  
ATOM   4028  O   GLY   259      72.489  79.329  80.662  1.00  0.00           O  
ATOM   4029  H   GLY   259      76.427  79.291  80.102  1.00  0.00           H  
ATOM   4030  HA2 GLY   259      74.532  80.615  79.959  1.00  0.00           H  
ATOM   4031  HA3 GLY   259      74.107  79.785  78.304  1.00  0.00           H  
ATOM   4032  N   PHE   260      73.443  77.498  79.920  1.00  0.00           N  
ATOM   4033  CA  PHE   260      72.316  76.658  80.494  1.00  0.00           C  
ATOM   4034  C   PHE   260      72.244  76.614  82.064  1.00  0.00           C  
ATOM   4035  O   PHE   260      73.317  76.657  82.765  1.00  0.00           O  
ATOM   4036  CB  PHE   260      72.373  75.278  79.823  1.00  0.00           C  
ATOM   4037  CG  PHE   260      71.400  74.231  80.349  1.00  0.00           C  
ATOM   4038  CD1 PHE   260      70.014  74.530  80.596  1.00  0.00           C  
ATOM   4039  CD2 PHE   260      71.798  72.849  80.543  1.00  0.00           C  
ATOM   4040  CE1 PHE   260      69.146  73.460  81.078  1.00  0.00           C  
ATOM   4041  CE2 PHE   260      70.953  71.836  81.037  1.00  0.00           C  
ATOM   4042  CZ  PHE   260      69.631  72.163  81.314  1.00  0.00           C  
ATOM   4043  H   PHE   260      74.186  77.043  79.409  1.00  0.00           H  
ATOM   4044  HA  PHE   260      71.359  77.096  80.210  1.00  0.00           H  
ATOM   4045  HB2 PHE   260      72.262  75.422  78.748  1.00  0.00           H  
ATOM   4046  HB3 PHE   260      73.380  74.868  79.898  1.00  0.00           H  
ATOM   4047  HD1 PHE   260      69.695  75.552  80.458  1.00  0.00           H  
ATOM   4048  HD2 PHE   260      72.836  72.700  80.285  1.00  0.00           H  
ATOM   4049  HE1 PHE   260      68.134  73.624  81.417  1.00  0.00           H  
ATOM   4050  HE2 PHE   260      71.379  70.852  81.167  1.00  0.00           H  
ATOM   4051  HZ  PHE   260      69.028  71.324  81.629  1.00  0.00           H  
ATOM   4052  N   SER   261      71.072  76.326  82.641  1.00  0.00           N  
ATOM   4053  CA  SER   261      70.908  76.152  84.117  1.00  0.00           C  
ATOM   4054  C   SER   261      71.495  74.774  84.627  1.00  0.00           C  
ATOM   4055  O   SER   261      71.613  74.690  85.830  1.00  0.00           O  
ATOM   4056  CB  SER   261      69.439  76.267  84.394  1.00  0.00           C  
ATOM   4057  OG  SER   261      68.753  75.212  83.703  1.00  0.00           O  
ATOM   4058  H   SER   261      70.242  76.292  82.067  1.00  0.00           H  
ATOM   4059  HA  SER   261      71.353  77.027  84.593  1.00  0.00           H  
ATOM   4060  HB2 SER   261      69.206  76.120  85.449  1.00  0.00           H  
ATOM   4061  HB3 SER   261      68.993  77.167  83.970  1.00  0.00           H  
ATOM   4062  HG  SER   261      67.812  75.265  83.884  1.00  0.00           H  
ATOM   4063  N   GLY   262      71.543  73.745  83.764  1.00  0.00           N  
ATOM   4064  CA  GLY   262      71.752  72.385  84.076  1.00  0.00           C  
ATOM   4065  C   GLY   262      70.360  71.771  84.526  1.00  0.00           C  
ATOM   4066  O   GLY   262      70.263  70.584  84.864  1.00  0.00           O  
ATOM   4067  H   GLY   262      71.466  74.034  82.799  1.00  0.00           H  
ATOM   4068  HA2 GLY   262      72.250  71.841  83.274  1.00  0.00           H  
ATOM   4069  HA3 GLY   262      72.402  72.309  84.948  1.00  0.00           H  
ATOM   4070  N   LEU   263      69.292  72.602  84.558  1.00  0.00           N  
ATOM   4071  CA  LEU   263      68.019  72.316  85.247  1.00  0.00           C  
ATOM   4072  C   LEU   263      66.880  72.013  84.212  1.00  0.00           C  
ATOM   4073  O   LEU   263      66.820  72.716  83.190  1.00  0.00           O  
ATOM   4074  CB  LEU   263      67.612  73.482  86.146  1.00  0.00           C  
ATOM   4075  CG  LEU   263      68.479  73.738  87.395  1.00  0.00           C  
ATOM   4076  CD1 LEU   263      68.036  75.056  88.039  1.00  0.00           C  
ATOM   4077  CD2 LEU   263      68.618  72.582  88.437  1.00  0.00           C  
ATOM   4078  H   LEU   263      69.449  73.554  84.258  1.00  0.00           H  
ATOM   4079  HA  LEU   263      68.042  71.383  85.810  1.00  0.00           H  
ATOM   4080  HB2 LEU   263      67.482  74.378  85.541  1.00  0.00           H  
ATOM   4081  HB3 LEU   263      66.606  73.227  86.480  1.00  0.00           H  
ATOM   4082  HG  LEU   263      69.496  73.914  87.044  1.00  0.00           H  
ATOM   4083 HD11 LEU   263      68.868  75.496  88.590  1.00  0.00           H  
ATOM   4084 HD12 LEU   263      67.755  75.840  87.335  1.00  0.00           H  
ATOM   4085 HD13 LEU   263      67.167  74.857  88.665  1.00  0.00           H  
ATOM   4086 HD21 LEU   263      67.557  72.459  88.658  1.00  0.00           H  
ATOM   4087 HD22 LEU   263      69.143  71.796  87.895  1.00  0.00           H  
ATOM   4088 HD23 LEU   263      69.054  72.954  89.364  1.00  0.00           H  
ATOM   4089  N   VAL   264      65.972  71.105  84.470  1.00  0.00           N  
ATOM   4090  CA  VAL   264      64.842  70.753  83.662  1.00  0.00           C  
ATOM   4091  C   VAL   264      63.660  70.639  84.505  1.00  0.00           C  
ATOM   4092  O   VAL   264      63.772  70.011  85.614  1.00  0.00           O  
ATOM   4093  CB  VAL   264      65.270  69.479  82.848  1.00  0.00           C  
ATOM   4094  CG1 VAL   264      66.227  69.811  81.677  1.00  0.00           C  
ATOM   4095  CG2 VAL   264      65.972  68.293  83.695  1.00  0.00           C  
ATOM   4096  H   VAL   264      66.024  70.695  85.391  1.00  0.00           H  
ATOM   4097  HA  VAL   264      64.716  71.553  82.933  1.00  0.00           H  
ATOM   4098  HB  VAL   264      64.306  69.168  82.447  1.00  0.00           H  
ATOM   4099 HG11 VAL   264      66.116  70.802  81.238  1.00  0.00           H  
ATOM   4100 HG12 VAL   264      67.235  69.774  82.089  1.00  0.00           H  
ATOM   4101 HG13 VAL   264      66.155  69.079  80.873  1.00  0.00           H  
ATOM   4102 HG21 VAL   264      65.288  68.022  84.499  1.00  0.00           H  
ATOM   4103 HG22 VAL   264      66.163  67.370  83.147  1.00  0.00           H  
ATOM   4104 HG23 VAL   264      66.963  68.566  84.058  1.00  0.00           H  
ATOM   4105  N   SER   265      62.506  71.199  84.106  1.00  0.00           N  
ATOM   4106  CA  SER   265      61.244  70.911  84.800  1.00  0.00           C  
ATOM   4107  C   SER   265      60.168  70.122  84.043  1.00  0.00           C  
ATOM   4108  O   SER   265      60.191  70.053  82.822  1.00  0.00           O  
ATOM   4109  CB  SER   265      60.553  72.133  85.468  1.00  0.00           C  
ATOM   4110  OG  SER   265      60.443  73.261  84.615  1.00  0.00           O  
ATOM   4111  H   SER   265      62.491  71.767  83.271  1.00  0.00           H  
ATOM   4112  HA  SER   265      61.401  70.212  85.622  1.00  0.00           H  
ATOM   4113  HB2 SER   265      59.536  71.885  85.773  1.00  0.00           H  
ATOM   4114  HB3 SER   265      61.126  72.452  86.339  1.00  0.00           H  
ATOM   4115  HG  SER   265      60.283  73.923  85.292  1.00  0.00           H  
ATOM   4116  N   ILE   266      59.192  69.560  84.798  1.00  0.00           N  
ATOM   4117  CA  ILE   266      58.133  68.684  84.228  1.00  0.00           C  
ATOM   4118  C   ILE   266      56.905  68.894  85.140  1.00  0.00           C  
ATOM   4119  O   ILE   266      56.982  69.001  86.358  1.00  0.00           O  
ATOM   4120  CB  ILE   266      58.543  67.201  84.183  1.00  0.00           C  
ATOM   4121  CG1 ILE   266      60.041  66.921  83.860  1.00  0.00           C  
ATOM   4122  CG2 ILE   266      57.651  66.571  83.065  1.00  0.00           C  
ATOM   4123  CD1 ILE   266      60.366  65.465  83.668  1.00  0.00           C  
ATOM   4124  H   ILE   266      59.050  69.754  85.780  1.00  0.00           H  
ATOM   4125  HA  ILE   266      57.947  69.017  83.207  1.00  0.00           H  
ATOM   4126  HB  ILE   266      58.384  66.689  85.132  1.00  0.00           H  
ATOM   4127 HG12 ILE   266      60.458  67.528  83.057  1.00  0.00           H  
ATOM   4128 HG13 ILE   266      60.604  67.167  84.760  1.00  0.00           H  
ATOM   4129 HG21 ILE   266      57.585  65.484  83.098  1.00  0.00           H  
ATOM   4130 HG22 ILE   266      56.612  66.870  83.205  1.00  0.00           H  
ATOM   4131 HG23 ILE   266      58.101  66.890  82.125  1.00  0.00           H  
ATOM   4132 HD11 ILE   266      59.828  65.086  82.799  1.00  0.00           H  
ATOM   4133 HD12 ILE   266      61.418  65.223  83.516  1.00  0.00           H  
ATOM   4134 HD13 ILE   266      60.001  65.110  84.632  1.00  0.00           H  
ATOM   4135  N   HIE   267      55.726  69.161  84.521  1.00  0.00           N  
ATOM   4136  CA  HIE   267      54.578  69.780  85.196  1.00  0.00           C  
ATOM   4137  C   HIE   267      53.256  68.974  84.923  1.00  0.00           C  
ATOM   4138  O   HIE   267      52.999  68.456  83.842  1.00  0.00           O  
ATOM   4139  CB  HIE   267      54.402  71.179  84.622  1.00  0.00           C  
ATOM   4140  CG  HIE   267      55.611  72.019  84.613  1.00  0.00           C  
ATOM   4141  CD2 HIE   267      56.494  72.027  83.664  1.00  0.00           C  
ATOM   4142  ND1 HIE   267      55.993  72.853  85.660  1.00  0.00           N  
ATOM   4143  CE1 HIE   267      57.230  73.281  85.419  1.00  0.00           C  
ATOM   4144  NE2 HIE   267      57.533  72.854  84.153  1.00  0.00           N  
ATOM   4145  H   HIE   267      55.711  69.196  83.511  1.00  0.00           H  
ATOM   4146  HA  HIE   267      54.719  69.844  86.275  1.00  0.00           H  
ATOM   4147  HB2 HIE   267      54.059  70.983  83.606  1.00  0.00           H  
ATOM   4148  HB3 HIE   267      53.587  71.723  85.100  1.00  0.00           H  
ATOM   4149  HD2 HIE   267      56.592  71.479  82.739  1.00  0.00           H  
ATOM   4150  HE1 HIE   267      57.718  74.074  85.966  1.00  0.00           H  
ATOM   4151  HE2 HIE   267      58.299  73.263  83.638  1.00  0.00           H  
ATOM   4152  N   VAL   268      52.347  69.023  85.934  1.00  0.00           N  
ATOM   4153  CA  VAL   268      50.855  68.821  85.690  1.00  0.00           C  
ATOM   4154  C   VAL   268      50.032  70.059  85.799  1.00  0.00           C  
ATOM   4155  O   VAL   268      50.205  70.794  86.754  1.00  0.00           O  
ATOM   4156  CB  VAL   268      50.403  67.495  86.420  1.00  0.00           C  
ATOM   4157  CG1 VAL   268      50.161  67.686  87.996  1.00  0.00           C  
ATOM   4158  CG2 VAL   268      49.068  66.996  85.801  1.00  0.00           C  
ATOM   4159  H   VAL   268      52.692  69.314  86.837  1.00  0.00           H  
ATOM   4160  HA  VAL   268      50.831  68.457  84.663  1.00  0.00           H  
ATOM   4161  HB  VAL   268      51.160  66.720  86.301  1.00  0.00           H  
ATOM   4162 HG11 VAL   268      49.446  68.412  88.385  1.00  0.00           H  
ATOM   4163 HG12 VAL   268      49.846  66.731  88.415  1.00  0.00           H  
ATOM   4164 HG13 VAL   268      51.119  67.924  88.458  1.00  0.00           H  
ATOM   4165 HG21 VAL   268      48.737  66.072  86.275  1.00  0.00           H  
ATOM   4166 HG22 VAL   268      48.273  67.725  85.957  1.00  0.00           H  
ATOM   4167 HG23 VAL   268      49.205  66.764  84.745  1.00  0.00           H  
ATOM   4168  N   SER   269      49.008  70.250  84.927  1.00  0.00           N  
ATOM   4169  CA  SER   269      48.006  71.267  85.197  1.00  0.00           C  
ATOM   4170  C   SER   269      46.601  70.595  85.011  1.00  0.00           C  
ATOM   4171  O   SER   269      46.479  69.664  84.218  1.00  0.00           O  
ATOM   4172  CB  SER   269      48.131  72.583  84.278  1.00  0.00           C  
ATOM   4173  OG  SER   269      47.395  73.680  84.704  1.00  0.00           O  
ATOM   4174  H   SER   269      48.978  69.630  84.130  1.00  0.00           H  
ATOM   4175  HA  SER   269      48.041  71.540  86.252  1.00  0.00           H  
ATOM   4176  HB2 SER   269      49.186  72.831  84.388  1.00  0.00           H  
ATOM   4177  HB3 SER   269      47.966  72.331  83.230  1.00  0.00           H  
ATOM   4178  HG  SER   269      47.736  73.995  85.545  1.00  0.00           H  
ATOM   4179  N   LEU   270      45.631  71.136  85.752  1.00  0.00           N  
ATOM   4180  CA  LEU   270      44.185  70.931  85.474  1.00  0.00           C  
ATOM   4181  C   LEU   270      43.718  72.088  84.581  1.00  0.00           C  
ATOM   4182  O   LEU   270      44.120  73.284  84.826  1.00  0.00           O  
ATOM   4183  CB  LEU   270      43.422  70.954  86.831  1.00  0.00           C  
ATOM   4184  CG  LEU   270      43.839  69.927  87.885  1.00  0.00           C  
ATOM   4185  CD1 LEU   270      42.952  69.858  89.112  1.00  0.00           C  
ATOM   4186  CD2 LEU   270      43.817  68.494  87.320  1.00  0.00           C  
ATOM   4187  H   LEU   270      45.831  71.925  86.351  1.00  0.00           H  
ATOM   4188  HA  LEU   270      43.944  70.003  84.957  1.00  0.00           H  
ATOM   4189  HB2 LEU   270      43.388  71.978  87.204  1.00  0.00           H  
ATOM   4190  HB3 LEU   270      42.441  70.640  86.475  1.00  0.00           H  
ATOM   4191  HG  LEU   270      44.810  70.151  88.327  1.00  0.00           H  
ATOM   4192 HD11 LEU   270      41.925  69.692  88.784  1.00  0.00           H  
ATOM   4193 HD12 LEU   270      43.410  69.070  89.710  1.00  0.00           H  
ATOM   4194 HD13 LEU   270      43.129  70.791  89.647  1.00  0.00           H  
ATOM   4195 HD21 LEU   270      42.821  68.400  86.886  1.00  0.00           H  
ATOM   4196 HD22 LEU   270      44.493  68.395  86.471  1.00  0.00           H  
ATOM   4197 HD23 LEU   270      44.017  67.855  88.179  1.00  0.00           H  
ATOM   4198  N   LEU   271      43.038  71.824  83.478  1.00  0.00           N  
ATOM   4199  CA  LEU   271      42.504  72.805  82.511  1.00  0.00           C  
ATOM   4200  C   LEU   271      40.947  72.791  82.746  1.00  0.00           C  
ATOM   4201  O   LEU   271      40.358  71.727  82.992  1.00  0.00           O  
ATOM   4202  CB  LEU   271      42.958  72.299  81.111  1.00  0.00           C  
ATOM   4203  CG  LEU   271      44.506  72.326  80.894  1.00  0.00           C  
ATOM   4204  CD1 LEU   271      44.879  71.565  79.594  1.00  0.00           C  
ATOM   4205  CD2 LEU   271      44.964  73.762  80.631  1.00  0.00           C  
ATOM   4206  H   LEU   271      42.967  70.823  83.359  1.00  0.00           H  
ATOM   4207  HA  LEU   271      42.938  73.794  82.658  1.00  0.00           H  
ATOM   4208  HB2 LEU   271      42.689  71.249  81.000  1.00  0.00           H  
ATOM   4209  HB3 LEU   271      42.545  72.906  80.306  1.00  0.00           H  
ATOM   4210  HG  LEU   271      45.058  71.832  81.693  1.00  0.00           H  
ATOM   4211 HD11 LEU   271      44.416  70.579  79.623  1.00  0.00           H  
ATOM   4212 HD12 LEU   271      44.765  72.094  78.648  1.00  0.00           H  
ATOM   4213 HD13 LEU   271      45.933  71.324  79.736  1.00  0.00           H  
ATOM   4214 HD21 LEU   271      44.849  74.311  81.566  1.00  0.00           H  
ATOM   4215 HD22 LEU   271      46.046  73.806  80.502  1.00  0.00           H  
ATOM   4216 HD23 LEU   271      44.435  74.168  79.770  1.00  0.00           H  
ATOM   4217  N   GLU   272      40.309  73.883  82.558  1.00  0.00           N  
ATOM   4218  CA  GLU   272      38.832  73.971  82.572  1.00  0.00           C  
ATOM   4219  C   GLU   272      38.221  74.654  81.364  1.00  0.00           C  
ATOM   4220  O   GLU   272      38.341  75.917  81.195  1.00  0.00           O  
ATOM   4221  CB  GLU   272      38.437  74.665  83.859  1.00  0.00           C  
ATOM   4222  CG  GLU   272      36.954  75.134  83.997  1.00  0.00           C  
ATOM   4223  CD  GLU   272      36.859  76.022  85.221  1.00  0.00           C  
ATOM   4224  OE1 GLU   272      37.102  75.488  86.365  1.00  0.00           O  
ATOM   4225  OE2 GLU   272      36.590  77.204  85.101  1.00  0.00           O1-
ATOM   4226  H   GLU   272      40.830  74.744  82.463  1.00  0.00           H  
ATOM   4227  HA  GLU   272      38.293  73.023  82.556  1.00  0.00           H  
ATOM   4228  HB2 GLU   272      38.720  74.011  84.683  1.00  0.00           H  
ATOM   4229  HB3 GLU   272      38.979  75.610  83.890  1.00  0.00           H  
ATOM   4230  HG2 GLU   272      36.650  75.758  83.156  1.00  0.00           H  
ATOM   4231  HG3 GLU   272      36.386  74.204  83.993  1.00  0.00           H  
ATOM   4232  N   TYR   273      37.432  73.856  80.576  1.00  0.00           N  
ATOM   4233  CA  TYR   273      36.678  74.301  79.362  1.00  0.00           C  
ATOM   4234  C   TYR   273      35.672  75.410  79.698  1.00  0.00           C  
ATOM   4235  O   TYR   273      35.032  75.382  80.747  1.00  0.00           O  
ATOM   4236  CB  TYR   273      36.156  73.075  78.600  1.00  0.00           C  
ATOM   4237  CG  TYR   273      35.088  73.425  77.564  1.00  0.00           C  
ATOM   4238  CD1 TYR   273      35.533  73.725  76.263  1.00  0.00           C  
ATOM   4239  CD2 TYR   273      33.755  73.525  77.888  1.00  0.00           C  
ATOM   4240  CE1 TYR   273      34.601  74.132  75.285  1.00  0.00           C  
ATOM   4241  CE2 TYR   273      32.803  73.806  76.908  1.00  0.00           C  
ATOM   4242  CZ  TYR   273      33.268  74.116  75.604  1.00  0.00           C  
ATOM   4243  OH  TYR   273      32.360  74.596  74.723  1.00  0.00           O  
ATOM   4244  H   TYR   273      37.171  72.943  80.919  1.00  0.00           H  
ATOM   4245  HA  TYR   273      37.324  74.959  78.781  1.00  0.00           H  
ATOM   4246  HB2 TYR   273      36.961  72.667  77.990  1.00  0.00           H  
ATOM   4247  HB3 TYR   273      35.695  72.418  79.338  1.00  0.00           H  
ATOM   4248  HD1 TYR   273      36.548  73.458  76.011  1.00  0.00           H  
ATOM   4249  HD2 TYR   273      33.419  73.349  78.899  1.00  0.00           H  
ATOM   4250  HE1 TYR   273      34.872  74.416  74.279  1.00  0.00           H  
ATOM   4251  HE2 TYR   273      31.739  73.708  77.064  1.00  0.00           H  
ATOM   4252  HH  TYR   273      31.478  74.556  75.099  1.00  0.00           H  
ATOM   4253  N   MET   274      35.423  76.272  78.658  1.00  0.00           N  
ATOM   4254  CA  MET   274      34.210  77.149  78.762  1.00  0.00           C  
ATOM   4255  C   MET   274      33.568  77.451  77.438  1.00  0.00           C  
ATOM   4256  O   MET   274      32.285  77.538  77.376  1.00  0.00           O  
ATOM   4257  CB  MET   274      34.571  78.488  79.357  1.00  0.00           C  
ATOM   4258  CG  MET   274      33.384  79.377  79.611  1.00  0.00           C  
ATOM   4259  SD  MET   274      33.454  80.380  81.107  1.00  0.00           S  
ATOM   4260  CE  MET   274      32.986  79.165  82.334  1.00  0.00           C  
ATOM   4261  H   MET   274      35.972  76.309  77.811  1.00  0.00           H  
ATOM   4262  HA  MET   274      33.482  76.629  79.385  1.00  0.00           H  
ATOM   4263  HB2 MET   274      34.946  78.187  80.336  1.00  0.00           H  
ATOM   4264  HB3 MET   274      35.369  79.040  78.860  1.00  0.00           H  
ATOM   4265  HG2 MET   274      33.321  80.047  78.753  1.00  0.00           H  
ATOM   4266  HG3 MET   274      32.429  78.861  79.512  1.00  0.00           H  
ATOM   4267  HE1 MET   274      33.810  78.452  82.319  1.00  0.00           H  
ATOM   4268  HE2 MET   274      32.822  79.456  83.371  1.00  0.00           H  
ATOM   4269  HE3 MET   274      32.067  78.675  82.009  1.00  0.00           H  
ATOM   4270  N   ALA   275      34.322  77.621  76.316  1.00  0.00           N  
ATOM   4271  CA  ALA   275      33.887  78.114  75.054  1.00  0.00           C  
ATOM   4272  C   ALA   275      34.522  77.388  73.868  1.00  0.00           C  
ATOM   4273  O   ALA   275      35.573  76.712  73.884  1.00  0.00           O  
ATOM   4274  CB  ALA   275      33.802  79.650  74.996  1.00  0.00           C  
ATOM   4275  H   ALA   275      35.316  77.601  76.489  1.00  0.00           H  
ATOM   4276  HA  ALA   275      32.844  77.801  75.013  1.00  0.00           H  
ATOM   4277  HB1 ALA   275      33.198  79.967  75.845  1.00  0.00           H  
ATOM   4278  HB2 ALA   275      34.821  80.038  75.005  1.00  0.00           H  
ATOM   4279  HB3 ALA   275      33.310  79.844  74.044  1.00  0.00           H  
ATOM   4280  N   GLN   276      33.781  77.548  72.789  1.00  0.00           N  
ATOM   4281  CA  GLN   276      33.911  76.902  71.473  1.00  0.00           C  
ATOM   4282  C   GLN   276      35.130  77.248  70.570  1.00  0.00           C  
ATOM   4283  O   GLN   276      35.289  78.358  70.100  1.00  0.00           O  
ATOM   4284  CB  GLN   276      32.649  77.201  70.628  1.00  0.00           C  
ATOM   4285  CG  GLN   276      31.313  76.625  71.118  1.00  0.00           C  
ATOM   4286  CD  GLN   276      31.266  75.136  70.891  1.00  0.00           C  
ATOM   4287  NE2 GLN   276      30.054  74.586  70.679  1.00  0.00           N  
ATOM   4288  OE1 GLN   276      32.232  74.414  70.848  1.00  0.00           O  
ATOM   4289  H   GLN   276      32.976  78.157  72.840  1.00  0.00           H  
ATOM   4290  HA  GLN   276      33.868  75.819  71.592  1.00  0.00           H  
ATOM   4291  HB2 GLN   276      32.631  78.290  70.632  1.00  0.00           H  
ATOM   4292  HB3 GLN   276      32.805  76.849  69.608  1.00  0.00           H  
ATOM   4293  HG2 GLN   276      31.394  76.887  72.173  1.00  0.00           H  
ATOM   4294  HG3 GLN   276      30.545  77.228  70.634  1.00  0.00           H  
ATOM   4295 HE21 GLN   276      29.974  73.593  70.510  1.00  0.00           H  
ATOM   4296 HE22 GLN   276      29.279  75.230  70.609  1.00  0.00           H  
ATOM   4297  N   ASP   277      36.059  76.284  70.435  1.00  0.00           N  
ATOM   4298  CA  ASP   277      37.286  76.400  69.699  1.00  0.00           C  
ATOM   4299  C   ASP   277      38.179  77.511  70.205  1.00  0.00           C  
ATOM   4300  O   ASP   277      38.941  78.246  69.531  1.00  0.00           O  
ATOM   4301  CB  ASP   277      37.074  76.338  68.186  1.00  0.00           C  
ATOM   4302  CG  ASP   277      35.971  75.416  67.600  1.00  0.00           C  
ATOM   4303  OD1 ASP   277      35.409  75.855  66.600  1.00  0.00           O  
ATOM   4304  OD2 ASP   277      35.701  74.293  68.062  1.00  0.00           O1-
ATOM   4305  H   ASP   277      35.914  75.445  70.978  1.00  0.00           H  
ATOM   4306  HA  ASP   277      37.668  75.413  69.962  1.00  0.00           H  
ATOM   4307  HB2 ASP   277      36.881  77.402  68.049  1.00  0.00           H  
ATOM   4308  HB3 ASP   277      38.019  76.039  67.733  1.00  0.00           H  
ATOM   4309  N   ILE   278      38.261  77.647  71.567  1.00  0.00           N  
ATOM   4310  CA  ILE   278      39.022  78.600  72.451  1.00  0.00           C  
ATOM   4311  C   ILE   278      40.053  77.849  73.317  1.00  0.00           C  
ATOM   4312  O   ILE   278      39.833  76.698  73.725  1.00  0.00           O  
ATOM   4313  CB  ILE   278      37.945  79.372  73.274  1.00  0.00           C  
ATOM   4314  CG1 ILE   278      37.455  80.385  72.267  1.00  0.00           C  
ATOM   4315  CG2 ILE   278      38.455  79.970  74.570  1.00  0.00           C  
ATOM   4316  CD1 ILE   278      36.157  80.978  72.827  1.00  0.00           C  
ATOM   4317  H   ILE   278      37.736  76.970  72.102  1.00  0.00           H  
ATOM   4318  HA  ILE   278      39.523  79.239  71.723  1.00  0.00           H  
ATOM   4319  HB  ILE   278      37.116  78.737  73.586  1.00  0.00           H  
ATOM   4320 HG12 ILE   278      38.045  81.277  72.058  1.00  0.00           H  
ATOM   4321 HG13 ILE   278      37.301  80.052  71.240  1.00  0.00           H  
ATOM   4322 HG21 ILE   278      38.947  80.915  74.339  1.00  0.00           H  
ATOM   4323 HG22 ILE   278      37.646  80.288  75.227  1.00  0.00           H  
ATOM   4324 HG23 ILE   278      38.979  79.195  75.129  1.00  0.00           H  
ATOM   4325 HD11 ILE   278      36.377  81.378  73.817  1.00  0.00           H  
ATOM   4326 HD12 ILE   278      35.720  81.770  72.220  1.00  0.00           H  
ATOM   4327 HD13 ILE   278      35.395  80.202  72.751  1.00  0.00           H  
ATOM   4328  N   PRO   279      41.249  78.484  73.604  1.00  0.00           N  
ATOM   4329  CA  PRO   279      42.222  77.797  74.500  1.00  0.00           C  
ATOM   4330  C   PRO   279      41.671  77.550  75.963  1.00  0.00           C  
ATOM   4331  O   PRO   279      40.962  78.447  76.551  1.00  0.00           O  
ATOM   4332  CB  PRO   279      43.385  78.849  74.596  1.00  0.00           C  
ATOM   4333  CG  PRO   279      43.291  79.583  73.345  1.00  0.00           C  
ATOM   4334  CD  PRO   279      41.775  79.765  73.118  1.00  0.00           C  
ATOM   4335  HA  PRO   279      42.488  76.846  74.039  1.00  0.00           H  
ATOM   4336  HB2 PRO   279      43.209  79.542  75.419  1.00  0.00           H  
ATOM   4337  HB3 PRO   279      44.357  78.402  74.802  1.00  0.00           H  
ATOM   4338  HG2 PRO   279      43.754  80.548  73.551  1.00  0.00           H  
ATOM   4339  HG3 PRO   279      43.658  79.125  72.426  1.00  0.00           H  
ATOM   4340  HD2 PRO   279      41.396  80.593  73.717  1.00  0.00           H  
ATOM   4341  HD3 PRO   279      41.523  79.959  72.076  1.00  0.00           H  
ATOM   4342  N   LEU   280      42.076  76.447  76.615  1.00  0.00           N  
ATOM   4343  CA  LEU   280      41.575  76.021  77.861  1.00  0.00           C  
ATOM   4344  C   LEU   280      42.260  76.744  78.992  1.00  0.00           C  
ATOM   4345  O   LEU   280      43.502  76.753  79.053  1.00  0.00           O  
ATOM   4346  CB  LEU   280      41.401  74.515  78.088  1.00  0.00           C  
ATOM   4347  CG  LEU   280      40.210  73.663  77.589  1.00  0.00           C  
ATOM   4348  CD1 LEU   280      40.234  73.406  76.036  1.00  0.00           C  
ATOM   4349  CD2 LEU   280      40.105  72.284  78.282  1.00  0.00           C  
ATOM   4350  H   LEU   280      42.619  75.783  76.081  1.00  0.00           H  
ATOM   4351  HA  LEU   280      40.533  76.341  77.873  1.00  0.00           H  
ATOM   4352  HB2 LEU   280      42.327  74.044  77.755  1.00  0.00           H  
ATOM   4353  HB3 LEU   280      41.341  74.261  79.147  1.00  0.00           H  
ATOM   4354  HG  LEU   280      39.347  74.267  77.869  1.00  0.00           H  
ATOM   4355 HD11 LEU   280      39.347  72.813  75.811  1.00  0.00           H  
ATOM   4356 HD12 LEU   280      40.273  74.314  75.435  1.00  0.00           H  
ATOM   4357 HD13 LEU   280      41.126  72.815  75.827  1.00  0.00           H  
ATOM   4358 HD21 LEU   280      39.926  72.369  79.354  1.00  0.00           H  
ATOM   4359 HD22 LEU   280      39.336  71.709  77.766  1.00  0.00           H  
ATOM   4360 HD23 LEU   280      41.053  71.766  78.136  1.00  0.00           H  
ATOM   4361  N   THR   281      41.515  77.428  79.941  1.00  0.00           N  
ATOM   4362  CA  THR   281      42.130  78.221  81.046  1.00  0.00           C  
ATOM   4363  C   THR   281      42.607  77.222  82.108  1.00  0.00           C  
ATOM   4364  O   THR   281      41.835  76.501  82.702  1.00  0.00           O  
ATOM   4365  CB  THR   281      40.964  79.023  81.666  1.00  0.00           C  
ATOM   4366  CG2 THR   281      41.449  79.706  82.989  1.00  0.00           C  
ATOM   4367  OG1 THR   281      40.744  80.118  80.793  1.00  0.00           O  
ATOM   4368  H   THR   281      40.526  77.415  79.736  1.00  0.00           H  
ATOM   4369  HA  THR   281      42.859  78.898  80.600  1.00  0.00           H  
ATOM   4370  HB  THR   281      40.021  78.488  81.782  1.00  0.00           H  
ATOM   4371  HG1 THR   281      40.461  79.687  79.984  1.00  0.00           H  
ATOM   4372 HG21 THR   281      41.344  78.976  83.792  1.00  0.00           H  
ATOM   4373 HG22 THR   281      42.432  80.116  82.760  1.00  0.00           H  
ATOM   4374 HG23 THR   281      40.805  80.560  83.199  1.00  0.00           H  
ATOM   4375  N   PRO   282      43.908  77.348  82.491  1.00  0.00           N  
ATOM   4376  CA  PRO   282      44.421  76.516  83.588  1.00  0.00           C  
ATOM   4377  C   PRO   282      43.938  77.107  84.924  1.00  0.00           C  
ATOM   4378  O   PRO   282      43.968  78.307  85.192  1.00  0.00           O  
ATOM   4379  CB  PRO   282      45.945  76.468  83.377  1.00  0.00           C  
ATOM   4380  CG  PRO   282      46.218  77.803  82.702  1.00  0.00           C  
ATOM   4381  CD  PRO   282      44.945  78.116  81.872  1.00  0.00           C  
ATOM   4382  HA  PRO   282      44.210  75.450  83.511  1.00  0.00           H  
ATOM   4383  HB2 PRO   282      46.405  76.389  84.363  1.00  0.00           H  
ATOM   4384  HB3 PRO   282      46.213  75.604  82.769  1.00  0.00           H  
ATOM   4385  HG2 PRO   282      46.412  78.494  83.522  1.00  0.00           H  
ATOM   4386  HG3 PRO   282      47.109  77.573  82.117  1.00  0.00           H  
ATOM   4387  HD2 PRO   282      44.754  79.184  81.763  1.00  0.00           H  
ATOM   4388  HD3 PRO   282      45.118  77.661  80.897  1.00  0.00           H  
ATOM   4389  N   ILE   283      43.612  76.195  85.875  1.00  0.00           N  
ATOM   4390  CA  ILE   283      43.196  76.524  87.247  1.00  0.00           C  
ATOM   4391  C   ILE   283      44.015  75.968  88.399  1.00  0.00           C  
ATOM   4392  O   ILE   283      43.885  76.385  89.575  1.00  0.00           O  
ATOM   4393  CB  ILE   283      41.640  76.268  87.310  1.00  0.00           C  
ATOM   4394  CG1 ILE   283      41.222  74.832  87.018  1.00  0.00           C  
ATOM   4395  CG2 ILE   283      40.801  77.199  86.441  1.00  0.00           C  
ATOM   4396  CD1 ILE   283      41.433  73.832  88.153  1.00  0.00           C  
ATOM   4397  H   ILE   283      43.531  75.194  85.759  1.00  0.00           H  
ATOM   4398  HA  ILE   283      43.129  77.610  87.319  1.00  0.00           H  
ATOM   4399  HB  ILE   283      41.238  76.462  88.304  1.00  0.00           H  
ATOM   4400 HG12 ILE   283      40.146  74.754  86.864  1.00  0.00           H  
ATOM   4401 HG13 ILE   283      41.628  74.499  86.063  1.00  0.00           H  
ATOM   4402 HG21 ILE   283      39.765  76.966  86.686  1.00  0.00           H  
ATOM   4403 HG22 ILE   283      40.901  78.266  86.641  1.00  0.00           H  
ATOM   4404 HG23 ILE   283      40.866  76.959  85.380  1.00  0.00           H  
ATOM   4405 HD11 ILE   283      42.509  73.836  88.330  1.00  0.00           H  
ATOM   4406 HD12 ILE   283      40.881  74.122  89.047  1.00  0.00           H  
ATOM   4407 HD13 ILE   283      41.147  72.806  87.921  1.00  0.00           H  
ATOM   4408  N   PHE   284      44.979  75.061  88.175  1.00  0.00           N  
ATOM   4409  CA  PHE   284      45.897  74.578  89.156  1.00  0.00           C  
ATOM   4410  C   PHE   284      47.033  73.893  88.504  1.00  0.00           C  
ATOM   4411  O   PHE   284      46.803  73.226  87.465  1.00  0.00           O  
ATOM   4412  CB  PHE   284      45.244  73.522  90.058  1.00  0.00           C  
ATOM   4413  CG  PHE   284      46.131  72.814  91.087  1.00  0.00           C  
ATOM   4414  CD1 PHE   284      46.422  73.446  92.256  1.00  0.00           C  
ATOM   4415  CD2 PHE   284      46.700  71.530  90.779  1.00  0.00           C  
ATOM   4416  CE1 PHE   284      47.404  72.816  93.111  1.00  0.00           C  
ATOM   4417  CE2 PHE   284      47.560  70.880  91.636  1.00  0.00           C  
ATOM   4418  CZ  PHE   284      47.899  71.557  92.841  1.00  0.00           C  
ATOM   4419  H   PHE   284      45.191  74.940  87.195  1.00  0.00           H  
ATOM   4420  HA  PHE   284      46.198  75.421  89.778  1.00  0.00           H  
ATOM   4421  HB2 PHE   284      44.267  73.855  90.407  1.00  0.00           H  
ATOM   4422  HB3 PHE   284      45.012  72.696  89.385  1.00  0.00           H  
ATOM   4423  HD1 PHE   284      46.083  74.447  92.482  1.00  0.00           H  
ATOM   4424  HD2 PHE   284      46.433  71.089  89.830  1.00  0.00           H  
ATOM   4425  HE1 PHE   284      47.787  73.330  93.980  1.00  0.00           H  
ATOM   4426  HE2 PHE   284      47.991  69.912  91.432  1.00  0.00           H  
ATOM   4427  HZ  PHE   284      48.620  71.124  93.519  1.00  0.00           H  
ATOM   4428  N   THR   285      48.344  74.134  88.955  1.00  0.00           N  
ATOM   4429  CA  THR   285      49.564  73.624  88.420  1.00  0.00           C  
ATOM   4430  C   THR   285      50.363  72.977  89.566  1.00  0.00           C  
ATOM   4431  O   THR   285      50.471  73.567  90.665  1.00  0.00           O  
ATOM   4432  CB  THR   285      50.239  74.805  87.740  1.00  0.00           C  
ATOM   4433  CG2 THR   285      51.645  74.382  87.127  1.00  0.00           C  
ATOM   4434  OG1 THR   285      49.476  75.047  86.583  1.00  0.00           O  
ATOM   4435  H   THR   285      48.359  74.682  89.803  1.00  0.00           H  
ATOM   4436  HA  THR   285      49.282  72.857  87.699  1.00  0.00           H  
ATOM   4437  HB  THR   285      50.421  75.684  88.358  1.00  0.00           H  
ATOM   4438  HG1 THR   285      48.813  75.715  86.773  1.00  0.00           H  
ATOM   4439 HG21 THR   285      51.992  75.198  86.492  1.00  0.00           H  
ATOM   4440 HG22 THR   285      52.293  74.091  87.953  1.00  0.00           H  
ATOM   4441 HG23 THR   285      51.447  73.474  86.557  1.00  0.00           H  
ATOM   4442  N   ASP   286      51.048  71.816  89.233  1.00  0.00           N  
ATOM   4443  CA  ASP   286      52.127  71.308  90.104  1.00  0.00           C  
ATOM   4444  C   ASP   286      53.452  71.100  89.354  1.00  0.00           C  
ATOM   4445  O   ASP   286      53.390  70.838  88.125  1.00  0.00           O  
ATOM   4446  CB  ASP   286      51.772  69.874  90.678  1.00  0.00           C  
ATOM   4447  CG  ASP   286      52.467  69.479  91.995  1.00  0.00           C  
ATOM   4448  OD1 ASP   286      52.463  68.293  92.349  1.00  0.00           O  
ATOM   4449  OD2 ASP   286      53.027  70.328  92.700  1.00  0.00           O1-
ATOM   4450  H   ASP   286      50.973  71.429  88.303  1.00  0.00           H  
ATOM   4451  HA  ASP   286      52.412  71.998  90.899  1.00  0.00           H  
ATOM   4452  HB2 ASP   286      50.713  69.621  90.715  1.00  0.00           H  
ATOM   4453  HB3 ASP   286      52.217  69.237  89.914  1.00  0.00           H  
ATOM   4454  N   THR   287      54.618  71.032  90.020  1.00  0.00           N  
ATOM   4455  CA  THR   287      55.933  71.035  89.265  1.00  0.00           C  
ATOM   4456  C   THR   287      56.969  70.179  90.006  1.00  0.00           C  
ATOM   4457  O   THR   287      56.924  70.058  91.186  1.00  0.00           O  
ATOM   4458  CB  THR   287      56.321  72.556  89.130  1.00  0.00           C  
ATOM   4459  CG2 THR   287      57.736  72.753  88.540  1.00  0.00           C  
ATOM   4460  OG1 THR   287      55.470  73.310  88.334  1.00  0.00           O  
ATOM   4461  H   THR   287      54.531  71.055  91.026  1.00  0.00           H  
ATOM   4462  HA  THR   287      55.851  70.576  88.279  1.00  0.00           H  
ATOM   4463  HB  THR   287      56.339  73.132  90.056  1.00  0.00           H  
ATOM   4464  HG1 THR   287      55.539  72.828  87.506  1.00  0.00           H  
ATOM   4465 HG21 THR   287      57.964  73.791  88.297  1.00  0.00           H  
ATOM   4466 HG22 THR   287      58.480  72.491  89.293  1.00  0.00           H  
ATOM   4467 HG23 THR   287      57.856  72.031  87.733  1.00  0.00           H  
ATOM   4468  N   VAL   288      57.830  69.592  89.200  1.00  0.00           N  
ATOM   4469  CA  VAL   288      59.111  68.965  89.602  1.00  0.00           C  
ATOM   4470  C   VAL   288      60.350  69.578  88.884  1.00  0.00           C  
ATOM   4471  O   VAL   288      60.288  70.036  87.732  1.00  0.00           O  
ATOM   4472  CB  VAL   288      58.991  67.504  89.399  1.00  0.00           C  
ATOM   4473  CG1 VAL   288      58.001  66.838  90.384  1.00  0.00           C  
ATOM   4474  CG2 VAL   288      58.782  66.952  88.033  1.00  0.00           C  
ATOM   4475  H   VAL   288      57.608  69.471  88.222  1.00  0.00           H  
ATOM   4476  HA  VAL   288      59.245  69.130  90.671  1.00  0.00           H  
ATOM   4477  HB  VAL   288      59.979  67.118  89.651  1.00  0.00           H  
ATOM   4478 HG11 VAL   288      58.105  65.764  90.234  1.00  0.00           H  
ATOM   4479 HG12 VAL   288      58.254  67.115  91.407  1.00  0.00           H  
ATOM   4480 HG13 VAL   288      56.963  67.167  90.328  1.00  0.00           H  
ATOM   4481 HG21 VAL   288      59.444  67.503  87.367  1.00  0.00           H  
ATOM   4482 HG22 VAL   288      59.018  65.890  88.113  1.00  0.00           H  
ATOM   4483 HG23 VAL   288      57.723  67.007  87.780  1.00  0.00           H  
ATOM   4484  N   ILE   289      61.492  69.436  89.544  1.00  0.00           N  
ATOM   4485  CA  ILE   289      62.786  69.834  88.919  1.00  0.00           C  
ATOM   4486  C   ILE   289      63.801  68.699  89.092  1.00  0.00           C  
ATOM   4487  O   ILE   289      63.855  67.966  90.091  1.00  0.00           O  
ATOM   4488  CB  ILE   289      63.255  71.211  89.426  1.00  0.00           C  
ATOM   4489  CG1 ILE   289      64.107  72.036  88.394  1.00  0.00           C  
ATOM   4490  CG2 ILE   289      63.945  71.162  90.852  1.00  0.00           C  
ATOM   4491  CD1 ILE   289      64.552  73.444  88.838  1.00  0.00           C  
ATOM   4492  H   ILE   289      61.493  69.125  90.505  1.00  0.00           H  
ATOM   4493  HA  ILE   289      62.544  69.925  87.860  1.00  0.00           H  
ATOM   4494  HB  ILE   289      62.324  71.755  89.585  1.00  0.00           H  
ATOM   4495 HG12 ILE   289      65.005  71.520  88.053  1.00  0.00           H  
ATOM   4496 HG13 ILE   289      63.495  72.293  87.529  1.00  0.00           H  
ATOM   4497 HG21 ILE   289      64.172  72.165  91.212  1.00  0.00           H  
ATOM   4498 HG22 ILE   289      63.287  70.674  91.571  1.00  0.00           H  
ATOM   4499 HG23 ILE   289      64.849  70.558  90.770  1.00  0.00           H  
ATOM   4500 HD11 ILE   289      64.869  73.988  87.948  1.00  0.00           H  
ATOM   4501 HD12 ILE   289      63.688  73.942  89.278  1.00  0.00           H  
ATOM   4502 HD13 ILE   289      65.343  73.431  89.588  1.00  0.00           H  
ATOM   4503  N   PHE   290      64.774  68.574  88.217  1.00  0.00           N  
ATOM   4504  CA  PHE   290      65.903  67.669  88.252  1.00  0.00           C  
ATOM   4505  C   PHE   290      67.133  68.553  87.938  1.00  0.00           C  
ATOM   4506  O   PHE   290      66.878  69.515  87.163  1.00  0.00           O  
ATOM   4507  CB  PHE   290      65.867  66.548  87.229  1.00  0.00           C  
ATOM   4508  CG  PHE   290      64.651  65.591  87.241  1.00  0.00           C  
ATOM   4509  CD1 PHE   290      64.574  64.435  87.917  1.00  0.00           C  
ATOM   4510  CD2 PHE   290      63.467  65.999  86.522  1.00  0.00           C  
ATOM   4511  CE1 PHE   290      63.459  63.623  87.995  1.00  0.00           C  
ATOM   4512  CE2 PHE   290      62.319  65.274  86.663  1.00  0.00           C  
ATOM   4513  CZ  PHE   290      62.326  64.084  87.308  1.00  0.00           C  
ATOM   4514  H   PHE   290      64.723  69.267  87.484  1.00  0.00           H  
ATOM   4515  HA  PHE   290      66.033  67.283  89.263  1.00  0.00           H  
ATOM   4516  HB2 PHE   290      65.948  66.953  86.220  1.00  0.00           H  
ATOM   4517  HB3 PHE   290      66.754  65.914  87.250  1.00  0.00           H  
ATOM   4518  HD1 PHE   290      65.456  64.046  88.403  1.00  0.00           H  
ATOM   4519  HD2 PHE   290      63.386  66.893  85.922  1.00  0.00           H  
ATOM   4520  HE1 PHE   290      63.433  62.738  88.615  1.00  0.00           H  
ATOM   4521  HE2 PHE   290      61.468  65.521  86.045  1.00  0.00           H  
ATOM   4522  HZ  PHE   290      61.414  63.505  87.312  1.00  0.00           H  
ATOM   4523  N   ARG   291      68.300  68.304  88.446  1.00  0.00           N  
ATOM   4524  CA  ARG   291      69.545  68.791  87.900  1.00  0.00           C  
ATOM   4525  C   ARG   291      70.177  67.584  87.136  1.00  0.00           C  
ATOM   4526  O   ARG   291      70.451  66.506  87.680  1.00  0.00           O  
ATOM   4527  CB  ARG   291      70.485  69.335  89.020  1.00  0.00           C  
ATOM   4528  CG  ARG   291      71.854  69.743  88.458  1.00  0.00           C  
ATOM   4529  CD  ARG   291      72.695  70.660  89.397  1.00  0.00           C  
ATOM   4530  NE  ARG   291      72.133  72.019  89.578  1.00  0.00           N  
ATOM   4531  CZ  ARG   291      72.180  72.945  88.659  1.00  0.00           C  
ATOM   4532  NH1 ARG   291      72.859  72.828  87.549  1.00  0.00           N1+
ATOM   4533  NH2 ARG   291      71.601  74.035  88.845  1.00  0.00           N  
ATOM   4534  H   ARG   291      68.294  67.513  89.074  1.00  0.00           H  
ATOM   4535  HA  ARG   291      69.446  69.641  87.225  1.00  0.00           H  
ATOM   4536  HB2 ARG   291      70.033  70.185  89.532  1.00  0.00           H  
ATOM   4537  HB3 ARG   291      70.599  68.511  89.724  1.00  0.00           H  
ATOM   4538  HG2 ARG   291      72.409  68.806  88.409  1.00  0.00           H  
ATOM   4539  HG3 ARG   291      71.721  70.281  87.520  1.00  0.00           H  
ATOM   4540  HD2 ARG   291      72.793  70.148  90.354  1.00  0.00           H  
ATOM   4541  HD3 ARG   291      73.729  70.727  89.058  1.00  0.00           H  
ATOM   4542  HE  ARG   291      71.697  72.233  90.464  1.00  0.00           H  
ATOM   4543 HH11 ARG   291      73.336  71.945  87.433  1.00  0.00           H  
ATOM   4544 HH12 ARG   291      72.565  73.454  86.814  1.00  0.00           H  
ATOM   4545 HH21 ARG   291      71.221  74.276  89.749  1.00  0.00           H  
ATOM   4546 HH22 ARG   291      71.747  74.797  88.198  1.00  0.00           H  
ATOM   4547  N   ILE   292      70.510  67.809  85.856  1.00  0.00           N  
ATOM   4548  CA  ILE   292      71.277  66.820  85.107  1.00  0.00           C  
ATOM   4549  C   ILE   292      72.762  66.769  85.641  1.00  0.00           C  
ATOM   4550  O   ILE   292      73.421  67.779  85.821  1.00  0.00           O  
ATOM   4551  CB  ILE   292      71.264  66.998  83.562  1.00  0.00           C  
ATOM   4552  CG1 ILE   292      69.819  66.776  83.067  1.00  0.00           C  
ATOM   4553  CG2 ILE   292      72.183  66.085  82.810  1.00  0.00           C  
ATOM   4554  CD1 ILE   292      69.563  67.457  81.767  1.00  0.00           C  
ATOM   4555  H   ILE   292      70.259  68.709  85.472  1.00  0.00           H  
ATOM   4556  HA  ILE   292      70.923  65.799  85.252  1.00  0.00           H  
ATOM   4557  HB  ILE   292      71.400  68.070  83.422  1.00  0.00           H  
ATOM   4558 HG12 ILE   292      69.567  65.732  82.879  1.00  0.00           H  
ATOM   4559 HG13 ILE   292      69.115  67.229  83.765  1.00  0.00           H  
ATOM   4560 HG21 ILE   292      73.211  66.425  82.934  1.00  0.00           H  
ATOM   4561 HG22 ILE   292      72.051  65.033  83.065  1.00  0.00           H  
ATOM   4562 HG23 ILE   292      71.906  66.133  81.756  1.00  0.00           H  
ATOM   4563 HD11 ILE   292      69.963  66.753  81.037  1.00  0.00           H  
ATOM   4564 HD12 ILE   292      68.494  67.623  81.640  1.00  0.00           H  
ATOM   4565 HD13 ILE   292      70.061  68.425  81.699  1.00  0.00           H  
ATOM   4566  N   ALA   293      73.228  65.571  85.998  1.00  0.00           N  
ATOM   4567  CA  ALA   293      74.481  65.377  86.636  1.00  0.00           C  
ATOM   4568  C   ALA   293      75.701  65.739  85.720  1.00  0.00           C  
ATOM   4569  O   ALA   293      75.698  65.551  84.487  1.00  0.00           O  
ATOM   4570  CB  ALA   293      74.525  63.935  87.154  1.00  0.00           C  
ATOM   4571  H   ALA   293      72.563  64.816  86.092  1.00  0.00           H  
ATOM   4572  HA  ALA   293      74.383  66.054  87.484  1.00  0.00           H  
ATOM   4573  HB1 ALA   293      74.478  63.165  86.384  1.00  0.00           H  
ATOM   4574  HB2 ALA   293      75.392  63.790  87.799  1.00  0.00           H  
ATOM   4575  HB3 ALA   293      73.728  63.781  87.881  1.00  0.00           H  
ATOM   4576  N   PRO   294      76.711  66.377  86.324  1.00  0.00           N  
ATOM   4577  CA  PRO   294      77.978  66.636  85.640  1.00  0.00           C  
ATOM   4578  C   PRO   294      78.796  65.432  85.319  1.00  0.00           C  
ATOM   4579  O   PRO   294      78.656  64.417  86.022  1.00  0.00           O  
ATOM   4580  CB  PRO   294      78.716  67.706  86.446  1.00  0.00           C  
ATOM   4581  CG  PRO   294      78.018  67.775  87.771  1.00  0.00           C  
ATOM   4582  CD  PRO   294      76.638  66.983  87.632  1.00  0.00           C  
ATOM   4583  HA  PRO   294      77.744  67.033  84.652  1.00  0.00           H  
ATOM   4584  HB2 PRO   294      79.793  67.568  86.550  1.00  0.00           H  
ATOM   4585  HB3 PRO   294      78.590  68.634  85.889  1.00  0.00           H  
ATOM   4586  HG2 PRO   294      78.728  67.367  88.490  1.00  0.00           H  
ATOM   4587  HG3 PRO   294      77.751  68.779  88.102  1.00  0.00           H  
ATOM   4588  HD2 PRO   294      76.576  66.268  88.453  1.00  0.00           H  
ATOM   4589  HD3 PRO   294      75.745  67.605  87.696  1.00  0.00           H  
ATOM   4590  N   TRP   295      79.570  65.516  84.270  1.00  0.00           N  
ATOM   4591  CA  TRP   295      80.728  64.700  83.977  1.00  0.00           C  
ATOM   4592  C   TRP   295      81.953  65.126  84.721  1.00  0.00           C  
ATOM   4593  O   TRP   295      82.414  66.232  84.641  1.00  0.00           O  
ATOM   4594  CB  TRP   295      80.968  64.809  82.512  1.00  0.00           C  
ATOM   4595  CG  TRP   295      82.112  63.784  82.163  1.00  0.00           C  
ATOM   4596  CD1 TRP   295      82.085  62.394  82.218  1.00  0.00           C  
ATOM   4597  CD2 TRP   295      83.549  64.039  81.917  1.00  0.00           C  
ATOM   4598  CE2 TRP   295      84.198  62.781  81.572  1.00  0.00           C  
ATOM   4599  CE3 TRP   295      84.381  65.149  81.983  1.00  0.00           C  
ATOM   4600  NE1 TRP   295      83.211  61.847  81.667  1.00  0.00           N  
ATOM   4601  CZ2 TRP   295      85.553  62.751  81.261  1.00  0.00           C  
ATOM   4602  CZ3 TRP   295      85.805  65.142  81.759  1.00  0.00           C  
ATOM   4603  CH2 TRP   295      86.341  63.949  81.292  1.00  0.00           C  
ATOM   4604  H   TRP   295      79.575  66.416  83.811  1.00  0.00           H  
ATOM   4605  HA  TRP   295      80.360  63.709  84.241  1.00  0.00           H  
ATOM   4606  HB2 TRP   295      80.069  64.559  81.949  1.00  0.00           H  
ATOM   4607  HB3 TRP   295      81.307  65.796  82.196  1.00  0.00           H  
ATOM   4608  HD1 TRP   295      81.258  61.753  82.485  1.00  0.00           H  
ATOM   4609  HE1 TRP   295      83.406  60.862  81.560  1.00  0.00           H  
ATOM   4610  HE3 TRP   295      83.889  66.104  82.100  1.00  0.00           H  
ATOM   4611  HZ2 TRP   295      86.126  61.906  80.909  1.00  0.00           H  
ATOM   4612  HZ3 TRP   295      86.417  66.028  81.836  1.00  0.00           H  
ATOM   4613  HH2 TRP   295      87.364  63.936  80.947  1.00  0.00           H  
ATOM   4614  N   ILE   296      82.460  64.223  85.575  1.00  0.00           N  
ATOM   4615  CA  ILE   296      83.391  64.368  86.703  1.00  0.00           C  
ATOM   4616  C   ILE   296      84.668  63.561  86.374  1.00  0.00           C  
ATOM   4617  O   ILE   296      84.694  62.344  86.241  1.00  0.00           O  
ATOM   4618  CB  ILE   296      82.862  63.935  88.076  1.00  0.00           C  
ATOM   4619  CG1 ILE   296      81.517  64.535  88.389  1.00  0.00           C  
ATOM   4620  CG2 ILE   296      83.887  64.221  89.222  1.00  0.00           C  
ATOM   4621  CD1 ILE   296      80.721  63.701  89.521  1.00  0.00           C  
ATOM   4622  H   ILE   296      82.039  63.305  85.585  1.00  0.00           H  
ATOM   4623  HA  ILE   296      83.724  65.406  86.693  1.00  0.00           H  
ATOM   4624  HB  ILE   296      82.650  62.866  88.038  1.00  0.00           H  
ATOM   4625 HG12 ILE   296      81.717  65.568  88.676  1.00  0.00           H  
ATOM   4626 HG13 ILE   296      80.942  64.449  87.467  1.00  0.00           H  
ATOM   4627 HG21 ILE   296      84.859  63.745  89.092  1.00  0.00           H  
ATOM   4628 HG22 ILE   296      84.241  65.242  89.365  1.00  0.00           H  
ATOM   4629 HG23 ILE   296      83.530  63.685  90.102  1.00  0.00           H  
ATOM   4630 HD11 ILE   296      80.658  62.621  89.383  1.00  0.00           H  
ATOM   4631 HD12 ILE   296      81.196  64.035  90.444  1.00  0.00           H  
ATOM   4632 HD13 ILE   296      79.679  64.013  89.463  1.00  0.00           H  
ATOM   4633  N   MET   297      85.804  64.251  86.230  1.00  0.00           N  
ATOM   4634  CA  MET   297      87.084  63.620  85.988  1.00  0.00           C  
ATOM   4635  C   MET   297      87.772  63.099  87.229  1.00  0.00           C  
ATOM   4636  O   MET   297      87.535  63.623  88.334  1.00  0.00           O  
ATOM   4637  CB  MET   297      87.965  64.706  85.297  1.00  0.00           C  
ATOM   4638  CG  MET   297      88.917  64.135  84.278  1.00  0.00           C  
ATOM   4639  SD  MET   297      90.301  65.206  83.547  1.00  0.00           S  
ATOM   4640  CE  MET   297      89.227  66.309  82.581  1.00  0.00           C  
ATOM   4641  H   MET   297      85.742  65.239  86.430  1.00  0.00           H  
ATOM   4642  HA  MET   297      86.915  62.771  85.327  1.00  0.00           H  
ATOM   4643  HB2 MET   297      87.287  65.473  84.924  1.00  0.00           H  
ATOM   4644  HB3 MET   297      88.683  65.211  85.942  1.00  0.00           H  
ATOM   4645  HG2 MET   297      89.297  63.222  84.737  1.00  0.00           H  
ATOM   4646  HG3 MET   297      88.404  63.675  83.433  1.00  0.00           H  
ATOM   4647  HE1 MET   297      89.002  65.691  81.712  1.00  0.00           H  
ATOM   4648  HE2 MET   297      88.357  66.494  83.211  1.00  0.00           H  
ATOM   4649  HE3 MET   297      89.730  67.262  82.418  1.00  0.00           H  
ATOM   4650  N   THR   298      88.635  62.063  87.081  1.00  0.00           N  
ATOM   4651  CA  THR   298      89.254  61.297  88.183  1.00  0.00           C  
ATOM   4652  C   THR   298      90.745  61.475  88.448  1.00  0.00           C  
ATOM   4653  O   THR   298      91.488  60.852  87.766  1.00  0.00           O  
ATOM   4654  CB  THR   298      88.810  59.826  88.031  1.00  0.00           C  
ATOM   4655  CG2 THR   298      87.345  59.723  88.501  1.00  0.00           C  
ATOM   4656  OG1 THR   298      88.635  59.379  86.685  1.00  0.00           O  
ATOM   4657  H   THR   298      88.712  61.639  86.168  1.00  0.00           H  
ATOM   4658  HA  THR   298      88.778  61.585  89.120  1.00  0.00           H  
ATOM   4659  HB  THR   298      89.506  59.174  88.560  1.00  0.00           H  
ATOM   4660  HG1 THR   298      89.516  59.218  86.339  1.00  0.00           H  
ATOM   4661 HG21 THR   298      86.687  60.214  87.784  1.00  0.00           H  
ATOM   4662 HG22 THR   298      87.093  58.679  88.686  1.00  0.00           H  
ATOM   4663 HG23 THR   298      87.139  60.090  89.506  1.00  0.00           H  
ATOM   4664  N   PRO   299      91.091  62.360  89.423  1.00  0.00           N  
ATOM   4665  CA  PRO   299      92.521  62.591  89.659  1.00  0.00           C  
ATOM   4666  C   PRO   299      93.328  61.410  90.273  1.00  0.00           C  
ATOM   4667  O   PRO   299      92.758  60.496  90.848  1.00  0.00           O  
ATOM   4668  CB  PRO   299      92.499  63.727  90.727  1.00  0.00           C  
ATOM   4669  CG  PRO   299      91.257  63.380  91.563  1.00  0.00           C  
ATOM   4670  CD  PRO   299      90.358  63.011  90.458  1.00  0.00           C  
ATOM   4671  HA  PRO   299      93.020  63.007  88.783  1.00  0.00           H  
ATOM   4672  HB2 PRO   299      93.422  63.835  91.297  1.00  0.00           H  
ATOM   4673  HB3 PRO   299      92.400  64.683  90.214  1.00  0.00           H  
ATOM   4674  HG2 PRO   299      91.442  62.521  92.208  1.00  0.00           H  
ATOM   4675  HG3 PRO   299      91.013  64.306  92.085  1.00  0.00           H  
ATOM   4676  HD2 PRO   299      89.508  62.438  90.828  1.00  0.00           H  
ATOM   4677  HD3 PRO   299      90.001  63.982  90.115  1.00  0.00           H  
ATOM   4678  N   ASN   300      94.735  61.612  90.307  1.00  0.00           N  
ATOM   4679  CA  ASN   300      95.670  60.598  90.711  1.00  0.00           C  
ATOM   4680  C   ASN   300      95.644  60.163  92.157  1.00  0.00           C  
ATOM   4681  O   ASN   300      96.300  59.171  92.575  1.00  0.00           O  
ATOM   4682  CB  ASN   300      97.070  61.058  90.166  1.00  0.00           C  
ATOM   4683  CG  ASN   300      97.389  61.140  88.695  1.00  0.00           C  
ATOM   4684  ND2 ASN   300      98.579  61.590  88.310  1.00  0.00           N  
ATOM   4685  OD1 ASN   300      96.642  60.653  87.858  1.00  0.00           O  
ATOM   4686  H   ASN   300      95.039  62.426  89.792  1.00  0.00           H  
ATOM   4687  HA  ASN   300      95.412  59.691  90.163  1.00  0.00           H  
ATOM   4688  HB2 ASN   300      97.281  62.011  90.651  1.00  0.00           H  
ATOM   4689  HB3 ASN   300      97.811  60.369  90.571  1.00  0.00           H  
ATOM   4690 HD21 ASN   300      98.491  61.911  87.356  1.00  0.00           H  
ATOM   4691 HD22 ASN   300      99.375  61.706  88.921  1.00  0.00           H  
ATOM   4692  N   ILE   301      94.856  60.749  93.116  1.00  0.00           N  
ATOM   4693  CA  ILE   301      94.750  60.257  94.423  1.00  0.00           C  
ATOM   4694  C   ILE   301      93.845  59.039  94.502  1.00  0.00           C  
ATOM   4695  O   ILE   301      94.029  58.104  95.216  1.00  0.00           O  
ATOM   4696  CB  ILE   301      94.179  61.387  95.392  1.00  0.00           C  
ATOM   4697  CG1 ILE   301      94.120  60.907  96.830  1.00  0.00           C  
ATOM   4698  CG2 ILE   301      92.851  62.037  94.953  1.00  0.00           C  
ATOM   4699  CD1 ILE   301      95.389  60.369  97.374  1.00  0.00           C  
ATOM   4700  H   ILE   301      94.156  61.377  92.747  1.00  0.00           H  
ATOM   4701  HA  ILE   301      95.722  59.894  94.758  1.00  0.00           H  
ATOM   4702  HB  ILE   301      95.005  62.097  95.431  1.00  0.00           H  
ATOM   4703 HG12 ILE   301      93.815  61.685  97.529  1.00  0.00           H  
ATOM   4704 HG13 ILE   301      93.363  60.123  96.803  1.00  0.00           H  
ATOM   4705 HG21 ILE   301      92.878  62.625  94.036  1.00  0.00           H  
ATOM   4706 HG22 ILE   301      92.094  61.253  94.911  1.00  0.00           H  
ATOM   4707 HG23 ILE   301      92.564  62.795  95.682  1.00  0.00           H  
ATOM   4708 HD11 ILE   301      95.776  59.394  97.079  1.00  0.00           H  
ATOM   4709 HD12 ILE   301      96.197  61.069  97.162  1.00  0.00           H  
ATOM   4710 HD13 ILE   301      95.288  60.178  98.442  1.00  0.00           H  
ATOM   4711  N   LEU   302      92.785  59.029  93.675  1.00  0.00           N  
ATOM   4712  CA  LEU   302      91.873  57.933  93.764  1.00  0.00           C  
ATOM   4713  C   LEU   302      92.491  56.611  93.186  1.00  0.00           C  
ATOM   4714  O   LEU   302      93.093  56.735  92.082  1.00  0.00           O  
ATOM   4715  CB  LEU   302      90.569  58.223  92.944  1.00  0.00           C  
ATOM   4716  CG  LEU   302      89.944  59.589  93.344  1.00  0.00           C  
ATOM   4717  CD1 LEU   302      88.801  60.014  92.488  1.00  0.00           C  
ATOM   4718  CD2 LEU   302      89.484  59.529  94.862  1.00  0.00           C  
ATOM   4719  H   LEU   302      92.780  59.572  92.823  1.00  0.00           H  
ATOM   4720  HA  LEU   302      91.558  57.795  94.798  1.00  0.00           H  
ATOM   4721  HB2 LEU   302      90.808  58.208  91.881  1.00  0.00           H  
ATOM   4722  HB3 LEU   302      89.940  57.388  93.253  1.00  0.00           H  
ATOM   4723  HG  LEU   302      90.711  60.359  93.259  1.00  0.00           H  
ATOM   4724 HD11 LEU   302      88.366  60.938  92.868  1.00  0.00           H  
ATOM   4725 HD12 LEU   302      89.092  60.133  91.444  1.00  0.00           H  
ATOM   4726 HD13 LEU   302      88.004  59.281  92.611  1.00  0.00           H  
ATOM   4727 HD21 LEU   302      88.952  60.461  95.056  1.00  0.00           H  
ATOM   4728 HD22 LEU   302      88.857  58.637  94.859  1.00  0.00           H  
ATOM   4729 HD23 LEU   302      90.401  59.441  95.444  1.00  0.00           H  
ATOM   4730  N   PRO   303      92.257  55.437  93.793  1.00  0.00           N  
ATOM   4731  CA  PRO   303      92.943  54.198  93.299  1.00  0.00           C  
ATOM   4732  C   PRO   303      92.686  53.834  91.781  1.00  0.00           C  
ATOM   4733  O   PRO   303      91.575  54.143  91.300  1.00  0.00           O  
ATOM   4734  CB  PRO   303      92.462  53.083  94.223  1.00  0.00           C  
ATOM   4735  CG  PRO   303      92.236  53.896  95.575  1.00  0.00           C  
ATOM   4736  CD  PRO   303      91.683  55.214  95.093  1.00  0.00           C  
ATOM   4737  HA  PRO   303      94.016  54.284  93.469  1.00  0.00           H  
ATOM   4738  HB2 PRO   303      91.519  52.659  93.877  1.00  0.00           H  
ATOM   4739  HB3 PRO   303      93.269  52.351  94.224  1.00  0.00           H  
ATOM   4740  HG2 PRO   303      91.670  53.251  96.248  1.00  0.00           H  
ATOM   4741  HG3 PRO   303      93.211  54.115  96.012  1.00  0.00           H  
ATOM   4742  HD2 PRO   303      90.594  55.176  95.093  1.00  0.00           H  
ATOM   4743  HD3 PRO   303      91.981  55.990  95.798  1.00  0.00           H  
ATOM   4744  N   PRO   304      93.690  53.370  91.066  1.00  0.00           N  
ATOM   4745  CA  PRO   304      93.559  52.870  89.679  1.00  0.00           C  
ATOM   4746  C   PRO   304      92.962  51.423  89.671  1.00  0.00           C  
ATOM   4747  O   PRO   304      93.211  50.633  90.645  1.00  0.00           O  
ATOM   4748  CB  PRO   304      94.911  52.983  88.983  1.00  0.00           C  
ATOM   4749  CG  PRO   304      95.925  53.018  90.140  1.00  0.00           C  
ATOM   4750  CD  PRO   304      95.169  53.537  91.339  1.00  0.00           C  
ATOM   4751  HA  PRO   304      92.934  53.570  89.123  1.00  0.00           H  
ATOM   4752  HB2 PRO   304      95.060  52.099  88.363  1.00  0.00           H  
ATOM   4753  HB3 PRO   304      95.084  53.929  88.469  1.00  0.00           H  
ATOM   4754  HG2 PRO   304      96.268  51.989  90.247  1.00  0.00           H  
ATOM   4755  HG3 PRO   304      96.768  53.657  89.878  1.00  0.00           H  
ATOM   4756  HD2 PRO   304      95.589  52.999  92.189  1.00  0.00           H  
ATOM   4757  HD3 PRO   304      95.351  54.603  91.478  1.00  0.00           H  
ATOM   4758  N   VAL   305      92.299  51.101  88.527  1.00  0.00           N  
ATOM   4759  CA  VAL   305      91.803  49.759  88.262  1.00  0.00           C  
ATOM   4760  C   VAL   305      92.250  49.156  86.957  1.00  0.00           C  
ATOM   4761  O   VAL   305      92.639  47.987  86.941  1.00  0.00           O  
ATOM   4762  CB  VAL   305      90.232  49.683  88.493  1.00  0.00           C  
ATOM   4763  CG1 VAL   305      89.972  50.096  89.890  1.00  0.00           C  
ATOM   4764  CG2 VAL   305      89.422  50.533  87.547  1.00  0.00           C  
ATOM   4765  H   VAL   305      92.036  51.791  87.838  1.00  0.00           H  
ATOM   4766  HA  VAL   305      92.209  49.049  88.981  1.00  0.00           H  
ATOM   4767  HB  VAL   305      89.964  48.633  88.373  1.00  0.00           H  
ATOM   4768 HG11 VAL   305      90.504  49.580  90.690  1.00  0.00           H  
ATOM   4769 HG12 VAL   305      90.221  51.152  89.992  1.00  0.00           H  
ATOM   4770 HG13 VAL   305      88.912  49.998  90.126  1.00  0.00           H  
ATOM   4771 HG21 VAL   305      88.408  50.500  87.945  1.00  0.00           H  
ATOM   4772 HG22 VAL   305      89.776  51.563  87.512  1.00  0.00           H  
ATOM   4773 HG23 VAL   305      89.380  50.116  86.541  1.00  0.00           H  
ATOM   4774  N   SER   306      92.292  49.907  85.903  1.00  0.00           N  
ATOM   4775  CA  SER   306      92.825  49.381  84.616  1.00  0.00           C  
ATOM   4776  C   SER   306      93.569  50.463  83.846  1.00  0.00           C  
ATOM   4777  O   SER   306      93.274  51.657  84.047  1.00  0.00           O  
ATOM   4778  CB  SER   306      91.690  48.767  83.853  1.00  0.00           C  
ATOM   4779  OG  SER   306      92.183  47.817  82.927  1.00  0.00           O  
ATOM   4780  H   SER   306      92.039  50.876  86.036  1.00  0.00           H  
ATOM   4781  HA  SER   306      93.571  48.608  84.802  1.00  0.00           H  
ATOM   4782  HB2 SER   306      91.114  48.257  84.625  1.00  0.00           H  
ATOM   4783  HB3 SER   306      91.109  49.506  83.302  1.00  0.00           H  
ATOM   4784  HG  SER   306      92.892  47.304  83.323  1.00  0.00           H  
ATOM   4785  N   VAL   307      94.420  50.086  82.892  1.00  0.00           N  
ATOM   4786  CA  VAL   307      95.236  50.859  81.957  1.00  0.00           C  
ATOM   4787  C   VAL   307      94.851  50.348  80.542  1.00  0.00           C  
ATOM   4788  O   VAL   307      95.152  49.206  80.267  1.00  0.00           O  
ATOM   4789  CB  VAL   307      96.765  50.692  82.248  1.00  0.00           C  
ATOM   4790  CG1 VAL   307      97.871  51.280  81.437  1.00  0.00           C  
ATOM   4791  CG2 VAL   307      97.083  50.869  83.775  1.00  0.00           C  
ATOM   4792  H   VAL   307      94.547  49.084  82.909  1.00  0.00           H  
ATOM   4793  HA  VAL   307      95.076  51.936  81.997  1.00  0.00           H  
ATOM   4794  HB  VAL   307      96.997  49.640  82.084  1.00  0.00           H  
ATOM   4795 HG11 VAL   307      97.664  51.100  80.382  1.00  0.00           H  
ATOM   4796 HG12 VAL   307      98.003  52.354  81.566  1.00  0.00           H  
ATOM   4797 HG13 VAL   307      98.783  50.702  81.585  1.00  0.00           H  
ATOM   4798 HG21 VAL   307      96.713  50.105  84.459  1.00  0.00           H  
ATOM   4799 HG22 VAL   307      98.143  51.080  83.921  1.00  0.00           H  
ATOM   4800 HG23 VAL   307      96.566  51.800  84.010  1.00  0.00           H  
ATOM   4801  N   PHE   308      94.479  51.251  79.560  1.00  0.00           N  
ATOM   4802  CA  PHE   308      94.589  50.926  78.088  1.00  0.00           C  
ATOM   4803  C   PHE   308      95.991  51.378  77.652  1.00  0.00           C  
ATOM   4804  O   PHE   308      96.676  52.176  78.285  1.00  0.00           O  
ATOM   4805  CB  PHE   308      93.372  51.585  77.300  1.00  0.00           C  
ATOM   4806  CG  PHE   308      92.092  50.928  77.680  1.00  0.00           C  
ATOM   4807  CD1 PHE   308      91.219  51.429  78.698  1.00  0.00           C  
ATOM   4808  CD2 PHE   308      91.641  49.774  76.934  1.00  0.00           C  
ATOM   4809  CE1 PHE   308      90.000  50.728  79.024  1.00  0.00           C  
ATOM   4810  CE2 PHE   308      90.449  49.165  77.288  1.00  0.00           C  
ATOM   4811  CZ  PHE   308      89.647  49.675  78.287  1.00  0.00           C  
ATOM   4812  H   PHE   308      94.268  52.205  79.814  1.00  0.00           H  
ATOM   4813  HA  PHE   308      94.501  49.851  77.928  1.00  0.00           H  
ATOM   4814  HB2 PHE   308      93.486  52.648  77.514  1.00  0.00           H  
ATOM   4815  HB3 PHE   308      93.439  51.349  76.238  1.00  0.00           H  
ATOM   4816  HD1 PHE   308      91.586  52.303  79.216  1.00  0.00           H  
ATOM   4817  HD2 PHE   308      92.190  49.387  76.088  1.00  0.00           H  
ATOM   4818  HE1 PHE   308      89.422  51.075  79.867  1.00  0.00           H  
ATOM   4819  HE2 PHE   308      90.196  48.262  76.752  1.00  0.00           H  
ATOM   4820  HZ  PHE   308      88.847  49.063  78.676  1.00  0.00           H  
ATOM   4821  N   VAL   309      96.468  50.701  76.681  1.00  0.00           N  
ATOM   4822  CA  VAL   309      97.820  50.769  76.158  1.00  0.00           C  
ATOM   4823  C   VAL   309      97.907  50.355  74.660  1.00  0.00           C  
ATOM   4824  O   VAL   309      97.757  49.180  74.238  1.00  0.00           O  
ATOM   4825  CB  VAL   309      98.841  49.904  77.012  1.00  0.00           C  
ATOM   4826  CG1 VAL   309      98.479  48.390  77.216  1.00  0.00           C  
ATOM   4827  CG2 VAL   309     100.304  50.130  76.689  1.00  0.00           C  
ATOM   4828  H   VAL   309      95.915  49.941  76.313  1.00  0.00           H  
ATOM   4829  HA  VAL   309      98.063  51.827  76.054  1.00  0.00           H  
ATOM   4830  HB  VAL   309      98.691  50.332  78.003  1.00  0.00           H  
ATOM   4831 HG11 VAL   309      97.429  48.245  77.470  1.00  0.00           H  
ATOM   4832 HG12 VAL   309      98.858  47.844  76.352  1.00  0.00           H  
ATOM   4833 HG13 VAL   309      99.090  47.922  77.988  1.00  0.00           H  
ATOM   4834 HG21 VAL   309     100.510  51.195  76.803  1.00  0.00           H  
ATOM   4835 HG22 VAL   309     100.851  49.610  77.475  1.00  0.00           H  
ATOM   4836 HG23 VAL   309     100.578  49.717  75.718  1.00  0.00           H  
ATOM   4837  N   CYS   310      98.275  51.319  73.842  1.00  0.00           N  
ATOM   4838  CA  CYS   310      98.462  51.103  72.432  1.00  0.00           C  
ATOM   4839  C   CYS   310      99.874  50.498  72.140  1.00  0.00           C  
ATOM   4840  O   CYS   310     100.870  51.279  72.247  1.00  0.00           O  
ATOM   4841  CB  CYS   310      98.341  52.518  71.763  1.00  0.00           C  
ATOM   4842  SG  CYS   310      96.604  52.843  71.445  1.00  0.00           S  
ATOM   4843  H   CYS   310      98.293  52.228  74.280  1.00  0.00           H  
ATOM   4844  HA  CYS   310      97.715  50.405  72.055  1.00  0.00           H  
ATOM   4845  HB2 CYS   310      98.859  53.275  72.351  1.00  0.00           H  
ATOM   4846  HB3 CYS   310      98.896  52.517  70.825  1.00  0.00           H  
ATOM   4847  HG  CYS   310      96.602  54.131  71.089  1.00  0.00           H  
ATOM   4848  N   CYS   311     100.063  49.294  71.638  1.00  0.00           N  
ATOM   4849  CA  CYS   311     101.311  48.651  71.320  1.00  0.00           C  
ATOM   4850  C   CYS   311     101.320  48.181  69.876  1.00  0.00           C  
ATOM   4851  O   CYS   311     100.287  47.855  69.268  1.00  0.00           O  
ATOM   4852  CB  CYS   311     101.724  47.477  72.190  1.00  0.00           C  
ATOM   4853  SG  CYS   311     102.128  47.860  73.933  1.00  0.00           S  
ATOM   4854  H   CYS   311      99.253  48.703  71.517  1.00  0.00           H  
ATOM   4855  HA  CYS   311     102.157  49.326  71.453  1.00  0.00           H  
ATOM   4856  HB2 CYS   311     100.908  46.760  72.280  1.00  0.00           H  
ATOM   4857  HB3 CYS   311     102.623  46.995  71.807  1.00  0.00           H  
ATOM   4858  HG  CYS   311     103.442  47.827  73.691  1.00  0.00           H  
ATOM   4859  N   MET   312     102.491  48.125  69.146  1.00  0.00           N  
ATOM   4860  CA  MET   312     103.855  48.249  69.521  1.00  0.00           C  
ATOM   4861  C   MET   312     104.697  49.231  68.634  1.00  0.00           C  
ATOM   4862  O   MET   312     104.332  49.299  67.469  1.00  0.00           O  
ATOM   4863  CB  MET   312     104.502  46.855  69.607  1.00  0.00           C  
ATOM   4864  CG  MET   312     105.881  46.829  70.327  1.00  0.00           C  
ATOM   4865  SD  MET   312     105.615  46.940  72.123  1.00  0.00           S  
ATOM   4866  CE  MET   312     104.932  45.281  72.507  1.00  0.00           C  
ATOM   4867  H   MET   312     102.392  48.056  68.144  1.00  0.00           H  
ATOM   4868  HA  MET   312     103.864  48.659  70.531  1.00  0.00           H  
ATOM   4869  HB2 MET   312     103.803  46.238  70.171  1.00  0.00           H  
ATOM   4870  HB3 MET   312     104.641  46.450  68.605  1.00  0.00           H  
ATOM   4871  HG2 MET   312     106.411  45.929  70.014  1.00  0.00           H  
ATOM   4872  HG3 MET   312     106.395  47.720  69.969  1.00  0.00           H  
ATOM   4873  HE1 MET   312     104.771  45.260  73.584  1.00  0.00           H  
ATOM   4874  HE2 MET   312     103.953  45.226  72.032  1.00  0.00           H  
ATOM   4875  HE3 MET   312     105.656  44.505  72.256  1.00  0.00           H  
ATOM   4876  N   LYS   313     105.731  49.868  69.150  1.00  0.00           N  
ATOM   4877  CA  LYS   313     106.751  50.606  68.345  1.00  0.00           C  
ATOM   4878  C   LYS   313     107.489  49.707  67.345  1.00  0.00           C  
ATOM   4879  O   LYS   313     107.715  48.497  67.620  1.00  0.00           O  
ATOM   4880  CB  LYS   313     107.705  51.491  69.186  1.00  0.00           C  
ATOM   4881  CG  LYS   313     108.780  50.647  70.064  1.00  0.00           C  
ATOM   4882  CD  LYS   313     109.521  51.667  70.966  1.00  0.00           C  
ATOM   4883  CE  LYS   313     110.690  51.005  71.548  1.00  0.00           C  
ATOM   4884  NZ  LYS   313     111.751  51.897  72.198  1.00  0.00           N1+
ATOM   4885  H   LYS   313     105.937  49.714  70.127  1.00  0.00           H  
ATOM   4886  HA  LYS   313     106.220  51.303  67.696  1.00  0.00           H  
ATOM   4887  HB2 LYS   313     108.401  52.130  68.643  1.00  0.00           H  
ATOM   4888  HB3 LYS   313     107.141  52.159  69.837  1.00  0.00           H  
ATOM   4889  HG2 LYS   313     108.355  49.911  70.747  1.00  0.00           H  
ATOM   4890  HG3 LYS   313     109.428  50.164  69.333  1.00  0.00           H  
ATOM   4891  HD2 LYS   313     109.905  52.474  70.343  1.00  0.00           H  
ATOM   4892  HD3 LYS   313     108.831  52.118  71.679  1.00  0.00           H  
ATOM   4893  HE2 LYS   313     110.296  50.228  72.202  1.00  0.00           H  
ATOM   4894  HE3 LYS   313     111.134  50.457  70.716  1.00  0.00           H  
ATOM   4895  HZ1 LYS   313     111.422  52.406  73.006  1.00  0.00           H  
ATOM   4896  HZ2 LYS   313     112.629  51.483  72.477  1.00  0.00           H  
ATOM   4897  HZ3 LYS   313     111.780  52.594  71.467  1.00  0.00           H  
ATOM   4898  N   ASP   314     107.945  50.178  66.197  1.00  0.00           N  
ATOM   4899  CA  ASP   314     107.904  51.535  65.529  1.00  0.00           C  
ATOM   4900  C   ASP   314     106.505  51.995  65.158  1.00  0.00           C  
ATOM   4901  O   ASP   314     106.370  53.274  65.206  1.00  0.00           O  
ATOM   4902  CB  ASP   314     108.832  51.484  64.205  1.00  0.00           C  
ATOM   4903  CG  ASP   314     108.764  50.285  63.342  1.00  0.00           C  
ATOM   4904  OD1 ASP   314     108.133  50.412  62.232  1.00  0.00           O  
ATOM   4905  OD2 ASP   314     109.553  49.272  63.517  1.00  0.00           O1-
ATOM   4906  OXT ASP   314     105.598  51.282  64.799  1.00  0.00           O1-
ATOM   4907  H   ASP   314     108.568  49.511  65.764  1.00  0.00           H  
ATOM   4908  HA  ASP   314     108.347  52.219  66.253  1.00  0.00           H  
ATOM   4909  HB2 ASP   314     108.732  52.434  63.680  1.00  0.00           H  
ATOM   4910  HB3 ASP   314     109.843  51.500  64.612  1.00  0.00           H  
ATOM   4911  N   THR   315     101.820  47.220  91.225  1.00  0.00           N  
ATOM   4912  CA  THR   315     100.491  47.496  90.674  1.00  0.00           C  
ATOM   4913  C   THR   315      99.782  46.240  90.233  1.00  0.00           C  
ATOM   4914  O   THR   315     100.289  45.398  89.438  1.00  0.00           O  
ATOM   4915  CB  THR   315     100.635  48.474  89.484  1.00  0.00           C  
ATOM   4916  CG2 THR   315     101.809  48.137  88.566  1.00  0.00           C  
ATOM   4917  OG1 THR   315      99.528  48.383  88.740  1.00  0.00           O  
ATOM   4918  HA  THR   315      99.901  47.973  91.456  1.00  0.00           H  
ATOM   4919  HB  THR   315     100.553  49.529  89.744  1.00  0.00           H  
ATOM   4920  HG1 THR   315      98.881  48.986  89.114  1.00  0.00           H  
ATOM   4921 HG21 THR   315     101.622  47.182  88.075  1.00  0.00           H  
ATOM   4922 HG22 THR   315     101.977  49.020  87.948  1.00  0.00           H  
ATOM   4923 HG23 THR   315     102.755  48.234  89.098  1.00  0.00           H  
ATOM   4924  H1  THR   315     101.719  46.499  91.924  1.00  0.00           H  
ATOM   4925  H2  THR   315     102.152  48.035  91.720  1.00  0.00           H  
ATOM   4926  H3  THR   315     102.573  46.993  90.591  1.00  0.00           H  
ATOM   4927  N   ASN   316      98.612  46.108  90.786  1.00  0.00           N  
ATOM   4928  CA  ASN   316      97.658  44.959  90.467  1.00  0.00           C  
ATOM   4929  C   ASN   316      96.673  45.262  89.412  1.00  0.00           C  
ATOM   4930  O   ASN   316      95.846  44.443  88.972  1.00  0.00           O  
ATOM   4931  CB  ASN   316      96.799  44.666  91.754  1.00  0.00           C  
ATOM   4932  CG  ASN   316      97.686  44.427  92.975  1.00  0.00           C  
ATOM   4933  ND2 ASN   316      97.451  45.094  94.066  1.00  0.00           N  
ATOM   4934  OD1 ASN   316      98.669  43.785  92.889  1.00  0.00           O  
ATOM   4935  H   ASN   316      98.211  46.824  91.374  1.00  0.00           H  
ATOM   4936  HA  ASN   316      98.119  44.057  90.063  1.00  0.00           H  
ATOM   4937  HB2 ASN   316      96.103  45.486  91.934  1.00  0.00           H  
ATOM   4938  HB3 ASN   316      96.128  43.809  91.699  1.00  0.00           H
[truncated: 1,314,825 more chars]
