# Supplementary material for: Molecular Mechanism of Protein Arginine Deiminase 2: A Study Involving Multiple Microsecond Long Molecular Dynamics Simulations
Source: Biochemistry. 2022 Jun 23;61(13):1286–97. doi: 10.1021/acs.biochem.2c00158 (PMC9260958; doi:10.1021/acs.biochem.2c00158)
Supplement: Supplementary file 2 — bi2c00158_si_002.zip [file bi2c00158_si_002.zip › closest/ps2-04-100w-last-frame.pdb]

ATOM      1  N   ARG     1      50.737  51.481  75.207  1.00  0.00           N  
ATOM      2  CA  ARG     1      51.547  51.192  74.024  1.00  0.00           C  
ATOM      3  C   ARG     1      50.695  50.379  73.088  1.00  0.00           C  
ATOM      4  O   ARG     1      50.014  49.549  73.598  1.00  0.00           O  
ATOM      5  CB  ARG     1      52.935  50.556  74.408  1.00  0.00           C  
ATOM      6  CG  ARG     1      52.768  49.333  75.348  1.00  0.00           C  
ATOM      7  CD  ARG     1      54.136  49.070  75.959  1.00  0.00           C  
ATOM      8  NE  ARG     1      54.277  47.858  76.734  1.00  0.00           N  
ATOM      9  CZ  ARG     1      55.334  47.199  77.089  1.00  0.00           C  
ATOM     10  NH1 ARG     1      56.525  47.734  77.063  1.00  0.00           N1+
ATOM     11  NH2 ARG     1      55.316  46.056  77.699  1.00  0.00           N  
ATOM     12  HA  ARG     1      51.736  52.160  73.560  1.00  0.00           H  
ATOM     13  HB2 ARG     1      53.338  50.188  73.465  1.00  0.00           H  
ATOM     14  HB3 ARG     1      53.625  51.222  74.927  1.00  0.00           H  
ATOM     15  HG2 ARG     1      52.088  49.491  76.185  1.00  0.00           H  
ATOM     16  HG3 ARG     1      52.454  48.495  74.725  1.00  0.00           H  
ATOM     17  HD2 ARG     1      54.838  49.008  75.128  1.00  0.00           H  
ATOM     18  HD3 ARG     1      54.478  49.973  76.466  1.00  0.00           H  
ATOM     19  HE  ARG     1      53.397  47.404  76.932  1.00  0.00           H  
ATOM     20 HH11 ARG     1      56.707  48.672  76.735  1.00  0.00           H  
ATOM     21 HH12 ARG     1      57.264  47.156  77.437  1.00  0.00           H  
ATOM     22 HH21 ARG     1      54.457  45.538  77.576  1.00  0.00           H  
ATOM     23 HH22 ARG     1      56.173  45.589  77.957  1.00  0.00           H  
ATOM     24  H1  ARG     1      50.072  52.208  74.984  1.00  0.00           H  
ATOM     25  H2  ARG     1      51.383  51.797  75.917  1.00  0.00           H  
ATOM     26  H3  ARG     1      50.187  50.688  75.504  1.00  0.00           H  
ATOM     27  N   GLU     2      50.594  50.691  71.718  1.00  0.00           N  
ATOM     28  CA  GLU     2      49.526  50.377  70.798  1.00  0.00           C  
ATOM     29  C   GLU     2      49.821  50.541  69.307  1.00  0.00           C  
ATOM     30  O   GLU     2      50.591  51.431  68.929  1.00  0.00           O  
ATOM     31  CB  GLU     2      48.314  51.270  71.075  1.00  0.00           C  
ATOM     32  CG  GLU     2      48.539  52.814  71.096  1.00  0.00           C  
ATOM     33  CD  GLU     2      49.276  53.208  72.383  1.00  0.00           C  
ATOM     34  OE1 GLU     2      50.292  53.939  72.366  1.00  0.00           O  
ATOM     35  OE2 GLU     2      48.891  52.731  73.479  1.00  0.00           O1-
ATOM     36  H   GLU     2      51.247  51.363  71.342  1.00  0.00           H  
ATOM     37  HA  GLU     2      49.168  49.357  70.943  1.00  0.00           H  
ATOM     38  HB2 GLU     2      47.621  51.083  70.254  1.00  0.00           H  
ATOM     39  HB3 GLU     2      47.669  51.092  71.936  1.00  0.00           H  
ATOM     40  HG2 GLU     2      48.907  53.217  70.153  1.00  0.00           H  
ATOM     41  HG3 GLU     2      47.585  53.340  71.143  1.00  0.00           H  
ATOM     42  N   ARG     3      49.273  49.625  68.563  1.00  0.00           N  
ATOM     43  CA  ARG     3      49.567  49.499  67.101  1.00  0.00           C  
ATOM     44  C   ARG     3      48.263  49.407  66.302  1.00  0.00           C  
ATOM     45  O   ARG     3      47.454  48.563  66.527  1.00  0.00           O  
ATOM     46  CB  ARG     3      50.592  48.477  66.797  1.00  0.00           C  
ATOM     47  CG  ARG     3      51.074  48.581  65.318  1.00  0.00           C  
ATOM     48  CD  ARG     3      52.167  47.581  64.953  1.00  0.00           C  
ATOM     49  NE  ARG     3      52.409  47.818  63.535  1.00  0.00           N  
ATOM     50  CZ  ARG     3      53.349  47.120  62.804  1.00  0.00           C  
ATOM     51  NH1 ARG     3      53.884  46.081  63.193  1.00  0.00           N1+
ATOM     52  NH2 ARG     3      53.647  47.517  61.620  1.00  0.00           N  
ATOM     53  H   ARG     3      48.684  48.943  69.019  1.00  0.00           H  
ATOM     54  HA  ARG     3      49.966  50.483  66.853  1.00  0.00           H  
ATOM     55  HB2 ARG     3      51.489  48.462  67.416  1.00  0.00           H  
ATOM     56  HB3 ARG     3      50.245  47.474  67.043  1.00  0.00           H  
ATOM     57  HG2 ARG     3      50.300  48.514  64.554  1.00  0.00           H  
ATOM     58  HG3 ARG     3      51.602  49.514  65.123  1.00  0.00           H  
ATOM     59  HD2 ARG     3      53.043  47.776  65.571  1.00  0.00           H  
ATOM     60  HD3 ARG     3      51.783  46.567  65.062  1.00  0.00           H  
ATOM     61  HE  ARG     3      51.982  48.603  63.064  1.00  0.00           H  
ATOM     62 HH11 ARG     3      53.577  45.596  64.024  1.00  0.00           H  
ATOM     63 HH12 ARG     3      54.427  45.527  62.546  1.00  0.00           H  
ATOM     64 HH21 ARG     3      53.452  48.433  61.241  1.00  0.00           H  
ATOM     65 HH22 ARG     3      54.327  46.934  61.154  1.00  0.00           H  
ATOM     66  N   THR     4      48.142  50.115  65.185  1.00  0.00           N  
ATOM     67  CA  THR     4      47.238  49.829  64.048  1.00  0.00           C  
ATOM     68  C   THR     4      47.819  48.713  63.265  1.00  0.00           C  
ATOM     69  O   THR     4      48.875  48.816  62.593  1.00  0.00           O  
ATOM     70  CB  THR     4      46.974  51.043  63.095  1.00  0.00           C  
ATOM     71  CG2 THR     4      46.059  50.722  61.920  1.00  0.00           C  
ATOM     72  OG1 THR     4      46.369  52.210  63.761  1.00  0.00           O  
ATOM     73  H   THR     4      48.759  50.900  65.031  1.00  0.00           H  
ATOM     74  HA  THR     4      46.265  49.479  64.391  1.00  0.00           H  
ATOM     75  HB  THR     4      47.930  51.325  62.652  1.00  0.00           H  
ATOM     76  HG1 THR     4      47.130  52.602  64.195  1.00  0.00           H  
ATOM     77 HG21 THR     4      45.687  51.611  61.410  1.00  0.00           H  
ATOM     78 HG22 THR     4      46.664  50.159  61.209  1.00  0.00           H  
ATOM     79 HG23 THR     4      45.250  50.057  62.222  1.00  0.00           H  
ATOM     80  N   VAL     5      47.141  47.575  63.222  1.00  0.00           N  
ATOM     81  CA  VAL     5      47.522  46.277  62.575  1.00  0.00           C  
ATOM     82  C   VAL     5      46.332  45.773  61.610  1.00  0.00           C  
ATOM     83  O   VAL     5      45.226  46.246  61.814  1.00  0.00           O  
ATOM     84  CB  VAL     5      47.924  45.257  63.659  1.00  0.00           C  
ATOM     85  CG1 VAL     5      48.163  43.795  63.090  1.00  0.00           C  
ATOM     86  CG2 VAL     5      49.148  45.810  64.423  1.00  0.00           C  
ATOM     87  H   VAL     5      46.208  47.603  63.610  1.00  0.00           H  
ATOM     88  HA  VAL     5      48.390  46.483  61.949  1.00  0.00           H  
ATOM     89  HB  VAL     5      47.090  45.093  64.341  1.00  0.00           H  
ATOM     90 HG11 VAL     5      48.978  43.851  62.369  1.00  0.00           H  
ATOM     91 HG12 VAL     5      48.374  43.118  63.918  1.00  0.00           H  
ATOM     92 HG13 VAL     5      47.237  43.438  62.639  1.00  0.00           H  
ATOM     93 HG21 VAL     5      49.589  45.095  65.118  1.00  0.00           H  
ATOM     94 HG22 VAL     5      50.002  46.095  63.810  1.00  0.00           H  
ATOM     95 HG23 VAL     5      48.775  46.604  65.070  1.00  0.00           H  
ATOM     96  N   ARG     6      46.621  44.984  60.649  1.00  0.00           N  
ATOM     97  CA  ARG     6      45.583  44.450  59.819  1.00  0.00           C  
ATOM     98  C   ARG     6      45.926  42.954  59.402  1.00  0.00           C  
ATOM     99  O   ARG     6      47.081  42.601  59.162  1.00  0.00           O  
ATOM    100  CB  ARG     6      45.448  45.234  58.447  1.00  0.00           C  
ATOM    101  CG  ARG     6      45.381  46.748  58.582  1.00  0.00           C  
ATOM    102  CD  ARG     6      44.836  47.561  57.357  1.00  0.00           C  
ATOM    103  NE  ARG     6      44.857  49.009  57.490  1.00  0.00           N  
ATOM    104  CZ  ARG     6      43.803  49.756  57.815  1.00  0.00           C  
ATOM    105  NH1 ARG     6      42.548  49.358  57.781  1.00  0.00           N1+
ATOM    106  NH2 ARG     6      44.111  50.942  58.151  1.00  0.00           N  
ATOM    107  H   ARG     6      47.600  44.903  60.413  1.00  0.00           H  
ATOM    108  HA  ARG     6      44.639  44.509  60.361  1.00  0.00           H  
ATOM    109  HB2 ARG     6      46.330  45.118  57.817  1.00  0.00           H  
ATOM    110  HB3 ARG     6      44.524  44.899  57.976  1.00  0.00           H  
ATOM    111  HG2 ARG     6      44.693  46.944  59.404  1.00  0.00           H  
ATOM    112  HG3 ARG     6      46.382  47.123  58.795  1.00  0.00           H  
ATOM    113  HD2 ARG     6      45.450  47.281  56.502  1.00  0.00           H  
ATOM    114  HD3 ARG     6      43.842  47.301  56.992  1.00  0.00           H  
ATOM    115  HE  ARG     6      45.692  49.476  57.814  1.00  0.00           H  
ATOM    116 HH11 ARG     6      42.304  48.569  57.201  1.00  0.00           H  
ATOM    117 HH12 ARG     6      41.851  50.046  58.028  1.00  0.00           H  
ATOM    118 HH21 ARG     6      45.075  51.241  58.113  1.00  0.00           H  
ATOM    119 HH22 ARG     6      43.358  51.601  58.292  1.00  0.00           H  
ATOM    120  N   LEU     7      44.827  42.217  59.209  1.00  0.00           N  
ATOM    121  CA  LEU     7      44.877  41.017  58.369  1.00  0.00           C  
ATOM    122  C   LEU     7      45.141  41.506  56.906  1.00  0.00           C  
ATOM    123  O   LEU     7      45.006  42.676  56.645  1.00  0.00           O  
ATOM    124  CB  LEU     7      43.507  40.254  58.487  1.00  0.00           C  
ATOM    125  CG  LEU     7      43.227  39.680  59.845  1.00  0.00           C  
ATOM    126  CD1 LEU     7      42.077  38.649  59.643  1.00  0.00           C  
ATOM    127  CD2 LEU     7      44.460  38.981  60.440  1.00  0.00           C  
ATOM    128  H   LEU     7      43.971  42.638  59.543  1.00  0.00           H  
ATOM    129  HA  LEU     7      45.749  40.393  58.563  1.00  0.00           H  
ATOM    130  HB2 LEU     7      42.738  40.954  58.160  1.00  0.00           H  
ATOM    131  HB3 LEU     7      43.485  39.456  57.745  1.00  0.00           H  
ATOM    132  HG  LEU     7      42.827  40.433  60.525  1.00  0.00           H  
ATOM    133 HD11 LEU     7      42.428  37.750  59.137  1.00  0.00           H  
ATOM    134 HD12 LEU     7      41.735  38.358  60.636  1.00  0.00           H  
ATOM    135 HD13 LEU     7      41.281  39.175  59.116  1.00  0.00           H  
ATOM    136 HD21 LEU     7      44.199  38.501  61.384  1.00  0.00           H  
ATOM    137 HD22 LEU     7      44.830  38.176  59.805  1.00  0.00           H  
ATOM    138 HD23 LEU     7      45.256  39.717  60.550  1.00  0.00           H  
ATOM    139  N   GLN     8      45.538  40.634  55.946  1.00  0.00           N  
ATOM    140  CA  GLN     8      45.780  41.013  54.603  1.00  0.00           C  
ATOM    141  C   GLN     8      44.960  40.175  53.567  1.00  0.00           C  
ATOM    142  O   GLN     8      45.038  38.961  53.439  1.00  0.00           O  
ATOM    143  CB  GLN     8      47.234  41.162  54.180  1.00  0.00           C  
ATOM    144  CG  GLN     8      47.629  41.462  52.723  1.00  0.00           C  
ATOM    145  CD  GLN     8      49.022  40.996  52.332  1.00  0.00           C  
ATOM    146  NE2 GLN     8      49.336  40.698  51.059  1.00  0.00           N  
ATOM    147  OE1 GLN     8      49.810  40.757  53.213  1.00  0.00           O  
ATOM    148  H   GLN     8      45.668  39.700  56.308  1.00  0.00           H  
ATOM    149  HA  GLN     8      45.378  42.008  54.414  1.00  0.00           H  
ATOM    150  HB2 GLN     8      47.640  41.967  54.792  1.00  0.00           H  
ATOM    151  HB3 GLN     8      47.761  40.278  54.541  1.00  0.00           H  
ATOM    152  HG2 GLN     8      46.984  40.928  52.024  1.00  0.00           H  
ATOM    153  HG3 GLN     8      47.486  42.509  52.458  1.00  0.00           H  
ATOM    154 HE21 GLN     8      50.329  40.695  50.873  1.00  0.00           H  
ATOM    155 HE22 GLN     8      48.691  40.951  50.324  1.00  0.00           H  
ATOM    156  N   TYR     9      44.291  40.796  52.574  1.00  0.00           N  
ATOM    157  CA  TYR     9      43.493  40.101  51.538  1.00  0.00           C  
ATOM    158  C   TYR     9      44.226  39.095  50.630  1.00  0.00           C  
ATOM    159  O   TYR     9      45.303  39.360  50.041  1.00  0.00           O  
ATOM    160  CB  TYR     9      42.869  41.129  50.572  1.00  0.00           C  
ATOM    161  CG  TYR     9      42.030  40.576  49.391  1.00  0.00           C  
ATOM    162  CD1 TYR     9      42.715  40.335  48.171  1.00  0.00           C  
ATOM    163  CD2 TYR     9      40.706  40.145  49.645  1.00  0.00           C  
ATOM    164  CE1 TYR     9      41.967  39.743  47.137  1.00  0.00           C  
ATOM    165  CE2 TYR     9      40.139  39.374  48.661  1.00  0.00           C  
ATOM    166  CZ  TYR     9      40.704  39.213  47.391  1.00  0.00           C  
ATOM    167  OH  TYR     9      39.878  38.709  46.424  1.00  0.00           O  
ATOM    168  H   TYR     9      44.466  41.790  52.529  1.00  0.00           H  
ATOM    169  HA  TYR     9      42.629  39.616  51.994  1.00  0.00           H  
ATOM    170  HB2 TYR     9      42.128  41.731  51.098  1.00  0.00           H  
ATOM    171  HB3 TYR     9      43.660  41.709  50.097  1.00  0.00           H  
ATOM    172  HD1 TYR     9      43.750  40.609  48.028  1.00  0.00           H  
ATOM    173  HD2 TYR     9      40.151  40.398  50.536  1.00  0.00           H  
ATOM    174  HE1 TYR     9      42.434  39.522  46.189  1.00  0.00           H  
ATOM    175  HE2 TYR     9      39.175  38.905  48.797  1.00  0.00           H  
ATOM    176  HH  TYR     9      40.390  38.858  45.625  1.00  0.00           H  
ATOM    177  N   GLY    10      43.755  37.851  50.633  1.00  0.00           N  
ATOM    178  CA  GLY    10      44.407  36.678  50.053  1.00  0.00           C  
ATOM    179  C   GLY    10      45.751  36.311  50.558  1.00  0.00           C  
ATOM    180  O   GLY    10      46.476  35.638  49.794  1.00  0.00           O  
ATOM    181  H   GLY    10      42.893  37.594  51.094  1.00  0.00           H  
ATOM    182  HA2 GLY    10      43.745  35.856  50.326  1.00  0.00           H  
ATOM    183  HA3 GLY    10      44.361  36.756  48.967  1.00  0.00           H  
ATOM    184  N   SER    11      46.123  36.688  51.778  1.00  0.00           N  
ATOM    185  CA  SER    11      47.572  36.517  52.178  1.00  0.00           C  
ATOM    186  C   SER    11      47.625  36.193  53.716  1.00  0.00           C  
ATOM    187  O   SER    11      46.745  36.572  54.503  1.00  0.00           O  
ATOM    188  CB  SER    11      48.319  37.771  51.829  1.00  0.00           C  
ATOM    189  OG  SER    11      49.744  37.566  52.007  1.00  0.00           O  
ATOM    190  H   SER    11      45.612  37.353  52.341  1.00  0.00           H  
ATOM    191  HA  SER    11      48.078  35.716  51.638  1.00  0.00           H  
ATOM    192  HB2 SER    11      48.171  38.091  50.797  1.00  0.00           H  
ATOM    193  HB3 SER    11      47.956  38.643  52.372  1.00  0.00           H  
ATOM    194  HG  SER    11      50.122  38.428  52.193  1.00  0.00           H  
ATOM    195  N   ALA    12      48.687  35.536  54.083  1.00  0.00           N  
ATOM    196  CA  ALA    12      49.119  35.227  55.424  1.00  0.00           C  
ATOM    197  C   ALA    12      50.005  36.351  55.923  1.00  0.00           C  
ATOM    198  O   ALA    12      50.744  37.115  55.194  1.00  0.00           O  
ATOM    199  CB  ALA    12      49.931  33.909  55.337  1.00  0.00           C  
ATOM    200  H   ALA    12      49.292  35.268  53.320  1.00  0.00           H  
ATOM    201  HA  ALA    12      48.232  35.116  56.049  1.00  0.00           H  
ATOM    202  HB1 ALA    12      50.693  33.883  54.557  1.00  0.00           H  
ATOM    203  HB2 ALA    12      50.255  33.661  56.348  1.00  0.00           H  
ATOM    204  HB3 ALA    12      49.204  33.116  55.163  1.00  0.00           H  
ATOM    205  N   VAL    13      50.017  36.633  57.229  1.00  0.00           N  
ATOM    206  CA  VAL    13      50.767  37.727  57.855  1.00  0.00           C  
ATOM    207  C   VAL    13      51.468  37.092  59.084  1.00  0.00           C  
ATOM    208  O   VAL    13      50.836  36.300  59.858  1.00  0.00           O  
ATOM    209  CB  VAL    13      49.937  38.991  58.067  1.00  0.00           C  
ATOM    210  CG1 VAL    13      50.702  40.185  58.692  1.00  0.00           C  
ATOM    211  CG2 VAL    13      49.421  39.503  56.781  1.00  0.00           C  
ATOM    212  H   VAL    13      49.461  36.055  57.843  1.00  0.00           H  
ATOM    213  HA  VAL    13      51.597  37.948  57.184  1.00  0.00           H  
ATOM    214  HB  VAL    13      49.101  38.675  58.690  1.00  0.00           H  
ATOM    215 HG11 VAL    13      51.525  40.481  58.040  1.00  0.00           H  
ATOM    216 HG12 VAL    13      49.983  41.004  58.709  1.00  0.00           H  
ATOM    217 HG13 VAL    13      51.033  39.891  59.688  1.00  0.00           H  
ATOM    218 HG21 VAL    13      50.216  39.699  56.060  1.00  0.00           H  
ATOM    219 HG22 VAL    13      48.720  38.774  56.375  1.00  0.00           H  
ATOM    220 HG23 VAL    13      48.886  40.446  56.889  1.00  0.00           H  
ATOM    221  N   GLU    14      52.698  37.523  59.462  1.00  0.00           N  
ATOM    222  CA  GLU    14      53.329  37.151  60.746  1.00  0.00           C  
ATOM    223  C   GLU    14      54.161  38.349  61.253  1.00  0.00           C  
ATOM    224  O   GLU    14      54.777  39.038  60.413  1.00  0.00           O  
ATOM    225  CB  GLU    14      54.093  35.804  60.562  1.00  0.00           C  
ATOM    226  CG  GLU    14      54.933  35.394  61.781  1.00  0.00           C  
ATOM    227  CD  GLU    14      55.430  33.953  61.649  1.00  0.00           C  
ATOM    228  OE1 GLU    14      55.389  33.224  62.604  1.00  0.00           O  
ATOM    229  OE2 GLU    14      55.917  33.484  60.583  1.00  0.00           O1-
ATOM    230  H   GLU    14      53.071  38.185  58.797  1.00  0.00           H  
ATOM    231  HA  GLU    14      52.586  37.057  61.538  1.00  0.00           H  
ATOM    232  HB2 GLU    14      53.389  34.987  60.407  1.00  0.00           H  
ATOM    233  HB3 GLU    14      54.824  35.850  59.755  1.00  0.00           H  
ATOM    234  HG2 GLU    14      55.813  36.037  61.797  1.00  0.00           H  
ATOM    235  HG3 GLU    14      54.478  35.657  62.736  1.00  0.00           H  
ATOM    236  N   ALA    15      54.100  38.718  62.640  1.00  0.00           N  
ATOM    237  CA  ALA    15      54.673  39.987  63.123  1.00  0.00           C  
ATOM    238  C   ALA    15      55.100  40.041  64.673  1.00  0.00           C  
ATOM    239  O   ALA    15      54.461  39.483  65.505  1.00  0.00           O  
ATOM    240  CB  ALA    15      53.731  41.134  62.925  1.00  0.00           C  
ATOM    241  H   ALA    15      53.536  38.112  63.218  1.00  0.00           H  
ATOM    242  HA  ALA    15      55.573  40.308  62.598  1.00  0.00           H  
ATOM    243  HB1 ALA    15      52.913  41.152  63.646  1.00  0.00           H  
ATOM    244  HB2 ALA    15      54.254  42.090  62.915  1.00  0.00           H  
ATOM    245  HB3 ALA    15      53.268  40.942  61.957  1.00  0.00           H  
ATOM    246  N   VAL    16      56.248  40.745  64.944  1.00  0.00           N  
ATOM    247  CA  VAL    16      56.773  40.926  66.291  1.00  0.00           C  
ATOM    248  C   VAL    16      56.131  42.104  67.019  1.00  0.00           C  
ATOM    249  O   VAL    16      55.978  43.168  66.387  1.00  0.00           O  
ATOM    250  CB  VAL    16      58.341  40.943  66.273  1.00  0.00           C  
ATOM    251  CG1 VAL    16      58.893  40.944  67.678  1.00  0.00           C  
ATOM    252  CG2 VAL    16      58.925  39.706  65.600  1.00  0.00           C  
ATOM    253  H   VAL    16      56.741  41.230  64.208  1.00  0.00           H  
ATOM    254  HA  VAL    16      56.489  40.010  66.810  1.00  0.00           H  
ATOM    255  HB  VAL    16      58.692  41.838  65.758  1.00  0.00           H  
ATOM    256 HG11 VAL    16      58.413  41.755  68.224  1.00  0.00           H  
ATOM    257 HG12 VAL    16      58.530  40.052  68.189  1.00  0.00           H  
ATOM    258 HG13 VAL    16      59.974  41.071  67.731  1.00  0.00           H  
ATOM    259 HG21 VAL    16      58.621  39.632  64.556  1.00  0.00           H  
ATOM    260 HG22 VAL    16      60.013  39.653  65.653  1.00  0.00           H  
ATOM    261 HG23 VAL    16      58.681  38.792  66.141  1.00  0.00           H  
ATOM    262  N   TYR    17      55.824  41.880  68.300  1.00  0.00           N  
ATOM    263  CA  TYR    17      55.382  42.873  69.234  1.00  0.00           C  
ATOM    264  C   TYR    17      55.989  42.836  70.663  1.00  0.00           C  
ATOM    265  O   TYR    17      56.209  41.726  71.130  1.00  0.00           O  
ATOM    266  CB  TYR    17      53.825  43.013  69.081  1.00  0.00           C  
ATOM    267  CG  TYR    17      52.995  41.942  69.693  1.00  0.00           C  
ATOM    268  CD1 TYR    17      53.054  40.623  69.120  1.00  0.00           C  
ATOM    269  CD2 TYR    17      52.089  42.230  70.690  1.00  0.00           C  
ATOM    270  CE1 TYR    17      52.394  39.650  69.781  1.00  0.00           C  
ATOM    271  CE2 TYR    17      51.313  41.197  71.230  1.00  0.00           C  
ATOM    272  CZ  TYR    17      51.443  39.916  70.749  1.00  0.00           C  
ATOM    273  OH  TYR    17      50.692  38.923  71.323  1.00  0.00           O  
ATOM    274  H   TYR    17      55.945  40.952  68.678  1.00  0.00           H  
ATOM    275  HA  TYR    17      55.644  43.827  68.776  1.00  0.00           H  
ATOM    276  HB2 TYR    17      53.539  43.967  69.523  1.00  0.00           H  
ATOM    277  HB3 TYR    17      53.669  43.099  68.006  1.00  0.00           H  
ATOM    278  HD1 TYR    17      53.723  40.398  68.303  1.00  0.00           H  
ATOM    279  HD2 TYR    17      52.030  43.208  71.143  1.00  0.00           H  
ATOM    280  HE1 TYR    17      52.462  38.614  69.482  1.00  0.00           H  
ATOM    281  HE2 TYR    17      50.551  41.363  71.977  1.00  0.00           H  
ATOM    282  HH  TYR    17      50.961  38.022  71.131  1.00  0.00           H  
ATOM    283  N   VAL    18      56.047  43.980  71.360  1.00  0.00           N  
ATOM    284  CA  VAL    18      56.399  43.995  72.859  1.00  0.00           C  
ATOM    285  C   VAL    18      55.119  43.519  73.575  1.00  0.00           C  
ATOM    286  O   VAL    18      53.986  43.948  73.258  1.00  0.00           O  
ATOM    287  CB  VAL    18      57.067  45.358  73.230  1.00  0.00           C  
ATOM    288  CG1 VAL    18      57.365  45.279  74.793  1.00  0.00           C  
ATOM    289  CG2 VAL    18      58.361  45.711  72.455  1.00  0.00           C  
ATOM    290  H   VAL    18      56.226  44.813  70.817  1.00  0.00           H  
ATOM    291  HA  VAL    18      57.200  43.297  73.100  1.00  0.00           H  
ATOM    292  HB  VAL    18      56.380  46.200  73.151  1.00  0.00           H  
ATOM    293 HG11 VAL    18      57.812  46.150  75.273  1.00  0.00           H  
ATOM    294 HG12 VAL    18      56.392  45.175  75.273  1.00  0.00           H  
ATOM    295 HG13 VAL    18      57.963  44.387  74.982  1.00  0.00           H  
ATOM    296 HG21 VAL    18      58.188  45.644  71.381  1.00  0.00           H  
ATOM    297 HG22 VAL    18      58.935  46.620  72.635  1.00  0.00           H  
ATOM    298 HG23 VAL    18      59.084  44.905  72.575  1.00  0.00           H  
ATOM    299  N   LEU    19      55.245  42.694  74.586  1.00  0.00           N  
ATOM    300  CA  LEU    19      54.190  42.199  75.455  1.00  0.00           C  
ATOM    301  C   LEU    19      53.188  43.263  76.093  1.00  0.00           C  
ATOM    302  O   LEU    19      53.588  44.383  76.506  1.00  0.00           O  
ATOM    303  CB  LEU    19      54.767  41.183  76.489  1.00  0.00           C  
ATOM    304  CG  LEU    19      55.390  41.868  77.667  1.00  0.00           C  
ATOM    305  CD1 LEU    19      54.441  41.999  78.844  1.00  0.00           C  
ATOM    306  CD2 LEU    19      56.567  40.955  78.101  1.00  0.00           C  
ATOM    307  H   LEU    19      56.196  42.440  74.812  1.00  0.00           H  
ATOM    308  HA  LEU    19      53.647  41.521  74.796  1.00  0.00           H  
ATOM    309  HB2 LEU    19      54.001  40.439  76.708  1.00  0.00           H  
ATOM    310  HB3 LEU    19      55.483  40.572  75.938  1.00  0.00           H  
ATOM    311  HG  LEU    19      55.837  42.824  77.394  1.00  0.00           H  
ATOM    312 HD11 LEU    19      54.041  41.000  79.016  1.00  0.00           H  
ATOM    313 HD12 LEU    19      54.860  42.339  79.791  1.00  0.00           H  
ATOM    314 HD13 LEU    19      53.619  42.673  78.600  1.00  0.00           H  
ATOM    315 HD21 LEU    19      56.286  39.954  78.429  1.00  0.00           H  
ATOM    316 HD22 LEU    19      57.301  40.926  77.295  1.00  0.00           H  
ATOM    317 HD23 LEU    19      56.966  41.564  78.912  1.00  0.00           H  
ATOM    318  N   GLY    20      51.867  42.929  76.136  1.00  0.00           N  
ATOM    319  CA  GLY    20      50.898  43.851  76.551  1.00  0.00           C  
ATOM    320  C   GLY    20      50.500  44.958  75.621  1.00  0.00           C  
ATOM    321  O   GLY    20      49.472  45.617  75.812  1.00  0.00           O  
ATOM    322  H   GLY    20      51.674  41.951  75.971  1.00  0.00           H  
ATOM    323  HA2 GLY    20      49.990  43.278  76.735  1.00  0.00           H  
ATOM    324  HA3 GLY    20      51.101  44.311  77.519  1.00  0.00           H  
ATOM    325  N   THR    21      51.211  45.088  74.513  1.00  0.00           N  
ATOM    326  CA  THR    21      50.858  46.148  73.426  1.00  0.00           C  
ATOM    327  C   THR    21      49.550  45.882  72.774  1.00  0.00           C  
ATOM    328  O   THR    21      49.335  44.819  72.212  1.00  0.00           O  
ATOM    329  CB  THR    21      51.941  46.199  72.238  1.00  0.00           C  
ATOM    330  CG2 THR    21      51.687  47.149  71.130  1.00  0.00           C  
ATOM    331  OG1 THR    21      53.149  46.373  72.808  1.00  0.00           O  
ATOM    332  H   THR    21      52.071  44.586  74.345  1.00  0.00           H  
ATOM    333  HA  THR    21      50.775  47.151  73.844  1.00  0.00           H  
ATOM    334  HB  THR    21      51.866  45.182  71.854  1.00  0.00           H  
ATOM    335  HG1 THR    21      53.366  45.522  73.195  1.00  0.00           H  
ATOM    336 HG21 THR    21      52.026  48.111  71.515  1.00  0.00           H  
ATOM    337 HG22 THR    21      52.285  46.932  70.245  1.00  0.00           H  
ATOM    338 HG23 THR    21      50.614  47.271  70.981  1.00  0.00           H  
ATOM    339  N   TYR    22      48.587  46.887  72.850  1.00  0.00           N  
ATOM    340  CA  TYR    22      47.292  46.717  72.147  1.00  0.00           C  
ATOM    341  C   TYR    22      47.398  46.856  70.565  1.00  0.00           C  
ATOM    342  O   TYR    22      47.459  47.936  70.022  1.00  0.00           O  
ATOM    343  CB  TYR    22      46.249  47.725  72.694  1.00  0.00           C  
ATOM    344  CG  TYR    22      45.995  47.676  74.206  1.00  0.00           C  
ATOM    345  CD1 TYR    22      46.098  48.753  75.041  1.00  0.00           C  
ATOM    346  CD2 TYR    22      45.543  46.424  74.749  1.00  0.00           C  
ATOM    347  CE1 TYR    22      45.918  48.702  76.387  1.00  0.00           C  
ATOM    348  CE2 TYR    22      45.366  46.345  76.110  1.00  0.00           C  
ATOM    349  CZ  TYR    22      45.559  47.452  76.960  1.00  0.00           C  
ATOM    350  OH  TYR    22      45.393  47.307  78.300  1.00  0.00           O  
ATOM    351  H   TYR    22      48.796  47.727  73.369  1.00  0.00           H  
ATOM    352  HA  TYR    22      46.903  45.721  72.359  1.00  0.00           H  
ATOM    353  HB2 TYR    22      46.474  48.731  72.340  1.00  0.00           H  
ATOM    354  HB3 TYR    22      45.233  47.489  72.380  1.00  0.00           H  
ATOM    355  HD1 TYR    22      46.474  49.684  74.645  1.00  0.00           H  
ATOM    356  HD2 TYR    22      45.358  45.553  74.137  1.00  0.00           H  
ATOM    357  HE1 TYR    22      45.996  49.618  76.952  1.00  0.00           H  
ATOM    358  HE2 TYR    22      45.165  45.372  76.533  1.00  0.00           H  
ATOM    359  HH  TYR    22      45.057  46.447  78.560  1.00  0.00           H  
ATOM    360  N   LEU    23      47.463  45.710  69.849  1.00  0.00           N  
ATOM    361  CA  LEU    23      47.366  45.610  68.377  1.00  0.00           C  
ATOM    362  C   LEU    23      45.922  45.793  67.849  1.00  0.00           C  
ATOM    363  O   LEU    23      45.176  44.820  67.728  1.00  0.00           O  
ATOM    364  CB  LEU    23      48.051  44.270  67.948  1.00  0.00           C  
ATOM    365  CG  LEU    23      49.411  43.925  68.421  1.00  0.00           C  
ATOM    366  CD1 LEU    23      49.878  42.644  67.729  1.00  0.00           C  
ATOM    367  CD2 LEU    23      50.452  44.961  68.152  1.00  0.00           C  
ATOM    368  H   LEU    23      47.316  44.831  70.324  1.00  0.00           H  
ATOM    369  HA  LEU    23      48.082  46.380  68.090  1.00  0.00           H  
ATOM    370  HB2 LEU    23      47.328  43.582  68.385  1.00  0.00           H  
ATOM    371  HB3 LEU    23      47.961  44.225  66.863  1.00  0.00           H  
ATOM    372  HG  LEU    23      49.452  43.833  69.506  1.00  0.00           H  
ATOM    373 HD11 LEU    23      50.920  42.584  68.044  1.00  0.00           H  
ATOM    374 HD12 LEU    23      49.377  41.776  68.159  1.00  0.00           H  
ATOM    375 HD13 LEU    23      49.797  42.705  66.644  1.00  0.00           H  
ATOM    376 HD21 LEU    23      51.344  44.613  68.673  1.00  0.00           H  
ATOM    377 HD22 LEU    23      50.570  44.978  67.069  1.00  0.00           H  
ATOM    378 HD23 LEU    23      50.281  45.944  68.591  1.00  0.00           H  
ATOM    379  N   TRP    24      45.427  47.060  67.801  1.00  0.00           N  
ATOM    380  CA  TRP    24      44.168  47.480  67.187  1.00  0.00           C  
ATOM    381  C   TRP    24      44.148  47.014  65.740  1.00  0.00           C  
ATOM    382  O   TRP    24      44.796  47.503  64.831  1.00  0.00           O  
ATOM    383  CB  TRP    24      43.997  48.981  67.432  1.00  0.00           C  
ATOM    384  CG  TRP    24      44.059  49.466  68.883  1.00  0.00           C  
ATOM    385  CD1 TRP    24      45.180  49.960  69.499  1.00  0.00           C  
ATOM    386  CD2 TRP    24      42.984  49.607  69.851  1.00  0.00           C  
ATOM    387  CE2 TRP    24      43.517  50.110  71.041  1.00  0.00           C  
ATOM    388  CE3 TRP    24      41.619  49.387  69.837  1.00  0.00           C  
ATOM    389  NE1 TRP    24      44.802  50.405  70.792  1.00  0.00           N  
ATOM    390  CZ2 TRP    24      42.722  50.279  72.213  1.00  0.00           C  
ATOM    391  CZ3 TRP    24      40.823  49.526  70.987  1.00  0.00           C  
ATOM    392  CH2 TRP    24      41.378  49.993  72.175  1.00  0.00           C  
ATOM    393  H   TRP    24      46.103  47.803  67.908  1.00  0.00           H  
ATOM    394  HA  TRP    24      43.383  47.002  67.772  1.00  0.00           H  
ATOM    395  HB2 TRP    24      44.854  49.435  66.934  1.00  0.00           H  
ATOM    396  HB3 TRP    24      43.092  49.340  66.942  1.00  0.00           H  
ATOM    397  HD1 TRP    24      46.183  49.917  69.102  1.00  0.00           H  
ATOM    398  HE1 TRP    24      45.455  50.632  71.529  1.00  0.00           H  
ATOM    399  HE3 TRP    24      41.215  49.042  68.896  1.00  0.00           H  
ATOM    400  HZ2 TRP    24      43.056  50.755  73.122  1.00  0.00           H  
ATOM    401  HZ3 TRP    24      39.788  49.228  70.907  1.00  0.00           H  
ATOM    402  HH2 TRP    24      40.776  50.015  73.072  1.00  0.00           H  
ATOM    403  N   THR    25      43.416  45.884  65.473  1.00  0.00           N  
ATOM    404  CA  THR    25      43.639  45.028  64.344  1.00  0.00           C  
ATOM    405  C   THR    25      42.445  44.992  63.435  1.00  0.00           C  
ATOM    406  O   THR    25      41.411  44.466  63.904  1.00  0.00           O  
ATOM    407  CB  THR    25      43.900  43.538  64.749  1.00  0.00           C  
ATOM    408  CG2 THR    25      44.029  42.618  63.473  1.00  0.00           C  
ATOM    409  OG1 THR    25      45.086  43.421  65.395  1.00  0.00           O  
ATOM    410  H   THR    25      42.923  45.541  66.285  1.00  0.00           H  
ATOM    411  HA  THR    25      44.566  45.255  63.818  1.00  0.00           H  
ATOM    412  HB  THR    25      43.143  43.170  65.442  1.00  0.00           H  
ATOM    413  HG1 THR    25      44.960  43.829  66.256  1.00  0.00           H  
ATOM    414 HG21 THR    25      43.201  42.696  62.768  1.00  0.00           H  
ATOM    415 HG22 THR    25      44.892  42.913  62.876  1.00  0.00           H  
ATOM    416 HG23 THR    25      44.185  41.579  63.764  1.00  0.00           H  
ATOM    417  N   ASP    26      42.509  45.539  62.297  1.00  0.00           N  
ATOM    418  CA  ASP    26      41.367  45.640  61.408  1.00  0.00           C  
ATOM    419  C   ASP    26      41.100  44.280  60.742  1.00  0.00           C  
ATOM    420  O   ASP    26      42.007  43.549  60.317  1.00  0.00           O  
ATOM    421  CB  ASP    26      41.747  46.672  60.289  1.00  0.00           C  
ATOM    422  CG  ASP    26      40.634  46.835  59.271  1.00  0.00           C  
ATOM    423  OD1 ASP    26      39.563  47.298  59.662  1.00  0.00           O  
ATOM    424  OD2 ASP    26      40.910  46.674  58.075  1.00  0.00           O1-
ATOM    425  H   ASP    26      43.405  45.667  61.849  1.00  0.00           H  
ATOM    426  HA  ASP    26      40.471  46.001  61.913  1.00  0.00           H  
ATOM    427  HB2 ASP    26      41.918  47.680  60.665  1.00  0.00           H  
ATOM    428  HB3 ASP    26      42.597  46.252  59.750  1.00  0.00           H  
ATOM    429  N   VAL    27      39.819  44.043  60.422  1.00  0.00           N  
ATOM    430  CA  VAL    27      39.343  42.896  59.593  1.00  0.00           C  
ATOM    431  C   VAL    27      38.471  43.204  58.364  1.00  0.00           C  
ATOM    432  O   VAL    27      38.344  42.235  57.535  1.00  0.00           O  
ATOM    433  CB  VAL    27      38.622  41.886  60.558  1.00  0.00           C  
ATOM    434  CG1 VAL    27      39.525  41.409  61.697  1.00  0.00           C  
ATOM    435  CG2 VAL    27      37.345  42.434  61.242  1.00  0.00           C  
ATOM    436  H   VAL    27      39.128  44.754  60.614  1.00  0.00           H  
ATOM    437  HA  VAL    27      40.268  42.512  59.162  1.00  0.00           H  
ATOM    438  HB  VAL    27      38.261  41.054  59.953  1.00  0.00           H  
ATOM    439 HG11 VAL    27      38.977  40.749  62.369  1.00  0.00           H  
ATOM    440 HG12 VAL    27      40.438  40.918  61.359  1.00  0.00           H  
ATOM    441 HG13 VAL    27      39.925  42.265  62.241  1.00  0.00           H  
ATOM    442 HG21 VAL    27      36.713  42.754  60.413  1.00  0.00           H  
ATOM    443 HG22 VAL    27      36.678  41.790  61.815  1.00  0.00           H  
ATOM    444 HG23 VAL    27      37.678  43.299  61.815  1.00  0.00           H  
ATOM    445  N   TYR    28      37.973  44.410  58.277  1.00  0.00           N  
ATOM    446  CA  TYR    28      37.141  44.882  57.202  1.00  0.00           C  
ATOM    447  C   TYR    28      37.939  44.840  55.886  1.00  0.00           C  
ATOM    448  O   TYR    28      37.538  44.330  54.920  1.00  0.00           O  
ATOM    449  CB  TYR    28      36.796  46.398  57.451  1.00  0.00           C  
ATOM    450  CG  TYR    28      35.940  47.012  56.272  1.00  0.00           C  
ATOM    451  CD1 TYR    28      34.595  46.679  56.131  1.00  0.00           C  
ATOM    452  CD2 TYR    28      36.580  48.007  55.466  1.00  0.00           C  
ATOM    453  CE1 TYR    28      33.812  47.376  55.144  1.00  0.00           C  
ATOM    454  CE2 TYR    28      35.746  48.735  54.511  1.00  0.00           C  
ATOM    455  CZ  TYR    28      34.392  48.373  54.365  1.00  0.00           C  
ATOM    456  OH  TYR    28      33.571  48.998  53.555  1.00  0.00           O  
ATOM    457  H   TYR    28      38.012  45.147  58.967  1.00  0.00           H  
ATOM    458  HA  TYR    28      36.277  44.247  57.003  1.00  0.00           H  
ATOM    459  HB2 TYR    28      36.126  46.574  58.293  1.00  0.00           H  
ATOM    460  HB3 TYR    28      37.700  46.979  57.633  1.00  0.00           H  
ATOM    461  HD1 TYR    28      34.164  45.910  56.755  1.00  0.00           H  
ATOM    462  HD2 TYR    28      37.618  48.283  55.575  1.00  0.00           H  
ATOM    463  HE1 TYR    28      32.781  47.081  55.015  1.00  0.00           H  
ATOM    464  HE2 TYR    28      36.048  49.596  53.932  1.00  0.00           H  
ATOM    465  HH  TYR    28      32.633  48.964  53.756  1.00  0.00           H  
ATOM    466  N   SER    29      39.248  45.228  55.823  1.00  0.00           N  
ATOM    467  CA  SER    29      40.059  45.371  54.602  1.00  0.00           C  
ATOM    468  C   SER    29      40.480  44.000  54.084  1.00  0.00           C  
ATOM    469  O   SER    29      40.624  43.930  52.821  1.00  0.00           O  
ATOM    470  CB  SER    29      41.330  46.226  54.892  1.00  0.00           C  
ATOM    471  OG  SER    29      41.045  47.437  55.472  1.00  0.00           O  
ATOM    472  H   SER    29      39.761  45.543  56.634  1.00  0.00           H  
ATOM    473  HA  SER    29      39.467  45.871  53.836  1.00  0.00           H  
ATOM    474  HB2 SER    29      42.061  45.668  55.479  1.00  0.00           H  
ATOM    475  HB3 SER    29      41.794  46.388  53.920  1.00  0.00           H  
ATOM    476  HG  SER    29      40.795  47.272  56.384  1.00  0.00           H  
ATOM    477  N   ALA    30      40.790  42.988  54.924  1.00  0.00           N  
ATOM    478  CA  ALA    30      41.052  41.649  54.414  1.00  0.00           C  
ATOM    479  C   ALA    30      39.721  40.883  54.015  1.00  0.00           C  
ATOM    480  O   ALA    30      39.848  39.784  53.487  1.00  0.00           O  
ATOM    481  CB  ALA    30      41.854  40.752  55.384  1.00  0.00           C  
ATOM    482  H   ALA    30      40.943  43.194  55.901  1.00  0.00           H  
ATOM    483  HA  ALA    30      41.568  41.745  53.459  1.00  0.00           H  
ATOM    484  HB1 ALA    30      41.292  40.602  56.307  1.00  0.00           H  
ATOM    485  HB2 ALA    30      42.124  39.836  54.859  1.00  0.00           H  
ATOM    486  HB3 ALA    30      42.710  41.396  55.583  1.00  0.00           H  
ATOM    487  N   ALA    31      38.560  41.520  54.193  1.00  0.00           N  
ATOM    488  CA  ALA    31      37.275  40.942  53.795  1.00  0.00           C  
ATOM    489  C   ALA    31      36.965  40.798  52.293  1.00  0.00           C  
ATOM    490  O   ALA    31      37.129  41.832  51.623  1.00  0.00           O  
ATOM    491  CB  ALA    31      36.124  41.636  54.467  1.00  0.00           C  
ATOM    492  H   ALA    31      38.579  42.472  54.529  1.00  0.00           H  
ATOM    493  HA  ALA    31      37.372  39.949  54.234  1.00  0.00           H  
ATOM    494  HB1 ALA    31      35.301  40.929  54.572  1.00  0.00           H  
ATOM    495  HB2 ALA    31      36.317  42.087  55.441  1.00  0.00           H  
ATOM    496  HB3 ALA    31      35.709  42.445  53.866  1.00  0.00           H  
ATOM    497  N   PRO    32      36.616  39.563  51.781  1.00  0.00           N  
ATOM    498  CA  PRO    32      36.365  39.282  50.394  1.00  0.00           C  
ATOM    499  C   PRO    32      35.227  40.113  49.889  1.00  0.00           C  
ATOM    500  O   PRO    32      34.413  40.585  50.750  1.00  0.00           O  
ATOM    501  CB  PRO    32      36.085  37.785  50.248  1.00  0.00           C  
ATOM    502  CG  PRO    32      36.916  37.299  51.395  1.00  0.00           C  
ATOM    503  CD  PRO    32      36.644  38.338  52.489  1.00  0.00           C  
ATOM    504  HA  PRO    32      37.271  39.496  49.826  1.00  0.00           H  
ATOM    505  HB2 PRO    32      35.006  37.669  50.351  1.00  0.00           H  
ATOM    506  HB3 PRO    32      36.347  37.495  49.230  1.00  0.00           H  
ATOM    507  HG2 PRO    32      36.613  36.361  51.861  1.00  0.00           H  
ATOM    508  HG3 PRO    32      37.973  37.342  51.134  1.00  0.00           H  
ATOM    509  HD2 PRO    32      35.648  38.216  52.914  1.00  0.00           H  
ATOM    510  HD3 PRO    32      37.312  38.254  53.346  1.00  0.00           H  
ATOM    511  N   ALA    33      35.094  40.402  48.576  1.00  0.00           N  
ATOM    512  CA  ALA    33      33.997  41.123  48.028  1.00  0.00           C  
ATOM    513  C   ALA    33      32.719  40.316  48.078  1.00  0.00           C  
ATOM    514  O   ALA    33      32.828  39.172  47.782  1.00  0.00           O  
ATOM    515  CB  ALA    33      34.417  41.612  46.619  1.00  0.00           C  
ATOM    516  H   ALA    33      35.856  40.159  47.959  1.00  0.00           H  
ATOM    517  HA  ALA    33      33.853  41.911  48.767  1.00  0.00           H  
ATOM    518  HB1 ALA    33      34.063  42.605  46.340  1.00  0.00           H  
ATOM    519  HB2 ALA    33      35.496  41.763  46.623  1.00  0.00           H  
ATOM    520  HB3 ALA    33      34.059  40.971  45.813  1.00  0.00           H  
ATOM    521  N   GLY    34      31.649  40.869  48.610  1.00  0.00           N  
ATOM    522  CA  GLY    34      30.290  40.315  48.706  1.00  0.00           C  
ATOM    523  C   GLY    34      30.013  39.723  50.046  1.00  0.00           C  
ATOM    524  O   GLY    34      28.862  39.624  50.423  1.00  0.00           O  
ATOM    525  H   GLY    34      31.693  41.814  48.964  1.00  0.00           H  
ATOM    526  HA2 GLY    34      29.544  41.106  48.636  1.00  0.00           H  
ATOM    527  HA3 GLY    34      30.053  39.565  47.952  1.00  0.00           H  
ATOM    528  N   ALA    35      31.098  39.335  50.819  1.00  0.00           N  
ATOM    529  CA  ALA    35      31.080  38.833  52.180  1.00  0.00           C  
ATOM    530  C   ALA    35      30.544  39.895  53.199  1.00  0.00           C  
ATOM    531  O   ALA    35      31.058  41.064  53.140  1.00  0.00           O  
ATOM    532  CB  ALA    35      32.502  38.414  52.561  1.00  0.00           C  
ATOM    533  H   ALA    35      31.988  39.444  50.355  1.00  0.00           H  
ATOM    534  HA  ALA    35      30.477  37.927  52.237  1.00  0.00           H  
ATOM    535  HB1 ALA    35      33.094  39.314  52.730  1.00  0.00           H  
ATOM    536  HB2 ALA    35      32.411  37.881  53.507  1.00  0.00           H  
ATOM    537  HB3 ALA    35      32.847  37.726  51.789  1.00  0.00           H  
ATOM    538  N   GLN    36      29.651  39.559  54.132  1.00  0.00           N  
ATOM    539  CA  GLN    36      28.924  40.608  54.791  1.00  0.00           C  
ATOM    540  C   GLN    36      28.998  40.404  56.311  1.00  0.00           C  
ATOM    541  O   GLN    36      28.899  41.380  57.051  1.00  0.00           O  
ATOM    542  CB  GLN    36      27.509  40.484  54.247  1.00  0.00           C  
ATOM    543  CG  GLN    36      26.449  41.366  54.896  1.00  0.00           C  
ATOM    544  CD  GLN    36      26.512  42.925  54.682  1.00  0.00           C  
ATOM    545  NE2 GLN    36      25.527  43.673  55.287  1.00  0.00           N  
ATOM    546  OE1 GLN    36      27.364  43.441  53.960  1.00  0.00           O  
ATOM    547  H   GLN    36      29.359  38.602  54.271  1.00  0.00           H  
ATOM    548  HA  GLN    36      29.263  41.626  54.598  1.00  0.00           H  
ATOM    549  HB2 GLN    36      27.590  40.740  53.190  1.00  0.00           H  
ATOM    550  HB3 GLN    36      27.192  39.450  54.378  1.00  0.00           H  
ATOM    551  HG2 GLN    36      25.519  40.970  54.489  1.00  0.00           H  
ATOM    552  HG3 GLN    36      26.464  41.157  55.966  1.00  0.00           H  
ATOM    553 HE21 GLN    36      25.404  44.664  55.138  1.00  0.00           H  
ATOM    554 HE22 GLN    36      24.837  43.108  55.761  1.00  0.00           H  
ATOM    555  N   THR    37      29.219  39.178  56.801  1.00  0.00           N  
ATOM    556  CA  THR    37      29.624  39.013  58.226  1.00  0.00           C  
ATOM    557  C   THR    37      30.987  38.315  58.426  1.00  0.00           C  
ATOM    558  O   THR    37      31.620  37.785  57.520  1.00  0.00           O  
ATOM    559  CB  THR    37      28.606  38.293  59.069  1.00  0.00           C  
ATOM    560  CG2 THR    37      27.189  38.792  58.849  1.00  0.00           C  
ATOM    561  OG1 THR    37      28.529  36.906  58.667  1.00  0.00           O  
ATOM    562  H   THR    37      29.585  38.490  56.159  1.00  0.00           H  
ATOM    563  HA  THR    37      29.733  39.997  58.681  1.00  0.00           H  
ATOM    564  HB  THR    37      28.698  38.471  60.141  1.00  0.00           H  
ATOM    565  HG1 THR    37      27.989  36.873  57.873  1.00  0.00           H  
ATOM    566 HG21 THR    37      26.479  38.472  59.611  1.00  0.00           H  
ATOM    567 HG22 THR    37      27.214  39.876  58.962  1.00  0.00           H  
ATOM    568 HG23 THR    37      26.861  38.563  57.835  1.00  0.00           H  
ATOM    569  N   PHE    38      31.455  38.402  59.674  1.00  0.00           N  
ATOM    570  CA  PHE    38      32.661  37.720  60.230  1.00  0.00           C  
ATOM    571  C   PHE    38      32.441  36.940  61.587  1.00  0.00           C  
ATOM    572  O   PHE    38      31.564  37.263  62.327  1.00  0.00           O  
ATOM    573  CB  PHE    38      33.899  38.669  60.338  1.00  0.00           C  
ATOM    574  CG  PHE    38      33.916  39.810  61.304  1.00  0.00           C  
ATOM    575  CD1 PHE    38      34.440  39.612  62.610  1.00  0.00           C  
ATOM    576  CD2 PHE    38      33.226  40.933  60.952  1.00  0.00           C  
ATOM    577  CE1 PHE    38      34.478  40.697  63.522  1.00  0.00           C  
ATOM    578  CE2 PHE    38      33.254  42.012  61.868  1.00  0.00           C  
ATOM    579  CZ  PHE    38      33.830  41.916  63.200  1.00  0.00           C  
ATOM    580  H   PHE    38      30.823  38.840  60.329  1.00  0.00           H  
ATOM    581  HA  PHE    38      33.059  36.986  59.529  1.00  0.00           H  
ATOM    582  HB2 PHE    38      34.736  38.033  60.629  1.00  0.00           H  
ATOM    583  HB3 PHE    38      34.050  39.159  59.376  1.00  0.00           H  
ATOM    584  HD1 PHE    38      35.080  38.787  62.886  1.00  0.00           H  
ATOM    585  HD2 PHE    38      32.883  41.167  59.955  1.00  0.00           H  
ATOM    586  HE1 PHE    38      34.971  40.717  64.482  1.00  0.00           H  
ATOM    587  HE2 PHE    38      33.018  43.038  61.627  1.00  0.00           H  
ATOM    588  HZ  PHE    38      33.707  42.740  63.888  1.00  0.00           H  
ATOM    589  N   SER    39      33.230  35.962  61.900  1.00  0.00           N  
ATOM    590  CA  SER    39      33.451  35.263  63.125  1.00  0.00           C  
ATOM    591  C   SER    39      34.926  35.128  63.433  1.00  0.00           C  
ATOM    592  O   SER    39      35.735  35.149  62.433  1.00  0.00           O  
ATOM    593  CB  SER    39      32.877  33.846  63.097  1.00  0.00           C  
ATOM    594  OG  SER    39      31.405  33.887  62.955  1.00  0.00           O  
ATOM    595  H   SER    39      33.703  35.578  61.094  1.00  0.00           H  
ATOM    596  HA  SER    39      33.000  35.744  63.993  1.00  0.00           H  
ATOM    597  HB2 SER    39      33.234  33.185  62.307  1.00  0.00           H  
ATOM    598  HB3 SER    39      33.244  33.264  63.943  1.00  0.00           H  
ATOM    599  HG  SER    39      31.005  34.192  63.773  1.00  0.00           H  
ATOM    600  N   LEU    40      35.304  34.864  64.740  1.00  0.00           N  
ATOM    601  CA  LEU    40      36.614  34.944  65.338  1.00  0.00           C  
ATOM    602  C   LEU    40      36.996  33.759  66.200  1.00  0.00           C  
ATOM    603  O   LEU    40      36.264  33.205  67.018  1.00  0.00           O  
ATOM    604  CB  LEU    40      36.627  36.272  66.206  1.00  0.00           C  
ATOM    605  CG  LEU    40      37.879  36.803  66.902  1.00  0.00           C  
ATOM    606  CD1 LEU    40      38.990  37.314  65.952  1.00  0.00           C  
ATOM    607  CD2 LEU    40      37.508  37.991  67.825  1.00  0.00           C  
ATOM    608  H   LEU    40      34.542  34.640  65.363  1.00  0.00           H  
ATOM    609  HA  LEU    40      37.299  35.021  64.494  1.00  0.00           H  
ATOM    610  HB2 LEU    40      36.485  37.081  65.490  1.00  0.00           H  
ATOM    611  HB3 LEU    40      35.768  36.286  66.877  1.00  0.00           H  
ATOM    612  HG  LEU    40      38.061  35.901  67.487  1.00  0.00           H  
ATOM    613 HD11 LEU    40      39.865  37.591  66.542  1.00  0.00           H  
ATOM    614 HD12 LEU    40      39.153  36.540  65.202  1.00  0.00           H  
ATOM    615 HD13 LEU    40      38.494  38.214  65.589  1.00  0.00           H  
ATOM    616 HD21 LEU    40      36.722  37.703  68.523  1.00  0.00           H  
ATOM    617 HD22 LEU    40      38.309  38.399  68.442  1.00  0.00           H  
ATOM    618 HD23 LEU    40      37.267  38.833  67.176  1.00  0.00           H  
ATOM    619  N   LYS    41      38.302  33.365  66.190  1.00  0.00           N  
ATOM    620  CA  LYS    41      38.980  32.415  67.120  1.00  0.00           C  
ATOM    621  C   LYS    41      40.477  32.769  67.253  1.00  0.00           C  
ATOM    622  O   LYS    41      41.047  33.366  66.344  1.00  0.00           O  
ATOM    623  CB  LYS    41      38.768  30.991  66.574  1.00  0.00           C  
ATOM    624  CG  LYS    41      39.364  30.794  65.190  1.00  0.00           C  
ATOM    625  CD  LYS    41      38.704  29.599  64.543  1.00  0.00           C  
ATOM    626  CE  LYS    41      39.422  29.264  63.208  1.00  0.00           C  
ATOM    627  NZ  LYS    41      38.635  28.288  62.441  1.00  0.00           N1+
ATOM    628  H   LYS    41      38.872  33.930  65.576  1.00  0.00           H  
ATOM    629  HA  LYS    41      38.506  32.528  68.095  1.00  0.00           H  
ATOM    630  HB2 LYS    41      39.133  30.205  67.235  1.00  0.00           H  
ATOM    631  HB3 LYS    41      37.696  30.796  66.547  1.00  0.00           H  
ATOM    632  HG2 LYS    41      39.353  31.669  64.540  1.00  0.00           H  
ATOM    633  HG3 LYS    41      40.409  30.512  65.321  1.00  0.00           H  
ATOM    634  HD2 LYS    41      38.948  28.802  65.245  1.00  0.00           H  
ATOM    635  HD3 LYS    41      37.638  29.655  64.322  1.00  0.00           H  
ATOM    636  HE2 LYS    41      39.627  30.121  62.567  1.00  0.00           H  
ATOM    637  HE3 LYS    41      40.380  28.872  63.550  1.00  0.00           H  
ATOM    638  HZ1 LYS    41      37.633  28.372  62.543  1.00  0.00           H  
ATOM    639  HZ2 LYS    41      38.987  28.264  61.494  1.00  0.00           H  
ATOM    640  HZ3 LYS    41      38.807  27.367  62.819  1.00  0.00           H  
ATOM    641  N   HIP    42      41.164  32.346  68.309  1.00  0.00           N  
ATOM    642  CA  HIP    42      42.511  32.543  68.697  1.00  0.00           C  
ATOM    643  C   HIP    42      43.140  31.447  69.596  1.00  0.00           C  
ATOM    644  O   HIP    42      42.423  30.702  70.227  1.00  0.00           O  
ATOM    645  CB  HIP    42      42.725  33.855  69.441  1.00  0.00           C  
ATOM    646  CG  HIP    42      41.880  34.099  70.636  1.00  0.00           C  
ATOM    647  CD2 HIP    42      40.673  34.700  70.750  1.00  0.00           C  
ATOM    648  ND1 HIP    42      42.235  33.625  71.916  1.00  0.00           N1+
ATOM    649  CE1 HIP    42      41.202  33.920  72.706  1.00  0.00           C  
ATOM    650  NE2 HIP    42      40.330  34.707  72.059  1.00  0.00           N  
ATOM    651  H   HIP    42      40.553  31.958  69.013  1.00  0.00           H  
ATOM    652  HA  HIP    42      43.085  32.505  67.771  1.00  0.00           H  
ATOM    653  HB2 HIP    42      43.798  33.974  69.590  1.00  0.00           H  
ATOM    654  HB3 HIP    42      42.571  34.633  68.693  1.00  0.00           H  
ATOM    655  HD1 HIP    42      43.036  33.065  72.172  1.00  0.00           H  
ATOM    656  HD2 HIP    42      40.116  35.121  69.926  1.00  0.00           H  
ATOM    657  HE1 HIP    42      41.220  33.626  73.745  1.00  0.00           H  
ATOM    658  HE2 HIP    42      39.414  34.932  72.419  1.00  0.00           H  
ATOM    659  N   SER    43      44.470  31.456  69.573  1.00  0.00           N  
ATOM    660  CA  SER    43      45.270  30.677  70.459  1.00  0.00           C  
ATOM    661  C   SER    43      45.045  30.963  71.963  1.00  0.00           C  
ATOM    662  O   SER    43      44.608  32.018  72.328  1.00  0.00           O  
ATOM    663  CB  SER    43      46.781  30.646  70.030  1.00  0.00           C  
ATOM    664  OG  SER    43      47.320  31.887  70.283  1.00  0.00           O  
ATOM    665  H   SER    43      44.975  31.894  68.816  1.00  0.00           H  
ATOM    666  HA  SER    43      44.911  29.655  70.342  1.00  0.00           H  
ATOM    667  HB2 SER    43      47.278  29.832  70.557  1.00  0.00           H  
ATOM    668  HB3 SER    43      46.838  30.339  68.986  1.00  0.00           H  
ATOM    669  HG  SER    43      47.820  31.817  71.100  1.00  0.00           H  
ATOM    670  N   GLU    44      45.414  30.016  72.843  1.00  0.00           N  
ATOM    671  CA  GLU    44      44.992  30.014  74.228  1.00  0.00           C  
ATOM    672  C   GLU    44      45.488  31.121  75.173  1.00  0.00           C  
ATOM    673  O   GLU    44      44.832  31.427  76.174  1.00  0.00           O  
ATOM    674  CB  GLU    44      45.262  28.675  74.879  1.00  0.00           C  
ATOM    675  CG  GLU    44      46.753  28.193  75.091  1.00  0.00           C  
ATOM    676  CD  GLU    44      47.530  28.170  73.786  1.00  0.00           C  
ATOM    677  OE1 GLU    44      48.508  28.962  73.742  1.00  0.00           O  
ATOM    678  OE2 GLU    44      46.961  27.736  72.734  1.00  0.00           O1-
ATOM    679  H   GLU    44      45.897  29.201  72.494  1.00  0.00           H  
ATOM    680  HA  GLU    44      43.953  30.285  74.039  1.00  0.00           H  
ATOM    681  HB2 GLU    44      44.907  28.740  75.908  1.00  0.00           H  
ATOM    682  HB3 GLU    44      44.793  27.854  74.336  1.00  0.00           H  
ATOM    683  HG2 GLU    44      47.337  28.691  75.865  1.00  0.00           H  
ATOM    684  HG3 GLU    44      46.716  27.146  75.392  1.00  0.00           H  
ATOM    685  N   HIP    45      46.588  31.805  74.764  1.00  0.00           N  
ATOM    686  CA  HIP    45      47.271  32.874  75.553  1.00  0.00           C  
ATOM    687  C   HIP    45      47.244  34.280  74.960  1.00  0.00           C  
ATOM    688  O   HIP    45      47.219  35.345  75.590  1.00  0.00           O  
ATOM    689  CB  HIP    45      48.743  32.502  75.661  1.00  0.00           C  
ATOM    690  CG  HIP    45      48.924  31.108  76.346  1.00  0.00           C  
ATOM    691  CD2 HIP    45      48.437  30.842  77.621  1.00  0.00           C  
ATOM    692  ND1 HIP    45      49.853  30.073  76.106  1.00  0.00           N1+
ATOM    693  CE1 HIP    45      49.891  29.225  77.143  1.00  0.00           C  
ATOM    694  NE2 HIP    45      49.023  29.647  78.042  1.00  0.00           N  
ATOM    695  H   HIP    45      46.881  31.614  73.816  1.00  0.00           H  
ATOM    696  HA  HIP    45      46.910  32.864  76.581  1.00  0.00           H  
ATOM    697  HB2 HIP    45      49.244  32.519  74.693  1.00  0.00           H  
ATOM    698  HB3 HIP    45      49.263  33.182  76.335  1.00  0.00           H  
ATOM    699  HD1 HIP    45      50.482  30.088  75.316  1.00  0.00           H  
ATOM    700  HD2 HIP    45      47.648  31.438  78.053  1.00  0.00           H  
ATOM    701  HE1 HIP    45      50.505  28.341  77.218  1.00  0.00           H  
ATOM    702  HE2 HIP    45      48.814  29.227  78.937  1.00  0.00           H  
ATOM    703  N   VAL    46      47.073  34.430  73.618  1.00  0.00           N  
ATOM    704  CA  VAL    46      46.557  35.712  73.087  1.00  0.00           C  
ATOM    705  C   VAL    46      45.096  35.926  73.542  1.00  0.00           C  
ATOM    706  O   VAL    46      44.336  34.949  73.534  1.00  0.00           O  
ATOM    707  CB  VAL    46      46.530  35.737  71.563  1.00  0.00           C  
ATOM    708  CG1 VAL    46      45.986  37.030  71.009  1.00  0.00           C  
ATOM    709  CG2 VAL    46      47.958  35.741  71.098  1.00  0.00           C  
ATOM    710  H   VAL    46      46.810  33.587  73.127  1.00  0.00           H  
ATOM    711  HA  VAL    46      47.210  36.525  73.405  1.00  0.00           H  
ATOM    712  HB  VAL    46      46.066  34.806  71.238  1.00  0.00           H  
ATOM    713 HG11 VAL    46      44.939  37.104  71.301  1.00  0.00           H  
ATOM    714 HG12 VAL    46      46.566  37.870  71.392  1.00  0.00           H  
ATOM    715 HG13 VAL    46      46.045  37.144  69.926  1.00  0.00           H  
ATOM    716 HG21 VAL    46      48.112  35.672  70.021  1.00  0.00           H  
ATOM    717 HG22 VAL    46      48.439  36.668  71.411  1.00  0.00           H  
ATOM    718 HG23 VAL    46      48.485  34.897  71.541  1.00  0.00           H  
ATOM    719  N   TRP    47      44.793  37.052  74.138  1.00  0.00           N  
ATOM    720  CA  TRP    47      43.403  37.596  74.254  1.00  0.00           C  
ATOM    721  C   TRP    47      43.077  38.723  73.222  1.00  0.00           C  
ATOM    722  O   TRP    47      43.974  39.285  72.636  1.00  0.00           O  
ATOM    723  CB  TRP    47      43.242  38.189  75.733  1.00  0.00           C  
ATOM    724  CG  TRP    47      41.867  38.551  76.023  1.00  0.00           C  
ATOM    725  CD1 TRP    47      41.535  39.823  76.374  1.00  0.00           C  
ATOM    726  CD2 TRP    47      40.610  37.841  75.856  1.00  0.00           C  
ATOM    727  CE2 TRP    47      39.535  38.769  76.062  1.00  0.00           C  
ATOM    728  CE3 TRP    47      40.308  36.561  75.525  1.00  0.00           C  
ATOM    729  NE1 TRP    47      40.181  39.884  76.536  1.00  0.00           N  
ATOM    730  CZ2 TRP    47      38.172  38.461  75.857  1.00  0.00           C  
ATOM    731  CZ3 TRP    47      38.944  36.160  75.400  1.00  0.00           C  
ATOM    732  CH2 TRP    47      37.874  37.104  75.585  1.00  0.00           C  
ATOM    733  H   TRP    47      45.563  37.671  74.351  1.00  0.00           H  
ATOM    734  HA  TRP    47      42.657  36.803  74.222  1.00  0.00           H  
ATOM    735  HB2 TRP    47      43.588  37.370  76.365  1.00  0.00           H  
ATOM    736  HB3 TRP    47      44.009  38.952  75.870  1.00  0.00           H  
ATOM    737  HD1 TRP    47      42.231  40.633  76.538  1.00  0.00           H  
ATOM    738  HE1 TRP    47      39.736  40.766  76.745  1.00  0.00           H  
ATOM    739  HE3 TRP    47      41.160  35.907  75.412  1.00  0.00           H  
ATOM    740  HZ2 TRP    47      37.287  39.078  75.915  1.00  0.00           H  
ATOM    741  HZ3 TRP    47      38.743  35.120  75.188  1.00  0.00           H  
ATOM    742  HH2 TRP    47      36.864  36.751  75.434  1.00  0.00           H  
ATOM    743  N   VAL    48      41.734  38.992  72.933  1.00  0.00           N  
ATOM    744  CA  VAL    48      41.311  39.912  71.842  1.00  0.00           C  
ATOM    745  C   VAL    48      39.835  40.357  72.024  1.00  0.00           C  
ATOM    746  O   VAL    48      38.956  39.505  72.035  1.00  0.00           O  
ATOM    747  CB  VAL    48      41.584  39.291  70.462  1.00  0.00           C  
ATOM    748  CG1 VAL    48      41.072  37.906  70.209  1.00  0.00           C  
ATOM    749  CG2 VAL    48      40.894  40.111  69.301  1.00  0.00           C  
ATOM    750  H   VAL    48      40.968  38.553  73.423  1.00  0.00           H  
ATOM    751  HA  VAL    48      41.847  40.852  71.975  1.00  0.00           H  
ATOM    752  HB  VAL    48      42.666  39.338  70.344  1.00  0.00           H  
ATOM    753 HG11 VAL    48      41.604  37.191  70.837  1.00  0.00           H  
ATOM    754 HG12 VAL    48      40.047  37.857  70.577  1.00  0.00           H  
ATOM    755 HG13 VAL    48      41.090  37.574  69.171  1.00  0.00           H  
ATOM    756 HG21 VAL    48      41.460  41.043  69.273  1.00  0.00           H  
ATOM    757 HG22 VAL    48      41.062  39.744  68.289  1.00  0.00           H  
ATOM    758 HG23 VAL    48      39.813  40.200  69.416  1.00  0.00           H  
ATOM    759  N   GLU    49      39.551  41.676  72.107  1.00  0.00           N  
ATOM    760  CA  GLU    49      38.130  42.105  72.138  1.00  0.00           C  
ATOM    761  C   GLU    49      37.657  42.570  70.786  1.00  0.00           C  
ATOM    762  O   GLU    49      38.396  43.305  70.150  1.00  0.00           O  
ATOM    763  CB  GLU    49      37.896  43.118  73.243  1.00  0.00           C  
ATOM    764  CG  GLU    49      38.199  42.493  74.612  1.00  0.00           C  
ATOM    765  CD  GLU    49      39.256  43.198  75.480  1.00  0.00           C  
ATOM    766  OE1 GLU    49      39.072  43.158  76.697  1.00  0.00           O  
ATOM    767  OE2 GLU    49      40.348  43.657  75.002  1.00  0.00           O1-
ATOM    768  H   GLU    49      40.342  42.256  72.350  1.00  0.00           H  
ATOM    769  HA  GLU    49      37.488  41.267  72.411  1.00  0.00           H  
ATOM    770  HB2 GLU    49      38.423  44.059  73.091  1.00  0.00           H  
ATOM    771  HB3 GLU    49      36.834  43.363  73.210  1.00  0.00           H  
ATOM    772  HG2 GLU    49      37.343  42.535  75.285  1.00  0.00           H  
ATOM    773  HG3 GLU    49      38.481  41.442  74.567  1.00  0.00           H  
ATOM    774  N   VAL    50      36.430  42.251  70.371  1.00  0.00           N  
ATOM    775  CA  VAL    50      35.789  42.998  69.259  1.00  0.00           C  
ATOM    776  C   VAL    50      35.333  44.366  69.786  1.00  0.00           C  
ATOM    777  O   VAL    50      34.290  44.503  70.449  1.00  0.00           O  
ATOM    778  CB  VAL    50      34.649  42.228  68.579  1.00  0.00           C  
ATOM    779  CG1 VAL    50      34.258  42.948  67.285  1.00  0.00           C  
ATOM    780  CG2 VAL    50      34.968  40.795  68.089  1.00  0.00           C  
ATOM    781  H   VAL    50      35.797  41.845  71.044  1.00  0.00           H  
ATOM    782  HA  VAL    50      36.531  43.045  68.462  1.00  0.00           H  
ATOM    783  HB  VAL    50      33.813  42.224  69.279  1.00  0.00           H  
ATOM    784 HG11 VAL    50      35.032  42.986  66.519  1.00  0.00           H  
ATOM    785 HG12 VAL    50      33.476  42.385  66.776  1.00  0.00           H  
ATOM    786 HG13 VAL    50      33.885  43.968  67.377  1.00  0.00           H  
ATOM    787 HG21 VAL    50      34.116  40.346  67.578  1.00  0.00           H  
ATOM    788 HG22 VAL    50      35.932  40.671  67.596  1.00  0.00           H  
ATOM    789 HG23 VAL    50      35.057  40.159  68.969  1.00  0.00           H  
ATOM    790  N   VAL    51      36.029  45.490  69.420  1.00  0.00           N  
ATOM    791  CA  VAL    51      35.449  46.783  69.609  1.00  0.00           C  
ATOM    792  C   VAL    51      34.710  47.163  68.387  1.00  0.00           C  
ATOM    793  O   VAL    51      35.267  47.116  67.264  1.00  0.00           O  
ATOM    794  CB  VAL    51      36.546  47.884  69.996  1.00  0.00           C  
ATOM    795  CG1 VAL    51      35.962  49.277  70.082  1.00  0.00           C  
ATOM    796  CG2 VAL    51      37.154  47.410  71.337  1.00  0.00           C  
ATOM    797  H   VAL    51      36.936  45.370  68.993  1.00  0.00           H  
ATOM    798  HA  VAL    51      34.717  46.797  70.417  1.00  0.00           H  
ATOM    799  HB  VAL    51      37.287  48.018  69.208  1.00  0.00           H  
ATOM    800 HG11 VAL    51      35.212  49.256  70.873  1.00  0.00           H  
ATOM    801 HG12 VAL    51      36.698  50.044  70.321  1.00  0.00           H  
ATOM    802 HG13 VAL    51      35.556  49.580  69.117  1.00  0.00           H  
ATOM    803 HG21 VAL    51      38.029  46.800  71.113  1.00  0.00           H  
ATOM    804 HG22 VAL    51      37.692  48.249  71.780  1.00  0.00           H  
ATOM    805 HG23 VAL    51      36.428  47.020  72.049  1.00  0.00           H  
ATOM    806  N   ARG    52      33.503  47.608  68.619  1.00  0.00           N  
ATOM    807  CA  ARG    52      32.530  47.951  67.568  1.00  0.00           C  
ATOM    808  C   ARG    52      31.592  49.088  68.044  1.00  0.00           C  
ATOM    809  O   ARG    52      31.034  48.990  69.175  1.00  0.00           O  
ATOM    810  CB  ARG    52      31.757  46.663  67.009  1.00  0.00           C  
ATOM    811  CG  ARG    52      30.511  46.166  67.803  1.00  0.00           C  
ATOM    812  CD  ARG    52      31.044  45.501  69.062  1.00  0.00           C  
ATOM    813  NE  ARG    52      29.932  45.127  69.893  1.00  0.00           N  
ATOM    814  CZ  ARG    52      29.372  45.877  70.848  1.00  0.00           C  
ATOM    815  NH1 ARG    52      29.478  47.137  71.102  1.00  0.00           N1+
ATOM    816  NH2 ARG    52      28.520  45.301  71.640  1.00  0.00           N  
ATOM    817  H   ARG    52      33.272  47.620  69.602  1.00  0.00           H  
ATOM    818  HA  ARG    52      33.143  48.360  66.766  1.00  0.00           H  
ATOM    819  HB2 ARG    52      31.433  46.991  66.021  1.00  0.00           H  
ATOM    820  HB3 ARG    52      32.432  45.851  66.742  1.00  0.00           H  
ATOM    821  HG2 ARG    52      29.880  46.970  68.181  1.00  0.00           H  
ATOM    822  HG3 ARG    52      29.966  45.438  67.203  1.00  0.00           H  
ATOM    823  HD2 ARG    52      31.684  44.634  68.899  1.00  0.00           H  
ATOM    824  HD3 ARG    52      31.741  46.124  69.622  1.00  0.00           H  
ATOM    825  HE  ARG    52      29.562  44.187  69.863  1.00  0.00           H  
ATOM    826 HH11 ARG    52      30.223  47.631  70.632  1.00  0.00           H  
ATOM    827 HH12 ARG    52      28.923  47.511  71.858  1.00  0.00           H  
ATOM    828 HH21 ARG    52      28.329  44.312  71.568  1.00  0.00           H  
ATOM    829 HH22 ARG    52      27.901  45.880  72.189  1.00  0.00           H  
ATOM    830  N   ASP    53      31.400  50.072  67.175  1.00  0.00           N  
ATOM    831  CA  ASP    53      30.577  51.275  67.297  1.00  0.00           C  
ATOM    832  C   ASP    53      30.931  51.951  68.706  1.00  0.00           C  
ATOM    833  O   ASP    53      30.092  52.448  69.441  1.00  0.00           O  
ATOM    834  CB  ASP    53      29.149  50.882  67.157  1.00  0.00           C  
ATOM    835  CG  ASP    53      28.896  50.113  65.844  1.00  0.00           C  
ATOM    836  OD1 ASP    53      27.982  49.265  65.980  1.00  0.00           O  
ATOM    837  OD2 ASP    53      29.592  50.211  64.830  1.00  0.00           O1-
ATOM    838  H   ASP    53      31.965  50.068  66.338  1.00  0.00           H  
ATOM    839  HA  ASP    53      30.779  51.893  66.422  1.00  0.00           H  
ATOM    840  HB2 ASP    53      28.828  50.253  67.988  1.00  0.00           H  
ATOM    841  HB3 ASP    53      28.484  51.745  67.196  1.00  0.00           H  
ATOM    842  N   GLY    54      32.223  52.059  68.953  1.00  0.00           N  
ATOM    843  CA  GLY    54      32.803  52.741  70.096  1.00  0.00           C  
ATOM    844  C   GLY    54      32.674  51.925  71.447  1.00  0.00           C  
ATOM    845  O   GLY    54      32.956  52.469  72.490  1.00  0.00           O  
ATOM    846  H   GLY    54      32.919  51.889  68.242  1.00  0.00           H  
ATOM    847  HA2 GLY    54      33.855  52.962  69.915  1.00  0.00           H  
ATOM    848  HA3 GLY    54      32.257  53.673  70.239  1.00  0.00           H  
ATOM    849  N   GLU    55      32.204  50.620  71.505  1.00  0.00           N  
ATOM    850  CA  GLU    55      32.041  49.832  72.755  1.00  0.00           C  
ATOM    851  C   GLU    55      32.679  48.490  72.544  1.00  0.00           C  
ATOM    852  O   GLU    55      32.719  47.971  71.418  1.00  0.00           O  
ATOM    853  CB  GLU    55      30.549  49.688  73.063  1.00  0.00           C  
ATOM    854  CG  GLU    55      29.885  50.789  73.955  1.00  0.00           C  
ATOM    855  CD  GLU    55      30.412  50.643  75.465  1.00  0.00           C  
ATOM    856  OE1 GLU    55      31.324  49.828  75.845  1.00  0.00           O  
ATOM    857  OE2 GLU    55      29.784  51.299  76.318  1.00  0.00           O1-
ATOM    858  H   GLU    55      31.850  50.146  70.687  1.00  0.00           H  
ATOM    859  HA  GLU    55      32.617  50.334  73.532  1.00  0.00           H  
ATOM    860  HB2 GLU    55      30.031  49.751  72.106  1.00  0.00           H  
ATOM    861  HB3 GLU    55      30.250  48.744  73.520  1.00  0.00           H  
ATOM    862  HG2 GLU    55      30.213  51.788  73.669  1.00  0.00           H  
ATOM    863  HG3 GLU    55      28.814  50.722  73.762  1.00  0.00           H  
ATOM    864  N   ALA    56      33.363  47.901  73.546  1.00  0.00           N  
ATOM    865  CA  ALA    56      33.859  46.487  73.283  1.00  0.00           C  
ATOM    866  C   ALA    56      32.616  45.562  73.268  1.00  0.00           C  
ATOM    867  O   ALA    56      31.587  45.910  73.944  1.00  0.00           O  
ATOM    868  CB  ALA    56      34.820  46.085  74.427  1.00  0.00           C  
ATOM    869  H   ALA    56      33.205  48.375  74.424  1.00  0.00           H  
ATOM    870  HA  ALA    56      34.335  46.239  72.335  1.00  0.00           H  
ATOM    871  HB1 ALA    56      35.754  46.639  74.337  1.00  0.00           H  
ATOM    872  HB2 ALA    56      34.362  46.291  75.395  1.00  0.00           H  
ATOM    873  HB3 ALA    56      35.137  45.064  74.219  1.00  0.00           H  
ATOM    874  N   GLU    57      32.662  44.400  72.597  1.00  0.00           N  
ATOM    875  CA  GLU    57      31.781  43.316  72.944  1.00  0.00           C  
ATOM    876  C   GLU    57      31.970  42.640  74.326  1.00  0.00           C  
ATOM    877  O   GLU    57      33.072  42.267  74.710  1.00  0.00           O  
ATOM    878  CB  GLU    57      31.780  42.292  71.772  1.00  0.00           C  
ATOM    879  CG  GLU    57      30.426  41.421  71.876  1.00  0.00           C  
ATOM    880  CD  GLU    57      29.178  42.160  71.371  1.00  0.00           C  
ATOM    881  OE1 GLU    57      29.115  42.370  70.132  1.00  0.00           O  
ATOM    882  OE2 GLU    57      28.264  42.476  72.100  1.00  0.00           O1-
ATOM    883  H   GLU    57      33.448  44.254  71.980  1.00  0.00           H  
ATOM    884  HA  GLU    57      30.764  43.693  73.048  1.00  0.00           H  
ATOM    885  HB2 GLU    57      31.745  42.772  70.795  1.00  0.00           H  
ATOM    886  HB3 GLU    57      32.665  41.656  71.772  1.00  0.00           H  
ATOM    887  HG2 GLU    57      30.640  40.529  71.288  1.00  0.00           H  
ATOM    888  HG3 GLU    57      30.251  41.169  72.922  1.00  0.00           H  
ATOM    889  N   GLU    58      30.933  42.451  75.164  1.00  0.00           N  
ATOM    890  CA  GLU    58      31.019  41.880  76.545  1.00  0.00           C  
ATOM    891  C   GLU    58      31.159  40.363  76.562  1.00  0.00           C  
ATOM    892  O   GLU    58      31.519  39.689  77.558  1.00  0.00           O  
ATOM    893  CB  GLU    58      30.098  42.552  77.585  1.00  0.00           C  
ATOM    894  CG  GLU    58      28.676  41.964  77.896  1.00  0.00           C  
ATOM    895  CD  GLU    58      27.785  42.090  76.717  1.00  0.00           C  
ATOM    896  OE1 GLU    58      27.612  40.953  76.193  1.00  0.00           O  
ATOM    897  OE2 GLU    58      27.153  43.108  76.411  1.00  0.00           O1-
ATOM    898  H   GLU    58      30.065  42.895  74.898  1.00  0.00           H  
ATOM    899  HA  GLU    58      32.014  42.184  76.872  1.00  0.00           H  
ATOM    900  HB2 GLU    58      30.551  42.476  78.574  1.00  0.00           H  
ATOM    901  HB3 GLU    58      30.084  43.615  77.346  1.00  0.00           H  
ATOM    902  HG2 GLU    58      28.759  40.927  78.221  1.00  0.00           H  
ATOM    903  HG3 GLU    58      28.193  42.478  78.727  1.00  0.00           H  
ATOM    904  N   VAL    59      30.925  39.695  75.432  1.00  0.00           N  
ATOM    905  CA  VAL    59      31.121  38.217  75.156  1.00  0.00           C  
ATOM    906  C   VAL    59      31.629  37.902  73.747  1.00  0.00           C  
ATOM    907  O   VAL    59      31.022  38.273  72.769  1.00  0.00           O  
ATOM    908  CB  VAL    59      29.869  37.293  75.356  1.00  0.00           C  
ATOM    909  CG1 VAL    59      30.207  35.846  75.372  1.00  0.00           C  
ATOM    910  CG2 VAL    59      29.137  37.497  76.730  1.00  0.00           C  
ATOM    911  H   VAL    59      30.837  40.206  74.565  1.00  0.00           H  
ATOM    912  HA  VAL    59      31.973  37.900  75.757  1.00  0.00           H  
ATOM    913  HB  VAL    59      29.137  37.436  74.561  1.00  0.00           H  
ATOM    914 HG11 VAL    59      29.315  35.288  75.655  1.00  0.00           H  
ATOM    915 HG12 VAL    59      30.523  35.501  74.388  1.00  0.00           H  
ATOM    916 HG13 VAL    59      30.969  35.680  76.133  1.00  0.00           H  
ATOM    917 HG21 VAL    59      28.199  36.946  76.795  1.00  0.00           H  
ATOM    918 HG22 VAL    59      29.767  37.287  77.594  1.00  0.00           H  
ATOM    919 HG23 VAL    59      28.926  38.557  76.873  1.00  0.00           H  
ATOM    920  N   ALA    60      32.659  37.048  73.662  1.00  0.00           N  
ATOM    921  CA  ALA    60      33.131  36.573  72.394  1.00  0.00           C  
ATOM    922  C   ALA    60      33.957  35.256  72.647  1.00  0.00           C  
ATOM    923  O   ALA    60      34.868  35.278  73.407  1.00  0.00           O  
ATOM    924  CB  ALA    60      34.021  37.733  71.889  1.00  0.00           C  
ATOM    925  H   ALA    60      33.000  36.704  74.549  1.00  0.00           H  
ATOM    926  HA  ALA    60      32.384  36.305  71.648  1.00  0.00           H  
ATOM    927  HB1 ALA    60      33.473  38.599  71.517  1.00  0.00           H  
ATOM    928  HB2 ALA    60      34.725  38.115  72.629  1.00  0.00           H  
ATOM    929  HB3 ALA    60      34.571  37.379  71.016  1.00  0.00           H  
ATOM    930  N   THR    61      33.576  34.149  71.991  1.00  0.00           N  
ATOM    931  CA  THR    61      33.935  32.767  72.188  1.00  0.00           C  
ATOM    932  C   THR    61      34.294  32.188  70.820  1.00  0.00           C  
ATOM    933  O   THR    61      33.749  32.580  69.778  1.00  0.00           O  
ATOM    934  CB  THR    61      32.742  32.033  72.823  1.00  0.00           C  
ATOM    935  CG2 THR    61      32.907  30.534  72.956  1.00  0.00           C  
ATOM    936  OG1 THR    61      32.577  32.700  74.027  1.00  0.00           O  
ATOM    937  H   THR    61      32.798  34.285  71.363  1.00  0.00           H  
ATOM    938  HA  THR    61      34.763  32.642  72.885  1.00  0.00           H  
ATOM    939  HB  THR    61      31.798  32.110  72.284  1.00  0.00           H  
ATOM    940  HG1 THR    61      33.361  32.827  74.568  1.00  0.00           H  
ATOM    941 HG21 THR    61      33.953  30.402  73.229  1.00  0.00           H  
ATOM    942 HG22 THR    61      32.260  29.973  73.631  1.00  0.00           H  
ATOM    943 HG23 THR    61      32.800  30.105  71.959  1.00  0.00           H  
ATOM    944  N   ASN    62      35.283  31.211  70.770  1.00  0.00           N  
ATOM    945  CA  ASN    62      35.955  30.754  69.581  1.00  0.00           C  
ATOM    946  C   ASN    62      34.986  30.094  68.648  1.00  0.00           C  
ATOM    947  O   ASN    62      34.597  28.958  68.769  1.00  0.00           O  
ATOM    948  CB  ASN    62      37.114  29.789  70.012  1.00  0.00           C  
ATOM    949  CG  ASN    62      38.423  30.409  70.469  1.00  0.00           C  
ATOM    950  ND2 ASN    62      38.961  29.759  71.483  1.00  0.00           N  
ATOM    951  OD1 ASN    62      38.940  31.443  70.056  1.00  0.00           O  
ATOM    952  H   ASN    62      35.583  30.892  71.680  1.00  0.00           H  
ATOM    953  HA  ASN    62      36.402  31.570  69.014  1.00  0.00           H  
ATOM    954  HB2 ASN    62      36.771  29.115  70.797  1.00  0.00           H  
ATOM    955  HB3 ASN    62      37.343  29.083  69.214  1.00  0.00           H  
ATOM    956 HD21 ASN    62      39.765  30.174  71.931  1.00  0.00           H  
ATOM    957 HD22 ASN    62      38.580  28.852  71.712  1.00  0.00           H  
ATOM    958  N   GLY    63      34.720  30.845  67.621  1.00  0.00           N  
ATOM    959  CA  GLY    63      33.947  30.450  66.432  1.00  0.00           C  
ATOM    960  C   GLY    63      32.460  30.548  66.534  1.00  0.00           C  
ATOM    961  O   GLY    63      31.710  29.990  65.680  1.00  0.00           O  
ATOM    962  H   GLY    63      35.179  31.734  67.487  1.00  0.00           H  
ATOM    963  HA2 GLY    63      34.333  31.078  65.628  1.00  0.00           H  
ATOM    964  HA3 GLY    63      34.167  29.413  66.179  1.00  0.00           H  
ATOM    965  N   LYS    64      31.911  31.207  67.556  1.00  0.00           N  
ATOM    966  CA  LYS    64      30.500  31.009  67.972  1.00  0.00           C  
ATOM    967  C   LYS    64      29.594  32.263  67.751  1.00  0.00           C  
ATOM    968  O   LYS    64      28.496  32.191  67.250  1.00  0.00           O  
ATOM    969  CB  LYS    64      30.543  30.594  69.483  1.00  0.00           C  
ATOM    970  CG  LYS    64      29.149  30.488  70.194  1.00  0.00           C  
ATOM    971  CD  LYS    64      29.274  29.938  71.676  1.00  0.00           C  
ATOM    972  CE  LYS    64      27.900  29.653  72.362  1.00  0.00           C  
ATOM    973  NZ  LYS    64      27.108  30.918  72.612  1.00  0.00           N1+
ATOM    974  H   LYS    64      32.557  31.872  67.958  1.00  0.00           H  
ATOM    975  HA  LYS    64      30.086  30.148  67.447  1.00  0.00           H  
ATOM    976  HB2 LYS    64      31.022  29.628  69.640  1.00  0.00           H  
ATOM    977  HB3 LYS    64      31.104  31.343  70.043  1.00  0.00           H  
ATOM    978  HG2 LYS    64      28.628  31.445  70.154  1.00  0.00           H  
ATOM    979  HG3 LYS    64      28.563  29.836  69.546  1.00  0.00           H  
ATOM    980  HD2 LYS    64      29.765  28.965  71.670  1.00  0.00           H  
ATOM    981  HD3 LYS    64      29.927  30.581  72.266  1.00  0.00           H  
ATOM    982  HE2 LYS    64      27.260  28.895  71.910  1.00  0.00           H  
ATOM    983  HE3 LYS    64      28.226  29.323  73.348  1.00  0.00           H  
ATOM    984  HZ1 LYS    64      26.436  30.661  73.321  1.00  0.00           H  
ATOM    985  HZ2 LYS    64      27.654  31.716  72.905  1.00  0.00           H  
ATOM    986  HZ3 LYS    64      26.575  31.223  71.810  1.00  0.00           H  
ATOM    987  N   GLN    65      30.027  33.456  68.069  1.00  0.00           N  
ATOM    988  CA  GLN    65      29.331  34.682  67.619  1.00  0.00           C  
ATOM    989  C   GLN    65      29.600  35.130  66.196  1.00  0.00           C  
ATOM    990  O   GLN    65      30.431  34.525  65.439  1.00  0.00           O  
ATOM    991  CB  GLN    65      30.002  35.727  68.542  1.00  0.00           C  
ATOM    992  CG  GLN    65      29.544  35.775  70.022  1.00  0.00           C  
ATOM    993  CD  GLN    65      30.106  34.731  70.936  1.00  0.00           C  
ATOM    994  NE2 GLN    65      29.532  34.527  72.073  1.00  0.00           N  
ATOM    995  OE1 GLN    65      31.071  34.143  70.599  1.00  0.00           O  
ATOM    996  H   GLN    65      30.843  33.485  68.663  1.00  0.00           H  
ATOM    997  HA  GLN    65      28.254  34.622  67.780  1.00  0.00           H  
ATOM    998  HB2 GLN    65      31.060  35.484  68.450  1.00  0.00           H  
ATOM    999  HB3 GLN    65      29.874  36.726  68.126  1.00  0.00           H  
ATOM   1000  HG2 GLN    65      29.979  36.661  70.485  1.00  0.00           H  
ATOM   1001  HG3 GLN    65      28.469  35.889  70.158  1.00  0.00           H  
ATOM   1002 HE21 GLN    65      29.833  33.775  72.676  1.00  0.00           H  
ATOM   1003 HE22 GLN    65      28.661  34.950  72.361  1.00  0.00           H  
ATOM   1004  N   ARG    66      28.901  36.171  65.786  1.00  0.00           N  
ATOM   1005  CA  ARG    66      28.788  36.722  64.412  1.00  0.00           C  
ATOM   1006  C   ARG    66      28.715  38.279  64.525  1.00  0.00           C  
ATOM   1007  O   ARG    66      27.943  38.768  65.316  1.00  0.00           O  
ATOM   1008  CB  ARG    66      27.544  36.121  63.742  1.00  0.00           C  
ATOM   1009  CG  ARG    66      27.679  36.327  62.281  1.00  0.00           C  
ATOM   1010  CD  ARG    66      26.571  35.684  61.565  1.00  0.00           C  
ATOM   1011  NE  ARG    66      25.280  36.370  61.751  1.00  0.00           N  
ATOM   1012  CZ  ARG    66      24.144  36.076  61.234  1.00  0.00           C  
ATOM   1013  NH1 ARG    66      23.920  35.082  60.463  1.00  0.00           N1+
ATOM   1014  NH2 ARG    66      23.159  36.974  61.160  1.00  0.00           N  
ATOM   1015  H   ARG    66      28.448  36.668  66.540  1.00  0.00           H  
ATOM   1016  HA  ARG    66      29.685  36.413  63.876  1.00  0.00           H  
ATOM   1017  HB2 ARG    66      27.567  35.036  63.840  1.00  0.00           H  
ATOM   1018  HB3 ARG    66      26.647  36.575  64.162  1.00  0.00           H  
ATOM   1019  HG2 ARG    66      27.735  37.401  62.102  1.00  0.00           H  
ATOM   1020  HG3 ARG    66      28.648  35.956  61.946  1.00  0.00           H  
ATOM   1021  HD2 ARG    66      26.812  35.700  60.502  1.00  0.00           H  
ATOM   1022  HD3 ARG    66      26.544  34.638  61.872  1.00  0.00           H  
ATOM   1023  HE  ARG    66      25.192  37.182  62.344  1.00  0.00           H  
ATOM   1024 HH11 ARG    66      24.697  34.544  60.107  1.00  0.00           H  
ATOM   1025 HH12 ARG    66      23.047  35.009  59.960  1.00  0.00           H  
ATOM   1026 HH21 ARG    66      23.206  37.812  61.722  1.00  0.00           H  
ATOM   1027 HH22 ARG    66      22.387  36.936  60.509  1.00  0.00           H  
ATOM   1028  N   TRP    67      29.477  38.996  63.632  1.00  0.00           N  
ATOM   1029  CA  TRP    67      29.372  40.467  63.474  1.00  0.00           C  
ATOM   1030  C   TRP    67      29.340  41.008  62.011  1.00  0.00           C  
ATOM   1031  O   TRP    67      29.943  40.583  61.090  1.00  0.00           O  
ATOM   1032  CB  TRP    67      30.526  41.128  64.269  1.00  0.00           C  
ATOM   1033  CG  TRP    67      30.476  40.772  65.717  1.00  0.00           C  
ATOM   1034  CD1 TRP    67      29.907  41.478  66.711  1.00  0.00           C  
ATOM   1035  CD2 TRP    67      31.124  39.628  66.372  1.00  0.00           C  
ATOM   1036  CE2 TRP    67      30.992  39.749  67.757  1.00  0.00           C  
ATOM   1037  CE3 TRP    67      32.005  38.603  65.849  1.00  0.00           C  
ATOM   1038  NE1 TRP    67      30.288  40.942  67.879  1.00  0.00           N  
ATOM   1039  CZ2 TRP    67      31.697  38.915  68.693  1.00  0.00           C  
ATOM   1040  CZ3 TRP    67      32.709  37.807  66.725  1.00  0.00           C  
ATOM   1041  CH2 TRP    67      32.533  37.925  68.138  1.00  0.00           C  
ATOM   1042  H   TRP    67      30.285  38.587  63.186  1.00  0.00           H  
ATOM   1043  HA  TRP    67      28.429  40.753  63.940  1.00  0.00           H  
ATOM   1044  HB2 TRP    67      31.462  40.839  63.790  1.00  0.00           H  
ATOM   1045  HB3 TRP    67      30.471  42.216  64.221  1.00  0.00           H  
ATOM   1046  HD1 TRP    67      29.381  42.414  66.596  1.00  0.00           H  
ATOM   1047  HE1 TRP    67      30.051  41.293  68.796  1.00  0.00           H  
ATOM   1048  HE3 TRP    67      32.213  38.537  64.791  1.00  0.00           H  
ATOM   1049  HZ2 TRP    67      31.688  39.103  69.757  1.00  0.00           H  
ATOM   1050  HZ3 TRP    67      33.396  37.104  66.278  1.00  0.00           H  
ATOM   1051  HH2 TRP    67      33.230  37.349  68.729  1.00  0.00           H  
ATOM   1052  N   LEU    68      28.556  42.067  61.798  1.00  0.00           N  
ATOM   1053  CA  LEU    68      28.445  42.750  60.502  1.00  0.00           C  
ATOM   1054  C   LEU    68      29.738  43.568  60.248  1.00  0.00           C  
ATOM   1055  O   LEU    68      30.063  44.469  61.012  1.00  0.00           O  
ATOM   1056  CB  LEU    68      27.144  43.565  60.476  1.00  0.00           C  
ATOM   1057  CG  LEU    68      25.932  42.714  60.163  1.00  0.00           C  
ATOM   1058  CD1 LEU    68      24.569  43.252  60.782  1.00  0.00           C  
ATOM   1059  CD2 LEU    68      25.658  42.446  58.658  1.00  0.00           C  
ATOM   1060  H   LEU    68      28.048  42.446  62.584  1.00  0.00           H  
ATOM   1061  HA  LEU    68      28.367  41.977  59.737  1.00  0.00           H  
ATOM   1062  HB2 LEU    68      26.896  43.873  61.492  1.00  0.00           H  
ATOM   1063  HB3 LEU    68      27.131  44.446  59.835  1.00  0.00           H  
ATOM   1064  HG  LEU    68      26.240  41.762  60.597  1.00  0.00           H  
ATOM   1065 HD11 LEU    68      24.299  44.225  60.371  1.00  0.00           H  
ATOM   1066 HD12 LEU    68      23.730  42.563  60.689  1.00  0.00           H  
ATOM   1067 HD13 LEU    68      24.590  43.298  61.871  1.00  0.00           H  
ATOM   1068 HD21 LEU    68      24.779  41.805  58.593  1.00  0.00           H  
ATOM   1069 HD22 LEU    68      25.375  43.371  58.155  1.00  0.00           H  
ATOM   1070 HD23 LEU    68      26.604  42.106  58.236  1.00  0.00           H  
ATOM   1071  N   LEU    69      30.299  43.448  59.038  1.00  0.00           N  
ATOM   1072  CA  LEU    69      31.563  44.070  58.535  1.00  0.00           C  
ATOM   1073  C   LEU    69      31.436  45.581  58.423  1.00  0.00           C  
ATOM   1074  O   LEU    69      30.436  46.101  57.944  1.00  0.00           O  
ATOM   1075  CB  LEU    69      31.976  43.539  57.244  1.00  0.00           C  
ATOM   1076  CG  LEU    69      32.766  42.138  57.233  1.00  0.00           C  
ATOM   1077  CD1 LEU    69      32.789  41.574  55.751  1.00  0.00           C  
ATOM   1078  CD2 LEU    69      34.221  42.224  57.650  1.00  0.00           C  
ATOM   1079  H   LEU    69      29.860  42.774  58.427  1.00  0.00           H  
ATOM   1080  HA  LEU    69      32.231  43.834  59.364  1.00  0.00           H  
ATOM   1081  HB2 LEU    69      31.134  43.459  56.557  1.00  0.00           H  
ATOM   1082  HB3 LEU    69      32.640  44.217  56.708  1.00  0.00           H  
ATOM   1083  HG  LEU    69      32.124  41.416  57.736  1.00  0.00           H  
ATOM   1084 HD11 LEU    69      32.905  40.491  55.794  1.00  0.00           H  
ATOM   1085 HD12 LEU    69      31.772  41.743  55.396  1.00  0.00           H  
ATOM   1086 HD13 LEU    69      33.555  42.123  55.203  1.00  0.00           H  
ATOM   1087 HD21 LEU    69      34.406  42.645  58.639  1.00  0.00           H  
ATOM   1088 HD22 LEU    69      34.814  41.310  57.698  1.00  0.00           H  
ATOM   1089 HD23 LEU    69      34.796  42.866  56.983  1.00  0.00           H  
ATOM   1090  N   SER    70      32.470  46.268  58.943  1.00  0.00           N  
ATOM   1091  CA  SER    70      32.570  47.749  59.137  1.00  0.00           C  
ATOM   1092  C   SER    70      33.967  48.263  59.316  1.00  0.00           C  
ATOM   1093  O   SER    70      34.738  47.598  60.059  1.00  0.00           O  
ATOM   1094  CB  SER    70      31.810  48.074  60.397  1.00  0.00           C  
ATOM   1095  OG  SER    70      32.033  49.379  60.863  1.00  0.00           O  
ATOM   1096  H   SER    70      33.238  45.804  59.407  1.00  0.00           H  
ATOM   1097  HA  SER    70      32.103  48.205  58.264  1.00  0.00           H  
ATOM   1098  HB2 SER    70      30.738  47.896  60.319  1.00  0.00           H  
ATOM   1099  HB3 SER    70      32.296  47.519  61.198  1.00  0.00           H  
ATOM   1100  HG  SER    70      31.327  49.468  61.507  1.00  0.00           H  
ATOM   1101  N   PRO    71      34.350  49.370  58.737  1.00  0.00           N  
ATOM   1102  CA  PRO    71      35.656  49.968  58.984  1.00  0.00           C  
ATOM   1103  C   PRO    71      35.948  50.445  60.374  1.00  0.00           C  
ATOM   1104  O   PRO    71      37.066  50.333  60.791  1.00  0.00           O  
ATOM   1105  CB  PRO    71      35.822  51.147  58.051  1.00  0.00           C  
ATOM   1106  CG  PRO    71      34.457  51.397  57.469  1.00  0.00           C  
ATOM   1107  CD  PRO    71      33.601  50.135  57.709  1.00  0.00           C  
ATOM   1108  HA  PRO    71      36.374  49.163  58.825  1.00  0.00           H  
ATOM   1109  HB2 PRO    71      36.344  51.980  58.523  1.00  0.00           H  
ATOM   1110  HB3 PRO    71      36.501  50.849  57.253  1.00  0.00           H  
ATOM   1111  HG2 PRO    71      34.054  52.205  58.080  1.00  0.00           H  
ATOM   1112  HG3 PRO    71      34.370  51.693  56.423  1.00  0.00           H  
ATOM   1113  HD2 PRO    71      32.537  50.326  57.851  1.00  0.00           H  
ATOM   1114  HD3 PRO    71      33.690  49.512  56.819  1.00  0.00           H  
ATOM   1115  N   SER    72      35.025  51.084  61.185  1.00  0.00           N  
ATOM   1116  CA  SER    72      35.327  51.622  62.519  1.00  0.00           C  
ATOM   1117  C   SER    72      35.347  50.465  63.574  1.00  0.00           C  
ATOM   1118  O   SER    72      35.518  50.754  64.802  1.00  0.00           O  
ATOM   1119  CB  SER    72      34.159  52.568  62.942  1.00  0.00           C  
ATOM   1120  OG  SER    72      32.895  51.930  62.733  1.00  0.00           O  
ATOM   1121  H   SER    72      34.127  51.132  60.724  1.00  0.00           H  
ATOM   1122  HA  SER    72      36.328  52.050  62.580  1.00  0.00           H  
ATOM   1123  HB2 SER    72      34.236  52.935  63.965  1.00  0.00           H  
ATOM   1124  HB3 SER    72      34.185  53.400  62.238  1.00  0.00           H  
ATOM   1125  HG  SER    72      32.729  51.197  63.330  1.00  0.00           H  
ATOM   1126  N   THR    73      35.011  49.266  63.232  1.00  0.00           N  
ATOM   1127  CA  THR    73      35.253  48.095  64.126  1.00  0.00           C  
ATOM   1128  C   THR    73      36.703  47.733  64.168  1.00  0.00           C  
ATOM   1129  O   THR    73      37.388  47.559  63.185  1.00  0.00           O  
ATOM   1130  CB  THR    73      34.445  46.841  63.511  1.00  0.00           C  
ATOM   1131  CG2 THR    73      34.866  45.501  64.132  1.00  0.00           C  
ATOM   1132  OG1 THR    73      33.091  47.171  63.820  1.00  0.00           O  
ATOM   1133  H   THR    73      34.855  49.056  62.257  1.00  0.00           H  
ATOM   1134  HA  THR    73      34.945  48.358  65.139  1.00  0.00           H  
ATOM   1135  HB  THR    73      34.555  46.857  62.427  1.00  0.00           H  
ATOM   1136  HG1 THR    73      32.613  46.360  63.631  1.00  0.00           H  
ATOM   1137 HG21 THR    73      34.191  44.757  63.709  1.00  0.00           H  
ATOM   1138 HG22 THR    73      35.910  45.322  63.877  1.00  0.00           H  
ATOM   1139 HG23 THR    73      34.635  45.577  65.195  1.00  0.00           H  
ATOM   1140  N   THR    74      37.266  47.400  65.379  1.00  0.00           N  
ATOM   1141  CA  THR    74      38.663  47.215  65.511  1.00  0.00           C  
ATOM   1142  C   THR    74      38.963  46.382  66.738  1.00  0.00           C  
ATOM   1143  O   THR    74      38.270  46.510  67.748  1.00  0.00           O  
ATOM   1144  CB  THR    74      39.391  48.517  65.642  1.00  0.00           C  
ATOM   1145  CG2 THR    74      39.099  49.334  66.907  1.00  0.00           C  
ATOM   1146  OG1 THR    74      40.808  48.309  65.623  1.00  0.00           O  
ATOM   1147  H   THR    74      36.685  47.296  66.199  1.00  0.00           H  
ATOM   1148  HA  THR    74      39.064  46.684  64.648  1.00  0.00           H  
ATOM   1149  HB  THR    74      39.165  49.184  64.810  1.00  0.00           H  
ATOM   1150  HG1 THR    74      41.177  48.556  64.772  1.00  0.00           H  
ATOM   1151 HG21 THR    74      38.048  49.588  66.766  1.00  0.00           H  
ATOM   1152 HG22 THR    74      39.361  48.710  67.761  1.00  0.00           H  
ATOM   1153 HG23 THR    74      39.719  50.224  66.803  1.00  0.00           H  
ATOM   1154  N   LEU    75      39.868  45.385  66.626  1.00  0.00           N  
ATOM   1155  CA  LEU    75      39.937  44.210  67.532  1.00  0.00           C  
ATOM   1156  C   LEU    75      41.212  44.346  68.376  1.00  0.00           C  
ATOM   1157  O   LEU    75      42.326  44.437  67.801  1.00  0.00           O  
ATOM   1158  CB  LEU    75      39.873  42.940  66.743  1.00  0.00           C  
ATOM   1159  CG  LEU    75      38.546  42.538  66.057  1.00  0.00           C  
ATOM   1160  CD1 LEU    75      38.162  43.390  64.847  1.00  0.00           C  
ATOM   1161  CD2 LEU    75      38.768  41.142  65.507  1.00  0.00           C  
ATOM   1162  H   LEU    75      40.329  45.283  65.733  1.00  0.00           H  
ATOM   1163  HA  LEU    75      39.097  44.179  68.226  1.00  0.00           H  
ATOM   1164  HB2 LEU    75      40.704  42.968  66.038  1.00  0.00           H  
ATOM   1165  HB3 LEU    75      40.214  42.180  67.446  1.00  0.00           H  
ATOM   1166  HG  LEU    75      37.795  42.394  66.835  1.00  0.00           H  
ATOM   1167 HD11 LEU    75      37.647  44.261  65.254  1.00  0.00           H  
ATOM   1168 HD12 LEU    75      39.076  43.718  64.352  1.00  0.00           H  
ATOM   1169 HD13 LEU    75      37.554  42.886  64.096  1.00  0.00           H  
ATOM   1170 HD21 LEU    75      38.791  40.433  66.335  1.00  0.00           H  
ATOM   1171 HD22 LEU    75      38.162  40.812  64.664  1.00  0.00           H  
ATOM   1172 HD23 LEU    75      39.745  41.124  65.023  1.00  0.00           H  
ATOM   1173  N   ARG    76      41.112  44.334  69.671  1.00  0.00           N  
ATOM   1174  CA  ARG    76      42.194  44.696  70.569  1.00  0.00           C  
ATOM   1175  C   ARG    76      43.143  43.512  70.961  1.00  0.00           C  
ATOM   1176  O   ARG    76      43.095  43.126  72.129  1.00  0.00           O  
ATOM   1177  CB  ARG    76      41.629  45.535  71.763  1.00  0.00           C  
ATOM   1178  CG  ARG    76      42.719  46.423  72.449  1.00  0.00           C  
ATOM   1179  CD  ARG    76      42.191  47.156  73.669  1.00  0.00           C  
ATOM   1180  NE  ARG    76      42.015  46.198  74.838  1.00  0.00           N  
ATOM   1181  CZ  ARG    76      41.760  46.561  76.039  1.00  0.00           C  
ATOM   1182  NH1 ARG    76      42.039  47.738  76.511  1.00  0.00           N1+
ATOM   1183  NH2 ARG    76      41.245  45.692  76.834  1.00  0.00           N  
ATOM   1184  H   ARG    76      40.206  44.179  70.091  1.00  0.00           H  
ATOM   1185  HA  ARG    76      42.831  45.378  70.006  1.00  0.00           H  
ATOM   1186  HB2 ARG    76      40.845  46.128  71.292  1.00  0.00           H  
ATOM   1187  HB3 ARG    76      41.146  44.887  72.494  1.00  0.00           H  
ATOM   1188  HG2 ARG    76      43.594  45.814  72.677  1.00  0.00           H  
ATOM   1189  HG3 ARG    76      43.106  47.126  71.711  1.00  0.00           H  
ATOM   1190  HD2 ARG    76      42.986  47.883  73.830  1.00  0.00           H  
ATOM   1191  HD3 ARG    76      41.232  47.633  73.465  1.00  0.00           H  
ATOM   1192  HE  ARG    76      41.841  45.241  74.566  1.00  0.00           H  
ATOM   1193 HH11 ARG    76      42.640  48.360  75.991  1.00  0.00           H  
ATOM   1194 HH12 ARG    76      41.765  47.985  77.452  1.00  0.00           H  
ATOM   1195 HH21 ARG    76      40.900  44.840  76.417  1.00  0.00           H  
ATOM   1196 HH22 ARG    76      41.119  45.967  77.798  1.00  0.00           H  
ATOM   1197  N   VAL    77      43.827  42.908  69.915  1.00  0.00           N  
ATOM   1198  CA  VAL    77      44.722  41.701  70.130  1.00  0.00           C  
ATOM   1199  C   VAL    77      45.834  42.057  71.134  1.00  0.00           C  
ATOM   1200  O   VAL    77      46.487  43.076  70.933  1.00  0.00           O  
ATOM   1201  CB  VAL    77      45.213  41.258  68.683  1.00  0.00           C  
ATOM   1202  CG1 VAL    77      46.367  40.297  68.637  1.00  0.00           C  
ATOM   1203  CG2 VAL    77      44.057  40.694  67.867  1.00  0.00           C  
ATOM   1204  H   VAL    77      43.777  43.453  69.066  1.00  0.00           H  
ATOM   1205  HA  VAL    77      44.098  40.873  70.468  1.00  0.00           H  
ATOM   1206  HB  VAL    77      45.672  42.128  68.213  1.00  0.00           H  
ATOM   1207 HG11 VAL    77      46.585  39.972  67.619  1.00  0.00           H  
ATOM   1208 HG12 VAL    77      47.281  40.799  68.954  1.00  0.00           H  
ATOM   1209 HG13 VAL    77      46.134  39.425  69.248  1.00  0.00           H  
ATOM   1210 HG21 VAL    77      43.651  39.782  68.305  1.00  0.00           H  
ATOM   1211 HG22 VAL    77      43.279  41.446  67.737  1.00  0.00           H  
ATOM   1212 HG23 VAL    77      44.373  40.469  66.848  1.00  0.00           H  
ATOM   1213  N   THR    78      46.179  41.246  72.110  1.00  0.00           N  
ATOM   1214  CA  THR    78      47.422  41.309  72.872  1.00  0.00           C  
ATOM   1215  C   THR    78      47.785  39.982  73.463  1.00  0.00           C  
ATOM   1216  O   THR    78      47.023  39.024  73.410  1.00  0.00           O  
ATOM   1217  CB  THR    78      47.496  42.409  73.868  1.00  0.00           C  
ATOM   1218  CG2 THR    78      46.889  41.993  75.239  1.00  0.00           C  
ATOM   1219  OG1 THR    78      48.850  42.666  74.009  1.00  0.00           O  
ATOM   1220  H   THR    78      45.532  40.492  72.288  1.00  0.00           H  
ATOM   1221  HA  THR    78      48.277  41.478  72.217  1.00  0.00           H  
ATOM   1222  HB  THR    78      46.825  43.184  73.500  1.00  0.00           H  
ATOM   1223  HG1 THR    78      49.029  43.413  73.434  1.00  0.00           H  
ATOM   1224 HG21 THR    78      47.121  40.965  75.519  1.00  0.00           H  
ATOM   1225 HG22 THR    78      47.300  42.711  75.948  1.00  0.00           H  
ATOM   1226 HG23 THR    78      45.812  42.166  75.237  1.00  0.00           H  
ATOM   1227  N   MET    79      48.965  39.831  74.006  1.00  0.00           N  
ATOM   1228  CA  MET    79      49.375  38.747  74.948  1.00  0.00           C  
ATOM   1229  C   MET    79      50.258  39.435  75.968  1.00  0.00           C  
ATOM   1230  O   MET    79      51.263  40.069  75.564  1.00  0.00           O  
ATOM   1231  CB  MET    79      50.124  37.639  74.146  1.00  0.00           C  
ATOM   1232  CG  MET    79      50.415  36.322  75.004  1.00  0.00           C  
ATOM   1233  SD  MET    79      50.639  34.862  73.928  1.00  0.00           S  
ATOM   1234  CE  MET    79      52.401  34.995  73.645  1.00  0.00           C  
ATOM   1235  H   MET    79      49.459  40.711  74.043  1.00  0.00           H  
ATOM   1236  HA  MET    79      48.477  38.347  75.420  1.00  0.00           H  
ATOM   1237  HB2 MET    79      49.503  37.371  73.291  1.00  0.00           H  
ATOM   1238  HB3 MET    79      51.043  38.040  73.717  1.00  0.00           H  
ATOM   1239  HG2 MET    79      51.232  36.445  75.716  1.00  0.00           H  
ATOM   1240  HG3 MET    79      49.515  36.064  75.562  1.00  0.00           H  
ATOM   1241  HE1 MET    79      52.999  34.855  74.545  1.00  0.00           H  
ATOM   1242  HE2 MET    79      52.813  34.297  72.916  1.00  0.00           H  
ATOM   1243  HE3 MET    79      52.659  36.012  73.349  1.00  0.00           H  
ATOM   1244  N   SER    80      49.930  39.282  77.259  1.00  0.00           N  
ATOM   1245  CA  SER    80      50.704  39.902  78.401  1.00  0.00           C  
ATOM   1246  C   SER    80      51.917  39.098  78.879  1.00  0.00           C  
ATOM   1247  O   SER    80      52.258  39.127  80.071  1.00  0.00           O  
ATOM   1248  CB  SER    80      49.801  40.220  79.608  1.00  0.00           C  
ATOM   1249  OG  SER    80      48.755  40.957  79.004  1.00  0.00           O  
ATOM   1250  H   SER    80      49.119  38.734  77.509  1.00  0.00           H  
ATOM   1251  HA  SER    80      51.141  40.852  78.091  1.00  0.00           H  
ATOM   1252  HB2 SER    80      49.480  39.251  79.988  1.00  0.00           H  
ATOM   1253  HB3 SER    80      50.231  40.820  80.410  1.00  0.00           H  
ATOM   1254  HG  SER    80      47.929  40.836  79.478  1.00  0.00           H  
ATOM   1255  N   GLN    81      52.545  38.405  77.955  1.00  0.00           N  
ATOM   1256  CA  GLN    81      53.764  37.659  78.203  1.00  0.00           C  
ATOM   1257  C   GLN    81      54.377  37.495  76.854  1.00  0.00           C  
ATOM   1258  O   GLN    81      53.781  37.513  75.763  1.00  0.00           O  
ATOM   1259  CB  GLN    81      53.602  36.356  78.999  1.00  0.00           C  
ATOM   1260  CG  GLN    81      52.796  35.235  78.270  1.00  0.00           C  
ATOM   1261  CD  GLN    81      52.391  33.951  79.055  1.00  0.00           C  
ATOM   1262  NE2 GLN    81      52.009  32.842  78.349  1.00  0.00           N  
ATOM   1263  OE1 GLN    81      52.479  33.960  80.254  1.00  0.00           O  
ATOM   1264  H   GLN    81      52.164  38.528  77.028  1.00  0.00           H  
ATOM   1265  HA  GLN    81      54.387  38.392  78.716  1.00  0.00           H  
ATOM   1266  HB2 GLN    81      54.484  35.893  79.442  1.00  0.00           H  
ATOM   1267  HB3 GLN    81      53.011  36.656  79.865  1.00  0.00           H  
ATOM   1268  HG2 GLN    81      51.863  35.750  78.040  1.00  0.00           H  
ATOM   1269  HG3 GLN    81      53.286  34.973  77.332  1.00  0.00           H  
ATOM   1270 HE21 GLN    81      51.771  32.081  78.969  1.00  0.00           H  
ATOM   1271 HE22 GLN    81      51.949  32.839  77.341  1.00  0.00           H  
ATOM   1272  N   ALA    82      55.646  37.211  76.826  1.00  0.00           N  
ATOM   1273  CA  ALA    82      56.447  36.788  75.708  1.00  0.00           C  
ATOM   1274  C   ALA    82      56.217  35.362  75.246  1.00  0.00           C  
ATOM   1275  O   ALA    82      55.978  34.427  76.027  1.00  0.00           O  
ATOM   1276  CB  ALA    82      57.915  36.906  76.148  1.00  0.00           C  
ATOM   1277  H   ALA    82      56.120  37.162  77.716  1.00  0.00           H  
ATOM   1278  HA  ALA    82      56.217  37.390  74.829  1.00  0.00           H  
ATOM   1279  HB1 ALA    82      58.234  36.235  76.946  1.00  0.00           H  
ATOM   1280  HB2 ALA    82      58.485  36.609  75.267  1.00  0.00           H  
ATOM   1281  HB3 ALA    82      58.216  37.938  76.329  1.00  0.00           H  
ATOM   1282  N   SER    83      56.339  35.171  73.999  1.00  0.00           N  
ATOM   1283  CA  SER    83      56.302  33.899  73.339  1.00  0.00           C  
ATOM   1284  C   SER    83      57.467  32.907  73.665  1.00  0.00           C  
ATOM   1285  O   SER    83      58.668  33.303  73.520  1.00  0.00           O  
ATOM   1286  CB  SER    83      56.193  34.088  71.786  1.00  0.00           C  
ATOM   1287  OG  SER    83      54.880  34.537  71.350  1.00  0.00           O  
ATOM   1288  H   SER    83      56.555  35.972  73.423  1.00  0.00           H  
ATOM   1289  HA  SER    83      55.344  33.532  73.709  1.00  0.00           H  
ATOM   1290  HB2 SER    83      56.991  34.770  71.493  1.00  0.00           H  
ATOM   1291  HB3 SER    83      56.398  33.159  71.254  1.00  0.00           H  
ATOM   1292  HG  SER    83      54.309  33.769  71.423  1.00  0.00           H  
ATOM   1293  N   THR    84      57.201  31.709  74.140  1.00  0.00           N  
ATOM   1294  CA  THR    84      58.119  30.577  74.305  1.00  0.00           C  
ATOM   1295  C   THR    84      58.524  29.818  73.022  1.00  0.00           C  
ATOM   1296  O   THR    84      59.659  29.303  72.966  1.00  0.00           O  
ATOM   1297  CB  THR    84      57.514  29.615  75.316  1.00  0.00           C  
ATOM   1298  CG2 THR    84      57.461  30.177  76.721  1.00  0.00           C  
ATOM   1299  OG1 THR    84      56.235  29.304  74.873  1.00  0.00           O  
ATOM   1300  H   THR    84      56.249  31.605  74.461  1.00  0.00           H  
ATOM   1301  HA  THR    84      59.041  31.006  74.699  1.00  0.00           H  
ATOM   1302  HB  THR    84      58.174  28.769  75.510  1.00  0.00           H  
ATOM   1303  HG1 THR    84      56.262  28.652  74.169  1.00  0.00           H  
ATOM   1304 HG21 THR    84      58.389  30.434  77.231  1.00  0.00           H  
ATOM   1305 HG22 THR    84      56.722  30.975  76.638  1.00  0.00           H  
ATOM   1306 HG23 THR    84      56.900  29.530  77.396  1.00  0.00           H  
ATOM   1307  N   GLU    85      57.772  29.897  71.958  1.00  0.00           N  
ATOM   1308  CA  GLU    85      57.966  29.311  70.594  1.00  0.00           C  
ATOM   1309  C   GLU    85      57.296  30.312  69.590  1.00  0.00           C  
ATOM   1310  O   GLU    85      56.262  30.932  69.930  1.00  0.00           O  
ATOM   1311  CB  GLU    85      57.526  27.862  70.438  1.00  0.00           C  
ATOM   1312  CG  GLU    85      56.052  27.769  70.565  1.00  0.00           C  
ATOM   1313  CD  GLU    85      55.657  27.971  72.067  1.00  0.00           C  
ATOM   1314  OE1 GLU    85      54.597  28.627  72.269  1.00  0.00           O  
ATOM   1315  OE2 GLU    85      56.346  27.481  72.997  1.00  0.00           O1-
ATOM   1316  H   GLU    85      56.907  30.346  72.222  1.00  0.00           H  
ATOM   1317  HA  GLU    85      59.050  29.349  70.494  1.00  0.00           H  
ATOM   1318  HB2 GLU    85      57.834  27.514  69.451  1.00  0.00           H  
ATOM   1319  HB3 GLU    85      58.017  27.158  71.111  1.00  0.00           H  
ATOM   1320  HG2 GLU    85      55.535  28.455  69.894  1.00  0.00           H  
ATOM   1321  HG3 GLU    85      55.853  26.712  70.392  1.00  0.00           H  
ATOM   1322  N   ALA    86      57.922  30.575  68.505  1.00  0.00           N  
ATOM   1323  CA  ALA    86      57.463  31.383  67.347  1.00  0.00           C  
ATOM   1324  C   ALA    86      56.473  30.601  66.449  1.00  0.00           C  
ATOM   1325  O   ALA    86      56.333  29.391  66.642  1.00  0.00           O  
ATOM   1326  CB  ALA    86      58.615  31.870  66.494  1.00  0.00           C  
ATOM   1327  H   ALA    86      58.898  30.348  68.377  1.00  0.00           H  
ATOM   1328  HA  ALA    86      56.927  32.264  67.699  1.00  0.00           H  
ATOM   1329  HB1 ALA    86      59.136  31.110  65.911  1.00  0.00           H  
ATOM   1330  HB2 ALA    86      58.292  32.417  65.608  1.00  0.00           H  
ATOM   1331  HB3 ALA    86      59.322  32.491  67.044  1.00  0.00           H  
ATOM   1332  N   SER    87      55.765  31.153  65.571  1.00  0.00           N  
ATOM   1333  CA  SER    87      54.913  30.484  64.592  1.00  0.00           C  
ATOM   1334  C   SER    87      53.887  29.474  65.123  1.00  0.00           C  
ATOM   1335  O   SER    87      53.715  28.351  64.650  1.00  0.00           O  
ATOM   1336  CB  SER    87      55.786  29.857  63.484  1.00  0.00           C  
ATOM   1337  OG  SER    87      56.768  30.869  63.158  1.00  0.00           O  
ATOM   1338  H   SER    87      55.750  32.163  65.556  1.00  0.00           H  
ATOM   1339  HA  SER    87      54.424  31.228  63.963  1.00  0.00           H  
ATOM   1340  HB2 SER    87      56.253  28.962  63.896  1.00  0.00           H  
ATOM   1341  HB3 SER    87      55.199  29.571  62.612  1.00  0.00           H  
ATOM   1342  HG  SER    87      56.232  31.579  62.795  1.00  0.00           H  
ATOM   1343  N   SER    88      53.183  29.896  66.188  1.00  0.00           N  
ATOM   1344  CA  SER    88      52.380  29.035  67.054  1.00  0.00           C  
ATOM   1345  C   SER    88      51.230  29.798  67.726  1.00  0.00           C  
ATOM   1346  O   SER    88      50.043  29.454  67.658  1.00  0.00           O  
ATOM   1347  CB  SER    88      53.243  28.358  68.074  1.00  0.00           C  
ATOM   1348  OG  SER    88      54.339  27.679  67.558  1.00  0.00           O  
ATOM   1349  H   SER    88      53.292  30.831  66.555  1.00  0.00           H  
ATOM   1350  HA  SER    88      51.930  28.225  66.481  1.00  0.00           H  
ATOM   1351  HB2 SER    88      53.605  29.159  68.718  1.00  0.00           H  
ATOM   1352  HB3 SER    88      52.636  27.660  68.652  1.00  0.00           H  
ATOM   1353  HG  SER    88      54.992  28.359  67.374  1.00  0.00           H  
ATOM   1354  N   ASP    89      51.525  30.890  68.384  1.00  0.00           N  
ATOM   1355  CA  ASP    89      50.550  31.809  68.849  1.00  0.00           C  
ATOM   1356  C   ASP    89      49.904  32.456  67.659  1.00  0.00           C  
ATOM   1357  O   ASP    89      50.569  33.054  66.811  1.00  0.00           O  
ATOM   1358  CB  ASP    89      51.214  32.761  69.859  1.00  0.00           C  
ATOM   1359  CG  ASP    89      52.095  32.078  70.862  1.00  0.00           C  
ATOM   1360  OD1 ASP    89      51.504  31.105  71.489  1.00  0.00           O  
ATOM   1361  OD2 ASP    89      53.174  32.504  71.097  1.00  0.00           O1-
ATOM   1362  H   ASP    89      52.494  31.171  68.429  1.00  0.00           H  
ATOM   1363  HA  ASP    89      49.761  31.300  69.402  1.00  0.00           H  
ATOM   1364  HB2 ASP    89      51.904  33.311  69.219  1.00  0.00           H  
ATOM   1365  HB3 ASP    89      50.466  33.316  70.425  1.00  0.00           H  
ATOM   1366  N   LYS    90      48.600  32.402  67.463  1.00  0.00           N  
ATOM   1367  CA  LYS    90      47.919  32.793  66.277  1.00  0.00           C  
ATOM   1368  C   LYS    90      46.378  33.276  66.380  1.00  0.00           C  
ATOM   1369  O   LYS    90      45.651  32.769  67.271  1.00  0.00           O  
ATOM   1370  CB  LYS    90      47.986  31.612  65.345  1.00  0.00           C  
ATOM   1371  CG  LYS    90      47.523  31.706  63.848  1.00  0.00           C  
ATOM   1372  CD  LYS    90      47.534  30.366  63.040  1.00  0.00           C  
ATOM   1373  CE  LYS    90      46.564  30.372  61.847  1.00  0.00           C  
ATOM   1374  NZ  LYS    90      46.606  29.129  61.056  1.00  0.00           N1+
ATOM   1375  H   LYS    90      48.066  32.025  68.233  1.00  0.00           H  
ATOM   1376  HA  LYS    90      48.509  33.545  65.752  1.00  0.00           H  
ATOM   1377  HB2 LYS    90      48.990  31.188  65.357  1.00  0.00           H  
ATOM   1378  HB3 LYS    90      47.299  30.903  65.806  1.00  0.00           H  
ATOM   1379  HG2 LYS    90      46.513  32.114  63.843  1.00  0.00           H  
ATOM   1380  HG3 LYS    90      48.241  32.362  63.356  1.00  0.00           H  
ATOM   1381  HD2 LYS    90      48.576  30.131  62.820  1.00  0.00           H  
ATOM   1382  HD3 LYS    90      47.404  29.515  63.709  1.00  0.00           H  
ATOM   1383  HE2 LYS    90      45.532  30.524  62.162  1.00  0.00           H  
ATOM   1384  HE3 LYS    90      46.922  31.083  61.103  1.00  0.00           H  
ATOM   1385  HZ1 LYS    90      47.488  28.985  60.586  1.00  0.00           H  
ATOM   1386  HZ2 LYS    90      46.563  28.392  61.746  1.00  0.00           H  
ATOM   1387  HZ3 LYS    90      45.798  29.088  60.451  1.00  0.00           H  
ATOM   1388  N   VAL    91      45.965  34.267  65.613  1.00  0.00           N  
ATOM   1389  CA  VAL    91      44.577  34.736  65.582  1.00  0.00           C  
ATOM   1390  C   VAL    91      43.991  34.630  64.206  1.00  0.00           C  
ATOM   1391  O   VAL    91      44.663  34.740  63.170  1.00  0.00           O  
ATOM   1392  CB  VAL    91      44.533  36.174  66.171  1.00  0.00           C  
ATOM   1393  CG1 VAL    91      45.436  37.220  65.354  1.00  0.00           C  
ATOM   1394  CG2 VAL    91      43.134  36.732  66.182  1.00  0.00           C  
ATOM   1395  H   VAL    91      46.591  34.519  64.861  1.00  0.00           H  
ATOM   1396  HA  VAL    91      44.023  34.077  66.249  1.00  0.00           H  
ATOM   1397  HB  VAL    91      44.964  36.118  67.171  1.00  0.00           H  
ATOM   1398 HG11 VAL    91      44.959  37.425  64.396  1.00  0.00           H  
ATOM   1399 HG12 VAL    91      45.466  38.104  65.990  1.00  0.00           H  
ATOM   1400 HG13 VAL    91      46.410  36.834  65.052  1.00  0.00           H  
ATOM   1401 HG21 VAL    91      42.800  36.943  65.166  1.00  0.00           H  
ATOM   1402 HG22 VAL    91      42.570  35.976  66.730  1.00  0.00           H  
ATOM   1403 HG23 VAL    91      43.040  37.617  66.811  1.00  0.00           H  
ATOM   1404  N   THR    92      42.684  34.328  64.078  1.00  0.00           N  
ATOM   1405  CA  THR    92      42.063  33.925  62.799  1.00  0.00           C  
ATOM   1406  C   THR    92      40.640  34.448  62.757  1.00  0.00           C  
ATOM   1407  O   THR    92      39.932  34.245  63.708  1.00  0.00           O  
ATOM   1408  CB  THR    92      42.126  32.445  62.640  1.00  0.00           C  
ATOM   1409  CG2 THR    92      41.363  31.876  61.424  1.00  0.00           C  
ATOM   1410  OG1 THR    92      43.515  32.143  62.369  1.00  0.00           O  
ATOM   1411  H   THR    92      42.168  34.213  64.938  1.00  0.00           H  
ATOM   1412  HA  THR    92      42.599  34.258  61.911  1.00  0.00           H  
ATOM   1413  HB  THR    92      41.834  31.957  63.570  1.00  0.00           H  
ATOM   1414  HG1 THR    92      43.796  31.507  63.030  1.00  0.00           H  
ATOM   1415 HG21 THR    92      40.301  31.906  61.667  1.00  0.00           H  
ATOM   1416 HG22 THR    92      41.399  32.506  60.535  1.00  0.00           H  
ATOM   1417 HG23 THR    92      41.665  30.841  61.260  1.00  0.00           H  
ATOM   1418  N   VAL    93      40.189  34.943  61.582  1.00  0.00           N  
ATOM   1419  CA  VAL    93      38.724  35.141  61.194  1.00  0.00           C  
ATOM   1420  C   VAL    93      38.205  34.335  59.950  1.00  0.00           C  
ATOM   1421  O   VAL    93      38.909  34.090  59.034  1.00  0.00           O  
ATOM   1422  CB  VAL    93      38.204  36.608  61.045  1.00  0.00           C  
ATOM   1423  CG1 VAL    93      38.590  37.391  62.321  1.00  0.00           C  
ATOM   1424  CG2 VAL    93      38.611  37.342  59.744  1.00  0.00           C  
ATOM   1425  H   VAL    93      40.794  34.921  60.774  1.00  0.00           H  
ATOM   1426  HA  VAL    93      38.108  34.835  62.040  1.00  0.00           H  
ATOM   1427  HB  VAL    93      37.114  36.623  61.021  1.00  0.00           H  
ATOM   1428 HG11 VAL    93      38.226  38.413  62.210  1.00  0.00           H  
ATOM   1429 HG12 VAL    93      38.056  36.906  63.138  1.00  0.00           H  
ATOM   1430 HG13 VAL    93      39.654  37.591  62.444  1.00  0.00           H  
ATOM   1431 HG21 VAL    93      38.288  38.380  59.806  1.00  0.00           H  
ATOM   1432 HG22 VAL    93      39.649  37.199  59.441  1.00  0.00           H  
ATOM   1433 HG23 VAL    93      38.026  36.822  58.985  1.00  0.00           H  
ATOM   1434  N   ASN    94      36.827  33.989  59.960  1.00  0.00           N  
ATOM   1435  CA  ASN    94      35.987  33.439  58.915  1.00  0.00           C  
ATOM   1436  C   ASN    94      34.855  34.400  58.617  1.00  0.00           C  
ATOM   1437  O   ASN    94      34.118  34.948  59.512  1.00  0.00           O  
ATOM   1438  CB  ASN    94      35.504  32.003  59.197  1.00  0.00           C  
ATOM   1439  CG  ASN    94      36.599  30.914  59.082  1.00  0.00           C  
ATOM   1440  ND2 ASN    94      37.427  30.607  60.050  1.00  0.00           N  
ATOM   1441  OD1 ASN    94      36.598  30.237  58.077  1.00  0.00           O  
ATOM   1442  H   ASN    94      36.387  34.391  60.775  1.00  0.00           H  
ATOM   1443  HA  ASN    94      36.529  33.396  57.971  1.00  0.00           H  
ATOM   1444  HB2 ASN    94      35.071  32.073  60.195  1.00  0.00           H  
ATOM   1445  HB3 ASN    94      34.745  31.771  58.450  1.00  0.00           H  
ATOM   1446 HD21 ASN    94      38.203  30.016  59.788  1.00  0.00           H  
ATOM   1447 HD22 ASN    94      37.446  31.138  60.909  1.00  0.00           H  
ATOM   1448  N   TYR    95      34.779  34.598  57.296  1.00  0.00           N  
ATOM   1449  CA  TYR    95      33.802  35.408  56.632  1.00  0.00           C  
ATOM   1450  C   TYR    95      32.550  34.587  56.044  1.00  0.00           C  
ATOM   1451  O   TYR    95      32.630  33.454  55.617  1.00  0.00           O  
ATOM   1452  CB  TYR    95      34.490  36.305  55.544  1.00  0.00           C  
ATOM   1453  CG  TYR    95      35.722  37.097  55.869  1.00  0.00           C  
ATOM   1454  CD1 TYR    95      35.586  38.394  56.440  1.00  0.00           C  
ATOM   1455  CD2 TYR    95      37.028  36.567  55.547  1.00  0.00           C  
ATOM   1456  CE1 TYR    95      36.710  39.119  56.848  1.00  0.00           C  
ATOM   1457  CE2 TYR    95      38.114  37.361  55.912  1.00  0.00           C  
ATOM   1458  CZ  TYR    95      37.969  38.634  56.486  1.00  0.00           C  
ATOM   1459  OH  TYR    95      39.110  39.421  56.756  1.00  0.00           O  
ATOM   1460  H   TYR    95      35.248  33.913  56.721  1.00  0.00           H  
ATOM   1461  HA  TYR    95      33.309  36.006  57.398  1.00  0.00           H  
ATOM   1462  HB2 TYR    95      34.631  35.702  54.647  1.00  0.00           H  
ATOM   1463  HB3 TYR    95      33.707  36.970  55.179  1.00  0.00           H  
ATOM   1464  HD1 TYR    95      34.636  38.861  56.659  1.00  0.00           H  
ATOM   1465  HD2 TYR    95      37.151  35.623  55.038  1.00  0.00           H  
ATOM   1466  HE1 TYR    95      36.785  40.088  57.318  1.00  0.00           H  
ATOM   1467  HE2 TYR    95      39.090  36.941  55.720  1.00  0.00           H  
ATOM   1468  HH  TYR    95      38.906  40.342  56.939  1.00  0.00           H  
ATOM   1469  N   TYR    96      31.415  35.348  55.873  1.00  0.00           N  
ATOM   1470  CA  TYR    96      30.102  34.782  55.433  1.00  0.00           C  
ATOM   1471  C   TYR    96      29.180  35.735  54.779  1.00  0.00           C  
ATOM   1472  O   TYR    96      29.346  36.942  54.962  1.00  0.00           O  
ATOM   1473  CB  TYR    96      29.355  34.235  56.644  1.00  0.00           C  
ATOM   1474  CG  TYR    96      30.035  33.241  57.555  1.00  0.00           C  
ATOM   1475  CD1 TYR    96      29.895  31.863  57.394  1.00  0.00           C  
ATOM   1476  CD2 TYR    96      30.884  33.712  58.576  1.00  0.00           C  
ATOM   1477  CE1 TYR    96      30.498  31.030  58.273  1.00  0.00           C  
ATOM   1478  CE2 TYR    96      31.633  32.847  59.423  1.00  0.00           C  
ATOM   1479  CZ  TYR    96      31.499  31.471  59.208  1.00  0.00           C  
ATOM   1480  OH  TYR    96      32.103  30.539  60.068  1.00  0.00           O  
ATOM   1481  H   TYR    96      31.416  36.174  56.454  1.00  0.00           H  
ATOM   1482  HA  TYR    96      30.378  33.937  54.803  1.00  0.00           H  
ATOM   1483  HB2 TYR    96      29.042  35.156  57.136  1.00  0.00           H  
ATOM   1484  HB3 TYR    96      28.404  33.807  56.325  1.00  0.00           H  
ATOM   1485  HD1 TYR    96      29.224  31.509  56.624  1.00  0.00           H  
ATOM   1486  HD2 TYR    96      31.097  34.756  58.751  1.00  0.00           H  
ATOM   1487  HE1 TYR    96      30.295  29.970  58.246  1.00  0.00           H  
ATOM   1488  HE2 TYR    96      32.252  33.255  60.209  1.00  0.00           H  
ATOM   1489  HH  TYR    96      32.044  30.858  60.971  1.00  0.00           H  
ATOM   1490  N   ASP    97      28.164  35.254  54.154  1.00  0.00           N  
ATOM   1491  CA  ASP    97      27.065  36.056  53.693  1.00  0.00           C  
ATOM   1492  C   ASP    97      26.257  36.483  54.941  1.00  0.00           C  
ATOM   1493  O   ASP    97      26.495  36.129  56.069  1.00  0.00           O  
ATOM   1494  CB  ASP    97      26.265  35.301  52.703  1.00  0.00           C  
ATOM   1495  CG  ASP    97      25.281  36.133  51.786  1.00  0.00           C  
ATOM   1496  OD1 ASP    97      25.136  37.384  51.871  1.00  0.00           O  
ATOM   1497  OD2 ASP    97      24.617  35.463  51.000  1.00  0.00           O1-
ATOM   1498  H   ASP    97      28.261  34.292  53.861  1.00  0.00           H  
ATOM   1499  HA  ASP    97      27.418  37.001  53.279  1.00  0.00           H  
ATOM   1500  HB2 ASP    97      26.945  34.783  52.026  1.00  0.00           H  
ATOM   1501  HB3 ASP    97      25.788  34.467  53.217  1.00  0.00           H  
ATOM   1502  N   GLU    98      25.157  37.268  54.751  1.00  0.00           N  
ATOM   1503  CA  GLU    98      24.218  37.864  55.732  1.00  0.00           C  
ATOM   1504  C   GLU    98      23.512  36.918  56.743  1.00  0.00           C  
ATOM   1505  O   GLU    98      23.595  37.193  57.999  1.00  0.00           O  
ATOM   1506  CB  GLU    98      23.241  38.858  55.074  1.00  0.00           C  
ATOM   1507  CG  GLU    98      22.306  39.650  56.019  1.00  0.00           C  
ATOM   1508  CD  GLU    98      22.794  40.953  56.570  1.00  0.00           C  
ATOM   1509  OE1 GLU    98      23.428  41.820  55.872  1.00  0.00           O  
ATOM   1510  OE2 GLU    98      22.364  41.274  57.704  1.00  0.00           O1-
ATOM   1511  H   GLU    98      24.966  37.566  53.805  1.00  0.00           H  
ATOM   1512  HA  GLU    98      24.922  38.478  56.293  1.00  0.00           H  
ATOM   1513  HB2 GLU    98      23.851  39.599  54.556  1.00  0.00           H  
ATOM   1514  HB3 GLU    98      22.566  38.446  54.323  1.00  0.00           H  
ATOM   1515  HG2 GLU    98      21.437  39.763  55.371  1.00  0.00           H  
ATOM   1516  HG3 GLU    98      21.930  38.937  56.753  1.00  0.00           H  
ATOM   1517  N   GLU    99      23.011  35.804  56.259  1.00  0.00           N  
ATOM   1518  CA  GLU    99      22.550  34.637  57.020  1.00  0.00           C  
ATOM   1519  C   GLU    99      23.257  33.264  56.566  1.00  0.00           C  
ATOM   1520  O   GLU    99      22.850  32.176  57.008  1.00  0.00           O  
ATOM   1521  CB  GLU    99      20.934  34.521  57.085  1.00  0.00           C  
ATOM   1522  CG  GLU    99      20.284  35.809  57.636  1.00  0.00           C  
ATOM   1523  CD  GLU    99      20.904  36.428  58.912  1.00  0.00           C  
ATOM   1524  OE1 GLU    99      21.036  37.659  59.037  1.00  0.00           O  
ATOM   1525  OE2 GLU    99      21.050  35.599  59.889  1.00  0.00           O1-
ATOM   1526  H   GLU    99      23.075  35.621  55.268  1.00  0.00           H  
ATOM   1527  HA  GLU    99      22.839  34.782  58.061  1.00  0.00           H  
ATOM   1528  HB2 GLU    99      20.496  34.379  56.097  1.00  0.00           H  
ATOM   1529  HB3 GLU    99      20.716  33.707  57.777  1.00  0.00           H  
ATOM   1530  HG2 GLU    99      20.379  36.532  56.825  1.00  0.00           H  
ATOM   1531  HG3 GLU    99      19.211  35.624  57.676  1.00  0.00           H  
ATOM   1532  N   GLY   100      24.348  33.363  55.826  1.00  0.00           N  
ATOM   1533  CA  GLY   100      25.154  32.239  55.192  1.00  0.00           C  
ATOM   1534  C   GLY   100      25.985  31.500  56.243  1.00  0.00           C  
ATOM   1535  O   GLY   100      26.706  32.105  57.057  1.00  0.00           O  
ATOM   1536  H   GLY   100      24.759  34.284  55.875  1.00  0.00           H  
ATOM   1537  HA2 GLY   100      24.466  31.528  54.734  1.00  0.00           H  
ATOM   1538  HA3 GLY   100      25.715  32.740  54.402  1.00  0.00           H  
ATOM   1539  N   SER   101      25.730  30.171  56.376  1.00  0.00           N  
ATOM   1540  CA  SER   101      26.260  29.233  57.372  1.00  0.00           C  
ATOM   1541  C   SER   101      27.570  28.427  57.037  1.00  0.00           C  
ATOM   1542  O   SER   101      28.126  27.627  57.794  1.00  0.00           O  
ATOM   1543  CB  SER   101      25.150  28.162  57.730  1.00  0.00           C  
ATOM   1544  OG  SER   101      24.523  27.562  56.588  1.00  0.00           O  
ATOM   1545  H   SER   101      25.071  29.773  55.722  1.00  0.00           H  
ATOM   1546  HA  SER   101      26.574  29.853  58.212  1.00  0.00           H  
ATOM   1547  HB2 SER   101      25.657  27.362  58.269  1.00  0.00           H  
ATOM   1548  HB3 SER   101      24.398  28.726  58.283  1.00  0.00           H  
ATOM   1549  HG  SER   101      24.235  26.713  56.932  1.00  0.00           H  
ATOM   1550  N   ILE   102      28.085  28.710  55.822  1.00  0.00           N  
ATOM   1551  CA  ILE   102      29.257  28.095  55.254  1.00  0.00           C  
ATOM   1552  C   ILE   102      30.288  29.144  54.983  1.00  0.00           C  
ATOM   1553  O   ILE   102      29.907  30.145  54.358  1.00  0.00           O  
ATOM   1554  CB  ILE   102      28.823  27.345  53.969  1.00  0.00           C  
ATOM   1555  CG1 ILE   102      27.991  26.146  54.414  1.00  0.00           C  
ATOM   1556  CG2 ILE   102      30.066  26.931  53.196  1.00  0.00           C  
ATOM   1557  CD1 ILE   102      26.515  26.190  53.949  1.00  0.00           C  
ATOM   1558  H   ILE   102      27.577  29.415  55.306  1.00  0.00           H  
ATOM   1559  HA  ILE   102      29.691  27.419  55.990  1.00  0.00           H  
ATOM   1560  HB  ILE   102      28.181  27.983  53.360  1.00  0.00           H  
ATOM   1561 HG12 ILE   102      28.507  25.312  53.939  1.00  0.00           H  
ATOM   1562 HG13 ILE   102      28.045  25.910  55.477  1.00  0.00           H  
ATOM   1563 HG21 ILE   102      29.812  26.132  52.499  1.00  0.00           H  
ATOM   1564 HG22 ILE   102      30.431  27.820  52.682  1.00  0.00           H  
ATOM   1565 HG23 ILE   102      30.891  26.579  53.814  1.00  0.00           H  
ATOM   1566 HD11 ILE   102      26.002  25.240  54.099  1.00  0.00           H  
ATOM   1567 HD12 ILE   102      25.955  27.006  54.405  1.00  0.00           H  
ATOM   1568 HD13 ILE   102      26.496  26.457  52.892  1.00  0.00           H  
ATOM   1569  N   PRO   103      31.524  29.088  55.525  1.00  0.00           N  
ATOM   1570  CA  PRO   103      32.549  30.148  55.383  1.00  0.00           C  
ATOM   1571  C   PRO   103      32.948  30.302  53.965  1.00  0.00           C  
ATOM   1572  O   PRO   103      33.350  29.324  53.294  1.00  0.00           O  
ATOM   1573  CB  PRO   103      33.737  29.708  56.282  1.00  0.00           C  
ATOM   1574  CG  PRO   103      33.615  28.132  56.344  1.00  0.00           C  
ATOM   1575  CD  PRO   103      32.043  27.986  56.345  1.00  0.00           C  
ATOM   1576  HA  PRO   103      32.208  31.120  55.740  1.00  0.00           H  
ATOM   1577  HB2 PRO   103      34.674  30.059  55.850  1.00  0.00           H  
ATOM   1578  HB3 PRO   103      33.598  29.969  57.331  1.00  0.00           H  
ATOM   1579  HG2 PRO   103      34.049  27.666  55.459  1.00  0.00           H  
ATOM   1580  HG3 PRO   103      34.229  27.749  57.159  1.00  0.00           H  
ATOM   1581  HD2 PRO   103      31.721  26.987  56.054  1.00  0.00           H  
ATOM   1582  HD3 PRO   103      31.687  28.103  57.369  1.00  0.00           H  
ATOM   1583  N   ILE   104      32.934  31.558  53.481  1.00  0.00           N  
ATOM   1584  CA  ILE   104      33.376  31.913  52.136  1.00  0.00           C  
ATOM   1585  C   ILE   104      34.941  31.694  52.071  1.00  0.00           C  
ATOM   1586  O   ILE   104      35.461  31.161  51.143  1.00  0.00           O  
ATOM   1587  CB  ILE   104      33.041  33.490  51.908  1.00  0.00           C  
ATOM   1588  CG1 ILE   104      31.514  33.618  51.598  1.00  0.00           C  
ATOM   1589  CG2 ILE   104      33.966  34.099  50.820  1.00  0.00           C  
ATOM   1590  CD1 ILE   104      30.891  35.041  51.702  1.00  0.00           C  
ATOM   1591  H   ILE   104      32.602  32.248  54.139  1.00  0.00           H  
ATOM   1592  HA  ILE   104      32.794  31.278  51.468  1.00  0.00           H  
ATOM   1593  HB  ILE   104      33.197  34.100  52.797  1.00  0.00           H  
ATOM   1594 HG12 ILE   104      31.394  33.319  50.557  1.00  0.00           H  
ATOM   1595 HG13 ILE   104      30.896  32.955  52.204  1.00  0.00           H  
ATOM   1596 HG21 ILE   104      33.548  35.085  50.616  1.00  0.00           H  
ATOM   1597 HG22 ILE   104      34.900  34.404  51.291  1.00  0.00           H  
ATOM   1598 HG23 ILE   104      33.980  33.489  49.917  1.00  0.00           H  
ATOM   1599 HD11 ILE   104      31.245  35.575  50.821  1.00  0.00           H  
ATOM   1600 HD12 ILE   104      29.827  34.832  51.590  1.00  0.00           H  
ATOM   1601 HD13 ILE   104      31.046  35.517  52.670  1.00  0.00           H  
ATOM   1602  N   ASP   105      35.638  32.044  53.130  1.00  0.00           N  
ATOM   1603  CA  ASP   105      37.113  32.085  53.218  1.00  0.00           C  
ATOM   1604  C   ASP   105      37.481  32.376  54.648  1.00  0.00           C  
ATOM   1605  O   ASP   105      36.705  32.667  55.568  1.00  0.00           O  
ATOM   1606  CB  ASP   105      37.744  33.273  52.413  1.00  0.00           C  
ATOM   1607  CG  ASP   105      39.099  32.896  51.776  1.00  0.00           C  
ATOM   1608  OD1 ASP   105      39.455  33.475  50.712  1.00  0.00           O  
ATOM   1609  OD2 ASP   105      39.676  31.982  52.369  1.00  0.00           O1-
ATOM   1610  H   ASP   105      35.117  32.364  53.934  1.00  0.00           H  
ATOM   1611  HA  ASP   105      37.565  31.121  52.988  1.00  0.00           H  
ATOM   1612  HB2 ASP   105      37.072  33.450  51.574  1.00  0.00           H  
ATOM   1613  HB3 ASP   105      37.799  34.240  52.912  1.00  0.00           H  
ATOM   1614  N   GLN   106      38.799  32.233  54.895  1.00  0.00           N  
ATOM   1615  CA  GLN   106      39.428  32.418  56.213  1.00  0.00           C  
ATOM   1616  C   GLN   106      40.739  33.223  56.054  1.00  0.00           C  
ATOM   1617  O   GLN   106      41.545  32.846  55.259  1.00  0.00           O  
ATOM   1618  CB  GLN   106      39.680  31.086  56.876  1.00  0.00           C  
ATOM   1619  CG  GLN   106      40.429  29.976  56.002  1.00  0.00           C  
ATOM   1620  CD  GLN   106      41.240  29.027  56.849  1.00  0.00           C  
ATOM   1621  NE2 GLN   106      41.499  27.800  56.387  1.00  0.00           N  
ATOM   1622  OE1 GLN   106      41.722  29.295  57.872  1.00  0.00           O  
ATOM   1623  H   GLN   106      39.416  31.880  54.177  1.00  0.00           H  
ATOM   1624  HA  GLN   106      38.705  32.899  56.871  1.00  0.00           H  
ATOM   1625  HB2 GLN   106      40.177  31.191  57.840  1.00  0.00           H  
ATOM   1626  HB3 GLN   106      38.674  30.716  57.072  1.00  0.00           H  
ATOM   1627  HG2 GLN   106      39.706  29.415  55.409  1.00  0.00           H  
ATOM   1628  HG3 GLN   106      41.044  30.462  55.244  1.00  0.00           H  
ATOM   1629 HE21 GLN   106      41.997  27.200  57.029  1.00  0.00           H  
ATOM   1630 HE22 GLN   106      41.134  27.506  55.493  1.00  0.00           H  
ATOM   1631  N   ALA   107      41.051  34.136  57.012  1.00  0.00           N  
ATOM   1632  CA  ALA   107      42.332  34.935  57.038  1.00  0.00           C  
ATOM   1633  C   ALA   107      42.813  35.009  58.450  1.00  0.00           C  
ATOM   1634  O   ALA   107      42.023  34.883  59.398  1.00  0.00           O  
ATOM   1635  CB  ALA   107      41.927  36.290  56.414  1.00  0.00           C  
ATOM   1636  H   ALA   107      40.437  34.318  57.793  1.00  0.00           H  
ATOM   1637  HA  ALA   107      43.056  34.340  56.481  1.00  0.00           H  
ATOM   1638  HB1 ALA   107      41.369  36.150  55.488  1.00  0.00           H  
ATOM   1639  HB2 ALA   107      41.412  36.945  57.117  1.00  0.00           H  
ATOM   1640  HB3 ALA   107      42.854  36.809  56.172  1.00  0.00           H  
ATOM   1641  N   GLY   108      44.134  35.123  58.756  1.00  0.00           N  
ATOM   1642  CA  GLY   108      44.657  35.328  60.103  1.00  0.00           C  
ATOM   1643  C   GLY   108      46.077  35.814  60.098  1.00  0.00           C  
ATOM   1644  O   GLY   108      46.629  36.392  59.109  1.00  0.00           O  
ATOM   1645  H   GLY   108      44.760  35.196  57.967  1.00  0.00           H  
ATOM   1646  HA2 GLY   108      44.107  36.163  60.538  1.00  0.00           H  
ATOM   1647  HA3 GLY   108      44.596  34.477  60.782  1.00  0.00           H  
ATOM   1648  N   LEU   109      46.712  35.710  61.300  1.00  0.00           N  
ATOM   1649  CA  LEU   109      48.012  36.252  61.742  1.00  0.00           C  
ATOM   1650  C   LEU   109      48.643  35.447  62.844  1.00  0.00           C  
ATOM   1651  O   LEU   109      48.049  35.316  63.895  1.00  0.00           O  
ATOM   1652  CB  LEU   109      47.636  37.689  62.136  1.00  0.00           C  
ATOM   1653  CG  LEU   109      48.610  38.579  62.965  1.00  0.00           C  
ATOM   1654  CD1 LEU   109      49.707  39.059  62.010  1.00  0.00           C  
ATOM   1655  CD2 LEU   109      47.877  39.893  63.314  1.00  0.00           C  
ATOM   1656  H   LEU   109      46.202  35.142  61.961  1.00  0.00           H  
ATOM   1657  HA  LEU   109      48.685  36.198  60.886  1.00  0.00           H  
ATOM   1658  HB2 LEU   109      47.446  38.116  61.152  1.00  0.00           H  
ATOM   1659  HB3 LEU   109      46.802  37.649  62.836  1.00  0.00           H  
ATOM   1660  HG  LEU   109      48.918  38.030  63.854  1.00  0.00           H  
ATOM   1661 HD11 LEU   109      50.254  38.239  61.543  1.00  0.00           H  
ATOM   1662 HD12 LEU   109      49.250  39.714  61.268  1.00  0.00           H  
ATOM   1663 HD13 LEU   109      50.415  39.646  62.595  1.00  0.00           H  
ATOM   1664 HD21 LEU   109      48.593  40.543  63.816  1.00  0.00           H  
ATOM   1665 HD22 LEU   109      47.460  40.397  62.442  1.00  0.00           H  
ATOM   1666 HD23 LEU   109      46.997  39.646  63.909  1.00  0.00           H  
ATOM   1667  N   PHE   110      49.914  34.983  62.570  1.00  0.00           N  
ATOM   1668  CA  PHE   110      50.868  34.602  63.590  1.00  0.00           C  
ATOM   1669  C   PHE   110      51.353  35.892  64.325  1.00  0.00           C  
ATOM   1670  O   PHE   110      51.534  36.923  63.749  1.00  0.00           O  
ATOM   1671  CB  PHE   110      52.028  33.743  63.145  1.00  0.00           C  
ATOM   1672  CG  PHE   110      51.621  32.397  62.678  1.00  0.00           C  
ATOM   1673  CD1 PHE   110      51.318  31.458  63.707  1.00  0.00           C  
ATOM   1674  CD2 PHE   110      51.585  32.027  61.308  1.00  0.00           C  
ATOM   1675  CE1 PHE   110      51.134  30.064  63.358  1.00  0.00           C  
ATOM   1676  CE2 PHE   110      51.430  30.621  61.039  1.00  0.00           C  
ATOM   1677  CZ  PHE   110      51.193  29.679  62.051  1.00  0.00           C  
ATOM   1678  H   PHE   110      50.346  35.072  61.661  1.00  0.00           H  
ATOM   1679  HA  PHE   110      50.312  34.105  64.385  1.00  0.00           H  
ATOM   1680  HB2 PHE   110      52.424  34.348  62.329  1.00  0.00           H  
ATOM   1681  HB3 PHE   110      52.732  33.536  63.950  1.00  0.00           H  
ATOM   1682  HD1 PHE   110      51.436  31.720  64.748  1.00  0.00           H  
ATOM   1683  HD2 PHE   110      51.722  32.841  60.611  1.00  0.00           H  
ATOM   1684  HE1 PHE   110      51.038  29.382  64.190  1.00  0.00           H  
ATOM   1685  HE2 PHE   110      51.413  30.337  59.997  1.00  0.00           H  
ATOM   1686  HZ  PHE   110      51.203  28.641  61.755  1.00  0.00           H  
ATOM   1687  N   LEU   111      51.686  35.753  65.593  1.00  0.00           N  
ATOM   1688  CA  LEU   111      52.304  36.852  66.245  1.00  0.00           C  
ATOM   1689  C   LEU   111      53.246  36.411  67.394  1.00  0.00           C  
ATOM   1690  O   LEU   111      52.895  35.709  68.355  1.00  0.00           O  
ATOM   1691  CB  LEU   111      51.176  37.825  66.709  1.00  0.00           C  
ATOM   1692  CG  LEU   111      49.983  37.275  67.592  1.00  0.00           C  
ATOM   1693  CD1 LEU   111      49.260  38.455  68.041  1.00  0.00           C  
ATOM   1694  CD2 LEU   111      48.969  36.276  66.990  1.00  0.00           C  
ATOM   1695  H   LEU   111      51.378  34.973  66.155  1.00  0.00           H  
ATOM   1696  HA  LEU   111      52.918  37.334  65.485  1.00  0.00           H  
ATOM   1697  HB2 LEU   111      51.712  38.633  67.207  1.00  0.00           H  
ATOM   1698  HB3 LEU   111      50.777  38.280  65.802  1.00  0.00           H  
ATOM   1699  HG  LEU   111      50.445  36.708  68.401  1.00  0.00           H  
ATOM   1700 HD11 LEU   111      48.751  38.933  67.205  1.00  0.00           H  
ATOM   1701 HD12 LEU   111      48.586  38.171  68.850  1.00  0.00           H  
ATOM   1702 HD13 LEU   111      49.898  39.178  68.549  1.00  0.00           H  
ATOM   1703 HD21 LEU   111      48.131  36.164  67.677  1.00  0.00           H  
ATOM   1704 HD22 LEU   111      48.665  36.752  66.057  1.00  0.00           H  
ATOM   1705 HD23 LEU   111      49.397  35.294  66.791  1.00  0.00           H  
ATOM   1706  N   THR   112      54.524  36.826  67.332  1.00  0.00           N  
ATOM   1707  CA  THR   112      55.674  36.709  68.333  1.00  0.00           C  
ATOM   1708  C   THR   112      55.797  37.871  69.292  1.00  0.00           C  
ATOM   1709  O   THR   112      56.208  38.975  68.920  1.00  0.00           O  
ATOM   1710  CB  THR   112      57.016  36.452  67.594  1.00  0.00           C  
ATOM   1711  CG2 THR   112      58.273  36.716  68.432  1.00  0.00           C  
ATOM   1712  OG1 THR   112      57.089  35.133  67.123  1.00  0.00           O  
ATOM   1713  H   THR   112      54.631  37.466  66.559  1.00  0.00           H  
ATOM   1714  HA  THR   112      55.448  35.825  68.929  1.00  0.00           H  
ATOM   1715  HB  THR   112      57.114  37.178  66.787  1.00  0.00           H  
ATOM   1716  HG1 THR   112      56.390  34.950  66.491  1.00  0.00           H  
ATOM   1717 HG21 THR   112      58.179  36.151  69.360  1.00  0.00           H  
ATOM   1718 HG22 THR   112      59.167  36.269  67.999  1.00  0.00           H  
ATOM   1719 HG23 THR   112      58.457  37.781  68.571  1.00  0.00           H  
ATOM   1720  N   ALA   113      55.444  37.492  70.555  1.00  0.00           N  
ATOM   1721  CA  ALA   113      55.468  38.440  71.651  1.00  0.00           C  
ATOM   1722  C   ALA   113      56.842  38.483  72.377  1.00  0.00           C  
ATOM   1723  O   ALA   113      57.397  37.419  72.560  1.00  0.00           O  
ATOM   1724  CB  ALA   113      54.279  38.278  72.612  1.00  0.00           C  
ATOM   1725  H   ALA   113      55.308  36.537  70.854  1.00  0.00           H  
ATOM   1726  HA  ALA   113      55.212  39.358  71.122  1.00  0.00           H  
ATOM   1727  HB1 ALA   113      53.321  38.376  72.100  1.00  0.00           H  
ATOM   1728  HB2 ALA   113      54.531  37.324  73.075  1.00  0.00           H  
ATOM   1729  HB3 ALA   113      54.273  39.092  73.338  1.00  0.00           H  
ATOM   1730  N   ILE   114      57.468  39.669  72.670  1.00  0.00           N  
ATOM   1731  CA  ILE   114      58.865  39.781  73.201  1.00  0.00           C  
ATOM   1732  C   ILE   114      58.858  40.777  74.409  1.00  0.00           C  
ATOM   1733  O   ILE   114      57.908  41.618  74.551  1.00  0.00           O  
ATOM   1734  CB  ILE   114      60.033  40.112  72.146  1.00  0.00           C  
ATOM   1735  CG1 ILE   114      59.820  41.636  71.942  1.00  0.00           C  
ATOM   1736  CG2 ILE   114      59.928  39.140  70.925  1.00  0.00           C  
ATOM   1737  CD1 ILE   114      60.769  42.276  70.981  1.00  0.00           C  
ATOM   1738  H   ILE   114      57.035  40.556  72.455  1.00  0.00           H  
ATOM   1739  HA  ILE   114      59.186  38.812  73.585  1.00  0.00           H  
ATOM   1740  HB  ILE   114      60.972  39.890  72.653  1.00  0.00           H  
ATOM   1741 HG12 ILE   114      58.828  41.845  71.542  1.00  0.00           H  
ATOM   1742 HG13 ILE   114      59.872  42.213  72.865  1.00  0.00           H  
ATOM   1743 HG21 ILE   114      60.093  38.092  71.174  1.00  0.00           H  
ATOM   1744 HG22 ILE   114      58.945  39.233  70.463  1.00  0.00           H  
ATOM   1745 HG23 ILE   114      60.731  39.376  70.227  1.00  0.00           H  
ATOM   1746 HD11 ILE   114      60.758  43.362  71.080  1.00  0.00           H  
ATOM   1747 HD12 ILE   114      61.763  41.966  71.305  1.00  0.00           H  
ATOM   1748 HD13 ILE   114      60.746  41.886  69.963  1.00  0.00           H  
ATOM   1749  N   GLU   115      59.820  40.677  75.312  1.00  0.00           N  
ATOM   1750  CA  GLU   115      60.125  41.562  76.389  1.00  0.00           C  
ATOM   1751  C   GLU   115      61.393  42.357  75.950  1.00  0.00           C  
ATOM   1752  O   GLU   115      62.186  41.887  75.195  1.00  0.00           O  
ATOM   1753  CB  GLU   115      60.360  40.814  77.686  1.00  0.00           C  
ATOM   1754  CG  GLU   115      60.759  41.652  78.877  1.00  0.00           C  
ATOM   1755  CD  GLU   115      59.718  42.688  79.340  1.00  0.00           C  
ATOM   1756  OE1 GLU   115      59.446  42.716  80.555  1.00  0.00           O  
ATOM   1757  OE2 GLU   115      59.283  43.538  78.504  1.00  0.00           O1-
ATOM   1758  H   GLU   115      60.348  39.820  75.241  1.00  0.00           H  
ATOM   1759  HA  GLU   115      59.291  42.230  76.604  1.00  0.00           H  
ATOM   1760  HB2 GLU   115      59.577  40.089  77.908  1.00  0.00           H  
ATOM   1761  HB3 GLU   115      61.224  40.174  77.505  1.00  0.00           H  
ATOM   1762  HG2 GLU   115      60.836  40.952  79.709  1.00  0.00           H  
ATOM   1763  HG3 GLU   115      61.672  42.221  78.703  1.00  0.00           H  
ATOM   1764  N   ILE   116      61.434  43.650  76.412  1.00  0.00           N  
ATOM   1765  CA  ILE   116      62.522  44.650  76.060  1.00  0.00           C  
ATOM   1766  C   ILE   116      62.587  45.758  77.085  1.00  0.00           C  
ATOM   1767  O   ILE   116      61.585  46.430  77.470  1.00  0.00           O  
ATOM   1768  CB  ILE   116      62.471  45.131  74.639  1.00  0.00           C  
ATOM   1769  CG1 ILE   116      63.896  45.746  74.221  1.00  0.00           C  
ATOM   1770  CG2 ILE   116      61.350  46.052  74.227  1.00  0.00           C  
ATOM   1771  CD1 ILE   116      64.394  45.479  72.812  1.00  0.00           C  
ATOM   1772  H   ILE   116      60.741  43.910  77.098  1.00  0.00           H  
ATOM   1773  HA  ILE   116      63.438  44.062  76.098  1.00  0.00           H  
ATOM   1774  HB  ILE   116      62.321  44.285  73.968  1.00  0.00           H  
ATOM   1775 HG12 ILE   116      63.969  46.818  74.406  1.00  0.00           H  
ATOM   1776 HG13 ILE   116      64.664  45.280  74.837  1.00  0.00           H  
ATOM   1777 HG21 ILE   116      61.492  46.366  73.194  1.00  0.00           H  
ATOM   1778 HG22 ILE   116      60.383  45.566  74.359  1.00  0.00           H  
ATOM   1779 HG23 ILE   116      61.411  46.929  74.872  1.00  0.00           H  
ATOM   1780 HD11 ILE   116      63.807  45.825  71.960  1.00  0.00           H  
ATOM   1781 HD12 ILE   116      65.430  45.815  72.835  1.00  0.00           H  
ATOM   1782 HD13 ILE   116      64.494  44.408  72.639  1.00  0.00           H  
ATOM   1783  N   SER   117      63.793  46.101  77.637  1.00  0.00           N  
ATOM   1784  CA  SER   117      64.051  47.340  78.477  1.00  0.00           C  
ATOM   1785  C   SER   117      65.499  47.793  78.378  1.00  0.00           C  
ATOM   1786  O   SER   117      66.472  47.089  78.735  1.00  0.00           O  
ATOM   1787  CB  SER   117      63.838  47.176  79.974  1.00  0.00           C  
ATOM   1788  OG  SER   117      63.747  48.442  80.531  1.00  0.00           O  
ATOM   1789  H   SER   117      64.568  45.463  77.529  1.00  0.00           H  
ATOM   1790  HA  SER   117      63.412  48.167  78.167  1.00  0.00           H  
ATOM   1791  HB2 SER   117      62.843  46.734  80.034  1.00  0.00           H  
ATOM   1792  HB3 SER   117      64.623  46.629  80.497  1.00  0.00           H  
ATOM   1793  HG  SER   117      64.379  48.589  81.238  1.00  0.00           H  
ATOM   1794  N   LEU   118      65.687  49.052  77.837  1.00  0.00           N  
ATOM   1795  CA  LEU   118      66.984  49.700  77.918  1.00  0.00           C  
ATOM   1796  C   LEU   118      67.106  50.160  79.343  1.00  0.00           C  
ATOM   1797  O   LEU   118      66.123  50.759  79.827  1.00  0.00           O  
ATOM   1798  CB  LEU   118      67.052  50.884  76.906  1.00  0.00           C  
ATOM   1799  CG  LEU   118      68.486  51.476  76.711  1.00  0.00           C  
ATOM   1800  CD1 LEU   118      69.479  50.383  76.341  1.00  0.00           C  
ATOM   1801  CD2 LEU   118      68.512  52.673  75.759  1.00  0.00           C  
ATOM   1802  H   LEU   118      64.880  49.640  77.684  1.00  0.00           H  
ATOM   1803  HA  LEU   118      67.670  48.882  77.701  1.00  0.00           H  
ATOM   1804  HB2 LEU   118      66.710  50.463  75.961  1.00  0.00           H  
ATOM   1805  HB3 LEU   118      66.364  51.713  77.072  1.00  0.00           H  
ATOM   1806  HG  LEU   118      68.759  51.831  77.705  1.00  0.00           H  
ATOM   1807 HD11 LEU   118      70.471  50.829  76.411  1.00  0.00           H  
ATOM   1808 HD12 LEU   118      69.445  49.467  76.931  1.00  0.00           H  
ATOM   1809 HD13 LEU   118      69.375  50.008  75.323  1.00  0.00           H  
ATOM   1810 HD21 LEU   118      69.544  52.831  75.447  1.00  0.00           H  
ATOM   1811 HD22 LEU   118      68.090  52.390  74.795  1.00  0.00           H  
ATOM   1812 HD23 LEU   118      67.846  53.455  76.123  1.00  0.00           H  
ATOM   1813  N   ASP   119      68.244  49.930  80.011  1.00  0.00           N  
ATOM   1814  CA  ASP   119      68.323  50.076  81.507  1.00  0.00           C  
ATOM   1815  C   ASP   119      69.568  50.760  82.160  1.00  0.00           C  
ATOM   1816  O   ASP   119      70.659  50.396  81.844  1.00  0.00           O  
ATOM   1817  CB  ASP   119      67.971  48.690  82.084  1.00  0.00           C  
ATOM   1818  CG  ASP   119      66.534  48.288  82.267  1.00  0.00           C  
ATOM   1819  OD1 ASP   119      66.308  47.065  82.476  1.00  0.00           O  
ATOM   1820  OD2 ASP   119      65.678  49.177  82.332  1.00  0.00           O1-
ATOM   1821  H   ASP   119      69.015  49.424  79.599  1.00  0.00           H  
ATOM   1822  HA  ASP   119      67.570  50.843  81.686  1.00  0.00           H  
ATOM   1823  HB2 ASP   119      68.421  47.971  81.399  1.00  0.00           H  
ATOM   1824  HB3 ASP   119      68.403  48.577  83.078  1.00  0.00           H  
ATOM   1825  N   VAL   120      69.455  51.655  83.134  1.00  0.00           N  
ATOM   1826  CA  VAL   120      70.523  52.378  83.899  1.00  0.00           C  
ATOM   1827  C   VAL   120      70.317  52.486  85.360  1.00  0.00           C  
ATOM   1828  O   VAL   120      69.171  52.203  85.790  1.00  0.00           O  
ATOM   1829  CB  VAL   120      70.743  53.798  83.288  1.00  0.00           C  
ATOM   1830  CG1 VAL   120      71.380  53.757  81.879  1.00  0.00           C  
ATOM   1831  CG2 VAL   120      69.594  54.743  83.266  1.00  0.00           C  
ATOM   1832  H   VAL   120      68.542  51.810  83.538  1.00  0.00           H  
ATOM   1833  HA  VAL   120      71.463  51.835  83.806  1.00  0.00           H  
ATOM   1834  HB  VAL   120      71.500  54.268  83.916  1.00  0.00           H  
ATOM   1835 HG11 VAL   120      72.425  53.508  82.065  1.00  0.00           H  
ATOM   1836 HG12 VAL   120      70.781  53.075  81.276  1.00  0.00           H  
ATOM   1837 HG13 VAL   120      71.297  54.734  81.402  1.00  0.00           H  
ATOM   1838 HG21 VAL   120      68.760  54.404  82.651  1.00  0.00           H  
ATOM   1839 HG22 VAL   120      69.268  54.769  84.305  1.00  0.00           H  
ATOM   1840 HG23 VAL   120      69.944  55.723  82.942  1.00  0.00           H  
ATOM   1841  N   ASP   121      71.280  52.864  86.297  1.00  0.00           N  
ATOM   1842  CA  ASP   121      71.079  53.183  87.754  1.00  0.00           C  
ATOM   1843  C   ASP   121      70.218  54.462  87.964  1.00  0.00           C  
ATOM   1844  O   ASP   121      70.638  55.581  88.404  1.00  0.00           O  
ATOM   1845  CB  ASP   121      72.404  53.266  88.510  1.00  0.00           C  
ATOM   1846  CG  ASP   121      72.299  53.560  90.016  1.00  0.00           C  
ATOM   1847  OD1 ASP   121      71.422  53.102  90.787  1.00  0.00           O  
ATOM   1848  OD2 ASP   121      73.221  54.304  90.513  1.00  0.00           O1-
ATOM   1849  H   ASP   121      72.144  53.173  85.875  1.00  0.00           H  
ATOM   1850  HA  ASP   121      70.582  52.286  88.124  1.00  0.00           H  
ATOM   1851  HB2 ASP   121      72.776  52.244  88.581  1.00  0.00           H  
ATOM   1852  HB3 ASP   121      73.124  53.816  87.904  1.00  0.00           H  
ATOM   1853  N   ALA   122      68.972  54.320  87.492  1.00  0.00           N  
ATOM   1854  CA  ALA   122      67.941  55.378  87.485  1.00  0.00           C  
ATOM   1855  C   ALA   122      67.580  55.793  88.938  1.00  0.00           C  
ATOM   1856  O   ALA   122      66.947  56.806  89.121  1.00  0.00           O  
ATOM   1857  CB  ALA   122      66.788  54.967  86.466  1.00  0.00           C  
ATOM   1858  H   ALA   122      68.708  53.436  87.082  1.00  0.00           H  
ATOM   1859  HA  ALA   122      68.391  56.270  87.050  1.00  0.00           H  
ATOM   1860  HB1 ALA   122      66.133  55.816  86.271  1.00  0.00           H  
ATOM   1861  HB2 ALA   122      67.332  54.595  85.597  1.00  0.00           H  
ATOM   1862  HB3 ALA   122      66.224  54.195  86.990  1.00  0.00           H  
ATOM   1863  N   ASP   123      68.014  55.091  90.045  1.00  0.00           N  
ATOM   1864  CA  ASP   123      67.616  55.494  91.458  1.00  0.00           C  
ATOM   1865  C   ASP   123      68.809  55.726  92.386  1.00  0.00           C  
ATOM   1866  O   ASP   123      68.585  55.867  93.604  1.00  0.00           O  
ATOM   1867  CB  ASP   123      66.490  54.595  92.049  1.00  0.00           C  
ATOM   1868  CG  ASP   123      67.067  53.204  92.311  1.00  0.00           C  
ATOM   1869  OD1 ASP   123      68.321  53.141  92.383  1.00  0.00           O  
ATOM   1870  OD2 ASP   123      66.409  52.170  92.602  1.00  0.00           O1-
ATOM   1871  H   ASP   123      68.602  54.290  89.865  1.00  0.00           H  
ATOM   1872  HA  ASP   123      67.209  56.503  91.517  1.00  0.00           H  
ATOM   1873  HB2 ASP   123      66.229  55.064  92.998  1.00  0.00           H  
ATOM   1874  HB3 ASP   123      65.680  54.500  91.325  1.00  0.00           H  
ATOM   1875  N   ARG   124      69.946  55.938  91.767  1.00  0.00           N  
ATOM   1876  CA  ARG   124      71.168  56.633  92.395  1.00  0.00           C  
ATOM   1877  C   ARG   124      71.757  55.875  93.599  1.00  0.00           C  
ATOM   1878  O   ARG   124      72.046  56.424  94.640  1.00  0.00           O  
ATOM   1879  CB  ARG   124      70.744  58.125  92.671  1.00  0.00           C  
ATOM   1880  CG  ARG   124      70.356  58.868  91.350  1.00  0.00           C  
ATOM   1881  CD  ARG   124      70.144  60.330  91.638  1.00  0.00           C  
ATOM   1882  NE  ARG   124      69.653  61.121  90.529  1.00  0.00           N  
ATOM   1883  CZ  ARG   124      68.943  62.222  90.589  1.00  0.00           C  
ATOM   1884  NH1 ARG   124      68.467  62.730  91.637  1.00  0.00           N1+
ATOM   1885  NH2 ARG   124      68.671  62.795  89.411  1.00  0.00           N  
ATOM   1886  H   ARG   124      70.022  55.646  90.804  1.00  0.00           H  
ATOM   1887  HA  ARG   124      71.990  56.636  91.679  1.00  0.00           H  
ATOM   1888  HB2 ARG   124      69.940  58.227  93.399  1.00  0.00           H  
ATOM   1889  HB3 ARG   124      71.595  58.652  93.103  1.00  0.00           H  
ATOM   1890  HG2 ARG   124      71.225  58.707  90.712  1.00  0.00           H  
ATOM   1891  HG3 ARG   124      69.488  58.342  90.953  1.00  0.00           H  
ATOM   1892  HD2 ARG   124      69.453  60.316  92.481  1.00  0.00           H  
ATOM   1893  HD3 ARG   124      71.065  60.821  91.953  1.00  0.00           H  
ATOM   1894  HE  ARG   124      69.831  60.733  89.613  1.00  0.00           H  
ATOM   1895 HH11 ARG   124      68.657  62.389  92.569  1.00  0.00           H  
ATOM   1896 HH12 ARG   124      67.906  63.559  91.502  1.00  0.00           H  
ATOM   1897 HH21 ARG   124      68.811  62.306  88.539  1.00  0.00           H  
ATOM   1898 HH22 ARG   124      68.135  63.647  89.501  1.00  0.00           H  
ATOM   1899  N   ASP   125      71.899  54.546  93.424  1.00  0.00           N  
ATOM   1900  CA  ASP   125      72.419  53.624  94.436  1.00  0.00           C  
ATOM   1901  C   ASP   125      73.535  52.701  93.974  1.00  0.00           C  
ATOM   1902  O   ASP   125      74.026  51.863  94.730  1.00  0.00           O  
ATOM   1903  CB  ASP   125      71.404  52.784  95.271  1.00  0.00           C  
ATOM   1904  CG  ASP   125      70.742  51.597  94.525  1.00  0.00           C  
ATOM   1905  OD1 ASP   125      70.952  51.544  93.324  1.00  0.00           O  
ATOM   1906  OD2 ASP   125      69.961  50.768  95.137  1.00  0.00           O1-
ATOM   1907  H   ASP   125      71.616  54.092  92.567  1.00  0.00           H  
ATOM   1908  HA  ASP   125      72.825  54.233  95.244  1.00  0.00           H  
ATOM   1909  HB2 ASP   125      71.970  52.402  96.121  1.00  0.00           H  
ATOM   1910  HB3 ASP   125      70.659  53.496  95.624  1.00  0.00           H  
ATOM   1911  N   GLY   126      74.056  52.864  92.752  1.00  0.00           N  
ATOM   1912  CA  GLY   126      75.101  52.122  92.069  1.00  0.00           C  
ATOM   1913  C   GLY   126      74.690  50.962  91.177  1.00  0.00           C  
ATOM   1914  O   GLY   126      75.113  51.034  89.954  1.00  0.00           O  
ATOM   1915  H   GLY   126      73.405  53.317  92.127  1.00  0.00           H  
ATOM   1916  HA2 GLY   126      75.551  52.887  91.435  1.00  0.00           H  
ATOM   1917  HA3 GLY   126      75.862  51.871  92.808  1.00  0.00           H  
ATOM   1918  N   VAL   127      73.847  50.028  91.629  1.00  0.00           N  
ATOM   1919  CA  VAL   127      73.366  48.923  90.905  1.00  0.00           C  
ATOM   1920  C   VAL   127      72.278  49.359  89.790  1.00  0.00           C  
ATOM   1921  O   VAL   127      71.488  50.254  90.037  1.00  0.00           O  
ATOM   1922  CB  VAL   127      72.759  47.804  91.856  1.00  0.00           C  
ATOM   1923  CG1 VAL   127      73.773  47.377  92.892  1.00  0.00           C  
ATOM   1924  CG2 VAL   127      71.501  48.352  92.512  1.00  0.00           C  
ATOM   1925  H   VAL   127      73.530  50.257  92.560  1.00  0.00           H  
ATOM   1926  HA  VAL   127      74.215  48.437  90.426  1.00  0.00           H  
ATOM   1927  HB  VAL   127      72.462  46.996  91.187  1.00  0.00           H  
ATOM   1928 HG11 VAL   127      74.678  46.990  92.425  1.00  0.00           H  
ATOM   1929 HG12 VAL   127      73.899  48.201  93.594  1.00  0.00           H  
ATOM   1930 HG13 VAL   127      73.484  46.473  93.427  1.00  0.00           H  
ATOM   1931 HG21 VAL   127      71.755  49.128  93.234  1.00  0.00           H  
ATOM   1932 HG22 VAL   127      70.823  48.840  91.811  1.00  0.00           H  
ATOM   1933 HG23 VAL   127      70.960  47.691  93.189  1.00  0.00           H  
ATOM   1934  N   VAL   128      72.174  48.605  88.655  1.00  0.00           N  
ATOM   1935  CA  VAL   128      71.306  49.080  87.577  1.00  0.00           C  
ATOM   1936  C   VAL   128      69.819  48.741  87.825  1.00  0.00           C  
ATOM   1937  O   VAL   128      69.480  47.708  88.454  1.00  0.00           O  
ATOM   1938  CB  VAL   128      71.861  48.584  86.223  1.00  0.00           C  
ATOM   1939  CG1 VAL   128      70.998  48.460  84.996  1.00  0.00           C  
ATOM   1940  CG2 VAL   128      73.017  49.506  85.737  1.00  0.00           C  
ATOM   1941  H   VAL   128      72.791  47.809  88.573  1.00  0.00           H  
ATOM   1942  HA  VAL   128      71.258  50.163  87.464  1.00  0.00           H  
ATOM   1943  HB  VAL   128      72.240  47.587  86.444  1.00  0.00           H  
ATOM   1944 HG11 VAL   128      71.657  48.109  84.201  1.00  0.00           H  
ATOM   1945 HG12 VAL   128      70.149  47.783  85.088  1.00  0.00           H  
ATOM   1946 HG13 VAL   128      70.526  49.402  84.714  1.00  0.00           H  
ATOM   1947 HG21 VAL   128      73.554  49.746  86.655  1.00  0.00           H  
ATOM   1948 HG22 VAL   128      73.652  48.920  85.072  1.00  0.00           H  
ATOM   1949 HG23 VAL   128      72.615  50.282  85.086  1.00  0.00           H  
ATOM   1950  N   GLU   129      68.918  49.450  87.208  1.00  0.00           N  
ATOM   1951  CA  GLU   129      67.525  49.202  87.465  1.00  0.00           C  
ATOM   1952  C   GLU   129      67.118  48.099  86.498  1.00  0.00           C  
ATOM   1953  O   GLU   129      67.909  47.638  85.632  1.00  0.00           O  
ATOM   1954  CB  GLU   129      66.640  50.426  87.270  1.00  0.00           C  
ATOM   1955  CG  GLU   129      66.685  51.400  88.468  1.00  0.00           C  
ATOM   1956  CD  GLU   129      67.898  51.375  89.356  1.00  0.00           C  
ATOM   1957  OE1 GLU   129      68.271  50.329  90.007  1.00  0.00           O  
ATOM   1958  OE2 GLU   129      68.602  52.338  89.462  1.00  0.00           O1-
ATOM   1959  H   GLU   129      69.138  50.239  86.617  1.00  0.00           H  
ATOM   1960  HA  GLU   129      67.372  48.780  88.458  1.00  0.00           H  
ATOM   1961  HB2 GLU   129      66.928  50.957  86.362  1.00  0.00           H  
ATOM   1962  HB3 GLU   129      65.599  50.131  87.136  1.00  0.00           H  
ATOM   1963  HG2 GLU   129      66.442  52.427  88.193  1.00  0.00           H  
ATOM   1964  HG3 GLU   129      65.825  51.105  89.069  1.00  0.00           H  
ATOM   1965  N   LYS   130      65.980  47.505  86.773  1.00  0.00           N  
ATOM   1966  CA  LYS   130      65.273  46.746  85.801  1.00  0.00           C  
ATOM   1967  C   LYS   130      63.988  47.522  85.531  1.00  0.00           C  
ATOM   1968  O   LYS   130      63.168  47.720  86.448  1.00  0.00           O  
ATOM   1969  CB  LYS   130      65.178  45.270  86.356  1.00  0.00           C  
ATOM   1970  CG  LYS   130      64.250  44.358  85.506  1.00  0.00           C  
ATOM   1971  CD  LYS   130      64.510  42.897  85.861  1.00  0.00           C  
ATOM   1972  CE  LYS   130      63.759  41.868  84.967  1.00  0.00           C  
ATOM   1973  NZ  LYS   130      62.294  41.785  85.195  1.00  0.00           N1+
ATOM   1974  H   LYS   130      65.410  47.881  87.517  1.00  0.00           H  
ATOM   1975  HA  LYS   130      65.842  46.511  84.902  1.00  0.00           H  
ATOM   1976  HB2 LYS   130      66.145  44.831  86.601  1.00  0.00           H  
ATOM   1977  HB3 LYS   130      64.760  45.191  87.360  1.00  0.00           H  
ATOM   1978  HG2 LYS   130      63.196  44.558  85.697  1.00  0.00           H  
ATOM   1979  HG3 LYS   130      64.320  44.606  84.447  1.00  0.00           H  
ATOM   1980  HD2 LYS   130      65.576  42.694  85.768  1.00  0.00           H  
ATOM   1981  HD3 LYS   130      64.153  42.790  86.885  1.00  0.00           H  
ATOM   1982  HE2 LYS   130      64.019  42.038  83.922  1.00  0.00           H  
ATOM   1983  HE3 LYS   130      64.186  40.933  85.328  1.00  0.00           H  
ATOM   1984  HZ1 LYS   130      61.836  41.028  84.708  1.00  0.00           H  
ATOM   1985  HZ2 LYS   130      61.950  41.870  86.141  1.00  0.00           H  
ATOM   1986  HZ3 LYS   130      61.821  42.603  84.839  1.00  0.00           H  
ATOM   1987  N   ASN   131      63.682  47.926  84.290  1.00  0.00           N  
ATOM   1988  CA  ASN   131      62.413  48.509  83.790  1.00  0.00           C  
ATOM   1989  C   ASN   131      61.827  49.656  84.667  1.00  0.00           C  
ATOM   1990  O   ASN   131      60.639  49.592  85.031  1.00  0.00           O  
ATOM   1991  CB  ASN   131      61.505  47.319  83.546  1.00  0.00           C  
ATOM   1992  CG  ASN   131      60.527  47.657  82.447  1.00  0.00           C  
ATOM   1993  ND2 ASN   131      59.534  48.460  82.827  1.00  0.00           N  
ATOM   1994  OD1 ASN   131      60.486  47.091  81.389  1.00  0.00           O  
ATOM   1995  H   ASN   131      64.453  47.876  83.640  1.00  0.00           H  
ATOM   1996  HA  ASN   131      62.744  49.038  82.896  1.00  0.00           H  
ATOM   1997  HB2 ASN   131      62.007  46.424  83.178  1.00  0.00           H  
ATOM   1998  HB3 ASN   131      60.998  47.009  84.460  1.00  0.00           H  
ATOM   1999 HD21 ASN   131      58.867  48.729  82.119  1.00  0.00           H  
ATOM   2000 HD22 ASN   131      59.557  48.925  83.724  1.00  0.00           H  
ATOM   2001  N   ASN   132      62.625  50.732  85.034  1.00  0.00           N  
ATOM   2002  CA  ASN   132      62.073  51.759  85.937  1.00  0.00           C  
ATOM   2003  C   ASN   132      61.253  52.888  85.186  1.00  0.00           C  
ATOM   2004  O   ASN   132      61.818  53.591  84.346  1.00  0.00           O  
ATOM   2005  CB  ASN   132      63.201  52.435  86.781  1.00  0.00           C  
ATOM   2006  CG  ASN   132      62.642  53.374  87.814  1.00  0.00           C  
ATOM   2007  ND2 ASN   132      61.992  53.000  88.829  1.00  0.00           N  
ATOM   2008  OD1 ASN   132      62.598  54.573  87.583  1.00  0.00           O  
ATOM   2009  H   ASN   132      63.580  50.562  84.752  1.00  0.00           H  
ATOM   2010  HA  ASN   132      61.399  51.174  86.564  1.00  0.00           H  
ATOM   2011  HB2 ASN   132      63.734  51.657  87.328  1.00  0.00           H  
ATOM   2012  HB3 ASN   132      63.840  53.073  86.170  1.00  0.00           H  
ATOM   2013 HD21 ASN   132      61.744  53.728  89.484  1.00  0.00           H  
ATOM   2014 HD22 ASN   132      61.827  52.020  89.011  1.00  0.00           H  
ATOM   2015  N   PRO   133      59.941  53.139  85.430  1.00  0.00           N  
ATOM   2016  CA  PRO   133      59.068  54.177  84.814  1.00  0.00           C  
ATOM   2017  C   PRO   133      59.616  55.598  84.855  1.00  0.00           C  
ATOM   2018  O   PRO   133      59.162  56.480  84.119  1.00  0.00           O  
ATOM   2019  CB  PRO   133      57.748  54.022  85.627  1.00  0.00           C  
ATOM   2020  CG  PRO   133      57.676  52.590  85.995  1.00  0.00           C  
ATOM   2021  CD  PRO   133      59.142  52.254  86.335  1.00  0.00           C  
ATOM   2022  HA  PRO   133      58.844  53.925  83.778  1.00  0.00           H  
ATOM   2023  HB2 PRO   133      57.758  54.570  86.570  1.00  0.00           H  
ATOM   2024  HB3 PRO   133      56.915  54.372  85.017  1.00  0.00           H  
ATOM   2025  HG2 PRO   133      57.053  52.491  86.884  1.00  0.00           H  
ATOM   2026  HG3 PRO   133      57.396  52.062  85.084  1.00  0.00           H  
ATOM   2027  HD2 PRO   133      59.417  52.419  87.376  1.00  0.00           H  
ATOM   2028  HD3 PRO   133      59.413  51.199  86.278  1.00  0.00           H  
ATOM   2029  N   LYS   134      60.538  55.999  85.791  1.00  0.00           N  
ATOM   2030  CA  LYS   134      61.119  57.340  85.878  1.00  0.00           C  
ATOM   2031  C   LYS   134      62.345  57.580  85.005  1.00  0.00           C  
ATOM   2032  O   LYS   134      62.776  58.761  84.841  1.00  0.00           O  
ATOM   2033  CB  LYS   134      61.279  57.819  87.283  1.00  0.00           C  
ATOM   2034  CG  LYS   134      60.058  57.413  88.162  1.00  0.00           C  
ATOM   2035  CD  LYS   134      60.065  58.117  89.593  1.00  0.00           C  
ATOM   2036  CE  LYS   134      59.218  59.293  89.689  1.00  0.00           C  
ATOM   2037  NZ  LYS   134      59.065  59.785  91.049  1.00  0.00           N1+
ATOM   2038  H   LYS   134      60.822  55.219  86.367  1.00  0.00           H  
ATOM   2039  HA  LYS   134      60.460  58.102  85.462  1.00  0.00           H  
ATOM   2040  HB2 LYS   134      62.164  57.348  87.712  1.00  0.00           H  
ATOM   2041  HB3 LYS   134      61.532  58.878  87.335  1.00  0.00           H  
ATOM   2042  HG2 LYS   134      59.079  57.610  87.725  1.00  0.00           H  
ATOM   2043  HG3 LYS   134      60.006  56.342  88.362  1.00  0.00           H  
ATOM   2044  HD2 LYS   134      59.747  57.328  90.275  1.00  0.00           H  
ATOM   2045  HD3 LYS   134      61.050  58.521  89.824  1.00  0.00           H  
ATOM   2046  HE2 LYS   134      59.656  60.172  89.215  1.00  0.00           H  
ATOM   2047  HE3 LYS   134      58.269  59.115  89.184  1.00  0.00           H  
ATOM   2048  HZ1 LYS   134      60.005  59.928  91.391  1.00  0.00           H  
ATOM   2049  HZ2 LYS   134      58.684  60.709  90.904  1.00  0.00           H  
ATOM   2050  HZ3 LYS   134      58.488  59.210  91.646  1.00  0.00           H  
ATOM   2051  N   LYS   135      62.953  56.463  84.462  1.00  0.00           N  
ATOM   2052  CA  LYS   135      64.287  56.425  83.815  1.00  0.00           C  
ATOM   2053  C   LYS   135      64.495  57.302  82.553  1.00  0.00           C  
ATOM   2054  O   LYS   135      65.615  57.474  82.134  1.00  0.00           O  
ATOM   2055  CB  LYS   135      64.561  54.945  83.485  1.00  0.00           C  
ATOM   2056  CG  LYS   135      63.889  54.380  82.173  1.00  0.00           C  
ATOM   2057  CD  LYS   135      64.135  52.891  81.974  1.00  0.00           C  
ATOM   2058  CE  LYS   135      63.585  52.658  80.601  1.00  0.00           C  
ATOM   2059  NZ  LYS   135      63.530  51.308  80.111  1.00  0.00           N1+
ATOM   2060  H   LYS   135      62.605  55.536  84.664  1.00  0.00           H  
ATOM   2061  HA  LYS   135      65.034  56.734  84.546  1.00  0.00           H  
ATOM   2062  HB2 LYS   135      65.638  54.830  83.363  1.00  0.00           H  
ATOM   2063  HB3 LYS   135      64.342  54.352  84.373  1.00  0.00           H  
ATOM   2064  HG2 LYS   135      62.808  54.465  82.277  1.00  0.00           H  
ATOM   2065  HG3 LYS   135      64.368  54.893  81.338  1.00  0.00           H  
ATOM   2066  HD2 LYS   135      65.168  52.543  81.975  1.00  0.00           H  
ATOM   2067  HD3 LYS   135      63.498  52.339  82.666  1.00  0.00           H  
ATOM   2068  HE2 LYS   135      62.597  53.112  80.681  1.00  0.00           H  
ATOM   2069  HE3 LYS   135      64.166  53.192  79.849  1.00  0.00           H  
ATOM   2070  HZ1 LYS   135      63.227  51.189  79.155  1.00  0.00           H  
ATOM   2071  HZ2 LYS   135      64.391  50.796  80.243  1.00  0.00           H  
ATOM   2072  HZ3 LYS   135      62.860  50.711  80.576  1.00  0.00           H  
ATOM   2073  N   ALA   136      63.387  57.686  81.832  1.00  0.00           N  
ATOM   2074  CA  ALA   136      63.489  58.587  80.695  1.00  0.00           C  
ATOM   2075  C   ALA   136      63.571  60.018  81.143  1.00  0.00           C  
ATOM   2076  O   ALA   136      63.445  60.875  80.305  1.00  0.00           O  
ATOM   2077  CB  ALA   136      62.218  58.329  79.872  1.00  0.00           C  
ATOM   2078  H   ALA   136      62.494  57.488  82.261  1.00  0.00           H  
ATOM   2079  HA  ALA   136      64.252  58.369  79.948  1.00  0.00           H  
ATOM   2080  HB1 ALA   136      61.422  58.663  80.537  1.00  0.00           H  
ATOM   2081  HB2 ALA   136      62.093  58.749  78.874  1.00  0.00           H  
ATOM   2082  HB3 ALA   136      62.097  57.246  79.879  1.00  0.00           H  
ATOM   2083  N   SER   137      63.747  60.342  82.492  1.00  0.00           N  
ATOM   2084  CA  SER   137      63.597  61.711  83.067  1.00  0.00           C  
ATOM   2085  C   SER   137      64.726  62.082  84.096  1.00  0.00           C  
ATOM   2086  O   SER   137      65.387  61.092  84.538  1.00  0.00           O  
ATOM   2087  CB  SER   137      62.244  61.910  83.712  1.00  0.00           C  
ATOM   2088  OG  SER   137      62.029  63.239  84.234  1.00  0.00           O  
ATOM   2089  H   SER   137      63.812  59.548  83.113  1.00  0.00           H  
ATOM   2090  HA  SER   137      63.652  62.438  82.257  1.00  0.00           H  
ATOM   2091  HB2 SER   137      61.514  61.788  82.912  1.00  0.00           H  
ATOM   2092  HB3 SER   137      62.132  61.119  84.453  1.00  0.00           H  
ATOM   2093  HG  SER   137      61.085  63.352  84.367  1.00  0.00           H  
ATOM   2094  N   TRP   138      64.892  63.357  84.502  1.00  0.00           N  
ATOM   2095  CA  TRP   138      65.941  63.682  85.398  1.00  0.00           C  
ATOM   2096  C   TRP   138      65.480  64.783  86.402  1.00  0.00           C  
ATOM   2097  O   TRP   138      64.928  65.810  86.021  1.00  0.00           O  
ATOM   2098  CB  TRP   138      67.231  64.067  84.720  1.00  0.00           C  
ATOM   2099  CG  TRP   138      68.436  63.889  85.658  1.00  0.00           C  
ATOM   2100  CD1 TRP   138      69.277  62.818  85.663  1.00  0.00           C  
ATOM   2101  CD2 TRP   138      68.935  64.703  86.706  1.00  0.00           C  
ATOM   2102  CE2 TRP   138      70.072  64.148  87.314  1.00  0.00           C  
ATOM   2103  CE3 TRP   138      68.455  65.917  87.267  1.00  0.00           C  
ATOM   2104  NE1 TRP   138      70.255  62.998  86.661  1.00  0.00           N  
ATOM   2105  CZ2 TRP   138      70.778  64.751  88.377  1.00  0.00           C  
ATOM   2106  CZ3 TRP   138      69.086  66.433  88.364  1.00  0.00           C  
ATOM   2107  CH2 TRP   138      70.329  65.918  88.887  1.00  0.00           C  
ATOM   2108  H   TRP   138      64.371  64.176  84.223  1.00  0.00           H  
ATOM   2109  HA  TRP   138      66.109  62.839  86.068  1.00  0.00           H  
ATOM   2110  HB2 TRP   138      67.360  63.427  83.847  1.00  0.00           H  
ATOM   2111  HB3 TRP   138      67.104  65.080  84.336  1.00  0.00           H  
ATOM   2112  HD1 TRP   138      69.239  61.925  85.058  1.00  0.00           H  
ATOM   2113  HE1 TRP   138      71.022  62.368  86.853  1.00  0.00           H  
ATOM   2114  HE3 TRP   138      67.677  66.490  86.784  1.00  0.00           H  
ATOM   2115  HZ2 TRP   138      71.698  64.264  88.666  1.00  0.00           H  
ATOM   2116  HZ3 TRP   138      68.720  67.361  88.777  1.00  0.00           H  
ATOM   2117  HH2 TRP   138      70.819  66.460  89.682  1.00  0.00           H  
ATOM   2118  N   THR   139      65.624  64.608  87.712  1.00  0.00           N  
ATOM   2119  CA  THR   139      65.133  65.541  88.758  1.00  0.00           C  
ATOM   2120  C   THR   139      66.012  65.524  90.058  1.00  0.00           C  
ATOM   2121  O   THR   139      66.827  64.592  90.284  1.00  0.00           O  
ATOM   2122  CB  THR   139      63.631  65.151  89.176  1.00  0.00           C  
ATOM   2123  CG2 THR   139      62.530  65.208  88.176  1.00  0.00           C  
ATOM   2124  OG1 THR   139      63.663  63.845  89.644  1.00  0.00           O  
ATOM   2125  H   THR   139      66.053  63.783  88.105  1.00  0.00           H  
ATOM   2126  HA  THR   139      65.237  66.558  88.381  1.00  0.00           H  
ATOM   2127  HB  THR   139      63.277  65.823  89.958  1.00  0.00           H  
ATOM   2128  HG1 THR   139      63.024  63.395  89.087  1.00  0.00           H  
ATOM   2129 HG21 THR   139      61.606  65.148  88.750  1.00  0.00           H  
ATOM   2130 HG22 THR   139      62.523  66.173  87.669  1.00  0.00           H  
ATOM   2131 HG23 THR   139      62.650  64.533  87.328  1.00  0.00           H  
ATOM   2132  N   TRP   140      65.939  66.656  90.799  1.00  0.00           N  
ATOM   2133  CA  TRP   140      66.694  67.066  92.028  1.00  0.00           C  
ATOM   2134  C   TRP   140      66.009  66.662  93.282  1.00  0.00           C  
ATOM   2135  O   TRP   140      64.883  66.212  93.379  1.00  0.00           O  
ATOM   2136  CB  TRP   140      66.754  68.569  92.004  1.00  0.00           C  
ATOM   2137  CG  TRP   140      67.555  69.217  90.934  1.00  0.00           C  
ATOM   2138  CD1 TRP   140      67.137  69.924  89.898  1.00  0.00           C  
ATOM   2139  CD2 TRP   140      69.051  69.159  90.843  1.00  0.00           C  
ATOM   2140  CE2 TRP   140      69.446  69.974  89.787  1.00  0.00           C  
ATOM   2141  CE3 TRP   140      70.120  68.549  91.609  1.00  0.00           C  
ATOM   2142  NE1 TRP   140      68.227  70.348  89.216  1.00  0.00           N  
ATOM   2143  CZ2 TRP   140      70.782  70.360  89.490  1.00  0.00           C  
ATOM   2144  CZ3 TRP   140      71.472  68.933  91.332  1.00  0.00           C  
ATOM   2145  CH2 TRP   140      71.783  69.794  90.270  1.00  0.00           C  
ATOM   2146  H   TRP   140      65.272  67.361  90.518  1.00  0.00           H  
ATOM   2147  HA  TRP   140      67.694  66.632  92.003  1.00  0.00           H  
ATOM   2148  HB2 TRP   140      65.759  69.001  91.891  1.00  0.00           H  
ATOM   2149  HB3 TRP   140      67.104  68.984  92.949  1.00  0.00           H  
ATOM   2150  HD1 TRP   140      66.099  70.154  89.705  1.00  0.00           H  
ATOM   2151  HE1 TRP   140      68.206  71.040  88.480  1.00  0.00           H  
ATOM   2152  HE3 TRP   140      69.849  67.777  92.314  1.00  0.00           H  
ATOM   2153  HZ2 TRP   140      71.044  70.923  88.607  1.00  0.00           H  
ATOM   2154  HZ3 TRP   140      72.241  68.500  91.954  1.00  0.00           H  
ATOM   2155  HH2 TRP   140      72.810  70.020  90.024  1.00  0.00           H  
ATOM   2156  N   GLY   141      66.800  66.777  94.394  1.00  0.00           N  
ATOM   2157  CA  GLY   141      66.380  66.605  95.801  1.00  0.00           C  
ATOM   2158  C   GLY   141      66.446  65.158  96.277  1.00  0.00           C  
ATOM   2159  O   GLY   141      66.623  64.268  95.462  1.00  0.00           O  
ATOM   2160  H   GLY   141      67.759  67.079  94.295  1.00  0.00           H  
ATOM   2161  HA2 GLY   141      66.971  67.295  96.404  1.00  0.00           H  
ATOM   2162  HA3 GLY   141      65.402  67.030  96.028  1.00  0.00           H  
ATOM   2163  N   PRO   142      66.296  64.828  97.647  1.00  0.00           N  
ATOM   2164  CA  PRO   142      66.283  63.498  98.126  1.00  0.00           C  
ATOM   2165  C   PRO   142      65.222  62.586  97.435  1.00  0.00           C  
ATOM   2166  O   PRO   142      65.377  61.390  97.332  1.00  0.00           O  
ATOM   2167  CB  PRO   142      66.100  63.570  99.672  1.00  0.00           C  
ATOM   2168  CG  PRO   142      66.432  65.043 100.171  1.00  0.00           C  
ATOM   2169  CD  PRO   142      66.079  65.747  98.833  1.00  0.00           C  
ATOM   2170  HA  PRO   142      67.240  63.034  97.887  1.00  0.00           H  
ATOM   2171  HB2 PRO   142      65.033  63.425  99.838  1.00  0.00           H  
ATOM   2172  HB3 PRO   142      66.555  62.701 100.149  1.00  0.00           H  
ATOM   2173  HG2 PRO   142      65.830  65.351 101.026  1.00  0.00           H  
ATOM   2174  HG3 PRO   142      67.480  65.244 100.394  1.00  0.00           H  
ATOM   2175  HD2 PRO   142      65.007  65.928  98.754  1.00  0.00           H  
ATOM   2176  HD3 PRO   142      66.703  66.610  98.601  1.00  0.00           H  
ATOM   2177  N   GLU   143      64.198  63.267  96.880  1.00  0.00           N  
ATOM   2178  CA  GLU   143      63.088  62.531  96.301  1.00  0.00           C  
ATOM   2179  C   GLU   143      63.162  62.548  94.731  1.00  0.00           C  
ATOM   2180  O   GLU   143      62.218  62.090  94.044  1.00  0.00           O  
ATOM   2181  CB  GLU   143      61.743  62.884  96.842  1.00  0.00           C  
ATOM   2182  CG  GLU   143      60.945  64.092  96.427  1.00  0.00           C  
ATOM   2183  CD  GLU   143      61.521  65.428  96.800  1.00  0.00           C  
ATOM   2184  OE1 GLU   143      61.245  66.458  96.064  1.00  0.00           O  
ATOM   2185  OE2 GLU   143      62.176  65.647  97.868  1.00  0.00           O1-
ATOM   2186  H   GLU   143      64.067  64.252  97.062  1.00  0.00           H  
ATOM   2187  HA  GLU   143      63.213  61.483  96.572  1.00  0.00           H  
ATOM   2188  HB2 GLU   143      61.153  61.994  96.626  1.00  0.00           H  
ATOM   2189  HB3 GLU   143      61.908  62.989  97.915  1.00  0.00           H  
ATOM   2190  HG2 GLU   143      60.914  64.046  95.339  1.00  0.00           H  
ATOM   2191  HG3 GLU   143      59.951  63.917  96.837  1.00  0.00           H  
ATOM   2192  N   GLY   144      64.222  63.090  94.160  1.00  0.00           N  
ATOM   2193  CA  GLY   144      64.591  63.075  92.673  1.00  0.00           C  
ATOM   2194  C   GLY   144      65.077  61.665  92.224  1.00  0.00           C  
ATOM   2195  O   GLY   144      65.575  60.755  92.892  1.00  0.00           O  
ATOM   2196  H   GLY   144      64.925  63.405  94.812  1.00  0.00           H  
ATOM   2197  HA2 GLY   144      63.620  63.272  92.218  1.00  0.00           H  
ATOM   2198  HA3 GLY   144      65.249  63.931  92.524  1.00  0.00           H  
ATOM   2199  N   GLN   145      64.883  61.437  90.907  1.00  0.00           N  
ATOM   2200  CA  GLN   145      65.464  60.330  90.119  1.00  0.00           C  
ATOM   2201  C   GLN   145      66.175  60.747  88.776  1.00  0.00           C  
ATOM   2202  O   GLN   145      66.206  61.907  88.390  1.00  0.00           O  
ATOM   2203  CB  GLN   145      64.449  59.378  89.860  1.00  0.00           C  
ATOM   2204  CG  GLN   145      64.156  58.366  90.971  1.00  0.00           C  
ATOM   2205  CD  GLN   145      63.534  57.039  90.444  1.00  0.00           C  
ATOM   2206  NE2 GLN   145      64.147  56.324  89.527  1.00  0.00           N  
ATOM   2207  OE1 GLN   145      62.428  56.655  90.740  1.00  0.00           O  
ATOM   2208  H   GLN   145      64.401  62.165  90.398  1.00  0.00           H  
ATOM   2209  HA  GLN   145      66.148  59.764  90.751  1.00  0.00           H  
ATOM   2210  HB2 GLN   145      63.506  59.801  89.513  1.00  0.00           H  
ATOM   2211  HB3 GLN   145      64.695  58.730  89.018  1.00  0.00           H  
ATOM   2212  HG2 GLN   145      64.946  58.094  91.671  1.00  0.00           H  
ATOM   2213  HG3 GLN   145      63.371  58.789  91.598  1.00  0.00           H  
ATOM   2214 HE21 GLN   145      63.592  55.508  89.312  1.00  0.00           H  
ATOM   2215 HE22 GLN   145      65.130  56.415  89.315  1.00  0.00           H  
ATOM   2216  N   GLY   146      66.739  59.764  88.045  1.00  0.00           N  
ATOM   2217  CA  GLY   146      67.465  60.008  86.774  1.00  0.00           C  
ATOM   2218  C   GLY   146      68.982  59.862  86.958  1.00  0.00           C  
ATOM   2219  O   GLY   146      69.565  60.446  87.836  1.00  0.00           O  
ATOM   2220  H   GLY   146      66.457  58.833  88.315  1.00  0.00           H  
ATOM   2221  HA2 GLY   146      67.016  59.191  86.208  1.00  0.00           H  
ATOM   2222  HA3 GLY   146      67.260  61.023  86.433  1.00  0.00           H  
ATOM   2223  N   ALA   147      69.662  58.964  86.157  1.00  0.00           N  
ATOM   2224  CA  ALA   147      71.044  58.521  86.404  1.00  0.00           C  
ATOM   2225  C   ALA   147      72.157  59.598  86.540  1.00  0.00           C  
ATOM   2226  O   ALA   147      71.998  60.706  85.975  1.00  0.00           O  
ATOM   2227  CB  ALA   147      71.336  57.604  85.275  1.00  0.00           C  
ATOM   2228  H   ALA   147      69.084  58.632  85.398  1.00  0.00           H  
ATOM   2229  HA  ALA   147      71.059  57.824  87.242  1.00  0.00           H  
ATOM   2230  HB1 ALA   147      70.585  56.814  85.271  1.00  0.00           H  
ATOM   2231  HB2 ALA   147      71.165  58.125  84.333  1.00  0.00           H  
ATOM   2232  HB3 ALA   147      72.369  57.274  85.168  1.00  0.00           H  
ATOM   2233  N   ILE   148      73.289  59.209  87.170  1.00  0.00           N  
ATOM   2234  CA  ILE   148      74.540  59.994  87.180  1.00  0.00           C  
ATOM   2235  C   ILE   148      75.674  59.415  86.296  1.00  0.00           C  
ATOM   2236  O   ILE   148      75.535  58.228  85.906  1.00  0.00           O  
ATOM   2237  CB  ILE   148      75.041  60.165  88.686  1.00  0.00           C  
ATOM   2238  CG1 ILE   148      73.970  60.441  89.762  1.00  0.00           C  
ATOM   2239  CG2 ILE   148      76.219  61.197  88.882  1.00  0.00           C  
ATOM   2240  CD1 ILE   148      73.395  61.913  89.553  1.00  0.00           C  
ATOM   2241  H   ILE   148      73.318  58.319  87.647  1.00  0.00           H  
ATOM   2242  HA  ILE   148      74.271  61.008  86.883  1.00  0.00           H  
ATOM   2243  HB  ILE   148      75.500  59.203  88.917  1.00  0.00           H  
ATOM   2244 HG12 ILE   148      73.157  59.733  89.604  1.00  0.00           H  
ATOM   2245 HG13 ILE   148      74.319  60.319  90.788  1.00  0.00           H  
ATOM   2246 HG21 ILE   148      76.572  61.247  89.912  1.00  0.00           H  
ATOM   2247 HG22 ILE   148      77.071  60.849  88.297  1.00  0.00           H  
ATOM   2248 HG23 ILE   148      75.914  62.162  88.479  1.00  0.00           H  
ATOM   2249 HD11 ILE   148      73.149  62.154  88.518  1.00  0.00           H  
ATOM   2250 HD12 ILE   148      72.605  62.042  90.292  1.00  0.00           H  
ATOM   2251 HD13 ILE   148      74.116  62.673  89.851  1.00  0.00           H  
ATOM   2252  N   LEU   149      76.647  60.288  85.954  1.00  0.00           N  
ATOM   2253  CA  LEU   149      77.756  59.872  85.006  1.00  0.00           C  
ATOM   2254  C   LEU   149      78.947  60.755  85.341  1.00  0.00           C  
ATOM   2255  O   LEU   149      78.939  61.930  85.114  1.00  0.00           O  
ATOM   2256  CB  LEU   149      77.318  60.062  83.499  1.00  0.00           C  
ATOM   2257  CG  LEU   149      78.535  59.761  82.549  1.00  0.00           C  
ATOM   2258  CD1 LEU   149      79.304  58.416  82.658  1.00  0.00           C  
ATOM   2259  CD2 LEU   149      77.896  59.733  81.157  1.00  0.00           C  
ATOM   2260  H   LEU   149      76.500  61.244  86.243  1.00  0.00           H  
ATOM   2261  HA  LEU   149      77.933  58.874  85.408  1.00  0.00           H  
ATOM   2262  HB2 LEU   149      76.437  59.476  83.238  1.00  0.00           H  
ATOM   2263  HB3 LEU   149      77.025  61.090  83.284  1.00  0.00           H  
ATOM   2264  HG  LEU   149      79.230  60.591  82.674  1.00  0.00           H  
ATOM   2265 HD11 LEU   149      79.712  58.316  83.663  1.00  0.00           H  
ATOM   2266 HD12 LEU   149      78.700  57.545  82.404  1.00  0.00           H  
ATOM   2267 HD13 LEU   149      80.191  58.460  82.026  1.00  0.00           H  
ATOM   2268 HD21 LEU   149      78.633  59.412  80.421  1.00  0.00           H  
ATOM   2269 HD22 LEU   149      77.160  58.930  81.118  1.00  0.00           H  
ATOM   2270 HD23 LEU   149      77.493  60.707  80.879  1.00  0.00           H  
ATOM   2271  N   LEU   150      80.048  60.229  85.929  1.00  0.00           N  
ATOM   2272  CA  LEU   150      81.238  61.034  86.118  1.00  0.00           C  
ATOM   2273  C   LEU   150      81.975  61.319  84.807  1.00  0.00           C  
ATOM   2274  O   LEU   150      81.977  60.545  83.875  1.00  0.00           O  
ATOM   2275  CB  LEU   150      82.106  60.290  87.116  1.00  0.00           C  
ATOM   2276  CG  LEU   150      81.435  60.042  88.522  1.00  0.00           C  
ATOM   2277  CD1 LEU   150      82.153  58.821  89.194  1.00  0.00           C  
ATOM   2278  CD2 LEU   150      81.709  61.307  89.405  1.00  0.00           C  
ATOM   2279  H   LEU   150      80.021  59.239  86.126  1.00  0.00           H  
ATOM   2280  HA  LEU   150      80.877  61.986  86.506  1.00  0.00           H  
ATOM   2281  HB2 LEU   150      82.317  59.329  86.646  1.00  0.00           H  
ATOM   2282  HB3 LEU   150      83.039  60.841  87.244  1.00  0.00           H  
ATOM   2283  HG  LEU   150      80.376  59.840  88.362  1.00  0.00           H  
ATOM   2284 HD11 LEU   150      81.783  58.713  90.213  1.00  0.00           H  
ATOM   2285 HD12 LEU   150      81.801  57.862  88.814  1.00  0.00           H  
ATOM   2286 HD13 LEU   150      83.243  58.856  89.222  1.00  0.00           H  
ATOM   2287 HD21 LEU   150      81.263  61.139  90.385  1.00  0.00           H  
ATOM   2288 HD22 LEU   150      82.790  61.427  89.468  1.00  0.00           H  
ATOM   2289 HD23 LEU   150      81.294  62.173  88.889  1.00  0.00           H  
ATOM   2290  N   VAL   151      82.653  62.437  84.768  1.00  0.00           N  
ATOM   2291  CA  VAL   151      83.567  62.731  83.650  1.00  0.00           C  
ATOM   2292  C   VAL   151      84.817  61.765  83.752  1.00  0.00           C  
ATOM   2293  O   VAL   151      85.439  61.683  84.847  1.00  0.00           O  
ATOM   2294  CB  VAL   151      84.145  64.210  83.550  1.00  0.00           C  
ATOM   2295  CG1 VAL   151      85.159  64.479  82.401  1.00  0.00           C  
ATOM   2296  CG2 VAL   151      82.928  65.140  83.301  1.00  0.00           C  
ATOM   2297  H   VAL   151      82.436  63.177  85.421  1.00  0.00           H  
ATOM   2298  HA  VAL   151      83.026  62.473  82.739  1.00  0.00           H  
ATOM   2299  HB  VAL   151      84.658  64.463  84.478  1.00  0.00           H  
ATOM   2300 HG11 VAL   151      86.179  64.138  82.578  1.00  0.00           H  
ATOM   2301 HG12 VAL   151      84.836  64.078  81.440  1.00  0.00           H  
ATOM   2302 HG13 VAL   151      85.265  65.534  82.150  1.00  0.00           H  
ATOM   2303 HG21 VAL   151      83.121  66.205  83.425  1.00  0.00           H  
ATOM   2304 HG22 VAL   151      82.641  64.925  82.272  1.00  0.00           H  
ATOM   2305 HG23 VAL   151      82.169  64.734  83.969  1.00  0.00           H  
ATOM   2306  N   ASN   152      85.393  61.353  82.645  1.00  0.00           N  
ATOM   2307  CA  ASN   152      86.720  60.650  82.601  1.00  0.00           C  
ATOM   2308  C   ASN   152      87.939  61.639  82.670  1.00  0.00           C  
ATOM   2309  O   ASN   152      88.933  61.555  81.964  1.00  0.00           O  
ATOM   2310  CB  ASN   152      86.689  59.597  81.402  1.00  0.00           C  
ATOM   2311  CG  ASN   152      87.519  58.429  81.719  1.00  0.00           C  
ATOM   2312  ND2 ASN   152      87.791  57.592  80.683  1.00  0.00           N  
ATOM   2313  OD1 ASN   152      88.092  58.273  82.732  1.00  0.00           O  
ATOM   2314  H   ASN   152      85.041  61.611  81.734  1.00  0.00           H  
ATOM   2315  HA  ASN   152      86.725  60.124  83.555  1.00  0.00           H  
ATOM   2316  HB2 ASN   152      85.659  59.245  81.354  1.00  0.00           H  
ATOM   2317  HB3 ASN   152      87.019  60.034  80.460  1.00  0.00           H  
ATOM   2318 HD21 ASN   152      88.188  56.694  80.920  1.00  0.00           H  
ATOM   2319 HD22 ASN   152      87.645  57.980  79.763  1.00  0.00           H  
ATOM   2320  N   CYS   153      87.873  62.588  83.613  1.00  0.00           N  
ATOM   2321  CA  CYS   153      88.907  63.668  83.804  1.00  0.00           C  
ATOM   2322  C   CYS   153      90.222  63.269  84.447  1.00  0.00           C  
ATOM   2323  O   CYS   153      91.015  64.165  84.713  1.00  0.00           O  
ATOM   2324  CB  CYS   153      88.183  64.864  84.425  1.00  0.00           C  
ATOM   2325  SG  CYS   153      87.590  64.473  86.020  1.00  0.00           S  
ATOM   2326  H   CYS   153      87.037  62.754  84.155  1.00  0.00           H  
ATOM   2327  HA  CYS   153      89.162  63.968  82.787  1.00  0.00           H  
ATOM   2328  HB2 CYS   153      88.792  65.758  84.554  1.00  0.00           H  
ATOM   2329  HB3 CYS   153      87.275  65.038  83.846  1.00  0.00           H  
ATOM   2330  HG  CYS   153      86.713  63.522  85.686  1.00  0.00           H  
ATOM   2331  N   ASP   154      90.464  62.002  84.697  1.00  0.00           N  
ATOM   2332  CA  ASP   154      91.730  61.474  85.280  1.00  0.00           C  
ATOM   2333  C   ASP   154      92.634  60.772  84.180  1.00  0.00           C  
ATOM   2334  O   ASP   154      92.374  60.830  82.989  1.00  0.00           O  
ATOM   2335  CB  ASP   154      91.584  60.590  86.524  1.00  0.00           C  
ATOM   2336  CG  ASP   154      90.936  59.324  86.267  1.00  0.00           C  
ATOM   2337  OD1 ASP   154      90.234  59.253  85.218  1.00  0.00           O  
ATOM   2338  OD2 ASP   154      90.817  58.364  87.094  1.00  0.00           O1-
ATOM   2339  H   ASP   154      89.715  61.326  84.640  1.00  0.00           H  
ATOM   2340  HA  ASP   154      92.412  62.237  85.655  1.00  0.00           H  
ATOM   2341  HB2 ASP   154      92.521  60.406  87.049  1.00  0.00           H  
ATOM   2342  HB3 ASP   154      91.052  61.152  87.291  1.00  0.00           H  
ATOM   2343  N   ARG   155      93.811  60.130  84.623  1.00  0.00           N  
ATOM   2344  CA  ARG   155      94.632  59.419  83.678  1.00  0.00           C  
ATOM   2345  C   ARG   155      95.029  58.026  84.170  1.00  0.00           C  
ATOM   2346  O   ARG   155      96.030  57.912  84.832  1.00  0.00           O  
ATOM   2347  CB  ARG   155      95.752  60.355  83.286  1.00  0.00           C  
ATOM   2348  CG  ARG   155      96.823  59.778  82.346  1.00  0.00           C  
ATOM   2349  CD  ARG   155      97.901  60.686  81.861  1.00  0.00           C  
ATOM   2350  NE  ARG   155      98.753  61.331  82.890  1.00  0.00           N  
ATOM   2351  CZ  ARG   155      99.896  62.048  82.671  1.00  0.00           C  
ATOM   2352  NH1 ARG   155     100.490  62.043  81.482  1.00  0.00           N1+
ATOM   2353  NH2 ARG   155     100.658  62.450  83.639  1.00  0.00           N  
ATOM   2354  H   ARG   155      93.946  60.160  85.623  1.00  0.00           H  
ATOM   2355  HA  ARG   155      94.132  59.241  82.726  1.00  0.00           H  
ATOM   2356  HB2 ARG   155      95.325  61.206  82.755  1.00  0.00           H  
ATOM   2357  HB3 ARG   155      96.198  60.667  84.231  1.00  0.00           H  
ATOM   2358  HG2 ARG   155      97.326  58.973  82.880  1.00  0.00           H  
ATOM   2359  HG3 ARG   155      96.411  59.392  81.414  1.00  0.00           H  
ATOM   2360  HD2 ARG   155      98.519  60.220  81.094  1.00  0.00           H  
ATOM   2361  HD3 ARG   155      97.448  61.452  81.232  1.00  0.00           H  
ATOM   2362  HE  ARG   155      98.567  61.379  83.882  1.00  0.00           H  
ATOM   2363 HH11 ARG   155     100.155  61.555  80.664  1.00  0.00           H  
ATOM   2364 HH12 ARG   155     101.285  62.648  81.331  1.00  0.00           H  
ATOM   2365 HH21 ARG   155     101.626  62.641  83.420  1.00  0.00           H  
ATOM   2366 HH22 ARG   155     100.201  62.504  84.537  1.00  0.00           H  
ATOM   2367  N   GLU   156      94.176  57.031  83.865  1.00  0.00           N  
ATOM   2368  CA  GLU   156      94.392  55.658  84.357  1.00  0.00           C  
ATOM   2369  C   GLU   156      95.659  55.101  83.759  1.00  0.00           C  
ATOM   2370  O   GLU   156      96.178  54.238  84.404  1.00  0.00           O  
ATOM   2371  CB  GLU   156      93.209  54.735  83.901  1.00  0.00           C  
ATOM   2372  CG  GLU   156      92.513  54.228  85.161  1.00  0.00           C  
ATOM   2373  CD  GLU   156      91.813  55.340  86.010  1.00  0.00           C  
ATOM   2374  OE1 GLU   156      92.046  55.378  87.211  1.00  0.00           O  
ATOM   2375  OE2 GLU   156      91.089  56.229  85.461  1.00  0.00           O1-
ATOM   2376  H   GLU   156      93.428  57.203  83.210  1.00  0.00           H  
ATOM   2377  HA  GLU   156      94.457  55.638  85.445  1.00  0.00           H  
ATOM   2378  HB2 GLU   156      92.543  55.430  83.390  1.00  0.00           H  
ATOM   2379  HB3 GLU   156      93.616  53.951  83.262  1.00  0.00           H  
ATOM   2380  HG2 GLU   156      91.703  53.611  84.773  1.00  0.00           H  
ATOM   2381  HG3 GLU   156      93.233  53.673  85.762  1.00  0.00           H  
ATOM   2382  N   THR   157      96.078  55.549  82.558  1.00  0.00           N  
ATOM   2383  CA  THR   157      97.372  55.158  81.918  1.00  0.00           C  
ATOM   2384  C   THR   157      98.280  56.364  81.902  1.00  0.00           C  
ATOM   2385  O   THR   157      98.278  57.129  80.940  1.00  0.00           O  
ATOM   2386  CB  THR   157      96.958  54.774  80.480  1.00  0.00           C  
ATOM   2387  CG2 THR   157      96.259  53.428  80.484  1.00  0.00           C  
ATOM   2388  OG1 THR   157      96.093  55.751  79.893  1.00  0.00           O  
ATOM   2389  H   THR   157      95.341  56.044  82.076  1.00  0.00           H  
ATOM   2390  HA  THR   157      97.847  54.280  82.357  1.00  0.00           H  
ATOM   2391  HB  THR   157      97.857  54.620  79.884  1.00  0.00           H  
ATOM   2392  HG1 THR   157      96.539  56.588  80.042  1.00  0.00           H  
ATOM   2393 HG21 THR   157      95.298  53.614  80.965  1.00  0.00           H  
ATOM   2394 HG22 THR   157      96.332  53.169  79.428  1.00  0.00           H  
ATOM   2395 HG23 THR   157      96.762  52.683  81.101  1.00  0.00           H  
ATOM   2396  N   PRO   158      99.115  56.602  82.935  1.00  0.00           N  
ATOM   2397  CA  PRO   158      99.917  57.855  83.153  1.00  0.00           C  
ATOM   2398  C   PRO   158     101.085  58.154  82.144  1.00  0.00           C  
ATOM   2399  O   PRO   158     101.731  59.183  82.287  1.00  0.00           O  
ATOM   2400  CB  PRO   158     100.414  57.796  84.579  1.00  0.00           C  
ATOM   2401  CG  PRO   158     100.484  56.311  84.853  1.00  0.00           C  
ATOM   2402  CD  PRO   158      99.461  55.673  83.956  1.00  0.00           C  
ATOM   2403  HA  PRO   158      99.189  58.663  83.076  1.00  0.00           H  
ATOM   2404  HB2 PRO   158     101.429  58.139  84.783  1.00  0.00           H  
ATOM   2405  HB3 PRO   158      99.626  58.183  85.224  1.00  0.00           H  
ATOM   2406  HG2 PRO   158     101.496  55.955  84.661  1.00  0.00           H  
ATOM   2407  HG3 PRO   158     100.288  56.160  85.915  1.00  0.00           H  
ATOM   2408  HD2 PRO   158      99.944  54.797  83.524  1.00  0.00           H  
ATOM   2409  HD3 PRO   158      98.529  55.518  84.501  1.00  0.00           H  
ATOM   2410  N   TRP   159     101.261  57.347  81.100  1.00  0.00           N  
ATOM   2411  CA  TRP   159     102.258  57.511  80.049  1.00  0.00           C  
ATOM   2412  C   TRP   159     101.675  58.367  78.921  1.00  0.00           C  
ATOM   2413  O   TRP   159     102.482  58.685  78.016  1.00  0.00           O  
ATOM   2414  CB  TRP   159     102.965  56.196  79.617  1.00  0.00           C  
ATOM   2415  CG  TRP   159     102.141  55.231  78.802  1.00  0.00           C  
ATOM   2416  CD1 TRP   159     102.131  55.238  77.478  1.00  0.00           C  
ATOM   2417  CD2 TRP   159     101.273  54.150  79.279  1.00  0.00           C  
ATOM   2418  CE2 TRP   159     100.722  53.559  78.120  1.00  0.00           C  
ATOM   2419  CE3 TRP   159     100.965  53.693  80.543  1.00  0.00           C  
ATOM   2420  NE1 TRP   159     101.300  54.242  77.071  1.00  0.00           N  
ATOM   2421  CZ2 TRP   159      99.771  52.534  78.202  1.00  0.00           C  
ATOM   2422  CZ3 TRP   159      99.971  52.675  80.642  1.00  0.00           C  
ATOM   2423  CH2 TRP   159      99.426  52.064  79.494  1.00  0.00           C  
ATOM   2424  H   TRP   159     100.798  56.450  81.065  1.00  0.00           H  
ATOM   2425  HA  TRP   159     103.032  58.074  80.570  1.00  0.00           H  
ATOM   2426  HB2 TRP   159     103.842  56.470  79.030  1.00  0.00           H  
ATOM   2427  HB3 TRP   159     103.387  55.679  80.479  1.00  0.00           H  
ATOM   2428  HD1 TRP   159     102.734  55.857  76.831  1.00  0.00           H  
ATOM   2429  HE1 TRP   159     101.249  53.967  76.100  1.00  0.00           H  
ATOM   2430  HE3 TRP   159     101.368  54.057  81.476  1.00  0.00           H  
ATOM   2431  HZ2 TRP   159      99.446  51.956  77.350  1.00  0.00           H  
ATOM   2432  HZ3 TRP   159      99.675  52.388  81.640  1.00  0.00           H  
ATOM   2433  HH2 TRP   159      98.618  51.347  79.467  1.00  0.00           H  
ATOM   2434  N   LEU   160     100.301  58.484  78.744  1.00  0.00           N  
ATOM   2435  CA  LEU   160      99.616  59.223  77.701  1.00  0.00           C  
ATOM   2436  C   LEU   160      99.673  60.735  78.030  1.00  0.00           C  
ATOM   2437  O   LEU   160      99.613  61.013  79.232  1.00  0.00           O  
ATOM   2438  CB  LEU   160      98.188  58.558  77.556  1.00  0.00           C  
ATOM   2439  CG  LEU   160      98.085  57.043  77.276  1.00  0.00           C  
ATOM   2440  CD1 LEU   160      96.630  56.719  76.896  1.00  0.00           C  
ATOM   2441  CD2 LEU   160      98.942  56.490  76.094  1.00  0.00           C  
ATOM   2442  H   LEU   160      99.723  58.212  79.526  1.00  0.00           H  
ATOM   2443  HA  LEU   160     100.144  59.065  76.760  1.00  0.00           H  
ATOM   2444  HB2 LEU   160      97.649  58.762  78.481  1.00  0.00           H  
ATOM   2445  HB3 LEU   160      97.808  59.124  76.705  1.00  0.00           H  
ATOM   2446  HG  LEU   160      98.240  56.473  78.193  1.00  0.00           H  
ATOM   2447 HD11 LEU   160      96.336  57.078  75.909  1.00  0.00           H  
ATOM   2448 HD12 LEU   160      96.399  55.658  76.987  1.00  0.00           H  
ATOM   2449 HD13 LEU   160      95.943  57.192  77.598  1.00  0.00           H  
ATOM   2450 HD21 LEU   160     100.006  56.666  76.256  1.00  0.00           H  
ATOM   2451 HD22 LEU   160      98.781  55.415  76.008  1.00  0.00           H  
ATOM   2452 HD23 LEU   160      98.571  56.935  75.171  1.00  0.00           H  
ATOM   2453  N   PRO   161      99.641  61.668  77.065  1.00  0.00           N  
ATOM   2454  CA  PRO   161      99.852  63.107  77.244  1.00  0.00           C  
ATOM   2455  C   PRO   161      98.850  63.874  78.055  1.00  0.00           C  
ATOM   2456  O   PRO   161      99.165  64.980  78.548  1.00  0.00           O  
ATOM   2457  CB  PRO   161      99.992  63.670  75.840  1.00  0.00           C  
ATOM   2458  CG  PRO   161      99.391  62.629  74.970  1.00  0.00           C  
ATOM   2459  CD  PRO   161      99.672  61.298  75.647  1.00  0.00           C  
ATOM   2460  HA  PRO   161     100.778  63.257  77.799  1.00  0.00           H  
ATOM   2461  HB2 PRO   161      99.453  64.595  75.632  1.00  0.00           H  
ATOM   2462  HB3 PRO   161     101.070  63.734  75.693  1.00  0.00           H  
ATOM   2463  HG2 PRO   161      98.313  62.762  74.880  1.00  0.00           H  
ATOM   2464  HG3 PRO   161      99.787  62.700  73.957  1.00  0.00           H  
ATOM   2465  HD2 PRO   161      99.049  60.462  75.328  1.00  0.00           H  
ATOM   2466  HD3 PRO   161     100.640  60.855  75.413  1.00  0.00           H  
ATOM   2467  N   LYS   162      97.578  63.445  78.162  1.00  0.00           N  
ATOM   2468  CA  LYS   162      96.385  64.181  78.485  1.00  0.00           C  
ATOM   2469  C   LYS   162      95.446  63.368  79.471  1.00  0.00           C  
ATOM   2470  O   LYS   162      95.762  62.154  79.696  1.00  0.00           O  
ATOM   2471  CB  LYS   162      95.638  64.660  77.220  1.00  0.00           C  
ATOM   2472  CG  LYS   162      96.533  65.584  76.340  1.00  0.00           C  
ATOM   2473  CD  LYS   162      95.760  66.299  75.223  1.00  0.00           C  
ATOM   2474  CE  LYS   162      96.229  67.743  74.880  1.00  0.00           C  
ATOM   2475  NZ  LYS   162      95.341  68.684  74.280  1.00  0.00           N1+
ATOM   2476  H   LYS   162      97.338  62.493  77.927  1.00  0.00           H  
ATOM   2477  HA  LYS   162      96.738  65.062  79.022  1.00  0.00           H  
ATOM   2478  HB2 LYS   162      95.412  63.735  76.690  1.00  0.00           H  
ATOM   2479  HB3 LYS   162      94.802  65.312  77.475  1.00  0.00           H  
ATOM   2480  HG2 LYS   162      96.953  66.323  77.022  1.00  0.00           H  
ATOM   2481  HG3 LYS   162      97.362  64.950  76.025  1.00  0.00           H  
ATOM   2482  HD2 LYS   162      95.822  65.780  74.266  1.00  0.00           H  
ATOM   2483  HD3 LYS   162      94.704  66.312  75.490  1.00  0.00           H  
ATOM   2484  HE2 LYS   162      96.579  68.242  75.784  1.00  0.00           H  
ATOM   2485  HE3 LYS   162      97.118  67.630  74.260  1.00  0.00           H  
ATOM   2486  HZ1 LYS   162      94.890  69.236  74.996  1.00  0.00           H  
ATOM   2487  HZ2 LYS   162      95.822  69.312  73.653  1.00  0.00           H  
ATOM   2488  HZ3 LYS   162      94.708  68.179  73.677  1.00  0.00           H  
ATOM   2489  N   GLU   163      94.303  63.904  79.857  1.00  0.00           N  
ATOM   2490  CA  GLU   163      93.323  63.081  80.565  1.00  0.00           C  
ATOM   2491  C   GLU   163      92.542  62.114  79.705  1.00  0.00           C  
ATOM   2492  O   GLU   163      92.352  62.339  78.458  1.00  0.00           O  
ATOM   2493  CB  GLU   163      92.246  63.988  81.193  1.00  0.00           C  
ATOM   2494  CG  GLU   163      92.640  65.403  81.659  1.00  0.00           C  
ATOM   2495  CD  GLU   163      92.576  66.435  80.550  1.00  0.00           C  
ATOM   2496  OE1 GLU   163      91.626  67.291  80.585  1.00  0.00           O  
ATOM   2497  OE2 GLU   163      93.369  66.496  79.590  1.00  0.00           O1-
ATOM   2498  H   GLU   163      94.081  64.729  79.319  1.00  0.00           H  
ATOM   2499  HA  GLU   163      93.834  62.499  81.333  1.00  0.00           H  
ATOM   2500  HB2 GLU   163      91.387  63.974  80.522  1.00  0.00           H  
ATOM   2501  HB3 GLU   163      91.745  63.518  82.039  1.00  0.00           H  
ATOM   2502  HG2 GLU   163      91.961  65.708  82.455  1.00  0.00           H  
ATOM   2503  HG3 GLU   163      93.644  65.505  82.070  1.00  0.00           H  
ATOM   2504  N   ASP   164      92.050  60.932  80.204  1.00  0.00           N  
ATOM   2505  CA  ASP   164      91.356  59.865  79.454  1.00  0.00           C  
ATOM   2506  C   ASP   164      90.113  60.334  78.694  1.00  0.00           C  
ATOM   2507  O   ASP   164      89.760  59.669  77.669  1.00  0.00           O  
ATOM   2508  CB  ASP   164      90.922  58.669  80.387  1.00  0.00           C  
ATOM   2509  CG  ASP   164      92.149  58.161  81.324  1.00  0.00           C  
ATOM   2510  OD1 ASP   164      91.819  57.827  82.519  1.00  0.00           O  
ATOM   2511  OD2 ASP   164      93.277  58.161  80.884  1.00  0.00           O1-
ATOM   2512  H   ASP   164      92.049  60.891  81.213  1.00  0.00           H  
ATOM   2513  HA  ASP   164      92.067  59.450  78.739  1.00  0.00           H  
ATOM   2514  HB2 ASP   164      90.263  59.146  81.112  1.00  0.00           H  
ATOM   2515  HB3 ASP   164      90.443  57.844  79.860  1.00  0.00           H  
ATOM   2516  N   CYS   165      89.467  61.458  79.028  1.00  0.00           N  
ATOM   2517  CA  CYS   165      88.263  61.959  78.334  1.00  0.00           C  
ATOM   2518  C   CYS   165      88.540  62.592  76.939  1.00  0.00           C  
ATOM   2519  O   CYS   165      87.615  62.803  76.153  1.00  0.00           O  
ATOM   2520  CB  CYS   165      87.569  63.060  79.221  1.00  0.00           C  
ATOM   2521  SG  CYS   165      88.574  64.545  79.575  1.00  0.00           S  
ATOM   2522  H   CYS   165      89.760  62.003  79.826  1.00  0.00           H  
ATOM   2523  HA  CYS   165      87.602  61.128  78.087  1.00  0.00           H  
ATOM   2524  HB2 CYS   165      86.628  63.320  78.736  1.00  0.00           H  
ATOM   2525  HB3 CYS   165      87.441  62.519  80.159  1.00  0.00           H  
ATOM   2526  HG  CYS   165      87.982  64.867  80.728  1.00  0.00           H  
ATOM   2527  N   ARG   166      89.827  62.797  76.640  1.00  0.00           N  
ATOM   2528  CA  ARG   166      90.199  63.597  75.444  1.00  0.00           C  
ATOM   2529  C   ARG   166      90.447  62.781  74.200  1.00  0.00           C  
ATOM   2530  O   ARG   166      91.217  63.210  73.421  1.00  0.00           O  
ATOM   2531  CB  ARG   166      91.413  64.474  75.814  1.00  0.00           C  
ATOM   2532  CG  ARG   166      91.251  65.345  77.072  1.00  0.00           C  
ATOM   2533  CD  ARG   166      89.865  66.172  77.060  1.00  0.00           C  
ATOM   2534  NE  ARG   166      89.981  67.092  78.277  1.00  0.00           N  
ATOM   2535  CZ  ARG   166      89.230  68.215  78.393  1.00  0.00           C  
ATOM   2536  NH1 ARG   166      88.247  68.507  77.576  1.00  0.00           N1+
ATOM   2537  NH2 ARG   166      89.630  68.972  79.353  1.00  0.00           N  
ATOM   2538  H   ARG   166      90.525  62.365  77.229  1.00  0.00           H  
ATOM   2539  HA  ARG   166      89.353  64.263  75.275  1.00  0.00           H  
ATOM   2540  HB2 ARG   166      92.341  63.909  75.900  1.00  0.00           H  
ATOM   2541  HB3 ARG   166      91.579  65.229  75.045  1.00  0.00           H  
ATOM   2542  HG2 ARG   166      91.268  64.667  77.926  1.00  0.00           H  
ATOM   2543  HG3 ARG   166      92.113  66.004  77.177  1.00  0.00           H  
ATOM   2544  HD2 ARG   166      89.760  66.684  76.104  1.00  0.00           H  
ATOM   2545  HD3 ARG   166      89.009  65.499  77.101  1.00  0.00           H  
ATOM   2546  HE  ARG   166      90.845  67.041  78.797  1.00  0.00           H  
ATOM   2547 HH11 ARG   166      87.898  67.992  76.780  1.00  0.00           H  
ATOM   2548 HH12 ARG   166      87.777  69.358  77.851  1.00  0.00           H  
ATOM   2549 HH21 ARG   166      90.437  68.730  79.911  1.00  0.00           H  
ATOM   2550 HH22 ARG   166      89.158  69.834  79.586  1.00  0.00           H  
ATOM   2551  N   ASP   167      89.825  61.580  74.005  1.00  0.00           N  
ATOM   2552  CA  ASP   167      90.129  60.593  72.891  1.00  0.00           C  
ATOM   2553  C   ASP   167      88.777  59.927  72.510  1.00  0.00           C  
ATOM   2554  O   ASP   167      87.753  60.304  73.159  1.00  0.00           O  
ATOM   2555  CB  ASP   167      91.274  59.660  73.173  1.00  0.00           C  
ATOM   2556  CG  ASP   167      91.198  59.070  74.610  1.00  0.00           C  
ATOM   2557  OD1 ASP   167      92.105  59.192  75.416  1.00  0.00           O  
ATOM   2558  OD2 ASP   167      90.157  58.530  74.942  1.00  0.00           O1-
ATOM   2559  H   ASP   167      89.059  61.244  74.572  1.00  0.00           H  
ATOM   2560  HA  ASP   167      90.492  61.177  72.045  1.00  0.00           H  
ATOM   2561  HB2 ASP   167      91.350  58.859  72.437  1.00  0.00           H  
ATOM   2562  HB3 ASP   167      92.192  60.247  73.196  1.00  0.00           H  
ATOM   2563  N   GLU   168      88.815  58.984  71.579  1.00  0.00           N  
ATOM   2564  CA  GLU   168      87.663  58.077  71.279  1.00  0.00           C  
ATOM   2565  C   GLU   168      87.890  56.606  71.824  1.00  0.00           C  
ATOM   2566  O   GLU   168      87.088  55.766  71.454  1.00  0.00           O  
ATOM   2567  CB  GLU   168      87.301  58.140  69.785  1.00  0.00           C  
ATOM   2568  CG  GLU   168      87.096  59.486  69.179  1.00  0.00           C  
ATOM   2569  CD  GLU   168      86.582  59.376  67.805  1.00  0.00           C  
ATOM   2570  OE1 GLU   168      85.388  59.690  67.595  1.00  0.00           O  
ATOM   2571  OE2 GLU   168      87.117  58.753  66.904  1.00  0.00           O1-
ATOM   2572  H   GLU   168      89.628  58.865  70.991  1.00  0.00           H  
ATOM   2573  HA  GLU   168      86.835  58.539  71.818  1.00  0.00           H  
ATOM   2574  HB2 GLU   168      87.900  57.532  69.108  1.00  0.00           H  
ATOM   2575  HB3 GLU   168      86.319  57.683  69.660  1.00  0.00           H  
ATOM   2576  HG2 GLU   168      86.432  60.100  69.788  1.00  0.00           H  
ATOM   2577  HG3 GLU   168      88.095  59.904  69.051  1.00  0.00           H  
ATOM   2578  N   LYS   169      88.944  56.350  72.625  1.00  0.00           N  
ATOM   2579  CA  LYS   169      89.610  55.107  72.944  1.00  0.00           C  
ATOM   2580  C   LYS   169      89.475  54.772  74.446  1.00  0.00           C  
ATOM   2581  O   LYS   169      89.163  55.673  75.235  1.00  0.00           O  
ATOM   2582  CB  LYS   169      91.122  55.445  72.486  1.00  0.00           C  
ATOM   2583  CG  LYS   169      91.303  55.501  70.918  1.00  0.00           C  
ATOM   2584  CD  LYS   169      91.734  54.301  70.188  1.00  0.00           C  
ATOM   2585  CE  LYS   169      92.518  54.701  68.963  1.00  0.00           C  
ATOM   2586  NZ  LYS   169      92.875  53.592  68.128  1.00  0.00           N1+
ATOM   2587  H   LYS   169      89.386  57.110  73.122  1.00  0.00           H  
ATOM   2588  HA  LYS   169      89.219  54.338  72.279  1.00  0.00           H  
ATOM   2589  HB2 LYS   169      91.474  56.358  72.966  1.00  0.00           H  
ATOM   2590  HB3 LYS   169      91.744  54.644  72.885  1.00  0.00           H  
ATOM   2591  HG2 LYS   169      90.509  56.019  70.379  1.00  0.00           H  
ATOM   2592  HG3 LYS   169      92.191  56.131  70.869  1.00  0.00           H  
ATOM   2593  HD2 LYS   169      92.275  53.642  70.867  1.00  0.00           H  
ATOM   2594  HD3 LYS   169      90.864  53.675  69.988  1.00  0.00           H  
ATOM   2595  HE2 LYS   169      91.940  55.476  68.459  1.00  0.00           H  
ATOM   2596  HE3 LYS   169      93.448  55.138  69.328  1.00  0.00           H  
ATOM   2597  HZ1 LYS   169      93.315  53.938  67.287  1.00  0.00           H  
ATOM   2598  HZ2 LYS   169      93.540  52.981  68.582  1.00  0.00           H  
ATOM   2599  HZ3 LYS   169      92.053  53.070  67.859  1.00  0.00           H  
ATOM   2600  N   VAL   170      89.917  53.560  74.803  1.00  0.00           N  
ATOM   2601  CA  VAL   170      90.244  53.099  76.182  1.00  0.00           C  
ATOM   2602  C   VAL   170      91.476  52.123  76.072  1.00  0.00           C  
ATOM   2603  O   VAL   170      91.777  51.587  74.994  1.00  0.00           O  
ATOM   2604  CB  VAL   170      89.120  52.345  76.781  1.00  0.00           C  
ATOM   2605  CG1 VAL   170      88.687  51.061  76.062  1.00  0.00           C  
ATOM   2606  CG2 VAL   170      89.279  52.074  78.297  1.00  0.00           C  
ATOM   2607  H   VAL   170      90.282  52.987  74.056  1.00  0.00           H  
ATOM   2608  HA  VAL   170      90.322  54.044  76.721  1.00  0.00           H  
ATOM   2609  HB  VAL   170      88.206  52.930  76.683  1.00  0.00           H  
ATOM   2610 HG11 VAL   170      87.745  50.759  76.519  1.00  0.00           H  
ATOM   2611 HG12 VAL   170      88.569  51.174  74.984  1.00  0.00           H  
ATOM   2612 HG13 VAL   170      89.386  50.244  76.241  1.00  0.00           H  
ATOM   2613 HG21 VAL   170      90.119  51.382  78.234  1.00  0.00           H  
ATOM   2614 HG22 VAL   170      89.455  53.026  78.797  1.00  0.00           H  
ATOM   2615 HG23 VAL   170      88.374  51.587  78.660  1.00  0.00           H  
ATOM   2616  N   TYR   171      92.246  51.985  77.212  1.00  0.00           N  
ATOM   2617  CA  TYR   171      93.621  51.506  77.166  1.00  0.00           C  
ATOM   2618  C   TYR   171      94.077  50.702  78.381  1.00  0.00           C  
ATOM   2619  O   TYR   171      95.144  50.094  78.462  1.00  0.00           O  
ATOM   2620  CB  TYR   171      94.492  52.676  76.956  1.00  0.00           C  
ATOM   2621  CG  TYR   171      94.445  53.239  75.552  1.00  0.00           C  
ATOM   2622  CD1 TYR   171      94.969  52.458  74.518  1.00  0.00           C  
ATOM   2623  CD2 TYR   171      94.133  54.616  75.325  1.00  0.00           C  
ATOM   2624  CE1 TYR   171      95.117  53.013  73.199  1.00  0.00           C  
ATOM   2625  CE2 TYR   171      94.307  55.142  74.035  1.00  0.00           C  
ATOM   2626  CZ  TYR   171      94.712  54.351  72.930  1.00  0.00           C  
ATOM   2627  OH  TYR   171      94.776  54.908  71.740  1.00  0.00           O  
ATOM   2628  H   TYR   171      91.915  52.380  78.081  1.00  0.00           H  
ATOM   2629  HA  TYR   171      93.608  50.800  76.335  1.00  0.00           H  
ATOM   2630  HB2 TYR   171      94.249  53.482  77.649  1.00  0.00           H  
ATOM   2631  HB3 TYR   171      95.509  52.351  77.177  1.00  0.00           H  
ATOM   2632  HD1 TYR   171      95.236  51.443  74.771  1.00  0.00           H  
ATOM   2633  HD2 TYR   171      93.856  55.243  76.159  1.00  0.00           H  
ATOM   2634  HE1 TYR   171      95.610  52.398  72.462  1.00  0.00           H  
ATOM   2635  HE2 TYR   171      94.065  56.165  73.788  1.00  0.00           H  
ATOM   2636  HH  TYR   171      94.391  55.783  71.654  1.00  0.00           H  
ATOM   2637  N   SER   172      93.284  50.774  79.447  1.00  0.00           N  
ATOM   2638  CA  SER   172      93.477  50.125  80.772  1.00  0.00           C  
ATOM   2639  C   SER   172      92.163  49.627  81.378  1.00  0.00           C  
ATOM   2640  O   SER   172      91.118  50.338  81.337  1.00  0.00           O  
ATOM   2641  CB  SER   172      94.151  51.059  81.653  1.00  0.00           C  
ATOM   2642  OG  SER   172      94.328  50.538  82.989  1.00  0.00           O  
ATOM   2643  H   SER   172      92.346  51.095  79.252  1.00  0.00           H  
ATOM   2644  HA  SER   172      94.039  49.198  80.655  1.00  0.00           H  
ATOM   2645  HB2 SER   172      95.054  51.116  81.044  1.00  0.00           H  
ATOM   2646  HB3 SER   172      93.620  52.010  81.698  1.00  0.00           H  
ATOM   2647  HG  SER   172      95.099  49.967  83.002  1.00  0.00           H  
ATOM   2648  N   LYS   173      92.279  48.513  81.974  1.00  0.00           N  
ATOM   2649  CA  LYS   173      91.073  47.658  82.496  1.00  0.00           C  
ATOM   2650  C   LYS   173      90.368  48.383  83.668  1.00  0.00           C  
ATOM   2651  O   LYS   173      89.254  48.076  84.000  1.00  0.00           O  
ATOM   2652  CB  LYS   173      91.535  46.216  82.873  1.00  0.00           C  
ATOM   2653  CG  LYS   173      92.581  46.079  83.954  1.00  0.00           C  
ATOM   2654  CD  LYS   173      92.804  44.644  84.159  1.00  0.00           C  
ATOM   2655  CE  LYS   173      93.868  44.444  85.310  1.00  0.00           C  
ATOM   2656  NZ  LYS   173      94.387  43.101  85.425  1.00  0.00           N1+
ATOM   2657  H   LYS   173      93.121  47.988  81.786  1.00  0.00           H  
ATOM   2658  HA  LYS   173      90.244  47.647  81.788  1.00  0.00           H  
ATOM   2659  HB2 LYS   173      90.627  45.648  83.074  1.00  0.00           H  
ATOM   2660  HB3 LYS   173      91.877  45.739  81.955  1.00  0.00           H  
ATOM   2661  HG2 LYS   173      93.556  46.500  83.708  1.00  0.00           H  
ATOM   2662  HG3 LYS   173      92.301  46.587  84.877  1.00  0.00           H  
ATOM   2663  HD2 LYS   173      91.943  44.095  84.540  1.00  0.00           H  
ATOM   2664  HD3 LYS   173      93.233  44.299  83.219  1.00  0.00           H  
ATOM   2665  HE2 LYS   173      94.787  45.001  85.126  1.00  0.00           H  
ATOM   2666  HE3 LYS   173      93.473  44.746  86.280  1.00  0.00           H  
ATOM   2667  HZ1 LYS   173      95.258  43.139  85.934  1.00  0.00           H  
ATOM   2668  HZ2 LYS   173      93.834  42.451  85.965  1.00  0.00           H  
ATOM   2669  HZ3 LYS   173      94.498  42.584  84.564  1.00  0.00           H  
ATOM   2670  N   GLU   174      91.158  49.139  84.382  1.00  0.00           N  
ATOM   2671  CA  GLU   174      90.664  49.892  85.495  1.00  0.00           C  
ATOM   2672  C   GLU   174      89.816  51.173  85.110  1.00  0.00           C  
ATOM   2673  O   GLU   174      89.045  51.723  85.865  1.00  0.00           O  
ATOM   2674  CB  GLU   174      91.935  50.415  86.222  1.00  0.00           C  
ATOM   2675  CG  GLU   174      93.071  49.479  86.556  1.00  0.00           C  
ATOM   2676  CD  GLU   174      92.716  48.265  87.465  1.00  0.00           C  
ATOM   2677  OE1 GLU   174      91.617  48.199  88.024  1.00  0.00           O  
ATOM   2678  OE2 GLU   174      93.510  47.358  87.593  1.00  0.00           O1-
ATOM   2679  H   GLU   174      92.131  49.133  84.114  1.00  0.00           H  
ATOM   2680  HA  GLU   174      90.059  49.263  86.149  1.00  0.00           H  
ATOM   2681  HB2 GLU   174      92.297  51.168  85.522  1.00  0.00           H  
ATOM   2682  HB3 GLU   174      91.515  50.847  87.130  1.00  0.00           H  
ATOM   2683  HG2 GLU   174      93.428  49.142  85.583  1.00  0.00           H  
ATOM   2684  HG3 GLU   174      93.857  50.040  87.063  1.00  0.00           H  
ATOM   2685  N   ASP   175      89.893  51.764  83.887  1.00  0.00           N  
ATOM   2686  CA  ASP   175      89.115  52.953  83.473  1.00  0.00           C  
ATOM   2687  C   ASP   175      87.596  52.733  83.577  1.00  0.00           C  
ATOM   2688  O   ASP   175      86.843  53.684  83.741  1.00  0.00           O  
ATOM   2689  CB  ASP   175      89.543  53.330  82.074  1.00  0.00           C  
ATOM   2690  CG  ASP   175      89.370  54.778  81.668  1.00  0.00           C  
ATOM   2691  OD1 ASP   175      89.428  55.572  82.631  1.00  0.00           O  
ATOM   2692  OD2 ASP   175      89.279  55.053  80.492  1.00  0.00           O1-
ATOM   2693  H   ASP   175      90.534  51.341  83.232  1.00  0.00           H  
ATOM   2694  HA  ASP   175      89.394  53.727  84.187  1.00  0.00           H  
ATOM   2695  HB2 ASP   175      90.614  53.132  82.030  1.00  0.00           H  
ATOM   2696  HB3 ASP   175      89.097  52.684  81.318  1.00  0.00           H  
ATOM   2697  N   LEU   176      87.095  51.513  83.398  1.00  0.00           N  
ATOM   2698  CA  LEU   176      85.691  51.143  83.473  1.00  0.00           C  
ATOM   2699  C   LEU   176      85.050  51.529  84.803  1.00  0.00           C  
ATOM   2700  O   LEU   176      83.796  51.761  84.791  1.00  0.00           O  
ATOM   2701  CB  LEU   176      85.539  49.671  83.037  1.00  0.00           C  
ATOM   2702  CG  LEU   176      85.882  49.202  81.580  1.00  0.00           C  
ATOM   2703  CD1 LEU   176      85.185  50.162  80.567  1.00  0.00           C  
ATOM   2704  CD2 LEU   176      87.334  49.102  81.223  1.00  0.00           C  
ATOM   2705  H   LEU   176      87.812  50.808  83.304  1.00  0.00           H  
ATOM   2706  HA  LEU   176      85.199  51.733  82.700  1.00  0.00           H  
ATOM   2707  HB2 LEU   176      86.116  49.080  83.748  1.00  0.00           H  
ATOM   2708  HB3 LEU   176      84.513  49.321  83.151  1.00  0.00           H  
ATOM   2709  HG  LEU   176      85.471  48.205  81.414  1.00  0.00           H  
ATOM   2710 HD11 LEU   176      85.328  49.773  79.559  1.00  0.00           H  
ATOM   2711 HD12 LEU   176      84.143  50.401  80.777  1.00  0.00           H  
ATOM   2712 HD13 LEU   176      85.736  51.092  80.712  1.00  0.00           H  
ATOM   2713 HD21 LEU   176      87.759  50.079  80.993  1.00  0.00           H  
ATOM   2714 HD22 LEU   176      87.813  48.604  82.065  1.00  0.00           H  
ATOM   2715 HD23 LEU   176      87.296  48.471  80.334  1.00  0.00           H  
ATOM   2716  N   LYS   177      85.824  51.718  85.885  1.00  0.00           N  
ATOM   2717  CA  LYS   177      85.392  52.087  87.219  1.00  0.00           C  
ATOM   2718  C   LYS   177      85.041  53.617  87.292  1.00  0.00           C  
ATOM   2719  O   LYS   177      84.438  53.961  88.249  1.00  0.00           O  
ATOM   2720  CB  LYS   177      86.418  51.643  88.284  1.00  0.00           C  
ATOM   2721  CG  LYS   177      86.708  50.086  88.131  1.00  0.00           C  
ATOM   2722  CD  LYS   177      87.896  49.752  89.014  1.00  0.00           C  
ATOM   2723  CE  LYS   177      88.382  48.325  88.607  1.00  0.00           C  
ATOM   2724  NZ  LYS   177      89.375  47.835  89.484  1.00  0.00           N1+
ATOM   2725  H   LYS   177      86.802  51.498  85.765  1.00  0.00           H  
ATOM   2726  HA  LYS   177      84.459  51.578  87.460  1.00  0.00           H  
ATOM   2727  HB2 LYS   177      87.280  52.271  88.057  1.00  0.00           H  
ATOM   2728  HB3 LYS   177      86.148  51.763  89.334  1.00  0.00           H  
ATOM   2729  HG2 LYS   177      85.903  49.389  88.365  1.00  0.00           H  
ATOM   2730  HG3 LYS   177      86.961  49.830  87.102  1.00  0.00           H  
ATOM   2731  HD2 LYS   177      88.701  50.461  88.823  1.00  0.00           H  
ATOM   2732  HD3 LYS   177      87.586  49.757  90.059  1.00  0.00           H  
ATOM   2733  HE2 LYS   177      87.555  47.615  88.592  1.00  0.00           H  
ATOM   2734  HE3 LYS   177      88.812  48.327  87.605  1.00  0.00           H  
ATOM   2735  HZ1 LYS   177      89.128  47.889  90.462  1.00  0.00           H  
ATOM   2736  HZ2 LYS   177      89.328  46.826  89.465  1.00  0.00           H  
ATOM   2737  HZ3 LYS   177      90.295  48.241  89.393  1.00  0.00           H  
ATOM   2738  N   ASP   178      85.255  54.439  86.219  1.00  0.00           N  
ATOM   2739  CA  ASP   178      84.845  55.833  86.110  1.00  0.00           C  
ATOM   2740  C   ASP   178      83.576  56.028  85.287  1.00  0.00           C  
ATOM   2741  O   ASP   178      83.010  57.124  85.262  1.00  0.00           O  
ATOM   2742  CB  ASP   178      86.012  56.625  85.412  1.00  0.00           C  
ATOM   2743  CG  ASP   178      87.329  56.604  86.141  1.00  0.00           C  
ATOM   2744  OD1 ASP   178      88.356  56.930  85.444  1.00  0.00           O  
ATOM   2745  OD2 ASP   178      87.478  56.265  87.310  1.00  0.00           O1-
ATOM   2746  H   ASP   178      85.867  54.082  85.499  1.00  0.00           H  
ATOM   2747  HA  ASP   178      84.578  56.191  87.104  1.00  0.00           H  
ATOM   2748  HB2 ASP   178      86.106  56.071  84.478  1.00  0.00           H  
ATOM   2749  HB3 ASP   178      85.749  57.683  85.409  1.00  0.00           H  
ATOM   2750  N   MET   179      83.190  54.962  84.564  1.00  0.00           N  
ATOM   2751  CA  MET   179      82.062  54.949  83.601  1.00  0.00           C  
ATOM   2752  C   MET   179      80.767  54.440  84.284  1.00  0.00           C  
ATOM   2753  O   MET   179      80.815  53.482  85.034  1.00  0.00           O  
ATOM   2754  CB  MET   179      82.535  54.158  82.398  1.00  0.00           C  
ATOM   2755  CG  MET   179      83.765  54.766  81.710  1.00  0.00           C  
ATOM   2756  SD  MET   179      84.189  53.889  80.085  1.00  0.00           S  
ATOM   2757  CE  MET   179      86.038  54.317  79.926  1.00  0.00           C  
ATOM   2758  H   MET   179      83.708  54.126  84.790  1.00  0.00           H  
ATOM   2759  HA  MET   179      81.818  55.967  83.295  1.00  0.00           H  
ATOM   2760  HB2 MET   179      82.783  53.115  82.592  1.00  0.00           H  
ATOM   2761  HB3 MET   179      81.749  53.926  81.679  1.00  0.00           H  
ATOM   2762  HG2 MET   179      83.427  55.780  81.498  1.00  0.00           H  
ATOM   2763  HG3 MET   179      84.593  54.842  82.415  1.00  0.00           H  
ATOM   2764  HE1 MET   179      86.253  55.359  79.691  1.00  0.00           H  
ATOM   2765  HE2 MET   179      86.589  53.968  80.800  1.00  0.00           H  
ATOM   2766  HE3 MET   179      86.400  53.845  79.013  1.00  0.00           H  
ATOM   2767  N   SER   180      79.646  55.125  84.024  1.00  0.00           N  
ATOM   2768  CA  SER   180      78.303  54.674  84.349  1.00  0.00           C  
ATOM   2769  C   SER   180      77.724  53.488  83.525  1.00  0.00           C  
ATOM   2770  O   SER   180      78.047  53.308  82.355  1.00  0.00           O  
ATOM   2771  CB  SER   180      77.399  55.864  84.310  1.00  0.00           C  
ATOM   2772  OG  SER   180      76.139  55.668  84.967  1.00  0.00           O  
ATOM   2773  H   SER   180      79.659  55.971  83.472  1.00  0.00           H  
ATOM   2774  HA  SER   180      78.364  54.392  85.400  1.00  0.00           H  
ATOM   2775  HB2 SER   180      77.893  56.745  84.720  1.00  0.00           H  
ATOM   2776  HB3 SER   180      77.189  56.023  83.252  1.00  0.00           H  
ATOM   2777  HG  SER   180      75.914  56.527  85.331  1.00  0.00           H  
ATOM   2778  N   GLN   181      77.005  52.546  84.131  1.00  0.00           N  
ATOM   2779  CA  GLN   181      76.497  51.281  83.443  1.00  0.00           C  
ATOM   2780  C   GLN   181      75.248  51.512  82.677  1.00  0.00           C  
ATOM   2781  O   GLN   181      74.268  52.088  83.164  1.00  0.00           O  
ATOM   2782  CB  GLN   181      76.395  50.153  84.449  1.00  0.00           C  
ATOM   2783  CG  GLN   181      77.732  49.501  84.770  1.00  0.00           C  
ATOM   2784  CD  GLN   181      77.700  48.084  85.361  1.00  0.00           C  
ATOM   2785  NE2 GLN   181      78.533  47.647  86.256  1.00  0.00           N  
ATOM   2786  OE1 GLN   181      76.866  47.246  84.915  1.00  0.00           O  
ATOM   2787  H   GLN   181      76.706  52.574  85.096  1.00  0.00           H  
ATOM   2788  HA  GLN   181      77.266  50.981  82.731  1.00  0.00           H  
ATOM   2789  HB2 GLN   181      76.009  50.497  85.409  1.00  0.00           H  
ATOM   2790  HB3 GLN   181      75.751  49.452  83.918  1.00  0.00           H  
ATOM   2791  HG2 GLN   181      78.312  49.552  83.849  1.00  0.00           H  
ATOM   2792  HG3 GLN   181      78.313  50.022  85.531  1.00  0.00           H  
ATOM   2793 HE21 GLN   181      78.647  46.683  86.535  1.00  0.00           H  
ATOM   2794 HE22 GLN   181      79.319  48.210  86.545  1.00  0.00           H  
ATOM   2795  N   MET   182      75.103  50.838  81.535  1.00  0.00           N  
ATOM   2796  CA  MET   182      73.833  50.662  80.889  1.00  0.00           C  
ATOM   2797  C   MET   182      73.683  49.192  80.504  1.00  0.00           C  
ATOM   2798  O   MET   182      74.615  48.532  79.969  1.00  0.00           O  
ATOM   2799  CB  MET   182      73.880  51.457  79.515  1.00  0.00           C  
ATOM   2800  CG  MET   182      72.596  51.568  78.785  1.00  0.00           C  
ATOM   2801  SD  MET   182      72.619  52.724  77.377  1.00  0.00           S  
ATOM   2802  CE  MET   182      73.679  51.710  76.295  1.00  0.00           C  
ATOM   2803  H   MET   182      75.793  50.209  81.149  1.00  0.00           H  
ATOM   2804  HA  MET   182      72.968  51.086  81.399  1.00  0.00           H  
ATOM   2805  HB2 MET   182      74.262  52.419  79.858  1.00  0.00           H  
ATOM   2806  HB3 MET   182      74.733  51.114  78.929  1.00  0.00           H  
ATOM   2807  HG2 MET   182      72.154  50.617  78.487  1.00  0.00           H  
ATOM   2808  HG3 MET   182      71.883  52.053  79.452  1.00  0.00           H  
ATOM   2809  HE1 MET   182      74.134  52.275  75.481  1.00  0.00           H  
ATOM   2810  HE2 MET   182      74.620  51.453  76.782  1.00  0.00           H  
ATOM   2811  HE3 MET   182      73.135  50.818  75.986  1.00  0.00           H  
ATOM   2812  N   ILE   183      72.491  48.694  80.720  1.00  0.00           N  
ATOM   2813  CA  ILE   183      72.130  47.361  80.200  1.00  0.00           C  
ATOM   2814  C   ILE   183      71.045  47.456  79.061  1.00  0.00           C  
ATOM   2815  O   ILE   183      70.196  48.287  79.142  1.00  0.00           O  
ATOM   2816  CB  ILE   183      71.875  46.332  81.384  1.00  0.00           C  
ATOM   2817  CG1 ILE   183      73.225  45.930  82.108  1.00  0.00           C  
ATOM   2818  CG2 ILE   183      71.032  45.099  80.946  1.00  0.00           C  
ATOM   2819  CD1 ILE   183      72.887  45.381  83.487  1.00  0.00           C  
ATOM   2820  H   ILE   183      71.766  49.321  81.038  1.00  0.00           H  
ATOM   2821  HA  ILE   183      73.040  46.933  79.778  1.00  0.00           H  
ATOM   2822  HB  ILE   183      71.182  46.832  82.059  1.00  0.00           H  
ATOM   2823 HG12 ILE   183      73.888  45.277  81.540  1.00  0.00           H  
ATOM   2824 HG13 ILE   183      73.657  46.914  82.287  1.00  0.00           H  
ATOM   2825 HG21 ILE   183      71.615  44.332  80.437  1.00  0.00           H  
ATOM   2826 HG22 ILE   183      70.550  44.626  81.802  1.00  0.00           H  
ATOM   2827 HG23 ILE   183      70.153  45.381  80.366  1.00  0.00           H  
ATOM   2828 HD11 ILE   183      72.136  44.595  83.408  1.00  0.00           H  
ATOM   2829 HD12 ILE   183      73.796  44.957  83.914  1.00  0.00           H  
ATOM   2830 HD13 ILE   183      72.418  46.159  84.089  1.00  0.00           H  
ATOM   2831  N   LEU   184      71.021  46.492  78.066  1.00  0.00           N  
ATOM   2832  CA  LEU   184      69.808  46.203  77.308  1.00  0.00           C  
ATOM   2833  C   LEU   184      69.385  44.825  77.699  1.00  0.00           C  
ATOM   2834  O   LEU   184      70.217  43.951  77.535  1.00  0.00           O  
ATOM   2835  CB  LEU   184      69.963  46.380  75.797  1.00  0.00           C  
ATOM   2836  CG  LEU   184      68.761  45.997  75.000  1.00  0.00           C  
ATOM   2837  CD1 LEU   184      67.448  46.772  75.498  1.00  0.00           C  
ATOM   2838  CD2 LEU   184      69.123  46.254  73.553  1.00  0.00           C  
ATOM   2839  H   LEU   184      71.753  45.795  78.058  1.00  0.00           H  
ATOM   2840  HA  LEU   184      69.092  46.902  77.742  1.00  0.00           H  
ATOM   2841  HB2 LEU   184      70.178  47.445  75.717  1.00  0.00           H  
ATOM   2842  HB3 LEU   184      70.889  45.825  75.644  1.00  0.00           H  
ATOM   2843  HG  LEU   184      68.634  44.928  75.170  1.00  0.00           H  
ATOM   2844 HD11 LEU   184      66.744  46.627  74.679  1.00  0.00           H  
ATOM   2845 HD12 LEU   184      67.190  46.383  76.483  1.00  0.00           H  
ATOM   2846 HD13 LEU   184      67.680  47.836  75.453  1.00  0.00           H  
ATOM   2847 HD21 LEU   184      68.409  45.867  72.826  1.00  0.00           H  
ATOM   2848 HD22 LEU   184      69.084  47.341  73.471  1.00  0.00           H  
ATOM   2849 HD23 LEU   184      70.116  45.884  73.298  1.00  0.00           H  
ATOM   2850  N   ARG   185      68.119  44.592  78.163  1.00  0.00           N  
ATOM   2851  CA  ARG   185      67.681  43.218  78.482  1.00  0.00           C  
ATOM   2852  C   ARG   185      66.363  43.020  77.756  1.00  0.00           C  
ATOM   2853  O   ARG   185      65.580  43.955  77.533  1.00  0.00           O  
ATOM   2854  CB  ARG   185      67.539  43.100  80.038  1.00  0.00           C  
ATOM   2855  CG  ARG   185      66.811  44.249  80.817  1.00  0.00           C  
ATOM   2856  CD  ARG   185      66.612  43.837  82.256  1.00  0.00           C  
ATOM   2857  NE  ARG   185      67.897  43.497  82.904  1.00  0.00           N  
ATOM   2858  CZ  ARG   185      68.476  44.185  83.845  1.00  0.00           C  
ATOM   2859  NH1 ARG   185      68.046  45.406  84.091  1.00  0.00           N1+
ATOM   2860  NH2 ARG   185      69.411  43.619  84.579  1.00  0.00           N  
ATOM   2861  H   ARG   185      67.466  45.351  78.294  1.00  0.00           H  
ATOM   2862  HA  ARG   185      68.336  42.430  78.109  1.00  0.00           H  
ATOM   2863  HB2 ARG   185      67.084  42.128  80.230  1.00  0.00           H  
ATOM   2864  HB3 ARG   185      68.554  43.122  80.433  1.00  0.00           H  
ATOM   2865  HG2 ARG   185      67.334  45.189  80.643  1.00  0.00           H  
ATOM   2866  HG3 ARG   185      65.847  44.379  80.324  1.00  0.00           H  
ATOM   2867  HD2 ARG   185      66.103  44.694  82.694  1.00  0.00           H  
ATOM   2868  HD3 ARG   185      65.899  43.021  82.377  1.00  0.00           H  
ATOM   2869  HE  ARG   185      68.381  42.619  82.780  1.00  0.00           H  
ATOM   2870 HH11 ARG   185      67.274  45.730  83.527  1.00  0.00           H  
ATOM   2871 HH12 ARG   185      68.335  45.973  84.875  1.00  0.00           H  
ATOM   2872 HH21 ARG   185      69.575  42.633  84.430  1.00  0.00           H  
ATOM   2873 HH22 ARG   185      69.923  44.152  85.267  1.00  0.00           H  
ATOM   2874  N   THR   186      66.291  41.784  77.268  1.00  0.00           N  
ATOM   2875  CA  THR   186      65.202  41.302  76.404  1.00  0.00           C  
ATOM   2876  C   THR   186      64.881  39.795  76.502  1.00  0.00           C  
ATOM   2877  O   THR   186      65.754  38.974  76.794  1.00  0.00           O  
ATOM   2878  CB  THR   186      65.478  41.660  74.905  1.00  0.00           C  
ATOM   2879  CG2 THR   186      66.597  40.831  74.361  1.00  0.00           C  
ATOM   2880  OG1 THR   186      64.338  41.476  74.111  1.00  0.00           O  
ATOM   2881  H   THR   186      66.991  41.097  77.509  1.00  0.00           H  
ATOM   2882  HA  THR   186      64.254  41.756  76.694  1.00  0.00           H  
ATOM   2883  HB  THR   186      65.660  42.730  74.807  1.00  0.00           H  
ATOM   2884  HG1 THR   186      63.585  41.869  74.558  1.00  0.00           H  
ATOM   2885 HG21 THR   186      66.276  39.792  74.294  1.00  0.00           H  
ATOM   2886 HG22 THR   186      66.955  41.122  73.374  1.00  0.00           H  
ATOM   2887 HG23 THR   186      67.478  40.930  74.995  1.00  0.00           H  
ATOM   2888  N   LYS   187      63.683  39.240  76.189  1.00  0.00           N  
ATOM   2889  CA  LYS   187      63.328  37.791  76.306  1.00  0.00           C  
ATOM   2890  C   LYS   187      62.167  37.481  75.284  1.00  0.00           C  
ATOM   2891  O   LYS   187      61.132  38.125  75.219  1.00  0.00           O  
ATOM   2892  CB  LYS   187      62.976  37.510  77.755  1.00  0.00           C  
ATOM   2893  CG  LYS   187      62.873  35.979  77.964  1.00  0.00           C  
ATOM   2894  CD  LYS   187      62.404  35.635  79.354  1.00  0.00           C  
ATOM   2895  CE  LYS   187      63.347  35.876  80.500  1.00  0.00           C  
ATOM   2896  NZ  LYS   187      62.763  35.418  81.823  1.00  0.00           N1+
ATOM   2897  H   LYS   187      62.922  39.828  75.880  1.00  0.00           H  
ATOM   2898  HA  LYS   187      64.214  37.204  76.063  1.00  0.00           H  
ATOM   2899  HB2 LYS   187      63.742  37.999  78.357  1.00  0.00           H  
ATOM   2900  HB3 LYS   187      61.957  37.852  77.937  1.00  0.00           H  
ATOM   2901  HG2 LYS   187      62.231  35.522  77.211  1.00  0.00           H  
ATOM   2902  HG3 LYS   187      63.847  35.509  77.826  1.00  0.00           H  
ATOM   2903  HD2 LYS   187      61.472  36.147  79.591  1.00  0.00           H  
ATOM   2904  HD3 LYS   187      62.139  34.587  79.212  1.00  0.00           H  
ATOM   2905  HE2 LYS   187      64.220  35.262  80.277  1.00  0.00           H  
ATOM   2906  HE3 LYS   187      63.463  36.957  80.418  1.00  0.00           H  
ATOM   2907  HZ1 LYS   187      62.513  34.440  81.829  1.00  0.00           H  
ATOM   2908  HZ2 LYS   187      63.440  35.537  82.563  1.00  0.00           H  
ATOM   2909  HZ3 LYS   187      61.921  35.953  81.985  1.00  0.00           H  
ATOM   2910  N   GLY   188      62.329  36.317  74.651  1.00  0.00           N  
ATOM   2911  CA  GLY   188      61.248  35.629  73.911  1.00  0.00           C  
ATOM   2912  C   GLY   188      61.830  34.480  73.083  1.00  0.00           C  
ATOM   2913  O   GLY   188      62.930  33.983  73.369  1.00  0.00           O  
ATOM   2914  H   GLY   188      63.274  35.964  74.604  1.00  0.00           H  
ATOM   2915  HA2 GLY   188      60.542  35.122  74.569  1.00  0.00           H  
ATOM   2916  HA3 GLY   188      60.581  36.366  73.464  1.00  0.00           H  
ATOM   2917  N   PRO   189      61.120  33.899  72.069  1.00  0.00           N  
ATOM   2918  CA  PRO   189      61.356  32.641  71.480  1.00  0.00           C  
ATOM   2919  C   PRO   189      62.763  32.615  70.896  1.00  0.00           C  
ATOM   2920  O   PRO   189      63.296  33.576  70.396  1.00  0.00           O  
ATOM   2921  CB  PRO   189      60.300  32.419  70.467  1.00  0.00           C  
ATOM   2922  CG  PRO   189      59.864  33.821  70.051  1.00  0.00           C  
ATOM   2923  CD  PRO   189      60.175  34.605  71.237  1.00  0.00           C  
ATOM   2924  HA  PRO   189      61.275  31.829  72.203  1.00  0.00           H  
ATOM   2925  HB2 PRO   189      60.613  31.831  69.604  1.00  0.00           H  
ATOM   2926  HB3 PRO   189      59.505  31.889  70.991  1.00  0.00           H  
ATOM   2927  HG2 PRO   189      60.500  34.161  69.234  1.00  0.00           H  
ATOM   2928  HG3 PRO   189      58.795  33.881  69.847  1.00  0.00           H  
ATOM   2929  HD2 PRO   189      60.721  35.479  70.881  1.00  0.00           H  
ATOM   2930  HD3 PRO   189      59.316  34.925  71.827  1.00  0.00           H  
ATOM   2931  N   ASP   190      63.439  31.447  70.834  1.00  0.00           N  
ATOM   2932  CA  ASP   190      64.722  31.038  70.231  1.00  0.00           C  
ATOM   2933  C   ASP   190      64.935  31.377  68.723  1.00  0.00           C  
ATOM   2934  O   ASP   190      65.973  30.997  68.146  1.00  0.00           O  
ATOM   2935  CB  ASP   190      65.173  29.601  70.608  1.00  0.00           C  
ATOM   2936  CG  ASP   190      64.538  28.648  69.552  1.00  0.00           C  
ATOM   2937  OD1 ASP   190      63.433  28.960  69.012  1.00  0.00           O  
ATOM   2938  OD2 ASP   190      65.168  27.580  69.257  1.00  0.00           O1-
ATOM   2939  H   ASP   190      62.899  30.646  71.131  1.00  0.00           H  
ATOM   2940  HA  ASP   190      65.390  31.562  70.915  1.00  0.00           H  
ATOM   2941  HB2 ASP   190      66.262  29.623  70.587  1.00  0.00           H  
ATOM   2942  HB3 ASP   190      64.793  29.405  71.610  1.00  0.00           H  
ATOM   2943  N   ARG   191      63.960  32.019  68.124  1.00  0.00           N  
ATOM   2944  CA  ARG   191      64.058  32.582  66.758  1.00  0.00           C  
ATOM   2945  C   ARG   191      63.008  33.683  66.590  1.00  0.00           C  
ATOM   2946  O   ARG   191      61.821  33.369  66.729  1.00  0.00           O  
ATOM   2947  CB  ARG   191      63.787  31.520  65.717  1.00  0.00           C  
ATOM   2948  CG  ARG   191      64.122  31.823  64.279  1.00  0.00           C  
ATOM   2949  CD  ARG   191      63.814  30.590  63.429  1.00  0.00           C  
ATOM   2950  NE  ARG   191      63.856  30.858  61.943  1.00  0.00           N  
ATOM   2951  CZ  ARG   191      62.955  31.434  61.174  1.00  0.00           C  
ATOM   2952  NH1 ARG   191      61.797  31.768  61.623  1.00  0.00           N1+
ATOM   2953  NH2 ARG   191      63.119  31.568  59.940  1.00  0.00           N  
ATOM   2954  H   ARG   191      63.182  32.346  68.679  1.00  0.00           H  
ATOM   2955  HA  ARG   191      65.095  32.884  66.614  1.00  0.00           H  
ATOM   2956  HB2 ARG   191      64.433  30.660  65.892  1.00  0.00           H  
ATOM   2957  HB3 ARG   191      62.757  31.204  65.880  1.00  0.00           H  
ATOM   2958  HG2 ARG   191      63.517  32.671  63.959  1.00  0.00           H  
ATOM   2959  HG3 ARG   191      65.150  32.138  64.099  1.00  0.00           H  
ATOM   2960  HD2 ARG   191      64.587  29.891  63.748  1.00  0.00           H  
ATOM   2961  HD3 ARG   191      62.865  30.159  63.745  1.00  0.00           H  
ATOM   2962  HE  ARG   191      64.659  30.546  61.416  1.00  0.00           H  
ATOM   2963 HH11 ARG   191      61.661  31.625  62.613  1.00  0.00           H  
ATOM   2964 HH12 ARG   191      61.177  32.401  61.138  1.00  0.00           H  
ATOM   2965 HH21 ARG   191      63.991  31.240  59.548  1.00  0.00           H  
ATOM   2966 HH22 ARG   191      62.533  32.148  59.357  1.00  0.00           H  
ATOM   2967  N   LEU   192      63.412  34.958  66.299  1.00  0.00           N  
ATOM   2968  CA  LEU   192      62.573  36.035  65.829  1.00  0.00           C  
ATOM   2969  C   LEU   192      62.190  35.786  64.338  1.00  0.00           C  
ATOM   2970  O   LEU   192      63.112  35.500  63.556  1.00  0.00           O  
ATOM   2971  CB  LEU   192      63.286  37.390  66.023  1.00  0.00           C  
ATOM   2972  CG  LEU   192      63.675  37.796  67.410  1.00  0.00           C  
ATOM   2973  CD1 LEU   192      64.465  39.118  67.557  1.00  0.00           C  
ATOM   2974  CD2 LEU   192      62.476  37.948  68.384  1.00  0.00           C  
ATOM   2975  H   LEU   192      64.383  35.217  66.400  1.00  0.00           H  
ATOM   2976  HA  LEU   192      61.708  35.844  66.465  1.00  0.00           H  
ATOM   2977  HB2 LEU   192      64.197  37.378  65.425  1.00  0.00           H  
ATOM   2978  HB3 LEU   192      62.657  38.171  65.596  1.00  0.00           H  
ATOM   2979  HG  LEU   192      64.248  36.975  67.840  1.00  0.00           H  
ATOM   2980 HD11 LEU   192      64.770  39.270  68.592  1.00  0.00           H  
ATOM   2981 HD12 LEU   192      65.443  38.874  67.143  1.00  0.00           H  
ATOM   2982 HD13 LEU   192      63.975  39.924  67.009  1.00  0.00           H  
ATOM   2983 HD21 LEU   192      62.020  38.906  68.134  1.00  0.00           H  
ATOM   2984 HD22 LEU   192      61.732  37.182  68.170  1.00  0.00           H  
ATOM   2985 HD23 LEU   192      62.865  37.953  69.403  1.00  0.00           H  
ATOM   2986  N   PRO   193      60.931  35.908  63.868  1.00  0.00           N  
ATOM   2987  CA  PRO   193      60.462  35.874  62.493  1.00  0.00           C  
ATOM   2988  C   PRO   193      61.235  36.851  61.594  1.00  0.00           C  
ATOM   2989  O   PRO   193      61.660  37.986  61.949  1.00  0.00           O  
ATOM   2990  CB  PRO   193      58.942  36.026  62.526  1.00  0.00           C  
ATOM   2991  CG  PRO   193      58.579  35.643  63.965  1.00  0.00           C  
ATOM   2992  CD  PRO   193      59.835  36.205  64.687  1.00  0.00           C  
ATOM   2993  HA  PRO   193      60.746  34.917  62.054  1.00  0.00           H  
ATOM   2994  HB2 PRO   193      58.720  37.080  62.356  1.00  0.00           H  
ATOM   2995  HB3 PRO   193      58.554  35.272  61.841  1.00  0.00           H  
ATOM   2996  HG2 PRO   193      57.581  35.965  64.264  1.00  0.00           H  
ATOM   2997  HG3 PRO   193      58.723  34.572  64.108  1.00  0.00           H  
ATOM   2998  HD2 PRO   193      59.809  37.288  64.801  1.00  0.00           H  
ATOM   2999  HD3 PRO   193      59.986  35.735  65.660  1.00  0.00           H  
ATOM   3000  N   ALA   194      61.358  36.461  60.314  1.00  0.00           N  
ATOM   3001  CA  ALA   194      61.935  37.310  59.222  1.00  0.00           C  
ATOM   3002  C   ALA   194      61.332  38.733  59.098  1.00  0.00           C  
ATOM   3003  O   ALA   194      60.122  38.962  59.387  1.00  0.00           O  
ATOM   3004  CB  ALA   194      61.636  36.599  57.980  1.00  0.00           C  
ATOM   3005  H   ALA   194      60.886  35.606  60.057  1.00  0.00           H  
ATOM   3006  HA  ALA   194      63.023  37.373  59.195  1.00  0.00           H  
ATOM   3007  HB1 ALA   194      61.967  37.187  57.123  1.00  0.00           H  
ATOM   3008  HB2 ALA   194      62.112  35.620  57.941  1.00  0.00           H  
ATOM   3009  HB3 ALA   194      60.577  36.410  57.805  1.00  0.00           H  
ATOM   3010  N   GLY   195      62.260  39.622  58.769  1.00  0.00           N  
ATOM   3011  CA  GLY   195      62.041  41.031  58.416  1.00  0.00           C  
ATOM   3012  C   GLY   195      61.873  42.098  59.636  1.00  0.00           C  
ATOM   3013  O   GLY   195      61.160  43.072  59.533  1.00  0.00           O  
ATOM   3014  H   GLY   195      63.169  39.187  58.697  1.00  0.00           H  
ATOM   3015  HA2 GLY   195      62.884  41.379  57.818  1.00  0.00           H  
ATOM   3016  HA3 GLY   195      61.206  40.968  57.719  1.00  0.00           H  
ATOM   3017  N   TYR   196      62.531  41.879  60.743  1.00  0.00           N  
ATOM   3018  CA  TYR   196      62.667  42.899  61.795  1.00  0.00           C  
ATOM   3019  C   TYR   196      64.186  43.263  61.977  1.00  0.00           C  
ATOM   3020  O   TYR   196      65.057  42.612  61.481  1.00  0.00           O  
ATOM   3021  CB  TYR   196      62.101  42.536  63.087  1.00  0.00           C  
ATOM   3022  CG  TYR   196      60.614  42.431  62.936  1.00  0.00           C  
ATOM   3023  CD1 TYR   196      59.841  43.668  63.112  1.00  0.00           C  
ATOM   3024  CD2 TYR   196      60.046  41.284  62.433  1.00  0.00           C  
ATOM   3025  CE1 TYR   196      58.493  43.632  62.667  1.00  0.00           C  
ATOM   3026  CE2 TYR   196      58.737  41.246  62.080  1.00  0.00           C  
ATOM   3027  CZ  TYR   196      57.920  42.409  62.123  1.00  0.00           C  
ATOM   3028  OH  TYR   196      56.578  42.442  61.778  1.00  0.00           O  
ATOM   3029  H   TYR   196      63.202  41.124  60.716  1.00  0.00           H  
ATOM   3030  HA  TYR   196      62.205  43.836  61.484  1.00  0.00           H  
ATOM   3031  HB2 TYR   196      62.468  41.599  63.508  1.00  0.00           H  
ATOM   3032  HB3 TYR   196      62.362  43.296  63.823  1.00  0.00           H  
ATOM   3033  HD1 TYR   196      60.180  44.657  63.385  1.00  0.00           H  
ATOM   3034  HD2 TYR   196      60.631  40.393  62.260  1.00  0.00           H  
ATOM   3035  HE1 TYR   196      57.823  44.480  62.664  1.00  0.00           H  
ATOM   3036  HE2 TYR   196      58.381  40.368  61.561  1.00  0.00           H  
ATOM   3037  HH  TYR   196      56.250  43.191  61.275  1.00  0.00           H  
ATOM   3038  N   GLU   197      64.359  44.346  62.724  1.00  0.00           N  
ATOM   3039  CA  GLU   197      65.623  45.026  63.047  1.00  0.00           C  
ATOM   3040  C   GLU   197      65.524  45.750  64.356  1.00  0.00           C  
ATOM   3041  O   GLU   197      64.473  46.256  64.687  1.00  0.00           O  
ATOM   3042  CB  GLU   197      66.019  46.052  62.003  1.00  0.00           C  
ATOM   3043  CG  GLU   197      67.580  46.286  61.678  1.00  0.00           C  
ATOM   3044  CD  GLU   197      68.273  45.000  61.270  1.00  0.00           C  
ATOM   3045  OE1 GLU   197      68.673  44.170  62.132  1.00  0.00           O  
ATOM   3046  OE2 GLU   197      68.329  44.703  60.029  1.00  0.00           O1-
ATOM   3047  H   GLU   197      63.560  44.828  63.110  1.00  0.00           H  
ATOM   3048  HA  GLU   197      66.466  44.360  63.232  1.00  0.00           H  
ATOM   3049  HB2 GLU   197      65.578  45.939  61.013  1.00  0.00           H  
ATOM   3050  HB3 GLU   197      65.610  47.005  62.337  1.00  0.00           H  
ATOM   3051  HG2 GLU   197      67.689  47.105  60.967  1.00  0.00           H  
ATOM   3052  HG3 GLU   197      67.974  46.617  62.639  1.00  0.00           H  
ATOM   3053  N   ILE   198      66.708  45.785  65.039  1.00  0.00           N  
ATOM   3054  CA  ILE   198      66.901  46.308  66.353  1.00  0.00           C  
ATOM   3055  C   ILE   198      68.103  47.233  66.257  1.00  0.00           C  
ATOM   3056  O   ILE   198      69.097  46.822  65.757  1.00  0.00           O  
ATOM   3057  CB  ILE   198      67.067  45.228  67.462  1.00  0.00           C  
ATOM   3058  CG1 ILE   198      65.879  44.304  67.599  1.00  0.00           C  
ATOM   3059  CG2 ILE   198      67.381  45.834  68.850  1.00  0.00           C  
ATOM   3060  CD1 ILE   198      66.207  42.973  68.258  1.00  0.00           C  
ATOM   3061  H   ILE   198      67.539  45.383  64.630  1.00  0.00           H  
ATOM   3062  HA  ILE   198      66.030  46.876  66.680  1.00  0.00           H  
ATOM   3063  HB  ILE   198      67.992  44.758  67.129  1.00  0.00           H  
ATOM   3064 HG12 ILE   198      65.033  44.783  68.092  1.00  0.00           H  
ATOM   3065 HG13 ILE   198      65.595  44.027  66.583  1.00  0.00           H  
ATOM   3066 HG21 ILE   198      66.643  46.521  69.264  1.00  0.00           H  
ATOM   3067 HG22 ILE   198      67.585  45.021  69.546  1.00  0.00           H  
ATOM   3068 HG23 ILE   198      68.240  46.505  68.852  1.00  0.00           H  
ATOM   3069 HD11 ILE   198      66.256  43.140  69.334  1.00  0.00           H  
ATOM   3070 HD12 ILE   198      65.416  42.256  68.040  1.00  0.00           H  
ATOM   3071 HD13 ILE   198      67.124  42.702  67.734  1.00  0.00           H  
ATOM   3072  N   VAL   199      68.016  48.498  66.657  1.00  0.00           N  
ATOM   3073  CA  VAL   199      69.117  49.574  66.433  1.00  0.00           C  
ATOM   3074  C   VAL   199      69.201  50.391  67.701  1.00  0.00           C  
ATOM   3075  O   VAL   199      68.074  50.895  68.109  1.00  0.00           O  
ATOM   3076  CB  VAL   199      68.758  50.526  65.250  1.00  0.00           C  
ATOM   3077  CG1 VAL   199      69.695  51.723  65.193  1.00  0.00           C  
ATOM   3078  CG2 VAL   199      69.064  49.721  63.929  1.00  0.00           C  
ATOM   3079  H   VAL   199      67.164  48.838  67.079  1.00  0.00           H  
ATOM   3080  HA  VAL   199      70.052  49.069  66.190  1.00  0.00           H  
ATOM   3081  HB  VAL   199      67.706  50.790  65.142  1.00  0.00           H  
ATOM   3082 HG11 VAL   199      70.701  51.421  65.487  1.00  0.00           H  
ATOM   3083 HG12 VAL   199      69.571  52.027  64.154  1.00  0.00           H  
ATOM   3084 HG13 VAL   199      69.240  52.553  65.733  1.00  0.00           H  
ATOM   3085 HG21 VAL   199      68.590  50.314  63.146  1.00  0.00           H  
ATOM   3086 HG22 VAL   199      70.133  49.629  63.736  1.00  0.00           H  
ATOM   3087 HG23 VAL   199      68.490  48.799  64.017  1.00  0.00           H  
ATOM   3088  N   LEU   200      70.397  50.409  68.382  1.00  0.00           N  
ATOM   3089  CA  LEU   200      70.757  51.456  69.359  1.00  0.00           C  
ATOM   3090  C   LEU   200      71.016  52.815  68.695  1.00  0.00           C  
ATOM   3091  O   LEU   200      71.564  52.912  67.555  1.00  0.00           O  
ATOM   3092  CB  LEU   200      71.955  50.959  70.229  1.00  0.00           C  
ATOM   3093  CG  LEU   200      71.885  49.697  71.047  1.00  0.00           C  
ATOM   3094  CD1 LEU   200      73.317  49.251  71.357  1.00  0.00           C  
ATOM   3095  CD2 LEU   200      71.251  49.762  72.385  1.00  0.00           C  
ATOM   3096  H   LEU   200      71.197  49.915  68.013  1.00  0.00           H  
ATOM   3097  HA  LEU   200      69.953  51.624  70.076  1.00  0.00           H  
ATOM   3098  HB2 LEU   200      72.861  50.772  69.653  1.00  0.00           H  
ATOM   3099  HB3 LEU   200      72.147  51.784  70.916  1.00  0.00           H  
ATOM   3100  HG  LEU   200      71.408  48.971  70.388  1.00  0.00           H  
ATOM   3101 HD11 LEU   200      73.257  48.515  72.159  1.00  0.00           H  
ATOM   3102 HD12 LEU   200      73.716  48.828  70.436  1.00  0.00           H  
ATOM   3103 HD13 LEU   200      73.829  50.157  71.682  1.00  0.00           H  
ATOM   3104 HD21 LEU   200      70.305  50.303  72.377  1.00  0.00           H  
ATOM   3105 HD22 LEU   200      71.255  48.796  72.889  1.00  0.00           H  
ATOM   3106 HD23 LEU   200      71.873  50.303  73.099  1.00  0.00           H  
ATOM   3107  N   TYR   201      70.690  53.908  69.386  1.00  0.00           N  
ATOM   3108  CA  TYR   201      70.919  55.235  68.858  1.00  0.00           C  
ATOM   3109  C   TYR   201      71.233  56.282  69.978  1.00  0.00           C  
ATOM   3110  O   TYR   201      71.052  56.045  71.224  1.00  0.00           O  
ATOM   3111  CB  TYR   201      69.949  55.653  67.712  1.00  0.00           C  
ATOM   3112  CG  TYR   201      68.797  56.529  68.068  1.00  0.00           C  
ATOM   3113  CD1 TYR   201      67.499  55.995  68.327  1.00  0.00           C  
ATOM   3114  CD2 TYR   201      68.941  57.913  67.941  1.00  0.00           C  
ATOM   3115  CE1 TYR   201      66.390  56.901  68.585  1.00  0.00           C  
ATOM   3116  CE2 TYR   201      67.841  58.808  68.179  1.00  0.00           C  
ATOM   3117  CZ  TYR   201      66.558  58.300  68.543  1.00  0.00           C  
ATOM   3118  OH  TYR   201      65.485  59.048  68.841  1.00  0.00           O  
ATOM   3119  H   TYR   201      70.278  53.888  70.308  1.00  0.00           H  
ATOM   3120  HA  TYR   201      71.854  55.213  68.300  1.00  0.00           H  
ATOM   3121  HB2 TYR   201      70.522  56.048  66.873  1.00  0.00           H  
ATOM   3122  HB3 TYR   201      69.469  54.796  67.239  1.00  0.00           H  
ATOM   3123  HD1 TYR   201      67.289  54.935  68.333  1.00  0.00           H  
ATOM   3124  HD2 TYR   201      69.910  58.270  67.622  1.00  0.00           H  
ATOM   3125  HE1 TYR   201      65.410  56.458  68.683  1.00  0.00           H  
ATOM   3126  HE2 TYR   201      68.035  59.861  68.040  1.00  0.00           H  
ATOM   3127  HH  TYR   201      65.709  59.952  68.611  1.00  0.00           H  
ATOM   3128  N   ILE   202      71.724  57.412  69.505  1.00  0.00           N  
ATOM   3129  CA  ILE   202      72.037  58.548  70.346  1.00  0.00           C  
ATOM   3130  C   ILE   202      71.809  59.810  69.501  1.00  0.00           C  
ATOM   3131  O   ILE   202      72.008  59.695  68.236  1.00  0.00           O  
ATOM   3132  CB  ILE   202      73.469  58.359  70.953  1.00  0.00           C  
ATOM   3133  CG1 ILE   202      73.885  59.660  71.675  1.00  0.00           C  
ATOM   3134  CG2 ILE   202      74.467  58.044  69.939  1.00  0.00           C  
ATOM   3135  CD1 ILE   202      75.100  59.550  72.572  1.00  0.00           C  
ATOM   3136  H   ILE   202      71.857  57.464  68.505  1.00  0.00           H  
ATOM   3137  HA  ILE   202      71.244  58.548  71.094  1.00  0.00           H  
ATOM   3138  HB  ILE   202      73.493  57.618  71.753  1.00  0.00           H  
ATOM   3139 HG12 ILE   202      74.067  60.341  70.845  1.00  0.00           H  
ATOM   3140 HG13 ILE   202      73.022  60.054  72.211  1.00  0.00           H  
ATOM   3141 HG21 ILE   202      74.208  57.093  69.473  1.00  0.00           H  
ATOM   3142 HG22 ILE   202      74.459  58.661  69.041  1.00  0.00           H  
ATOM   3143 HG23 ILE   202      75.439  58.010  70.431  1.00  0.00           H  
ATOM   3144 HD11 ILE   202      75.066  58.606  73.117  1.00  0.00           H  
ATOM   3145 HD12 ILE   202      75.925  59.486  71.862  1.00  0.00           H  
ATOM   3146 HD13 ILE   202      75.111  60.371  73.288  1.00  0.00           H  
ATOM   3147  N   SER   203      71.430  60.957  70.037  1.00  0.00           N  
ATOM   3148  CA  SER   203      71.253  62.190  69.319  1.00  0.00           C  
ATOM   3149  C   SER   203      72.612  62.823  68.910  1.00  0.00           C  
ATOM   3150  O   SER   203      73.607  62.713  69.591  1.00  0.00           O  
ATOM   3151  CB  SER   203      70.597  63.176  70.224  1.00  0.00           C  
ATOM   3152  OG  SER   203      70.165  64.371  69.584  1.00  0.00           O  
ATOM   3153  H   SER   203      71.341  61.082  71.036  1.00  0.00           H  
ATOM   3154  HA  SER   203      70.689  61.905  68.431  1.00  0.00           H  
ATOM   3155  HB2 SER   203      69.744  62.707  70.715  1.00  0.00           H  
ATOM   3156  HB3 SER   203      71.201  63.405  71.102  1.00  0.00           H  
ATOM   3157  HG  SER   203      70.062  65.026  70.279  1.00  0.00           H  
ATOM   3158  N   MET   204      72.562  63.715  67.921  1.00  0.00           N  
ATOM   3159  CA  MET   204      73.640  64.536  67.493  1.00  0.00           C  
ATOM   3160  C   MET   204      73.872  65.707  68.443  1.00  0.00           C  
ATOM   3161  O   MET   204      74.883  66.304  68.333  1.00  0.00           O  
ATOM   3162  CB  MET   204      73.489  64.904  66.044  1.00  0.00           C  
ATOM   3163  CG  MET   204      72.335  65.905  65.865  1.00  0.00           C  
ATOM   3164  SD  MET   204      70.678  65.314  66.233  1.00  0.00           S  
ATOM   3165  CE  MET   204      70.468  64.092  64.941  1.00  0.00           C  
ATOM   3166  H   MET   204      71.736  63.721  67.339  1.00  0.00           H  
ATOM   3167  HA  MET   204      74.504  63.871  67.467  1.00  0.00           H  
ATOM   3168  HB2 MET   204      74.402  65.312  65.611  1.00  0.00           H  
ATOM   3169  HB3 MET   204      73.213  63.988  65.522  1.00  0.00           H  
ATOM   3170  HG2 MET   204      72.528  66.730  66.550  1.00  0.00           H  
ATOM   3171  HG3 MET   204      72.407  66.250  64.834  1.00  0.00           H  
ATOM   3172  HE1 MET   204      69.425  64.080  64.624  1.00  0.00           H  
ATOM   3173  HE2 MET   204      71.167  64.232  64.117  1.00  0.00           H  
ATOM   3174  HE3 MET   204      70.682  63.105  65.350  1.00  0.00           H  
ATOM   3175  N   SER   205      72.945  65.978  69.396  1.00  0.00           N  
ATOM   3176  CA  SER   205      73.188  66.794  70.599  1.00  0.00           C  
ATOM   3177  C   SER   205      74.174  66.212  71.646  1.00  0.00           C  
ATOM   3178  O   SER   205      74.699  66.903  72.487  1.00  0.00           O  
ATOM   3179  CB  SER   205      71.843  67.116  71.232  1.00  0.00           C  
ATOM   3180  OG  SER   205      71.129  66.002  71.635  1.00  0.00           O  
ATOM   3181  H   SER   205      72.106  65.420  69.334  1.00  0.00           H  
ATOM   3182  HA  SER   205      73.692  67.709  70.285  1.00  0.00           H  
ATOM   3183  HB2 SER   205      72.067  67.706  72.121  1.00  0.00           H  
ATOM   3184  HB3 SER   205      71.184  67.688  70.580  1.00  0.00           H  
ATOM   3185  HG  SER   205      71.532  65.664  72.438  1.00  0.00           H  
ATOM   3186  N   ASP   206      74.351  64.847  71.574  1.00  0.00           N  
ATOM   3187  CA  ASP   206      74.930  64.158  72.729  1.00  0.00           C  
ATOM   3188  C   ASP   206      76.301  63.555  72.354  1.00  0.00           C  
ATOM   3189  O   ASP   206      77.086  63.395  73.225  1.00  0.00           O  
ATOM   3190  CB  ASP   206      73.810  63.130  73.113  1.00  0.00           C  
ATOM   3191  CG  ASP   206      72.664  63.743  73.845  1.00  0.00           C  
ATOM   3192  OD1 ASP   206      72.326  64.946  73.758  1.00  0.00           O  
ATOM   3193  OD2 ASP   206      71.918  62.946  74.414  1.00  0.00           O1-
ATOM   3194  H   ASP   206      73.919  64.336  70.818  1.00  0.00           H  
ATOM   3195  HA  ASP   206      75.087  64.828  73.575  1.00  0.00           H  
ATOM   3196  HB2 ASP   206      73.438  62.642  72.212  1.00  0.00           H  
ATOM   3197  HB3 ASP   206      74.362  62.392  73.695  1.00  0.00           H  
ATOM   3198  N   SER   207      76.564  63.236  71.048  1.00  0.00           N  
ATOM   3199  CA  SER   207      77.623  62.393  70.574  1.00  0.00           C  
ATOM   3200  C   SER   207      79.065  62.882  70.690  1.00  0.00           C  
ATOM   3201  O   SER   207      79.947  62.003  70.644  1.00  0.00           O  
ATOM   3202  CB  SER   207      77.278  62.035  69.101  1.00  0.00           C  
ATOM   3203  OG  SER   207      76.937  63.154  68.421  1.00  0.00           O  
ATOM   3204  H   SER   207      75.829  63.500  70.407  1.00  0.00           H  
ATOM   3205  HA  SER   207      77.611  61.488  71.182  1.00  0.00           H  
ATOM   3206  HB2 SER   207      78.181  61.564  68.713  1.00  0.00           H  
ATOM   3207  HB3 SER   207      76.525  61.248  69.074  1.00  0.00           H  
ATOM   3208  HG  SER   207      77.681  63.733  68.239  1.00  0.00           H  
ATOM   3209  N   ASP   208      79.319  64.138  70.903  1.00  0.00           N  
ATOM   3210  CA  ASP   208      80.510  64.767  71.438  1.00  0.00           C  
ATOM   3211  C   ASP   208      80.780  64.603  72.923  1.00  0.00           C  
ATOM   3212  O   ASP   208      81.890  64.702  73.408  1.00  0.00           O  
ATOM   3213  CB  ASP   208      80.384  66.269  71.140  1.00  0.00           C  
ATOM   3214  CG  ASP   208      81.748  67.016  71.425  1.00  0.00           C  
ATOM   3215  OD1 ASP   208      81.669  68.002  72.149  1.00  0.00           O  
ATOM   3216  OD2 ASP   208      82.886  66.568  70.983  1.00  0.00           O1-
ATOM   3217  H   ASP   208      78.515  64.725  71.074  1.00  0.00           H  
ATOM   3218  HA  ASP   208      81.403  64.379  70.948  1.00  0.00           H  
ATOM   3219  HB2 ASP   208      80.125  66.415  70.091  1.00  0.00           H  
ATOM   3220  HB3 ASP   208      79.592  66.574  71.824  1.00  0.00           H  
ATOM   3221  N   LYS   209      79.743  64.206  73.758  1.00  0.00           N  
ATOM   3222  CA  LYS   209      79.698  64.379  75.283  1.00  0.00           C  
ATOM   3223  C   LYS   209      79.637  63.065  75.979  1.00  0.00           C  
ATOM   3224  O   LYS   209      80.281  62.906  77.068  1.00  0.00           O  
ATOM   3225  CB  LYS   209      78.524  65.152  75.810  1.00  0.00           C  
ATOM   3226  CG  LYS   209      78.114  66.515  75.250  1.00  0.00           C  
ATOM   3227  CD  LYS   209      79.337  67.397  75.012  1.00  0.00           C  
ATOM   3228  CE  LYS   209      79.008  68.687  74.293  1.00  0.00           C  
ATOM   3229  NZ  LYS   209      80.239  69.456  73.970  1.00  0.00           N1+
ATOM   3230  H   LYS   209      78.864  63.977  73.317  1.00  0.00           H  
ATOM   3231  HA  LYS   209      80.591  64.887  75.647  1.00  0.00           H  
ATOM   3232  HB2 LYS   209      77.603  64.572  75.753  1.00  0.00           H  
ATOM   3233  HB3 LYS   209      78.717  65.325  76.869  1.00  0.00           H  
ATOM   3234  HG2 LYS   209      77.636  66.381  74.279  1.00  0.00           H  
ATOM   3235  HG3 LYS   209      77.364  66.995  75.878  1.00  0.00           H  
ATOM   3236  HD2 LYS   209      79.832  67.667  75.945  1.00  0.00           H  
ATOM   3237  HD3 LYS   209      80.086  66.912  74.387  1.00  0.00           H  
ATOM   3238  HE2 LYS   209      78.563  68.432  73.331  1.00  0.00           H  
ATOM   3239  HE3 LYS   209      78.265  69.258  74.850  1.00  0.00           H  
ATOM   3240  HZ1 LYS   209      79.944  70.128  73.277  1.00  0.00           H  
ATOM   3241  HZ2 LYS   209      80.578  69.967  74.773  1.00  0.00           H  
ATOM   3242  HZ3 LYS   209      80.897  68.868  73.479  1.00  0.00           H  
ATOM   3243  N   VAL   210      79.148  62.032  75.336  1.00  0.00           N  
ATOM   3244  CA  VAL   210      79.314  60.616  75.759  1.00  0.00           C  
ATOM   3245  C   VAL   210      79.743  59.670  74.637  1.00  0.00           C  
ATOM   3246  O   VAL   210      79.389  59.787  73.436  1.00  0.00           O  
ATOM   3247  CB  VAL   210      78.147  59.893  76.338  1.00  0.00           C  
ATOM   3248  CG1 VAL   210      77.976  60.420  77.733  1.00  0.00           C  
ATOM   3249  CG2 VAL   210      76.824  60.074  75.526  1.00  0.00           C  
ATOM   3250  H   VAL   210      78.682  62.286  74.476  1.00  0.00           H  
ATOM   3251  HA  VAL   210      80.138  60.618  76.472  1.00  0.00           H  
ATOM   3252  HB  VAL   210      78.431  58.844  76.414  1.00  0.00           H  
ATOM   3253 HG11 VAL   210      78.885  60.428  78.334  1.00  0.00           H  
ATOM   3254 HG12 VAL   210      77.572  61.429  77.652  1.00  0.00           H  
ATOM   3255 HG13 VAL   210      77.151  59.845  78.154  1.00  0.00           H  
ATOM   3256 HG21 VAL   210      76.901  59.477  74.617  1.00  0.00           H  
ATOM   3257 HG22 VAL   210      76.028  59.687  76.162  1.00  0.00           H  
ATOM   3258 HG23 VAL   210      76.690  61.147  75.386  1.00  0.00           H  
ATOM   3259  N   GLY   211      80.580  58.669  74.996  1.00  0.00           N  
ATOM   3260  CA  GLY   211      81.120  57.546  74.157  1.00  0.00           C  
ATOM   3261  C   GLY   211      80.666  56.152  74.760  1.00  0.00           C  
ATOM   3262  O   GLY   211      80.782  55.942  75.924  1.00  0.00           O  
ATOM   3263  H   GLY   211      80.723  58.603  75.993  1.00  0.00           H  
ATOM   3264  HA2 GLY   211      80.707  57.620  73.151  1.00  0.00           H  
ATOM   3265  HA3 GLY   211      82.200  57.542  74.009  1.00  0.00           H  
ATOM   3266  N   VAL   212      80.236  55.097  74.000  1.00  0.00           N  
ATOM   3267  CA  VAL   212      79.705  53.721  74.503  1.00  0.00           C  
ATOM   3268  C   VAL   212      80.592  52.564  74.137  1.00  0.00           C  
ATOM   3269  O   VAL   212      80.850  52.303  72.892  1.00  0.00           O  
ATOM   3270  CB  VAL   212      78.256  53.573  73.945  1.00  0.00           C  
ATOM   3271  CG1 VAL   212      77.595  52.238  74.101  1.00  0.00           C  
ATOM   3272  CG2 VAL   212      77.267  54.633  74.504  1.00  0.00           C  
ATOM   3273  H   VAL   212      80.121  55.340  73.026  1.00  0.00           H  
ATOM   3274  HA  VAL   212      79.570  53.745  75.585  1.00  0.00           H  
ATOM   3275  HB  VAL   212      78.233  53.717  72.865  1.00  0.00           H  
ATOM   3276 HG11 VAL   212      76.550  52.228  73.792  1.00  0.00           H  
ATOM   3277 HG12 VAL   212      78.095  51.440  73.552  1.00  0.00           H  
ATOM   3278 HG13 VAL   212      77.481  51.962  75.150  1.00  0.00           H  
ATOM   3279 HG21 VAL   212      77.193  54.571  75.590  1.00  0.00           H  
ATOM   3280 HG22 VAL   212      77.566  55.630  74.182  1.00  0.00           H  
ATOM   3281 HG23 VAL   212      76.278  54.509  74.063  1.00  0.00           H  
ATOM   3282  N   PHE   213      80.956  51.776  75.165  1.00  0.00           N  
ATOM   3283  CA  PHE   213      81.679  50.519  74.960  1.00  0.00           C  
ATOM   3284  C   PHE   213      80.811  49.236  75.325  1.00  0.00           C  
ATOM   3285  O   PHE   213      80.272  49.088  76.415  1.00  0.00           O  
ATOM   3286  CB  PHE   213      83.007  50.449  75.703  1.00  0.00           C  
ATOM   3287  CG  PHE   213      84.072  51.542  75.355  1.00  0.00           C  
ATOM   3288  CD1 PHE   213      84.910  51.366  74.305  1.00  0.00           C  
ATOM   3289  CD2 PHE   213      84.128  52.666  76.196  1.00  0.00           C  
ATOM   3290  CE1 PHE   213      85.937  52.307  74.001  1.00  0.00           C  
ATOM   3291  CE2 PHE   213      85.108  53.627  75.887  1.00  0.00           C  
ATOM   3292  CZ  PHE   213      86.085  53.402  74.875  1.00  0.00           C  
ATOM   3293  H   PHE   213      80.592  51.946  76.091  1.00  0.00           H  
ATOM   3294  HA  PHE   213      81.906  50.402  73.901  1.00  0.00           H  
ATOM   3295  HB2 PHE   213      82.739  50.428  76.759  1.00  0.00           H  
ATOM   3296  HB3 PHE   213      83.479  49.545  75.318  1.00  0.00           H  
ATOM   3297  HD1 PHE   213      84.900  50.516  73.639  1.00  0.00           H  
ATOM   3298  HD2 PHE   213      83.445  52.755  77.028  1.00  0.00           H  
ATOM   3299  HE1 PHE   213      86.595  52.241  73.147  1.00  0.00           H  
ATOM   3300  HE2 PHE   213      85.187  54.524  76.483  1.00  0.00           H  
ATOM   3301  HZ  PHE   213      86.963  54.003  74.693  1.00  0.00           H  
ATOM   3302  N   TYR   214      80.759  48.284  74.413  1.00  0.00           N  
ATOM   3303  CA  TYR   214      80.155  46.923  74.706  1.00  0.00           C  
ATOM   3304  C   TYR   214      81.158  45.827  75.281  1.00  0.00           C  
ATOM   3305  O   TYR   214      82.287  45.641  74.794  1.00  0.00           O  
ATOM   3306  CB  TYR   214      79.470  46.459  73.353  1.00  0.00           C  
ATOM   3307  CG  TYR   214      79.053  45.014  73.276  1.00  0.00           C  
ATOM   3308  CD1 TYR   214      77.847  44.575  73.871  1.00  0.00           C  
ATOM   3309  CD2 TYR   214      79.901  44.051  72.714  1.00  0.00           C  
ATOM   3310  CE1 TYR   214      77.415  43.270  73.836  1.00  0.00           C  
ATOM   3311  CE2 TYR   214      79.514  42.711  72.599  1.00  0.00           C  
ATOM   3312  CZ  TYR   214      78.245  42.327  73.184  1.00  0.00           C  
ATOM   3313  OH  TYR   214      77.802  41.040  73.045  1.00  0.00           O  
ATOM   3314  H   TYR   214      81.109  48.454  73.481  1.00  0.00           H  
ATOM   3315  HA  TYR   214      79.370  47.004  75.459  1.00  0.00           H  
ATOM   3316  HB2 TYR   214      78.662  47.189  73.299  1.00  0.00           H  
ATOM   3317  HB3 TYR   214      80.149  46.728  72.544  1.00  0.00           H  
ATOM   3318  HD1 TYR   214      77.193  45.221  74.438  1.00  0.00           H  
ATOM   3319  HD2 TYR   214      80.796  44.450  72.259  1.00  0.00           H  
ATOM   3320  HE1 TYR   214      76.498  42.931  74.294  1.00  0.00           H  
ATOM   3321  HE2 TYR   214      80.126  42.007  72.054  1.00  0.00           H  
ATOM   3322  HH  TYR   214      78.480  40.424  72.760  1.00  0.00           H  
ATOM   3323  N   VAL   215      80.729  45.054  76.278  1.00  0.00           N  
ATOM   3324  CA  VAL   215      81.490  44.033  77.022  1.00  0.00           C  
ATOM   3325  C   VAL   215      81.299  42.604  76.497  1.00  0.00           C  
ATOM   3326  O   VAL   215      80.177  42.199  76.288  1.00  0.00           O  
ATOM   3327  CB  VAL   215      81.243  44.183  78.511  1.00  0.00           C  
ATOM   3328  CG1 VAL   215      82.433  43.535  79.328  1.00  0.00           C  
ATOM   3329  CG2 VAL   215      81.001  45.533  79.183  1.00  0.00           C  
ATOM   3330  H   VAL   215      79.770  45.228  76.540  1.00  0.00           H  
ATOM   3331  HA  VAL   215      82.559  44.230  76.935  1.00  0.00           H  
ATOM   3332  HB  VAL   215      80.373  43.592  78.800  1.00  0.00           H  
ATOM   3333 HG11 VAL   215      82.632  42.524  78.974  1.00  0.00           H  
ATOM   3334 HG12 VAL   215      83.283  44.182  79.112  1.00  0.00           H  
ATOM   3335 HG13 VAL   215      82.168  43.594  80.383  1.00  0.00           H  
ATOM   3336 HG21 VAL   215      80.238  46.103  78.652  1.00  0.00           H  
ATOM   3337 HG22 VAL   215      80.805  45.402  80.247  1.00  0.00           H  
ATOM   3338 HG23 VAL   215      81.936  46.040  78.946  1.00  0.00           H  
ATOM   3339  N   GLU   216      82.464  41.944  76.327  1.00  0.00           N  
ATOM   3340  CA  GLU   216      82.503  40.485  76.082  1.00  0.00           C  
ATOM   3341  C   GLU   216      83.301  39.731  77.185  1.00  0.00           C  
ATOM   3342  O   GLU   216      83.029  38.511  77.411  1.00  0.00           O  
ATOM   3343  CB  GLU   216      83.193  40.145  74.700  1.00  0.00           C  
ATOM   3344  CG  GLU   216      83.078  38.670  74.304  1.00  0.00           C  
ATOM   3345  CD  GLU   216      83.243  38.519  72.791  1.00  0.00           C  
ATOM   3346  OE1 GLU   216      82.796  37.468  72.223  1.00  0.00           O  
ATOM   3347  OE2 GLU   216      83.915  39.369  72.160  1.00  0.00           O1-
ATOM   3348  H   GLU   216      83.267  42.468  76.645  1.00  0.00           H  
ATOM   3349  HA  GLU   216      81.521  40.060  76.287  1.00  0.00           H  
ATOM   3350  HB2 GLU   216      82.681  40.828  74.022  1.00  0.00           H  
ATOM   3351  HB3 GLU   216      84.193  40.575  74.729  1.00  0.00           H  
ATOM   3352  HG2 GLU   216      83.914  38.099  74.707  1.00  0.00           H  
ATOM   3353  HG3 GLU   216      82.187  38.201  74.720  1.00  0.00           H  
ATOM   3354  N   ASN   217      84.249  40.431  77.853  1.00  0.00           N  
ATOM   3355  CA  ASN   217      85.258  39.886  78.727  1.00  0.00           C  
ATOM   3356  C   ASN   217      85.527  40.917  79.903  1.00  0.00           C  
ATOM   3357  O   ASN   217      85.951  42.052  79.588  1.00  0.00           O  
ATOM   3358  CB  ASN   217      86.556  39.616  77.930  1.00  0.00           C  
ATOM   3359  CG  ASN   217      86.402  38.609  76.825  1.00  0.00           C  
ATOM   3360  ND2 ASN   217      86.050  37.382  77.144  1.00  0.00           N  
ATOM   3361  OD1 ASN   217      86.613  38.822  75.617  1.00  0.00           O  
ATOM   3362  H   ASN   217      84.319  41.413  77.627  1.00  0.00           H  
ATOM   3363  HA  ASN   217      84.846  38.928  79.043  1.00  0.00           H  
ATOM   3364  HB2 ASN   217      86.944  40.550  77.523  1.00  0.00           H  
ATOM   3365  HB3 ASN   217      87.338  39.133  78.517  1.00  0.00           H  
ATOM   3366 HD21 ASN   217      85.754  36.774  76.394  1.00  0.00           H  
ATOM   3367 HD22 ASN   217      86.156  37.216  78.134  1.00  0.00           H  
ATOM   3368  N   PRO   218      85.256  40.546  81.206  1.00  0.00           N  
ATOM   3369  CA  PRO   218      85.789  41.094  82.426  1.00  0.00           C  
ATOM   3370  C   PRO   218      87.331  40.866  82.584  1.00  0.00           C  
ATOM   3371  O   PRO   218      87.859  39.947  81.993  1.00  0.00           O  
ATOM   3372  CB  PRO   218      84.964  40.487  83.617  1.00  0.00           C  
ATOM   3373  CG  PRO   218      83.749  39.859  82.990  1.00  0.00           C  
ATOM   3374  CD  PRO   218      84.138  39.606  81.547  1.00  0.00           C  
ATOM   3375  HA  PRO   218      85.647  42.173  82.359  1.00  0.00           H  
ATOM   3376  HB2 PRO   218      85.547  39.742  84.159  1.00  0.00           H  
ATOM   3377  HB3 PRO   218      84.685  41.232  84.362  1.00  0.00           H  
ATOM   3378  HG2 PRO   218      83.435  38.999  83.582  1.00  0.00           H  
ATOM   3379  HG3 PRO   218      82.920  40.567  82.988  1.00  0.00           H  
ATOM   3380  HD2 PRO   218      84.469  38.573  81.436  1.00  0.00           H  
ATOM   3381  HD3 PRO   218      83.272  39.731  80.898  1.00  0.00           H  
ATOM   3382  N   ALA   219      87.993  41.729  83.310  1.00  0.00           N  
ATOM   3383  CA  ALA   219      89.424  41.754  83.697  1.00  0.00           C  
ATOM   3384  C   ALA   219      90.417  41.824  82.518  1.00  0.00           C  
ATOM   3385  O   ALA   219      91.627  41.921  82.713  1.00  0.00           O  
ATOM   3386  CB  ALA   219      89.727  40.583  84.622  1.00  0.00           C  
ATOM   3387  H   ALA   219      87.487  42.458  83.792  1.00  0.00           H  
ATOM   3388  HA  ALA   219      89.646  42.724  84.142  1.00  0.00           H  
ATOM   3389  HB1 ALA   219      89.173  40.742  85.548  1.00  0.00           H  
ATOM   3390  HB2 ALA   219      89.324  39.633  84.273  1.00  0.00           H  
ATOM   3391  HB3 ALA   219      90.777  40.572  84.915  1.00  0.00           H  
ATOM   3392  N   ALA   220      89.896  41.963  81.291  1.00  0.00           N  
ATOM   3393  CA  ALA   220      90.641  42.103  80.082  1.00  0.00           C  
ATOM   3394  C   ALA   220      91.347  43.510  79.964  1.00  0.00           C  
ATOM   3395  O   ALA   220      90.641  44.476  80.134  1.00  0.00           O  
ATOM   3396  CB  ALA   220      89.826  41.846  78.841  1.00  0.00           C  
ATOM   3397  H   ALA   220      88.887  41.942  81.308  1.00  0.00           H  
ATOM   3398  HA  ALA   220      91.410  41.331  80.098  1.00  0.00           H  
ATOM   3399  HB1 ALA   220      89.149  42.675  78.633  1.00  0.00           H  
ATOM   3400  HB2 ALA   220      90.333  41.657  77.895  1.00  0.00           H  
ATOM   3401  HB3 ALA   220      89.238  40.935  78.949  1.00  0.00           H  
ATOM   3402  N   GLY   221      92.653  43.622  79.753  1.00  0.00           N  
ATOM   3403  CA  GLY   221      93.485  44.769  79.734  1.00  0.00           C  
ATOM   3404  C   GLY   221      92.827  45.853  78.971  1.00  0.00           C  
ATOM   3405  O   GLY   221      93.009  46.965  79.421  1.00  0.00           O  
ATOM   3406  H   GLY   221      93.152  42.746  79.714  1.00  0.00           H  
ATOM   3407  HA2 GLY   221      93.655  45.001  80.786  1.00  0.00           H  
ATOM   3408  HA3 GLY   221      94.414  44.464  79.251  1.00  0.00           H  
ATOM   3409  N   GLN   222      92.321  45.679  77.754  1.00  0.00           N  
ATOM   3410  CA  GLN   222      92.016  46.810  76.874  1.00  0.00           C  
ATOM   3411  C   GLN   222      90.854  46.611  75.858  1.00  0.00           C  
ATOM   3412  O   GLN   222      90.189  47.558  75.382  1.00  0.00           O  
ATOM   3413  CB  GLN   222      93.302  47.093  76.026  1.00  0.00           C  
ATOM   3414  CG  GLN   222      93.166  48.062  74.892  1.00  0.00           C  
ATOM   3415  CD  GLN   222      94.482  48.574  74.236  1.00  0.00           C  
ATOM   3416  NE2 GLN   222      94.480  48.918  72.952  1.00  0.00           N  
ATOM   3417  OE1 GLN   222      95.535  48.698  74.808  1.00  0.00           O  
ATOM   3418  H   GLN   222      92.088  44.758  77.411  1.00  0.00           H  
ATOM   3419  HA  GLN   222      91.797  47.763  77.357  1.00  0.00           H  
ATOM   3420  HB2 GLN   222      94.012  47.587  76.690  1.00  0.00           H  
ATOM   3421  HB3 GLN   222      93.755  46.173  75.657  1.00  0.00           H  
ATOM   3422  HG2 GLN   222      92.583  47.532  74.139  1.00  0.00           H  
ATOM   3423  HG3 GLN   222      92.551  48.930  75.132  1.00  0.00           H  
ATOM   3424 HE21 GLN   222      95.318  49.363  72.604  1.00  0.00           H  
ATOM   3425 HE22 GLN   222      93.598  48.866  72.462  1.00  0.00           H  
ATOM   3426  N   ARG   223      90.585  45.336  75.459  1.00  0.00           N  
ATOM   3427  CA  ARG   223      89.531  44.759  74.519  1.00  0.00           C  
ATOM   3428  C   ARG   223      88.060  45.027  74.959  1.00  0.00           C  
ATOM   3429  O   ARG   223      87.405  44.261  75.662  1.00  0.00           O  
ATOM   3430  CB  ARG   223      89.738  43.325  74.401  1.00  0.00           C  
ATOM   3431  CG  ARG   223      88.719  42.611  73.512  1.00  0.00           C  
ATOM   3432  CD  ARG   223      89.195  41.259  73.138  1.00  0.00           C  
ATOM   3433  NE  ARG   223      88.479  40.653  72.018  1.00  0.00           N  
ATOM   3434  CZ  ARG   223      87.279  40.144  71.949  1.00  0.00           C  
ATOM   3435  NH1 ARG   223      86.581  40.069  73.004  1.00  0.00           N1+
ATOM   3436  NH2 ARG   223      86.699  39.777  70.847  1.00  0.00           N  
ATOM   3437  H   ARG   223      91.050  44.652  76.038  1.00  0.00           H  
ATOM   3438  HA  ARG   223      89.698  45.227  73.549  1.00  0.00           H  
ATOM   3439  HB2 ARG   223      90.712  43.113  73.959  1.00  0.00           H  
ATOM   3440  HB3 ARG   223      89.795  42.858  75.384  1.00  0.00           H  
ATOM   3441  HG2 ARG   223      87.768  42.557  74.042  1.00  0.00           H  
ATOM   3442  HG3 ARG   223      88.622  43.158  72.574  1.00  0.00           H  
ATOM   3443  HD2 ARG   223      90.254  41.328  72.891  1.00  0.00           H  
ATOM   3444  HD3 ARG   223      89.146  40.590  73.997  1.00  0.00           H  
ATOM   3445  HE  ARG   223      88.875  40.773  71.097  1.00  0.00           H  
ATOM   3446 HH11 ARG   223      86.819  40.271  73.965  1.00  0.00           H  
ATOM   3447 HH12 ARG   223      85.650  39.729  72.809  1.00  0.00           H  
ATOM   3448 HH21 ARG   223      87.155  39.824  69.947  1.00  0.00           H  
ATOM   3449 HH22 ARG   223      85.725  39.522  70.931  1.00  0.00           H  
ATOM   3450  N   TYR   224      87.570  46.209  74.502  1.00  0.00           N  
ATOM   3451  CA  TYR   224      86.236  46.690  74.912  1.00  0.00           C  
ATOM   3452  C   TYR   224      85.818  47.500  73.679  1.00  0.00           C  
ATOM   3453  O   TYR   224      86.430  48.472  73.193  1.00  0.00           O  
ATOM   3454  CB  TYR   224      86.291  47.554  76.193  1.00  0.00           C  
ATOM   3455  CG  TYR   224      86.790  47.039  77.590  1.00  0.00           C  
ATOM   3456  CD1 TYR   224      88.088  47.325  78.054  1.00  0.00           C  
ATOM   3457  CD2 TYR   224      86.007  46.241  78.317  1.00  0.00           C  
ATOM   3458  CE1 TYR   224      88.563  46.710  79.253  1.00  0.00           C  
ATOM   3459  CE2 TYR   224      86.421  45.709  79.614  1.00  0.00           C  
ATOM   3460  CZ  TYR   224      87.716  45.900  80.015  1.00  0.00           C  
ATOM   3461  OH  TYR   224      88.250  45.278  81.055  1.00  0.00           O  
ATOM   3462  H   TYR   224      88.186  46.819  73.983  1.00  0.00           H  
ATOM   3463  HA  TYR   224      85.585  45.822  75.015  1.00  0.00           H  
ATOM   3464  HB2 TYR   224      86.726  48.510  75.900  1.00  0.00           H  
ATOM   3465  HB3 TYR   224      85.285  47.974  76.234  1.00  0.00           H  
ATOM   3466  HD1 TYR   224      88.684  48.014  77.474  1.00  0.00           H  
ATOM   3467  HD2 TYR   224      84.978  46.154  78.003  1.00  0.00           H  
ATOM   3468  HE1 TYR   224      89.563  46.862  79.633  1.00  0.00           H  
ATOM   3469  HE2 TYR   224      85.756  45.075  80.181  1.00  0.00           H  
ATOM   3470  HH  TYR   224      89.080  44.937  80.714  1.00  0.00           H  
ATOM   3471  N   ILE   225      84.625  47.152  73.157  1.00  0.00           N  
ATOM   3472  CA  ILE   225      84.150  47.426  71.779  1.00  0.00           C  
ATOM   3473  C   ILE   225      83.347  48.697  71.656  1.00  0.00           C  
ATOM   3474  O   ILE   225      82.181  48.626  71.995  1.00  0.00           O  
ATOM   3475  CB  ILE   225      83.434  46.205  71.152  1.00  0.00           C  
ATOM   3476  CG1 ILE   225      84.424  45.006  70.994  1.00  0.00           C  
ATOM   3477  CG2 ILE   225      82.778  46.551  69.715  1.00  0.00           C  
ATOM   3478  CD1 ILE   225      85.824  45.331  70.599  1.00  0.00           C  
ATOM   3479  H   ILE   225      84.066  46.443  73.609  1.00  0.00           H  
ATOM   3480  HA  ILE   225      85.020  47.695  71.179  1.00  0.00           H  
ATOM   3481  HB  ILE   225      82.638  45.801  71.778  1.00  0.00           H  
ATOM   3482 HG12 ILE   225      84.459  44.588  72.000  1.00  0.00           H  
ATOM   3483 HG13 ILE   225      84.021  44.211  70.367  1.00  0.00           H  
ATOM   3484 HG21 ILE   225      82.200  45.677  69.417  1.00  0.00           H  
ATOM   3485 HG22 ILE   225      82.091  47.395  69.768  1.00  0.00           H  
ATOM   3486 HG23 ILE   225      83.604  46.754  69.033  1.00  0.00           H  
ATOM   3487 HD11 ILE   225      85.886  45.938  69.696  1.00  0.00           H  
ATOM   3488 HD12 ILE   225      86.410  45.804  71.386  1.00  0.00           H  
ATOM   3489 HD13 ILE   225      86.309  44.376  70.399  1.00  0.00           H  
ATOM   3490  N   HIE   226      83.935  49.801  70.982  1.00  0.00           N  
ATOM   3491  CA  HIE   226      83.112  50.904  70.814  1.00  0.00           C  
ATOM   3492  C   HIE   226      81.912  50.854  69.806  1.00  0.00           C  
ATOM   3493  O   HIE   226      82.140  50.345  68.712  1.00  0.00           O  
ATOM   3494  CB  HIE   226      84.120  52.060  70.484  1.00  0.00           C  
ATOM   3495  CG  HIE   226      83.473  53.441  70.496  1.00  0.00           C  
ATOM   3496  CD2 HIE   226      83.961  54.434  71.303  1.00  0.00           C  
ATOM   3497  ND1 HIE   226      82.610  53.953  69.504  1.00  0.00           N  
ATOM   3498  CE1 HIE   226      82.490  55.219  69.824  1.00  0.00           C  
ATOM   3499  NE2 HIE   226      83.312  55.550  70.828  1.00  0.00           N  
ATOM   3500  H   HIE   226      84.781  49.655  70.450  1.00  0.00           H  
ATOM   3501  HA  HIE   226      82.635  51.114  71.771  1.00  0.00           H  
ATOM   3502  HB2 HIE   226      84.819  51.990  71.318  1.00  0.00           H  
ATOM   3503  HB3 HIE   226      84.672  51.867  69.564  1.00  0.00           H  
ATOM   3504  HD2 HIE   226      84.641  54.247  72.121  1.00  0.00           H  
ATOM   3505  HE1 HIE   226      81.883  55.976  69.350  1.00  0.00           H  
ATOM   3506  HE2 HIE   226      83.458  56.494  71.156  1.00  0.00           H  
ATOM   3507  N   ILE   227      80.740  51.314  70.157  1.00  0.00           N  
ATOM   3508  CA  ILE   227      79.646  51.164  69.195  1.00  0.00           C  
ATOM   3509  C   ILE   227      78.849  52.440  68.916  1.00  0.00           C  
ATOM   3510  O   ILE   227      78.177  52.514  67.839  1.00  0.00           O  
ATOM   3511  CB  ILE   227      78.773  49.967  69.638  1.00  0.00           C  
ATOM   3512  CG1 ILE   227      78.079  50.238  70.981  1.00  0.00           C  
ATOM   3513  CG2 ILE   227      79.440  48.670  69.615  1.00  0.00           C  
ATOM   3514  CD1 ILE   227      76.662  49.710  71.169  1.00  0.00           C  
ATOM   3515  H   ILE   227      80.508  51.664  71.076  1.00  0.00           H  
ATOM   3516  HA  ILE   227      80.046  50.954  68.203  1.00  0.00           H  
ATOM   3517  HB  ILE   227      78.033  49.955  68.838  1.00  0.00           H  
ATOM   3518 HG12 ILE   227      78.567  49.722  71.808  1.00  0.00           H  
ATOM   3519 HG13 ILE   227      78.076  51.252  71.381  1.00  0.00           H  
ATOM   3520 HG21 ILE   227      79.905  48.545  68.638  1.00  0.00           H  
ATOM   3521 HG22 ILE   227      80.188  48.755  70.403  1.00  0.00           H  
ATOM   3522 HG23 ILE   227      78.777  47.867  69.937  1.00  0.00           H  
ATOM   3523 HD11 ILE   227      76.547  48.630  71.255  1.00  0.00           H  
ATOM   3524 HD12 ILE   227      76.165  50.112  72.052  1.00  0.00           H  
ATOM   3525 HD13 ILE   227      75.968  49.896  70.350  1.00  0.00           H  
ATOM   3526  N   LEU   228      78.899  53.493  69.734  1.00  0.00           N  
ATOM   3527  CA  LEU   228      78.241  54.790  69.516  1.00  0.00           C  
ATOM   3528  C   LEU   228      79.081  55.909  69.959  1.00  0.00           C  
ATOM   3529  O   LEU   228      79.618  55.921  71.056  1.00  0.00           O  
ATOM   3530  CB  LEU   228      76.866  54.850  70.258  1.00  0.00           C  
ATOM   3531  CG  LEU   228      75.831  53.776  70.100  1.00  0.00           C  
ATOM   3532  CD1 LEU   228      74.756  53.880  71.167  1.00  0.00           C  
ATOM   3533  CD2 LEU   228      75.219  53.921  68.748  1.00  0.00           C  
ATOM   3534  H   LEU   228      79.411  53.529  70.604  1.00  0.00           H  
ATOM   3535  HA  LEU   228      78.049  54.899  68.449  1.00  0.00           H  
ATOM   3536  HB2 LEU   228      77.066  54.793  71.328  1.00  0.00           H  
ATOM   3537  HB3 LEU   228      76.427  55.830  70.074  1.00  0.00           H  
ATOM   3538  HG  LEU   228      76.226  52.760  70.104  1.00  0.00           H  
ATOM   3539 HD11 LEU   228      74.247  54.844  71.176  1.00  0.00           H  
ATOM   3540 HD12 LEU   228      74.035  53.068  71.082  1.00  0.00           H  
ATOM   3541 HD13 LEU   228      75.123  53.705  72.178  1.00  0.00           H  
ATOM   3542 HD21 LEU   228      75.894  53.706  67.920  1.00  0.00           H  
ATOM   3543 HD22 LEU   228      74.407  53.194  68.775  1.00  0.00           H  
ATOM   3544 HD23 LEU   228      74.776  54.903  68.585  1.00  0.00           H  
ATOM   3545  N   GLY   229      79.043  56.946  69.127  1.00  0.00           N  
ATOM   3546  CA  GLY   229      79.649  58.208  69.441  1.00  0.00           C  
ATOM   3547  C   GLY   229      79.709  59.274  68.285  1.00  0.00           C  
ATOM   3548  O   GLY   229      78.735  59.294  67.469  1.00  0.00           O  
ATOM   3549  H   GLY   229      78.473  56.795  68.307  1.00  0.00           H  
ATOM   3550  HA2 GLY   229      79.193  58.666  70.319  1.00  0.00           H  
ATOM   3551  HA3 GLY   229      80.663  58.106  69.828  1.00  0.00           H  
ATOM   3552  N   ARG   230      80.829  60.010  68.157  1.00  0.00           N  
ATOM   3553  CA  ARG   230      81.045  60.887  66.971  1.00  0.00           C  
ATOM   3554  C   ARG   230      81.139  60.079  65.661  1.00  0.00           C  
ATOM   3555  O   ARG   230      81.646  58.934  65.675  1.00  0.00           O  
ATOM   3556  CB  ARG   230      82.323  61.678  67.168  1.00  0.00           C  
ATOM   3557  CG  ARG   230      82.332  62.502  68.448  1.00  0.00           C  
ATOM   3558  CD  ARG   230      83.241  63.767  68.318  1.00  0.00           C  
ATOM   3559  NE  ARG   230      83.660  64.365  69.608  1.00  0.00           N  
ATOM   3560  CZ  ARG   230      84.575  63.937  70.442  1.00  0.00           C  
ATOM   3561  NH1 ARG   230      85.229  62.888  70.302  1.00  0.00           N1+
ATOM   3562  NH2 ARG   230      84.817  64.622  71.479  1.00  0.00           N  
ATOM   3563  H   ARG   230      81.626  59.841  68.754  1.00  0.00           H  
ATOM   3564  HA  ARG   230      80.146  61.497  66.880  1.00  0.00           H  
ATOM   3565  HB2 ARG   230      83.258  61.121  67.121  1.00  0.00           H  
ATOM   3566  HB3 ARG   230      82.424  62.360  66.324  1.00  0.00           H  
ATOM   3567  HG2 ARG   230      81.335  62.923  68.578  1.00  0.00           H  
ATOM   3568  HG3 ARG   230      82.450  61.945  69.378  1.00  0.00           H  
ATOM   3569  HD2 ARG   230      84.052  63.592  67.612  1.00  0.00           H  
ATOM   3570  HD3 ARG   230      82.693  64.632  67.944  1.00  0.00           H  
ATOM   3571  HE  ARG   230      83.201  65.234  69.841  1.00  0.00           H  
ATOM   3572 HH11 ARG   230      84.952  62.169  69.649  1.00  0.00           H  
ATOM   3573 HH12 ARG   230      85.844  62.737  71.088  1.00  0.00           H  
ATOM   3574 HH21 ARG   230      84.409  65.545  71.534  1.00  0.00           H  
ATOM   3575 HH22 ARG   230      85.579  64.398  72.103  1.00  0.00           H  
ATOM   3576  N   ARG   231      80.618  60.651  64.565  1.00  0.00           N  
ATOM   3577  CA  ARG   231      80.286  60.049  63.270  1.00  0.00           C  
ATOM   3578  C   ARG   231      79.702  58.578  63.256  1.00  0.00           C  
ATOM   3579  O   ARG   231      79.708  58.028  62.165  1.00  0.00           O  
ATOM   3580  CB  ARG   231      81.403  60.488  62.198  1.00  0.00           C  
ATOM   3581  CG  ARG   231      82.840  60.067  62.371  1.00  0.00           C  
ATOM   3582  CD  ARG   231      83.104  58.530  62.649  1.00  0.00           C  
ATOM   3583  NE  ARG   231      84.567  58.261  63.054  1.00  0.00           N  
ATOM   3584  CZ  ARG   231      85.107  58.272  64.241  1.00  0.00           C  
ATOM   3585  NH1 ARG   231      84.374  58.665  65.224  1.00  0.00           N1+
ATOM   3586  NH2 ARG   231      86.280  57.943  64.498  1.00  0.00           N  
ATOM   3587  H   ARG   231      80.508  61.647  64.696  1.00  0.00           H  
ATOM   3588  HA  ARG   231      79.342  60.538  63.030  1.00  0.00           H  
ATOM   3589  HB2 ARG   231      81.083  60.092  61.235  1.00  0.00           H  
ATOM   3590  HB3 ARG   231      81.368  61.576  62.134  1.00  0.00           H  
ATOM   3591  HG2 ARG   231      83.299  60.131  61.384  1.00  0.00           H  
ATOM   3592  HG3 ARG   231      83.244  60.656  63.194  1.00  0.00           H  
ATOM   3593  HD2 ARG   231      82.498  58.112  63.453  1.00  0.00           H  
ATOM   3594  HD3 ARG   231      82.886  57.933  61.763  1.00  0.00           H  
ATOM   3595  HE  ARG   231      85.201  57.938  62.339  1.00  0.00           H  
ATOM   3596 HH11 ARG   231      83.423  58.997  65.148  1.00  0.00           H  
ATOM   3597 HH12 ARG   231      84.807  58.842  66.119  1.00  0.00           H  
ATOM   3598 HH21 ARG   231      86.896  57.650  63.753  1.00  0.00           H  
ATOM   3599 HH22 ARG   231      86.668  57.955  65.430  1.00  0.00           H  
ATOM   3600  N   LYS   232      79.172  58.000  64.369  1.00  0.00           N  
ATOM   3601  CA  LYS   232      78.536  56.725  64.508  1.00  0.00           C  
ATOM   3602  C   LYS   232      77.335  56.949  65.463  1.00  0.00           C  
ATOM   3603  O   LYS   232      77.277  56.400  66.583  1.00  0.00           O  
ATOM   3604  CB  LYS   232      79.536  55.641  64.954  1.00  0.00           C  
ATOM   3605  CG  LYS   232      78.861  54.260  64.803  1.00  0.00           C  
ATOM   3606  CD  LYS   232      79.902  53.079  64.687  1.00  0.00           C  
ATOM   3607  CE  LYS   232      79.260  51.673  64.361  1.00  0.00           C  
ATOM   3608  NZ  LYS   232      78.188  51.185  65.359  1.00  0.00           N1+
ATOM   3609  H   LYS   232      79.323  58.488  65.240  1.00  0.00           H  
ATOM   3610  HA  LYS   232      78.224  56.478  63.493  1.00  0.00           H  
ATOM   3611  HB2 LYS   232      80.446  55.726  64.360  1.00  0.00           H  
ATOM   3612  HB3 LYS   232      79.714  55.725  66.026  1.00  0.00           H  
ATOM   3613  HG2 LYS   232      78.343  53.975  65.719  1.00  0.00           H  
ATOM   3614  HG3 LYS   232      78.259  54.423  63.909  1.00  0.00           H  
ATOM   3615  HD2 LYS   232      80.768  53.398  64.107  1.00  0.00           H  
ATOM   3616  HD3 LYS   232      80.302  53.033  65.700  1.00  0.00           H  
ATOM   3617  HE2 LYS   232      78.746  51.771  63.405  1.00  0.00           H  
ATOM   3618  HE3 LYS   232      80.085  50.964  64.292  1.00  0.00           H  
ATOM   3619  HZ1 LYS   232      77.272  51.590  65.225  1.00  0.00           H  
ATOM   3620  HZ2 LYS   232      78.089  50.184  65.264  1.00  0.00           H  
ATOM   3621  HZ3 LYS   232      78.319  51.524  66.301  1.00  0.00           H  
ATOM   3622  N   LEU   233      76.267  57.740  65.171  1.00  0.00           N  
ATOM   3623  CA  LEU   233      75.011  57.816  65.942  1.00  0.00           C  
ATOM   3624  C   LEU   233      74.276  56.449  66.153  1.00  0.00           C  
ATOM   3625  O   LEU   233      73.418  56.506  67.027  1.00  0.00           O  
ATOM   3626  CB  LEU   233      74.159  58.953  65.439  1.00  0.00           C  
ATOM   3627  CG  LEU   233      74.860  60.341  65.468  1.00  0.00           C  
ATOM   3628  CD1 LEU   233      73.972  61.374  64.776  1.00  0.00           C  
ATOM   3629  CD2 LEU   233      75.243  60.736  66.880  1.00  0.00           C  
ATOM   3630  H   LEU   233      76.168  58.028  64.208  1.00  0.00           H  
ATOM   3631  HA  LEU   233      75.213  58.059  66.985  1.00  0.00           H  
ATOM   3632  HB2 LEU   233      73.929  58.660  64.414  1.00  0.00           H  
ATOM   3633  HB3 LEU   233      73.239  58.989  66.021  1.00  0.00           H  
ATOM   3634  HG  LEU   233      75.748  60.257  64.840  1.00  0.00           H  
ATOM   3635 HD11 LEU   233      73.060  61.398  65.372  1.00  0.00           H  
ATOM   3636 HD12 LEU   233      74.516  62.302  64.598  1.00  0.00           H  
ATOM   3637 HD13 LEU   233      73.677  60.978  63.805  1.00  0.00           H  
ATOM   3638 HD21 LEU   233      74.310  60.738  67.444  1.00  0.00           H  
ATOM   3639 HD22 LEU   233      75.935  60.065  67.388  1.00  0.00           H  
ATOM   3640 HD23 LEU   233      75.855  61.638  66.848  1.00  0.00           H  
ATOM   3641  N   TYR   234      74.486  55.387  65.344  1.00  0.00           N  
ATOM   3642  CA  TYR   234      73.642  54.178  65.260  1.00  0.00           C  
ATOM   3643  C   TYR   234      74.491  52.842  65.464  1.00  0.00           C  
ATOM   3644  O   TYR   234      75.626  52.713  64.943  1.00  0.00           O  
ATOM   3645  CB  TYR   234      72.778  54.211  63.970  1.00  0.00           C  
ATOM   3646  CG  TYR   234      73.262  53.793  62.685  1.00  0.00           C  
ATOM   3647  CD1 TYR   234      73.202  52.471  62.301  1.00  0.00           C  
ATOM   3648  CD2 TYR   234      73.785  54.785  61.768  1.00  0.00           C  
ATOM   3649  CE1 TYR   234      73.566  52.035  60.995  1.00  0.00           C  
ATOM   3650  CE2 TYR   234      74.068  54.325  60.504  1.00  0.00           C  
ATOM   3651  CZ  TYR   234      73.991  53.058  60.147  1.00  0.00           C  
ATOM   3652  OH  TYR   234      74.378  52.765  58.906  1.00  0.00           O  
ATOM   3653  H   TYR   234      75.263  55.521  64.713  1.00  0.00           H  
ATOM   3654  HA  TYR   234      72.966  54.123  66.113  1.00  0.00           H  
ATOM   3655  HB2 TYR   234      71.840  53.712  64.217  1.00  0.00           H  
ATOM   3656  HB3 TYR   234      72.493  55.261  63.918  1.00  0.00           H  
ATOM   3657  HD1 TYR   234      72.788  51.757  62.996  1.00  0.00           H  
ATOM   3658  HD2 TYR   234      73.786  55.837  62.014  1.00  0.00           H  
ATOM   3659  HE1 TYR   234      73.557  51.006  60.665  1.00  0.00           H  
ATOM   3660  HE2 TYR   234      74.409  54.991  59.725  1.00  0.00           H  
ATOM   3661  HH  TYR   234      74.389  51.806  58.868  1.00  0.00           H  
ATOM   3662  N   HIE   235      73.789  51.934  66.112  1.00  0.00           N  
ATOM   3663  CA  HIE   235      74.265  50.506  66.170  1.00  0.00           C  
ATOM   3664  C   HIE   235      73.157  49.385  65.894  1.00  0.00           C  
ATOM   3665  O   HIE   235      72.243  49.259  66.724  1.00  0.00           O  
ATOM   3666  CB  HIE   235      75.020  50.340  67.449  1.00  0.00           C  
ATOM   3667  CG  HIE   235      75.804  49.059  67.408  1.00  0.00           C  
ATOM   3668  CD2 HIE   235      75.548  47.947  68.163  1.00  0.00           C  
ATOM   3669  ND1 HIE   235      76.870  48.821  66.533  1.00  0.00           N  
ATOM   3670  CE1 HIE   235      77.239  47.542  66.785  1.00  0.00           C  
ATOM   3671  NE2 HIE   235      76.539  47.087  67.822  1.00  0.00           N  
ATOM   3672  H   HIE   235      72.923  52.127  66.594  1.00  0.00           H  
ATOM   3673  HA  HIE   235      75.049  50.300  65.441  1.00  0.00           H  
ATOM   3674  HB2 HIE   235      75.700  51.188  67.528  1.00  0.00           H  
ATOM   3675  HB3 HIE   235      74.284  50.315  68.253  1.00  0.00           H  
ATOM   3676  HD2 HIE   235      74.915  47.907  69.037  1.00  0.00           H  
ATOM   3677  HE1 HIE   235      77.969  46.993  66.209  1.00  0.00           H  
ATOM   3678  HE2 HIE   235      76.722  46.200  68.270  1.00  0.00           H  
ATOM   3679  N   VAL   236      73.356  48.543  64.863  1.00  0.00           N  
ATOM   3680  CA  VAL   236      72.467  47.385  64.692  1.00  0.00           C  
ATOM   3681  C   VAL   236      72.795  46.272  65.755  1.00  0.00           C  
ATOM   3682  O   VAL   236      73.948  45.877  65.917  1.00  0.00           O  
ATOM   3683  CB  VAL   236      72.500  46.856  63.257  1.00  0.00           C  
ATOM   3684  CG1 VAL   236      71.494  45.723  63.079  1.00  0.00           C  
ATOM   3685  CG2 VAL   236      72.087  47.818  62.120  1.00  0.00           C  
ATOM   3686  H   VAL   236      74.193  48.555  64.298  1.00  0.00           H  
ATOM   3687  HA  VAL   236      71.470  47.806  64.820  1.00  0.00           H  
ATOM   3688  HB  VAL   236      73.471  46.417  63.026  1.00  0.00           H  
ATOM   3689 HG11 VAL   236      71.456  45.324  62.066  1.00  0.00           H  
ATOM   3690 HG12 VAL   236      71.606  44.861  63.736  1.00  0.00           H  
ATOM   3691 HG13 VAL   236      70.522  46.149  63.329  1.00  0.00           H  
ATOM   3692 HG21 VAL   236      72.751  48.677  62.024  1.00  0.00           H  
ATOM   3693 HG22 VAL   236      72.216  47.331  61.153  1.00  0.00           H  
ATOM   3694 HG23 VAL   236      71.057  48.168  62.185  1.00  0.00           H  
ATOM   3695  N   VAL   237      71.749  45.761  66.415  1.00  0.00           N  
ATOM   3696  CA  VAL   237      72.022  44.750  67.473  1.00  0.00           C  
ATOM   3697  C   VAL   237      71.880  43.390  66.869  1.00  0.00           C  
ATOM   3698  O   VAL   237      70.941  43.066  66.184  1.00  0.00           O  
ATOM   3699  CB  VAL   237      70.932  44.848  68.540  1.00  0.00           C  
ATOM   3700  CG1 VAL   237      70.974  43.778  69.684  1.00  0.00           C  
ATOM   3701  CG2 VAL   237      70.941  46.230  69.141  1.00  0.00           C  
ATOM   3702  H   VAL   237      70.780  46.024  66.305  1.00  0.00           H  
ATOM   3703  HA  VAL   237      73.028  44.776  67.893  1.00  0.00           H  
ATOM   3704  HB  VAL   237      69.947  44.725  68.089  1.00  0.00           H  
ATOM   3705 HG11 VAL   237      70.124  43.901  70.355  1.00  0.00           H  
ATOM   3706 HG12 VAL   237      71.097  42.739  69.379  1.00  0.00           H  
ATOM   3707 HG13 VAL   237      71.823  44.069  70.303  1.00  0.00           H  
ATOM   3708 HG21 VAL   237      70.242  46.358  69.968  1.00  0.00           H  
ATOM   3709 HG22 VAL   237      71.992  46.449  69.333  1.00  0.00           H  
ATOM   3710 HG23 VAL   237      70.704  47.001  68.408  1.00  0.00           H  
ATOM   3711  N   LYS   238      72.808  42.481  67.234  1.00  0.00           N  
ATOM   3712  CA  LYS   238      72.942  41.120  66.659  1.00  0.00           C  
ATOM   3713  C   LYS   238      72.254  40.045  67.581  1.00  0.00           C  
ATOM   3714  O   LYS   238      72.647  38.897  67.735  1.00  0.00           O  
ATOM   3715  CB  LYS   238      74.450  40.787  66.448  1.00  0.00           C  
ATOM   3716  CG  LYS   238      75.160  41.714  65.492  1.00  0.00           C  
ATOM   3717  CD  LYS   238      74.708  41.566  64.066  1.00  0.00           C  
ATOM   3718  CE  LYS   238      73.442  42.274  63.623  1.00  0.00           C  
ATOM   3719  NZ  LYS   238      73.196  41.891  62.216  1.00  0.00           N1+
ATOM   3720  H   LYS   238      73.577  42.745  67.833  1.00  0.00           H  
ATOM   3721  HA  LYS   238      72.418  41.009  65.710  1.00  0.00           H  
ATOM   3722  HB2 LYS   238      74.898  40.771  67.442  1.00  0.00           H  
ATOM   3723  HB3 LYS   238      74.693  39.758  66.183  1.00  0.00           H  
ATOM   3724  HG2 LYS   238      75.036  42.744  65.828  1.00  0.00           H  
ATOM   3725  HG3 LYS   238      76.229  41.520  65.578  1.00  0.00           H  
ATOM   3726  HD2 LYS   238      75.537  41.950  63.472  1.00  0.00           H  
ATOM   3727  HD3 LYS   238      74.618  40.503  63.845  1.00  0.00           H  
ATOM   3728  HE2 LYS   238      72.575  42.051  64.244  1.00  0.00           H  
ATOM   3729  HE3 LYS   238      73.722  43.326  63.569  1.00  0.00           H  
ATOM   3730  HZ1 LYS   238      73.216  40.882  62.165  1.00  0.00           H  
ATOM   3731  HZ2 LYS   238      72.363  42.327  61.845  1.00  0.00           H  
ATOM   3732  HZ3 LYS   238      73.947  42.122  61.582  1.00  0.00           H  
ATOM   3733  N   TYR   239      71.131  40.357  68.251  1.00  0.00           N  
ATOM   3734  CA  TYR   239      70.240  39.378  68.863  1.00  0.00           C  
ATOM   3735  C   TYR   239      69.349  38.800  67.716  1.00  0.00           C  
ATOM   3736  O   TYR   239      68.869  39.577  66.856  1.00  0.00           O  
ATOM   3737  CB  TYR   239      69.461  39.944  70.052  1.00  0.00           C  
ATOM   3738  CG  TYR   239      68.230  39.296  70.611  1.00  0.00           C  
ATOM   3739  CD1 TYR   239      68.346  38.254  71.561  1.00  0.00           C  
ATOM   3740  CD2 TYR   239      67.000  39.913  70.489  1.00  0.00           C  
ATOM   3741  CE1 TYR   239      67.221  37.753  72.243  1.00  0.00           C  
ATOM   3742  CE2 TYR   239      65.817  39.440  71.135  1.00  0.00           C  
ATOM   3743  CZ  TYR   239      65.966  38.360  71.959  1.00  0.00           C  
ATOM   3744  OH  TYR   239      64.822  37.893  72.506  1.00  0.00           O  
ATOM   3745  H   TYR   239      70.748  41.290  68.200  1.00  0.00           H  
ATOM   3746  HA  TYR   239      70.820  38.540  69.251  1.00  0.00           H  
ATOM   3747  HB2 TYR   239      70.202  40.097  70.836  1.00  0.00           H  
ATOM   3748  HB3 TYR   239      69.109  40.961  69.883  1.00  0.00           H  
ATOM   3749  HD1 TYR   239      69.314  37.821  71.765  1.00  0.00           H  
ATOM   3750  HD2 TYR   239      66.900  40.845  69.953  1.00  0.00           H  
ATOM   3751  HE1 TYR   239      67.319  36.990  73.000  1.00  0.00           H  
ATOM   3752  HE2 TYR   239      64.813  39.833  71.072  1.00  0.00           H  
ATOM   3753  HH  TYR   239      65.047  37.184  73.112  1.00  0.00           H  
ATOM   3754  N   THR   240      68.894  37.510  67.791  1.00  0.00           N  
ATOM   3755  CA  THR   240      67.965  36.852  66.747  1.00  0.00           C  
ATOM   3756  C   THR   240      66.979  35.887  67.466  1.00  0.00           C  
ATOM   3757  O   THR   240      66.207  35.279  66.756  1.00  0.00           O  
ATOM   3758  CB  THR   240      68.795  36.096  65.764  1.00  0.00           C  
ATOM   3759  CG2 THR   240      69.429  37.035  64.733  1.00  0.00           C  
ATOM   3760  OG1 THR   240      69.828  35.344  66.275  1.00  0.00           O  
ATOM   3761  H   THR   240      69.209  36.904  68.536  1.00  0.00           H  
ATOM   3762  HA  THR   240      67.546  37.656  66.143  1.00  0.00           H  
ATOM   3763  HB  THR   240      68.224  35.396  65.153  1.00  0.00           H  
ATOM   3764  HG1 THR   240      70.660  35.729  65.991  1.00  0.00           H  
ATOM   3765 HG21 THR   240      68.624  37.562  64.220  1.00  0.00           H  
ATOM   3766 HG22 THR   240      70.074  37.774  65.209  1.00  0.00           H  
ATOM   3767 HG23 THR   240      69.992  36.471  63.990  1.00  0.00           H  
ATOM   3768  N   GLY   241      66.952  35.836  68.812  1.00  0.00           N  
ATOM   3769  CA  GLY   241      65.934  35.203  69.680  1.00  0.00           C  
ATOM   3770  C   GLY   241      66.484  34.586  70.988  1.00  0.00           C  
ATOM   3771  O   GLY   241      67.693  34.545  71.195  1.00  0.00           O  
ATOM   3772  H   GLY   241      67.671  36.360  69.289  1.00  0.00           H  
ATOM   3773  HA2 GLY   241      65.232  36.001  69.923  1.00  0.00           H  
ATOM   3774  HA3 GLY   241      65.412  34.375  69.201  1.00  0.00           H  
ATOM   3775  N   GLY   242      65.648  34.272  71.904  1.00  0.00           N  
ATOM   3776  CA  GLY   242      65.939  33.759  73.291  1.00  0.00           C  
ATOM   3777  C   GLY   242      65.724  34.735  74.426  1.00  0.00           C  
ATOM   3778  O   GLY   242      65.079  35.791  74.326  1.00  0.00           O  
ATOM   3779  H   GLY   242      64.676  34.383  71.655  1.00  0.00           H  
ATOM   3780  HA2 GLY   242      65.338  32.894  73.573  1.00  0.00           H  
ATOM   3781  HA3 GLY   242      66.960  33.377  73.298  1.00  0.00           H  
ATOM   3782  N   SER   243      66.262  34.311  75.538  1.00  0.00           N  
ATOM   3783  CA  SER   243      66.638  35.121  76.668  1.00  0.00           C  
ATOM   3784  C   SER   243      67.982  35.823  76.564  1.00  0.00           C  
ATOM   3785  O   SER   243      68.971  35.138  76.365  1.00  0.00           O  
ATOM   3786  CB  SER   243      66.553  34.445  78.055  1.00  0.00           C  
ATOM   3787  OG  SER   243      66.409  35.374  79.073  1.00  0.00           O  
ATOM   3788  H   SER   243      66.613  33.364  75.520  1.00  0.00           H  
ATOM   3789  HA  SER   243      65.871  35.896  76.694  1.00  0.00           H  
ATOM   3790  HB2 SER   243      65.719  33.751  78.159  1.00  0.00           H  
ATOM   3791  HB3 SER   243      67.388  33.785  78.290  1.00  0.00           H  
ATOM   3792  HG  SER   243      67.188  35.932  79.126  1.00  0.00           H  
ATOM   3793  N   ALA   244      68.050  37.135  76.639  1.00  0.00           N  
ATOM   3794  CA  ALA   244      69.250  37.960  76.389  1.00  0.00           C  
ATOM   3795  C   ALA   244      69.435  39.251  77.173  1.00  0.00           C  
ATOM   3796  O   ALA   244      68.559  40.108  77.291  1.00  0.00           O  
ATOM   3797  CB  ALA   244      69.487  38.192  74.959  1.00  0.00           C  
ATOM   3798  H   ALA   244      67.230  37.718  76.737  1.00  0.00           H  
ATOM   3799  HA  ALA   244      70.017  37.325  76.831  1.00  0.00           H  
ATOM   3800  HB1 ALA   244      68.618  38.762  74.631  1.00  0.00           H  
ATOM   3801  HB2 ALA   244      70.388  38.783  74.793  1.00  0.00           H  
ATOM   3802  HB3 ALA   244      69.422  37.261  74.396  1.00  0.00           H  
ATOM   3803  N   GLU   245      70.708  39.508  77.579  1.00  0.00           N  
ATOM   3804  CA  GLU   245      71.137  40.603  78.445  1.00  0.00           C  
ATOM   3805  C   GLU   245      72.583  41.120  78.186  1.00  0.00           C  
ATOM   3806  O   GLU   245      73.650  40.407  78.341  1.00  0.00           O  
ATOM   3807  CB  GLU   245      70.858  40.147  79.873  1.00  0.00           C  
ATOM   3808  CG  GLU   245      71.215  41.260  80.929  1.00  0.00           C  
ATOM   3809  CD  GLU   245      70.911  40.852  82.371  1.00  0.00           C  
ATOM   3810  OE1 GLU   245      71.560  39.897  82.904  1.00  0.00           O  
ATOM   3811  OE2 GLU   245      69.991  41.406  82.984  1.00  0.00           O1-
ATOM   3812  H   GLU   245      71.466  38.911  77.281  1.00  0.00           H  
ATOM   3813  HA  GLU   245      70.517  41.490  78.317  1.00  0.00           H  
ATOM   3814  HB2 GLU   245      69.831  39.831  80.053  1.00  0.00           H  
ATOM   3815  HB3 GLU   245      71.522  39.306  80.072  1.00  0.00           H  
ATOM   3816  HG2 GLU   245      72.291  41.415  80.851  1.00  0.00           H  
ATOM   3817  HG3 GLU   245      70.724  42.211  80.719  1.00  0.00           H  
ATOM   3818  N   LEU   246      72.598  42.412  77.703  1.00  0.00           N  
ATOM   3819  CA  LEU   246      73.772  43.087  77.174  1.00  0.00           C  
ATOM   3820  C   LEU   246      74.418  44.138  78.106  1.00  0.00           C  
ATOM   3821  O   LEU   246      73.747  44.974  78.684  1.00  0.00           O  
ATOM   3822  CB  LEU   246      73.371  43.679  75.818  1.00  0.00           C  
ATOM   3823  CG  LEU   246      73.270  42.774  74.613  1.00  0.00           C  
ATOM   3824  CD1 LEU   246      71.982  42.139  74.693  1.00  0.00           C  
ATOM   3825  CD2 LEU   246      73.423  43.588  73.327  1.00  0.00           C  
ATOM   3826  H   LEU   246      71.759  42.974  77.710  1.00  0.00           H  
ATOM   3827  HA  LEU   246      74.558  42.352  77.003  1.00  0.00           H  
ATOM   3828  HB2 LEU   246      72.448  44.251  75.905  1.00  0.00           H  
ATOM   3829  HB3 LEU   246      74.127  44.442  75.633  1.00  0.00           H  
ATOM   3830  HG  LEU   246      74.008  41.972  74.581  1.00  0.00           H  
ATOM   3831 HD11 LEU   246      71.744  41.789  73.688  1.00  0.00           H  
ATOM   3832 HD12 LEU   246      72.014  41.332  75.424  1.00  0.00           H  
ATOM   3833 HD13 LEU   246      71.202  42.775  75.113  1.00  0.00           H  
ATOM   3834 HD21 LEU   246      73.375  43.008  72.405  1.00  0.00           H  
ATOM   3835 HD22 LEU   246      72.515  44.170  73.172  1.00  0.00           H  
ATOM   3836 HD23 LEU   246      74.423  44.022  73.332  1.00  0.00           H  
ATOM   3837  N   LEU   247      75.738  44.181  78.153  1.00  0.00           N  
ATOM   3838  CA  LEU   247      76.475  44.950  79.142  1.00  0.00           C  
ATOM   3839  C   LEU   247      77.172  46.000  78.443  1.00  0.00           C  
ATOM   3840  O   LEU   247      77.939  45.718  77.451  1.00  0.00           O  
ATOM   3841  CB  LEU   247      77.495  44.064  80.016  1.00  0.00           C  
ATOM   3842  CG  LEU   247      76.951  42.932  80.783  1.00  0.00           C  
ATOM   3843  CD1 LEU   247      78.014  42.311  81.653  1.00  0.00           C  
ATOM   3844  CD2 LEU   247      75.692  43.373  81.571  1.00  0.00           C  
ATOM   3845  H   LEU   247      76.298  43.461  77.719  1.00  0.00           H  
ATOM   3846  HA  LEU   247      75.796  45.516  79.779  1.00  0.00           H  
ATOM   3847  HB2 LEU   247      78.118  43.706  79.196  1.00  0.00           H  
ATOM   3848  HB3 LEU   247      77.987  44.769  80.686  1.00  0.00           H  
ATOM   3849  HG  LEU   247      76.788  42.089  80.112  1.00  0.00           H  
ATOM   3850 HD11 LEU   247      78.944  41.968  81.199  1.00  0.00           H  
ATOM   3851 HD12 LEU   247      78.415  43.037  82.361  1.00  0.00           H  
ATOM   3852 HD13 LEU   247      77.605  41.522  82.284  1.00  0.00           H  
ATOM   3853 HD21 LEU   247      75.561  42.774  82.473  1.00  0.00           H  
ATOM   3854 HD22 LEU   247      76.000  44.388  81.821  1.00  0.00           H  
ATOM   3855 HD23 LEU   247      74.792  43.278  80.963  1.00  0.00           H  
ATOM   3856  N   PHE   248      76.987  47.238  78.829  1.00  0.00           N  
ATOM   3857  CA  PHE   248      77.795  48.296  78.340  1.00  0.00           C  
ATOM   3858  C   PHE   248      78.353  49.265  79.445  1.00  0.00           C  
ATOM   3859  O   PHE   248      77.858  49.215  80.583  1.00  0.00           O  
ATOM   3860  CB  PHE   248      76.889  49.179  77.427  1.00  0.00           C  
ATOM   3861  CG  PHE   248      76.077  48.364  76.341  1.00  0.00           C  
ATOM   3862  CD1 PHE   248      74.829  47.915  76.736  1.00  0.00           C  
ATOM   3863  CD2 PHE   248      76.550  48.160  75.023  1.00  0.00           C  
ATOM   3864  CE1 PHE   248      74.013  47.264  75.813  1.00  0.00           C  
ATOM   3865  CE2 PHE   248      75.698  47.591  74.087  1.00  0.00           C  
ATOM   3866  CZ  PHE   248      74.466  47.149  74.468  1.00  0.00           C  
ATOM   3867  H   PHE   248      76.271  47.469  79.503  1.00  0.00           H  
ATOM   3868  HA  PHE   248      78.620  47.892  77.753  1.00  0.00           H  
ATOM   3869  HB2 PHE   248      76.198  49.732  78.064  1.00  0.00           H  
ATOM   3870  HB3 PHE   248      77.577  49.874  76.946  1.00  0.00           H  
ATOM   3871  HD1 PHE   248      74.477  48.075  77.745  1.00  0.00           H  
ATOM   3872  HD2 PHE   248      77.517  48.469  74.653  1.00  0.00           H  
ATOM   3873  HE1 PHE   248      73.097  46.862  76.221  1.00  0.00           H  
ATOM   3874  HE2 PHE   248      76.064  47.523  73.073  1.00  0.00           H  
ATOM   3875  HZ  PHE   248      73.887  46.492  73.836  1.00  0.00           H  
ATOM   3876  N   PHE   249      79.333  50.096  79.212  1.00  0.00           N  
ATOM   3877  CA  PHE   249      79.710  51.226  79.981  1.00  0.00           C  
ATOM   3878  C   PHE   249      79.659  52.480  79.126  1.00  0.00           C  
ATOM   3879  O   PHE   249      79.620  52.375  77.891  1.00  0.00           O  
ATOM   3880  CB  PHE   249      81.148  51.029  80.468  1.00  0.00           C  
ATOM   3881  CG  PHE   249      81.239  49.961  81.556  1.00  0.00           C  
ATOM   3882  CD1 PHE   249      81.368  50.343  82.921  1.00  0.00           C  
ATOM   3883  CD2 PHE   249      81.084  48.548  81.328  1.00  0.00           C  
ATOM   3884  CE1 PHE   249      81.518  49.339  83.960  1.00  0.00           C  
ATOM   3885  CE2 PHE   249      81.133  47.598  82.286  1.00  0.00           C  
ATOM   3886  CZ  PHE   249      81.443  47.993  83.615  1.00  0.00           C  
ATOM   3887  H   PHE   249      79.744  50.216  78.298  1.00  0.00           H  
ATOM   3888  HA  PHE   249      79.157  51.384  80.907  1.00  0.00           H  
ATOM   3889  HB2 PHE   249      81.730  50.614  79.646  1.00  0.00           H  
ATOM   3890  HB3 PHE   249      81.544  51.968  80.855  1.00  0.00           H  
ATOM   3891  HD1 PHE   249      81.535  51.370  83.211  1.00  0.00           H  
ATOM   3892  HD2 PHE   249      80.950  48.286  80.289  1.00  0.00           H  
ATOM   3893  HE1 PHE   249      81.840  49.571  84.965  1.00  0.00           H  
ATOM   3894  HE2 PHE   249      81.089  46.567  81.967  1.00  0.00           H  
ATOM   3895  HZ  PHE   249      81.508  47.313  84.451  1.00  0.00           H  
ATOM   3896  N   VAL   250      79.479  53.643  79.820  1.00  0.00           N  
ATOM   3897  CA  VAL   250      79.343  54.985  79.248  1.00  0.00           C  
ATOM   3898  C   VAL   250      80.435  55.914  79.739  1.00  0.00           C  
ATOM   3899  O   VAL   250      80.530  56.146  80.934  1.00  0.00           O  
ATOM   3900  CB  VAL   250      77.958  55.540  79.434  1.00  0.00           C  
ATOM   3901  CG1 VAL   250      77.725  56.800  78.496  1.00  0.00           C  
ATOM   3902  CG2 VAL   250      76.875  54.540  79.120  1.00  0.00           C  
ATOM   3903  H   VAL   250      79.350  53.598  80.821  1.00  0.00           H  
ATOM   3904  HA  VAL   250      79.580  54.910  78.187  1.00  0.00           H  
ATOM   3905  HB  VAL   250      77.982  55.914  80.457  1.00  0.00           H  
ATOM   3906 HG11 VAL   250      77.518  56.518  77.464  1.00  0.00           H  
ATOM   3907 HG12 VAL   250      76.855  57.309  78.911  1.00  0.00           H  
ATOM   3908 HG13 VAL   250      78.577  57.467  78.360  1.00  0.00           H  
ATOM   3909 HG21 VAL   250      76.772  53.751  79.865  1.00  0.00           H  
ATOM   3910 HG22 VAL   250      75.881  54.980  79.201  1.00  0.00           H  
ATOM   3911 HG23 VAL   250      77.042  54.250  78.083  1.00  0.00           H  
ATOM   3912  N   GLU   251      81.331  56.457  78.869  1.00  0.00           N  
ATOM   3913  CA  GLU   251      82.342  57.407  79.206  1.00  0.00           C  
ATOM   3914  C   GLU   251      81.798  58.895  79.203  1.00  0.00           C  
ATOM   3915  O   GLU   251      81.436  59.410  78.161  1.00  0.00           O  
ATOM   3916  CB  GLU   251      83.582  57.312  78.340  1.00  0.00           C  
ATOM   3917  CG  GLU   251      84.814  57.964  78.833  1.00  0.00           C  
ATOM   3918  CD  GLU   251      86.028  57.662  77.916  1.00  0.00           C  
ATOM   3919  OE1 GLU   251      87.023  58.381  77.978  1.00  0.00           O  
ATOM   3920  OE2 GLU   251      85.991  56.848  76.904  1.00  0.00           O1-
ATOM   3921  H   GLU   251      81.221  56.207  77.897  1.00  0.00           H  
ATOM   3922  HA  GLU   251      82.703  57.303  80.229  1.00  0.00           H  
ATOM   3923  HB2 GLU   251      83.695  56.238  78.192  1.00  0.00           H  
ATOM   3924  HB3 GLU   251      83.297  57.764  77.390  1.00  0.00           H  
ATOM   3925  HG2 GLU   251      84.594  59.032  78.838  1.00  0.00           H  
ATOM   3926  HG3 GLU   251      84.876  57.578  79.850  1.00  0.00           H  
ATOM   3927  N   GLY   252      81.848  59.685  80.333  1.00  0.00           N  
ATOM   3928  CA  GLY   252      81.693  61.132  80.314  1.00  0.00           C  
ATOM   3929  C   GLY   252      82.931  61.843  79.694  1.00  0.00           C  
ATOM   3930  O   GLY   252      84.024  61.626  80.266  1.00  0.00           O  
ATOM   3931  H   GLY   252      82.247  59.284  81.170  1.00  0.00           H  
ATOM   3932  HA2 GLY   252      80.795  61.376  79.747  1.00  0.00           H  
ATOM   3933  HA3 GLY   252      81.650  61.405  81.368  1.00  0.00           H  
ATOM   3934  N   LEU   253      82.741  62.584  78.621  1.00  0.00           N  
ATOM   3935  CA  LEU   253      83.864  63.231  77.878  1.00  0.00           C  
ATOM   3936  C   LEU   253      84.022  64.747  78.294  1.00  0.00           C  
ATOM   3937  O   LEU   253      85.104  65.333  78.052  1.00  0.00           O  
ATOM   3938  CB  LEU   253      83.649  63.118  76.294  1.00  0.00           C  
ATOM   3939  CG  LEU   253      83.303  61.670  75.722  1.00  0.00           C  
ATOM   3940  CD1 LEU   253      83.163  61.667  74.206  1.00  0.00           C  
ATOM   3941  CD2 LEU   253      84.405  60.637  75.992  1.00  0.00           C  
ATOM   3942  H   LEU   253      81.864  62.471  78.133  1.00  0.00           H  
ATOM   3943  HA  LEU   253      84.803  62.810  78.238  1.00  0.00           H  
ATOM   3944  HB2 LEU   253      82.926  63.858  75.950  1.00  0.00           H  
ATOM   3945  HB3 LEU   253      84.638  63.310  75.879  1.00  0.00           H  
ATOM   3946  HG  LEU   253      82.392  61.345  76.225  1.00  0.00           H  
ATOM   3947 HD11 LEU   253      84.108  61.928  73.728  1.00  0.00           H  
ATOM   3948 HD12 LEU   253      82.760  60.715  73.860  1.00  0.00           H  
ATOM   3949 HD13 LEU   253      82.389  62.348  73.853  1.00  0.00           H  
ATOM   3950 HD21 LEU   253      84.319  60.490  77.068  1.00  0.00           H  
ATOM   3951 HD22 LEU   253      84.045  59.708  75.550  1.00  0.00           H  
ATOM   3952 HD23 LEU   253      85.423  60.968  75.785  1.00  0.00           H  
ATOM   3953  N   CYS   254      82.975  65.368  78.809  1.00  0.00           N  
ATOM   3954  CA  CYS   254      82.906  66.814  79.024  1.00  0.00           C  
ATOM   3955  C   CYS   254      81.959  67.163  80.181  1.00  0.00           C  
ATOM   3956  O   CYS   254      80.762  66.746  80.324  1.00  0.00           O  
ATOM   3957  CB  CYS   254      82.651  67.549  77.728  1.00  0.00           C  
ATOM   3958  SG  CYS   254      82.629  69.307  77.926  1.00  0.00           S  
ATOM   3959  H   CYS   254      82.123  64.836  78.915  1.00  0.00           H  
ATOM   3960  HA  CYS   254      83.912  67.123  79.308  1.00  0.00           H  
ATOM   3961  HB2 CYS   254      83.168  67.313  76.797  1.00  0.00           H  
ATOM   3962  HB3 CYS   254      81.630  67.227  77.525  1.00  0.00           H  
ATOM   3963  HG  CYS   254      81.599  69.402  78.772  1.00  0.00           H  
ATOM   3964  N   PHE   255      82.387  68.089  81.053  1.00  0.00           N  
ATOM   3965  CA  PHE   255      81.613  68.714  82.163  1.00  0.00           C  
ATOM   3966  C   PHE   255      80.458  69.571  81.535  1.00  0.00           C  
ATOM   3967  O   PHE   255      80.616  70.025  80.408  1.00  0.00           O  
ATOM   3968  CB  PHE   255      82.515  69.547  83.090  1.00  0.00           C  
ATOM   3969  CG  PHE   255      83.727  68.885  83.689  1.00  0.00           C  
ATOM   3970  CD1 PHE   255      83.636  68.391  85.033  1.00  0.00           C  
ATOM   3971  CD2 PHE   255      84.951  68.790  82.935  1.00  0.00           C  
ATOM   3972  CE1 PHE   255      84.768  67.827  85.590  1.00  0.00           C  
ATOM   3973  CE2 PHE   255      86.058  68.064  83.531  1.00  0.00           C  
ATOM   3974  CZ  PHE   255      86.001  67.573  84.849  1.00  0.00           C  
ATOM   3975  H   PHE   255      83.308  68.503  81.018  1.00  0.00           H  
ATOM   3976  HA  PHE   255      81.195  67.946  82.814  1.00  0.00           H  
ATOM   3977  HB2 PHE   255      82.886  70.215  82.312  1.00  0.00           H  
ATOM   3978  HB3 PHE   255      81.961  70.090  83.855  1.00  0.00           H  
ATOM   3979  HD1 PHE   255      82.757  68.506  85.649  1.00  0.00           H  
ATOM   3980  HD2 PHE   255      85.002  69.014  81.880  1.00  0.00           H  
ATOM   3981  HE1 PHE   255      84.831  67.530  86.626  1.00  0.00           H  
ATOM   3982  HE2 PHE   255      86.980  67.933  82.984  1.00  0.00           H  
ATOM   3983  HZ  PHE   255      86.893  67.103  85.235  1.00  0.00           H  
ATOM   3984  N   PRO   256      79.405  69.925  82.255  1.00  0.00           N  
ATOM   3985  CA  PRO   256      78.527  71.033  81.819  1.00  0.00           C  
ATOM   3986  C   PRO   256      79.256  72.362  81.773  1.00  0.00           C  
ATOM   3987  O   PRO   256      80.118  72.687  82.595  1.00  0.00           O  
ATOM   3988  CB  PRO   256      77.514  71.145  83.009  1.00  0.00           C  
ATOM   3989  CG  PRO   256      77.647  69.947  83.809  1.00  0.00           C  
ATOM   3990  CD  PRO   256      79.039  69.368  83.577  1.00  0.00           C  
ATOM   3991  HA  PRO   256      77.981  70.863  80.891  1.00  0.00           H  
ATOM   3992  HB2 PRO   256      77.796  71.962  83.672  1.00  0.00           H  
ATOM   3993  HB3 PRO   256      76.455  71.287  82.791  1.00  0.00           H  
ATOM   3994  HG2 PRO   256      77.505  70.150  84.871  1.00  0.00           H  
ATOM   3995  HG3 PRO   256      77.001  69.184  83.375  1.00  0.00           H  
ATOM   3996  HD2 PRO   256      79.787  69.826  84.224  1.00  0.00           H  
ATOM   3997  HD3 PRO   256      79.049  68.278  83.574  1.00  0.00           H  
ATOM   3998  N   ASP   257      78.783  73.108  80.804  1.00  0.00           N  
ATOM   3999  CA  ASP   257      79.275  74.418  80.424  1.00  0.00           C  
ATOM   4000  C   ASP   257      78.070  75.375  80.034  1.00  0.00           C  
ATOM   4001  O   ASP   257      76.948  75.066  80.307  1.00  0.00           O  
ATOM   4002  CB  ASP   257      80.360  74.398  79.375  1.00  0.00           C  
ATOM   4003  CG  ASP   257      79.964  74.007  77.958  1.00  0.00           C  
ATOM   4004  OD1 ASP   257      78.903  74.496  77.439  1.00  0.00           O  
ATOM   4005  OD2 ASP   257      80.846  73.268  77.306  1.00  0.00           O1-
ATOM   4006  H   ASP   257      77.977  72.803  80.277  1.00  0.00           H  
ATOM   4007  HA  ASP   257      79.815  74.815  81.284  1.00  0.00           H  
ATOM   4008  HB2 ASP   257      80.949  75.312  79.450  1.00  0.00           H  
ATOM   4009  HB3 ASP   257      81.160  73.723  79.680  1.00  0.00           H  
ATOM   4010  N   GLU   258      78.397  76.529  79.457  1.00  0.00           N  
ATOM   4011  CA  GLU   258      77.404  77.579  79.271  1.00  0.00           C  
ATOM   4012  C   GLU   258      76.266  77.192  78.288  1.00  0.00           C  
ATOM   4013  O   GLU   258      75.215  77.795  78.375  1.00  0.00           O  
ATOM   4014  CB  GLU   258      78.129  78.864  78.823  1.00  0.00           C  
ATOM   4015  CG  GLU   258      78.525  79.085  77.321  1.00  0.00           C  
ATOM   4016  CD  GLU   258      79.736  78.299  76.911  1.00  0.00           C  
ATOM   4017  OE1 GLU   258      80.124  78.332  75.737  1.00  0.00           O  
ATOM   4018  OE2 GLU   258      80.438  77.668  77.758  1.00  0.00           O1-
ATOM   4019  H   GLU   258      79.321  76.593  79.056  1.00  0.00           H  
ATOM   4020  HA  GLU   258      76.897  77.749  80.221  1.00  0.00           H  
ATOM   4021  HB2 GLU   258      77.424  79.682  78.970  1.00  0.00           H  
ATOM   4022  HB3 GLU   258      79.038  79.085  79.382  1.00  0.00           H  
ATOM   4023  HG2 GLU   258      77.702  78.863  76.642  1.00  0.00           H  
ATOM   4024  HG3 GLU   258      78.829  80.128  77.231  1.00  0.00           H  
ATOM   4025  N   GLY   259      76.479  76.063  77.586  1.00  0.00           N  
ATOM   4026  CA  GLY   259      75.632  75.505  76.507  1.00  0.00           C  
ATOM   4027  C   GLY   259      75.083  74.111  76.842  1.00  0.00           C  
ATOM   4028  O   GLY   259      74.347  73.553  76.051  1.00  0.00           O  
ATOM   4029  H   GLY   259      77.428  75.719  77.612  1.00  0.00           H  
ATOM   4030  HA2 GLY   259      74.884  76.282  76.351  1.00  0.00           H  
ATOM   4031  HA3 GLY   259      76.262  75.339  75.633  1.00  0.00           H  
ATOM   4032  N   PHE   260      75.438  73.517  78.008  1.00  0.00           N  
ATOM   4033  CA  PHE   260      75.141  72.114  78.400  1.00  0.00           C  
ATOM   4034  C   PHE   260      74.831  71.942  79.923  1.00  0.00           C  
ATOM   4035  O   PHE   260      75.642  72.367  80.785  1.00  0.00           O  
ATOM   4036  CB  PHE   260      76.229  71.305  77.864  1.00  0.00           C  
ATOM   4037  CG  PHE   260      76.223  69.840  78.089  1.00  0.00           C  
ATOM   4038  CD1 PHE   260      77.340  69.204  78.721  1.00  0.00           C  
ATOM   4039  CD2 PHE   260      75.100  69.071  77.714  1.00  0.00           C  
ATOM   4040  CE1 PHE   260      77.492  67.812  78.832  1.00  0.00           C  
ATOM   4041  CE2 PHE   260      75.262  67.651  77.836  1.00  0.00           C  
ATOM   4042  CZ  PHE   260      76.417  67.055  78.394  1.00  0.00           C  
ATOM   4043  H   PHE   260      76.155  73.962  78.562  1.00  0.00           H  
ATOM   4044  HA  PHE   260      74.236  71.840  77.859  1.00  0.00           H  
ATOM   4045  HB2 PHE   260      76.162  71.458  76.787  1.00  0.00           H  
ATOM   4046  HB3 PHE   260      77.238  71.667  78.062  1.00  0.00           H  
ATOM   4047  HD1 PHE   260      78.193  69.830  78.938  1.00  0.00           H  
ATOM   4048  HD2 PHE   260      74.179  69.450  77.297  1.00  0.00           H  
ATOM   4049  HE1 PHE   260      78.320  67.276  79.272  1.00  0.00           H  
ATOM   4050  HE2 PHE   260      74.398  67.116  77.469  1.00  0.00           H  
ATOM   4051  HZ  PHE   260      76.481  65.979  78.460  1.00  0.00           H  
ATOM   4052  N   SER   261      73.738  71.292  80.316  1.00  0.00           N  
ATOM   4053  CA  SER   261      73.367  70.998  81.680  1.00  0.00           C  
ATOM   4054  C   SER   261      74.047  69.673  82.198  1.00  0.00           C  
ATOM   4055  O   SER   261      73.830  69.281  83.427  1.00  0.00           O  
ATOM   4056  CB  SER   261      71.907  70.861  81.814  1.00  0.00           C  
ATOM   4057  OG  SER   261      71.347  69.986  80.834  1.00  0.00           O  
ATOM   4058  H   SER   261      73.042  71.190  79.591  1.00  0.00           H  
ATOM   4059  HA  SER   261      73.560  71.852  82.329  1.00  0.00           H  
ATOM   4060  HB2 SER   261      71.645  70.556  82.827  1.00  0.00           H  
ATOM   4061  HB3 SER   261      71.470  71.858  81.758  1.00  0.00           H  
ATOM   4062  HG  SER   261      71.370  70.395  79.966  1.00  0.00           H  
ATOM   4063  N   GLY   262      74.692  68.891  81.312  1.00  0.00           N  
ATOM   4064  CA  GLY   262      75.138  67.536  81.504  1.00  0.00           C  
ATOM   4065  C   GLY   262      74.052  66.515  81.075  1.00  0.00           C  
ATOM   4066  O   GLY   262      74.443  65.328  81.145  1.00  0.00           O  
ATOM   4067  H   GLY   262      74.851  69.263  80.386  1.00  0.00           H  
ATOM   4068  HA2 GLY   262      75.937  67.377  80.779  1.00  0.00           H  
ATOM   4069  HA3 GLY   262      75.594  67.398  82.485  1.00  0.00           H  
ATOM   4070  N   LEU   263      72.883  66.888  80.476  1.00  0.00           N  
ATOM   4071  CA  LEU   263      71.735  66.037  80.076  1.00  0.00           C  
ATOM   4072  C   LEU   263      72.021  65.246  78.745  1.00  0.00           C  
ATOM   4073  O   LEU   263      72.129  65.842  77.655  1.00  0.00           O  
ATOM   4074  CB  LEU   263      70.454  66.801  80.109  1.00  0.00           C  
ATOM   4075  CG  LEU   263      70.001  67.000  81.586  1.00  0.00           C  
ATOM   4076  CD1 LEU   263      68.721  67.754  81.498  1.00  0.00           C  
ATOM   4077  CD2 LEU   263      69.615  65.708  82.362  1.00  0.00           C  
ATOM   4078  H   LEU   263      72.783  67.887  80.374  1.00  0.00           H  
ATOM   4079  HA  LEU   263      71.716  65.228  80.806  1.00  0.00           H  
ATOM   4080  HB2 LEU   263      70.393  67.738  79.556  1.00  0.00           H  
ATOM   4081  HB3 LEU   263      69.602  66.321  79.626  1.00  0.00           H  
ATOM   4082  HG  LEU   263      70.721  67.536  82.204  1.00  0.00           H  
ATOM   4083 HD11 LEU   263      68.427  68.112  82.484  1.00  0.00           H  
ATOM   4084 HD12 LEU   263      68.862  68.688  80.954  1.00  0.00           H  
ATOM   4085 HD13 LEU   263      67.897  67.210  81.037  1.00  0.00           H  
ATOM   4086 HD21 LEU   263      68.926  66.003  83.154  1.00  0.00           H  
ATOM   4087 HD22 LEU   263      69.041  65.013  81.748  1.00  0.00           H  
ATOM   4088 HD23 LEU   263      70.513  65.171  82.664  1.00  0.00           H  
ATOM   4089  N   VAL   264      72.079  63.940  78.861  1.00  0.00           N  
ATOM   4090  CA  VAL   264      72.383  63.057  77.785  1.00  0.00           C  
ATOM   4091  C   VAL   264      71.586  61.752  77.775  1.00  0.00           C  
ATOM   4092  O   VAL   264      71.406  61.224  78.837  1.00  0.00           O  
ATOM   4093  CB  VAL   264      73.859  62.807  77.622  1.00  0.00           C  
ATOM   4094  CG1 VAL   264      74.632  63.923  76.903  1.00  0.00           C  
ATOM   4095  CG2 VAL   264      74.530  62.476  78.937  1.00  0.00           C  
ATOM   4096  H   VAL   264      72.009  63.480  79.758  1.00  0.00           H  
ATOM   4097  HA  VAL   264      72.121  63.504  76.826  1.00  0.00           H  
ATOM   4098  HB  VAL   264      73.894  61.961  76.936  1.00  0.00           H  
ATOM   4099 HG11 VAL   264      74.656  64.793  77.559  1.00  0.00           H  
ATOM   4100 HG12 VAL   264      75.560  63.641  76.406  1.00  0.00           H  
ATOM   4101 HG13 VAL   264      74.034  64.127  76.015  1.00  0.00           H  
ATOM   4102 HG21 VAL   264      74.026  61.613  79.370  1.00  0.00           H  
ATOM   4103 HG22 VAL   264      75.575  62.299  78.679  1.00  0.00           H  
ATOM   4104 HG23 VAL   264      74.345  63.347  79.565  1.00  0.00           H  
ATOM   4105  N   SER   265      71.255  61.250  76.621  1.00  0.00           N  
ATOM   4106  CA  SER   265      70.174  60.171  76.453  1.00  0.00           C  
ATOM   4107  C   SER   265      70.650  59.122  75.511  1.00  0.00           C  
ATOM   4108  O   SER   265      71.309  59.455  74.542  1.00  0.00           O  
ATOM   4109  CB  SER   265      68.818  60.798  76.147  1.00  0.00           C  
ATOM   4110  OG  SER   265      67.870  59.826  75.697  1.00  0.00           O  
ATOM   4111  H   SER   265      71.483  61.717  75.755  1.00  0.00           H  
ATOM   4112  HA  SER   265      70.125  59.730  77.448  1.00  0.00           H  
ATOM   4113  HB2 SER   265      68.345  61.368  76.946  1.00  0.00           H  
ATOM   4114  HB3 SER   265      69.013  61.495  75.332  1.00  0.00           H  
ATOM   4115  HG  SER   265      67.713  59.165  76.376  1.00  0.00           H  
ATOM   4116  N   ILE   266      70.333  57.845  75.701  1.00  0.00           N  
ATOM   4117  CA  ILE   266      70.579  56.749  74.769  1.00  0.00           C  
ATOM   4118  C   ILE   266      69.244  56.105  74.483  1.00  0.00           C  
ATOM   4119  O   ILE   266      68.310  56.133  75.260  1.00  0.00           O  
ATOM   4120  CB  ILE   266      71.690  55.753  75.263  1.00  0.00           C  
ATOM   4121  CG1 ILE   266      73.080  56.450  75.470  1.00  0.00           C  
ATOM   4122  CG2 ILE   266      71.942  54.672  74.208  1.00  0.00           C  
ATOM   4123  CD1 ILE   266      74.193  55.771  76.170  1.00  0.00           C  
ATOM   4124  H   ILE   266      69.957  57.551  76.591  1.00  0.00           H  
ATOM   4125  HA  ILE   266      70.953  57.199  73.850  1.00  0.00           H  
ATOM   4126  HB  ILE   266      71.448  55.234  76.191  1.00  0.00           H  
ATOM   4127 HG12 ILE   266      73.359  56.739  74.456  1.00  0.00           H  
ATOM   4128 HG13 ILE   266      72.798  57.333  76.045  1.00  0.00           H  
ATOM   4129 HG21 ILE   266      72.874  54.124  74.345  1.00  0.00           H  
ATOM   4130 HG22 ILE   266      71.218  53.873  74.051  1.00  0.00           H  
ATOM   4131 HG23 ILE   266      72.023  55.197  73.256  1.00  0.00           H  
ATOM   4132 HD11 ILE   266      75.057  56.435  76.145  1.00  0.00           H  
ATOM   4133 HD12 ILE   266      73.861  55.389  77.135  1.00  0.00           H  
ATOM   4134 HD13 ILE   266      74.370  54.832  75.646  1.00  0.00           H  
ATOM   4135  N   HIE   267      69.230  55.513  73.277  1.00  0.00           N  
ATOM   4136  CA  HIE   267      67.973  55.070  72.681  1.00  0.00           C  
ATOM   4137  C   HIE   267      68.158  53.709  72.013  1.00  0.00           C  
ATOM   4138  O   HIE   267      69.293  53.354  71.698  1.00  0.00           O  
ATOM   4139  CB  HIE   267      67.386  56.088  71.691  1.00  0.00           C  
ATOM   4140  CG  HIE   267      67.300  57.501  72.051  1.00  0.00           C  
ATOM   4141  CD2 HIE   267      68.292  58.372  71.811  1.00  0.00           C  
ATOM   4142  ND1 HIE   267      66.300  58.238  72.690  1.00  0.00           N  
ATOM   4143  CE1 HIE   267      66.757  59.431  72.843  1.00  0.00           C  
ATOM   4144  NE2 HIE   267      67.952  59.574  72.323  1.00  0.00           N  
ATOM   4145  H   HIE   267      70.001  55.516  72.625  1.00  0.00           H  
ATOM   4146  HA  HIE   267      67.120  54.904  73.339  1.00  0.00           H  
ATOM   4147  HB2 HIE   267      67.964  56.222  70.777  1.00  0.00           H  
ATOM   4148  HB3 HIE   267      66.351  55.797  71.508  1.00  0.00           H  
ATOM   4149  HD2 HIE   267      69.307  58.072  71.595  1.00  0.00           H  
ATOM   4150  HE1 HIE   267      66.191  60.243  73.275  1.00  0.00           H  
ATOM   4151  HE2 HIE   267      68.542  60.393  72.280  1.00  0.00           H  
ATOM   4152  N   VAL   268      67.066  52.980  71.942  1.00  0.00           N  
ATOM   4153  CA  VAL   268      66.955  51.579  71.364  1.00  0.00           C  
ATOM   4154  C   VAL   268      65.530  51.503  70.679  1.00  0.00           C  
ATOM   4155  O   VAL   268      64.511  51.721  71.274  1.00  0.00           O  
ATOM   4156  CB  VAL   268      67.231  50.401  72.293  1.00  0.00           C  
ATOM   4157  CG1 VAL   268      66.187  50.200  73.455  1.00  0.00           C  
ATOM   4158  CG2 VAL   268      67.108  49.088  71.446  1.00  0.00           C  
ATOM   4159  H   VAL   268      66.284  53.443  72.383  1.00  0.00           H  
ATOM   4160  HA  VAL   268      67.616  51.565  70.498  1.00  0.00           H  
ATOM   4161  HB  VAL   268      68.211  50.596  72.729  1.00  0.00           H  
ATOM   4162 HG11 VAL   268      65.164  50.091  73.096  1.00  0.00           H  
ATOM   4163 HG12 VAL   268      66.466  49.368  74.101  1.00  0.00           H  
ATOM   4164 HG13 VAL   268      66.230  51.097  74.073  1.00  0.00           H  
ATOM   4165 HG21 VAL   268      66.064  48.822  71.279  1.00  0.00           H  
ATOM   4166 HG22 VAL   268      67.585  49.176  70.470  1.00  0.00           H  
ATOM   4167 HG23 VAL   268      67.566  48.214  71.908  1.00  0.00           H  
ATOM   4168  N   SER   269      65.510  51.092  69.402  1.00  0.00           N  
ATOM   4169  CA  SER   269      64.247  51.031  68.510  1.00  0.00           C  
ATOM   4170  C   SER   269      64.070  49.672  67.849  1.00  0.00           C  
ATOM   4171  O   SER   269      65.019  49.089  67.287  1.00  0.00           O  
ATOM   4172  CB  SER   269      64.275  52.128  67.406  1.00  0.00           C  
ATOM   4173  OG  SER   269      63.084  52.063  66.731  1.00  0.00           O  
ATOM   4174  H   SER   269      66.357  50.692  69.026  1.00  0.00           H  
ATOM   4175  HA  SER   269      63.475  51.306  69.229  1.00  0.00           H  
ATOM   4176  HB2 SER   269      64.366  53.158  67.752  1.00  0.00           H  
ATOM   4177  HB3 SER   269      65.100  51.919  66.725  1.00  0.00           H  
ATOM   4178  HG  SER   269      62.322  52.309  67.261  1.00  0.00           H  
ATOM   4179  N   LEU   270      62.827  49.185  67.780  1.00  0.00           N  
ATOM   4180  CA  LEU   270      62.488  48.055  66.912  1.00  0.00           C  
ATOM   4181  C   LEU   270      61.885  48.505  65.590  1.00  0.00           C  
ATOM   4182  O   LEU   270      60.925  49.321  65.650  1.00  0.00           O  
ATOM   4183  CB  LEU   270      61.519  47.210  67.764  1.00  0.00           C  
ATOM   4184  CG  LEU   270      61.054  45.861  66.993  1.00  0.00           C  
ATOM   4185  CD1 LEU   270      62.195  44.780  67.092  1.00  0.00           C  
ATOM   4186  CD2 LEU   270      59.768  45.359  67.671  1.00  0.00           C  
ATOM   4187  H   LEU   270      62.080  49.724  68.195  1.00  0.00           H  
ATOM   4188  HA  LEU   270      63.381  47.480  66.666  1.00  0.00           H  
ATOM   4189  HB2 LEU   270      61.987  47.042  68.734  1.00  0.00           H  
ATOM   4190  HB3 LEU   270      60.699  47.914  67.905  1.00  0.00           H  
ATOM   4191  HG  LEU   270      60.673  46.053  65.989  1.00  0.00           H  
ATOM   4192 HD11 LEU   270      62.116  44.286  68.060  1.00  0.00           H  
ATOM   4193 HD12 LEU   270      62.041  44.024  66.322  1.00  0.00           H  
ATOM   4194 HD13 LEU   270      63.206  45.179  67.007  1.00  0.00           H  
ATOM   4195 HD21 LEU   270      60.018  44.774  68.556  1.00  0.00           H  
ATOM   4196 HD22 LEU   270      58.981  46.083  67.880  1.00  0.00           H  
ATOM   4197 HD23 LEU   270      59.412  44.596  66.978  1.00  0.00           H  
ATOM   4198  N   LEU   271      62.163  47.973  64.410  1.00  0.00           N  
ATOM   4199  CA  LEU   271      61.649  48.442  63.109  1.00  0.00           C  
ATOM   4200  C   LEU   271      61.234  47.267  62.357  1.00  0.00           C  
ATOM   4201  O   LEU   271      61.830  46.178  62.379  1.00  0.00           O  
ATOM   4202  CB  LEU   271      62.608  49.395  62.368  1.00  0.00           C  
ATOM   4203  CG  LEU   271      63.282  50.419  63.230  1.00  0.00           C  
ATOM   4204  CD1 LEU   271      64.596  49.816  63.811  1.00  0.00           C  
ATOM   4205  CD2 LEU   271      63.678  51.620  62.360  1.00  0.00           C  
ATOM   4206  H   LEU   271      62.688  47.111  64.395  1.00  0.00           H  
ATOM   4207  HA  LEU   271      60.756  49.016  63.356  1.00  0.00           H  
ATOM   4208  HB2 LEU   271      63.261  48.674  61.874  1.00  0.00           H  
ATOM   4209  HB3 LEU   271      62.014  49.920  61.620  1.00  0.00           H  
ATOM   4210  HG  LEU   271      62.704  50.783  64.079  1.00  0.00           H  
ATOM   4211 HD11 LEU   271      64.373  49.089  64.592  1.00  0.00           H  
ATOM   4212 HD12 LEU   271      65.245  49.419  63.031  1.00  0.00           H  
ATOM   4213 HD13 LEU   271      65.108  50.557  64.425  1.00  0.00           H  
ATOM   4214 HD21 LEU   271      64.192  51.346  61.439  1.00  0.00           H  
ATOM   4215 HD22 LEU   271      62.909  52.374  62.197  1.00  0.00           H  
ATOM   4216 HD23 LEU   271      64.446  52.225  62.842  1.00  0.00           H  
ATOM   4217  N   GLU   272      60.154  47.484  61.586  1.00  0.00           N  
ATOM   4218  CA  GLU   272      59.743  46.561  60.579  1.00  0.00           C  
ATOM   4219  C   GLU   272      60.129  46.847  59.102  1.00  0.00           C  
ATOM   4220  O   GLU   272      59.805  47.858  58.580  1.00  0.00           O  
ATOM   4221  CB  GLU   272      58.118  46.602  60.692  1.00  0.00           C  
ATOM   4222  CG  GLU   272      57.338  45.713  59.771  1.00  0.00           C  
ATOM   4223  CD  GLU   272      55.825  45.731  60.107  1.00  0.00           C  
ATOM   4224  OE1 GLU   272      55.036  46.478  59.491  1.00  0.00           O  
ATOM   4225  OE2 GLU   272      55.370  45.048  61.063  1.00  0.00           O1-
ATOM   4226  H   GLU   272      59.818  48.432  61.494  1.00  0.00           H  
ATOM   4227  HA  GLU   272      60.057  45.552  60.846  1.00  0.00           H  
ATOM   4228  HB2 GLU   272      57.937  46.463  61.758  1.00  0.00           H  
ATOM   4229  HB3 GLU   272      57.881  47.664  60.628  1.00  0.00           H  
ATOM   4230  HG2 GLU   272      57.431  45.891  58.700  1.00  0.00           H  
ATOM   4231  HG3 GLU   272      57.787  44.725  59.872  1.00  0.00           H  
ATOM   4232  N   TYR   273      60.984  45.903  58.541  1.00  0.00           N  
ATOM   4233  CA  TYR   273      61.300  45.839  57.134  1.00  0.00           C  
ATOM   4234  C   TYR   273      60.166  45.374  56.196  1.00  0.00           C  
ATOM   4235  O   TYR   273      59.357  44.460  56.519  1.00  0.00           O  
ATOM   4236  CB  TYR   273      62.520  44.910  57.012  1.00  0.00           C  
ATOM   4237  CG  TYR   273      63.237  44.748  55.652  1.00  0.00           C  
ATOM   4238  CD1 TYR   273      63.408  43.407  55.149  1.00  0.00           C  
ATOM   4239  CD2 TYR   273      63.624  45.889  54.920  1.00  0.00           C  
ATOM   4240  CE1 TYR   273      64.165  43.305  53.944  1.00  0.00           C  
ATOM   4241  CE2 TYR   273      64.377  45.717  53.746  1.00  0.00           C  
ATOM   4242  CZ  TYR   273      64.686  44.414  53.308  1.00  0.00           C  
ATOM   4243  OH  TYR   273      65.384  44.349  52.192  1.00  0.00           O  
ATOM   4244  H   TYR   273      61.114  45.082  59.115  1.00  0.00           H  
ATOM   4245  HA  TYR   273      61.559  46.853  56.830  1.00  0.00           H  
ATOM   4246  HB2 TYR   273      63.265  45.204  57.751  1.00  0.00           H  
ATOM   4247  HB3 TYR   273      62.223  43.912  57.334  1.00  0.00           H  
ATOM   4248  HD1 TYR   273      63.100  42.524  55.689  1.00  0.00           H  
ATOM   4249  HD2 TYR   273      63.414  46.918  55.173  1.00  0.00           H  
ATOM   4250  HE1 TYR   273      64.206  42.323  53.497  1.00  0.00           H  
ATOM   4251  HE2 TYR   273      64.912  46.527  53.272  1.00  0.00           H  
ATOM   4252  HH  TYR   273      65.228  43.553  51.679  1.00  0.00           H  
ATOM   4253  N   MET   274      60.155  45.865  54.931  1.00  0.00           N  
ATOM   4254  CA  MET   274      59.354  45.158  53.842  1.00  0.00           C  
ATOM   4255  C   MET   274      60.016  45.225  52.448  1.00  0.00           C  
ATOM   4256  O   MET   274      59.793  44.345  51.643  1.00  0.00           O  
ATOM   4257  CB  MET   274      57.944  45.936  53.795  1.00  0.00           C  
ATOM   4258  CG  MET   274      56.926  45.230  52.939  1.00  0.00           C  
ATOM   4259  SD  MET   274      55.338  46.085  52.760  1.00  0.00           S  
ATOM   4260  CE  MET   274      54.379  45.022  51.657  1.00  0.00           C  
ATOM   4261  H   MET   274      60.948  46.442  54.690  1.00  0.00           H  
ATOM   4262  HA  MET   274      59.220  44.092  54.027  1.00  0.00           H  
ATOM   4263  HB2 MET   274      57.655  45.954  54.846  1.00  0.00           H  
ATOM   4264  HB3 MET   274      58.022  46.974  53.471  1.00  0.00           H  
ATOM   4265  HG2 MET   274      57.274  45.278  51.907  1.00  0.00           H  
ATOM   4266  HG3 MET   274      56.830  44.166  53.154  1.00  0.00           H  
ATOM   4267  HE1 MET   274      53.290  45.002  51.708  1.00  0.00           H  
ATOM   4268  HE2 MET   274      54.775  45.106  50.645  1.00  0.00           H  
ATOM   4269  HE3 MET   274      54.733  44.028  51.933  1.00  0.00           H  
ATOM   4270  N   ALA   275      60.941  46.200  52.111  1.00  0.00           N  
ATOM   4271  CA  ALA   275      61.614  46.310  50.813  1.00  0.00           C  
ATOM   4272  C   ALA   275      63.083  46.913  50.813  1.00  0.00           C  
ATOM   4273  O   ALA   275      63.437  47.793  51.599  1.00  0.00           O  
ATOM   4274  CB  ALA   275      60.652  47.166  49.982  1.00  0.00           C  
ATOM   4275  H   ALA   275      61.210  46.816  52.864  1.00  0.00           H  
ATOM   4276  HA  ALA   275      61.665  45.369  50.265  1.00  0.00           H  
ATOM   4277  HB1 ALA   275      61.132  47.368  49.024  1.00  0.00           H  
ATOM   4278  HB2 ALA   275      59.762  46.612  49.684  1.00  0.00           H  
ATOM   4279  HB3 ALA   275      60.369  48.042  50.565  1.00  0.00           H  
ATOM   4280  N   GLN   276      63.894  46.417  49.899  1.00  0.00           N  
ATOM   4281  CA  GLN   276      65.181  46.958  49.615  1.00  0.00           C  
ATOM   4282  C   GLN   276      65.167  48.508  49.374  1.00  0.00           C  
ATOM   4283  O   GLN   276      64.297  48.964  48.632  1.00  0.00           O  
ATOM   4284  CB  GLN   276      65.661  46.183  48.391  1.00  0.00           C  
ATOM   4285  CG  GLN   276      67.091  46.496  47.954  1.00  0.00           C  
ATOM   4286  CD  GLN   276      68.059  46.283  49.016  1.00  0.00           C  
ATOM   4287  NE2 GLN   276      68.992  47.217  49.194  1.00  0.00           N  
ATOM   4288  OE1 GLN   276      68.062  45.279  49.749  1.00  0.00           O  
ATOM   4289  H   GLN   276      63.505  45.718  49.283  1.00  0.00           H  
ATOM   4290  HA  GLN   276      65.800  46.676  50.467  1.00  0.00           H  
ATOM   4291  HB2 GLN   276      65.628  45.115  48.607  1.00  0.00           H  
ATOM   4292  HB3 GLN   276      65.027  46.385  47.528  1.00  0.00           H  
ATOM   4293  HG2 GLN   276      67.283  45.825  47.117  1.00  0.00           H  
ATOM   4294  HG3 GLN   276      67.112  47.518  47.575  1.00  0.00           H  
ATOM   4295 HE21 GLN   276      69.435  47.092  50.093  1.00  0.00           H  
ATOM   4296 HE22 GLN   276      69.033  48.024  48.588  1.00  0.00           H  
ATOM   4297  N   ASP   277      66.186  49.161  49.944  1.00  0.00           N  
ATOM   4298  CA  ASP   277      66.415  50.617  49.709  1.00  0.00           C  
ATOM   4299  C   ASP   277      65.283  51.531  50.260  1.00  0.00           C  
ATOM   4300  O   ASP   277      65.320  52.789  50.265  1.00  0.00           O  
ATOM   4301  CB  ASP   277      66.712  50.954  48.271  1.00  0.00           C  
ATOM   4302  CG  ASP   277      67.738  50.094  47.530  1.00  0.00           C  
ATOM   4303  OD1 ASP   277      67.599  49.767  46.350  1.00  0.00           O  
ATOM   4304  OD2 ASP   277      68.771  49.807  48.226  1.00  0.00           O1-
ATOM   4305  H   ASP   277      66.878  48.706  50.521  1.00  0.00           H  
ATOM   4306  HA  ASP   277      67.328  50.814  50.271  1.00  0.00           H  
ATOM   4307  HB2 ASP   277      65.774  50.927  47.717  1.00  0.00           H  
ATOM   4308  HB3 ASP   277      67.096  51.973  48.213  1.00  0.00           H  
ATOM   4309  N   ILE   278      64.121  50.952  50.717  1.00  0.00           N  
ATOM   4310  CA  ILE   278      62.944  51.526  51.331  1.00  0.00           C  
ATOM   4311  C   ILE   278      62.825  51.447  52.884  1.00  0.00           C  
ATOM   4312  O   ILE   278      63.000  50.387  53.452  1.00  0.00           O  
ATOM   4313  CB  ILE   278      61.784  50.775  50.627  1.00  0.00           C  
ATOM   4314  CG1 ILE   278      61.469  51.493  49.279  1.00  0.00           C  
ATOM   4315  CG2 ILE   278      60.550  50.763  51.417  1.00  0.00           C  
ATOM   4316  CD1 ILE   278      60.837  52.956  49.316  1.00  0.00           C  
ATOM   4317  H   ILE   278      64.114  49.958  50.538  1.00  0.00           H  
ATOM   4318  HA  ILE   278      62.955  52.584  51.069  1.00  0.00           H  
ATOM   4319  HB  ILE   278      62.073  49.730  50.518  1.00  0.00           H  
ATOM   4320 HG12 ILE   278      62.400  51.517  48.714  1.00  0.00           H  
ATOM   4321 HG13 ILE   278      60.839  50.854  48.660  1.00  0.00           H  
ATOM   4322 HG21 ILE   278      59.635  50.356  50.988  1.00  0.00           H  
ATOM   4323 HG22 ILE   278      60.687  50.039  52.220  1.00  0.00           H  
ATOM   4324 HG23 ILE   278      60.308  51.781  51.723  1.00  0.00           H  
ATOM   4325 HD11 ILE   278      61.365  53.686  49.930  1.00  0.00           H  
ATOM   4326 HD12 ILE   278      60.839  53.470  48.354  1.00  0.00           H  
ATOM   4327 HD13 ILE   278      59.796  52.938  49.636  1.00  0.00           H  
ATOM   4328  N   PRO   279      62.611  52.623  53.585  1.00  0.00           N  
ATOM   4329  CA  PRO   279      62.929  52.751  55.007  1.00  0.00           C  
ATOM   4330  C   PRO   279      62.117  51.848  55.852  1.00  0.00           C  
ATOM   4331  O   PRO   279      60.849  51.753  55.723  1.00  0.00           O  
ATOM   4332  CB  PRO   279      62.743  54.183  55.389  1.00  0.00           C  
ATOM   4333  CG  PRO   279      63.085  54.953  54.131  1.00  0.00           C  
ATOM   4334  CD  PRO   279      62.541  53.979  53.078  1.00  0.00           C  
ATOM   4335  HA  PRO   279      63.984  52.489  55.080  1.00  0.00           H  
ATOM   4336  HB2 PRO   279      61.731  54.440  55.701  1.00  0.00           H  
ATOM   4337  HB3 PRO   279      63.387  54.396  56.243  1.00  0.00           H  
ATOM   4338  HG2 PRO   279      62.662  55.944  53.970  1.00  0.00           H  
ATOM   4339  HG3 PRO   279      64.172  55.035  54.128  1.00  0.00           H  
ATOM   4340  HD2 PRO   279      61.523  54.262  52.811  1.00  0.00           H  
ATOM   4341  HD3 PRO   279      63.269  54.157  52.286  1.00  0.00           H  
ATOM   4342  N   LEU   280      62.781  51.226  56.867  1.00  0.00           N  
ATOM   4343  CA  LEU   280      62.085  50.399  57.895  1.00  0.00           C  
ATOM   4344  C   LEU   280      61.349  51.345  58.855  1.00  0.00           C  
ATOM   4345  O   LEU   280      61.942  52.240  59.483  1.00  0.00           O  
ATOM   4346  CB  LEU   280      63.054  49.575  58.793  1.00  0.00           C  
ATOM   4347  CG  LEU   280      63.846  48.464  58.079  1.00  0.00           C  
ATOM   4348  CD1 LEU   280      65.032  48.873  57.160  1.00  0.00           C  
ATOM   4349  CD2 LEU   280      64.356  47.473  59.088  1.00  0.00           C  
ATOM   4350  H   LEU   280      63.750  51.500  56.937  1.00  0.00           H  
ATOM   4351  HA  LEU   280      61.342  49.739  57.447  1.00  0.00           H  
ATOM   4352  HB2 LEU   280      63.840  50.240  59.150  1.00  0.00           H  
ATOM   4353  HB3 LEU   280      62.395  49.138  59.543  1.00  0.00           H  
ATOM   4354  HG  LEU   280      63.093  47.992  57.448  1.00  0.00           H  
ATOM   4355 HD11 LEU   280      65.595  48.024  56.774  1.00  0.00           H  
ATOM   4356 HD12 LEU   280      64.740  49.574  56.378  1.00  0.00           H  
ATOM   4357 HD13 LEU   280      65.699  49.394  57.847  1.00  0.00           H  
ATOM   4358 HD21 LEU   280      64.666  46.577  58.551  1.00  0.00           H  
ATOM   4359 HD22 LEU   280      65.099  47.912  59.754  1.00  0.00           H  
ATOM   4360 HD23 LEU   280      63.470  47.177  59.651  1.00  0.00           H  
ATOM   4361  N   THR   281      60.039  51.080  59.068  1.00  0.00           N  
ATOM   4362  CA  THR   281      59.131  51.758  60.031  1.00  0.00           C  
ATOM   4363  C   THR   281      59.475  51.438  61.473  1.00  0.00           C  
ATOM   4364  O   THR   281      59.459  50.233  61.721  1.00  0.00           O  
ATOM   4365  CB  THR   281      57.644  51.440  59.709  1.00  0.00           C  
ATOM   4366  CG2 THR   281      57.180  51.905  58.279  1.00  0.00           C  
ATOM   4367  OG1 THR   281      57.430  50.061  59.732  1.00  0.00           O  
ATOM   4368  H   THR   281      59.630  50.257  58.650  1.00  0.00           H  
ATOM   4369  HA  THR   281      59.202  52.836  59.882  1.00  0.00           H  
ATOM   4370  HB  THR   281      56.868  51.834  60.365  1.00  0.00           H  
ATOM   4371  HG1 THR   281      58.037  49.699  60.381  1.00  0.00           H  
ATOM   4372 HG21 THR   281      57.928  51.739  57.504  1.00  0.00           H  
ATOM   4373 HG22 THR   281      56.248  51.400  58.023  1.00  0.00           H  
ATOM   4374 HG23 THR   281      56.923  52.963  58.334  1.00  0.00           H  
ATOM   4375  N   PRO   282      59.858  52.345  62.360  1.00  0.00           N  
ATOM   4376  CA  PRO   282      60.044  52.064  63.789  1.00  0.00           C  
ATOM   4377  C   PRO   282      58.670  51.885  64.467  1.00  0.00           C  
ATOM   4378  O   PRO   282      57.768  52.765  64.505  1.00  0.00           O  
ATOM   4379  CB  PRO   282      60.821  53.271  64.277  1.00  0.00           C  
ATOM   4380  CG  PRO   282      60.470  54.470  63.382  1.00  0.00           C  
ATOM   4381  CD  PRO   282      60.074  53.748  62.066  1.00  0.00           C  
ATOM   4382  HA  PRO   282      60.558  51.117  63.951  1.00  0.00           H  
ATOM   4383  HB2 PRO   282      60.405  53.501  65.258  1.00  0.00           H  
ATOM   4384  HB3 PRO   282      61.901  53.151  64.198  1.00  0.00           H  
ATOM   4385  HG2 PRO   282      59.639  55.052  63.779  1.00  0.00           H  
ATOM   4386  HG3 PRO   282      61.247  55.225  63.262  1.00  0.00           H  
ATOM   4387  HD2 PRO   282      59.238  54.264  61.594  1.00  0.00           H  
ATOM   4388  HD3 PRO   282      61.005  53.906  61.521  1.00  0.00           H  
ATOM   4389  N   ILE   283      58.479  50.651  65.020  1.00  0.00           N  
ATOM   4390  CA  ILE   283      57.252  50.241  65.695  1.00  0.00           C  
ATOM   4391  C   ILE   283      57.348  50.362  67.230  1.00  0.00           C  
ATOM   4392  O   ILE   283      56.322  50.288  67.892  1.00  0.00           O  
ATOM   4393  CB  ILE   283      56.843  48.760  65.230  1.00  0.00           C  
ATOM   4394  CG1 ILE   283      57.664  47.594  65.861  1.00  0.00           C  
ATOM   4395  CG2 ILE   283      56.781  48.643  63.712  1.00  0.00           C  
ATOM   4396  CD1 ILE   283      57.150  46.123  65.715  1.00  0.00           C  
ATOM   4397  H   ILE   283      59.303  50.169  65.352  1.00  0.00           H  
ATOM   4398  HA  ILE   283      56.447  50.901  65.372  1.00  0.00           H  
ATOM   4399  HB  ILE   283      55.871  48.513  65.658  1.00  0.00           H  
ATOM   4400 HG12 ILE   283      58.710  47.575  65.555  1.00  0.00           H  
ATOM   4401 HG13 ILE   283      57.642  47.740  66.941  1.00  0.00           H  
ATOM   4402 HG21 ILE   283      57.802  48.502  63.359  1.00  0.00           H  
ATOM   4403 HG22 ILE   283      56.192  47.776  63.413  1.00  0.00           H  
ATOM   4404 HG23 ILE   283      56.255  49.531  63.361  1.00  0.00           H  
ATOM   4405 HD11 ILE   283      57.358  45.375  66.480  1.00  0.00           H  
ATOM   4406 HD12 ILE   283      56.071  46.258  65.639  1.00  0.00           H  
ATOM   4407 HD13 ILE   283      57.397  45.701  64.740  1.00  0.00           H  
ATOM   4408  N   PHE   284      58.537  50.517  67.803  1.00  0.00           N  
ATOM   4409  CA  PHE   284      58.710  50.709  69.202  1.00  0.00           C  
ATOM   4410  C   PHE   284      59.958  51.533  69.387  1.00  0.00           C  
ATOM   4411  O   PHE   284      60.945  51.516  68.581  1.00  0.00           O  
ATOM   4412  CB  PHE   284      58.877  49.375  69.921  1.00  0.00           C  
ATOM   4413  CG  PHE   284      58.936  49.510  71.450  1.00  0.00           C  
ATOM   4414  CD1 PHE   284      57.736  49.634  72.142  1.00  0.00           C  
ATOM   4415  CD2 PHE   284      60.214  49.420  72.102  1.00  0.00           C  
ATOM   4416  CE1 PHE   284      57.783  49.528  73.558  1.00  0.00           C  
ATOM   4417  CE2 PHE   284      60.252  49.262  73.487  1.00  0.00           C  
ATOM   4418  CZ  PHE   284      59.016  49.249  74.229  1.00  0.00           C  
ATOM   4419  H   PHE   284      59.314  50.210  67.235  1.00  0.00           H  
ATOM   4420  HA  PHE   284      57.822  51.252  69.527  1.00  0.00           H  
ATOM   4421  HB2 PHE   284      57.936  48.878  69.682  1.00  0.00           H  
ATOM   4422  HB3 PHE   284      59.695  48.806  69.480  1.00  0.00           H  
ATOM   4423  HD1 PHE   284      56.787  49.716  71.634  1.00  0.00           H  
ATOM   4424  HD2 PHE   284      61.150  49.398  71.564  1.00  0.00           H  
ATOM   4425  HE1 PHE   284      56.807  49.519  74.020  1.00  0.00           H  
ATOM   4426  HE2 PHE   284      61.215  49.150  73.963  1.00  0.00           H  
ATOM   4427  HZ  PHE   284      58.939  49.108  75.297  1.00  0.00           H  
ATOM   4428  N   THR   285      59.919  52.283  70.532  1.00  0.00           N  
ATOM   4429  CA  THR   285      61.173  52.966  70.986  1.00  0.00           C  
ATOM   4430  C   THR   285      61.222  53.033  72.540  1.00  0.00           C  
ATOM   4431  O   THR   285      60.184  53.090  73.162  1.00  0.00           O  
ATOM   4432  CB  THR   285      61.207  54.356  70.439  1.00  0.00           C  
ATOM   4433  CG2 THR   285      62.404  55.204  70.954  1.00  0.00           C  
ATOM   4434  OG1 THR   285      61.423  54.331  69.078  1.00  0.00           O  
ATOM   4435  H   THR   285      59.093  52.384  71.104  1.00  0.00           H  
ATOM   4436  HA  THR   285      62.004  52.367  70.615  1.00  0.00           H  
ATOM   4437  HB  THR   285      60.287  54.907  70.634  1.00  0.00           H  
ATOM   4438  HG1 THR   285      61.009  53.516  68.786  1.00  0.00           H  
ATOM   4439 HG21 THR   285      62.195  55.430  72.000  1.00  0.00           H  
ATOM   4440 HG22 THR   285      63.369  54.698  70.995  1.00  0.00           H  
ATOM   4441 HG23 THR   285      62.514  56.155  70.434  1.00  0.00           H  
ATOM   4442  N   ASP   286      62.402  52.816  73.110  1.00  0.00           N  
ATOM   4443  CA  ASP   286      62.698  53.014  74.558  1.00  0.00           C  
ATOM   4444  C   ASP   286      64.012  53.783  74.690  1.00  0.00           C  
ATOM   4445  O   ASP   286      64.785  53.920  73.684  1.00  0.00           O  
ATOM   4446  CB  ASP   286      62.636  51.621  75.287  1.00  0.00           C  
ATOM   4447  CG  ASP   286      62.508  51.725  76.777  1.00  0.00           C  
ATOM   4448  OD1 ASP   286      62.857  50.680  77.411  1.00  0.00           O  
ATOM   4449  OD2 ASP   286      62.205  52.745  77.360  1.00  0.00           O1-
ATOM   4450  H   ASP   286      63.217  52.559  72.572  1.00  0.00           H  
ATOM   4451  HA  ASP   286      61.892  53.597  75.004  1.00  0.00           H  
ATOM   4452  HB2 ASP   286      61.738  51.080  74.989  1.00  0.00           H  
ATOM   4453  HB3 ASP   286      63.597  51.186  75.015  1.00  0.00           H  
ATOM   4454  N   THR   287      64.282  54.209  75.908  1.00  0.00           N  
ATOM   4455  CA  THR   287      65.169  55.336  76.223  1.00  0.00           C  
ATOM   4456  C   THR   287      65.557  55.377  77.668  1.00  0.00           C  
ATOM   4457  O   THR   287      64.861  54.990  78.611  1.00  0.00           O  
ATOM   4458  CB  THR   287      64.561  56.682  75.683  1.00  0.00           C  
ATOM   4459  CG2 THR   287      63.337  57.136  76.366  1.00  0.00           C  
ATOM   4460  OG1 THR   287      65.579  57.622  75.758  1.00  0.00           O  
ATOM   4461  H   THR   287      63.719  53.975  76.713  1.00  0.00           H  
ATOM   4462  HA  THR   287      66.079  55.210  75.636  1.00  0.00           H  
ATOM   4463  HB  THR   287      64.394  56.632  74.607  1.00  0.00           H  
ATOM   4464  HG1 THR   287      66.183  57.383  75.051  1.00  0.00           H  
ATOM   4465 HG21 THR   287      63.458  57.038  77.445  1.00  0.00           H  
ATOM   4466 HG22 THR   287      63.106  58.167  76.097  1.00  0.00           H  
ATOM   4467 HG23 THR   287      62.579  56.422  76.045  1.00  0.00           H  
ATOM   4468  N   VAL   288      66.755  55.966  77.948  1.00  0.00           N  
ATOM   4469  CA  VAL   288      67.167  56.339  79.316  1.00  0.00           C  
ATOM   4470  C   VAL   288      67.884  57.644  79.309  1.00  0.00           C  
ATOM   4471  O   VAL   288      68.186  58.204  78.251  1.00  0.00           O  
ATOM   4472  CB  VAL   288      68.161  55.262  79.847  1.00  0.00           C  
ATOM   4473  CG1 VAL   288      67.363  54.032  80.295  1.00  0.00           C  
ATOM   4474  CG2 VAL   288      69.285  54.955  78.853  1.00  0.00           C  
ATOM   4475  H   VAL   288      67.241  56.485  77.230  1.00  0.00           H  
ATOM   4476  HA  VAL   288      66.260  56.464  79.908  1.00  0.00           H  
ATOM   4477  HB  VAL   288      68.610  55.655  80.759  1.00  0.00           H  
ATOM   4478 HG11 VAL   288      66.566  54.471  80.894  1.00  0.00           H  
ATOM   4479 HG12 VAL   288      66.938  53.541  79.419  1.00  0.00           H  
ATOM   4480 HG13 VAL   288      67.794  53.204  80.858  1.00  0.00           H  
ATOM   4481 HG21 VAL   288      70.024  54.294  79.306  1.00  0.00           H  
ATOM   4482 HG22 VAL   288      68.913  54.415  77.983  1.00  0.00           H  
ATOM   4483 HG23 VAL   288      69.931  55.822  78.715  1.00  0.00           H  
ATOM   4484  N   ILE   289      68.208  58.260  80.459  1.00  0.00           N  
ATOM   4485  CA  ILE   289      68.855  59.530  80.479  1.00  0.00           C  
ATOM   4486  C   ILE   289      69.733  59.757  81.721  1.00  0.00           C  
ATOM   4487  O   ILE   289      69.376  59.374  82.804  1.00  0.00           O  
ATOM   4488  CB  ILE   289      67.727  60.568  80.292  1.00  0.00           C  
ATOM   4489  CG1 ILE   289      68.312  61.990  80.187  1.00  0.00           C  
ATOM   4490  CG2 ILE   289      66.766  60.605  81.481  1.00  0.00           C  
ATOM   4491  CD1 ILE   289      67.302  63.006  79.557  1.00  0.00           C  
ATOM   4492  H   ILE   289      67.903  57.788  81.298  1.00  0.00           H  
ATOM   4493  HA  ILE   289      69.494  59.494  79.597  1.00  0.00           H  
ATOM   4494  HB  ILE   289      67.233  60.390  79.336  1.00  0.00           H  
ATOM   4495 HG12 ILE   289      68.707  62.444  81.096  1.00  0.00           H  
ATOM   4496 HG13 ILE   289      69.238  61.914  79.617  1.00  0.00           H  
ATOM   4497 HG21 ILE   289      65.977  61.353  81.406  1.00  0.00           H  
ATOM   4498 HG22 ILE   289      66.305  59.637  81.677  1.00  0.00           H  
ATOM   4499 HG23 ILE   289      67.246  60.806  82.438  1.00  0.00           H  
ATOM   4500 HD11 ILE   289      67.854  63.929  79.380  1.00  0.00           H  
ATOM   4501 HD12 ILE   289      66.796  62.677  78.650  1.00  0.00           H  
ATOM   4502 HD13 ILE   289      66.475  63.206  80.239  1.00  0.00           H  
ATOM   4503  N   PHE   290      70.890  60.374  81.554  1.00  0.00           N  
ATOM   4504  CA  PHE   290      71.848  60.734  82.573  1.00  0.00           C  
ATOM   4505  C   PHE   290      72.272  62.185  82.602  1.00  0.00           C  
ATOM   4506  O   PHE   290      72.096  62.862  81.580  1.00  0.00           O  
ATOM   4507  CB  PHE   290      73.226  59.997  82.318  1.00  0.00           C  
ATOM   4508  CG  PHE   290      73.163  58.690  81.523  1.00  0.00           C  
ATOM   4509  CD1 PHE   290      73.414  57.450  82.200  1.00  0.00           C  
ATOM   4510  CD2 PHE   290      73.253  58.744  80.133  1.00  0.00           C  
ATOM   4511  CE1 PHE   290      73.575  56.306  81.416  1.00  0.00           C  
ATOM   4512  CE2 PHE   290      73.298  57.597  79.386  1.00  0.00           C  
ATOM   4513  CZ  PHE   290      73.382  56.345  80.010  1.00  0.00           C  
ATOM   4514  H   PHE   290      71.010  60.704  80.608  1.00  0.00           H  
ATOM   4515  HA  PHE   290      71.569  60.373  83.563  1.00  0.00           H  
ATOM   4516  HB2 PHE   290      74.004  60.705  82.029  1.00  0.00           H  
ATOM   4517  HB3 PHE   290      73.542  59.687  83.314  1.00  0.00           H  
ATOM   4518  HD1 PHE   290      73.395  57.369  83.276  1.00  0.00           H  
ATOM   4519  HD2 PHE   290      73.206  59.730  79.695  1.00  0.00           H  
ATOM   4520  HE1 PHE   290      73.871  55.374  81.872  1.00  0.00           H  
ATOM   4521  HE2 PHE   290      73.291  57.704  78.312  1.00  0.00           H  
ATOM   4522  HZ  PHE   290      73.356  55.410  79.471  1.00  0.00           H  
ATOM   4523  N   ARG   291      72.819  62.574  83.729  1.00  0.00           N  
ATOM   4524  CA  ARG   291      73.458  63.832  83.939  1.00  0.00           C  
ATOM   4525  C   ARG   291      74.874  63.740  84.390  1.00  0.00           C  
ATOM   4526  O   ARG   291      75.133  63.048  85.344  1.00  0.00           O  
ATOM   4527  CB  ARG   291      72.755  64.535  85.067  1.00  0.00           C  
ATOM   4528  CG  ARG   291      73.029  66.054  85.034  1.00  0.00           C  
ATOM   4529  CD  ARG   291      72.179  66.714  86.216  1.00  0.00           C  
ATOM   4530  NE  ARG   291      72.333  68.241  86.010  1.00  0.00           N  
ATOM   4531  CZ  ARG   291      71.333  69.186  85.992  1.00  0.00           C  
ATOM   4532  NH1 ARG   291      70.140  68.933  86.440  1.00  0.00           N1+
ATOM   4533  NH2 ARG   291      71.605  70.354  85.559  1.00  0.00           N  
ATOM   4534  H   ARG   291      72.765  61.923  84.499  1.00  0.00           H  
ATOM   4535  HA  ARG   291      73.296  64.498  83.091  1.00  0.00           H  
ATOM   4536  HB2 ARG   291      71.672  64.474  84.967  1.00  0.00           H  
ATOM   4537  HB3 ARG   291      73.043  64.130  86.038  1.00  0.00           H  
ATOM   4538  HG2 ARG   291      74.087  66.200  85.251  1.00  0.00           H  
ATOM   4539  HG3 ARG   291      72.710  66.570  84.128  1.00  0.00           H  
ATOM   4540  HD2 ARG   291      71.139  66.388  86.205  1.00  0.00           H  
ATOM   4541  HD3 ARG   291      72.652  66.400  87.146  1.00  0.00           H  
ATOM   4542  HE  ARG   291      73.208  68.537  85.602  1.00  0.00           H  
ATOM   4543 HH11 ARG   291      69.990  68.005  86.810  1.00  0.00           H  
ATOM   4544 HH12 ARG   291      69.313  69.513  86.420  1.00  0.00           H  
ATOM   4545 HH21 ARG   291      72.590  70.574  85.516  1.00  0.00           H  
ATOM   4546 HH22 ARG   291      70.972  71.107  85.789  1.00  0.00           H  
ATOM   4547  N   ILE   292      75.753  64.493  83.773  1.00  0.00           N  
ATOM   4548  CA  ILE   292      77.212  64.551  84.099  1.00  0.00           C  
ATOM   4549  C   ILE   292      77.325  65.272  85.458  1.00  0.00           C  
ATOM   4550  O   ILE   292      76.691  66.301  85.630  1.00  0.00           O  
ATOM   4551  CB  ILE   292      78.064  64.972  82.933  1.00  0.00           C  
ATOM   4552  CG1 ILE   292      78.047  63.830  81.934  1.00  0.00           C  
ATOM   4553  CG2 ILE   292      79.608  65.186  83.273  1.00  0.00           C  
ATOM   4554  CD1 ILE   292      78.702  64.084  80.564  1.00  0.00           C  
ATOM   4555  H   ILE   292      75.410  65.156  83.093  1.00  0.00           H  
ATOM   4556  HA  ILE   292      77.518  63.556  84.423  1.00  0.00           H  
ATOM   4557  HB  ILE   292      77.673  65.844  82.407  1.00  0.00           H  
ATOM   4558 HG12 ILE   292      78.584  63.013  82.416  1.00  0.00           H  
ATOM   4559 HG13 ILE   292      77.034  63.456  81.786  1.00  0.00           H  
ATOM   4560 HG21 ILE   292      79.946  64.202  83.598  1.00  0.00           H  
ATOM   4561 HG22 ILE   292      80.132  65.576  82.400  1.00  0.00           H  
ATOM   4562 HG23 ILE   292      79.850  65.788  84.148  1.00  0.00           H  
ATOM   4563 HD11 ILE   292      78.318  63.410  79.798  1.00  0.00           H  
ATOM   4564 HD12 ILE   292      78.594  65.106  80.199  1.00  0.00           H  
ATOM   4565 HD13 ILE   292      79.763  63.841  80.613  1.00  0.00           H  
ATOM   4566  N   ALA   293      78.181  64.751  86.296  1.00  0.00           N  
ATOM   4567  CA  ALA   293      78.438  65.319  87.558  1.00  0.00           C  
ATOM   4568  C   ALA   293      79.207  66.632  87.392  1.00  0.00           C  
ATOM   4569  O   ALA   293      80.233  66.690  86.712  1.00  0.00           O  
ATOM   4570  CB  ALA   293      79.094  64.241  88.469  1.00  0.00           C  
ATOM   4571  H   ALA   293      78.823  64.081  85.897  1.00  0.00           H  
ATOM   4572  HA  ALA   293      77.488  65.583  88.024  1.00  0.00           H  
ATOM   4573  HB1 ALA   293      79.918  63.849  87.873  1.00  0.00           H  
ATOM   4574  HB2 ALA   293      79.297  64.473  89.514  1.00  0.00           H  
ATOM   4575  HB3 ALA   293      78.459  63.359  88.556  1.00  0.00           H  
ATOM   4576  N   PRO   294      78.877  67.711  88.141  1.00  0.00           N  
ATOM   4577  CA  PRO   294      79.655  68.954  88.229  1.00  0.00           C  
ATOM   4578  C   PRO   294      80.819  68.808  89.194  1.00  0.00           C  
ATOM   4579  O   PRO   294      80.875  67.918  89.982  1.00  0.00           O  
ATOM   4580  CB  PRO   294      78.560  70.007  88.650  1.00  0.00           C  
ATOM   4581  CG  PRO   294      77.718  69.187  89.670  1.00  0.00           C  
ATOM   4582  CD  PRO   294      77.728  67.836  88.997  1.00  0.00           C  
ATOM   4583  HA  PRO   294      79.968  69.232  87.223  1.00  0.00           H  
ATOM   4584  HB2 PRO   294      78.925  70.902  89.155  1.00  0.00           H  
ATOM   4585  HB3 PRO   294      77.924  70.209  87.788  1.00  0.00           H  
ATOM   4586  HG2 PRO   294      78.268  69.062  90.602  1.00  0.00           H  
ATOM   4587  HG3 PRO   294      76.743  69.670  89.746  1.00  0.00           H  
ATOM   4588  HD2 PRO   294      77.759  67.010  89.708  1.00  0.00           H  
ATOM   4589  HD3 PRO   294      76.823  67.766  88.395  1.00  0.00           H  
ATOM   4590  N   TRP   295      81.726  69.748  89.149  1.00  0.00           N  
ATOM   4591  CA  TRP   295      82.968  69.895  89.869  1.00  0.00           C  
ATOM   4592  C   TRP   295      82.931  70.779  91.116  1.00  0.00           C  
ATOM   4593  O   TRP   295      82.301  71.795  91.042  1.00  0.00           O  
ATOM   4594  CB  TRP   295      84.112  70.328  88.881  1.00  0.00           C  
ATOM   4595  CG  TRP   295      85.452  70.669  89.346  1.00  0.00           C  
ATOM   4596  CD1 TRP   295      86.537  69.828  89.449  1.00  0.00           C  
ATOM   4597  CD2 TRP   295      85.872  71.871  90.043  1.00  0.00           C  
ATOM   4598  CE2 TRP   295      87.257  71.782  90.433  1.00  0.00           C  
ATOM   4599  CE3 TRP   295      85.173  73.080  90.291  1.00  0.00           C  
ATOM   4600  NE1 TRP   295      87.619  70.485  90.111  1.00  0.00           N  
ATOM   4601  CZ2 TRP   295      87.967  72.902  90.943  1.00  0.00           C  
ATOM   4602  CZ3 TRP   295      85.826  74.074  90.988  1.00  0.00           C  
ATOM   4603  CH2 TRP   295      87.170  74.078  91.323  1.00  0.00           C  
ATOM   4604  H   TRP   295      81.543  70.528  88.534  1.00  0.00           H  
ATOM   4605  HA  TRP   295      83.243  68.915  90.257  1.00  0.00           H  
ATOM   4606  HB2 TRP   295      84.175  69.598  88.074  1.00  0.00           H  
ATOM   4607  HB3 TRP   295      83.833  71.282  88.432  1.00  0.00           H  
ATOM   4608  HD1 TRP   295      86.485  68.783  89.178  1.00  0.00           H  
ATOM   4609  HE1 TRP   295      88.527  70.095  90.317  1.00  0.00           H  
ATOM   4610  HE3 TRP   295      84.147  73.234  89.990  1.00  0.00           H  
ATOM   4611  HZ2 TRP   295      89.022  72.940  91.170  1.00  0.00           H  
ATOM   4612  HZ3 TRP   295      85.306  74.983  91.253  1.00  0.00           H  
ATOM   4613  HH2 TRP   295      87.663  75.011  91.557  1.00  0.00           H  
ATOM   4614  N   ILE   296      83.434  70.366  92.240  1.00  0.00           N  
ATOM   4615  CA  ILE   296      83.189  70.938  93.543  1.00  0.00           C  
ATOM   4616  C   ILE   296      84.541  71.343  94.250  1.00  0.00           C  
ATOM   4617  O   ILE   296      85.384  70.508  94.430  1.00  0.00           O  
ATOM   4618  CB  ILE   296      82.338  69.944  94.382  1.00  0.00           C  
ATOM   4619  CG1 ILE   296      80.941  69.560  93.812  1.00  0.00           C  
ATOM   4620  CG2 ILE   296      82.214  70.351  95.845  1.00  0.00           C  
ATOM   4621  CD1 ILE   296      80.329  68.420  94.671  1.00  0.00           C  
ATOM   4622  H   ILE   296      83.799  69.425  92.261  1.00  0.00           H  
ATOM   4623  HA  ILE   296      82.589  71.841  93.433  1.00  0.00           H  
ATOM   4624  HB  ILE   296      82.908  69.015  94.385  1.00  0.00           H  
ATOM   4625 HG12 ILE   296      80.290  70.434  93.789  1.00  0.00           H  
ATOM   4626 HG13 ILE   296      81.149  69.095  92.848  1.00  0.00           H  
ATOM   4627 HG21 ILE   296      81.366  71.028  95.948  1.00  0.00           H  
ATOM   4628 HG22 ILE   296      82.105  69.447  96.443  1.00  0.00           H  
ATOM   4629 HG23 ILE   296      83.055  70.919  96.242  1.00  0.00           H  
ATOM   4630 HD11 ILE   296      80.948  67.523  94.671  1.00  0.00           H  
ATOM   4631 HD12 ILE   296      80.080  68.818  95.655  1.00  0.00           H  
ATOM   4632 HD13 ILE   296      79.345  68.183  94.266  1.00  0.00           H  
ATOM   4633  N   MET   297      84.653  72.588  94.588  1.00  0.00           N  
ATOM   4634  CA  MET   297      85.835  73.030  95.344  1.00  0.00           C  
ATOM   4635  C   MET   297      85.629  73.163  96.877  1.00  0.00           C  
ATOM   4636  O   MET   297      84.521  73.385  97.345  1.00  0.00           O  
ATOM   4637  CB  MET   297      86.421  74.355  94.680  1.00  0.00           C  
ATOM   4638  CG  MET   297      85.545  75.598  94.574  1.00  0.00           C  
ATOM   4639  SD  MET   297      86.264  77.099  93.857  1.00  0.00           S  
ATOM   4640  CE  MET   297      87.662  77.415  95.063  1.00  0.00           C  
ATOM   4641  H   MET   297      84.041  73.311  94.238  1.00  0.00           H  
ATOM   4642  HA  MET   297      86.588  72.292  95.065  1.00  0.00           H  
ATOM   4643  HB2 MET   297      87.364  74.582  95.177  1.00  0.00           H  
ATOM   4644  HB3 MET   297      86.710  74.124  93.655  1.00  0.00           H  
ATOM   4645  HG2 MET   297      84.709  75.328  93.928  1.00  0.00           H  
ATOM   4646  HG3 MET   297      85.243  75.782  95.605  1.00  0.00           H  
ATOM   4647  HE1 MET   297      88.273  76.523  95.205  1.00  0.00           H  
ATOM   4648  HE2 MET   297      88.245  78.213  94.603  1.00  0.00           H  
ATOM   4649  HE3 MET   297      87.251  77.651  96.044  1.00  0.00           H  
ATOM   4650  N   THR   298      86.704  72.974  97.655  1.00  0.00           N  
ATOM   4651  CA  THR   298      86.656  72.724  99.136  1.00  0.00           C  
ATOM   4652  C   THR   298      86.805  73.936 100.047  1.00  0.00           C  
ATOM   4653  O   THR   298      87.864  74.505 100.159  1.00  0.00           O  
ATOM   4654  CB  THR   298      87.692  71.685  99.477  1.00  0.00           C  
ATOM   4655  CG2 THR   298      87.359  70.351  98.993  1.00  0.00           C  
ATOM   4656  OG1 THR   298      88.948  72.081  98.993  1.00  0.00           O  
ATOM   4657  H   THR   298      87.611  72.778  97.256  1.00  0.00           H  
ATOM   4658  HA  THR   298      85.681  72.288  99.351  1.00  0.00           H  
ATOM   4659  HB  THR   298      87.891  71.686 100.549  1.00  0.00           H  
ATOM   4660  HG1 THR   298      89.058  72.990  99.282  1.00  0.00           H  
ATOM   4661 HG21 THR   298      87.710  70.131  97.985  1.00  0.00           H  
ATOM   4662 HG22 THR   298      87.826  69.698  99.730  1.00  0.00           H  
ATOM   4663 HG23 THR   298      86.291  70.303  99.209  1.00  0.00           H  
ATOM   4664  N   PRO   299      85.768  74.357 100.854  1.00  0.00           N  
ATOM   4665  CA  PRO   299      86.048  75.379 101.907  1.00  0.00           C  
ATOM   4666  C   PRO   299      87.038  75.029 103.089  1.00  0.00           C  
ATOM   4667  O   PRO   299      87.127  73.890 103.537  1.00  0.00           O  
ATOM   4668  CB  PRO   299      84.663  75.678 102.531  1.00  0.00           C  
ATOM   4669  CG  PRO   299      83.966  74.346 102.277  1.00  0.00           C  
ATOM   4670  CD  PRO   299      84.417  73.867 100.948  1.00  0.00           C  
ATOM   4671  HA  PRO   299      86.451  76.233 101.364  1.00  0.00           H  
ATOM   4672  HB2 PRO   299      84.594  75.908 103.594  1.00  0.00           H  
ATOM   4673  HB3 PRO   299      84.278  76.522 101.959  1.00  0.00           H  
ATOM   4674  HG2 PRO   299      84.218  73.646 103.073  1.00  0.00           H  
ATOM   4675  HG3 PRO   299      82.888  74.510 102.263  1.00  0.00           H  
ATOM   4676  HD2 PRO   299      84.211  72.804 100.821  1.00  0.00           H  
ATOM   4677  HD3 PRO   299      83.803  74.393 100.216  1.00  0.00           H  
ATOM   4678  N   ASN   300      87.461  76.126 103.713  1.00  0.00           N  
ATOM   4679  CA  ASN   300      88.430  76.148 104.832  1.00  0.00           C  
ATOM   4680  C   ASN   300      87.922  75.460 106.127  1.00  0.00           C  
ATOM   4681  O   ASN   300      88.624  75.236 107.063  1.00  0.00           O  
ATOM   4682  CB  ASN   300      88.596  77.610 105.230  1.00  0.00           C  
ATOM   4683  CG  ASN   300      89.310  78.378 104.160  1.00  0.00           C  
ATOM   4684  ND2 ASN   300      89.295  79.656 104.208  1.00  0.00           N  
ATOM   4685  OD1 ASN   300      89.986  77.864 103.314  1.00  0.00           O  
ATOM   4686  H   ASN   300      87.239  77.003 103.265  1.00  0.00           H  
ATOM   4687  HA  ASN   300      89.365  75.644 104.585  1.00  0.00           H  
ATOM   4688  HB2 ASN   300      87.624  78.043 105.465  1.00  0.00           H  
ATOM   4689  HB3 ASN   300      89.253  77.505 106.093  1.00  0.00           H  
ATOM   4690 HD21 ASN   300      89.781  80.140 103.466  1.00  0.00           H  
ATOM   4691 HD22 ASN   300      88.692  80.086 104.894  1.00  0.00           H  
ATOM   4692  N   ILE   301      86.600  75.205 106.197  1.00  0.00           N  
ATOM   4693  CA  ILE   301      86.076  74.359 107.279  1.00  0.00           C  
ATOM   4694  C   ILE   301      86.333  72.839 107.180  1.00  0.00           C  
ATOM   4695  O   ILE   301      86.067  72.055 108.111  1.00  0.00           O  
ATOM   4696  CB  ILE   301      84.547  74.616 107.504  1.00  0.00           C  
ATOM   4697  CG1 ILE   301      83.684  74.207 106.318  1.00  0.00           C  
ATOM   4698  CG2 ILE   301      84.250  76.048 107.896  1.00  0.00           C  
ATOM   4699  CD1 ILE   301      82.410  73.569 106.741  1.00  0.00           C  
ATOM   4700  H   ILE   301      85.951  75.421 105.453  1.00  0.00           H  
ATOM   4701  HA  ILE   301      86.533  74.612 108.235  1.00  0.00           H  
ATOM   4702  HB  ILE   301      84.272  73.983 108.348  1.00  0.00           H  
ATOM   4703 HG12 ILE   301      83.454  75.089 105.721  1.00  0.00           H  
ATOM   4704 HG13 ILE   301      84.240  73.511 105.690  1.00  0.00           H  
ATOM   4705 HG21 ILE   301      84.776  76.752 107.251  1.00  0.00           H  
ATOM   4706 HG22 ILE   301      83.182  76.241 107.801  1.00  0.00           H  
ATOM   4707 HG23 ILE   301      84.566  76.239 108.922  1.00  0.00           H  
ATOM   4708 HD11 ILE   301      81.896  74.230 107.439  1.00  0.00           H  
ATOM   4709 HD12 ILE   301      81.837  73.336 105.843  1.00  0.00           H  
ATOM   4710 HD13 ILE   301      82.675  72.613 107.193  1.00  0.00           H  
ATOM   4711  N   LEU   302      86.765  72.361 106.010  1.00  0.00           N  
ATOM   4712  CA  LEU   302      87.228  71.013 105.753  1.00  0.00           C  
ATOM   4713  C   LEU   302      88.712  70.880 106.153  1.00  0.00           C  
ATOM   4714  O   LEU   302      89.480  71.733 105.668  1.00  0.00           O  
ATOM   4715  CB  LEU   302      86.803  70.618 104.278  1.00  0.00           C  
ATOM   4716  CG  LEU   302      85.354  70.837 103.954  1.00  0.00           C  
ATOM   4717  CD1 LEU   302      84.959  70.518 102.423  1.00  0.00           C  
ATOM   4718  CD2 LEU   302      84.306  70.108 104.792  1.00  0.00           C  
ATOM   4719  H   LEU   302      87.289  72.993 105.422  1.00  0.00           H  
ATOM   4720  HA  LEU   302      86.665  70.349 106.408  1.00  0.00           H  
ATOM   4721  HB2 LEU   302      87.347  71.254 103.578  1.00  0.00           H  
ATOM   4722  HB3 LEU   302      87.100  69.574 104.177  1.00  0.00           H  
ATOM   4723  HG  LEU   302      85.026  71.876 103.919  1.00  0.00           H  
ATOM   4724 HD11 LEU   302      84.953  69.473 102.113  1.00  0.00           H  
ATOM   4725 HD12 LEU   302      84.029  71.053 102.229  1.00  0.00           H  
ATOM   4726 HD13 LEU   302      85.680  70.992 101.756  1.00  0.00           H  
ATOM   4727 HD21 LEU   302      84.434  69.039 104.624  1.00  0.00           H  
ATOM   4728 HD22 LEU   302      84.483  70.299 105.851  1.00  0.00           H  
ATOM   4729 HD23 LEU   302      83.266  70.267 104.507  1.00  0.00           H  
ATOM   4730  N   PRO   303      89.100  69.914 106.960  1.00  0.00           N  
ATOM   4731  CA  PRO   303      90.464  69.761 107.394  1.00  0.00           C  
ATOM   4732  C   PRO   303      91.432  69.545 106.297  1.00  0.00           C  
ATOM   4733  O   PRO   303      91.133  68.919 105.285  1.00  0.00           O  
ATOM   4734  CB  PRO   303      90.577  68.548 108.300  1.00  0.00           C  
ATOM   4735  CG  PRO   303      89.057  68.242 108.713  1.00  0.00           C  
ATOM   4736  CD  PRO   303      88.230  68.917 107.599  1.00  0.00           C  
ATOM   4737  HA  PRO   303      90.685  70.557 108.105  1.00  0.00           H  
ATOM   4738  HB2 PRO   303      90.944  67.699 107.723  1.00  0.00           H  
ATOM   4739  HB3 PRO   303      91.330  68.708 109.071  1.00  0.00           H  
ATOM   4740  HG2 PRO   303      88.949  67.159 108.662  1.00  0.00           H  
ATOM   4741  HG3 PRO   303      88.730  68.759 109.615  1.00  0.00           H  
ATOM   4742  HD2 PRO   303      88.036  68.117 106.884  1.00  0.00           H  
ATOM   4743  HD3 PRO   303      87.327  69.371 108.007  1.00  0.00           H  
ATOM   4744  N   PRO   304      92.641  70.206 106.322  1.00  0.00           N  
ATOM   4745  CA  PRO   304      93.757  70.049 105.372  1.00  0.00           C  
ATOM   4746  C   PRO   304      94.421  68.660 105.421  1.00  0.00           C  
ATOM   4747  O   PRO   304      94.554  68.136 106.570  1.00  0.00           O  
ATOM   4748  CB  PRO   304      94.772  71.065 105.739  1.00  0.00           C  
ATOM   4749  CG  PRO   304      94.494  71.356 107.210  1.00  0.00           C  
ATOM   4750  CD  PRO   304      93.085  70.943 107.471  1.00  0.00           C  
ATOM   4751  HA  PRO   304      93.452  70.294 104.355  1.00  0.00           H  
ATOM   4752  HB2 PRO   304      95.715  70.680 105.352  1.00  0.00           H  
ATOM   4753  HB3 PRO   304      94.450  71.985 105.250  1.00  0.00           H  
ATOM   4754  HG2 PRO   304      95.183  70.764 107.813  1.00  0.00           H  
ATOM   4755  HG3 PRO   304      94.635  72.423 107.381  1.00  0.00           H  
ATOM   4756  HD2 PRO   304      93.096  70.401 108.416  1.00  0.00           H  
ATOM   4757  HD3 PRO   304      92.559  71.898 107.475  1.00  0.00           H  
ATOM   4758  N   VAL   305      94.926  68.108 104.318  1.00  0.00           N  
ATOM   4759  CA  VAL   305      95.696  66.908 104.187  1.00  0.00           C  
ATOM   4760  C   VAL   305      97.113  67.181 103.756  1.00  0.00           C  
ATOM   4761  O   VAL   305      98.088  66.694 104.401  1.00  0.00           O  
ATOM   4762  CB  VAL   305      94.927  65.918 103.288  1.00  0.00           C  
ATOM   4763  CG1 VAL   305      93.608  65.640 103.890  1.00  0.00           C  
ATOM   4764  CG2 VAL   305      94.781  66.461 101.868  1.00  0.00           C  
ATOM   4765  H   VAL   305      94.849  68.733 103.528  1.00  0.00           H  
ATOM   4766  HA  VAL   305      95.755  66.520 105.204  1.00  0.00           H  
ATOM   4767  HB  VAL   305      95.434  64.954 103.338  1.00  0.00           H  
ATOM   4768 HG11 VAL   305      92.903  66.470 103.904  1.00  0.00           H  
ATOM   4769 HG12 VAL   305      93.073  64.847 103.366  1.00  0.00           H  
ATOM   4770 HG13 VAL   305      93.749  65.348 104.931  1.00  0.00           H  
ATOM   4771 HG21 VAL   305      94.361  67.465 101.934  1.00  0.00           H  
ATOM   4772 HG22 VAL   305      95.691  66.348 101.279  1.00  0.00           H  
ATOM   4773 HG23 VAL   305      93.988  65.885 101.391  1.00  0.00           H  
ATOM   4774  N   SER   306      97.289  68.158 102.834  1.00  0.00           N  
ATOM   4775  CA  SER   306      98.637  68.456 102.316  1.00  0.00           C  
ATOM   4776  C   SER   306      98.799  69.727 101.599  1.00  0.00           C  
ATOM   4777  O   SER   306      97.953  70.126 100.806  1.00  0.00           O  
ATOM   4778  CB  SER   306      99.046  67.231 101.434  1.00  0.00           C  
ATOM   4779  OG  SER   306     100.398  67.350 100.998  1.00  0.00           O  
ATOM   4780  H   SER   306      96.589  68.730 102.383  1.00  0.00           H  
ATOM   4781  HA  SER   306      99.314  68.448 103.170  1.00  0.00           H  
ATOM   4782  HB2 SER   306      98.921  66.264 101.922  1.00  0.00           H  
ATOM   4783  HB3 SER   306      98.394  67.232 100.560  1.00  0.00           H  
ATOM   4784  HG  SER   306     100.885  67.846 101.660  1.00  0.00           H  
ATOM   4785  N   VAL   307     100.037  70.330 101.812  1.00  0.00           N  
ATOM   4786  CA  VAL   307     100.280  71.652 101.308  1.00  0.00           C  
ATOM   4787  C   VAL   307     101.399  71.696 100.264  1.00  0.00           C  
ATOM   4788  O   VAL   307     102.366  70.944 100.403  1.00  0.00           O  
ATOM   4789  CB  VAL   307     100.588  72.574 102.470  1.00  0.00           C  
ATOM   4790  CG1 VAL   307     101.960  72.437 103.201  1.00  0.00           C  
ATOM   4791  CG2 VAL   307     100.390  73.949 101.936  1.00  0.00           C  
ATOM   4792  H   VAL   307     100.751  69.864 102.353  1.00  0.00           H  
ATOM   4793  HA  VAL   307      99.388  71.966 100.765  1.00  0.00           H  
ATOM   4794  HB  VAL   307      99.763  72.430 103.167  1.00  0.00           H  
ATOM   4795 HG11 VAL   307     102.772  72.881 102.625  1.00  0.00           H  
ATOM   4796 HG12 VAL   307     101.891  72.979 104.145  1.00  0.00           H  
ATOM   4797 HG13 VAL   307     102.144  71.392 103.448  1.00  0.00           H  
ATOM   4798 HG21 VAL   307      99.437  74.136 101.442  1.00  0.00           H  
ATOM   4799 HG22 VAL   307     100.346  74.594 102.814  1.00  0.00           H  
ATOM   4800 HG23 VAL   307     101.264  74.313 101.395  1.00  0.00           H  
ATOM   4801  N   PHE   308     101.231  72.585  99.242  1.00  0.00           N  
ATOM   4802  CA  PHE   308     101.983  72.648  97.949  1.00  0.00           C  
ATOM   4803  C   PHE   308     102.654  73.955  97.827  1.00  0.00           C  
ATOM   4804  O   PHE   308     102.013  75.010  98.058  1.00  0.00           O  
ATOM   4805  CB  PHE   308     101.049  72.402  96.723  1.00  0.00           C  
ATOM   4806  CG  PHE   308     100.389  70.983  96.593  1.00  0.00           C  
ATOM   4807  CD1 PHE   308      99.612  70.605  97.766  1.00  0.00           C  
ATOM   4808  CD2 PHE   308     100.568  70.046  95.571  1.00  0.00           C  
ATOM   4809  CE1 PHE   308      99.103  69.296  97.820  1.00  0.00           C  
ATOM   4810  CE2 PHE   308      99.913  68.756  95.620  1.00  0.00           C  
ATOM   4811  CZ  PHE   308      99.177  68.410  96.677  1.00  0.00           C  
ATOM   4812  H   PHE   308     100.368  73.107  99.290  1.00  0.00           H  
ATOM   4813  HA  PHE   308     102.725  71.851  97.981  1.00  0.00           H  
ATOM   4814  HB2 PHE   308     100.252  73.140  96.642  1.00  0.00           H  
ATOM   4815  HB3 PHE   308     101.670  72.514  95.834  1.00  0.00           H  
ATOM   4816  HD1 PHE   308      99.257  71.286  98.524  1.00  0.00           H  
ATOM   4817  HD2 PHE   308     101.099  70.260  94.655  1.00  0.00           H  
ATOM   4818  HE1 PHE   308      98.534  68.992  98.687  1.00  0.00           H  
ATOM   4819  HE2 PHE   308     100.204  68.036  94.868  1.00  0.00           H  
ATOM   4820  HZ  PHE   308      98.842  67.387  96.760  1.00  0.00           H  
ATOM   4821  N   VAL   309     103.933  74.067  97.535  1.00  0.00           N  
ATOM   4822  CA  VAL   309     104.662  75.360  97.294  1.00  0.00           C  
ATOM   4823  C   VAL   309     105.607  75.207  96.120  1.00  0.00           C  
ATOM   4824  O   VAL   309     106.070  74.112  95.901  1.00  0.00           O  
ATOM   4825  CB  VAL   309     105.323  75.852  98.530  1.00  0.00           C  
ATOM   4826  CG1 VAL   309     106.214  74.811  99.104  1.00  0.00           C  
ATOM   4827  CG2 VAL   309     105.990  77.250  98.556  1.00  0.00           C  
ATOM   4828  H   VAL   309     104.431  73.214  97.326  1.00  0.00           H  
ATOM   4829  HA  VAL   309     103.911  76.052  96.913  1.00  0.00           H  
ATOM   4830  HB  VAL   309     104.475  75.913  99.212  1.00  0.00           H  
ATOM   4831 HG11 VAL   309     105.797  73.849  99.403  1.00  0.00           H  
ATOM   4832 HG12 VAL   309     107.042  74.603  98.427  1.00  0.00           H  
ATOM   4833 HG13 VAL   309     106.759  75.193  99.967  1.00  0.00           H  
ATOM   4834 HG21 VAL   309     106.759  77.420  97.802  1.00  0.00           H  
ATOM   4835 HG22 VAL   309     105.216  77.980  98.319  1.00  0.00           H  
ATOM   4836 HG23 VAL   309     106.362  77.557  99.534  1.00  0.00           H  
ATOM   4837  N   CYS   310     106.007  76.315  95.494  1.00  0.00           N  
ATOM   4838  CA  CYS   310     107.108  76.356  94.530  1.00  0.00           C  
ATOM   4839  C   CYS   310     108.443  76.857  95.215  1.00  0.00           C  
ATOM   4840  O   CYS   310     108.490  77.992  95.825  1.00  0.00           O  
ATOM   4841  CB  CYS   310     106.735  77.194  93.330  1.00  0.00           C  
ATOM   4842  SG  CYS   310     105.292  76.526  92.446  1.00  0.00           S  
ATOM   4843  H   CYS   310     105.529  77.193  95.633  1.00  0.00           H  
ATOM   4844  HA  CYS   310     107.311  75.332  94.217  1.00  0.00           H  
ATOM   4845  HB2 CYS   310     106.336  78.156  93.650  1.00  0.00           H  
ATOM   4846  HB3 CYS   310     107.540  77.267  92.599  1.00  0.00           H  
ATOM   4847  HG  CYS   310     105.862  75.842  91.449  1.00  0.00           H  
ATOM   4848  N   CYS   311     109.588  76.189  94.975  1.00  0.00           N  
ATOM   4849  CA  CYS   311     110.982  76.533  95.481  1.00  0.00           C  
ATOM   4850  C   CYS   311     111.836  76.846  94.286  1.00  0.00           C  
ATOM   4851  O   CYS   311     111.352  76.834  93.127  1.00  0.00           O  
ATOM   4852  CB  CYS   311     111.512  75.352  96.334  1.00  0.00           C  
ATOM   4853  SG  CYS   311     110.397  75.316  97.824  1.00  0.00           S  
ATOM   4854  H   CYS   311     109.514  75.357  94.407  1.00  0.00           H  
ATOM   4855  HA  CYS   311     110.873  77.506  95.959  1.00  0.00           H  
ATOM   4856  HB2 CYS   311     111.503  74.460  95.707  1.00  0.00           H  
ATOM   4857  HB3 CYS   311     112.566  75.512  96.564  1.00  0.00           H  
ATOM   4858  HG  CYS   311     110.966  76.289  98.540  1.00  0.00           H  
ATOM   4859  N   MET   312     113.109  77.295  94.398  1.00  0.00           N  
ATOM   4860  CA  MET   312     113.771  77.827  95.667  1.00  0.00           C  
ATOM   4861  C   MET   312     113.955  79.374  95.620  1.00  0.00           C  
ATOM   4862  O   MET   312     114.418  79.932  94.587  1.00  0.00           O  
ATOM   4863  CB  MET   312     115.220  77.212  95.712  1.00  0.00           C  
ATOM   4864  CG  MET   312     116.120  77.847  96.806  1.00  0.00           C  
ATOM   4865  SD  MET   312     115.443  78.255  98.419  1.00  0.00           S  
ATOM   4866  CE  MET   312     114.810  76.632  99.150  1.00  0.00           C  
ATOM   4867  H   MET   312     113.650  77.260  93.545  1.00  0.00           H  
ATOM   4868  HA  MET   312     113.260  77.567  96.594  1.00  0.00           H  
ATOM   4869  HB2 MET   312     115.032  76.146  95.844  1.00  0.00           H  
ATOM   4870  HB3 MET   312     115.703  77.354  94.745  1.00  0.00           H  
ATOM   4871  HG2 MET   312     116.959  77.191  97.037  1.00  0.00           H  
ATOM   4872  HG3 MET   312     116.463  78.789  96.377  1.00  0.00           H  
ATOM   4873  HE1 MET   312     114.692  76.772 100.225  1.00  0.00           H  
ATOM   4874  HE2 MET   312     113.861  76.370  98.682  1.00  0.00           H  
ATOM   4875  HE3 MET   312     115.586  75.883  98.991  1.00  0.00           H  
ATOM   4876  N   LYS   313     113.544  80.060  96.709  1.00  0.00           N  
ATOM   4877  CA  LYS   313     113.396  81.482  96.800  1.00  0.00           C  
ATOM   4878  C   LYS   313     114.795  82.160  96.657  1.00  0.00           C  
ATOM   4879  O   LYS   313     115.825  81.712  97.223  1.00  0.00           O  
ATOM   4880  CB  LYS   313     112.846  81.729  98.195  1.00  0.00           C  
ATOM   4881  CG  LYS   313     112.682  83.174  98.581  1.00  0.00           C  
ATOM   4882  CD  LYS   313     112.657  83.276 100.079  1.00  0.00           C  
ATOM   4883  CE  LYS   313     111.287  82.796 100.621  1.00  0.00           C  
ATOM   4884  NZ  LYS   313     111.180  82.978 102.055  1.00  0.00           N1+
ATOM   4885  H   LYS   313     113.220  79.595  97.545  1.00  0.00           H  
ATOM   4886  HA  LYS   313     112.677  81.845  96.066  1.00  0.00           H  
ATOM   4887  HB2 LYS   313     111.914  81.172  98.292  1.00  0.00           H  
ATOM   4888  HB3 LYS   313     113.532  81.245  98.890  1.00  0.00           H  
ATOM   4889  HG2 LYS   313     113.598  83.635  98.212  1.00  0.00           H  
ATOM   4890  HG3 LYS   313     111.830  83.683  98.131  1.00  0.00           H  
ATOM   4891  HD2 LYS   313     113.503  82.821 100.594  1.00  0.00           H  
ATOM   4892  HD3 LYS   313     112.817  84.319 100.352  1.00  0.00           H  
ATOM   4893  HE2 LYS   313     110.550  83.300  99.996  1.00  0.00           H  
ATOM   4894  HE3 LYS   313     111.177  81.726 100.444  1.00  0.00           H  
ATOM   4895  HZ1 LYS   313     110.976  83.915 102.373  1.00  0.00           H  
ATOM   4896  HZ2 LYS   313     110.388  82.474 102.427  1.00  0.00           H  
ATOM   4897  HZ3 LYS   313     112.095  82.761 102.424  1.00  0.00           H  
ATOM   4898  N   ASP   314     114.953  83.223  95.938  1.00  0.00           N  
ATOM   4899  CA  ASP   314     113.982  83.956  95.077  1.00  0.00           C  
ATOM   4900  C   ASP   314     113.713  83.322  93.797  1.00  0.00           C  
ATOM   4901  O   ASP   314     114.646  83.230  92.994  1.00  0.00           O  
ATOM   4902  CB  ASP   314     114.152  85.478  94.866  1.00  0.00           C  
ATOM   4903  CG  ASP   314     115.507  86.116  94.890  1.00  0.00           C  
ATOM   4904  OD1 ASP   314     115.520  87.297  94.492  1.00  0.00           O  
ATOM   4905  OD2 ASP   314     116.520  85.480  95.297  1.00  0.00           O1-
ATOM   4906  OXT ASP   314     112.554  82.839  93.630  1.00  0.00           O1-
ATOM   4907  H   ASP   314     115.908  83.480  95.733  1.00  0.00           H  
ATOM   4908  HA  ASP   314     113.053  83.829  95.633  1.00  0.00           H  
ATOM   4909  HB2 ASP   314     113.706  85.770  93.915  1.00  0.00           H  
ATOM   4910  HB3 ASP   314     113.503  85.933  95.614  1.00  0.00           H  
ATOM   4911  N   THR   315      99.545  70.397 113.969  1.00  0.00           N  
ATOM   4912  CA  THR   315      98.873  70.139 112.685  1.00  0.00           C  
ATOM   4913  C   THR   315      99.261  68.927 112.020  1.00  0.00           C  
ATOM   4914  O   THR   315     100.421  68.523 112.157  1.00  0.00           O  
ATOM   4915  CB  THR   315      98.900  71.338 111.728  1.00  0.00           C  
ATOM   4916  CG2 THR   315     100.283  71.738 111.140  1.00  0.00           C  
ATOM   4917  OG1 THR   315      98.034  71.047 110.587  1.00  0.00           O  
ATOM   4918  HA  THR   315      97.816  70.062 112.937  1.00  0.00           H  
ATOM   4919  HB  THR   315      98.414  72.194 112.197  1.00  0.00           H  
ATOM   4920  HG1 THR   315      97.179  71.483 110.602  1.00  0.00           H  
ATOM   4921 HG21 THR   315     100.249  72.295 110.204  1.00  0.00           H  
ATOM   4922 HG22 THR   315     100.827  72.390 111.823  1.00  0.00           H  
ATOM   4923 HG23 THR   315     100.904  70.868 110.925  1.00  0.00           H  
ATOM   4924  H1  THR   315      99.009  69.939 114.691  1.00  0.00           H  
ATOM   4925  H2  THR   315      99.669  71.383 114.149  1.00  0.00           H  
ATOM   4926  H3  THR   315     100.471  69.994 113.989  1.00  0.00           H  
ATOM   4927  N   ASN   316      98.362  68.237 111.325  1.00  0.00           N  
ATOM   4928  CA  ASN   316      98.634  66.947 110.715  1.00  0.00           C  
ATOM   4929  C   ASN   316      99.169  67.125 109.284  1.00  0.00           C  
ATOM   4930  O   ASN   316      99.525  66.062 108.687  1.00  0.00           O  
ATOM   4931  CB  ASN   316      97.409  66.037 110.729  1.00  0.00           C  
ATOM   4932  CG  ASN   316      96.781  65.777 112.117  1.00  0.00           C  
ATOM   4933  ND2 ASN   316      95.752  64.939 112.176  1.00  0.00           N  
ATOM   4934  OD1 ASN   316      97.119  66.329 113.155  1.00  0.00           O  
ATOM   4935  H   ASN   316      97.409  68.563 111.256  1.00  0.00           H  
ATOM   4936  HA  ASN   316      99.413  66.406 111.252  1.00  0.00           H  
ATOM   4937  HB2 ASN   316      96.610  66.419 110.094  1.00  0.00           H  
ATOM   4938  HB3 ASN   316      97.787  65.065 110.412  1.00  0.00           H
[truncated: 1,314,825 more chars]
