# Supplementary material for: Molecular Mechanism of Protein Arginine Deiminase 2: A Study Involving Multiple Microsecond Long Molecular Dynamics Simulations
Source: Biochemistry. 2022 Jun 23;61(13):1286–97. doi: 10.1021/acs.biochem.2c00158 (PMC9260958; doi:10.1021/acs.biochem.2c00158)
Supplement: Supplementary file 2 — bi2c00158_si_002.zip [file bi2c00158_si_002.zip › closest/ps1-03-100w-last-frame.pdb]

ATOM      1  N   ARG     1      75.971  96.301 109.065  1.00  0.00           N  
ATOM      2  CA  ARG     1      76.174  97.491 108.162  1.00  0.00           C  
ATOM      3  C   ARG     1      76.452  98.796 108.960  1.00  0.00           C  
ATOM      4  O   ARG     1      75.697  99.120 109.846  1.00  0.00           O  
ATOM      5  CB  ARG     1      75.045  97.647 107.096  1.00  0.00           C  
ATOM      6  CG  ARG     1      75.188  98.744 106.059  1.00  0.00           C  
ATOM      7  CD  ARG     1      74.194  98.724 104.918  1.00  0.00           C  
ATOM      8  NE  ARG     1      74.006  97.395 104.244  1.00  0.00           N  
ATOM      9  CZ  ARG     1      74.668  96.882 103.172  1.00  0.00           C  
ATOM     10  NH1 ARG     1      75.609  97.592 102.605  1.00  0.00           N1+
ATOM     11  NH2 ARG     1      74.295  95.715 102.673  1.00  0.00           N  
ATOM     12  HA  ARG     1      77.100  97.268 107.633  1.00  0.00           H  
ATOM     13  HB2 ARG     1      74.944  96.740 106.499  1.00  0.00           H  
ATOM     14  HB3 ARG     1      74.072  97.746 107.578  1.00  0.00           H  
ATOM     15  HG2 ARG     1      75.138  99.765 106.438  1.00  0.00           H  
ATOM     16  HG3 ARG     1      76.176  98.539 105.647  1.00  0.00           H  
ATOM     17  HD2 ARG     1      73.180  98.987 105.219  1.00  0.00           H  
ATOM     18  HD3 ARG     1      74.462  99.393 104.100  1.00  0.00           H  
ATOM     19  HE  ARG     1      73.286  96.798 104.624  1.00  0.00           H  
ATOM     20 HH11 ARG     1      75.920  98.500 102.918  1.00  0.00           H  
ATOM     21 HH12 ARG     1      76.109  97.153 101.845  1.00  0.00           H  
ATOM     22 HH21 ARG     1      73.486  95.192 102.976  1.00  0.00           H  
ATOM     23 HH22 ARG     1      74.725  95.322 101.848  1.00  0.00           H  
ATOM     24  H1  ARG     1      75.978  95.400 108.610  1.00  0.00           H  
ATOM     25  H2  ARG     1      75.067  96.427 109.498  1.00  0.00           H  
ATOM     26  H3  ARG     1      76.637  96.209 109.819  1.00  0.00           H  
ATOM     27  N   GLU     2      77.445  99.534 108.559  1.00  0.00           N  
ATOM     28  CA  GLU     2      77.903 100.770 109.226  1.00  0.00           C  
ATOM     29  C   GLU     2      78.362 101.953 108.295  1.00  0.00           C  
ATOM     30  O   GLU     2      78.431 101.792 107.077  1.00  0.00           O  
ATOM     31  CB  GLU     2      78.950 100.450 110.344  1.00  0.00           C  
ATOM     32  CG  GLU     2      80.427 100.223 109.818  1.00  0.00           C  
ATOM     33  CD  GLU     2      80.604  98.966 109.013  1.00  0.00           C  
ATOM     34  OE1 GLU     2      81.314  99.027 107.972  1.00  0.00           O  
ATOM     35  OE2 GLU     2      80.229  97.827 109.378  1.00  0.00           O1-
ATOM     36  H   GLU     2      78.030  99.094 107.864  1.00  0.00           H  
ATOM     37  HA  GLU     2      77.029 101.151 109.754  1.00  0.00           H  
ATOM     38  HB2 GLU     2      79.067 101.227 111.099  1.00  0.00           H  
ATOM     39  HB3 GLU     2      78.600  99.518 110.790  1.00  0.00           H  
ATOM     40  HG2 GLU     2      80.663 101.030 109.124  1.00  0.00           H  
ATOM     41  HG3 GLU     2      81.103 100.267 110.672  1.00  0.00           H  
ATOM     42  N   ARG     3      78.660 103.127 108.832  1.00  0.00           N  
ATOM     43  CA  ARG     3      79.244 104.189 108.046  1.00  0.00           C  
ATOM     44  C   ARG     3      80.127 105.116 108.965  1.00  0.00           C  
ATOM     45  O   ARG     3      79.934 105.093 110.210  1.00  0.00           O  
ATOM     46  CB  ARG     3      78.128 105.056 107.345  1.00  0.00           C  
ATOM     47  CG  ARG     3      77.077 105.714 108.173  1.00  0.00           C  
ATOM     48  CD  ARG     3      76.153 106.484 107.288  1.00  0.00           C  
ATOM     49  NE  ARG     3      76.750 107.513 106.418  1.00  0.00           N  
ATOM     50  CZ  ARG     3      76.039 108.544 105.802  1.00  0.00           C  
ATOM     51  NH1 ARG     3      74.818 108.815 106.032  1.00  0.00           N1+
ATOM     52  NH2 ARG     3      76.680 109.235 104.915  1.00  0.00           N  
ATOM     53  H   ARG     3      78.506 103.192 109.828  1.00  0.00           H  
ATOM     54  HA  ARG     3      79.856 103.819 107.225  1.00  0.00           H  
ATOM     55  HB2 ARG     3      78.616 105.762 106.673  1.00  0.00           H  
ATOM     56  HB3 ARG     3      77.653 104.312 106.706  1.00  0.00           H  
ATOM     57  HG2 ARG     3      76.613 105.023 108.876  1.00  0.00           H  
ATOM     58  HG3 ARG     3      77.562 106.425 108.842  1.00  0.00           H  
ATOM     59  HD2 ARG     3      75.653 105.817 106.586  1.00  0.00           H  
ATOM     60  HD3 ARG     3      75.480 106.985 107.984  1.00  0.00           H  
ATOM     61  HE  ARG     3      77.653 107.362 105.991  1.00  0.00           H  
ATOM     62 HH11 ARG     3      74.212 108.310 106.663  1.00  0.00           H  
ATOM     63 HH12 ARG     3      74.431 109.586 105.508  1.00  0.00           H  
ATOM     64 HH21 ARG     3      77.667 109.032 104.975  1.00  0.00           H  
ATOM     65 HH22 ARG     3      76.160 109.880 104.337  1.00  0.00           H  
ATOM     66  N   THR     4      81.073 105.868 108.380  1.00  0.00           N  
ATOM     67  CA  THR     4      81.805 106.986 109.077  1.00  0.00           C  
ATOM     68  C   THR     4      80.846 108.156 109.058  1.00  0.00           C  
ATOM     69  O   THR     4      80.155 108.360 108.122  1.00  0.00           O  
ATOM     70  CB  THR     4      83.094 107.353 108.308  1.00  0.00           C  
ATOM     71  CG2 THR     4      83.825 108.588 108.846  1.00  0.00           C  
ATOM     72  OG1 THR     4      83.972 106.298 108.309  1.00  0.00           O  
ATOM     73  H   THR     4      81.333 105.735 107.413  1.00  0.00           H  
ATOM     74  HA  THR     4      81.945 106.769 110.136  1.00  0.00           H  
ATOM     75  HB  THR     4      82.833 107.669 107.298  1.00  0.00           H  
ATOM     76  HG1 THR     4      83.693 105.681 107.628  1.00  0.00           H  
ATOM     77 HG21 THR     4      83.178 109.465 108.839  1.00  0.00           H  
ATOM     78 HG22 THR     4      84.245 108.449 109.842  1.00  0.00           H  
ATOM     79 HG23 THR     4      84.709 108.768 108.235  1.00  0.00           H  
ATOM     80  N   VAL     5      80.743 108.953 110.163  1.00  0.00           N  
ATOM     81  CA  VAL     5      80.176 110.335 110.096  1.00  0.00           C  
ATOM     82  C   VAL     5      81.021 111.300 110.866  1.00  0.00           C  
ATOM     83  O   VAL     5      81.531 110.906 111.861  1.00  0.00           O  
ATOM     84  CB  VAL     5      78.677 110.269 110.659  1.00  0.00           C  
ATOM     85  CG1 VAL     5      78.178 111.525 111.337  1.00  0.00           C  
ATOM     86  CG2 VAL     5      77.681 109.711 109.626  1.00  0.00           C  
ATOM     87  H   VAL     5      81.162 108.682 111.041  1.00  0.00           H  
ATOM     88  HA  VAL     5      80.042 110.747 109.096  1.00  0.00           H  
ATOM     89  HB  VAL     5      78.487 109.471 111.377  1.00  0.00           H  
ATOM     90 HG11 VAL     5      77.146 111.420 111.673  1.00  0.00           H  
ATOM     91 HG12 VAL     5      78.816 111.723 112.198  1.00  0.00           H  
ATOM     92 HG13 VAL     5      78.202 112.406 110.697  1.00  0.00           H  
ATOM     93 HG21 VAL     5      76.807 109.478 110.233  1.00  0.00           H  
ATOM     94 HG22 VAL     5      77.447 110.262 108.715  1.00  0.00           H  
ATOM     95 HG23 VAL     5      78.098 108.820 109.156  1.00  0.00           H  
ATOM     96  N   ARG     6      81.257 112.458 110.294  1.00  0.00           N  
ATOM     97  CA  ARG     6      82.241 113.409 110.752  1.00  0.00           C  
ATOM     98  C   ARG     6      81.661 114.735 110.934  1.00  0.00           C  
ATOM     99  O   ARG     6      81.275 115.386 109.966  1.00  0.00           O  
ATOM    100  CB  ARG     6      83.442 113.445 109.802  1.00  0.00           C  
ATOM    101  CG  ARG     6      84.514 114.542 110.113  1.00  0.00           C  
ATOM    102  CD  ARG     6      85.578 114.746 108.996  1.00  0.00           C  
ATOM    103  NE  ARG     6      86.143 113.506 108.549  1.00  0.00           N  
ATOM    104  CZ  ARG     6      87.144 112.807 109.035  1.00  0.00           C  
ATOM    105  NH1 ARG     6      87.846 113.228 110.065  1.00  0.00           N1+
ATOM    106  NH2 ARG     6      87.387 111.561 108.713  1.00  0.00           N  
ATOM    107  H   ARG     6      80.955 112.553 109.335  1.00  0.00           H  
ATOM    108  HA  ARG     6      82.704 113.046 111.670  1.00  0.00           H  
ATOM    109  HB2 ARG     6      83.944 112.477 109.783  1.00  0.00           H  
ATOM    110  HB3 ARG     6      83.067 113.494 108.780  1.00  0.00           H  
ATOM    111  HG2 ARG     6      83.983 115.487 110.221  1.00  0.00           H  
ATOM    112  HG3 ARG     6      85.001 114.318 111.063  1.00  0.00           H  
ATOM    113  HD2 ARG     6      85.142 115.191 108.102  1.00  0.00           H  
ATOM    114  HD3 ARG     6      86.367 115.365 109.423  1.00  0.00           H  
ATOM    115  HE  ARG     6      85.537 112.903 108.012  1.00  0.00           H  
ATOM    116 HH11 ARG     6      87.800 114.214 110.276  1.00  0.00           H  
ATOM    117 HH12 ARG     6      88.584 112.609 110.369  1.00  0.00           H  
ATOM    118 HH21 ARG     6      86.882 111.273 107.888  1.00  0.00           H  
ATOM    119 HH22 ARG     6      88.248 111.131 109.021  1.00  0.00           H  
ATOM    120  N   LEU     7      81.417 115.046 112.234  1.00  0.00           N  
ATOM    121  CA  LEU     7      80.816 116.335 112.687  1.00  0.00           C  
ATOM    122  C   LEU     7      81.554 117.595 112.069  1.00  0.00           C  
ATOM    123  O   LEU     7      82.697 117.483 111.559  1.00  0.00           O  
ATOM    124  CB  LEU     7      80.886 116.299 114.227  1.00  0.00           C  
ATOM    125  CG  LEU     7      80.174 115.104 114.886  1.00  0.00           C  
ATOM    126  CD1 LEU     7      80.107 115.345 116.438  1.00  0.00           C  
ATOM    127  CD2 LEU     7      78.699 115.015 114.322  1.00  0.00           C  
ATOM    128  H   LEU     7      81.661 114.404 112.975  1.00  0.00           H  
ATOM    129  HA  LEU     7      79.847 116.353 112.188  1.00  0.00           H  
ATOM    130  HB2 LEU     7      81.918 116.140 114.537  1.00  0.00           H  
ATOM    131  HB3 LEU     7      80.441 117.208 114.632  1.00  0.00           H  
ATOM    132  HG  LEU     7      80.726 114.187 114.682  1.00  0.00           H  
ATOM    133 HD11 LEU     7      79.840 114.409 116.927  1.00  0.00           H  
ATOM    134 HD12 LEU     7      81.075 115.573 116.884  1.00  0.00           H  
ATOM    135 HD13 LEU     7      79.456 116.184 116.683  1.00  0.00           H  
ATOM    136 HD21 LEU     7      78.268 114.190 114.890  1.00  0.00           H  
ATOM    137 HD22 LEU     7      78.183 115.965 114.187  1.00  0.00           H  
ATOM    138 HD23 LEU     7      78.746 114.657 113.294  1.00  0.00           H  
ATOM    139  N   GLN     8      80.966 118.801 112.092  1.00  0.00           N  
ATOM    140  CA  GLN     8      81.560 120.035 111.716  1.00  0.00           C  
ATOM    141  C   GLN     8      81.585 121.061 112.909  1.00  0.00           C  
ATOM    142  O   GLN     8      80.841 120.964 113.880  1.00  0.00           O  
ATOM    143  CB  GLN     8      80.717 120.618 110.545  1.00  0.00           C  
ATOM    144  CG  GLN     8      79.264 120.983 110.987  1.00  0.00           C  
ATOM    145  CD  GLN     8      78.064 120.794 110.002  1.00  0.00           C  
ATOM    146  NE2 GLN     8      76.867 121.246 110.300  1.00  0.00           N  
ATOM    147  OE1 GLN     8      78.266 120.137 108.981  1.00  0.00           O  
ATOM    148  H   GLN     8      80.000 118.803 112.389  1.00  0.00           H  
ATOM    149  HA  GLN     8      82.568 119.954 111.309  1.00  0.00           H  
ATOM    150  HB2 GLN     8      81.286 121.474 110.181  1.00  0.00           H  
ATOM    151  HB3 GLN     8      80.712 119.756 109.877  1.00  0.00           H  
ATOM    152  HG2 GLN     8      78.956 120.566 111.946  1.00  0.00           H  
ATOM    153  HG3 GLN     8      79.212 122.029 111.290  1.00  0.00           H  
ATOM    154 HE21 GLN     8      76.061 120.862 109.826  1.00  0.00           H  
ATOM    155 HE22 GLN     8      76.753 121.707 111.191  1.00  0.00           H  
ATOM    156  N   TYR     9      82.400 122.172 112.841  1.00  0.00           N  
ATOM    157  CA  TYR     9      82.311 123.274 113.774  1.00  0.00           C  
ATOM    158  C   TYR     9      80.952 123.992 113.764  1.00  0.00           C  
ATOM    159  O   TYR     9      80.318 123.941 112.723  1.00  0.00           O  
ATOM    160  CB  TYR     9      83.466 124.308 113.490  1.00  0.00           C  
ATOM    161  CG  TYR     9      84.858 123.681 113.372  1.00  0.00           C  
ATOM    162  CD1 TYR     9      85.360 123.475 112.120  1.00  0.00           C  
ATOM    163  CD2 TYR     9      85.610 123.379 114.556  1.00  0.00           C  
ATOM    164  CE1 TYR     9      86.664 122.944 111.965  1.00  0.00           C  
ATOM    165  CE2 TYR     9      86.881 122.785 114.419  1.00  0.00           C  
ATOM    166  CZ  TYR     9      87.435 122.575 113.138  1.00  0.00           C  
ATOM    167  OH  TYR     9      88.712 122.077 113.044  1.00  0.00           O  
ATOM    168  H   TYR     9      82.921 122.288 111.984  1.00  0.00           H  
ATOM    169  HA  TYR     9      82.472 122.924 114.794  1.00  0.00           H  
ATOM    170  HB2 TYR     9      83.129 124.926 112.658  1.00  0.00           H  
ATOM    171  HB3 TYR     9      83.582 124.960 114.355  1.00  0.00           H  
ATOM    172  HD1 TYR     9      84.756 123.707 111.255  1.00  0.00           H  
ATOM    173  HD2 TYR     9      85.018 123.483 115.453  1.00  0.00           H  
ATOM    174  HE1 TYR     9      87.021 122.762 110.962  1.00  0.00           H  
ATOM    175  HE2 TYR     9      87.320 122.392 115.324  1.00  0.00           H  
ATOM    176  HH  TYR     9      88.656 121.613 112.205  1.00  0.00           H  
ATOM    177  N   GLY    10      80.500 124.538 114.896  1.00  0.00           N  
ATOM    178  CA  GLY    10      79.224 125.295 114.856  1.00  0.00           C  
ATOM    179  C   GLY    10      77.988 124.399 114.890  1.00  0.00           C  
ATOM    180  O   GLY    10      78.033 123.296 115.454  1.00  0.00           O  
ATOM    181  H   GLY    10      81.083 124.531 115.720  1.00  0.00           H  
ATOM    182  HA2 GLY    10      79.075 125.904 115.748  1.00  0.00           H  
ATOM    183  HA3 GLY    10      79.122 125.969 114.005  1.00  0.00           H  
ATOM    184  N   SER    11      76.859 124.891 114.248  1.00  0.00           N  
ATOM    185  CA  SER    11      75.532 124.314 114.413  1.00  0.00           C  
ATOM    186  C   SER    11      75.443 122.900 113.607  1.00  0.00           C  
ATOM    187  O   SER    11      76.161 122.574 112.658  1.00  0.00           O  
ATOM    188  CB  SER    11      74.393 125.197 114.085  1.00  0.00           C  
ATOM    189  OG  SER    11      73.201 124.551 114.180  1.00  0.00           O  
ATOM    190  H   SER    11      76.957 125.728 113.691  1.00  0.00           H  
ATOM    191  HA  SER    11      75.431 123.966 115.441  1.00  0.00           H  
ATOM    192  HB2 SER    11      74.394 126.094 114.704  1.00  0.00           H  
ATOM    193  HB3 SER    11      74.351 125.476 113.032  1.00  0.00           H  
ATOM    194  HG  SER    11      72.554 125.045 113.670  1.00  0.00           H  
ATOM    195  N   ALA    12      74.521 122.085 114.058  1.00  0.00           N  
ATOM    196  CA  ALA    12      74.264 120.667 113.699  1.00  0.00           C  
ATOM    197  C   ALA    12      73.866 120.350 112.255  1.00  0.00           C  
ATOM    198  O   ALA    12      73.203 121.132 111.550  1.00  0.00           O  
ATOM    199  CB  ALA    12      73.315 119.993 114.727  1.00  0.00           C  
ATOM    200  H   ALA    12      73.970 122.298 114.878  1.00  0.00           H  
ATOM    201  HA  ALA    12      75.247 120.237 113.889  1.00  0.00           H  
ATOM    202  HB1 ALA    12      72.316 120.419 114.639  1.00  0.00           H  
ATOM    203  HB2 ALA    12      73.394 118.943 114.445  1.00  0.00           H  
ATOM    204  HB3 ALA    12      73.758 119.998 115.723  1.00  0.00           H  
ATOM    205  N   VAL    13      74.154 119.097 111.849  1.00  0.00           N  
ATOM    206  CA  VAL    13      73.908 118.654 110.427  1.00  0.00           C  
ATOM    207  C   VAL    13      72.763 117.641 110.512  1.00  0.00           C  
ATOM    208  O   VAL    13      72.685 116.925 111.490  1.00  0.00           O  
ATOM    209  CB  VAL    13      75.144 117.950 109.954  1.00  0.00           C  
ATOM    210  CG1 VAL    13      75.624 116.650 110.597  1.00  0.00           C  
ATOM    211  CG2 VAL    13      75.159 117.914 108.385  1.00  0.00           C  
ATOM    212  H   VAL    13      74.491 118.455 112.552  1.00  0.00           H  
ATOM    213  HA  VAL    13      73.792 119.504 109.755  1.00  0.00           H  
ATOM    214  HB  VAL    13      75.944 118.658 110.167  1.00  0.00           H  
ATOM    215 HG11 VAL    13      75.327 116.609 111.644  1.00  0.00           H  
ATOM    216 HG12 VAL    13      75.021 115.833 110.200  1.00  0.00           H  
ATOM    217 HG13 VAL    13      76.687 116.427 110.502  1.00  0.00           H  
ATOM    218 HG21 VAL    13      75.623 118.876 108.166  1.00  0.00           H  
ATOM    219 HG22 VAL    13      75.897 117.194 108.033  1.00  0.00           H  
ATOM    220 HG23 VAL    13      74.162 117.675 108.014  1.00  0.00           H  
ATOM    221  N   GLU    14      71.857 117.611 109.502  1.00  0.00           N  
ATOM    222  CA  GLU    14      70.766 116.701 109.423  1.00  0.00           C  
ATOM    223  C   GLU    14      70.882 115.499 108.443  1.00  0.00           C  
ATOM    224  O   GLU    14      71.399 115.695 107.350  1.00  0.00           O  
ATOM    225  CB  GLU    14      69.389 117.418 109.262  1.00  0.00           C  
ATOM    226  CG  GLU    14      69.152 117.849 107.778  1.00  0.00           C  
ATOM    227  CD  GLU    14      67.865 118.645 107.497  1.00  0.00           C  
ATOM    228  OE1 GLU    14      67.418 118.631 106.362  1.00  0.00           O  
ATOM    229  OE2 GLU    14      67.245 119.181 108.485  1.00  0.00           O1-
ATOM    230  H   GLU    14      72.078 118.216 108.724  1.00  0.00           H  
ATOM    231  HA  GLU    14      70.642 116.117 110.336  1.00  0.00           H  
ATOM    232  HB2 GLU    14      68.655 116.684 109.595  1.00  0.00           H  
ATOM    233  HB3 GLU    14      69.347 118.344 109.835  1.00  0.00           H  
ATOM    234  HG2 GLU    14      70.023 118.413 107.445  1.00  0.00           H  
ATOM    235  HG3 GLU    14      69.109 116.946 107.169  1.00  0.00           H  
ATOM    236  N   ALA    15      70.451 114.323 108.908  1.00  0.00           N  
ATOM    237  CA  ALA    15      70.722 113.003 108.299  1.00  0.00           C  
ATOM    238  C   ALA    15      69.468 112.078 108.204  1.00  0.00           C  
ATOM    239  O   ALA    15      68.527 112.247 108.975  1.00  0.00           O  
ATOM    240  CB  ALA    15      71.875 112.256 109.057  1.00  0.00           C  
ATOM    241  H   ALA    15      70.013 114.362 109.817  1.00  0.00           H  
ATOM    242  HA  ALA    15      71.217 113.178 107.343  1.00  0.00           H  
ATOM    243  HB1 ALA    15      72.821 112.526 108.589  1.00  0.00           H  
ATOM    244  HB2 ALA    15      72.025 112.547 110.097  1.00  0.00           H  
ATOM    245  HB3 ALA    15      71.752 111.173 109.071  1.00  0.00           H  
ATOM    246  N   VAL    16      69.561 111.102 107.378  1.00  0.00           N  
ATOM    247  CA  VAL    16      68.671 109.872 107.386  1.00  0.00           C  
ATOM    248  C   VAL    16      69.437 108.738 108.080  1.00  0.00           C  
ATOM    249  O   VAL    16      70.685 108.768 108.287  1.00  0.00           O  
ATOM    250  CB  VAL    16      68.345 109.470 105.894  1.00  0.00           C  
ATOM    251  CG1 VAL    16      68.386 107.952 105.572  1.00  0.00           C  
ATOM    252  CG2 VAL    16      66.916 109.987 105.488  1.00  0.00           C  
ATOM    253  H   VAL    16      70.444 110.906 106.928  1.00  0.00           H  
ATOM    254  HA  VAL    16      67.749 110.039 107.943  1.00  0.00           H  
ATOM    255  HB  VAL    16      69.047 110.007 105.256  1.00  0.00           H  
ATOM    256 HG11 VAL    16      67.585 107.363 106.018  1.00  0.00           H  
ATOM    257 HG12 VAL    16      68.290 107.833 104.493  1.00  0.00           H  
ATOM    258 HG13 VAL    16      69.343 107.551 105.904  1.00  0.00           H  
ATOM    259 HG21 VAL    16      66.818 111.009 105.853  1.00  0.00           H  
ATOM    260 HG22 VAL    16      66.684 109.968 104.423  1.00  0.00           H  
ATOM    261 HG23 VAL    16      66.209 109.359 106.031  1.00  0.00           H  
ATOM    262  N   TYR    17      68.781 107.614 108.515  1.00  0.00           N  
ATOM    263  CA  TYR    17      69.379 106.507 109.226  1.00  0.00           C  
ATOM    264  C   TYR    17      68.439 105.266 109.134  1.00  0.00           C  
ATOM    265  O   TYR    17      67.255 105.302 109.317  1.00  0.00           O  
ATOM    266  CB  TYR    17      69.562 106.900 110.686  1.00  0.00           C  
ATOM    267  CG  TYR    17      69.984 105.826 111.621  1.00  0.00           C  
ATOM    268  CD1 TYR    17      71.347 105.496 111.863  1.00  0.00           C  
ATOM    269  CD2 TYR    17      69.029 104.963 112.141  1.00  0.00           C  
ATOM    270  CE1 TYR    17      71.710 104.424 112.717  1.00  0.00           C  
ATOM    271  CE2 TYR    17      69.369 103.873 112.926  1.00  0.00           C  
ATOM    272  CZ  TYR    17      70.685 103.621 113.336  1.00  0.00           C  
ATOM    273  OH  TYR    17      70.995 102.422 113.975  1.00  0.00           O  
ATOM    274  H   TYR    17      67.787 107.480 108.393  1.00  0.00           H  
ATOM    275  HA  TYR    17      70.385 106.222 108.920  1.00  0.00           H  
ATOM    276  HB2 TYR    17      70.318 107.685 110.713  1.00  0.00           H  
ATOM    277  HB3 TYR    17      68.659 107.407 111.026  1.00  0.00           H  
ATOM    278  HD1 TYR    17      72.132 106.052 111.374  1.00  0.00           H  
ATOM    279  HD2 TYR    17      67.973 105.053 111.932  1.00  0.00           H  
ATOM    280  HE1 TYR    17      72.761 104.241 112.882  1.00  0.00           H  
ATOM    281  HE2 TYR    17      68.567 103.221 113.239  1.00  0.00           H  
ATOM    282  HH  TYR    17      71.927 102.208 113.886  1.00  0.00           H  
ATOM    283  N   VAL    18      69.024 104.094 108.915  1.00  0.00           N  
ATOM    284  CA  VAL    18      68.257 102.801 108.891  1.00  0.00           C  
ATOM    285  C   VAL    18      68.451 102.021 110.256  1.00  0.00           C  
ATOM    286  O   VAL    18      69.614 101.724 110.572  1.00  0.00           O  
ATOM    287  CB  VAL    18      68.844 101.985 107.695  1.00  0.00           C  
ATOM    288  CG1 VAL    18      67.969 100.749 107.406  1.00  0.00           C  
ATOM    289  CG2 VAL    18      68.834 102.762 106.388  1.00  0.00           C  
ATOM    290  H   VAL    18      70.033 104.039 108.937  1.00  0.00           H  
ATOM    291  HA  VAL    18      67.225 102.845 108.543  1.00  0.00           H  
ATOM    292  HB  VAL    18      69.825 101.588 107.955  1.00  0.00           H  
ATOM    293 HG11 VAL    18      67.734 100.235 108.338  1.00  0.00           H  
ATOM    294 HG12 VAL    18      67.066 101.140 106.937  1.00  0.00           H  
ATOM    295 HG13 VAL    18      68.582 100.110 106.771  1.00  0.00           H  
ATOM    296 HG21 VAL    18      67.869 103.269 106.360  1.00  0.00           H  
ATOM    297 HG22 VAL    18      69.620 103.517 106.415  1.00  0.00           H  
ATOM    298 HG23 VAL    18      69.096 102.202 105.491  1.00  0.00           H  
ATOM    299  N   LEU    19      67.366 101.648 110.961  1.00  0.00           N  
ATOM    300  CA  LEU    19      67.435 100.770 112.121  1.00  0.00           C  
ATOM    301  C   LEU    19      68.156  99.444 111.903  1.00  0.00           C  
ATOM    302  O   LEU    19      67.910  98.685 110.992  1.00  0.00           O  
ATOM    303  CB  LEU    19      66.029 100.450 112.627  1.00  0.00           C  
ATOM    304  CG  LEU    19      65.501 101.680 113.263  1.00  0.00           C  
ATOM    305  CD1 LEU    19      63.947 101.632 113.233  1.00  0.00           C  
ATOM    306  CD2 LEU    19      65.972 101.924 114.669  1.00  0.00           C  
ATOM    307  H   LEU    19      66.421 101.874 110.688  1.00  0.00           H  
ATOM    308  HA  LEU    19      67.924 101.372 112.887  1.00  0.00           H  
ATOM    309  HB2 LEU    19      65.480 100.132 111.740  1.00  0.00           H  
ATOM    310  HB3 LEU    19      66.045  99.661 113.379  1.00  0.00           H  
ATOM    311  HG  LEU    19      65.772 102.527 112.632  1.00  0.00           H  
ATOM    312 HD11 LEU    19      63.656 101.718 112.186  1.00  0.00           H  
ATOM    313 HD12 LEU    19      63.500 100.713 113.611  1.00  0.00           H  
ATOM    314 HD13 LEU    19      63.552 102.514 113.736  1.00  0.00           H  
ATOM    315 HD21 LEU    19      66.998 102.280 114.574  1.00  0.00           H  
ATOM    316 HD22 LEU    19      65.369 102.778 114.979  1.00  0.00           H  
ATOM    317 HD23 LEU    19      65.860 101.080 115.349  1.00  0.00           H  
ATOM    318  N   GLY    20      69.160  99.255 112.732  1.00  0.00           N  
ATOM    319  CA  GLY    20      70.112  98.102 112.789  1.00  0.00           C  
ATOM    320  C   GLY    20      71.458  98.422 112.139  1.00  0.00           C  
ATOM    321  O   GLY    20      72.024  97.550 111.440  1.00  0.00           O  
ATOM    322  H   GLY    20      69.273  99.864 113.529  1.00  0.00           H  
ATOM    323  HA2 GLY    20      70.267  97.900 113.849  1.00  0.00           H  
ATOM    324  HA3 GLY    20      69.823  97.224 112.212  1.00  0.00           H  
ATOM    325  N   THR    21      71.926  99.664 112.165  1.00  0.00           N  
ATOM    326  CA  THR    21      73.207 100.194 111.583  1.00  0.00           C  
ATOM    327  C   THR    21      73.996 101.081 112.506  1.00  0.00           C  
ATOM    328  O   THR    21      73.458 101.570 113.515  1.00  0.00           O  
ATOM    329  CB  THR    21      72.997 100.977 110.322  1.00  0.00           C  
ATOM    330  CG2 THR    21      72.202 100.380 109.173  1.00  0.00           C  
ATOM    331  OG1 THR    21      72.370 102.276 110.510  1.00  0.00           O  
ATOM    332  H   THR    21      71.335 100.269 112.717  1.00  0.00           H  
ATOM    333  HA  THR    21      73.908  99.389 111.367  1.00  0.00           H  
ATOM    334  HB  THR    21      73.994 101.250 109.977  1.00  0.00           H  
ATOM    335  HG1 THR    21      71.419 102.141 110.502  1.00  0.00           H  
ATOM    336 HG21 THR    21      72.795  99.498 108.929  1.00  0.00           H  
ATOM    337 HG22 THR    21      71.145 100.225 109.387  1.00  0.00           H  
ATOM    338 HG23 THR    21      72.198 101.054 108.317  1.00  0.00           H  
ATOM    339  N   TYR    22      75.319 101.301 112.315  1.00  0.00           N  
ATOM    340  CA  TYR    22      76.253 102.035 113.169  1.00  0.00           C  
ATOM    341  C   TYR    22      76.740 103.332 112.456  1.00  0.00           C  
ATOM    342  O   TYR    22      77.108 103.238 111.319  1.00  0.00           O  
ATOM    343  CB  TYR    22      77.358 101.066 113.609  1.00  0.00           C  
ATOM    344  CG  TYR    22      76.863 100.007 114.563  1.00  0.00           C  
ATOM    345  CD1 TYR    22      76.300  98.742 114.105  1.00  0.00           C  
ATOM    346  CD2 TYR    22      76.785 100.365 115.915  1.00  0.00           C  
ATOM    347  CE1 TYR    22      75.840  97.801 115.028  1.00  0.00           C  
ATOM    348  CE2 TYR    22      76.178  99.506 116.829  1.00  0.00           C  
ATOM    349  CZ  TYR    22      75.701  98.230 116.402  1.00  0.00           C  
ATOM    350  OH  TYR    22      74.984  97.481 117.280  1.00  0.00           O  
ATOM    351  H   TYR    22      75.787 100.965 111.486  1.00  0.00           H  
ATOM    352  HA  TYR    22      75.834 102.364 114.120  1.00  0.00           H  
ATOM    353  HB2 TYR    22      77.894 100.643 112.759  1.00  0.00           H  
ATOM    354  HB3 TYR    22      78.015 101.649 114.254  1.00  0.00           H  
ATOM    355  HD1 TYR    22      76.492  98.395 113.101  1.00  0.00           H  
ATOM    356  HD2 TYR    22      77.194 101.295 116.280  1.00  0.00           H  
ATOM    357  HE1 TYR    22      75.438  96.836 114.756  1.00  0.00           H  
ATOM    358  HE2 TYR    22      76.020  99.840 117.844  1.00  0.00           H  
ATOM    359  HH  TYR    22      74.867  96.642 116.828  1.00  0.00           H  
ATOM    360  N   LEU    23      76.742 104.474 113.160  1.00  0.00           N  
ATOM    361  CA  LEU    23      77.228 105.753 112.812  1.00  0.00           C  
ATOM    362  C   LEU    23      78.579 106.076 113.521  1.00  0.00           C  
ATOM    363  O   LEU    23      78.599 106.714 114.574  1.00  0.00           O  
ATOM    364  CB  LEU    23      76.177 106.828 113.214  1.00  0.00           C  
ATOM    365  CG  LEU    23      74.867 106.734 112.511  1.00  0.00           C  
ATOM    366  CD1 LEU    23      73.977 107.818 112.885  1.00  0.00           C  
ATOM    367  CD2 LEU    23      74.998 106.584 111.002  1.00  0.00           C  
ATOM    368  H   LEU    23      76.457 104.348 114.121  1.00  0.00           H  
ATOM    369  HA  LEU    23      77.537 105.750 111.766  1.00  0.00           H  
ATOM    370  HB2 LEU    23      76.032 106.858 114.294  1.00  0.00           H  
ATOM    371  HB3 LEU    23      76.628 107.746 112.838  1.00  0.00           H  
ATOM    372  HG  LEU    23      74.449 105.774 112.816  1.00  0.00           H  
ATOM    373 HD11 LEU    23      72.949 107.465 112.799  1.00  0.00           H  
ATOM    374 HD12 LEU    23      74.158 108.428 113.770  1.00  0.00           H  
ATOM    375 HD13 LEU    23      73.935 108.493 112.030  1.00  0.00           H  
ATOM    376 HD21 LEU    23      75.457 107.420 110.474  1.00  0.00           H  
ATOM    377 HD22 LEU    23      75.540 105.655 110.823  1.00  0.00           H  
ATOM    378 HD23 LEU    23      74.043 106.504 110.484  1.00  0.00           H  
ATOM    379  N   TRP    24      79.662 105.390 113.120  1.00  0.00           N  
ATOM    380  CA  TRP    24      81.056 105.454 113.702  1.00  0.00           C  
ATOM    381  C   TRP    24      81.502 106.975 113.629  1.00  0.00           C  
ATOM    382  O   TRP    24      82.051 107.418 112.633  1.00  0.00           O  
ATOM    383  CB  TRP    24      82.028 104.478 113.048  1.00  0.00           C  
ATOM    384  CG  TRP    24      81.971 103.032 113.441  1.00  0.00           C  
ATOM    385  CD1 TRP    24      81.368 102.080 112.691  1.00  0.00           C  
ATOM    386  CD2 TRP    24      82.496 102.440 114.679  1.00  0.00           C  
ATOM    387  CE2 TRP    24      82.059 101.070 114.691  1.00  0.00           C  
ATOM    388  CE3 TRP    24      83.016 102.937 115.888  1.00  0.00           C  
ATOM    389  NE1 TRP    24      81.538 100.845 113.422  1.00  0.00           N  
ATOM    390  CZ2 TRP    24      82.518 100.153 115.666  1.00  0.00           C  
ATOM    391  CZ3 TRP    24      83.426 102.072 116.879  1.00  0.00           C  
ATOM    392  CH2 TRP    24      83.238 100.656 116.772  1.00  0.00           C  
ATOM    393  H   TRP    24      79.607 104.974 112.201  1.00  0.00           H  
ATOM    394  HA  TRP    24      80.941 105.320 114.778  1.00  0.00           H  
ATOM    395  HB2 TRP    24      82.098 104.551 111.963  1.00  0.00           H  
ATOM    396  HB3 TRP    24      83.071 104.674 113.297  1.00  0.00           H  
ATOM    397  HD1 TRP    24      80.962 102.319 111.719  1.00  0.00           H  
ATOM    398  HE1 TRP    24      81.289  99.966 112.991  1.00  0.00           H  
ATOM    399  HE3 TRP    24      83.368 103.958 115.866  1.00  0.00           H  
ATOM    400  HZ2 TRP    24      82.462  99.078 115.579  1.00  0.00           H  
ATOM    401  HZ3 TRP    24      83.872 102.500 117.765  1.00  0.00           H  
ATOM    402  HH2 TRP    24      83.453  99.975 117.582  1.00  0.00           H  
ATOM    403  N   THR    25      81.104 107.770 114.673  1.00  0.00           N  
ATOM    404  CA  THR    25      81.101 109.224 114.552  1.00  0.00           C  
ATOM    405  C   THR    25      82.457 109.796 115.013  1.00  0.00           C  
ATOM    406  O   THR    25      82.804 109.728 116.230  1.00  0.00           O  
ATOM    407  CB  THR    25      79.813 109.813 115.200  1.00  0.00           C  
ATOM    408  CG2 THR    25      79.701 111.314 115.274  1.00  0.00           C  
ATOM    409  OG1 THR    25      78.772 109.317 114.323  1.00  0.00           O  
ATOM    410  H   THR    25      80.467 107.325 115.318  1.00  0.00           H  
ATOM    411  HA  THR    25      81.000 109.537 113.513  1.00  0.00           H  
ATOM    412  HB  THR    25      79.649 109.361 116.178  1.00  0.00           H  
ATOM    413  HG1 THR    25      78.741 108.358 114.363  1.00  0.00           H  
ATOM    414 HG21 THR    25      80.532 111.833 115.753  1.00  0.00           H  
ATOM    415 HG22 THR    25      79.602 111.753 114.282  1.00  0.00           H  
ATOM    416 HG23 THR    25      78.726 111.582 115.681  1.00  0.00           H  
ATOM    417  N   ASP    26      83.304 110.324 114.049  1.00  0.00           N  
ATOM    418  CA  ASP    26      84.337 111.265 114.420  1.00  0.00           C  
ATOM    419  C   ASP    26      83.797 112.527 115.117  1.00  0.00           C  
ATOM    420  O   ASP    26      83.030 113.225 114.441  1.00  0.00           O  
ATOM    421  CB  ASP    26      85.371 111.552 113.315  1.00  0.00           C  
ATOM    422  CG  ASP    26      86.457 112.509 113.614  1.00  0.00           C  
ATOM    423  OD1 ASP    26      87.517 112.003 114.042  1.00  0.00           O  
ATOM    424  OD2 ASP    26      86.309 113.745 113.444  1.00  0.00           O1-
ATOM    425  H   ASP    26      83.000 110.256 113.088  1.00  0.00           H  
ATOM    426  HA  ASP    26      84.937 110.668 115.106  1.00  0.00           H  
ATOM    427  HB2 ASP    26      85.598 110.648 112.751  1.00  0.00           H  
ATOM    428  HB3 ASP    26      84.737 112.041 112.575  1.00  0.00           H  
ATOM    429  N   VAL    27      84.318 112.865 116.323  1.00  0.00           N  
ATOM    430  CA  VAL    27      84.017 113.999 117.226  1.00  0.00           C  
ATOM    431  C   VAL    27      85.092 115.049 117.365  1.00  0.00           C  
ATOM    432  O   VAL    27      84.828 116.201 117.792  1.00  0.00           O  
ATOM    433  CB  VAL    27      83.540 113.424 118.597  1.00  0.00           C  
ATOM    434  CG1 VAL    27      84.604 112.459 119.246  1.00  0.00           C  
ATOM    435  CG2 VAL    27      83.202 114.394 119.721  1.00  0.00           C  
ATOM    436  H   VAL    27      84.867 112.103 116.695  1.00  0.00           H  
ATOM    437  HA  VAL    27      83.167 114.545 116.816  1.00  0.00           H  
ATOM    438  HB  VAL    27      82.614 112.900 118.360  1.00  0.00           H  
ATOM    439 HG11 VAL    27      85.468 113.067 119.514  1.00  0.00           H  
ATOM    440 HG12 VAL    27      84.281 112.044 120.200  1.00  0.00           H  
ATOM    441 HG13 VAL    27      84.880 111.607 118.625  1.00  0.00           H  
ATOM    442 HG21 VAL    27      82.705 113.933 120.575  1.00  0.00           H  
ATOM    443 HG22 VAL    27      84.049 114.997 120.047  1.00  0.00           H  
ATOM    444 HG23 VAL    27      82.620 115.214 119.301  1.00  0.00           H  
ATOM    445  N   TYR    28      86.358 114.683 117.001  1.00  0.00           N  
ATOM    446  CA  TYR    28      87.593 115.524 117.075  1.00  0.00           C  
ATOM    447  C   TYR    28      87.710 116.687 115.978  1.00  0.00           C  
ATOM    448  O   TYR    28      88.413 117.673 116.176  1.00  0.00           O  
ATOM    449  CB  TYR    28      88.783 114.571 116.932  1.00  0.00           C  
ATOM    450  CG  TYR    28      90.202 115.056 117.057  1.00  0.00           C  
ATOM    451  CD1 TYR    28      91.035 115.186 115.892  1.00  0.00           C  
ATOM    452  CD2 TYR    28      90.744 115.454 118.259  1.00  0.00           C  
ATOM    453  CE1 TYR    28      92.322 115.574 115.958  1.00  0.00           C  
ATOM    454  CE2 TYR    28      92.137 115.819 118.358  1.00  0.00           C  
ATOM    455  CZ  TYR    28      92.868 115.801 117.222  1.00  0.00           C  
ATOM    456  OH  TYR    28      94.207 116.102 117.277  1.00  0.00           O  
ATOM    457  H   TYR    28      86.434 113.755 116.609  1.00  0.00           H  
ATOM    458  HA  TYR    28      87.695 115.967 118.066  1.00  0.00           H  
ATOM    459  HB2 TYR    28      88.670 113.786 117.680  1.00  0.00           H  
ATOM    460  HB3 TYR    28      88.680 114.059 115.975  1.00  0.00           H  
ATOM    461  HD1 TYR    28      90.678 114.809 114.945  1.00  0.00           H  
ATOM    462  HD2 TYR    28      90.116 115.254 119.114  1.00  0.00           H  
ATOM    463  HE1 TYR    28      92.960 115.530 115.088  1.00  0.00           H  
ATOM    464  HE2 TYR    28      92.539 116.103 119.320  1.00  0.00           H  
ATOM    465  HH  TYR    28      94.679 115.979 116.451  1.00  0.00           H  
ATOM    466  N   SER    29      87.298 116.389 114.791  1.00  0.00           N  
ATOM    467  CA  SER    29      87.488 117.242 113.620  1.00  0.00           C  
ATOM    468  C   SER    29      86.610 118.432 113.779  1.00  0.00           C  
ATOM    469  O   SER    29      86.907 119.531 113.263  1.00  0.00           O  
ATOM    470  CB  SER    29      87.060 116.511 112.327  1.00  0.00           C  
ATOM    471  OG  SER    29      87.871 115.427 111.994  1.00  0.00           O  
ATOM    472  H   SER    29      86.925 115.469 114.602  1.00  0.00           H  
ATOM    473  HA  SER    29      88.549 117.486 113.579  1.00  0.00           H  
ATOM    474  HB2 SER    29      86.049 116.105 112.357  1.00  0.00           H  
ATOM    475  HB3 SER    29      87.123 117.182 111.469  1.00  0.00           H  
ATOM    476  HG  SER    29      87.670 114.735 112.629  1.00  0.00           H  
ATOM    477  N   ALA    30      85.523 118.312 114.485  1.00  0.00           N  
ATOM    478  CA  ALA    30      84.591 119.326 114.943  1.00  0.00           C  
ATOM    479  C   ALA    30      84.942 120.020 116.308  1.00  0.00           C  
ATOM    480  O   ALA    30      84.285 121.022 116.695  1.00  0.00           O  
ATOM    481  CB  ALA    30      83.208 118.643 115.116  1.00  0.00           C  
ATOM    482  H   ALA    30      85.150 117.391 114.668  1.00  0.00           H  
ATOM    483  HA  ALA    30      84.474 120.017 114.109  1.00  0.00           H  
ATOM    484  HB1 ALA    30      83.274 117.794 115.796  1.00  0.00           H  
ATOM    485  HB2 ALA    30      82.578 119.389 115.600  1.00  0.00           H  
ATOM    486  HB3 ALA    30      82.722 118.491 114.152  1.00  0.00           H  
ATOM    487  N   ALA    31      85.900 119.412 117.060  1.00  0.00           N  
ATOM    488  CA  ALA    31      86.253 120.129 118.348  1.00  0.00           C  
ATOM    489  C   ALA    31      87.033 121.437 118.239  1.00  0.00           C  
ATOM    490  O   ALA    31      88.066 121.385 117.447  1.00  0.00           O  
ATOM    491  CB  ALA    31      87.063 119.238 119.280  1.00  0.00           C  
ATOM    492  H   ALA    31      86.305 118.518 116.823  1.00  0.00           H  
ATOM    493  HA  ALA    31      85.390 120.407 118.953  1.00  0.00           H  
ATOM    494  HB1 ALA    31      86.639 118.245 119.435  1.00  0.00           H  
ATOM    495  HB2 ALA    31      88.018 119.092 118.775  1.00  0.00           H  
ATOM    496  HB3 ALA    31      87.200 119.718 120.249  1.00  0.00           H  
ATOM    497  N   PRO    32      86.703 122.584 118.914  1.00  0.00           N  
ATOM    498  CA  PRO    32      87.443 123.778 118.904  1.00  0.00           C  
ATOM    499  C   PRO    32      88.866 123.588 119.394  1.00  0.00           C  
ATOM    500  O   PRO    32      89.090 122.946 120.375  1.00  0.00           O  
ATOM    501  CB  PRO    32      86.672 124.783 119.776  1.00  0.00           C  
ATOM    502  CG  PRO    32      85.904 123.895 120.787  1.00  0.00           C  
ATOM    503  CD  PRO    32      85.714 122.638 119.963  1.00  0.00           C  
ATOM    504  HA  PRO    32      87.412 124.179 117.891  1.00  0.00           H  
ATOM    505  HB2 PRO    32      87.284 125.538 120.268  1.00  0.00           H  
ATOM    506  HB3 PRO    32      85.899 125.151 119.102  1.00  0.00           H  
ATOM    507  HG2 PRO    32      86.531 123.575 121.619  1.00  0.00           H  
ATOM    508  HG3 PRO    32      85.005 124.383 121.164  1.00  0.00           H  
ATOM    509  HD2 PRO    32      85.673 121.776 120.629  1.00  0.00           H  
ATOM    510  HD3 PRO    32      84.728 122.835 119.541  1.00  0.00           H  
ATOM    511  N   ALA    33      89.889 124.282 118.818  1.00  0.00           N  
ATOM    512  CA  ALA    33      91.307 124.417 119.346  1.00  0.00           C  
ATOM    513  C   ALA    33      91.332 124.934 120.795  1.00  0.00           C  
ATOM    514  O   ALA    33      90.500 125.813 121.176  1.00  0.00           O  
ATOM    515  CB  ALA    33      92.103 125.339 118.348  1.00  0.00           C  
ATOM    516  H   ALA    33      89.515 124.954 118.163  1.00  0.00           H  
ATOM    517  HA  ALA    33      91.822 123.456 119.327  1.00  0.00           H  
ATOM    518  HB1 ALA    33      91.727 126.354 118.479  1.00  0.00           H  
ATOM    519  HB2 ALA    33      93.150 125.423 118.639  1.00  0.00           H  
ATOM    520  HB3 ALA    33      92.061 124.935 117.337  1.00  0.00           H  
ATOM    521  N   GLY    34      92.317 124.502 121.613  1.00  0.00           N  
ATOM    522  CA  GLY    34      92.502 124.862 123.026  1.00  0.00           C  
ATOM    523  C   GLY    34      91.889 123.830 123.966  1.00  0.00           C  
ATOM    524  O   GLY    34      92.590 123.462 124.952  1.00  0.00           O  
ATOM    525  H   GLY    34      92.987 123.871 121.198  1.00  0.00           H  
ATOM    526  HA2 GLY    34      93.582 124.928 123.159  1.00  0.00           H  
ATOM    527  HA3 GLY    34      92.092 125.847 123.247  1.00  0.00           H  
ATOM    528  N   ALA    35      90.787 123.269 123.575  1.00  0.00           N  
ATOM    529  CA  ALA    35      90.012 122.277 124.381  1.00  0.00           C  
ATOM    530  C   ALA    35      90.916 121.006 124.620  1.00  0.00           C  
ATOM    531  O   ALA    35      91.852 120.567 123.908  1.00  0.00           O  
ATOM    532  CB  ALA    35      88.737 121.816 123.655  1.00  0.00           C  
ATOM    533  H   ALA    35      90.432 123.493 122.657  1.00  0.00           H  
ATOM    534  HA  ALA    35      89.594 122.724 125.282  1.00  0.00           H  
ATOM    535  HB1 ALA    35      88.929 121.544 122.617  1.00  0.00           H  
ATOM    536  HB2 ALA    35      88.266 120.965 124.149  1.00  0.00           H  
ATOM    537  HB3 ALA    35      87.959 122.579 123.664  1.00  0.00           H  
ATOM    538  N   GLN    36      90.556 120.276 125.725  1.00  0.00           N  
ATOM    539  CA  GLN    36      91.084 119.015 126.243  1.00  0.00           C  
ATOM    540  C   GLN    36      89.949 118.019 126.866  1.00  0.00           C  
ATOM    541  O   GLN    36      90.215 116.846 127.030  1.00  0.00           O  
ATOM    542  CB  GLN    36      92.183 119.335 127.327  1.00  0.00           C  
ATOM    543  CG  GLN    36      92.968 118.160 127.854  1.00  0.00           C  
ATOM    544  CD  GLN    36      93.720 117.464 126.750  1.00  0.00           C  
ATOM    545  NE2 GLN    36      94.877 116.781 126.987  1.00  0.00           N  
ATOM    546  OE1 GLN    36      93.401 117.497 125.589  1.00  0.00           O  
ATOM    547  H   GLN    36      89.721 120.647 126.154  1.00  0.00           H  
ATOM    548  HA  GLN    36      91.450 118.549 125.328  1.00  0.00           H  
ATOM    549  HB2 GLN    36      92.793 120.145 126.928  1.00  0.00           H  
ATOM    550  HB3 GLN    36      91.565 119.820 128.083  1.00  0.00           H  
ATOM    551  HG2 GLN    36      93.712 118.477 128.585  1.00  0.00           H  
ATOM    552  HG3 GLN    36      92.269 117.465 128.319  1.00  0.00           H  
ATOM    553 HE21 GLN    36      95.435 116.368 126.253  1.00  0.00           H  
ATOM    554 HE22 GLN    36      95.242 116.724 127.927  1.00  0.00           H  
ATOM    555  N   THR    37      88.720 118.366 126.986  1.00  0.00           N  
ATOM    556  CA  THR    37      87.581 117.488 127.513  1.00  0.00           C  
ATOM    557  C   THR    37      86.372 117.721 126.672  1.00  0.00           C  
ATOM    558  O   THR    37      86.161 118.724 125.948  1.00  0.00           O  
ATOM    559  CB  THR    37      87.280 117.570 129.074  1.00  0.00           C  
ATOM    560  CG2 THR    37      88.515 117.607 129.965  1.00  0.00           C  
ATOM    561  OG1 THR    37      86.748 118.811 129.345  1.00  0.00           O  
ATOM    562  H   THR    37      88.498 119.349 126.915  1.00  0.00           H  
ATOM    563  HA  THR    37      87.876 116.461 127.293  1.00  0.00           H  
ATOM    564  HB  THR    37      86.589 116.779 129.364  1.00  0.00           H  
ATOM    565  HG1 THR    37      87.534 119.350 129.237  1.00  0.00           H  
ATOM    566 HG21 THR    37      88.225 117.335 130.980  1.00  0.00           H  
ATOM    567 HG22 THR    37      89.115 116.832 129.488  1.00  0.00           H  
ATOM    568 HG23 THR    37      88.952 118.601 130.056  1.00  0.00           H  
ATOM    569  N   PHE    38      85.339 116.823 126.780  1.00  0.00           N  
ATOM    570  CA  PHE    38      83.999 117.008 126.264  1.00  0.00           C  
ATOM    571  C   PHE    38      82.879 116.289 127.052  1.00  0.00           C  
ATOM    572  O   PHE    38      83.105 115.455 127.930  1.00  0.00           O  
ATOM    573  CB  PHE    38      83.945 116.513 124.790  1.00  0.00           C  
ATOM    574  CG  PHE    38      84.078 115.033 124.594  1.00  0.00           C  
ATOM    575  CD1 PHE    38      82.841 114.308 124.450  1.00  0.00           C  
ATOM    576  CD2 PHE    38      85.343 114.324 124.451  1.00  0.00           C  
ATOM    577  CE1 PHE    38      82.854 112.948 124.121  1.00  0.00           C  
ATOM    578  CE2 PHE    38      85.308 112.958 124.164  1.00  0.00           C  
ATOM    579  CZ  PHE    38      84.090 112.266 123.998  1.00  0.00           C  
ATOM    580  H   PHE    38      85.473 116.016 127.373  1.00  0.00           H  
ATOM    581  HA  PHE    38      83.751 118.068 126.314  1.00  0.00           H  
ATOM    582  HB2 PHE    38      83.067 116.937 124.304  1.00  0.00           H  
ATOM    583  HB3 PHE    38      84.764 116.893 124.180  1.00  0.00           H  
ATOM    584  HD1 PHE    38      81.913 114.838 124.605  1.00  0.00           H  
ATOM    585  HD2 PHE    38      86.269 114.862 124.591  1.00  0.00           H  
ATOM    586  HE1 PHE    38      81.970 112.328 124.104  1.00  0.00           H  
ATOM    587  HE2 PHE    38      86.235 112.405 124.175  1.00  0.00           H  
ATOM    588  HZ  PHE    38      84.146 111.206 123.796  1.00  0.00           H  
ATOM    589  N   SER    39      81.683 116.709 126.788  1.00  0.00           N  
ATOM    590  CA  SER    39      80.389 116.189 127.325  1.00  0.00           C  
ATOM    591  C   SER    39      79.505 115.886 126.125  1.00  0.00           C  
ATOM    592  O   SER    39      79.664 116.397 125.011  1.00  0.00           O  
ATOM    593  CB  SER    39      79.659 117.161 128.329  1.00  0.00           C  
ATOM    594  OG  SER    39      80.199 117.140 129.678  1.00  0.00           O  
ATOM    595  H   SER    39      81.740 117.381 126.035  1.00  0.00           H  
ATOM    596  HA  SER    39      80.624 115.274 127.869  1.00  0.00           H  
ATOM    597  HB2 SER    39      79.565 118.217 128.078  1.00  0.00           H  
ATOM    598  HB3 SER    39      78.626 116.833 128.445  1.00  0.00           H  
ATOM    599  HG  SER    39      79.903 116.310 130.060  1.00  0.00           H  
ATOM    600  N   LEU    40      78.418 115.143 126.342  1.00  0.00           N  
ATOM    601  CA  LEU    40      77.564 114.505 125.375  1.00  0.00           C  
ATOM    602  C   LEU    40      76.080 114.480 125.831  1.00  0.00           C  
ATOM    603  O   LEU    40      75.802 114.140 126.955  1.00  0.00           O  
ATOM    604  CB  LEU    40      78.034 113.069 125.030  1.00  0.00           C  
ATOM    605  CG  LEU    40      77.334 112.604 123.710  1.00  0.00           C  
ATOM    606  CD1 LEU    40      78.413 111.841 122.897  1.00  0.00           C  
ATOM    607  CD2 LEU    40      76.206 111.656 124.225  1.00  0.00           C  
ATOM    608  H   LEU    40      78.124 114.938 127.287  1.00  0.00           H  
ATOM    609  HA  LEU    40      77.474 115.162 124.511  1.00  0.00           H  
ATOM    610  HB2 LEU    40      79.091 113.185 124.791  1.00  0.00           H  
ATOM    611  HB3 LEU    40      78.010 112.435 125.916  1.00  0.00           H  
ATOM    612  HG  LEU    40      77.078 113.444 123.064  1.00  0.00           H  
ATOM    613 HD11 LEU    40      78.148 111.781 121.841  1.00  0.00           H  
ATOM    614 HD12 LEU    40      79.402 112.296 122.851  1.00  0.00           H  
ATOM    615 HD13 LEU    40      78.476 110.829 123.298  1.00  0.00           H  
ATOM    616 HD21 LEU    40      76.654 110.846 124.801  1.00  0.00           H  
ATOM    617 HD22 LEU    40      75.441 112.155 124.820  1.00  0.00           H  
ATOM    618 HD23 LEU    40      75.643 111.301 123.361  1.00  0.00           H  
ATOM    619  N   LYS    41      75.166 114.778 124.930  1.00  0.00           N  
ATOM    620  CA  LYS    41      73.706 114.682 125.157  1.00  0.00           C  
ATOM    621  C   LYS    41      73.138 113.947 123.986  1.00  0.00           C  
ATOM    622  O   LYS    41      73.581 114.132 122.845  1.00  0.00           O  
ATOM    623  CB  LYS    41      73.146 116.120 125.306  1.00  0.00           C  
ATOM    624  CG  LYS    41      73.452 116.855 126.597  1.00  0.00           C  
ATOM    625  CD  LYS    41      72.983 116.270 127.920  1.00  0.00           C  
ATOM    626  CE  LYS    41      73.194 117.362 128.961  1.00  0.00           C  
ATOM    627  NZ  LYS    41      73.110 116.697 130.309  1.00  0.00           N1+
ATOM    628  H   LYS    41      75.444 115.219 124.065  1.00  0.00           H  
ATOM    629  HA  LYS    41      73.427 114.223 126.105  1.00  0.00           H  
ATOM    630  HB2 LYS    41      73.560 116.694 124.476  1.00  0.00           H  
ATOM    631  HB3 LYS    41      72.071 115.949 125.362  1.00  0.00           H  
ATOM    632  HG2 LYS    41      74.541 116.860 126.651  1.00  0.00           H  
ATOM    633  HG3 LYS    41      73.215 117.919 126.595  1.00  0.00           H  
ATOM    634  HD2 LYS    41      71.937 115.985 127.803  1.00  0.00           H  
ATOM    635  HD3 LYS    41      73.488 115.321 128.096  1.00  0.00           H  
ATOM    636  HE2 LYS    41      74.232 117.697 128.946  1.00  0.00           H  
ATOM    637  HE3 LYS    41      72.463 118.158 128.819  1.00  0.00           H  
ATOM    638  HZ1 LYS    41      72.317 116.078 130.397  1.00  0.00           H  
ATOM    639  HZ2 LYS    41      73.871 116.104 130.610  1.00  0.00           H  
ATOM    640  HZ3 LYS    41      72.952 117.444 130.970  1.00  0.00           H  
ATOM    641  N   HIP    42      72.095 113.081 124.183  1.00  0.00           N  
ATOM    642  CA  HIP    42      71.299 112.517 123.084  1.00  0.00           C  
ATOM    643  C   HIP    42      69.812 112.337 123.376  1.00  0.00           C  
ATOM    644  O   HIP    42      69.420 112.059 124.510  1.00  0.00           O  
ATOM    645  CB  HIP    42      72.061 111.264 122.647  1.00  0.00           C  
ATOM    646  CG  HIP    42      71.845 110.072 123.618  1.00  0.00           C  
ATOM    647  CD2 HIP    42      72.809 109.527 124.452  1.00  0.00           C  
ATOM    648  ND1 HIP    42      70.672 109.327 123.787  1.00  0.00           N1+
ATOM    649  CE1 HIP    42      70.887 108.441 124.758  1.00  0.00           C  
ATOM    650  NE2 HIP    42      72.099 108.582 125.192  1.00  0.00           N  
ATOM    651  H   HIP    42      71.859 112.731 125.101  1.00  0.00           H  
ATOM    652  HA  HIP    42      71.425 113.214 122.255  1.00  0.00           H  
ATOM    653  HB2 HIP    42      71.657 110.881 121.710  1.00  0.00           H  
ATOM    654  HB3 HIP    42      73.133 111.418 122.522  1.00  0.00           H  
ATOM    655  HD1 HIP    42      69.800 109.509 123.312  1.00  0.00           H  
ATOM    656  HD2 HIP    42      73.776 109.969 124.645  1.00  0.00           H  
ATOM    657  HE1 HIP    42      70.159 107.795 125.226  1.00  0.00           H  
ATOM    658  HE2 HIP    42      72.558 107.952 125.836  1.00  0.00           H  
ATOM    659  N   SER    43      68.919 112.466 122.351  1.00  0.00           N  
ATOM    660  CA  SER    43      67.487 112.155 122.465  1.00  0.00           C  
ATOM    661  C   SER    43      67.257 110.761 122.913  1.00  0.00           C  
ATOM    662  O   SER    43      68.132 109.931 122.734  1.00  0.00           O  
ATOM    663  CB  SER    43      66.812 112.507 121.144  1.00  0.00           C  
ATOM    664  OG  SER    43      66.932 111.760 120.007  1.00  0.00           O  
ATOM    665  H   SER    43      69.317 112.677 121.447  1.00  0.00           H  
ATOM    666  HA  SER    43      67.008 112.849 123.155  1.00  0.00           H  
ATOM    667  HB2 SER    43      65.754 112.490 121.406  1.00  0.00           H  
ATOM    668  HB3 SER    43      67.198 113.493 120.887  1.00  0.00           H  
ATOM    669  HG  SER    43      66.129 111.236 119.957  1.00  0.00           H  
ATOM    670  N   GLU    44      66.037 110.415 123.377  1.00  0.00           N  
ATOM    671  CA  GLU    44      65.623 109.039 123.897  1.00  0.00           C  
ATOM    672  C   GLU    44      65.524 107.796 122.840  1.00  0.00           C  
ATOM    673  O   GLU    44      65.250 106.701 123.256  1.00  0.00           O  
ATOM    674  CB  GLU    44      64.280 109.203 124.639  1.00  0.00           C  
ATOM    675  CG  GLU    44      62.982 109.547 123.971  1.00  0.00           C  
ATOM    676  CD  GLU    44      63.117 110.946 123.355  1.00  0.00           C  
ATOM    677  OE1 GLU    44      62.884 111.130 122.111  1.00  0.00           O  
ATOM    678  OE2 GLU    44      63.627 111.836 124.081  1.00  0.00           O1-
ATOM    679  H   GLU    44      65.483 111.181 123.733  1.00  0.00           H  
ATOM    680  HA  GLU    44      66.465 108.716 124.511  1.00  0.00           H  
ATOM    681  HB2 GLU    44      64.107 108.233 125.106  1.00  0.00           H  
ATOM    682  HB3 GLU    44      64.379 109.881 125.487  1.00  0.00           H  
ATOM    683  HG2 GLU    44      62.605 108.824 123.247  1.00  0.00           H  
ATOM    684  HG3 GLU    44      62.186 109.706 124.698  1.00  0.00           H  
ATOM    685  N   HIP    45      65.622 108.116 121.551  1.00  0.00           N  
ATOM    686  CA  HIP    45      65.741 107.168 120.493  1.00  0.00           C  
ATOM    687  C   HIP    45      67.179 106.853 119.922  1.00  0.00           C  
ATOM    688  O   HIP    45      67.310 105.994 119.060  1.00  0.00           O  
ATOM    689  CB  HIP    45      64.888 107.441 119.254  1.00  0.00           C  
ATOM    690  CG  HIP    45      63.470 107.768 119.315  1.00  0.00           C  
ATOM    691  CD2 HIP    45      62.599 107.561 120.344  1.00  0.00           C  
ATOM    692  ND1 HIP    45      62.792 108.498 118.323  1.00  0.00           N1+
ATOM    693  CE1 HIP    45      61.542 108.639 118.810  1.00  0.00           C  
ATOM    694  NE2 HIP    45      61.384 108.077 119.989  1.00  0.00           N  
ATOM    695  H   HIP    45      65.653 109.092 121.294  1.00  0.00           H  
ATOM    696  HA  HIP    45      65.380 106.235 120.928  1.00  0.00           H  
ATOM    697  HB2 HIP    45      65.431 108.302 118.865  1.00  0.00           H  
ATOM    698  HB3 HIP    45      65.007 106.618 118.549  1.00  0.00           H  
ATOM    699  HD1 HIP    45      63.176 109.015 117.545  1.00  0.00           H  
ATOM    700  HD2 HIP    45      62.800 107.024 121.259  1.00  0.00           H  
ATOM    701  HE1 HIP    45      60.775 109.256 118.367  1.00  0.00           H  
ATOM    702  HE2 HIP    45      60.556 108.057 120.567  1.00  0.00           H  
ATOM    703  N   VAL    46      68.202 107.499 120.463  1.00  0.00           N  
ATOM    704  CA  VAL    46      69.600 107.289 120.221  1.00  0.00           C  
ATOM    705  C   VAL    46      70.201 106.469 121.375  1.00  0.00           C  
ATOM    706  O   VAL    46      69.803 106.615 122.553  1.00  0.00           O  
ATOM    707  CB  VAL    46      70.363 108.613 119.940  1.00  0.00           C  
ATOM    708  CG1 VAL    46      71.841 108.480 119.889  1.00  0.00           C  
ATOM    709  CG2 VAL    46      69.933 109.400 118.691  1.00  0.00           C  
ATOM    710  H   VAL    46      68.003 108.202 121.160  1.00  0.00           H  
ATOM    711  HA  VAL    46      69.779 106.632 119.369  1.00  0.00           H  
ATOM    712  HB  VAL    46      70.253 109.293 120.784  1.00  0.00           H  
ATOM    713 HG11 VAL    46      72.213 108.254 120.889  1.00  0.00           H  
ATOM    714 HG12 VAL    46      72.091 107.639 119.242  1.00  0.00           H  
ATOM    715 HG13 VAL    46      72.266 109.389 119.463  1.00  0.00           H  
ATOM    716 HG21 VAL    46      70.320 108.779 117.882  1.00  0.00           H  
ATOM    717 HG22 VAL    46      68.858 109.543 118.579  1.00  0.00           H  
ATOM    718 HG23 VAL    46      70.406 110.381 118.663  1.00  0.00           H  
ATOM    719  N   TRP    47      71.184 105.638 121.035  1.00  0.00           N  
ATOM    720  CA  TRP    47      72.230 105.079 121.965  1.00  0.00           C  
ATOM    721  C   TRP    47      73.630 105.194 121.311  1.00  0.00           C  
ATOM    722  O   TRP    47      73.778 105.574 120.200  1.00  0.00           O  
ATOM    723  CB  TRP    47      71.935 103.630 122.315  1.00  0.00           C  
ATOM    724  CG  TRP    47      72.899 102.911 123.144  1.00  0.00           C  
ATOM    725  CD1 TRP    47      73.641 101.909 122.774  1.00  0.00           C  
ATOM    726  CD2 TRP    47      73.272 103.219 124.576  1.00  0.00           C  
ATOM    727  CE2 TRP    47      74.256 102.295 124.952  1.00  0.00           C  
ATOM    728  CE3 TRP    47      72.739 104.044 125.533  1.00  0.00           C  
ATOM    729  NE1 TRP    47      74.536 101.610 123.718  1.00  0.00           N  
ATOM    730  CZ2 TRP    47      74.825 102.227 126.212  1.00  0.00           C  
ATOM    731  CZ3 TRP    47      73.196 103.978 126.885  1.00  0.00           C  
ATOM    732  CH2 TRP    47      74.297 103.115 127.137  1.00  0.00           C  
ATOM    733  H   TRP    47      71.441 105.597 120.060  1.00  0.00           H  
ATOM    734  HA  TRP    47      72.315 105.731 122.834  1.00  0.00           H  
ATOM    735  HB2 TRP    47      70.938 103.492 122.734  1.00  0.00           H  
ATOM    736  HB3 TRP    47      71.761 103.063 121.401  1.00  0.00           H  
ATOM    737  HD1 TRP    47      73.557 101.384 121.833  1.00  0.00           H  
ATOM    738  HE1 TRP    47      75.208 100.856 123.715  1.00  0.00           H  
ATOM    739  HE3 TRP    47      71.960 104.725 125.223  1.00  0.00           H  
ATOM    740  HZ2 TRP    47      75.684 101.625 126.467  1.00  0.00           H  
ATOM    741  HZ3 TRP    47      72.853 104.660 127.649  1.00  0.00           H  
ATOM    742  HH2 TRP    47      74.762 103.265 128.101  1.00  0.00           H  
ATOM    743  N   VAL    48      74.624 104.856 122.133  1.00  0.00           N  
ATOM    744  CA  VAL    48      76.065 105.116 121.820  1.00  0.00           C  
ATOM    745  C   VAL    48      76.865 104.286 122.785  1.00  0.00           C  
ATOM    746  O   VAL    48      76.556 104.028 124.012  1.00  0.00           O  
ATOM    747  CB  VAL    48      76.241 106.646 122.014  1.00  0.00           C  
ATOM    748  CG1 VAL    48      76.123 107.172 123.438  1.00  0.00           C  
ATOM    749  CG2 VAL    48      77.622 107.080 121.550  1.00  0.00           C  
ATOM    750  H   VAL    48      74.374 104.536 123.058  1.00  0.00           H  
ATOM    751  HA  VAL    48      76.284 104.834 120.790  1.00  0.00           H  
ATOM    752  HB  VAL    48      75.593 107.227 121.358  1.00  0.00           H  
ATOM    753 HG11 VAL    48      76.244 108.252 123.515  1.00  0.00           H  
ATOM    754 HG12 VAL    48      75.118 106.876 123.738  1.00  0.00           H  
ATOM    755 HG13 VAL    48      76.841 106.791 124.165  1.00  0.00           H  
ATOM    756 HG21 VAL    48      77.612 108.170 121.515  1.00  0.00           H  
ATOM    757 HG22 VAL    48      78.367 106.662 122.227  1.00  0.00           H  
ATOM    758 HG23 VAL    48      77.632 106.668 120.541  1.00  0.00           H  
ATOM    759  N   GLU    49      78.003 103.926 122.342  1.00  0.00           N  
ATOM    760  CA  GLU    49      79.186 103.725 123.122  1.00  0.00           C  
ATOM    761  C   GLU    49      80.283 104.753 122.761  1.00  0.00           C  
ATOM    762  O   GLU    49      80.420 105.015 121.567  1.00  0.00           O  
ATOM    763  CB  GLU    49      79.821 102.296 123.150  1.00  0.00           C  
ATOM    764  CG  GLU    49      78.926 101.076 123.649  1.00  0.00           C  
ATOM    765  CD  GLU    49      77.871 100.530 122.573  1.00  0.00           C  
ATOM    766  OE1 GLU    49      78.003 100.780 121.358  1.00  0.00           O  
ATOM    767  OE2 GLU    49      77.044  99.649 123.008  1.00  0.00           O1-
ATOM    768  H   GLU    49      78.216 104.291 121.425  1.00  0.00           H  
ATOM    769  HA  GLU    49      78.887 103.887 124.157  1.00  0.00           H  
ATOM    770  HB2 GLU    49      80.223 102.074 122.162  1.00  0.00           H  
ATOM    771  HB3 GLU    49      80.692 102.439 123.789  1.00  0.00           H  
ATOM    772  HG2 GLU    49      79.617 100.280 123.926  1.00  0.00           H  
ATOM    773  HG3 GLU    49      78.354 101.408 124.516  1.00  0.00           H  
ATOM    774  N   VAL    50      81.073 105.241 123.707  1.00  0.00           N  
ATOM    775  CA  VAL    50      82.184 106.176 123.463  1.00  0.00           C  
ATOM    776  C   VAL    50      83.438 105.329 123.574  1.00  0.00           C  
ATOM    777  O   VAL    50      83.722 104.719 124.574  1.00  0.00           O  
ATOM    778  CB  VAL    50      82.155 107.459 124.366  1.00  0.00           C  
ATOM    779  CG1 VAL    50      83.358 108.305 124.268  1.00  0.00           C  
ATOM    780  CG2 VAL    50      80.728 108.057 124.504  1.00  0.00           C  
ATOM    781  H   VAL    50      80.805 104.900 124.619  1.00  0.00           H  
ATOM    782  HA  VAL    50      82.029 106.558 122.454  1.00  0.00           H  
ATOM    783  HB  VAL    50      82.327 107.136 125.393  1.00  0.00           H  
ATOM    784 HG11 VAL    50      84.201 107.708 124.616  1.00  0.00           H  
ATOM    785 HG12 VAL    50      83.581 108.500 123.219  1.00  0.00           H  
ATOM    786 HG13 VAL    50      83.165 109.251 124.775  1.00  0.00           H  
ATOM    787 HG21 VAL    50      80.768 108.994 125.059  1.00  0.00           H  
ATOM    788 HG22 VAL    50      80.294 108.319 123.539  1.00  0.00           H  
ATOM    789 HG23 VAL    50      80.089 107.349 125.033  1.00  0.00           H  
ATOM    790  N   VAL    51      84.345 105.468 122.555  1.00  0.00           N  
ATOM    791  CA  VAL    51      85.502 104.558 122.410  1.00  0.00           C  
ATOM    792  C   VAL    51      86.755 105.368 122.008  1.00  0.00           C  
ATOM    793  O   VAL    51      86.699 106.123 120.998  1.00  0.00           O  
ATOM    794  CB  VAL    51      85.162 103.434 121.360  1.00  0.00           C  
ATOM    795  CG1 VAL    51      86.390 102.772 120.758  1.00  0.00           C  
ATOM    796  CG2 VAL    51      84.298 102.347 121.972  1.00  0.00           C  
ATOM    797  H   VAL    51      84.043 105.954 121.723  1.00  0.00           H  
ATOM    798  HA  VAL    51      85.607 103.946 123.306  1.00  0.00           H  
ATOM    799  HB  VAL    51      84.731 103.913 120.481  1.00  0.00           H  
ATOM    800 HG11 VAL    51      87.021 102.423 121.575  1.00  0.00           H  
ATOM    801 HG12 VAL    51      86.293 101.915 120.091  1.00  0.00           H  
ATOM    802 HG13 VAL    51      87.018 103.495 120.237  1.00  0.00           H  
ATOM    803 HG21 VAL    51      83.802 101.758 121.201  1.00  0.00           H  
ATOM    804 HG22 VAL    51      84.923 101.646 122.526  1.00  0.00           H  
ATOM    805 HG23 VAL    51      83.559 102.757 122.661  1.00  0.00           H  
ATOM    806  N   ARG    52      87.901 105.051 122.644  1.00  0.00           N  
ATOM    807  CA  ARG    52      89.200 105.734 122.392  1.00  0.00           C  
ATOM    808  C   ARG    52      90.237 104.555 122.409  1.00  0.00           C  
ATOM    809  O   ARG    52      90.090 103.733 123.350  1.00  0.00           O  
ATOM    810  CB  ARG    52      89.400 106.848 123.403  1.00  0.00           C  
ATOM    811  CG  ARG    52      90.782 107.634 123.272  1.00  0.00           C  
ATOM    812  CD  ARG    52      90.835 108.896 124.236  1.00  0.00           C  
ATOM    813  NE  ARG    52      90.308 108.636 125.622  1.00  0.00           N  
ATOM    814  CZ  ARG    52      91.117 108.551 126.680  1.00  0.00           C  
ATOM    815  NH1 ARG    52      92.300 109.073 126.781  1.00  0.00           N1+
ATOM    816  NH2 ARG    52      90.784 107.725 127.625  1.00  0.00           N  
ATOM    817  H   ARG    52      87.953 104.523 123.504  1.00  0.00           H  
ATOM    818  HA  ARG    52      89.173 106.182 121.399  1.00  0.00           H  
ATOM    819  HB2 ARG    52      88.651 107.617 123.209  1.00  0.00           H  
ATOM    820  HB3 ARG    52      89.369 106.432 124.410  1.00  0.00           H  
ATOM    821  HG2 ARG    52      91.589 106.987 123.615  1.00  0.00           H  
ATOM    822  HG3 ARG    52      90.948 107.861 122.218  1.00  0.00           H  
ATOM    823  HD2 ARG    52      91.822 109.349 124.329  1.00  0.00           H  
ATOM    824  HD3 ARG    52      90.267 109.648 123.689  1.00  0.00           H  
ATOM    825  HE  ARG    52      89.456 108.126 125.807  1.00  0.00           H  
ATOM    826 HH11 ARG    52      92.595 109.527 125.928  1.00  0.00           H  
ATOM    827 HH12 ARG    52      92.782 108.786 127.622  1.00  0.00           H  
ATOM    828 HH21 ARG    52      89.886 107.266 127.573  1.00  0.00           H  
ATOM    829 HH22 ARG    52      91.429 107.314 128.284  1.00  0.00           H  
ATOM    830  N   ASP    53      91.124 104.566 121.429  1.00  0.00           N  
ATOM    831  CA  ASP    53      92.103 103.504 121.259  1.00  0.00           C  
ATOM    832  C   ASP    53      91.508 102.109 120.978  1.00  0.00           C  
ATOM    833  O   ASP    53      92.185 101.124 121.208  1.00  0.00           O  
ATOM    834  CB  ASP    53      93.211 103.432 122.413  1.00  0.00           C  
ATOM    835  CG  ASP    53      93.974 104.742 122.561  1.00  0.00           C  
ATOM    836  OD1 ASP    53      94.849 104.829 123.440  1.00  0.00           O  
ATOM    837  OD2 ASP    53      93.834 105.706 121.770  1.00  0.00           O1-
ATOM    838  H   ASP    53      91.030 105.228 120.671  1.00  0.00           H  
ATOM    839  HA  ASP    53      92.540 103.857 120.325  1.00  0.00           H  
ATOM    840  HB2 ASP    53      92.822 103.110 123.379  1.00  0.00           H  
ATOM    841  HB3 ASP    53      94.026 102.800 122.060  1.00  0.00           H  
ATOM    842  N   GLY    54      90.228 102.022 120.505  1.00  0.00           N  
ATOM    843  CA  GLY    54      89.434 100.763 120.515  1.00  0.00           C  
ATOM    844  C   GLY    54      89.030 100.213 121.970  1.00  0.00           C  
ATOM    845  O   GLY    54      88.336  99.167 121.896  1.00  0.00           O  
ATOM    846  H   GLY    54      89.792 102.895 120.244  1.00  0.00           H  
ATOM    847  HA2 GLY    54      88.489 100.860 119.981  1.00  0.00           H  
ATOM    848  HA3 GLY    54      90.009 100.025 119.955  1.00  0.00           H  
ATOM    849  N   GLU    55      89.158 100.824 123.106  1.00  0.00           N  
ATOM    850  CA  GLU    55      88.477 100.413 124.272  1.00  0.00           C  
ATOM    851  C   GLU    55      87.324 101.404 124.622  1.00  0.00           C  
ATOM    852  O   GLU    55      87.449 102.581 124.496  1.00  0.00           O  
ATOM    853  CB  GLU    55      89.535 100.196 125.422  1.00  0.00           C  
ATOM    854  CG  GLU    55      90.550  99.102 125.209  1.00  0.00           C  
ATOM    855  CD  GLU    55      90.138  97.684 125.863  1.00  0.00           C  
ATOM    856  OE1 GLU    55      91.093  96.965 126.328  1.00  0.00           O  
ATOM    857  OE2 GLU    55      88.937  97.328 125.938  1.00  0.00           O1-
ATOM    858  H   GLU    55      89.519 101.760 122.988  1.00  0.00           H  
ATOM    859  HA  GLU    55      87.910  99.491 124.144  1.00  0.00           H  
ATOM    860  HB2 GLU    55      90.061 101.150 125.459  1.00  0.00           H  
ATOM    861  HB3 GLU    55      89.078 100.064 126.403  1.00  0.00           H  
ATOM    862  HG2 GLU    55      90.675  98.969 124.135  1.00  0.00           H  
ATOM    863  HG3 GLU    55      91.492  99.414 125.660  1.00  0.00           H  
ATOM    864  N   ALA    56      86.165 100.879 125.048  1.00  0.00           N  
ATOM    865  CA  ALA    56      85.086 101.808 125.410  1.00  0.00           C  
ATOM    866  C   ALA    56      85.407 102.511 126.801  1.00  0.00           C  
ATOM    867  O   ALA    56      85.883 101.839 127.744  1.00  0.00           O  
ATOM    868  CB  ALA    56      83.695 101.022 125.448  1.00  0.00           C  
ATOM    869  H   ALA    56      86.033  99.884 125.155  1.00  0.00           H  
ATOM    870  HA  ALA    56      84.948 102.652 124.734  1.00  0.00           H  
ATOM    871  HB1 ALA    56      83.799 100.404 124.556  1.00  0.00           H  
ATOM    872  HB2 ALA    56      83.704 100.458 126.381  1.00  0.00           H  
ATOM    873  HB3 ALA    56      82.959 101.818 125.336  1.00  0.00           H  
ATOM    874  N   GLU    57      85.093 103.776 126.920  1.00  0.00           N  
ATOM    875  CA  GLU    57      85.586 104.614 128.007  1.00  0.00           C  
ATOM    876  C   GLU    57      84.951 104.320 129.388  1.00  0.00           C  
ATOM    877  O   GLU    57      83.684 104.269 129.592  1.00  0.00           O  
ATOM    878  CB  GLU    57      85.293 106.084 127.734  1.00  0.00           C  
ATOM    879  CG  GLU    57      86.077 106.559 126.508  1.00  0.00           C  
ATOM    880  CD  GLU    57      87.459 107.117 126.813  1.00  0.00           C  
ATOM    881  OE1 GLU    57      87.625 108.339 126.642  1.00  0.00           O  
ATOM    882  OE2 GLU    57      88.358 106.437 127.349  1.00  0.00           O1-
ATOM    883  H   GLU    57      84.728 104.249 126.106  1.00  0.00           H  
ATOM    884  HA  GLU    57      86.665 104.563 128.152  1.00  0.00           H  
ATOM    885  HB2 GLU    57      84.227 106.177 127.527  1.00  0.00           H  
ATOM    886  HB3 GLU    57      85.485 106.758 128.569  1.00  0.00           H  
ATOM    887  HG2 GLU    57      86.081 105.838 125.690  1.00  0.00           H  
ATOM    888  HG3 GLU    57      85.491 107.394 126.124  1.00  0.00           H  
ATOM    889  N   GLU    58      85.841 104.046 130.331  1.00  0.00           N  
ATOM    890  CA  GLU    58      85.466 103.513 131.663  1.00  0.00           C  
ATOM    891  C   GLU    58      84.431 104.463 132.350  1.00  0.00           C  
ATOM    892  O   GLU    58      84.881 105.514 132.884  1.00  0.00           O  
ATOM    893  CB  GLU    58      86.655 103.291 132.512  1.00  0.00           C  
ATOM    894  CG  GLU    58      86.340 102.793 133.995  1.00  0.00           C  
ATOM    895  CD  GLU    58      85.581 101.507 133.835  1.00  0.00           C  
ATOM    896  OE1 GLU    58      84.300 101.525 133.640  1.00  0.00           O  
ATOM    897  OE2 GLU    58      86.207 100.434 133.887  1.00  0.00           O1-
ATOM    898  H   GLU    58      86.803 104.059 130.024  1.00  0.00           H  
ATOM    899  HA  GLU    58      84.990 102.539 131.553  1.00  0.00           H  
ATOM    900  HB2 GLU    58      87.279 102.526 132.051  1.00  0.00           H  
ATOM    901  HB3 GLU    58      87.138 104.247 132.713  1.00  0.00           H  
ATOM    902  HG2 GLU    58      87.309 102.640 134.471  1.00  0.00           H  
ATOM    903  HG3 GLU    58      85.711 103.537 134.483  1.00  0.00           H  
ATOM    904  N   VAL    59      83.171 104.045 132.475  1.00  0.00           N  
ATOM    905  CA  VAL    59      82.055 104.639 133.275  1.00  0.00           C  
ATOM    906  C   VAL    59      82.416 104.682 134.739  1.00  0.00           C  
ATOM    907  O   VAL    59      81.900 105.566 135.379  1.00  0.00           O  
ATOM    908  CB  VAL    59      80.720 103.823 132.951  1.00  0.00           C  
ATOM    909  CG1 VAL    59      79.518 104.160 133.759  1.00  0.00           C  
ATOM    910  CG2 VAL    59      80.251 103.882 131.511  1.00  0.00           C  
ATOM    911  H   VAL    59      82.915 103.179 132.020  1.00  0.00           H  
ATOM    912  HA  VAL    59      81.761 105.658 133.023  1.00  0.00           H  
ATOM    913  HB  VAL    59      80.886 102.763 133.142  1.00  0.00           H  
ATOM    914 HG11 VAL    59      78.611 103.594 133.546  1.00  0.00           H  
ATOM    915 HG12 VAL    59      79.828 103.972 134.787  1.00  0.00           H  
ATOM    916 HG13 VAL    59      79.309 105.198 133.502  1.00  0.00           H  
ATOM    917 HG21 VAL    59      80.999 103.475 130.831  1.00  0.00           H  
ATOM    918 HG22 VAL    59      79.292 103.366 131.456  1.00  0.00           H  
ATOM    919 HG23 VAL    59      80.115 104.873 131.079  1.00  0.00           H  
ATOM    920  N   ALA    60      83.295 103.851 135.308  1.00  0.00           N  
ATOM    921  CA  ALA    60      83.717 103.962 136.764  1.00  0.00           C  
ATOM    922  C   ALA    60      84.347 105.413 137.116  1.00  0.00           C  
ATOM    923  O   ALA    60      84.528 105.705 138.321  1.00  0.00           O  
ATOM    924  CB  ALA    60      84.817 102.884 137.092  1.00  0.00           C  
ATOM    925  H   ALA    60      83.714 103.108 134.767  1.00  0.00           H  
ATOM    926  HA  ALA    60      82.882 103.726 137.424  1.00  0.00           H  
ATOM    927  HB1 ALA    60      85.834 103.088 136.757  1.00  0.00           H  
ATOM    928  HB2 ALA    60      84.903 102.849 138.178  1.00  0.00           H  
ATOM    929  HB3 ALA    60      84.580 101.886 136.723  1.00  0.00           H  
ATOM    930  N   THR    61      84.668 106.263 136.107  1.00  0.00           N  
ATOM    931  CA  THR    61      85.050 107.639 136.221  1.00  0.00           C  
ATOM    932  C   THR    61      84.269 108.502 135.198  1.00  0.00           C  
ATOM    933  O   THR    61      83.588 109.511 135.498  1.00  0.00           O  
ATOM    934  CB  THR    61      86.588 107.745 136.191  1.00  0.00           C  
ATOM    935  CG2 THR    61      87.315 107.358 134.873  1.00  0.00           C  
ATOM    936  OG1 THR    61      86.832 109.079 136.541  1.00  0.00           O  
ATOM    937  H   THR    61      84.486 105.913 135.177  1.00  0.00           H  
ATOM    938  HA  THR    61      84.621 107.995 137.157  1.00  0.00           H  
ATOM    939  HB  THR    61      86.935 107.063 136.967  1.00  0.00           H  
ATOM    940  HG1 THR    61      86.412 109.230 137.391  1.00  0.00           H  
ATOM    941 HG21 THR    61      88.373 107.609 134.956  1.00  0.00           H  
ATOM    942 HG22 THR    61      87.187 106.302 134.638  1.00  0.00           H  
ATOM    943 HG23 THR    61      86.867 107.870 134.021  1.00  0.00           H  
ATOM    944  N   ASN    62      84.284 108.047 133.908  1.00  0.00           N  
ATOM    945  CA  ASN    62      83.517 108.819 132.876  1.00  0.00           C  
ATOM    946  C   ASN    62      81.974 108.913 133.196  1.00  0.00           C  
ATOM    947  O   ASN    62      81.347 109.832 132.667  1.00  0.00           O  
ATOM    948  CB  ASN    62      83.855 108.191 131.509  1.00  0.00           C  
ATOM    949  CG  ASN    62      85.322 108.243 131.044  1.00  0.00           C  
ATOM    950  ND2 ASN    62      86.186 107.304 131.092  1.00  0.00           N  
ATOM    951  OD1 ASN    62      85.756 109.274 130.535  1.00  0.00           O  
ATOM    952  H   ASN    62      84.850 107.250 133.656  1.00  0.00           H  
ATOM    953  HA  ASN    62      83.942 109.815 133.000  1.00  0.00           H  
ATOM    954  HB2 ASN    62      83.515 107.157 131.449  1.00  0.00           H  
ATOM    955  HB3 ASN    62      83.365 108.808 130.755  1.00  0.00           H  
ATOM    956 HD21 ASN    62      87.160 107.506 130.922  1.00  0.00           H  
ATOM    957 HD22 ASN    62      85.972 106.439 131.569  1.00  0.00           H  
ATOM    958  N   GLY    63      81.302 108.174 134.107  1.00  0.00           N  
ATOM    959  CA  GLY    63      79.926 108.288 134.567  1.00  0.00           C  
ATOM    960  C   GLY    63      79.680 109.524 135.496  1.00  0.00           C  
ATOM    961  O   GLY    63      78.496 110.009 135.549  1.00  0.00           O  
ATOM    962  H   GLY    63      81.832 107.577 134.726  1.00  0.00           H  
ATOM    963  HA2 GLY    63      79.214 108.481 133.764  1.00  0.00           H  
ATOM    964  HA3 GLY    63      79.541 107.476 135.184  1.00  0.00           H  
ATOM    965  N   LYS    64      80.713 110.184 135.964  1.00  0.00           N  
ATOM    966  CA  LYS    64      80.653 111.444 136.689  1.00  0.00           C  
ATOM    967  C   LYS    64      81.787 112.523 136.447  1.00  0.00           C  
ATOM    968  O   LYS    64      81.470 113.701 136.597  1.00  0.00           O  
ATOM    969  CB  LYS    64      80.294 111.240 138.174  1.00  0.00           C  
ATOM    970  CG  LYS    64      81.539 110.914 138.982  1.00  0.00           C  
ATOM    971  CD  LYS    64      81.250 110.706 140.452  1.00  0.00           C  
ATOM    972  CE  LYS    64      82.337 110.325 141.411  1.00  0.00           C  
ATOM    973  NZ  LYS    64      81.809 109.550 142.536  1.00  0.00           N1+
ATOM    974  H   LYS    64      81.660 109.911 135.741  1.00  0.00           H  
ATOM    975  HA  LYS    64      79.755 112.003 136.427  1.00  0.00           H  
ATOM    976  HB2 LYS    64      79.886 112.161 138.591  1.00  0.00           H  
ATOM    977  HB3 LYS    64      79.461 110.544 138.262  1.00  0.00           H  
ATOM    978  HG2 LYS    64      81.915 109.960 138.612  1.00  0.00           H  
ATOM    979  HG3 LYS    64      82.219 111.743 138.787  1.00  0.00           H  
ATOM    980  HD2 LYS    64      80.774 111.582 140.891  1.00  0.00           H  
ATOM    981  HD3 LYS    64      80.414 110.008 140.494  1.00  0.00           H  
ATOM    982  HE2 LYS    64      83.084 109.686 140.939  1.00  0.00           H  
ATOM    983  HE3 LYS    64      82.872 111.196 141.791  1.00  0.00           H  
ATOM    984  HZ1 LYS    64      81.209 108.775 142.293  1.00  0.00           H  
ATOM    985  HZ2 LYS    64      82.649 109.271 143.023  1.00  0.00           H  
ATOM    986  HZ3 LYS    64      81.337 110.160 143.189  1.00  0.00           H  
ATOM    987  N   GLN    65      82.952 112.141 135.992  1.00  0.00           N  
ATOM    988  CA  GLN    65      83.893 113.102 135.303  1.00  0.00           C  
ATOM    989  C   GLN    65      83.544 113.276 133.851  1.00  0.00           C  
ATOM    990  O   GLN    65      82.663 112.598 133.339  1.00  0.00           O  
ATOM    991  CB  GLN    65      85.349 112.671 135.607  1.00  0.00           C  
ATOM    992  CG  GLN    65      85.615 112.400 137.073  1.00  0.00           C  
ATOM    993  CD  GLN    65      85.155 113.365 138.106  1.00  0.00           C  
ATOM    994  NE2 GLN    65      85.059 113.116 139.406  1.00  0.00           N  
ATOM    995  OE1 GLN    65      84.925 114.548 137.801  1.00  0.00           O  
ATOM    996  H   GLN    65      83.095 111.150 135.857  1.00  0.00           H  
ATOM    997  HA  GLN    65      83.752 114.040 135.839  1.00  0.00           H  
ATOM    998  HB2 GLN    65      85.540 111.735 135.081  1.00  0.00           H  
ATOM    999  HB3 GLN    65      86.070 113.459 135.391  1.00  0.00           H  
ATOM   1000  HG2 GLN    65      85.150 111.432 137.260  1.00  0.00           H  
ATOM   1001  HG3 GLN    65      86.673 112.221 137.265  1.00  0.00           H  
ATOM   1002 HE21 GLN    65      84.532 113.714 140.027  1.00  0.00           H  
ATOM   1003 HE22 GLN    65      85.447 112.297 139.851  1.00  0.00           H  
ATOM   1004  N   ARG    66      84.256 114.141 133.148  1.00  0.00           N  
ATOM   1005  CA  ARG    66      84.209 114.242 131.677  1.00  0.00           C  
ATOM   1006  C   ARG    66      85.026 113.225 130.915  1.00  0.00           C  
ATOM   1007  O   ARG    66      86.083 112.921 131.391  1.00  0.00           O  
ATOM   1008  CB  ARG    66      84.477 115.670 131.186  1.00  0.00           C  
ATOM   1009  CG  ARG    66      83.404 116.746 131.319  1.00  0.00           C  
ATOM   1010  CD  ARG    66      83.591 118.039 130.533  1.00  0.00           C  
ATOM   1011  NE  ARG    66      84.553 118.944 131.162  1.00  0.00           N  
ATOM   1012  CZ  ARG    66      84.275 119.975 131.891  1.00  0.00           C  
ATOM   1013  NH1 ARG    66      83.191 120.343 132.432  1.00  0.00           N1+
ATOM   1014  NH2 ARG    66      85.240 120.847 131.983  1.00  0.00           N  
ATOM   1015  H   ARG    66      84.992 114.674 133.588  1.00  0.00           H  
ATOM   1016  HA  ARG    66      83.165 114.139 131.380  1.00  0.00           H  
ATOM   1017  HB2 ARG    66      85.366 116.058 131.683  1.00  0.00           H  
ATOM   1018  HB3 ARG    66      84.575 115.576 130.105  1.00  0.00           H  
ATOM   1019  HG2 ARG    66      82.509 116.218 130.991  1.00  0.00           H  
ATOM   1020  HG3 ARG    66      83.254 116.912 132.386  1.00  0.00           H  
ATOM   1021  HD2 ARG    66      83.908 117.679 129.554  1.00  0.00           H  
ATOM   1022  HD3 ARG    66      82.670 118.577 130.305  1.00  0.00           H  
ATOM   1023  HE  ARG    66      85.516 118.867 130.867  1.00  0.00           H  
ATOM   1024 HH11 ARG    66      82.386 119.734 132.442  1.00  0.00           H  
ATOM   1025 HH12 ARG    66      83.102 121.066 133.132  1.00  0.00           H  
ATOM   1026 HH21 ARG    66      86.106 120.576 131.539  1.00  0.00           H  
ATOM   1027 HH22 ARG    66      85.086 121.764 132.378  1.00  0.00           H  
ATOM   1028  N   TRP    67      84.676 113.052 129.631  1.00  0.00           N  
ATOM   1029  CA  TRP    67      85.590 112.360 128.688  1.00  0.00           C  
ATOM   1030  C   TRP    67      86.715 113.312 128.248  1.00  0.00           C  
ATOM   1031  O   TRP    67      86.635 114.571 128.144  1.00  0.00           O  
ATOM   1032  CB  TRP    67      84.850 111.865 127.499  1.00  0.00           C  
ATOM   1033  CG  TRP    67      83.785 110.860 127.725  1.00  0.00           C  
ATOM   1034  CD1 TRP    67      83.964 109.500 127.768  1.00  0.00           C  
ATOM   1035  CD2 TRP    67      82.349 111.032 127.956  1.00  0.00           C  
ATOM   1036  CE2 TRP    67      81.785 109.683 127.955  1.00  0.00           C  
ATOM   1037  CE3 TRP    67      81.419 112.149 127.867  1.00  0.00           C  
ATOM   1038  NE1 TRP    67      82.842 108.768 127.791  1.00  0.00           N  
ATOM   1039  CZ2 TRP    67      80.312 109.491 127.944  1.00  0.00           C  
ATOM   1040  CZ3 TRP    67      80.085 111.894 128.067  1.00  0.00           C  
ATOM   1041  CH2 TRP    67      79.518 110.596 128.224  1.00  0.00           C  
ATOM   1042  H   TRP    67      83.791 113.400 129.292  1.00  0.00           H  
ATOM   1043  HA  TRP    67      86.054 111.547 129.246  1.00  0.00           H  
ATOM   1044  HB2 TRP    67      84.316 112.712 127.068  1.00  0.00           H  
ATOM   1045  HB3 TRP    67      85.579 111.460 126.797  1.00  0.00           H  
ATOM   1046  HD1 TRP    67      84.901 108.964 127.738  1.00  0.00           H  
ATOM   1047  HE1 TRP    67      82.926 107.810 128.099  1.00  0.00           H  
ATOM   1048  HE3 TRP    67      81.831 113.147 127.852  1.00  0.00           H  
ATOM   1049  HZ2 TRP    67      79.974 108.471 128.057  1.00  0.00           H  
ATOM   1050  HZ3 TRP    67      79.408 112.735 128.095  1.00  0.00           H  
ATOM   1051  HH2 TRP    67      78.482 110.548 128.524  1.00  0.00           H  
ATOM   1052  N   LEU    68      87.862 112.724 127.993  1.00  0.00           N  
ATOM   1053  CA  LEU    68      89.047 113.343 127.475  1.00  0.00           C  
ATOM   1054  C   LEU    68      88.934 113.429 125.881  1.00  0.00           C  
ATOM   1055  O   LEU    68      88.372 112.561 125.250  1.00  0.00           O  
ATOM   1056  CB  LEU    68      90.307 112.460 127.736  1.00  0.00           C  
ATOM   1057  CG  LEU    68      90.910 112.678 129.196  1.00  0.00           C  
ATOM   1058  CD1 LEU    68      91.928 111.583 129.439  1.00  0.00           C  
ATOM   1059  CD2 LEU    68      91.453 114.029 129.433  1.00  0.00           C  
ATOM   1060  H   LEU    68      87.780 111.729 128.144  1.00  0.00           H  
ATOM   1061  HA  LEU    68      89.239 114.339 127.874  1.00  0.00           H  
ATOM   1062  HB2 LEU    68      90.137 111.437 127.398  1.00  0.00           H  
ATOM   1063  HB3 LEU    68      90.981 112.788 126.946  1.00  0.00           H  
ATOM   1064  HG  LEU    68      90.153 112.572 129.973  1.00  0.00           H  
ATOM   1065 HD11 LEU    68      92.713 111.817 128.719  1.00  0.00           H  
ATOM   1066 HD12 LEU    68      92.405 111.646 130.417  1.00  0.00           H  
ATOM   1067 HD13 LEU    68      91.504 110.606 129.207  1.00  0.00           H  
ATOM   1068 HD21 LEU    68      90.623 114.715 129.261  1.00  0.00           H  
ATOM   1069 HD22 LEU    68      91.762 114.084 130.477  1.00  0.00           H  
ATOM   1070 HD23 LEU    68      92.347 114.195 128.833  1.00  0.00           H  
ATOM   1071  N   LEU    69      89.625 114.374 125.250  1.00  0.00           N  
ATOM   1072  CA  LEU    69      89.804 114.506 123.776  1.00  0.00           C  
ATOM   1073  C   LEU    69      91.039 113.782 123.172  1.00  0.00           C  
ATOM   1074  O   LEU    69      92.096 113.902 123.838  1.00  0.00           O  
ATOM   1075  CB  LEU    69      89.879 115.988 123.443  1.00  0.00           C  
ATOM   1076  CG  LEU    69      88.460 116.698 123.386  1.00  0.00           C  
ATOM   1077  CD1 LEU    69      88.542 118.216 123.344  1.00  0.00           C  
ATOM   1078  CD2 LEU    69      87.634 116.226 122.247  1.00  0.00           C  
ATOM   1079  H   LEU    69      90.196 114.886 125.907  1.00  0.00           H  
ATOM   1080  HA  LEU    69      88.892 114.116 123.324  1.00  0.00           H  
ATOM   1081  HB2 LEU    69      90.522 116.474 124.177  1.00  0.00           H  
ATOM   1082  HB3 LEU    69      90.389 116.183 122.500  1.00  0.00           H  
ATOM   1083  HG  LEU    69      88.033 116.348 124.326  1.00  0.00           H  
ATOM   1084 HD11 LEU    69      89.196 118.517 124.163  1.00  0.00           H  
ATOM   1085 HD12 LEU    69      88.899 118.536 122.365  1.00  0.00           H  
ATOM   1086 HD13 LEU    69      87.547 118.638 123.488  1.00  0.00           H  
ATOM   1087 HD21 LEU    69      86.786 116.880 122.045  1.00  0.00           H  
ATOM   1088 HD22 LEU    69      88.162 116.234 121.293  1.00  0.00           H  
ATOM   1089 HD23 LEU    69      87.323 115.191 122.387  1.00  0.00           H  
ATOM   1090  N   SER    70      90.934 113.240 121.971  1.00  0.00           N  
ATOM   1091  CA  SER    70      92.018 112.629 121.213  1.00  0.00           C  
ATOM   1092  C   SER    70      91.677 112.418 119.744  1.00  0.00           C  
ATOM   1093  O   SER    70      90.509 112.256 119.367  1.00  0.00           O  
ATOM   1094  CB  SER    70      92.276 111.226 121.832  1.00  0.00           C  
ATOM   1095  OG  SER    70      93.477 110.687 121.281  1.00  0.00           O  
ATOM   1096  H   SER    70      90.057 112.885 121.617  1.00  0.00           H  
ATOM   1097  HA  SER    70      92.948 113.183 121.343  1.00  0.00           H  
ATOM   1098  HB2 SER    70      92.660 111.437 122.830  1.00  0.00           H  
ATOM   1099  HB3 SER    70      91.412 110.564 121.886  1.00  0.00           H  
ATOM   1100  HG  SER    70      94.012 110.417 122.031  1.00  0.00           H  
ATOM   1101  N   PRO    71      92.623 112.347 118.759  1.00  0.00           N  
ATOM   1102  CA  PRO    71      92.400 111.922 117.372  1.00  0.00           C  
ATOM   1103  C   PRO    71      91.937 110.482 117.380  1.00  0.00           C  
ATOM   1104  O   PRO    71      91.195 110.093 116.496  1.00  0.00           O  
ATOM   1105  CB  PRO    71      93.630 112.070 116.563  1.00  0.00           C  
ATOM   1106  CG  PRO    71      94.718 112.013 117.621  1.00  0.00           C  
ATOM   1107  CD  PRO    71      93.992 112.711 118.864  1.00  0.00           C  
ATOM   1108  HA  PRO    71      91.661 112.504 116.822  1.00  0.00           H  
ATOM   1109  HB2 PRO    71      93.719 111.279 115.818  1.00  0.00           H  
ATOM   1110  HB3 PRO    71      93.705 113.052 116.095  1.00  0.00           H  
ATOM   1111  HG2 PRO    71      94.822 110.950 117.840  1.00  0.00           H  
ATOM   1112  HG3 PRO    71      95.644 112.516 117.344  1.00  0.00           H  
ATOM   1113  HD2 PRO    71      94.474 112.405 119.793  1.00  0.00           H  
ATOM   1114  HD3 PRO    71      94.177 113.782 118.780  1.00  0.00           H  
ATOM   1115  N   SER    72      92.243 109.688 118.410  1.00  0.00           N  
ATOM   1116  CA  SER    72      91.902 108.268 118.525  1.00  0.00           C  
ATOM   1117  C   SER    72      90.431 108.058 118.954  1.00  0.00           C  
ATOM   1118  O   SER    72      90.015 106.953 119.013  1.00  0.00           O  
ATOM   1119  CB  SER    72      92.800 107.666 119.561  1.00  0.00           C  
ATOM   1120  OG  SER    72      92.952 106.345 119.359  1.00  0.00           O  
ATOM   1121  H   SER    72      92.787 110.034 119.188  1.00  0.00           H  
ATOM   1122  HA  SER    72      92.126 107.807 117.563  1.00  0.00           H  
ATOM   1123  HB2 SER    72      93.803 108.090 119.610  1.00  0.00           H  
ATOM   1124  HB3 SER    72      92.552 108.014 120.563  1.00  0.00           H  
ATOM   1125  HG  SER    72      93.350 105.979 120.152  1.00  0.00           H  
ATOM   1126  N   THR    73      89.635 109.091 119.377  1.00  0.00           N  
ATOM   1127  CA  THR    73      88.288 108.895 119.845  1.00  0.00           C  
ATOM   1128  C   THR    73      87.311 108.766 118.696  1.00  0.00           C  
ATOM   1129  O   THR    73      87.435 109.383 117.643  1.00  0.00           O  
ATOM   1130  CB  THR    73      87.915 110.070 120.754  1.00  0.00           C  
ATOM   1131  CG2 THR    73      86.513 110.133 121.507  1.00  0.00           C  
ATOM   1132  OG1 THR    73      88.832 109.948 121.842  1.00  0.00           O  
ATOM   1133  H   THR    73      89.936 110.056 119.364  1.00  0.00           H  
ATOM   1134  HA  THR    73      88.262 107.994 120.457  1.00  0.00           H  
ATOM   1135  HB  THR    73      88.051 110.993 120.189  1.00  0.00           H  
ATOM   1136  HG1 THR    73      88.214 109.938 122.576  1.00  0.00           H  
ATOM   1137 HG21 THR    73      86.349 109.245 122.117  1.00  0.00           H  
ATOM   1138 HG22 THR    73      86.528 111.028 122.130  1.00  0.00           H  
ATOM   1139 HG23 THR    73      85.765 110.206 120.718  1.00  0.00           H  
ATOM   1140  N   THR    74      86.240 108.082 118.950  1.00  0.00           N  
ATOM   1141  CA  THR    74      85.133 107.897 118.041  1.00  0.00           C  
ATOM   1142  C   THR    74      83.931 107.628 118.969  1.00  0.00           C  
ATOM   1143  O   THR    74      84.009 107.057 120.014  1.00  0.00           O  
ATOM   1144  CB  THR    74      85.241 106.642 117.156  1.00  0.00           C  
ATOM   1145  CG2 THR    74      85.476 105.371 117.908  1.00  0.00           C  
ATOM   1146  OG1 THR    74      84.224 106.478 116.182  1.00  0.00           O  
ATOM   1147  H   THR    74      86.145 107.543 119.799  1.00  0.00           H  
ATOM   1148  HA  THR    74      85.058 108.824 117.472  1.00  0.00           H  
ATOM   1149  HB  THR    74      86.191 106.746 116.630  1.00  0.00           H  
ATOM   1150  HG1 THR    74      84.680 106.509 115.338  1.00  0.00           H  
ATOM   1151 HG21 THR    74      85.950 104.678 117.212  1.00  0.00           H  
ATOM   1152 HG22 THR    74      86.269 105.529 118.638  1.00  0.00           H  
ATOM   1153 HG23 THR    74      84.586 105.009 118.423  1.00  0.00           H  
ATOM   1154  N   LEU    75      82.720 107.953 118.488  1.00  0.00           N  
ATOM   1155  CA  LEU    75      81.479 107.747 119.107  1.00  0.00           C  
ATOM   1156  C   LEU    75      80.671 106.737 118.280  1.00  0.00           C  
ATOM   1157  O   LEU    75      80.223 106.967 117.122  1.00  0.00           O  
ATOM   1158  CB  LEU    75      80.664 109.107 119.162  1.00  0.00           C  
ATOM   1159  CG  LEU    75      81.472 110.222 119.833  1.00  0.00           C  
ATOM   1160  CD1 LEU    75      80.672 111.582 119.784  1.00  0.00           C  
ATOM   1161  CD2 LEU    75      81.668 109.909 121.294  1.00  0.00           C  
ATOM   1162  H   LEU    75      82.666 108.270 117.530  1.00  0.00           H  
ATOM   1163  HA  LEU    75      81.596 107.405 120.135  1.00  0.00           H  
ATOM   1164  HB2 LEU    75      80.431 109.501 118.172  1.00  0.00           H  
ATOM   1165  HB3 LEU    75      79.744 108.989 119.735  1.00  0.00           H  
ATOM   1166  HG  LEU    75      82.449 110.348 119.368  1.00  0.00           H  
ATOM   1167 HD11 LEU    75      79.713 111.408 120.271  1.00  0.00           H  
ATOM   1168 HD12 LEU    75      81.072 112.441 120.322  1.00  0.00           H  
ATOM   1169 HD13 LEU    75      80.539 111.828 118.730  1.00  0.00           H  
ATOM   1170 HD21 LEU    75      80.726 109.740 121.816  1.00  0.00           H  
ATOM   1171 HD22 LEU    75      82.304 109.030 121.399  1.00  0.00           H  
ATOM   1172 HD23 LEU    75      82.207 110.737 121.753  1.00  0.00           H  
ATOM   1173  N   ARG    76      80.428 105.496 118.890  1.00  0.00           N  
ATOM   1174  CA  ARG    76      79.739 104.422 118.232  1.00  0.00           C  
ATOM   1175  C   ARG    76      78.258 104.609 118.252  1.00  0.00           C  
ATOM   1176  O   ARG    76      77.529 103.934 118.945  1.00  0.00           O  
ATOM   1177  CB  ARG    76      80.296 103.188 118.920  1.00  0.00           C  
ATOM   1178  CG  ARG    76      80.041 101.925 118.017  1.00  0.00           C  
ATOM   1179  CD  ARG    76      80.570 100.780 118.747  1.00  0.00           C  
ATOM   1180  NE  ARG    76      80.329  99.469 118.015  1.00  0.00           N  
ATOM   1181  CZ  ARG    76      79.277  98.719 118.303  1.00  0.00           C  
ATOM   1182  NH1 ARG    76      78.483  98.855 119.302  1.00  0.00           N1+
ATOM   1183  NH2 ARG    76      79.080  97.593 117.708  1.00  0.00           N  
ATOM   1184  H   ARG    76      80.734 105.325 119.837  1.00  0.00           H  
ATOM   1185  HA  ARG    76      80.113 104.336 117.211  1.00  0.00           H  
ATOM   1186  HB2 ARG    76      81.339 103.276 119.222  1.00  0.00           H  
ATOM   1187  HB3 ARG    76      79.785 103.028 119.869  1.00  0.00           H  
ATOM   1188  HG2 ARG    76      78.993 101.815 117.741  1.00  0.00           H  
ATOM   1189  HG3 ARG    76      80.612 102.125 117.111  1.00  0.00           H  
ATOM   1190  HD2 ARG    76      81.644 100.891 118.902  1.00  0.00           H  
ATOM   1191  HD3 ARG    76      80.045 100.938 119.689  1.00  0.00           H  
ATOM   1192  HE  ARG    76      81.038  99.128 117.381  1.00  0.00           H  
ATOM   1193 HH11 ARG    76      78.554  99.708 119.837  1.00  0.00           H  
ATOM   1194 HH12 ARG    76      77.805  98.139 119.521  1.00  0.00           H  
ATOM   1195 HH21 ARG    76      79.654  97.308 116.927  1.00  0.00           H  
ATOM   1196 HH22 ARG    76      78.398  96.906 117.997  1.00  0.00           H  
ATOM   1197  N   VAL    77      77.721 105.734 117.759  1.00  0.00           N  
ATOM   1198  CA  VAL    77      76.231 105.967 117.753  1.00  0.00           C  
ATOM   1199  C   VAL    77      75.451 105.012 116.950  1.00  0.00           C  
ATOM   1200  O   VAL    77      75.887 104.437 115.919  1.00  0.00           O  
ATOM   1201  CB  VAL    77      76.039 107.417 117.270  1.00  0.00           C  
ATOM   1202  CG1 VAL    77      74.604 107.861 116.946  1.00  0.00           C  
ATOM   1203  CG2 VAL    77      76.456 108.397 118.277  1.00  0.00           C  
ATOM   1204  H   VAL    77      78.289 106.281 117.127  1.00  0.00           H  
ATOM   1205  HA  VAL    77      75.917 105.904 118.795  1.00  0.00           H  
ATOM   1206  HB  VAL    77      76.594 107.518 116.337  1.00  0.00           H  
ATOM   1207 HG11 VAL    77      73.992 107.744 117.840  1.00  0.00           H  
ATOM   1208 HG12 VAL    77      74.580 108.920 116.688  1.00  0.00           H  
ATOM   1209 HG13 VAL    77      74.110 107.278 116.169  1.00  0.00           H  
ATOM   1210 HG21 VAL    77      76.146 109.416 118.043  1.00  0.00           H  
ATOM   1211 HG22 VAL    77      75.983 108.197 119.238  1.00  0.00           H  
ATOM   1212 HG23 VAL    77      77.518 108.303 118.503  1.00  0.00           H  
ATOM   1213  N   THR    78      74.275 104.739 117.399  1.00  0.00           N  
ATOM   1214  CA  THR    78      73.236 103.962 116.723  1.00  0.00           C  
ATOM   1215  C   THR    78      71.890 104.507 117.060  1.00  0.00           C  
ATOM   1216  O   THR    78      71.766 105.507 117.863  1.00  0.00           O  
ATOM   1217  CB  THR    78      73.370 102.468 117.126  1.00  0.00           C  
ATOM   1218  CG2 THR    78      72.774 102.128 118.485  1.00  0.00           C  
ATOM   1219  OG1 THR    78      72.812 101.651 116.221  1.00  0.00           O  
ATOM   1220  H   THR    78      73.990 105.111 118.293  1.00  0.00           H  
ATOM   1221  HA  THR    78      73.272 103.976 115.633  1.00  0.00           H  
ATOM   1222  HB  THR    78      74.417 102.170 117.073  1.00  0.00           H  
ATOM   1223  HG1 THR    78      73.439 101.534 115.504  1.00  0.00           H  
ATOM   1224 HG21 THR    78      72.858 101.071 118.738  1.00  0.00           H  
ATOM   1225 HG22 THR    78      73.119 102.615 119.397  1.00  0.00           H  
ATOM   1226 HG23 THR    78      71.709 102.348 118.563  1.00  0.00           H  
ATOM   1227  N   MET    79      70.798 103.987 116.576  1.00  0.00           N  
ATOM   1228  CA  MET    79      69.420 104.217 117.027  1.00  0.00           C  
ATOM   1229  C   MET    79      68.672 102.965 117.431  1.00  0.00           C  
ATOM   1230  O   MET    79      68.686 101.899 116.834  1.00  0.00           O  
ATOM   1231  CB  MET    79      68.576 105.050 116.046  1.00  0.00           C  
ATOM   1232  CG  MET    79      69.479 106.182 115.393  1.00  0.00           C  
ATOM   1233  SD  MET    79      68.582 107.356 114.414  1.00  0.00           S  
ATOM   1234  CE  MET    79      67.715 108.299 115.613  1.00  0.00           C  
ATOM   1235  H   MET    79      70.891 103.172 115.987  1.00  0.00           H  
ATOM   1236  HA  MET    79      69.556 104.768 117.958  1.00  0.00           H  
ATOM   1237  HB2 MET    79      68.168 104.406 115.267  1.00  0.00           H  
ATOM   1238  HB3 MET    79      67.768 105.498 116.623  1.00  0.00           H  
ATOM   1239  HG2 MET    79      69.999 106.877 116.052  1.00  0.00           H  
ATOM   1240  HG3 MET    79      70.299 105.721 114.844  1.00  0.00           H  
ATOM   1241  HE1 MET    79      67.100 107.661 116.248  1.00  0.00           H  
ATOM   1242  HE2 MET    79      68.366 108.861 116.282  1.00  0.00           H  
ATOM   1243  HE3 MET    79      66.968 108.975 115.196  1.00  0.00           H  
ATOM   1244  N   SER    80      67.865 103.092 118.482  1.00  0.00           N  
ATOM   1245  CA  SER    80      66.990 102.091 119.174  1.00  0.00           C  
ATOM   1246  C   SER    80      65.645 102.037 118.521  1.00  0.00           C  
ATOM   1247  O   SER    80      65.089 100.953 118.358  1.00  0.00           O  
ATOM   1248  CB  SER    80      66.839 102.466 120.691  1.00  0.00           C  
ATOM   1249  OG  SER    80      66.270 103.714 120.853  1.00  0.00           O  
ATOM   1250  H   SER    80      67.760 104.003 118.905  1.00  0.00           H  
ATOM   1251  HA  SER    80      67.429 101.095 119.111  1.00  0.00           H  
ATOM   1252  HB2 SER    80      66.268 101.645 121.124  1.00  0.00           H  
ATOM   1253  HB3 SER    80      67.833 102.494 121.138  1.00  0.00           H  
ATOM   1254  HG  SER    80      66.122 103.800 121.798  1.00  0.00           H  
ATOM   1255  N   GLN    81      65.022 103.102 117.975  1.00  0.00           N  
ATOM   1256  CA  GLN    81      63.672 103.240 117.537  1.00  0.00           C  
ATOM   1257  C   GLN    81      63.409 104.256 116.376  1.00  0.00           C  
ATOM   1258  O   GLN    81      64.117 105.251 116.267  1.00  0.00           O  
ATOM   1259  CB  GLN    81      62.835 103.654 118.762  1.00  0.00           C  
ATOM   1260  CG  GLN    81      61.339 104.075 118.518  1.00  0.00           C  
ATOM   1261  CD  GLN    81      60.620 104.322 119.835  1.00  0.00           C  
ATOM   1262  NE2 GLN    81      59.390 104.911 119.739  1.00  0.00           N  
ATOM   1263  OE1 GLN    81      61.065 104.025 120.970  1.00  0.00           O  
ATOM   1264  H   GLN    81      65.602 103.929 117.968  1.00  0.00           H  
ATOM   1265  HA  GLN    81      63.310 102.243 117.286  1.00  0.00           H  
ATOM   1266  HB2 GLN    81      62.833 102.817 119.460  1.00  0.00           H  
ATOM   1267  HB3 GLN    81      63.441 104.411 119.259  1.00  0.00           H  
ATOM   1268  HG2 GLN    81      61.484 105.072 118.103  1.00  0.00           H  
ATOM   1269  HG3 GLN    81      60.806 103.354 117.898  1.00  0.00           H  
ATOM   1270 HE21 GLN    81      58.915 105.105 120.609  1.00  0.00           H  
ATOM   1271 HE22 GLN    81      58.999 105.176 118.846  1.00  0.00           H  
ATOM   1272  N   ALA    82      62.501 103.925 115.425  1.00  0.00           N  
ATOM   1273  CA  ALA    82      62.198 104.810 114.257  1.00  0.00           C  
ATOM   1274  C   ALA    82      61.676 106.124 114.708  1.00  0.00           C  
ATOM   1275  O   ALA    82      60.866 106.296 115.642  1.00  0.00           O  
ATOM   1276  CB  ALA    82      61.133 104.053 113.413  1.00  0.00           C  
ATOM   1277  H   ALA    82      61.786 103.236 115.612  1.00  0.00           H  
ATOM   1278  HA  ALA    82      63.086 104.962 113.643  1.00  0.00           H  
ATOM   1279  HB1 ALA    82      60.435 103.680 114.163  1.00  0.00           H  
ATOM   1280  HB2 ALA    82      60.496 104.731 112.846  1.00  0.00           H  
ATOM   1281  HB3 ALA    82      61.434 103.157 112.871  1.00  0.00           H  
ATOM   1282  N   SER    83      62.017 107.164 113.910  1.00  0.00           N  
ATOM   1283  CA  SER    83      61.588 108.579 114.117  1.00  0.00           C  
ATOM   1284  C   SER    83      60.176 108.893 113.633  1.00  0.00           C  
ATOM   1285  O   SER    83      59.746 108.363 112.638  1.00  0.00           O  
ATOM   1286  CB  SER    83      62.445 109.567 113.328  1.00  0.00           C  
ATOM   1287  OG  SER    83      63.784 109.509 113.807  1.00  0.00           O  
ATOM   1288  H   SER    83      62.625 106.972 113.127  1.00  0.00           H  
ATOM   1289  HA  SER    83      61.683 108.809 115.178  1.00  0.00           H  
ATOM   1290  HB2 SER    83      62.441 109.298 112.271  1.00  0.00           H  
ATOM   1291  HB3 SER    83      62.037 110.567 113.476  1.00  0.00           H  
ATOM   1292  HG  SER    83      63.795 109.976 114.646  1.00  0.00           H  
ATOM   1293  N   THR    84      59.319 109.542 114.425  1.00  0.00           N  
ATOM   1294  CA  THR    84      58.063 110.099 113.891  1.00  0.00           C  
ATOM   1295  C   THR    84      58.217 111.479 113.387  1.00  0.00           C  
ATOM   1296  O   THR    84      57.262 111.911 112.693  1.00  0.00           O  
ATOM   1297  CB  THR    84      56.946 109.965 114.929  1.00  0.00           C  
ATOM   1298  CG2 THR    84      56.582 108.445 115.133  1.00  0.00           C  
ATOM   1299  OG1 THR    84      57.341 110.682 116.093  1.00  0.00           O  
ATOM   1300  H   THR    84      59.618 109.888 115.325  1.00  0.00           H  
ATOM   1301  HA  THR    84      57.802 109.525 113.002  1.00  0.00           H  
ATOM   1302  HB  THR    84      56.094 110.469 114.473  1.00  0.00           H  
ATOM   1303  HG1 THR    84      56.751 111.436 116.022  1.00  0.00           H  
ATOM   1304 HG21 THR    84      55.921 108.099 114.338  1.00  0.00           H  
ATOM   1305 HG22 THR    84      57.421 107.775 114.945  1.00  0.00           H  
ATOM   1306 HG23 THR    84      56.123 108.322 116.114  1.00  0.00           H  
ATOM   1307  N   GLU    85      59.303 112.193 113.660  1.00  0.00           N  
ATOM   1308  CA  GLU    85      59.493 113.490 113.076  1.00  0.00           C  
ATOM   1309  C   GLU    85      60.905 113.684 112.495  1.00  0.00           C  
ATOM   1310  O   GLU    85      61.804 113.144 113.096  1.00  0.00           O  
ATOM   1311  CB  GLU    85      59.255 114.608 114.163  1.00  0.00           C  
ATOM   1312  CG  GLU    85      59.150 116.060 113.561  1.00  0.00           C  
ATOM   1313  CD  GLU    85      58.210 116.343 112.351  1.00  0.00           C  
ATOM   1314  OE1 GLU    85      58.807 116.439 111.241  1.00  0.00           O  
ATOM   1315  OE2 GLU    85      57.029 116.673 112.538  1.00  0.00           O1-
ATOM   1316  H   GLU    85      60.120 111.889 114.169  1.00  0.00           H  
ATOM   1317  HA  GLU    85      58.804 113.659 112.248  1.00  0.00           H  
ATOM   1318  HB2 GLU    85      58.284 114.427 114.625  1.00  0.00           H  
ATOM   1319  HB3 GLU    85      60.015 114.437 114.925  1.00  0.00           H  
ATOM   1320  HG2 GLU    85      58.736 116.615 114.403  1.00  0.00           H  
ATOM   1321  HG3 GLU    85      60.157 116.411 113.335  1.00  0.00           H  
ATOM   1322  N   ALA    86      61.049 114.497 111.422  1.00  0.00           N  
ATOM   1323  CA  ALA    86      62.335 114.694 110.715  1.00  0.00           C  
ATOM   1324  C   ALA    86      63.074 115.920 111.354  1.00  0.00           C  
ATOM   1325  O   ALA    86      62.450 116.882 111.873  1.00  0.00           O  
ATOM   1326  CB  ALA    86      62.052 114.808 109.219  1.00  0.00           C  
ATOM   1327  H   ALA    86      60.262 115.037 111.092  1.00  0.00           H  
ATOM   1328  HA  ALA    86      63.019 113.850 110.802  1.00  0.00           H  
ATOM   1329  HB1 ALA    86      62.099 113.819 108.765  1.00  0.00           H  
ATOM   1330  HB2 ALA    86      61.120 115.360 109.097  1.00  0.00           H  
ATOM   1331  HB3 ALA    86      62.838 115.314 108.658  1.00  0.00           H  
ATOM   1332  N   SER    87      64.395 115.767 111.356  1.00  0.00           N  
ATOM   1333  CA  SER    87      65.489 116.761 111.889  1.00  0.00           C  
ATOM   1334  C   SER    87      65.100 117.199 113.369  1.00  0.00           C  
ATOM   1335  O   SER    87      64.780 118.343 113.663  1.00  0.00           O  
ATOM   1336  CB  SER    87      65.560 118.012 111.045  1.00  0.00           C  
ATOM   1337  OG  SER    87      65.829 117.439 109.804  1.00  0.00           O  
ATOM   1338  H   SER    87      64.720 114.835 111.142  1.00  0.00           H  
ATOM   1339  HA  SER    87      66.453 116.275 112.040  1.00  0.00           H  
ATOM   1340  HB2 SER    87      64.640 118.582 110.921  1.00  0.00           H  
ATOM   1341  HB3 SER    87      66.483 118.455 111.421  1.00  0.00           H  
ATOM   1342  HG  SER    87      66.309 118.113 109.317  1.00  0.00           H  
ATOM   1343  N   SER    88      65.100 116.223 114.248  1.00  0.00           N  
ATOM   1344  CA  SER    88      64.312 116.176 115.500  1.00  0.00           C  
ATOM   1345  C   SER    88      64.886 115.248 116.528  1.00  0.00           C  
ATOM   1346  O   SER    88      65.221 115.714 117.598  1.00  0.00           O  
ATOM   1347  CB  SER    88      62.948 115.747 115.186  1.00  0.00           C  
ATOM   1348  OG  SER    88      62.021 116.002 116.206  1.00  0.00           O  
ATOM   1349  H   SER    88      65.234 115.312 113.833  1.00  0.00           H  
ATOM   1350  HA  SER    88      64.196 117.188 115.888  1.00  0.00           H  
ATOM   1351  HB2 SER    88      62.661 116.334 114.314  1.00  0.00           H  
ATOM   1352  HB3 SER    88      62.958 114.712 114.845  1.00  0.00           H  
ATOM   1353  HG  SER    88      62.097 115.338 116.896  1.00  0.00           H  
ATOM   1354  N   ASP    89      65.191 113.952 116.109  1.00  0.00           N  
ATOM   1355  CA  ASP    89      66.047 113.115 117.033  1.00  0.00           C  
ATOM   1356  C   ASP    89      67.508 113.410 116.856  1.00  0.00           C  
ATOM   1357  O   ASP    89      68.001 113.776 115.764  1.00  0.00           O  
ATOM   1358  CB  ASP    89      65.707 111.660 116.659  1.00  0.00           C  
ATOM   1359  CG  ASP    89      64.299 111.211 117.074  1.00  0.00           C  
ATOM   1360  OD1 ASP    89      63.732 110.323 116.373  1.00  0.00           O  
ATOM   1361  OD2 ASP    89      63.811 111.706 118.144  1.00  0.00           O1-
ATOM   1362  H   ASP    89      64.956 113.655 115.173  1.00  0.00           H  
ATOM   1363  HA  ASP    89      65.803 113.412 118.053  1.00  0.00           H  
ATOM   1364  HB2 ASP    89      65.877 111.527 115.590  1.00  0.00           H  
ATOM   1365  HB3 ASP    89      66.519 111.092 117.113  1.00  0.00           H  
ATOM   1366  N   LYS    90      68.302 113.315 117.932  1.00  0.00           N  
ATOM   1367  CA  LYS    90      69.576 114.079 117.987  1.00  0.00           C  
ATOM   1368  C   LYS    90      70.685 113.514 118.938  1.00  0.00           C  
ATOM   1369  O   LYS    90      70.388 112.921 119.944  1.00  0.00           O  
ATOM   1370  CB  LYS    90      69.246 115.589 118.168  1.00  0.00           C  
ATOM   1371  CG  LYS    90      68.688 115.940 119.591  1.00  0.00           C  
ATOM   1372  CD  LYS    90      68.116 117.317 119.597  1.00  0.00           C  
ATOM   1373  CE  LYS    90      67.804 117.756 121.084  1.00  0.00           C  
ATOM   1374  NZ  LYS    90      66.988 119.021 121.106  1.00  0.00           N1+
ATOM   1375  H   LYS    90      67.861 113.130 118.822  1.00  0.00           H  
ATOM   1376  HA  LYS    90      69.958 114.091 116.966  1.00  0.00           H  
ATOM   1377  HB2 LYS    90      70.164 116.129 117.936  1.00  0.00           H  
ATOM   1378  HB3 LYS    90      68.501 115.993 117.482  1.00  0.00           H  
ATOM   1379  HG2 LYS    90      67.853 115.298 119.872  1.00  0.00           H  
ATOM   1380  HG3 LYS    90      69.489 115.720 120.296  1.00  0.00           H  
ATOM   1381  HD2 LYS    90      68.825 118.078 119.271  1.00  0.00           H  
ATOM   1382  HD3 LYS    90      67.148 117.299 119.095  1.00  0.00           H  
ATOM   1383  HE2 LYS    90      67.248 116.953 121.567  1.00  0.00           H  
ATOM   1384  HE3 LYS    90      68.742 117.909 121.617  1.00  0.00           H  
ATOM   1385  HZ1 LYS    90      67.409 119.775 120.582  1.00  0.00           H  
ATOM   1386  HZ2 LYS    90      66.045 118.929 120.755  1.00  0.00           H  
ATOM   1387  HZ3 LYS    90      66.787 119.415 122.014  1.00  0.00           H  
ATOM   1388  N   VAL    91      71.934 113.971 118.638  1.00  0.00           N  
ATOM   1389  CA  VAL    91      73.016 114.096 119.599  1.00  0.00           C  
ATOM   1390  C   VAL    91      73.513 115.522 119.456  1.00  0.00           C  
ATOM   1391  O   VAL    91      73.533 116.097 118.368  1.00  0.00           O  
ATOM   1392  CB  VAL    91      74.219 113.158 119.239  1.00  0.00           C  
ATOM   1393  CG1 VAL    91      75.202 112.942 120.338  1.00  0.00           C  
ATOM   1394  CG2 VAL    91      73.706 111.815 118.844  1.00  0.00           C  
ATOM   1395  H   VAL    91      72.097 114.561 117.834  1.00  0.00           H  
ATOM   1396  HA  VAL    91      72.589 113.867 120.575  1.00  0.00           H  
ATOM   1397  HB  VAL    91      74.739 113.623 118.400  1.00  0.00           H  
ATOM   1398 HG11 VAL    91      75.773 113.804 120.683  1.00  0.00           H  
ATOM   1399 HG12 VAL    91      74.686 112.612 121.239  1.00  0.00           H  
ATOM   1400 HG13 VAL    91      75.889 112.147 120.049  1.00  0.00           H  
ATOM   1401 HG21 VAL    91      74.504 111.077 118.759  1.00  0.00           H  
ATOM   1402 HG22 VAL    91      72.893 111.480 119.488  1.00  0.00           H  
ATOM   1403 HG23 VAL    91      73.216 111.823 117.871  1.00  0.00           H  
ATOM   1404  N   THR    92      73.985 115.985 120.574  1.00  0.00           N  
ATOM   1405  CA  THR    92      74.767 117.159 120.763  1.00  0.00           C  
ATOM   1406  C   THR    92      75.951 116.916 121.754  1.00  0.00           C  
ATOM   1407  O   THR    92      75.837 116.199 122.763  1.00  0.00           O  
ATOM   1408  CB  THR    92      73.903 118.341 121.272  1.00  0.00           C  
ATOM   1409  CG2 THR    92      74.639 119.736 121.302  1.00  0.00           C  
ATOM   1410  OG1 THR    92      72.979 118.538 120.238  1.00  0.00           O  
ATOM   1411  H   THR    92      73.771 115.403 121.372  1.00  0.00           H  
ATOM   1412  HA  THR    92      75.201 117.434 119.802  1.00  0.00           H  
ATOM   1413  HB  THR    92      73.323 118.093 122.161  1.00  0.00           H  
ATOM   1414  HG1 THR    92      72.454 117.734 120.246  1.00  0.00           H  
ATOM   1415 HG21 THR    92      73.941 120.574 121.310  1.00  0.00           H  
ATOM   1416 HG22 THR    92      75.241 119.802 122.208  1.00  0.00           H  
ATOM   1417 HG23 THR    92      75.355 119.828 120.486  1.00  0.00           H  
ATOM   1418  N   VAL    93      77.019 117.577 121.446  1.00  0.00           N  
ATOM   1419  CA  VAL    93      78.326 117.542 122.105  1.00  0.00           C  
ATOM   1420  C   VAL    93      78.749 119.003 122.370  1.00  0.00           C  
ATOM   1421  O   VAL    93      78.479 119.983 121.632  1.00  0.00           O  
ATOM   1422  CB  VAL    93      79.418 116.909 121.179  1.00  0.00           C  
ATOM   1423  CG1 VAL    93      80.820 117.088 121.840  1.00  0.00           C  
ATOM   1424  CG2 VAL    93      79.173 115.438 121.045  1.00  0.00           C  
ATOM   1425  H   VAL    93      76.939 118.049 120.557  1.00  0.00           H  
ATOM   1426  HA  VAL    93      78.247 117.115 123.105  1.00  0.00           H  
ATOM   1427  HB  VAL    93      79.445 117.427 120.220  1.00  0.00           H  
ATOM   1428 HG11 VAL    93      81.550 116.546 121.238  1.00  0.00           H  
ATOM   1429 HG12 VAL    93      81.162 118.115 121.973  1.00  0.00           H  
ATOM   1430 HG13 VAL    93      80.737 116.716 122.861  1.00  0.00           H  
ATOM   1431 HG21 VAL    93      78.158 115.132 120.791  1.00  0.00           H  
ATOM   1432 HG22 VAL    93      79.881 114.990 120.348  1.00  0.00           H  
ATOM   1433 HG23 VAL    93      79.428 114.941 121.981  1.00  0.00           H  
ATOM   1434  N   ASN    94      79.297 119.318 123.556  1.00  0.00           N  
ATOM   1435  CA  ASN    94      79.945 120.514 124.117  1.00  0.00           C  
ATOM   1436  C   ASN    94      81.359 120.263 124.638  1.00  0.00           C  
ATOM   1437  O   ASN    94      81.800 119.184 125.117  1.00  0.00           O  
ATOM   1438  CB  ASN    94      79.139 121.209 125.169  1.00  0.00           C  
ATOM   1439  CG  ASN    94      77.847 121.889 124.618  1.00  0.00           C  
ATOM   1440  ND2 ASN    94      77.887 122.904 123.797  1.00  0.00           N  
ATOM   1441  OD1 ASN    94      76.808 121.396 124.964  1.00  0.00           O  
ATOM   1442  H   ASN    94      79.427 118.498 124.131  1.00  0.00           H  
ATOM   1443  HA  ASN    94      79.954 121.245 123.308  1.00  0.00           H  
ATOM   1444  HB2 ASN    94      78.779 120.526 125.938  1.00  0.00           H  
ATOM   1445  HB3 ASN    94      79.673 121.995 125.704  1.00  0.00           H  
ATOM   1446 HD21 ASN    94      77.028 123.372 123.549  1.00  0.00           H  
ATOM   1447 HD22 ASN    94      78.763 123.241 123.424  1.00  0.00           H  
ATOM   1448  N   TYR    95      82.254 121.251 124.421  1.00  0.00           N  
ATOM   1449  CA  TYR    95      83.690 121.079 124.556  1.00  0.00           C  
ATOM   1450  C   TYR    95      84.273 122.080 125.667  1.00  0.00           C  
ATOM   1451  O   TYR    95      83.722 123.160 125.841  1.00  0.00           O  
ATOM   1452  CB  TYR    95      84.489 121.310 123.299  1.00  0.00           C  
ATOM   1453  CG  TYR    95      84.139 120.335 122.174  1.00  0.00           C  
ATOM   1454  CD1 TYR    95      84.581 118.978 122.126  1.00  0.00           C  
ATOM   1455  CD2 TYR    95      83.185 120.736 121.222  1.00  0.00           C  
ATOM   1456  CE1 TYR    95      84.166 118.104 121.074  1.00  0.00           C  
ATOM   1457  CE2 TYR    95      82.707 119.881 120.169  1.00  0.00           C  
ATOM   1458  CZ  TYR    95      83.277 118.596 120.051  1.00  0.00           C  
ATOM   1459  OH  TYR    95      83.010 117.810 118.938  1.00  0.00           O  
ATOM   1460  H   TYR    95      81.901 122.159 124.152  1.00  0.00           H  
ATOM   1461  HA  TYR    95      84.015 120.100 124.906  1.00  0.00           H  
ATOM   1462  HB2 TYR    95      84.461 122.321 122.893  1.00  0.00           H  
ATOM   1463  HB3 TYR    95      85.540 121.125 123.523  1.00  0.00           H  
ATOM   1464  HD1 TYR    95      85.294 118.620 122.854  1.00  0.00           H  
ATOM   1465  HD2 TYR    95      82.709 121.686 121.415  1.00  0.00           H  
ATOM   1466  HE1 TYR    95      84.481 117.074 120.996  1.00  0.00           H  
ATOM   1467  HE2 TYR    95      81.862 120.237 119.599  1.00  0.00           H  
ATOM   1468  HH  TYR    95      83.760 117.252 118.719  1.00  0.00           H  
ATOM   1469  N   TYR    96      85.435 121.803 126.265  1.00  0.00           N  
ATOM   1470  CA  TYR    96      86.051 122.581 127.380  1.00  0.00           C  
ATOM   1471  C   TYR    96      87.538 122.329 127.438  1.00  0.00           C  
ATOM   1472  O   TYR    96      88.082 121.321 127.009  1.00  0.00           O  
ATOM   1473  CB  TYR    96      85.471 122.192 128.798  1.00  0.00           C  
ATOM   1474  CG  TYR    96      84.011 122.111 128.954  1.00  0.00           C  
ATOM   1475  CD1 TYR    96      83.271 120.981 128.729  1.00  0.00           C  
ATOM   1476  CD2 TYR    96      83.272 123.123 129.657  1.00  0.00           C  
ATOM   1477  CE1 TYR    96      81.881 120.801 128.955  1.00  0.00           C  
ATOM   1478  CE2 TYR    96      81.895 123.034 129.921  1.00  0.00           C  
ATOM   1479  CZ  TYR    96      81.216 121.837 129.548  1.00  0.00           C  
ATOM   1480  OH  TYR    96      79.925 121.657 129.907  1.00  0.00           O  
ATOM   1481  H   TYR    96      85.922 120.958 126.005  1.00  0.00           H  
ATOM   1482  HA  TYR    96      85.779 123.607 127.133  1.00  0.00           H  
ATOM   1483  HB2 TYR    96      85.958 121.224 128.916  1.00  0.00           H  
ATOM   1484  HB3 TYR    96      85.836 122.842 129.593  1.00  0.00           H  
ATOM   1485  HD1 TYR    96      83.780 120.188 128.201  1.00  0.00           H  
ATOM   1486  HD2 TYR    96      83.818 124.051 129.740  1.00  0.00           H  
ATOM   1487  HE1 TYR    96      81.405 119.831 128.947  1.00  0.00           H  
ATOM   1488  HE2 TYR    96      81.337 123.880 130.295  1.00  0.00           H  
ATOM   1489  HH  TYR    96      79.774 122.412 130.481  1.00  0.00           H  
ATOM   1490  N   ASP    97      88.222 123.202 128.091  1.00  0.00           N  
ATOM   1491  CA  ASP    97      89.535 123.016 128.678  1.00  0.00           C  
ATOM   1492  C   ASP    97      89.636 121.874 129.793  1.00  0.00           C  
ATOM   1493  O   ASP    97      88.627 121.214 130.163  1.00  0.00           O  
ATOM   1494  CB  ASP    97      89.877 124.436 129.165  1.00  0.00           C  
ATOM   1495  CG  ASP    97      91.078 124.544 130.114  1.00  0.00           C  
ATOM   1496  OD1 ASP    97      92.159 123.917 129.814  1.00  0.00           O  
ATOM   1497  OD2 ASP    97      90.973 125.022 131.245  1.00  0.00           O1-
ATOM   1498  H   ASP    97      87.820 124.110 128.279  1.00  0.00           H  
ATOM   1499  HA  ASP    97      90.179 122.812 127.823  1.00  0.00           H  
ATOM   1500  HB2 ASP    97      90.015 124.991 128.236  1.00  0.00           H  
ATOM   1501  HB3 ASP    97      89.068 124.845 129.770  1.00  0.00           H  
ATOM   1502  N   GLU    98      90.807 121.614 130.327  1.00  0.00           N  
ATOM   1503  CA  GLU    98      91.021 120.745 131.548  1.00  0.00           C  
ATOM   1504  C   GLU    98      90.330 121.206 132.826  1.00  0.00           C  
ATOM   1505  O   GLU    98      89.638 120.458 133.457  1.00  0.00           O  
ATOM   1506  CB  GLU    98      92.494 120.531 131.859  1.00  0.00           C  
ATOM   1507  CG  GLU    98      92.641 119.594 133.092  1.00  0.00           C  
ATOM   1508  CD  GLU    98      93.925 118.685 133.071  1.00  0.00           C  
ATOM   1509  OE1 GLU    98      93.716 117.512 133.369  1.00  0.00           O  
ATOM   1510  OE2 GLU    98      95.027 119.169 132.821  1.00  0.00           O1-
ATOM   1511  H   GLU    98      91.627 122.091 129.978  1.00  0.00           H  
ATOM   1512  HA  GLU    98      90.638 119.756 131.300  1.00  0.00           H  
ATOM   1513  HB2 GLU    98      92.906 120.112 130.941  1.00  0.00           H  
ATOM   1514  HB3 GLU    98      92.931 121.526 131.951  1.00  0.00           H  
ATOM   1515  HG2 GLU    98      92.710 120.140 134.033  1.00  0.00           H  
ATOM   1516  HG3 GLU    98      91.758 118.961 133.177  1.00  0.00           H  
ATOM   1517  N   GLU    99      90.531 122.522 133.220  1.00  0.00           N  
ATOM   1518  CA  GLU    99      89.799 123.186 134.377  1.00  0.00           C  
ATOM   1519  C   GLU    99      88.628 124.031 133.968  1.00  0.00           C  
ATOM   1520  O   GLU    99      87.912 124.441 134.884  1.00  0.00           O  
ATOM   1521  CB  GLU    99      90.849 124.031 135.249  1.00  0.00           C  
ATOM   1522  CG  GLU    99      91.762 123.126 136.067  1.00  0.00           C  
ATOM   1523  CD  GLU    99      91.134 122.941 137.492  1.00  0.00           C  
ATOM   1524  OE1 GLU    99      91.146 123.916 138.258  1.00  0.00           O  
ATOM   1525  OE2 GLU    99      90.560 121.901 137.777  1.00  0.00           O1-
ATOM   1526  H   GLU    99      90.940 123.196 132.590  1.00  0.00           H  
ATOM   1527  HA  GLU    99      89.374 122.399 135.001  1.00  0.00           H  
ATOM   1528  HB2 GLU    99      91.384 124.703 134.577  1.00  0.00           H  
ATOM   1529  HB3 GLU    99      90.257 124.623 135.947  1.00  0.00           H  
ATOM   1530  HG2 GLU    99      92.065 122.268 135.467  1.00  0.00           H  
ATOM   1531  HG3 GLU    99      92.661 123.729 136.193  1.00  0.00           H  
ATOM   1532  N   GLY   100      88.383 124.314 132.637  1.00  0.00           N  
ATOM   1533  CA  GLY   100      87.221 125.102 132.156  1.00  0.00           C  
ATOM   1534  C   GLY   100      85.936 124.597 132.765  1.00  0.00           C  
ATOM   1535  O   GLY   100      85.696 123.395 132.838  1.00  0.00           O  
ATOM   1536  H   GLY   100      89.039 123.899 131.991  1.00  0.00           H  
ATOM   1537  HA2 GLY   100      87.434 126.157 132.331  1.00  0.00           H  
ATOM   1538  HA3 GLY   100      87.142 124.845 131.099  1.00  0.00           H  
ATOM   1539  N   SER   101      84.941 125.517 132.964  1.00  0.00           N  
ATOM   1540  CA  SER   101      83.608 125.368 133.495  1.00  0.00           C  
ATOM   1541  C   SER   101      82.499 125.961 132.601  1.00  0.00           C  
ATOM   1542  O   SER   101      81.481 125.293 132.434  1.00  0.00           O  
ATOM   1543  CB  SER   101      83.498 125.977 134.887  1.00  0.00           C  
ATOM   1544  OG  SER   101      83.671 127.327 134.913  1.00  0.00           O  
ATOM   1545  H   SER   101      85.187 126.496 132.931  1.00  0.00           H  
ATOM   1546  HA  SER   101      83.510 124.285 133.574  1.00  0.00           H  
ATOM   1547  HB2 SER   101      82.516 125.792 135.322  1.00  0.00           H  
ATOM   1548  HB3 SER   101      84.276 125.527 135.504  1.00  0.00           H  
ATOM   1549  HG  SER   101      83.591 127.733 135.779  1.00  0.00           H  
ATOM   1550  N   ILE   102      82.822 127.013 131.870  1.00  0.00           N  
ATOM   1551  CA  ILE   102      81.904 127.585 130.792  1.00  0.00           C  
ATOM   1552  C   ILE   102      82.200 126.805 129.480  1.00  0.00           C  
ATOM   1553  O   ILE   102      83.370 126.740 129.075  1.00  0.00           O  
ATOM   1554  CB  ILE   102      82.054 129.104 130.667  1.00  0.00           C  
ATOM   1555  CG1 ILE   102      81.380 129.877 131.838  1.00  0.00           C  
ATOM   1556  CG2 ILE   102      81.275 129.684 129.383  1.00  0.00           C  
ATOM   1557  CD1 ILE   102      82.309 130.127 133.034  1.00  0.00           C  
ATOM   1558  H   ILE   102      83.742 127.373 132.079  1.00  0.00           H  
ATOM   1559  HA  ILE   102      80.920 127.286 131.153  1.00  0.00           H  
ATOM   1560  HB  ILE   102      83.132 129.253 130.616  1.00  0.00           H  
ATOM   1561 HG12 ILE   102      81.048 130.864 131.517  1.00  0.00           H  
ATOM   1562 HG13 ILE   102      80.590 129.245 132.245  1.00  0.00           H  
ATOM   1563 HG21 ILE   102      81.251 130.773 129.348  1.00  0.00           H  
ATOM   1564 HG22 ILE   102      81.628 129.432 128.383  1.00  0.00           H  
ATOM   1565 HG23 ILE   102      80.213 129.569 129.602  1.00  0.00           H  
ATOM   1566 HD11 ILE   102      82.436 129.152 133.504  1.00  0.00           H  
ATOM   1567 HD12 ILE   102      83.322 130.429 132.768  1.00  0.00           H  
ATOM   1568 HD13 ILE   102      81.787 130.796 133.718  1.00  0.00           H  
ATOM   1569  N   PRO   103      81.190 126.254 128.795  1.00  0.00           N  
ATOM   1570  CA  PRO   103      81.470 125.496 127.547  1.00  0.00           C  
ATOM   1571  C   PRO   103      82.105 126.498 126.472  1.00  0.00           C  
ATOM   1572  O   PRO   103      81.650 127.622 126.282  1.00  0.00           O  
ATOM   1573  CB  PRO   103      80.089 124.903 127.121  1.00  0.00           C  
ATOM   1574  CG  PRO   103      79.013 125.662 127.943  1.00  0.00           C  
ATOM   1575  CD  PRO   103      79.820 126.281 129.120  1.00  0.00           C  
ATOM   1576  HA  PRO   103      82.163 124.667 127.688  1.00  0.00           H  
ATOM   1577  HB2 PRO   103      79.945 124.934 126.041  1.00  0.00           H  
ATOM   1578  HB3 PRO   103      79.937 123.837 127.286  1.00  0.00           H  
ATOM   1579  HG2 PRO   103      78.681 126.546 127.399  1.00  0.00           H  
ATOM   1580  HG3 PRO   103      78.259 124.983 128.341  1.00  0.00           H  
ATOM   1581  HD2 PRO   103      79.395 127.252 129.372  1.00  0.00           H  
ATOM   1582  HD3 PRO   103      79.527 125.703 129.997  1.00  0.00           H  
ATOM   1583  N   ILE   104      83.129 126.047 125.771  1.00  0.00           N  
ATOM   1584  CA  ILE   104      83.770 126.741 124.650  1.00  0.00           C  
ATOM   1585  C   ILE   104      82.815 126.892 123.477  1.00  0.00           C  
ATOM   1586  O   ILE   104      82.739 127.943 122.899  1.00  0.00           O  
ATOM   1587  CB  ILE   104      85.053 126.115 124.247  1.00  0.00           C  
ATOM   1588  CG1 ILE   104      86.050 126.095 125.436  1.00  0.00           C  
ATOM   1589  CG2 ILE   104      85.780 126.867 123.104  1.00  0.00           C  
ATOM   1590  CD1 ILE   104      87.178 125.017 125.296  1.00  0.00           C  
ATOM   1591  H   ILE   104      83.511 125.135 125.977  1.00  0.00           H  
ATOM   1592  HA  ILE   104      83.998 127.749 124.996  1.00  0.00           H  
ATOM   1593  HB  ILE   104      84.846 125.072 124.006  1.00  0.00           H  
ATOM   1594 HG12 ILE   104      86.533 127.066 125.546  1.00  0.00           H  
ATOM   1595 HG13 ILE   104      85.604 125.902 126.412  1.00  0.00           H  
ATOM   1596 HG21 ILE   104      86.626 126.239 122.825  1.00  0.00           H  
ATOM   1597 HG22 ILE   104      85.188 126.962 122.193  1.00  0.00           H  
ATOM   1598 HG23 ILE   104      86.176 127.811 123.478  1.00  0.00           H  
ATOM   1599 HD11 ILE   104      87.852 125.084 126.150  1.00  0.00           H  
ATOM   1600 HD12 ILE   104      86.665 124.066 125.442  1.00  0.00           H  
ATOM   1601 HD13 ILE   104      87.687 125.030 124.332  1.00  0.00           H  
ATOM   1602  N   ASP   105      82.200 125.797 123.029  1.00  0.00           N  
ATOM   1603  CA  ASP   105      81.209 125.825 121.902  1.00  0.00           C  
ATOM   1604  C   ASP   105      80.503 124.475 121.768  1.00  0.00           C  
ATOM   1605  O   ASP   105      80.460 123.648 122.673  1.00  0.00           O  
ATOM   1606  CB  ASP   105      81.895 126.200 120.552  1.00  0.00           C  
ATOM   1607  CG  ASP   105      80.984 126.809 119.519  1.00  0.00           C  
ATOM   1608  OD1 ASP   105      79.742 127.060 119.826  1.00  0.00           O  
ATOM   1609  OD2 ASP   105      81.477 127.100 118.357  1.00  0.00           O1-
ATOM   1610  H   ASP   105      82.129 124.963 123.594  1.00  0.00           H  
ATOM   1611  HA  ASP   105      80.533 126.654 122.108  1.00  0.00           H  
ATOM   1612  HB2 ASP   105      82.774 126.789 120.813  1.00  0.00           H  
ATOM   1613  HB3 ASP   105      82.344 125.311 120.110  1.00  0.00           H  
ATOM   1614  N   GLN   106      79.920 124.177 120.572  1.00  0.00           N  
ATOM   1615  CA  GLN   106      79.098 123.004 120.237  1.00  0.00           C  
ATOM   1616  C   GLN   106      79.478 122.271 118.981  1.00  0.00           C  
ATOM   1617  O   GLN   106      80.206 122.890 118.202  1.00  0.00           O  
ATOM   1618  CB  GLN   106      77.644 123.432 120.095  1.00  0.00           C  
ATOM   1619  CG  GLN   106      77.461 124.380 118.889  1.00  0.00           C  
ATOM   1620  CD  GLN   106      76.120 125.115 118.761  1.00  0.00           C  
ATOM   1621  NE2 GLN   106      75.884 125.963 117.772  1.00  0.00           N  
ATOM   1622  OE1 GLN   106      75.134 124.802 119.485  1.00  0.00           O  
ATOM   1623  H   GLN   106      79.873 125.006 119.997  1.00  0.00           H  
ATOM   1624  HA  GLN   106      79.266 122.335 121.081  1.00  0.00           H  
ATOM   1625  HB2 GLN   106      77.048 122.564 119.813  1.00  0.00           H  
ATOM   1626  HB3 GLN   106      77.287 123.824 121.047  1.00  0.00           H  
ATOM   1627  HG2 GLN   106      78.307 125.066 118.925  1.00  0.00           H  
ATOM   1628  HG3 GLN   106      77.485 123.777 117.981  1.00  0.00           H  
ATOM   1629 HE21 GLN   106      74.913 126.171 117.584  1.00  0.00           H  
ATOM   1630 HE22 GLN   106      76.665 126.421 117.325  1.00  0.00           H  
ATOM   1631  N   ALA   107      78.966 121.052 118.853  1.00  0.00           N  
ATOM   1632  CA  ALA   107      78.843 120.257 117.622  1.00  0.00           C  
ATOM   1633  C   ALA   107      77.601 119.260 117.799  1.00  0.00           C  
ATOM   1634  O   ALA   107      77.134 119.055 118.908  1.00  0.00           O  
ATOM   1635  CB  ALA   107      80.182 119.552 117.427  1.00  0.00           C  
ATOM   1636  H   ALA   107      78.500 120.685 119.671  1.00  0.00           H  
ATOM   1637  HA  ALA   107      78.653 120.951 116.803  1.00  0.00           H  
ATOM   1638  HB1 ALA   107      80.195 118.901 116.553  1.00  0.00           H  
ATOM   1639  HB2 ALA   107      80.911 120.356 117.320  1.00  0.00           H  
ATOM   1640  HB3 ALA   107      80.414 119.057 118.370  1.00  0.00           H  
ATOM   1641  N   GLY   108      77.088 118.594 116.744  1.00  0.00           N  
ATOM   1642  CA  GLY   108      76.043 117.588 116.801  1.00  0.00           C  
ATOM   1643  C   GLY   108      75.465 117.127 115.470  1.00  0.00           C  
ATOM   1644  O   GLY   108      76.065 117.393 114.388  1.00  0.00           O  
ATOM   1645  H   GLY   108      77.524 118.930 115.897  1.00  0.00           H  
ATOM   1646  HA2 GLY   108      76.404 116.767 117.421  1.00  0.00           H  
ATOM   1647  HA3 GLY   108      75.250 118.086 117.359  1.00  0.00           H  
ATOM   1648  N   LEU   109      74.218 116.592 115.503  1.00  0.00           N  
ATOM   1649  CA  LEU   109      73.669 115.744 114.416  1.00  0.00           C  
ATOM   1650  C   LEU   109      72.169 115.421 114.684  1.00  0.00           C  
ATOM   1651  O   LEU   109      71.896 115.259 115.854  1.00  0.00           O  
ATOM   1652  CB  LEU   109      74.466 114.533 114.467  1.00  0.00           C  
ATOM   1653  CG  LEU   109      74.162 113.430 113.536  1.00  0.00           C  
ATOM   1654  CD1 LEU   109      74.430 113.564 112.068  1.00  0.00           C  
ATOM   1655  CD2 LEU   109      74.995 112.177 113.979  1.00  0.00           C  
ATOM   1656  H   LEU   109      73.606 116.669 116.303  1.00  0.00           H  
ATOM   1657  HA  LEU   109      73.785 116.141 113.407  1.00  0.00           H  
ATOM   1658  HB2 LEU   109      75.486 114.856 114.263  1.00  0.00           H  
ATOM   1659  HB3 LEU   109      74.393 114.230 115.512  1.00  0.00           H  
ATOM   1660  HG  LEU   109      73.084 113.309 113.636  1.00  0.00           H  
ATOM   1661 HD11 LEU   109      73.815 114.402 111.740  1.00  0.00           H  
ATOM   1662 HD12 LEU   109      75.502 113.724 111.958  1.00  0.00           H  
ATOM   1663 HD13 LEU   109      74.088 112.817 111.351  1.00  0.00           H  
ATOM   1664 HD21 LEU   109      74.827 111.661 114.924  1.00  0.00           H  
ATOM   1665 HD22 LEU   109      74.910 111.367 113.254  1.00  0.00           H  
ATOM   1666 HD23 LEU   109      76.054 112.405 113.861  1.00  0.00           H  
ATOM   1667  N   PHE   110      71.386 115.718 113.667  1.00  0.00           N  
ATOM   1668  CA  PHE   110      69.947 115.457 113.666  1.00  0.00           C  
ATOM   1669  C   PHE   110      69.577 114.301 112.707  1.00  0.00           C  
ATOM   1670  O   PHE   110      70.133 114.246 111.593  1.00  0.00           O  
ATOM   1671  CB  PHE   110      69.019 116.620 113.423  1.00  0.00           C  
ATOM   1672  CG  PHE   110      69.319 117.971 114.109  1.00  0.00           C  
ATOM   1673  CD1 PHE   110      68.967 119.193 113.409  1.00  0.00           C  
ATOM   1674  CD2 PHE   110      69.643 117.960 115.406  1.00  0.00           C  
ATOM   1675  CE1 PHE   110      69.120 120.399 114.078  1.00  0.00           C  
ATOM   1676  CE2 PHE   110      69.777 119.163 116.102  1.00  0.00           C  
ATOM   1677  CZ  PHE   110      69.640 120.400 115.384  1.00  0.00           C  
ATOM   1678  H   PHE   110      71.822 116.214 112.904  1.00  0.00           H  
ATOM   1679  HA  PHE   110      69.698 115.089 114.661  1.00  0.00           H  
ATOM   1680  HB2 PHE   110      68.858 116.784 112.357  1.00  0.00           H  
ATOM   1681  HB3 PHE   110      68.012 116.311 113.704  1.00  0.00           H  
ATOM   1682  HD1 PHE   110      68.624 119.140 112.386  1.00  0.00           H  
ATOM   1683  HD2 PHE   110      69.912 117.053 115.929  1.00  0.00           H  
ATOM   1684  HE1 PHE   110      69.164 121.387 113.645  1.00  0.00           H  
ATOM   1685  HE2 PHE   110      69.989 119.122 117.160  1.00  0.00           H  
ATOM   1686  HZ  PHE   110      69.865 121.264 115.992  1.00  0.00           H  
ATOM   1687  N   LEU   111      68.666 113.398 113.082  1.00  0.00           N  
ATOM   1688  CA  LEU   111      68.666 111.953 112.626  1.00  0.00           C  
ATOM   1689  C   LEU   111      67.261 111.536 112.292  1.00  0.00           C  
ATOM   1690  O   LEU   111      66.420 111.276 113.180  1.00  0.00           O  
ATOM   1691  CB  LEU   111      69.201 111.064 113.810  1.00  0.00           C  
ATOM   1692  CG  LEU   111      70.608 111.245 114.250  1.00  0.00           C  
ATOM   1693  CD1 LEU   111      70.945 110.466 115.484  1.00  0.00           C  
ATOM   1694  CD2 LEU   111      71.531 110.607 113.127  1.00  0.00           C  
ATOM   1695  H   LEU   111      68.244 113.484 113.995  1.00  0.00           H  
ATOM   1696  HA  LEU   111      69.253 111.873 111.711  1.00  0.00           H  
ATOM   1697  HB2 LEU   111      68.513 111.261 114.632  1.00  0.00           H  
ATOM   1698  HB3 LEU   111      68.990 110.010 113.628  1.00  0.00           H  
ATOM   1699  HG  LEU   111      70.902 112.277 114.443  1.00  0.00           H  
ATOM   1700 HD11 LEU   111      70.605 111.086 116.314  1.00  0.00           H  
ATOM   1701 HD12 LEU   111      70.385 109.531 115.452  1.00  0.00           H  
ATOM   1702 HD13 LEU   111      71.988 110.155 115.548  1.00  0.00           H  
ATOM   1703 HD21 LEU   111      72.592 110.658 113.370  1.00  0.00           H  
ATOM   1704 HD22 LEU   111      71.275 109.584 112.851  1.00  0.00           H  
ATOM   1705 HD23 LEU   111      71.384 111.196 112.222  1.00  0.00           H  
ATOM   1706  N   THR   112      66.878 111.353 111.036  1.00  0.00           N  
ATOM   1707  CA  THR   112      65.632 110.786 110.585  1.00  0.00           C  
ATOM   1708  C   THR   112      65.833 109.253 110.411  1.00  0.00           C  
ATOM   1709  O   THR   112      66.390 108.751 109.458  1.00  0.00           O  
ATOM   1710  CB  THR   112      65.112 111.426 109.312  1.00  0.00           C  
ATOM   1711  CG2 THR   112      63.714 111.010 109.080  1.00  0.00           C  
ATOM   1712  OG1 THR   112      65.041 112.793 109.689  1.00  0.00           O  
ATOM   1713  H   THR   112      67.576 111.453 110.312  1.00  0.00           H  
ATOM   1714  HA  THR   112      64.841 110.908 111.325  1.00  0.00           H  
ATOM   1715  HB  THR   112      65.707 111.273 108.412  1.00  0.00           H  
ATOM   1716  HG1 THR   112      65.883 113.030 110.085  1.00  0.00           H  
ATOM   1717 HG21 THR   112      63.241 110.853 110.049  1.00  0.00           H  
ATOM   1718 HG22 THR   112      63.071 111.756 108.614  1.00  0.00           H  
ATOM   1719 HG23 THR   112      63.659 110.116 108.459  1.00  0.00           H  
ATOM   1720  N   ALA   113      65.399 108.527 111.437  1.00  0.00           N  
ATOM   1721  CA  ALA   113      65.422 107.064 111.481  1.00  0.00           C  
ATOM   1722  C   ALA   113      64.209 106.405 110.768  1.00  0.00           C  
ATOM   1723  O   ALA   113      63.035 106.808 110.895  1.00  0.00           O  
ATOM   1724  CB  ALA   113      65.398 106.874 112.995  1.00  0.00           C  
ATOM   1725  H   ALA   113      64.908 109.001 112.182  1.00  0.00           H  
ATOM   1726  HA  ALA   113      66.335 106.789 110.955  1.00  0.00           H  
ATOM   1727  HB1 ALA   113      66.159 107.414 113.559  1.00  0.00           H  
ATOM   1728  HB2 ALA   113      64.351 107.061 113.233  1.00  0.00           H  
ATOM   1729  HB3 ALA   113      65.566 105.822 113.224  1.00  0.00           H  
ATOM   1730  N   ILE   114      64.520 105.381 109.956  1.00  0.00           N  
ATOM   1731  CA  ILE   114      63.600 104.806 108.960  1.00  0.00           C  
ATOM   1732  C   ILE   114      63.916 103.256 108.972  1.00  0.00           C  
ATOM   1733  O   ILE   114      64.973 102.868 109.381  1.00  0.00           O  
ATOM   1734  CB  ILE   114      63.684 105.417 107.540  1.00  0.00           C  
ATOM   1735  CG1 ILE   114      64.891 104.945 106.698  1.00  0.00           C  
ATOM   1736  CG2 ILE   114      63.510 106.937 107.660  1.00  0.00           C  
ATOM   1737  CD1 ILE   114      65.016 105.666 105.327  1.00  0.00           C  
ATOM   1738  H   ILE   114      65.504 105.219 109.795  1.00  0.00           H  
ATOM   1739  HA  ILE   114      62.585 104.934 109.338  1.00  0.00           H  
ATOM   1740  HB  ILE   114      62.727 105.072 107.150  1.00  0.00           H  
ATOM   1741 HG12 ILE   114      65.827 105.098 107.235  1.00  0.00           H  
ATOM   1742 HG13 ILE   114      64.841 103.859 106.614  1.00  0.00           H  
ATOM   1743 HG21 ILE   114      63.133 107.236 106.683  1.00  0.00           H  
ATOM   1744 HG22 ILE   114      62.640 107.123 108.289  1.00  0.00           H  
ATOM   1745 HG23 ILE   114      64.469 107.391 107.912  1.00  0.00           H  
ATOM   1746 HD11 ILE   114      64.073 105.577 104.788  1.00  0.00           H  
ATOM   1747 HD12 ILE   114      65.147 106.745 105.411  1.00  0.00           H  
ATOM   1748 HD13 ILE   114      65.866 105.236 104.797  1.00  0.00           H  
ATOM   1749  N   GLU   115      62.975 102.486 108.502  1.00  0.00           N  
ATOM   1750  CA  GLU   115      63.285 101.230 107.785  1.00  0.00           C  
ATOM   1751  C   GLU   115      63.340 101.464 106.287  1.00  0.00           C  
ATOM   1752  O   GLU   115      62.627 102.328 105.739  1.00  0.00           O  
ATOM   1753  CB  GLU   115      62.240 100.214 108.222  1.00  0.00           C  
ATOM   1754  CG  GLU   115      62.602  99.619 109.600  1.00  0.00           C  
ATOM   1755  CD  GLU   115      63.607  98.527 109.369  1.00  0.00           C  
ATOM   1756  OE1 GLU   115      63.823  97.725 110.338  1.00  0.00           O  
ATOM   1757  OE2 GLU   115      64.213  98.369 108.258  1.00  0.00           O1-
ATOM   1758  H   GLU   115      62.115 102.919 108.197  1.00  0.00           H  
ATOM   1759  HA  GLU   115      64.284 100.968 108.136  1.00  0.00           H  
ATOM   1760  HB2 GLU   115      61.256 100.670 108.116  1.00  0.00           H  
ATOM   1761  HB3 GLU   115      62.206  99.461 107.435  1.00  0.00           H  
ATOM   1762  HG2 GLU   115      62.880 100.420 110.286  1.00  0.00           H  
ATOM   1763  HG3 GLU   115      61.712  99.098 109.952  1.00  0.00           H  
ATOM   1764  N   ILE   116      64.074 100.552 105.638  1.00  0.00           N  
ATOM   1765  CA  ILE   116      63.988 100.289 104.222  1.00  0.00           C  
ATOM   1766  C   ILE   116      64.377  98.785 103.932  1.00  0.00           C  
ATOM   1767  O   ILE   116      65.402  98.344 104.420  1.00  0.00           O  
ATOM   1768  CB  ILE   116      64.795 101.349 103.341  1.00  0.00           C  
ATOM   1769  CG1 ILE   116      64.887 100.701 101.945  1.00  0.00           C  
ATOM   1770  CG2 ILE   116      66.194 101.740 103.824  1.00  0.00           C  
ATOM   1771  CD1 ILE   116      64.846 101.692 100.734  1.00  0.00           C  
ATOM   1772  H   ILE   116      64.774  99.993 106.104  1.00  0.00           H  
ATOM   1773  HA  ILE   116      62.918 100.326 104.020  1.00  0.00           H  
ATOM   1774  HB  ILE   116      64.183 102.250 103.297  1.00  0.00           H  
ATOM   1775 HG12 ILE   116      65.783 100.083 101.879  1.00  0.00           H  
ATOM   1776 HG13 ILE   116      63.971 100.132 101.787  1.00  0.00           H  
ATOM   1777 HG21 ILE   116      66.749 100.830 104.054  1.00  0.00           H  
ATOM   1778 HG22 ILE   116      66.590 102.345 103.008  1.00  0.00           H  
ATOM   1779 HG23 ILE   116      66.181 102.302 104.758  1.00  0.00           H  
ATOM   1780 HD11 ILE   116      64.112 102.492 100.837  1.00  0.00           H  
ATOM   1781 HD12 ILE   116      65.783 102.247 100.777  1.00  0.00           H  
ATOM   1782 HD13 ILE   116      64.745 101.110  99.818  1.00  0.00           H  
ATOM   1783  N   SER   117      63.568  98.088 103.145  1.00  0.00           N  
ATOM   1784  CA  SER   117      63.863  96.686 102.768  1.00  0.00           C  
ATOM   1785  C   SER   117      63.247  96.395 101.334  1.00  0.00           C  
ATOM   1786  O   SER   117      62.348  97.133 100.773  1.00  0.00           O  
ATOM   1787  CB  SER   117      63.243  95.758 103.732  1.00  0.00           C  
ATOM   1788  OG  SER   117      63.689  94.418 103.647  1.00  0.00           O  
ATOM   1789  H   SER   117      62.715  98.481 102.772  1.00  0.00           H  
ATOM   1790  HA  SER   117      64.951  96.637 102.730  1.00  0.00           H  
ATOM   1791  HB2 SER   117      63.365  96.159 104.739  1.00  0.00           H  
ATOM   1792  HB3 SER   117      62.161  95.838 103.633  1.00  0.00           H  
ATOM   1793  HG  SER   117      62.916  93.891 103.434  1.00  0.00           H  
ATOM   1794  N   LEU   118      63.744  95.351 100.808  1.00  0.00           N  
ATOM   1795  CA  LEU   118      63.386  94.794  99.484  1.00  0.00           C  
ATOM   1796  C   LEU   118      63.210  93.266  99.694  1.00  0.00           C  
ATOM   1797  O   LEU   118      64.207  92.635  99.971  1.00  0.00           O  
ATOM   1798  CB  LEU   118      64.416  95.290  98.469  1.00  0.00           C  
ATOM   1799  CG  LEU   118      63.902  94.810  97.034  1.00  0.00           C  
ATOM   1800  CD1 LEU   118      62.727  95.712  96.584  1.00  0.00           C  
ATOM   1801  CD2 LEU   118      64.942  95.019  95.911  1.00  0.00           C  
ATOM   1802  H   LEU   118      64.527  94.954 101.308  1.00  0.00           H  
ATOM   1803  HA  LEU   118      62.456  95.275  99.181  1.00  0.00           H  
ATOM   1804  HB2 LEU   118      64.458  96.375  98.373  1.00  0.00           H  
ATOM   1805  HB3 LEU   118      65.399  94.880  98.698  1.00  0.00           H  
ATOM   1806  HG  LEU   118      63.550  93.778  97.011  1.00  0.00           H  
ATOM   1807 HD11 LEU   118      62.848  96.733  96.946  1.00  0.00           H  
ATOM   1808 HD12 LEU   118      62.583  95.713  95.504  1.00  0.00           H  
ATOM   1809 HD13 LEU   118      61.831  95.436  97.140  1.00  0.00           H  
ATOM   1810 HD21 LEU   118      64.585  94.714  94.927  1.00  0.00           H  
ATOM   1811 HD22 LEU   118      65.281  96.054  95.870  1.00  0.00           H  
ATOM   1812 HD23 LEU   118      65.746  94.341  96.197  1.00  0.00           H  
ATOM   1813  N   ASP   119      62.012  92.753  99.452  1.00  0.00           N  
ATOM   1814  CA  ASP   119      61.553  91.424  99.855  1.00  0.00           C  
ATOM   1815  C   ASP   119      60.986  90.516  98.729  1.00  0.00           C  
ATOM   1816  O   ASP   119      60.355  90.963  97.754  1.00  0.00           O  
ATOM   1817  CB  ASP   119      60.536  91.563 100.946  1.00  0.00           C  
ATOM   1818  CG  ASP   119      61.047  92.209 102.350  1.00  0.00           C  
ATOM   1819  OD1 ASP   119      62.227  92.558 102.498  1.00  0.00           O  
ATOM   1820  OD2 ASP   119      60.142  92.394 103.240  1.00  0.00           O1-
ATOM   1821  H   ASP   119      61.362  93.393  99.018  1.00  0.00           H  
ATOM   1822  HA  ASP   119      62.393  90.878 100.284  1.00  0.00           H  
ATOM   1823  HB2 ASP   119      59.744  92.236 100.619  1.00  0.00           H  
ATOM   1824  HB3 ASP   119      60.102  90.628 101.299  1.00  0.00           H  
ATOM   1825  N   VAL   120      61.239  89.210  98.871  1.00  0.00           N  
ATOM   1826  CA  VAL   120      60.852  88.080  98.036  1.00  0.00           C  
ATOM   1827  C   VAL   120      60.565  86.835  98.825  1.00  0.00           C  
ATOM   1828  O   VAL   120      60.924  86.677  99.939  1.00  0.00           O  
ATOM   1829  CB  VAL   120      61.973  87.717  96.946  1.00  0.00           C  
ATOM   1830  CG1 VAL   120      62.207  88.969  96.044  1.00  0.00           C  
ATOM   1831  CG2 VAL   120      63.315  87.325  97.622  1.00  0.00           C  
ATOM   1832  H   VAL   120      61.542  88.921  99.791  1.00  0.00           H  
ATOM   1833  HA  VAL   120      59.903  88.310  97.552  1.00  0.00           H  
ATOM   1834  HB  VAL   120      61.627  86.824  96.426  1.00  0.00           H  
ATOM   1835 HG11 VAL   120      61.234  89.191  95.608  1.00  0.00           H  
ATOM   1836 HG12 VAL   120      62.443  89.870  96.610  1.00  0.00           H  
ATOM   1837 HG13 VAL   120      62.952  88.905  95.251  1.00  0.00           H  
ATOM   1838 HG21 VAL   120      64.034  87.032  96.857  1.00  0.00           H  
ATOM   1839 HG22 VAL   120      63.743  88.158  98.180  1.00  0.00           H  
ATOM   1840 HG23 VAL   120      63.192  86.537  98.364  1.00  0.00           H  
ATOM   1841  N   ASP   121      60.061  85.807  98.140  1.00  0.00           N  
ATOM   1842  CA  ASP   121      59.864  84.460  98.634  1.00  0.00           C  
ATOM   1843  C   ASP   121      61.138  83.718  98.870  1.00  0.00           C  
ATOM   1844  O   ASP   121      62.163  83.873  98.174  1.00  0.00           O  
ATOM   1845  CB  ASP   121      58.994  83.661  97.629  1.00  0.00           C  
ATOM   1846  CG  ASP   121      58.764  82.274  98.082  1.00  0.00           C  
ATOM   1847  OD1 ASP   121      58.254  82.057  99.145  1.00  0.00           O  
ATOM   1848  OD2 ASP   121      59.117  81.412  97.292  1.00  0.00           O1-
ATOM   1849  H   ASP   121      59.889  86.042  97.173  1.00  0.00           H  
ATOM   1850  HA  ASP   121      59.264  84.501  99.543  1.00  0.00           H  
ATOM   1851  HB2 ASP   121      58.042  84.183  97.528  1.00  0.00           H  
ATOM   1852  HB3 ASP   121      59.492  83.576  96.663  1.00  0.00           H  
ATOM   1853  N   ALA   122      61.154  82.969  99.993  1.00  0.00           N  
ATOM   1854  CA  ALA   122      62.320  82.283 100.502  1.00  0.00           C  
ATOM   1855  C   ALA   122      62.062  80.736 100.603  1.00  0.00           C  
ATOM   1856  O   ALA   122      62.895  79.997 100.099  1.00  0.00           O  
ATOM   1857  CB  ALA   122      62.528  83.018 101.854  1.00  0.00           C  
ATOM   1858  H   ALA   122      60.330  82.817 100.558  1.00  0.00           H  
ATOM   1859  HA  ALA   122      63.165  82.410  99.826  1.00  0.00           H  
ATOM   1860  HB1 ALA   122      61.833  82.676 102.621  1.00  0.00           H  
ATOM   1861  HB2 ALA   122      63.514  82.741 102.226  1.00  0.00           H  
ATOM   1862  HB3 ALA   122      62.526  84.096 101.697  1.00  0.00           H  
ATOM   1863  N   ASP   123      60.955  80.292 101.128  1.00  0.00           N  
ATOM   1864  CA  ASP   123      60.728  78.844 101.407  1.00  0.00           C  
ATOM   1865  C   ASP   123      59.986  78.151 100.243  1.00  0.00           C  
ATOM   1866  O   ASP   123      59.283  77.129 100.525  1.00  0.00           O  
ATOM   1867  CB  ASP   123      60.068  78.682 102.783  1.00  0.00           C  
ATOM   1868  CG  ASP   123      58.783  79.356 102.999  1.00  0.00           C  
ATOM   1869  OD1 ASP   123      58.260  79.246 104.139  1.00  0.00           O  
ATOM   1870  OD2 ASP   123      58.235  80.017 102.134  1.00  0.00           O1-
ATOM   1871  H   ASP   123      60.165  80.902 101.282  1.00  0.00           H  
ATOM   1872  HA  ASP   123      61.716  78.394 101.513  1.00  0.00           H  
ATOM   1873  HB2 ASP   123      60.009  77.641 103.101  1.00  0.00           H  
ATOM   1874  HB3 ASP   123      60.726  79.141 103.522  1.00  0.00           H  
ATOM   1875  N   ARG   124      60.060  78.807  99.080  1.00  0.00           N  
ATOM   1876  CA  ARG   124      59.596  78.297  97.731  1.00  0.00           C  
ATOM   1877  C   ARG   124      58.183  77.850  97.701  1.00  0.00           C  
ATOM   1878  O   ARG   124      57.844  76.723  97.332  1.00  0.00           O  
ATOM   1879  CB  ARG   124      60.641  77.256  97.210  1.00  0.00           C  
ATOM   1880  CG  ARG   124      61.912  77.830  96.725  1.00  0.00           C  
ATOM   1881  CD  ARG   124      62.817  76.700  96.184  1.00  0.00           C  
ATOM   1882  NE  ARG   124      63.932  77.408  95.574  1.00  0.00           N  
ATOM   1883  CZ  ARG   124      65.241  77.027  95.690  1.00  0.00           C  
ATOM   1884  NH1 ARG   124      65.638  75.861  96.028  1.00  0.00           N1+
ATOM   1885  NH2 ARG   124      66.075  77.975  95.371  1.00  0.00           N  
ATOM   1886  H   ARG   124      60.667  79.614  99.031  1.00  0.00           H  
ATOM   1887  HA  ARG   124      59.632  79.122  97.019  1.00  0.00           H  
ATOM   1888  HB2 ARG   124      60.761  76.508  97.995  1.00  0.00           H  
ATOM   1889  HB3 ARG   124      60.143  76.788  96.361  1.00  0.00           H  
ATOM   1890  HG2 ARG   124      61.732  78.565  95.941  1.00  0.00           H  
ATOM   1891  HG3 ARG   124      62.454  78.304  97.544  1.00  0.00           H  
ATOM   1892  HD2 ARG   124      63.147  75.939  96.890  1.00  0.00           H  
ATOM   1893  HD3 ARG   124      62.268  76.264  95.349  1.00  0.00           H  
ATOM   1894  HE  ARG   124      63.915  78.328  95.158  1.00  0.00           H  
ATOM   1895 HH11 ARG   124      64.990  75.197  96.428  1.00  0.00           H  
ATOM   1896 HH12 ARG   124      66.622  75.696  96.182  1.00  0.00           H  
ATOM   1897 HH21 ARG   124      65.743  78.921  95.244  1.00  0.00           H  
ATOM   1898 HH22 ARG   124      67.068  77.896  95.537  1.00  0.00           H  
ATOM   1899  N   ASP   125      57.280  78.816  97.870  1.00  0.00           N  
ATOM   1900  CA  ASP   125      55.903  78.849  97.489  1.00  0.00           C  
ATOM   1901  C   ASP   125      55.392  80.095  96.779  1.00  0.00           C  
ATOM   1902  O   ASP   125      54.233  80.090  96.413  1.00  0.00           O  
ATOM   1903  CB  ASP   125      54.938  78.493  98.684  1.00  0.00           C  
ATOM   1904  CG  ASP   125      54.947  79.546  99.722  1.00  0.00           C  
ATOM   1905  OD1 ASP   125      55.739  80.467  99.685  1.00  0.00           O  
ATOM   1906  OD2 ASP   125      54.157  79.530 100.681  1.00  0.00           O1-
ATOM   1907  H   ASP   125      57.615  79.598  98.414  1.00  0.00           H  
ATOM   1908  HA  ASP   125      55.723  78.089  96.729  1.00  0.00           H  
ATOM   1909  HB2 ASP   125      53.942  78.217  98.337  1.00  0.00           H  
ATOM   1910  HB3 ASP   125      55.215  77.521  99.091  1.00  0.00           H  
ATOM   1911  N   GLY   126      56.172  81.160  96.460  1.00  0.00           N  
ATOM   1912  CA  GLY   126      55.759  82.417  95.726  1.00  0.00           C  
ATOM   1913  C   GLY   126      54.985  83.389  96.608  1.00  0.00           C  
ATOM   1914  O   GLY   126      54.769  84.508  96.229  1.00  0.00           O  
ATOM   1915  H   GLY   126      57.077  81.093  96.903  1.00  0.00           H  
ATOM   1916  HA2 GLY   126      56.676  82.830  95.305  1.00  0.00           H  
ATOM   1917  HA3 GLY   126      55.031  82.221  94.939  1.00  0.00           H  
ATOM   1918  N   VAL   127      54.488  82.942  97.852  1.00  0.00           N  
ATOM   1919  CA  VAL   127      53.986  83.834  98.901  1.00  0.00           C  
ATOM   1920  C   VAL   127      55.194  84.463  99.645  1.00  0.00           C  
ATOM   1921  O   VAL   127      55.994  83.772 100.239  1.00  0.00           O  
ATOM   1922  CB  VAL   127      53.115  83.024  99.853  1.00  0.00           C  
ATOM   1923  CG1 VAL   127      52.794  83.699 101.210  1.00  0.00           C  
ATOM   1924  CG2 VAL   127      51.903  82.478  99.103  1.00  0.00           C  
ATOM   1925  H   VAL   127      54.480  81.942  97.989  1.00  0.00           H  
ATOM   1926  HA  VAL   127      53.416  84.644  98.446  1.00  0.00           H  
ATOM   1927  HB  VAL   127      53.656  82.107 100.088  1.00  0.00           H  
ATOM   1928 HG11 VAL   127      53.686  83.884 101.809  1.00  0.00           H  
ATOM   1929 HG12 VAL   127      52.359  84.667 100.961  1.00  0.00           H  
ATOM   1930 HG13 VAL   127      52.027  83.205 101.807  1.00  0.00           H  
ATOM   1931 HG21 VAL   127      51.382  81.940  99.896  1.00  0.00           H  
ATOM   1932 HG22 VAL   127      51.213  83.255  98.773  1.00  0.00           H  
ATOM   1933 HG23 VAL   127      52.166  81.820  98.275  1.00  0.00           H  
ATOM   1934  N   VAL   128      55.270  85.778  99.565  1.00  0.00           N  
ATOM   1935  CA  VAL   128      56.443  86.613  99.845  1.00  0.00           C  
ATOM   1936  C   VAL   128      56.781  86.722 101.345  1.00  0.00           C  
ATOM   1937  O   VAL   128      55.931  87.002 102.155  1.00  0.00           O  
ATOM   1938  CB  VAL   128      56.169  88.076  99.245  1.00  0.00           C  
ATOM   1939  CG1 VAL   128      57.306  88.988  99.712  1.00  0.00           C  
ATOM   1940  CG2 VAL   128      56.041  88.144  97.657  1.00  0.00           C  
ATOM   1941  H   VAL   128      54.514  86.290  99.133  1.00  0.00           H  
ATOM   1942  HA  VAL   128      57.348  86.170  99.429  1.00  0.00           H  
ATOM   1943  HB  VAL   128      55.215  88.452  99.614  1.00  0.00           H  
ATOM   1944 HG11 VAL   128      58.245  88.510  99.434  1.00  0.00           H  
ATOM   1945 HG12 VAL   128      57.237  90.010  99.341  1.00  0.00           H  
ATOM   1946 HG13 VAL   128      57.172  89.014 100.794  1.00  0.00           H  
ATOM   1947 HG21 VAL   128      56.135  89.170  97.303  1.00  0.00           H  
ATOM   1948 HG22 VAL   128      56.897  87.732  97.124  1.00  0.00           H  
ATOM   1949 HG23 VAL   128      55.156  87.658  97.245  1.00  0.00           H  
ATOM   1950  N   GLU   129      58.125  86.527 101.694  1.00  0.00           N  
ATOM   1951  CA  GLU   129      58.594  86.669 103.105  1.00  0.00           C  
ATOM   1952  C   GLU   129      58.926  88.142 103.433  1.00  0.00           C  
ATOM   1953  O   GLU   129      59.677  88.750 102.653  1.00  0.00           O  
ATOM   1954  CB  GLU   129      59.761  85.696 103.323  1.00  0.00           C  
ATOM   1955  CG  GLU   129      59.429  84.364 103.932  1.00  0.00           C  
ATOM   1956  CD  GLU   129      58.502  83.585 103.005  1.00  0.00           C  
ATOM   1957  OE1 GLU   129      58.820  83.173 101.850  1.00  0.00           O  
ATOM   1958  OE2 GLU   129      57.432  83.059 103.402  1.00  0.00           O1-
ATOM   1959  H   GLU   129      58.858  86.495 101.000  1.00  0.00           H  
ATOM   1960  HA  GLU   129      57.681  86.353 103.611  1.00  0.00           H  
ATOM   1961  HB2 GLU   129      60.355  85.594 102.415  1.00  0.00           H  
ATOM   1962  HB3 GLU   129      60.394  86.210 104.046  1.00  0.00           H  
ATOM   1963  HG2 GLU   129      60.369  83.826 104.053  1.00  0.00           H  
ATOM   1964  HG3 GLU   129      58.968  84.579 104.896  1.00  0.00           H  
ATOM   1965  N   LYS   130      58.569  88.727 104.593  1.00  0.00           N  
ATOM   1966  CA  LYS   130      59.064  89.922 105.177  1.00  0.00           C  
ATOM   1967  C   LYS   130      60.600  89.752 105.495  1.00  0.00           C  
ATOM   1968  O   LYS   130      60.865  89.029 106.434  1.00  0.00           O  
ATOM   1969  CB  LYS   130      58.235  90.222 106.445  1.00  0.00           C  
ATOM   1970  CG  LYS   130      56.766  90.493 106.025  1.00  0.00           C  
ATOM   1971  CD  LYS   130      55.850  90.312 107.216  1.00  0.00           C  
ATOM   1972  CE  LYS   130      54.479  90.848 106.755  1.00  0.00           C  
ATOM   1973  NZ  LYS   130      53.408  90.777 107.693  1.00  0.00           N1+
ATOM   1974  H   LYS   130      57.846  88.169 105.024  1.00  0.00           H  
ATOM   1975  HA  LYS   130      59.051  90.714 104.428  1.00  0.00           H  
ATOM   1976  HB2 LYS   130      58.316  89.361 107.109  1.00  0.00           H  
ATOM   1977  HB3 LYS   130      58.563  91.174 106.861  1.00  0.00           H  
ATOM   1978  HG2 LYS   130      56.706  91.529 105.693  1.00  0.00           H  
ATOM   1979  HG3 LYS   130      56.542  89.802 105.213  1.00  0.00           H  
ATOM   1980  HD2 LYS   130      55.836  89.272 107.544  1.00  0.00           H  
ATOM   1981  HD3 LYS   130      56.133  90.979 108.030  1.00  0.00           H  
ATOM   1982  HE2 LYS   130      54.598  91.876 106.412  1.00  0.00           H  
ATOM   1983  HE3 LYS   130      54.196  90.235 105.900  1.00  0.00           H  
ATOM   1984  HZ1 LYS   130      53.564  91.381 108.487  1.00  0.00           H  
ATOM   1985  HZ2 LYS   130      52.584  91.169 107.260  1.00  0.00           H  
ATOM   1986  HZ3 LYS   130      53.203  89.810 107.898  1.00  0.00           H  
ATOM   1987  N   ASN   131      61.467  90.330 104.737  1.00  0.00           N  
ATOM   1988  CA  ASN   131      62.889  90.392 105.104  1.00  0.00           C  
ATOM   1989  C   ASN   131      63.622  89.067 105.512  1.00  0.00           C  
ATOM   1990  O   ASN   131      64.185  89.020 106.566  1.00  0.00           O  
ATOM   1991  CB  ASN   131      63.042  91.527 106.121  1.00  0.00           C  
ATOM   1992  CG  ASN   131      64.506  92.105 106.034  1.00  0.00           C  
ATOM   1993  ND2 ASN   131      64.748  93.150 106.740  1.00  0.00           N  
ATOM   1994  OD1 ASN   131      65.369  91.521 105.421  1.00  0.00           O  
ATOM   1995  H   ASN   131      61.165  91.057 104.104  1.00  0.00           H  
ATOM   1996  HA  ASN   131      63.301  90.750 104.161  1.00  0.00           H  
ATOM   1997  HB2 ASN   131      62.369  92.325 105.809  1.00  0.00           H  
ATOM   1998  HB3 ASN   131      62.782  91.181 107.121  1.00  0.00           H  
ATOM   1999 HD21 ASN   131      65.669  93.560 106.798  1.00  0.00           H  
ATOM   2000 HD22 ASN   131      64.015  93.630 107.241  1.00  0.00           H  
ATOM   2001  N   ASN   132      63.563  88.000 104.679  1.00  0.00           N  
ATOM   2002  CA  ASN   132      64.241  86.708 105.024  1.00  0.00           C  
ATOM   2003  C   ASN   132      65.738  86.917 105.126  1.00  0.00           C  
ATOM   2004  O   ASN   132      66.401  87.458 104.263  1.00  0.00           O  
ATOM   2005  CB  ASN   132      63.848  85.582 104.068  1.00  0.00           C  
ATOM   2006  CG  ASN   132      64.750  84.357 104.155  1.00  0.00           C  
ATOM   2007  ND2 ASN   132      64.567  83.439 105.077  1.00  0.00           N  
ATOM   2008  OD1 ASN   132      65.697  84.346 103.440  1.00  0.00           O  
ATOM   2009  H   ASN   132      63.272  88.138 103.721  1.00  0.00           H  
ATOM   2010  HA  ASN   132      63.927  86.510 106.049  1.00  0.00           H  
ATOM   2011  HB2 ASN   132      62.785  85.340 104.097  1.00  0.00           H  
ATOM   2012  HB3 ASN   132      63.999  86.015 103.079  1.00  0.00           H  
ATOM   2013 HD21 ASN   132      65.307  82.751 105.075  1.00  0.00           H  
ATOM   2014 HD22 ASN   132      63.699  83.241 105.553  1.00  0.00           H  
ATOM   2015  N   PRO   133      66.418  86.386 106.139  1.00  0.00           N  
ATOM   2016  CA  PRO   133      67.883  86.472 106.368  1.00  0.00           C  
ATOM   2017  C   PRO   133      68.836  85.936 105.246  1.00  0.00           C  
ATOM   2018  O   PRO   133      70.040  86.094 105.394  1.00  0.00           O  
ATOM   2019  CB  PRO   133      68.222  85.870 107.661  1.00  0.00           C  
ATOM   2020  CG  PRO   133      66.959  85.923 108.496  1.00  0.00           C  
ATOM   2021  CD  PRO   133      65.880  85.873 107.432  1.00  0.00           C  
ATOM   2022  HA  PRO   133      68.159  87.525 106.426  1.00  0.00           H  
ATOM   2023  HB2 PRO   133      68.560  84.852 107.467  1.00  0.00           H  
ATOM   2024  HB3 PRO   133      69.112  86.230 108.177  1.00  0.00           H  
ATOM   2025  HG2 PRO   133      66.961  85.068 109.171  1.00  0.00           H  
ATOM   2026  HG3 PRO   133      66.944  86.948 108.867  1.00  0.00           H  
ATOM   2027  HD2 PRO   133      65.611  84.834 107.243  1.00  0.00           H  
ATOM   2028  HD3 PRO   133      65.025  86.457 107.774  1.00  0.00           H  
ATOM   2029  N   LYS   134      68.342  85.171 104.247  1.00  0.00           N  
ATOM   2030  CA  LYS   134      69.059  84.528 103.163  1.00  0.00           C  
ATOM   2031  C   LYS   134      68.559  85.021 101.774  1.00  0.00           C  
ATOM   2032  O   LYS   134      68.958  84.519 100.782  1.00  0.00           O  
ATOM   2033  CB  LYS   134      69.049  83.021 103.370  1.00  0.00           C  
ATOM   2034  CG  LYS   134      69.421  82.434 104.743  1.00  0.00           C  
ATOM   2035  CD  LYS   134      70.879  82.717 105.234  1.00  0.00           C  
ATOM   2036  CE  LYS   134      71.893  82.022 104.283  1.00  0.00           C  
ATOM   2037  NZ  LYS   134      73.175  81.930 104.906  1.00  0.00           N1+
ATOM   2038  H   LYS   134      67.381  84.864 104.299  1.00  0.00           H  
ATOM   2039  HA  LYS   134      70.104  84.839 103.172  1.00  0.00           H  
ATOM   2040  HB2 LYS   134      68.073  82.611 103.109  1.00  0.00           H  
ATOM   2041  HB3 LYS   134      69.736  82.565 102.657  1.00  0.00           H  
ATOM   2042  HG2 LYS   134      68.675  82.856 105.417  1.00  0.00           H  
ATOM   2043  HG3 LYS   134      69.282  81.354 104.694  1.00  0.00           H  
ATOM   2044  HD2 LYS   134      71.011  83.790 105.377  1.00  0.00           H  
ATOM   2045  HD3 LYS   134      70.785  82.297 106.235  1.00  0.00           H  
ATOM   2046  HE2 LYS   134      71.557  81.036 103.962  1.00  0.00           H  
ATOM   2047  HE3 LYS   134      71.937  82.608 103.364  1.00  0.00           H  
ATOM   2048  HZ1 LYS   134      73.531  82.869 105.013  1.00  0.00           H  
ATOM   2049  HZ2 LYS   134      73.076  81.634 105.867  1.00  0.00           H  
ATOM   2050  HZ3 LYS   134      73.864  81.373 104.422  1.00  0.00           H  
ATOM   2051  N   LYS   135      67.643  86.001 101.716  1.00  0.00           N  
ATOM   2052  CA  LYS   135      67.056  86.537 100.504  1.00  0.00           C  
ATOM   2053  C   LYS   135      68.089  87.082  99.528  1.00  0.00           C  
ATOM   2054  O   LYS   135      67.900  86.966  98.294  1.00  0.00           O  
ATOM   2055  CB  LYS   135      65.988  87.514 100.947  1.00  0.00           C  
ATOM   2056  CG  LYS   135      66.631  88.883 101.354  1.00  0.00           C  
ATOM   2057  CD  LYS   135      65.588  89.749 102.010  1.00  0.00           C  
ATOM   2058  CE  LYS   135      66.217  91.184 102.080  1.00  0.00           C  
ATOM   2059  NZ  LYS   135      65.254  92.130 102.656  1.00  0.00           N1+
ATOM   2060  H   LYS   135      67.373  86.476 102.566  1.00  0.00           H  
ATOM   2061  HA  LYS   135      66.622  85.725  99.920  1.00  0.00           H  
ATOM   2062  HB2 LYS   135      65.314  87.653 100.101  1.00  0.00           H  
ATOM   2063  HB3 LYS   135      65.366  87.115 101.748  1.00  0.00           H  
ATOM   2064  HG2 LYS   135      67.446  88.641 102.036  1.00  0.00           H  
ATOM   2065  HG3 LYS   135      66.940  89.394 100.443  1.00  0.00           H  
ATOM   2066  HD2 LYS   135      64.766  89.898 101.311  1.00  0.00           H  
ATOM   2067  HD3 LYS   135      65.302  89.449 103.018  1.00  0.00           H  
ATOM   2068  HE2 LYS   135      67.160  91.261 102.621  1.00  0.00           H  
ATOM   2069  HE3 LYS   135      66.459  91.527 101.074  1.00  0.00           H  
ATOM   2070  HZ1 LYS   135      65.557  93.066 102.429  1.00  0.00           H  
ATOM   2071  HZ2 LYS   135      64.303  92.084 102.319  1.00  0.00           H  
ATOM   2072  HZ3 LYS   135      65.296  92.060 103.663  1.00  0.00           H  
ATOM   2073  N   ALA   136      69.230  87.718  99.935  1.00  0.00           N  
ATOM   2074  CA  ALA   136      70.423  87.964  99.075  1.00  0.00           C  
ATOM   2075  C   ALA   136      71.270  86.719  98.624  1.00  0.00           C  
ATOM   2076  O   ALA   136      72.443  86.812  98.432  1.00  0.00           O  
ATOM   2077  CB  ALA   136      71.389  88.949  99.699  1.00  0.00           C  
ATOM   2078  H   ALA   136      69.377  87.912 100.915  1.00  0.00           H  
ATOM   2079  HA  ALA   136      70.056  88.396  98.143  1.00  0.00           H  
ATOM   2080  HB1 ALA   136      70.810  89.820 100.004  1.00  0.00           H  
ATOM   2081  HB2 ALA   136      71.976  88.529 100.516  1.00  0.00           H  
ATOM   2082  HB3 ALA   136      72.233  89.241  99.073  1.00  0.00           H  
ATOM   2083  N   SER   137      70.566  85.555  98.385  1.00  0.00           N  
ATOM   2084  CA  SER   137      71.202  84.237  98.101  1.00  0.00           C  
ATOM   2085  C   SER   137      70.232  83.196  97.451  1.00  0.00           C  
ATOM   2086  O   SER   137      69.053  83.524  97.178  1.00  0.00           O  
ATOM   2087  CB  SER   137      71.714  83.572  99.382  1.00  0.00           C  
ATOM   2088  OG  SER   137      70.909  82.810 100.318  1.00  0.00           O  
ATOM   2089  H   SER   137      69.559  85.635  98.389  1.00  0.00           H  
ATOM   2090  HA  SER   137      72.113  84.428  97.534  1.00  0.00           H  
ATOM   2091  HB2 SER   137      72.457  82.814  99.135  1.00  0.00           H  
ATOM   2092  HB3 SER   137      72.185  84.347  99.987  1.00  0.00           H  
ATOM   2093  HG  SER   137      70.170  83.301 100.685  1.00  0.00           H  
ATOM   2094  N   TRP   138      70.731  82.056  97.051  1.00  0.00           N  
ATOM   2095  CA  TRP   138      69.864  81.021  96.345  1.00  0.00           C  
ATOM   2096  C   TRP   138      70.522  79.640  96.302  1.00  0.00           C  
ATOM   2097  O   TRP   138      71.673  79.482  95.899  1.00  0.00           O  
ATOM   2098  CB  TRP   138      69.608  81.494  94.976  1.00  0.00           C  
ATOM   2099  CG  TRP   138      68.620  80.692  94.161  1.00  0.00           C  
ATOM   2100  CD1 TRP   138      67.346  81.055  94.034  1.00  0.00           C  
ATOM   2101  CD2 TRP   138      68.819  79.423  93.462  1.00  0.00           C  
ATOM   2102  CE2 TRP   138      67.599  79.101  92.766  1.00  0.00           C  
ATOM   2103  CE3 TRP   138      69.860  78.542  93.306  1.00  0.00           C  
ATOM   2104  NE1 TRP   138      66.768  80.138  93.125  1.00  0.00           N  
ATOM   2105  CZ2 TRP   138      67.465  77.852  92.104  1.00  0.00           C  
ATOM   2106  CZ3 TRP   138      69.672  77.263  92.744  1.00  0.00           C  
ATOM   2107  CH2 TRP   138      68.539  76.928  92.108  1.00  0.00           C  
ATOM   2108  H   TRP   138      71.716  81.936  97.241  1.00  0.00           H  
ATOM   2109  HA  TRP   138      68.928  80.904  96.891  1.00  0.00           H  
ATOM   2110  HB2 TRP   138      69.246  82.521  95.023  1.00  0.00           H  
ATOM   2111  HB3 TRP   138      70.563  81.542  94.453  1.00  0.00           H  
ATOM   2112  HD1 TRP   138      66.849  81.909  94.469  1.00  0.00           H  
ATOM   2113  HE1 TRP   138      65.819  80.323  92.832  1.00  0.00           H  
ATOM   2114  HE3 TRP   138      70.800  78.721  93.806  1.00  0.00           H  
ATOM   2115  HZ2 TRP   138      66.496  77.643  91.673  1.00  0.00           H  
ATOM   2116  HZ3 TRP   138      70.544  76.629  92.809  1.00  0.00           H  
ATOM   2117  HH2 TRP   138      68.573  75.998  91.559  1.00  0.00           H  
ATOM   2118  N   THR   139      69.800  78.572  96.695  1.00  0.00           N  
ATOM   2119  CA  THR   139      70.392  77.188  96.694  1.00  0.00           C  
ATOM   2120  C   THR   139      69.489  76.042  96.245  1.00  0.00           C  
ATOM   2121  O   THR   139      68.296  75.969  96.494  1.00  0.00           O  
ATOM   2122  CB  THR   139      70.824  77.031  98.154  1.00  0.00           C  
ATOM   2123  CG2 THR   139      71.999  77.903  98.629  1.00  0.00           C  
ATOM   2124  OG1 THR   139      69.783  77.440  99.040  1.00  0.00           O  
ATOM   2125  H   THR   139      68.944  78.804  97.177  1.00  0.00           H  
ATOM   2126  HA  THR   139      71.254  77.217  96.027  1.00  0.00           H  
ATOM   2127  HB  THR   139      70.962  75.997  98.471  1.00  0.00           H  
ATOM   2128  HG1 THR   139      69.776  78.393  98.926  1.00  0.00           H  
ATOM   2129 HG21 THR   139      72.899  77.865  98.015  1.00  0.00           H  
ATOM   2130 HG22 THR   139      71.691  78.947  98.580  1.00  0.00           H  
ATOM   2131 HG23 THR   139      72.261  77.535  99.621  1.00  0.00           H  
ATOM   2132  N   TRP   140      70.124  74.971  95.742  1.00  0.00           N  
ATOM   2133  CA  TRP   140      69.525  73.681  95.266  1.00  0.00           C  
ATOM   2134  C   TRP   140      69.107  72.766  96.459  1.00  0.00           C  
ATOM   2135  O   TRP   140      69.673  72.976  97.569  1.00  0.00           O  
ATOM   2136  CB  TRP   140      70.714  72.962  94.546  1.00  0.00           C  
ATOM   2137  CG  TRP   140      71.066  73.389  93.146  1.00  0.00           C  
ATOM   2138  CD1 TRP   140      72.169  74.130  92.869  1.00  0.00           C  
ATOM   2139  CD2 TRP   140      70.428  73.232  91.879  1.00  0.00           C  
ATOM   2140  CE2 TRP   140      71.123  74.009  90.858  1.00  0.00           C  
ATOM   2141  CE3 TRP   140      69.253  72.531  91.475  1.00  0.00           C  
ATOM   2142  NE1 TRP   140      72.182  74.504  91.573  1.00  0.00           N  
ATOM   2143  CZ2 TRP   140      70.667  74.140  89.518  1.00  0.00           C  
ATOM   2144  CZ3 TRP   140      68.708  72.709  90.176  1.00  0.00           C  
ATOM   2145  CH2 TRP   140      69.430  73.457  89.221  1.00  0.00           C  
ATOM   2146  H   TRP   140      71.131  74.965  95.818  1.00  0.00           H  
ATOM   2147  HA  TRP   140      68.708  73.768  94.550  1.00  0.00           H  
ATOM   2148  HB2 TRP   140      71.572  72.927  95.216  1.00  0.00           H  
ATOM   2149  HB3 TRP   140      70.484  71.896  94.519  1.00  0.00           H  
ATOM   2150  HD1 TRP   140      72.901  74.443  93.599  1.00  0.00           H  
ATOM   2151  HE1 TRP   140      72.687  75.286  91.180  1.00  0.00           H  
ATOM   2152  HE3 TRP   140      68.755  72.105  92.333  1.00  0.00           H  
ATOM   2153  HZ2 TRP   140      71.094  74.864  88.840  1.00  0.00           H  
ATOM   2154  HZ3 TRP   140      67.772  72.210  89.974  1.00  0.00           H  
ATOM   2155  HH2 TRP   140      69.041  73.661  88.235  1.00  0.00           H  
ATOM   2156  N   GLY   141      68.255  71.769  96.249  1.00  0.00           N  
ATOM   2157  CA  GLY   141      68.144  70.687  97.174  1.00  0.00           C  
ATOM   2158  C   GLY   141      66.844  70.797  98.006  1.00  0.00           C  
ATOM   2159  O   GLY   141      66.147  71.842  98.047  1.00  0.00           O  
ATOM   2160  H   GLY   141      67.994  71.541  95.301  1.00  0.00           H  
ATOM   2161  HA2 GLY   141      68.172  69.742  96.631  1.00  0.00           H  
ATOM   2162  HA3 GLY   141      69.007  70.559  97.828  1.00  0.00           H  
ATOM   2163  N   PRO   142      66.333  69.665  98.727  1.00  0.00           N  
ATOM   2164  CA  PRO   142      65.083  69.748  99.449  1.00  0.00           C  
ATOM   2165  C   PRO   142      65.084  70.835 100.560  1.00  0.00           C  
ATOM   2166  O   PRO   142      64.062  71.454 100.855  1.00  0.00           O  
ATOM   2167  CB  PRO   142      64.916  68.405 100.024  1.00  0.00           C  
ATOM   2168  CG  PRO   142      65.678  67.495  99.112  1.00  0.00           C  
ATOM   2169  CD  PRO   142      66.976  68.395  98.853  1.00  0.00           C  
ATOM   2170  HA  PRO   142      64.270  69.995  98.765  1.00  0.00           H  
ATOM   2171  HB2 PRO   142      65.452  68.117 100.929  1.00  0.00           H  
ATOM   2172  HB3 PRO   142      63.878  68.074 100.020  1.00  0.00           H  
ATOM   2173  HG2 PRO   142      65.899  66.504  99.509  1.00  0.00           H  
ATOM   2174  HG3 PRO   142      65.096  67.421  98.193  1.00  0.00           H  
ATOM   2175  HD2 PRO   142      67.460  68.436  99.829  1.00  0.00           H  
ATOM   2176  HD3 PRO   142      67.407  68.072  97.905  1.00  0.00           H  
ATOM   2177  N   GLU   143      66.219  70.954 101.275  1.00  0.00           N  
ATOM   2178  CA  GLU   143      66.483  72.005 102.301  1.00  0.00           C  
ATOM   2179  C   GLU   143      66.812  73.377 101.652  1.00  0.00           C  
ATOM   2180  O   GLU   143      67.099  74.289 102.388  1.00  0.00           O  
ATOM   2181  CB  GLU   143      67.506  71.461 103.388  1.00  0.00           C  
ATOM   2182  CG  GLU   143      67.063  70.069 103.968  1.00  0.00           C  
ATOM   2183  CD  GLU   143      65.957  70.208 105.003  1.00  0.00           C  
ATOM   2184  OE1 GLU   143      66.273  70.784 106.099  1.00  0.00           O  
ATOM   2185  OE2 GLU   143      64.853  69.631 104.835  1.00  0.00           O1-
ATOM   2186  H   GLU   143      67.027  70.440 100.954  1.00  0.00           H  
ATOM   2187  HA  GLU   143      65.517  72.155 102.783  1.00  0.00           H  
ATOM   2188  HB2 GLU   143      68.428  71.321 102.823  1.00  0.00           H  
ATOM   2189  HB3 GLU   143      67.668  72.131 104.232  1.00  0.00           H  
ATOM   2190  HG2 GLU   143      66.850  69.434 103.107  1.00  0.00           H  
ATOM   2191  HG3 GLU   143      67.913  69.543 104.402  1.00  0.00           H  
ATOM   2192  N   GLY   144      67.070  73.425 100.326  1.00  0.00           N  
ATOM   2193  CA  GLY   144      67.399  74.706  99.583  1.00  0.00           C  
ATOM   2194  C   GLY   144      66.367  75.880  99.722  1.00  0.00           C  
ATOM   2195  O   GLY   144      65.158  75.641 100.055  1.00  0.00           O  
ATOM   2196  H   GLY   144      66.787  72.659  99.731  1.00  0.00           H  
ATOM   2197  HA2 GLY   144      68.396  74.994  99.916  1.00  0.00           H  
ATOM   2198  HA3 GLY   144      67.504  74.475  98.523  1.00  0.00           H  
ATOM   2199  N   GLN   145      66.826  77.134  99.484  1.00  0.00           N  
ATOM   2200  CA  GLN   145      66.035  78.316  99.631  1.00  0.00           C  
ATOM   2201  C   GLN   145      66.120  79.251  98.431  1.00  0.00           C  
ATOM   2202  O   GLN   145      67.188  79.391  97.828  1.00  0.00           O  
ATOM   2203  CB  GLN   145      66.336  79.147 100.856  1.00  0.00           C  
ATOM   2204  CG  GLN   145      67.776  79.617 101.126  1.00  0.00           C  
ATOM   2205  CD  GLN   145      68.410  80.520 100.056  1.00  0.00           C  
ATOM   2206  NE2 GLN   145      67.818  81.612  99.812  1.00  0.00           N  
ATOM   2207  OE1 GLN   145      69.401  80.190  99.457  1.00  0.00           O  
ATOM   2208  H   GLN   145      67.735  77.202  99.050  1.00  0.00           H  
ATOM   2209  HA  GLN   145      65.036  77.956  99.877  1.00  0.00           H  
ATOM   2210  HB2 GLN   145      65.683  80.018 100.906  1.00  0.00           H  
ATOM   2211  HB3 GLN   145      66.061  78.505 101.692  1.00  0.00           H  
ATOM   2212  HG2 GLN   145      67.833  80.139 102.082  1.00  0.00           H  
ATOM   2213  HG3 GLN   145      68.311  78.668 101.096  1.00  0.00           H  
ATOM   2214 HE21 GLN   145      68.312  82.227  99.182  1.00  0.00           H  
ATOM   2215 HE22 GLN   145      67.064  81.917 100.410  1.00  0.00           H  
ATOM   2216  N   GLY   146      65.111  80.117  98.266  1.00  0.00           N  
ATOM   2217  CA  GLY   146      65.315  81.364  97.392  1.00  0.00           C  
ATOM   2218  C   GLY   146      64.447  81.450  96.055  1.00  0.00           C  
ATOM   2219  O   GLY   146      64.203  80.486  95.382  1.00  0.00           O  
ATOM   2220  H   GLY   146      64.310  80.134  98.881  1.00  0.00           H  
ATOM   2221  HA2 GLY   146      65.063  82.317  97.857  1.00  0.00           H  
ATOM   2222  HA3 GLY   146      66.359  81.429  97.086  1.00  0.00           H  
ATOM   2223  N   ALA   147      64.174  82.742  95.759  1.00  0.00           N  
ATOM   2224  CA  ALA   147      63.267  83.052  94.675  1.00  0.00           C  
ATOM   2225  C   ALA   147      63.492  82.503  93.306  1.00  0.00           C  
ATOM   2226  O   ALA   147      64.575  82.300  92.768  1.00  0.00           O  
ATOM   2227  CB  ALA   147      63.131  84.546  94.540  1.00  0.00           C  
ATOM   2228  H   ALA   147      64.675  83.450  96.276  1.00  0.00           H  
ATOM   2229  HA  ALA   147      62.337  82.665  95.092  1.00  0.00           H  
ATOM   2230  HB1 ALA   147      64.066  85.008  94.223  1.00  0.00           H  
ATOM   2231  HB2 ALA   147      62.287  84.821  93.907  1.00  0.00           H  
ATOM   2232  HB3 ALA   147      62.887  84.987  95.507  1.00  0.00           H  
ATOM   2233  N   ILE   148      62.473  82.310  92.560  1.00  0.00           N  
ATOM   2234  CA  ILE   148      62.354  81.864  91.186  1.00  0.00           C  
ATOM   2235  C   ILE   148      61.488  82.778  90.332  1.00  0.00           C  
ATOM   2236  O   ILE   148      60.630  83.533  90.764  1.00  0.00           O  
ATOM   2237  CB  ILE   148      62.055  80.344  90.972  1.00  0.00           C  
ATOM   2238  CG1 ILE   148      63.022  79.417  91.778  1.00  0.00           C  
ATOM   2239  CG2 ILE   148      62.053  79.892  89.489  1.00  0.00           C  
ATOM   2240  CD1 ILE   148      62.590  77.982  92.097  1.00  0.00           C  
ATOM   2241  H   ILE   148      61.546  82.535  92.891  1.00  0.00           H  
ATOM   2242  HA  ILE   148      63.320  82.062  90.722  1.00  0.00           H  
ATOM   2243  HB  ILE   148      61.071  80.069  91.353  1.00  0.00           H  
ATOM   2244 HG12 ILE   148      64.024  79.422  91.348  1.00  0.00           H  
ATOM   2245 HG13 ILE   148      63.210  79.789  92.785  1.00  0.00           H  
ATOM   2246 HG21 ILE   148      62.914  80.302  88.962  1.00  0.00           H  
ATOM   2247 HG22 ILE   148      61.916  78.813  89.414  1.00  0.00           H  
ATOM   2248 HG23 ILE   148      61.104  80.291  89.130  1.00  0.00           H  
ATOM   2249 HD11 ILE   148      61.578  77.863  92.483  1.00  0.00           H  
ATOM   2250 HD12 ILE   148      62.763  77.413  91.184  1.00  0.00           H  
ATOM   2251 HD13 ILE   148      63.266  77.559  92.841  1.00  0.00           H  
ATOM   2252  N   LEU   149      61.788  82.764  89.044  1.00  0.00           N  
ATOM   2253  CA  LEU   149      60.808  83.240  87.965  1.00  0.00           C  
ATOM   2254  C   LEU   149      60.853  82.425  86.720  1.00  0.00           C  
ATOM   2255  O   LEU   149      61.773  81.629  86.554  1.00  0.00           O  
ATOM   2256  CB  LEU   149      60.929  84.762  87.790  1.00  0.00           C  
ATOM   2257  CG  LEU   149      62.203  85.183  86.992  1.00  0.00           C  
ATOM   2258  CD1 LEU   149      62.006  86.623  86.573  1.00  0.00           C  
ATOM   2259  CD2 LEU   149      63.491  85.193  87.718  1.00  0.00           C  
ATOM   2260  H   LEU   149      62.721  82.458  88.808  1.00  0.00           H  
ATOM   2261  HA  LEU   149      59.825  83.044  88.393  1.00  0.00           H  
ATOM   2262  HB2 LEU   149      60.024  85.045  87.253  1.00  0.00           H  
ATOM   2263  HB3 LEU   149      60.944  85.318  88.727  1.00  0.00           H  
ATOM   2264  HG  LEU   149      62.208  84.588  86.079  1.00  0.00           H  
ATOM   2265 HD11 LEU   149      61.998  87.288  87.437  1.00  0.00           H  
ATOM   2266 HD12 LEU   149      62.782  86.897  85.858  1.00  0.00           H  
ATOM   2267 HD13 LEU   149      61.013  86.670  86.126  1.00  0.00           H  
ATOM   2268 HD21 LEU   149      63.418  85.917  88.529  1.00  0.00           H  
ATOM   2269 HD22 LEU   149      63.881  84.216  88.002  1.00  0.00           H  
ATOM   2270 HD23 LEU   149      64.212  85.627  87.025  1.00  0.00           H  
ATOM   2271  N   LEU   150      59.877  82.672  85.846  1.00  0.00           N  
ATOM   2272  CA  LEU   150      59.655  82.014  84.557  1.00  0.00           C  
ATOM   2273  C   LEU   150      59.904  83.000  83.380  1.00  0.00           C  
ATOM   2274  O   LEU   150      59.617  84.160  83.455  1.00  0.00           O  
ATOM   2275  CB  LEU   150      58.099  81.650  84.433  1.00  0.00           C  
ATOM   2276  CG  LEU   150      57.473  80.796  85.526  1.00  0.00           C  
ATOM   2277  CD1 LEU   150      55.986  80.633  85.104  1.00  0.00           C  
ATOM   2278  CD2 LEU   150      58.036  79.401  85.669  1.00  0.00           C  
ATOM   2279  H   LEU   150      59.121  83.284  86.118  1.00  0.00           H  
ATOM   2280  HA  LEU   150      60.199  81.075  84.450  1.00  0.00           H  
ATOM   2281  HB2 LEU   150      57.533  82.568  84.272  1.00  0.00           H  
ATOM   2282  HB3 LEU   150      58.098  81.138  83.470  1.00  0.00           H  
ATOM   2283  HG  LEU   150      57.647  81.329  86.461  1.00  0.00           H  
ATOM   2284 HD11 LEU   150      55.429  79.993  85.789  1.00  0.00           H  
ATOM   2285 HD12 LEU   150      55.555  81.634  85.122  1.00  0.00           H  
ATOM   2286 HD13 LEU   150      55.838  80.177  84.125  1.00  0.00           H  
ATOM   2287 HD21 LEU   150      59.058  79.384  86.048  1.00  0.00           H  
ATOM   2288 HD22 LEU   150      57.296  78.728  86.101  1.00  0.00           H  
ATOM   2289 HD23 LEU   150      58.039  78.959  84.673  1.00  0.00           H  
ATOM   2290  N   VAL   151      60.413  82.369  82.325  1.00  0.00           N  
ATOM   2291  CA  VAL   151      60.422  83.008  80.971  1.00  0.00           C  
ATOM   2292  C   VAL   151      58.969  83.291  80.489  1.00  0.00           C  
ATOM   2293  O   VAL   151      58.203  82.350  80.389  1.00  0.00           O  
ATOM   2294  CB  VAL   151      61.063  82.181  79.934  1.00  0.00           C  
ATOM   2295  CG1 VAL   151      61.174  82.940  78.562  1.00  0.00           C  
ATOM   2296  CG2 VAL   151      62.524  81.791  80.321  1.00  0.00           C  
ATOM   2297  H   VAL   151      60.471  81.361  82.313  1.00  0.00           H  
ATOM   2298  HA  VAL   151      60.928  83.971  81.042  1.00  0.00           H  
ATOM   2299  HB  VAL   151      60.515  81.254  79.767  1.00  0.00           H  
ATOM   2300 HG11 VAL   151      61.713  83.857  78.799  1.00  0.00           H  
ATOM   2301 HG12 VAL   151      61.720  82.345  77.829  1.00  0.00           H  
ATOM   2302 HG13 VAL   151      60.124  83.028  78.284  1.00  0.00           H  
ATOM   2303 HG21 VAL   151      63.100  82.611  80.748  1.00  0.00           H  
ATOM   2304 HG22 VAL   151      62.600  80.987  81.053  1.00  0.00           H  
ATOM   2305 HG23 VAL   151      62.969  81.507  79.367  1.00  0.00           H  
ATOM   2306  N   ASN   152      58.634  84.536  80.167  1.00  0.00           N  
ATOM   2307  CA  ASN   152      57.378  85.035  79.643  1.00  0.00           C  
ATOM   2308  C   ASN   152      57.228  84.639  78.147  1.00  0.00           C  
ATOM   2309  O   ASN   152      56.893  85.600  77.474  1.00  0.00           O  
ATOM   2310  CB  ASN   152      57.143  86.485  80.131  1.00  0.00           C  
ATOM   2311  CG  ASN   152      55.729  86.882  80.279  1.00  0.00           C  
ATOM   2312  ND2 ASN   152      55.352  88.011  80.758  1.00  0.00           N  
ATOM   2313  OD1 ASN   152      54.790  86.088  79.995  1.00  0.00           O  
ATOM   2314  H   ASN   152      59.394  85.148  80.427  1.00  0.00           H  
ATOM   2315  HA  ASN   152      56.622  84.425  80.139  1.00  0.00           H  
ATOM   2316  HB2 ASN   152      57.589  86.527  81.125  1.00  0.00           H  
ATOM   2317  HB3 ASN   152      57.628  87.290  79.578  1.00  0.00           H  
ATOM   2318 HD21 ASN   152      54.361  88.206  80.761  1.00  0.00           H  
ATOM   2319 HD22 ASN   152      56.091  88.661  80.985  1.00  0.00           H  
ATOM   2320  N   CYS   153      57.357  83.425  77.675  1.00  0.00           N  
ATOM   2321  CA  CYS   153      57.462  83.155  76.214  1.00  0.00           C  
ATOM   2322  C   CYS   153      56.077  82.651  75.637  1.00  0.00           C  
ATOM   2323  O   CYS   153      56.072  82.173  74.540  1.00  0.00           O  
ATOM   2324  CB  CYS   153      58.557  82.159  75.998  1.00  0.00           C  
ATOM   2325  SG  CYS   153      58.166  80.726  76.864  1.00  0.00           S  
ATOM   2326  H   CYS   153      57.641  82.679  78.293  1.00  0.00           H  
ATOM   2327  HA  CYS   153      57.767  84.089  75.744  1.00  0.00           H  
ATOM   2328  HB2 CYS   153      58.631  81.927  74.935  1.00  0.00           H  
ATOM   2329  HB3 CYS   153      59.434  82.597  76.475  1.00  0.00           H  
ATOM   2330  HG  CYS   153      57.496  80.180  75.845  1.00  0.00           H  
ATOM   2331  N   ASP   154      54.988  82.801  76.351  1.00  0.00           N  
ATOM   2332  CA  ASP   154      53.690  82.617  75.810  1.00  0.00           C  
ATOM   2333  C   ASP   154      53.216  83.922  75.240  1.00  0.00           C  
ATOM   2334  O   ASP   154      53.888  84.921  75.418  1.00  0.00           O  
ATOM   2335  CB  ASP   154      52.807  81.985  76.833  1.00  0.00           C  
ATOM   2336  CG  ASP   154      52.560  82.921  78.052  1.00  0.00           C  
ATOM   2337  OD1 ASP   154      53.160  84.007  78.204  1.00  0.00           O  
ATOM   2338  OD2 ASP   154      51.660  82.595  78.809  1.00  0.00           O1-
ATOM   2339  H   ASP   154      55.017  83.322  77.216  1.00  0.00           H  
ATOM   2340  HA  ASP   154      53.776  81.918  74.979  1.00  0.00           H  
ATOM   2341  HB2 ASP   154      51.886  81.640  76.363  1.00  0.00           H  
ATOM   2342  HB3 ASP   154      53.398  81.155  77.222  1.00  0.00           H  
ATOM   2343  N   ARG   155      52.032  84.024  74.661  1.00  0.00           N  
ATOM   2344  CA  ARG   155      51.458  85.233  74.051  1.00  0.00           C  
ATOM   2345  C   ARG   155      50.004  85.283  74.598  1.00  0.00           C  
ATOM   2346  O   ARG   155      49.132  84.747  73.952  1.00  0.00           O  
ATOM   2347  CB  ARG   155      51.545  85.256  72.492  1.00  0.00           C  
ATOM   2348  CG  ARG   155      51.014  86.432  71.736  1.00  0.00           C  
ATOM   2349  CD  ARG   155      51.186  86.099  70.243  1.00  0.00           C  
ATOM   2350  NE  ARG   155      50.046  85.248  69.824  1.00  0.00           N  
ATOM   2351  CZ  ARG   155      50.134  84.647  68.616  1.00  0.00           C  
ATOM   2352  NH1 ARG   155      51.040  84.878  67.717  1.00  0.00           N1+
ATOM   2353  NH2 ARG   155      49.126  83.899  68.201  1.00  0.00           N  
ATOM   2354  H   ARG   155      51.553  83.144  74.537  1.00  0.00           H  
ATOM   2355  HA  ARG   155      51.931  86.119  74.474  1.00  0.00           H  
ATOM   2356  HB2 ARG   155      52.601  85.181  72.232  1.00  0.00           H  
ATOM   2357  HB3 ARG   155      51.107  84.302  72.200  1.00  0.00           H  
ATOM   2358  HG2 ARG   155      49.955  86.631  71.900  1.00  0.00           H  
ATOM   2359  HG3 ARG   155      51.646  87.277  72.009  1.00  0.00           H  
ATOM   2360  HD2 ARG   155      51.161  87.061  69.729  1.00  0.00           H  
ATOM   2361  HD3 ARG   155      52.206  85.726  70.149  1.00  0.00           H  
ATOM   2362  HE  ARG   155      49.149  85.164  70.281  1.00  0.00           H  
ATOM   2363 HH11 ARG   155      51.502  85.776  67.755  1.00  0.00           H  
ATOM   2364 HH12 ARG   155      51.087  84.335  66.868  1.00  0.00           H  
ATOM   2365 HH21 ARG   155      49.039  83.522  67.268  1.00  0.00           H  
ATOM   2366 HH22 ARG   155      48.577  83.587  68.989  1.00  0.00           H  
ATOM   2367  N   GLU   156      49.840  86.016  75.649  1.00  0.00           N  
ATOM   2368  CA  GLU   156      48.555  86.154  76.314  1.00  0.00           C  
ATOM   2369  C   GLU   156      47.566  86.967  75.505  1.00  0.00           C  
ATOM   2370  O   GLU   156      46.346  86.704  75.555  1.00  0.00           O  
ATOM   2371  CB  GLU   156      48.677  86.852  77.761  1.00  0.00           C  
ATOM   2372  CG  GLU   156      48.135  85.871  78.853  1.00  0.00           C  
ATOM   2373  CD  GLU   156      49.068  84.766  79.116  1.00  0.00           C  
ATOM   2374  OE1 GLU   156      48.727  83.562  78.946  1.00  0.00           O  
ATOM   2375  OE2 GLU   156      50.193  85.102  79.613  1.00  0.00           O1-
ATOM   2376  H   GLU   156      50.601  86.588  75.986  1.00  0.00           H  
ATOM   2377  HA  GLU   156      48.148  85.158  76.490  1.00  0.00           H  
ATOM   2378  HB2 GLU   156      49.736  87.077  77.885  1.00  0.00           H  
ATOM   2379  HB3 GLU   156      48.075  87.760  77.789  1.00  0.00           H  
ATOM   2380  HG2 GLU   156      48.014  86.446  79.772  1.00  0.00           H  
ATOM   2381  HG3 GLU   156      47.103  85.611  78.621  1.00  0.00           H  
ATOM   2382  N   THR   157      47.884  87.985  74.714  1.00  0.00           N  
ATOM   2383  CA  THR   157      47.057  88.922  73.903  1.00  0.00           C  
ATOM   2384  C   THR   157      46.458  88.321  72.617  1.00  0.00           C  
ATOM   2385  O   THR   157      47.195  87.558  71.978  1.00  0.00           O  
ATOM   2386  CB  THR   157      47.851  90.120  73.520  1.00  0.00           C  
ATOM   2387  CG2 THR   157      49.003  89.964  72.559  1.00  0.00           C  
ATOM   2388  OG1 THR   157      46.998  91.052  72.911  1.00  0.00           O  
ATOM   2389  H   THR   157      48.870  88.201  74.766  1.00  0.00           H  
ATOM   2390  HA  THR   157      46.307  89.282  74.608  1.00  0.00           H  
ATOM   2391  HB  THR   157      48.280  90.654  74.368  1.00  0.00           H  
ATOM   2392  HG1 THR   157      47.418  91.914  72.953  1.00  0.00           H  
ATOM   2393 HG21 THR   157      48.826  89.559  71.562  1.00  0.00           H  
ATOM   2394 HG22 THR   157      49.310  90.974  72.286  1.00  0.00           H  
ATOM   2395 HG23 THR   157      49.807  89.422  73.058  1.00  0.00           H  
ATOM   2396  N   PRO   158      45.224  88.735  72.180  1.00  0.00           N  
ATOM   2397  CA  PRO   158      44.920  88.363  70.785  1.00  0.00           C  
ATOM   2398  C   PRO   158      45.542  89.146  69.640  1.00  0.00           C  
ATOM   2399  O   PRO   158      45.337  88.943  68.488  1.00  0.00           O  
ATOM   2400  CB  PRO   158      43.437  88.466  70.701  1.00  0.00           C  
ATOM   2401  CG  PRO   158      42.944  88.492  72.093  1.00  0.00           C  
ATOM   2402  CD  PRO   158      44.025  89.042  72.943  1.00  0.00           C  
ATOM   2403  HA  PRO   158      45.095  87.299  70.627  1.00  0.00           H  
ATOM   2404  HB2 PRO   158      43.088  89.428  70.324  1.00  0.00           H  
ATOM   2405  HB3 PRO   158      43.088  87.569  70.189  1.00  0.00           H  
ATOM   2406  HG2 PRO   158      42.124  89.206  72.178  1.00  0.00           H  
ATOM   2407  HG3 PRO   158      42.643  87.505  72.444  1.00  0.00           H  
ATOM   2408  HD2 PRO   158      44.045  90.117  73.122  1.00  0.00           H  
ATOM   2409  HD3 PRO   158      44.157  88.581  73.923  1.00  0.00           H  
ATOM   2410  N   TRP   159      46.363  90.196  69.910  1.00  0.00           N  
ATOM   2411  CA  TRP   159      46.675  91.318  68.938  1.00  0.00           C  
ATOM   2412  C   TRP   159      48.122  91.486  68.455  1.00  0.00           C  
ATOM   2413  O   TRP   159      48.503  92.563  68.028  1.00  0.00           O  
ATOM   2414  CB  TRP   159      46.069  92.613  69.522  1.00  0.00           C  
ATOM   2415  CG  TRP   159      44.626  92.488  69.995  1.00  0.00           C  
ATOM   2416  CD1 TRP   159      44.241  92.455  71.273  1.00  0.00           C  
ATOM   2417  CD2 TRP   159      43.500  92.155  69.129  1.00  0.00           C  
ATOM   2418  CE2 TRP   159      42.338  91.978  69.961  1.00  0.00           C  
ATOM   2419  CE3 TRP   159      43.331  91.859  67.765  1.00  0.00           C  
ATOM   2420  NE1 TRP   159      42.854  92.327  71.204  1.00  0.00           N  
ATOM   2421  CZ2 TRP   159      41.085  91.514  69.463  1.00  0.00           C  
ATOM   2422  CZ3 TRP   159      41.995  91.508  67.219  1.00  0.00           C  
ATOM   2423  CH2 TRP   159      40.925  91.313  68.094  1.00  0.00           C  
ATOM   2424  H   TRP   159      46.585  90.403  70.874  1.00  0.00           H  
ATOM   2425  HA  TRP   159      46.027  91.108  68.086  1.00  0.00           H  
ATOM   2426  HB2 TRP   159      46.713  93.024  70.299  1.00  0.00           H  
ATOM   2427  HB3 TRP   159      46.019  93.304  68.681  1.00  0.00           H  
ATOM   2428  HD1 TRP   159      44.788  92.618  72.190  1.00  0.00           H  
ATOM   2429  HE1 TRP   159      42.352  92.192  72.070  1.00  0.00           H  
ATOM   2430  HE3 TRP   159      44.191  91.966  67.121  1.00  0.00           H  
ATOM   2431  HZ2 TRP   159      40.241  91.311  70.106  1.00  0.00           H  
ATOM   2432  HZ3 TRP   159      41.911  91.320  66.159  1.00  0.00           H  
ATOM   2433  HH2 TRP   159      39.970  91.038  67.671  1.00  0.00           H  
ATOM   2434  N   LEU   160      49.010  90.453  68.489  1.00  0.00           N  
ATOM   2435  CA  LEU   160      50.433  90.490  68.094  1.00  0.00           C  
ATOM   2436  C   LEU   160      50.988  89.242  67.410  1.00  0.00           C  
ATOM   2437  O   LEU   160      50.357  88.165  67.557  1.00  0.00           O  
ATOM   2438  CB  LEU   160      51.343  90.804  69.257  1.00  0.00           C  
ATOM   2439  CG  LEU   160      51.584  92.262  69.671  1.00  0.00           C  
ATOM   2440  CD1 LEU   160      52.437  92.430  70.864  1.00  0.00           C  
ATOM   2441  CD2 LEU   160      52.366  92.992  68.581  1.00  0.00           C  
ATOM   2442  H   LEU   160      48.684  89.511  68.646  1.00  0.00           H  
ATOM   2443  HA  LEU   160      50.395  91.316  67.385  1.00  0.00           H  
ATOM   2444  HB2 LEU   160      50.989  90.303  70.158  1.00  0.00           H  
ATOM   2445  HB3 LEU   160      52.336  90.362  69.170  1.00  0.00           H  
ATOM   2446  HG  LEU   160      50.656  92.831  69.706  1.00  0.00           H  
ATOM   2447 HD11 LEU   160      52.034  91.887  71.719  1.00  0.00           H  
ATOM   2448 HD12 LEU   160      53.475  92.105  70.799  1.00  0.00           H  
ATOM   2449 HD13 LEU   160      52.539  93.481  71.136  1.00  0.00           H  
ATOM   2450 HD21 LEU   160      52.793  93.971  68.799  1.00  0.00           H  
ATOM   2451 HD22 LEU   160      53.253  92.424  68.298  1.00  0.00           H  
ATOM   2452 HD23 LEU   160      51.655  93.125  67.766  1.00  0.00           H  
ATOM   2453  N   PRO   161      52.063  89.289  66.606  1.00  0.00           N  
ATOM   2454  CA  PRO   161      52.682  88.035  66.106  1.00  0.00           C  
ATOM   2455  C   PRO   161      53.632  87.362  67.143  1.00  0.00           C  
ATOM   2456  O   PRO   161      53.633  86.139  67.221  1.00  0.00           O  
ATOM   2457  CB  PRO   161      53.436  88.501  64.879  1.00  0.00           C  
ATOM   2458  CG  PRO   161      52.912  89.957  64.562  1.00  0.00           C  
ATOM   2459  CD  PRO   161      52.712  90.478  65.987  1.00  0.00           C  
ATOM   2460  HA  PRO   161      51.871  87.353  65.850  1.00  0.00           H  
ATOM   2461  HB2 PRO   161      54.514  88.533  65.040  1.00  0.00           H  
ATOM   2462  HB3 PRO   161      53.316  87.778  64.071  1.00  0.00           H  
ATOM   2463  HG2 PRO   161      53.667  90.508  64.002  1.00  0.00           H  
ATOM   2464  HG3 PRO   161      52.022  89.928  63.934  1.00  0.00           H  
ATOM   2465  HD2 PRO   161      53.651  90.579  66.530  1.00  0.00           H  
ATOM   2466  HD3 PRO   161      52.158  91.416  65.967  1.00  0.00           H  
ATOM   2467  N   LYS   162      54.463  88.102  67.919  1.00  0.00           N  
ATOM   2468  CA  LYS   162      55.484  87.621  68.796  1.00  0.00           C  
ATOM   2469  C   LYS   162      54.804  87.231  70.169  1.00  0.00           C  
ATOM   2470  O   LYS   162      53.644  87.491  70.501  1.00  0.00           O  
ATOM   2471  CB  LYS   162      56.683  88.582  68.900  1.00  0.00           C  
ATOM   2472  CG  LYS   162      57.420  88.612  67.577  1.00  0.00           C  
ATOM   2473  CD  LYS   162      58.579  89.626  67.517  1.00  0.00           C  
ATOM   2474  CE  LYS   162      59.506  89.516  66.300  1.00  0.00           C  
ATOM   2475  NZ  LYS   162      58.892  90.228  65.036  1.00  0.00           N1+
ATOM   2476  H   LYS   162      54.419  89.106  67.816  1.00  0.00           H  
ATOM   2477  HA  LYS   162      55.970  86.713  68.439  1.00  0.00           H  
ATOM   2478  HB2 LYS   162      56.191  89.538  69.078  1.00  0.00           H  
ATOM   2479  HB3 LYS   162      57.426  88.371  69.669  1.00  0.00           H  
ATOM   2480  HG2 LYS   162      57.787  87.607  67.369  1.00  0.00           H  
ATOM   2481  HG3 LYS   162      56.691  88.770  66.783  1.00  0.00           H  
ATOM   2482  HD2 LYS   162      58.297  90.670  67.656  1.00  0.00           H  
ATOM   2483  HD3 LYS   162      59.155  89.487  68.432  1.00  0.00           H  
ATOM   2484  HE2 LYS   162      60.421  90.071  66.506  1.00  0.00           H  
ATOM   2485  HE3 LYS   162      59.836  88.511  66.036  1.00  0.00           H  
ATOM   2486  HZ1 LYS   162      59.019  91.226  65.123  1.00  0.00           H  
ATOM   2487  HZ2 LYS   162      59.345  89.988  64.166  1.00  0.00           H  
ATOM   2488  HZ3 LYS   162      57.922  89.973  64.914  1.00  0.00           H  
ATOM   2489  N   GLU   163      55.697  86.702  71.038  1.00  0.00           N  
ATOM   2490  CA  GLU   163      55.435  86.443  72.489  1.00  0.00           C  
ATOM   2491  C   GLU   163      55.723  87.568  73.449  1.00  0.00           C  
ATOM   2492  O   GLU   163      56.358  88.606  73.239  1.00  0.00           O  
ATOM   2493  CB  GLU   163      56.281  85.235  72.921  1.00  0.00           C  
ATOM   2494  CG  GLU   163      57.740  85.396  73.189  1.00  0.00           C  
ATOM   2495  CD  GLU   163      58.496  86.109  72.111  1.00  0.00           C  
ATOM   2496  OE1 GLU   163      58.491  85.805  70.932  1.00  0.00           O  
ATOM   2497  OE2 GLU   163      59.184  87.131  72.401  1.00  0.00           O1-
ATOM   2498  H   GLU   163      56.619  86.440  70.721  1.00  0.00           H  
ATOM   2499  HA  GLU   163      54.383  86.245  72.695  1.00  0.00           H  
ATOM   2500  HB2 GLU   163      55.873  84.801  73.833  1.00  0.00           H  
ATOM   2501  HB3 GLU   163      56.236  84.435  72.181  1.00  0.00           H  
ATOM   2502  HG2 GLU   163      57.895  85.877  74.155  1.00  0.00           H  
ATOM   2503  HG3 GLU   163      58.154  84.387  73.177  1.00  0.00           H  
ATOM   2504  N   ASP   164      55.257  87.362  74.713  1.00  0.00           N  
ATOM   2505  CA  ASP   164      55.346  88.396  75.804  1.00  0.00           C  
ATOM   2506  C   ASP   164      56.664  88.775  76.389  1.00  0.00           C  
ATOM   2507  O   ASP   164      56.775  89.695  77.226  1.00  0.00           O  
ATOM   2508  CB  ASP   164      54.313  87.883  76.877  1.00  0.00           C  
ATOM   2509  CG  ASP   164      52.814  87.786  76.544  1.00  0.00           C  
ATOM   2510  OD1 ASP   164      52.214  86.901  77.248  1.00  0.00           O  
ATOM   2511  OD2 ASP   164      52.320  88.392  75.534  1.00  0.00           O1-
ATOM   2512  H   ASP   164      54.786  86.506  74.967  1.00  0.00           H  
ATOM   2513  HA  ASP   164      54.963  89.310  75.348  1.00  0.00           H  
ATOM   2514  HB2 ASP   164      54.584  86.869  77.172  1.00  0.00           H  
ATOM   2515  HB3 ASP   164      54.428  88.461  77.795  1.00  0.00           H  
ATOM   2516  N   CYS   165      57.764  88.182  75.885  1.00  0.00           N  
ATOM   2517  CA  CYS   165      59.166  88.715  76.053  1.00  0.00           C  
ATOM   2518  C   CYS   165      59.500  89.873  75.008  1.00  0.00           C  
ATOM   2519  O   CYS   165      60.547  90.395  75.249  1.00  0.00           O  
ATOM   2520  CB  CYS   165      60.132  87.589  75.580  1.00  0.00           C  
ATOM   2521  SG  CYS   165      60.085  86.285  76.909  1.00  0.00           S  
ATOM   2522  H   CYS   165      57.571  87.487  75.177  1.00  0.00           H  
ATOM   2523  HA  CYS   165      59.297  88.951  77.109  1.00  0.00           H  
ATOM   2524  HB2 CYS   165      59.630  87.187  74.700  1.00  0.00           H  
ATOM   2525  HB3 CYS   165      61.137  88.000  75.486  1.00  0.00           H  
ATOM   2526  HG  CYS   165      58.782  85.991  76.869  1.00  0.00           H  
ATOM   2527  N   ARG   166      58.613  90.150  74.045  1.00  0.00           N  
ATOM   2528  CA  ARG   166      58.718  91.207  73.055  1.00  0.00           C  
ATOM   2529  C   ARG   166      57.515  92.031  72.805  1.00  0.00           C  
ATOM   2530  O   ARG   166      57.461  92.800  71.819  1.00  0.00           O  
ATOM   2531  CB  ARG   166      59.268  90.614  71.721  1.00  0.00           C  
ATOM   2532  CG  ARG   166      60.739  90.069  71.916  1.00  0.00           C  
ATOM   2533  CD  ARG   166      61.341  89.511  70.632  1.00  0.00           C  
ATOM   2534  NE  ARG   166      60.654  88.277  70.262  1.00  0.00           N  
ATOM   2535  CZ  ARG   166      60.917  87.536  69.232  1.00  0.00           C  
ATOM   2536  NH1 ARG   166      61.840  87.742  68.357  1.00  0.00           N1+
ATOM   2537  NH2 ARG   166      60.339  86.328  69.132  1.00  0.00           N  
ATOM   2538  H   ARG   166      57.880  89.475  73.883  1.00  0.00           H  
ATOM   2539  HA  ARG   166      59.542  91.855  73.355  1.00  0.00           H  
ATOM   2540  HB2 ARG   166      58.615  89.830  71.334  1.00  0.00           H  
ATOM   2541  HB3 ARG   166      59.178  91.388  70.959  1.00  0.00           H  
ATOM   2542  HG2 ARG   166      61.338  90.868  72.352  1.00  0.00           H  
ATOM   2543  HG3 ARG   166      60.608  89.381  72.751  1.00  0.00           H  
ATOM   2544  HD2 ARG   166      61.377  90.229  69.813  1.00  0.00           H  
ATOM   2545  HD3 ARG   166      62.283  89.082  70.971  1.00  0.00           H  
ATOM   2546  HE  ARG   166      60.107  87.901  71.022  1.00  0.00           H  
ATOM   2547 HH11 ARG   166      62.658  88.322  68.478  1.00  0.00           H  
ATOM   2548 HH12 ARG   166      61.988  87.006  67.682  1.00  0.00           H  
ATOM   2549 HH21 ARG   166      59.703  86.086  69.878  1.00  0.00           H  
ATOM   2550 HH22 ARG   166      60.638  85.691  68.407  1.00  0.00           H  
ATOM   2551  N   ASP   167      56.535  92.016  73.673  1.00  0.00           N  
ATOM   2552  CA  ASP   167      55.473  93.082  73.676  1.00  0.00           C  
ATOM   2553  C   ASP   167      56.082  94.426  74.129  1.00  0.00           C  
ATOM   2554  O   ASP   167      56.859  94.583  75.061  1.00  0.00           O  
ATOM   2555  CB  ASP   167      54.257  92.665  74.546  1.00  0.00           C  
ATOM   2556  CG  ASP   167      54.464  92.131  75.957  1.00  0.00           C  
ATOM   2557  OD1 ASP   167      53.509  91.682  76.582  1.00  0.00           O  
ATOM   2558  OD2 ASP   167      55.618  92.201  76.506  1.00  0.00           O1-
ATOM   2559  H   ASP   167      56.646  91.394  74.461  1.00  0.00           H  
ATOM   2560  HA  ASP   167      54.993  93.208  72.705  1.00  0.00           H  
ATOM   2561  HB2 ASP   167      53.405  93.344  74.545  1.00  0.00           H  
ATOM   2562  HB3 ASP   167      53.682  91.869  74.073  1.00  0.00           H  
ATOM   2563  N   GLU   168      55.779  95.516  73.382  1.00  0.00           N  
ATOM   2564  CA  GLU   168      55.988  96.988  73.765  1.00  0.00           C  
ATOM   2565  C   GLU   168      55.194  97.482  74.978  1.00  0.00           C  
ATOM   2566  O   GLU   168      55.742  98.232  75.803  1.00  0.00           O  
ATOM   2567  CB  GLU   168      55.854  97.845  72.504  1.00  0.00           C  
ATOM   2568  CG  GLU   168      56.390  99.301  72.562  1.00  0.00           C  
ATOM   2569  CD  GLU   168      57.913  99.305  72.942  1.00  0.00           C  
ATOM   2570  OE1 GLU   168      58.363  99.807  74.024  1.00  0.00           O  
ATOM   2571  OE2 GLU   168      58.674  98.519  72.210  1.00  0.00           O1-
ATOM   2572  H   GLU   168      55.219  95.348  72.558  1.00  0.00           H  
ATOM   2573  HA  GLU   168      57.033  97.085  74.060  1.00  0.00           H  
ATOM   2574  HB2 GLU   168      56.298  97.424  71.602  1.00  0.00           H  
ATOM   2575  HB3 GLU   168      54.778  97.926  72.346  1.00  0.00           H  
ATOM   2576  HG2 GLU   168      56.317  99.747  71.570  1.00  0.00           H  
ATOM   2577  HG3 GLU   168      55.864  99.934  73.277  1.00  0.00           H  
ATOM   2578  N   LYS   169      53.938  97.088  75.132  1.00  0.00           N  
ATOM   2579  CA  LYS   169      53.143  97.361  76.332  1.00  0.00           C  
ATOM   2580  C   LYS   169      52.322  96.159  76.896  1.00  0.00           C  
ATOM   2581  O   LYS   169      51.757  95.424  76.104  1.00  0.00           O  
ATOM   2582  CB  LYS   169      52.176  98.567  76.029  1.00  0.00           C  
ATOM   2583  CG  LYS   169      51.407  99.075  77.249  1.00  0.00           C  
ATOM   2584  CD  LYS   169      50.586 100.272  76.813  1.00  0.00           C  
ATOM   2585  CE  LYS   169      49.633 100.636  77.978  1.00  0.00           C  
ATOM   2586  NZ  LYS   169      48.783 101.774  77.533  1.00  0.00           N1+
ATOM   2587  H   LYS   169      53.607  96.402  74.470  1.00  0.00           H  
ATOM   2588  HA  LYS   169      53.758  97.592  77.201  1.00  0.00           H  
ATOM   2589  HB2 LYS   169      52.768  99.392  75.633  1.00  0.00           H  
ATOM   2590  HB3 LYS   169      51.470  98.375  75.221  1.00  0.00           H  
ATOM   2591  HG2 LYS   169      50.820  98.294  77.734  1.00  0.00           H  
ATOM   2592  HG3 LYS   169      52.183  99.366  77.957  1.00  0.00           H  
ATOM   2593  HD2 LYS   169      51.315 100.971  76.403  1.00  0.00           H  
ATOM   2594  HD3 LYS   169      49.952  99.920  76.000  1.00  0.00           H  
ATOM   2595  HE2 LYS   169      49.139  99.716  78.290  1.00  0.00           H  
ATOM   2596  HE3 LYS   169      50.272 100.845  78.837  1.00  0.00           H  
ATOM   2597  HZ1 LYS   169      49.448 102.472  77.231  1.00  0.00           H  
ATOM   2598  HZ2 LYS   169      48.154 101.563  76.771  1.00  0.00           H  
ATOM   2599  HZ3 LYS   169      48.216 102.156  78.277  1.00  0.00           H  
ATOM   2600  N   VAL   170      52.187  96.046  78.201  1.00  0.00           N  
ATOM   2601  CA  VAL   170      51.393  94.991  78.894  1.00  0.00           C  
ATOM   2602  C   VAL   170      49.948  94.971  78.401  1.00  0.00           C  
ATOM   2603  O   VAL   170      49.326  95.986  78.500  1.00  0.00           O  
ATOM   2604  CB  VAL   170      51.456  95.032  80.432  1.00  0.00           C  
ATOM   2605  CG1 VAL   170      50.410  94.103  81.149  1.00  0.00           C  
ATOM   2606  CG2 VAL   170      52.849  94.655  80.935  1.00  0.00           C  
ATOM   2607  H   VAL   170      52.765  96.645  78.772  1.00  0.00           H  
ATOM   2608  HA  VAL   170      51.801  94.027  78.590  1.00  0.00           H  
ATOM   2609  HB  VAL   170      51.372  96.096  80.653  1.00  0.00           H  
ATOM   2610 HG11 VAL   170      49.369  94.308  80.897  1.00  0.00           H  
ATOM   2611 HG12 VAL   170      50.680  93.067  80.944  1.00  0.00           H  
ATOM   2612 HG13 VAL   170      50.474  94.202  82.233  1.00  0.00           H  
ATOM   2613 HG21 VAL   170      53.458  95.544  80.773  1.00  0.00           H  
ATOM   2614 HG22 VAL   170      52.863  94.404  81.995  1.00  0.00           H  
ATOM   2615 HG23 VAL   170      53.251  93.868  80.296  1.00  0.00           H  
ATOM   2616  N   TYR   171      49.525  93.836  77.854  1.00  0.00           N  
ATOM   2617  CA  TYR   171      48.108  93.629  77.425  1.00  0.00           C  
ATOM   2618  C   TYR   171      47.222  93.560  78.672  1.00  0.00           C  
ATOM   2619  O   TYR   171      46.196  94.216  78.655  1.00  0.00           O  
ATOM   2620  CB  TYR   171      48.026  92.323  76.568  1.00  0.00           C  
ATOM   2621  CG  TYR   171      46.603  91.945  76.326  1.00  0.00           C  
ATOM   2622  CD1 TYR   171      46.277  90.704  76.748  1.00  0.00           C  
ATOM   2623  CD2 TYR   171      45.691  92.828  75.799  1.00  0.00           C  
ATOM   2624  CE1 TYR   171      44.993  90.209  76.677  1.00  0.00           C  
ATOM   2625  CE2 TYR   171      44.314  92.429  75.727  1.00  0.00           C  
ATOM   2626  CZ  TYR   171      43.997  91.126  76.232  1.00  0.00           C  
ATOM   2627  OH  TYR   171      42.682  90.810  76.255  1.00  0.00           O  
ATOM   2628  H   TYR   171      50.222  93.108  77.789  1.00  0.00           H  
ATOM   2629  HA  TYR   171      47.758  94.504  76.877  1.00  0.00           H  
ATOM   2630  HB2 TYR   171      48.409  92.502  75.564  1.00  0.00           H  
ATOM   2631  HB3 TYR   171      48.532  91.543  77.137  1.00  0.00           H  
ATOM   2632  HD1 TYR   171      47.073  90.072  77.114  1.00  0.00           H  
ATOM   2633  HD2 TYR   171      45.911  93.851  75.529  1.00  0.00           H  
ATOM   2634  HE1 TYR   171      44.787  89.235  77.095  1.00  0.00           H  
ATOM   2635  HE2 TYR   171      43.560  93.075  75.304  1.00  0.00           H  
ATOM   2636  HH  TYR   171      42.621  89.860  76.381  1.00  0.00           H  
ATOM   2637  N   SER   172      47.611  92.836  79.704  1.00  0.00           N  
ATOM   2638  CA  SER   172      46.612  92.526  80.757  1.00  0.00           C  
ATOM   2639  C   SER   172      47.305  92.137  82.079  1.00  0.00           C  
ATOM   2640  O   SER   172      48.308  91.478  82.177  1.00  0.00           O  
ATOM   2641  CB  SER   172      45.585  91.517  80.294  1.00  0.00           C  
ATOM   2642  OG  SER   172      44.726  91.257  81.359  1.00  0.00           O  
ATOM   2643  H   SER   172      48.435  92.251  79.683  1.00  0.00           H  
ATOM   2644  HA  SER   172      46.088  93.456  80.977  1.00  0.00           H  
ATOM   2645  HB2 SER   172      45.054  91.931  79.437  1.00  0.00           H  
ATOM   2646  HB3 SER   172      45.986  90.567  79.938  1.00  0.00           H  
ATOM   2647  HG  SER   172      43.834  91.372  81.023  1.00  0.00           H  
ATOM   2648  N   LYS   173      46.516  92.343  83.200  1.00  0.00           N  
ATOM   2649  CA  LYS   173      46.824  91.735  84.503  1.00  0.00           C  
ATOM   2650  C   LYS   173      46.686  90.222  84.451  1.00  0.00           C  
ATOM   2651  O   LYS   173      47.122  89.611  85.392  1.00  0.00           O  
ATOM   2652  CB  LYS   173      45.961  92.546  85.538  1.00  0.00           C  
ATOM   2653  CG  LYS   173      44.554  92.069  85.618  1.00  0.00           C  
ATOM   2654  CD  LYS   173      43.616  92.956  86.474  1.00  0.00           C  
ATOM   2655  CE  LYS   173      42.272  92.203  86.559  1.00  0.00           C  
ATOM   2656  NZ  LYS   173      41.355  92.811  87.567  1.00  0.00           N1+
ATOM   2657  H   LYS   173      45.616  92.761  83.013  1.00  0.00           H  
ATOM   2658  HA  LYS   173      47.870  91.956  84.719  1.00  0.00           H  
ATOM   2659  HB2 LYS   173      46.389  92.469  86.538  1.00  0.00           H  
ATOM   2660  HB3 LYS   173      45.911  93.610  85.307  1.00  0.00           H  
ATOM   2661  HG2 LYS   173      44.148  91.928  84.617  1.00  0.00           H  
ATOM   2662  HG3 LYS   173      44.421  91.078  86.051  1.00  0.00           H  
ATOM   2663  HD2 LYS   173      44.102  93.164  87.427  1.00  0.00           H  
ATOM   2664  HD3 LYS   173      43.516  93.909  85.954  1.00  0.00           H  
ATOM   2665  HE2 LYS   173      41.749  92.192  85.603  1.00  0.00           H  
ATOM   2666  HE3 LYS   173      42.391  91.124  86.657  1.00  0.00           H  
ATOM   2667  HZ1 LYS   173      41.619  92.718  88.537  1.00  0.00           H  
ATOM   2668  HZ2 LYS   173      41.147  93.786  87.403  1.00  0.00           H  
ATOM   2669  HZ3 LYS   173      40.436  92.417  87.426  1.00  0.00           H  
ATOM   2670  N   GLU   174      46.195  89.657  83.354  1.00  0.00           N  
ATOM   2671  CA  GLU   174      46.293  88.242  82.983  1.00  0.00           C  
ATOM   2672  C   GLU   174      47.692  87.793  82.666  1.00  0.00           C  
ATOM   2673  O   GLU   174      48.136  86.708  82.980  1.00  0.00           O  
ATOM   2674  CB  GLU   174      45.306  87.899  81.846  1.00  0.00           C  
ATOM   2675  CG  GLU   174      45.133  86.458  81.457  1.00  0.00           C  
ATOM   2676  CD  GLU   174      44.093  85.573  82.150  1.00  0.00           C  
ATOM   2677  OE1 GLU   174      44.426  84.792  83.080  1.00  0.00           O  
ATOM   2678  OE2 GLU   174      42.879  85.865  81.888  1.00  0.00           O1-
ATOM   2679  H   GLU   174      45.725  90.182  82.631  1.00  0.00           H  
ATOM   2680  HA  GLU   174      45.999  87.593  83.808  1.00  0.00           H  
ATOM   2681  HB2 GLU   174      44.321  88.268  82.131  1.00  0.00           H  
ATOM   2682  HB3 GLU   174      45.720  88.475  81.018  1.00  0.00           H  
ATOM   2683  HG2 GLU   174      44.996  86.338  80.382  1.00  0.00           H  
ATOM   2684  HG3 GLU   174      46.106  85.978  81.563  1.00  0.00           H  
ATOM   2685  N   ASP   175      48.443  88.672  82.047  1.00  0.00           N  
ATOM   2686  CA  ASP   175      49.850  88.391  81.764  1.00  0.00           C  
ATOM   2687  C   ASP   175      50.761  88.462  83.049  1.00  0.00           C  
ATOM   2688  O   ASP   175      51.755  87.764  83.183  1.00  0.00           O  
ATOM   2689  CB  ASP   175      50.385  89.498  80.756  1.00  0.00           C  
ATOM   2690  CG  ASP   175      51.837  89.106  80.372  1.00  0.00           C  
ATOM   2691  OD1 ASP   175      52.135  87.950  80.117  1.00  0.00           O  
ATOM   2692  OD2 ASP   175      52.626  90.068  80.365  1.00  0.00           O1-
ATOM   2693  H   ASP   175      48.076  89.613  82.039  1.00  0.00           H  
ATOM   2694  HA  ASP   175      49.971  87.439  81.248  1.00  0.00           H  
ATOM   2695  HB2 ASP   175      49.777  89.609  79.857  1.00  0.00           H  
ATOM   2696  HB3 ASP   175      50.479  90.470  81.239  1.00  0.00           H  
ATOM   2697  N   LEU   176      50.480  89.405  83.935  1.00  0.00           N  
ATOM   2698  CA  LEU   176      51.104  89.614  85.195  1.00  0.00           C  
ATOM   2699  C   LEU   176      50.916  88.292  86.091  1.00  0.00           C  
ATOM   2700  O   LEU   176      51.791  88.103  86.965  1.00  0.00           O  
ATOM   2701  CB  LEU   176      50.493  90.880  85.798  1.00  0.00           C  
ATOM   2702  CG  LEU   176      50.729  92.249  85.139  1.00  0.00           C  
ATOM   2703  CD1 LEU   176      50.180  93.264  86.214  1.00  0.00           C  
ATOM   2704  CD2 LEU   176      52.234  92.321  84.739  1.00  0.00           C  
ATOM   2705  H   LEU   176      49.831  90.093  83.583  1.00  0.00           H  
ATOM   2706  HA  LEU   176      52.194  89.654  85.207  1.00  0.00           H  
ATOM   2707  HB2 LEU   176      49.425  90.693  85.683  1.00  0.00           H  
ATOM   2708  HB3 LEU   176      50.810  91.013  86.832  1.00  0.00           H  
ATOM   2709  HG  LEU   176      50.123  92.169  84.236  1.00  0.00           H  
ATOM   2710 HD11 LEU   176      50.667  93.262  87.189  1.00  0.00           H  
ATOM   2711 HD12 LEU   176      50.254  94.261  85.778  1.00  0.00           H  
ATOM   2712 HD13 LEU   176      49.128  92.990  86.302  1.00  0.00           H  
ATOM   2713 HD21 LEU   176      52.888  92.150  85.593  1.00  0.00           H  
ATOM   2714 HD22 LEU   176      52.359  91.557  83.972  1.00  0.00           H  
ATOM   2715 HD23 LEU   176      52.335  93.315  84.302  1.00  0.00           H  
ATOM   2716  N   LYS   177      49.967  87.316  85.835  1.00  0.00           N  
ATOM   2717  CA  LYS   177      49.929  86.040  86.493  1.00  0.00           C  
ATOM   2718  C   LYS   177      51.280  85.244  86.293  1.00  0.00           C  
ATOM   2719  O   LYS   177      51.668  84.512  87.162  1.00  0.00           O  
ATOM   2720  CB  LYS   177      48.750  85.144  86.120  1.00  0.00           C  
ATOM   2721  CG  LYS   177      47.462  85.791  86.662  1.00  0.00           C  
ATOM   2722  CD  LYS   177      46.186  85.130  86.045  1.00  0.00           C  
ATOM   2723  CE  LYS   177      44.841  85.900  86.353  1.00  0.00           C  
ATOM   2724  NZ  LYS   177      43.739  85.192  85.696  1.00  0.00           N1+
ATOM   2725  H   LYS   177      49.122  87.651  85.396  1.00  0.00           H  
ATOM   2726  HA  LYS   177      49.967  86.162  87.575  1.00  0.00           H  
ATOM   2727  HB2 LYS   177      48.802  85.121  85.032  1.00  0.00           H  
ATOM   2728  HB3 LYS   177      48.907  84.146  86.530  1.00  0.00           H  
ATOM   2729  HG2 LYS   177      47.520  85.757  87.750  1.00  0.00           H  
ATOM   2730  HG3 LYS   177      47.346  86.835  86.369  1.00  0.00           H  
ATOM   2731  HD2 LYS   177      46.329  85.130  84.964  1.00  0.00           H  
ATOM   2732  HD3 LYS   177      45.976  84.139  86.448  1.00  0.00           H  
ATOM   2733  HE2 LYS   177      44.663  85.925  87.429  1.00  0.00           H  
ATOM   2734  HE3 LYS   177      44.914  86.944  86.048  1.00  0.00           H  
ATOM   2735  HZ1 LYS   177      43.474  84.296  86.079  1.00  0.00           H  
ATOM   2736  HZ2 LYS   177      42.932  85.782  85.843  1.00  0.00           H  
ATOM   2737  HZ3 LYS   177      43.895  85.154  84.699  1.00  0.00           H  
ATOM   2738  N   ASP   178      51.930  85.356  85.173  1.00  0.00           N  
ATOM   2739  CA  ASP   178      53.261  84.742  84.968  1.00  0.00           C  
ATOM   2740  C   ASP   178      54.440  85.360  85.657  1.00  0.00           C  
ATOM   2741  O   ASP   178      55.521  84.748  85.748  1.00  0.00           O  
ATOM   2742  CB  ASP   178      53.548  84.634  83.444  1.00  0.00           C  
ATOM   2743  CG  ASP   178      52.470  84.099  82.497  1.00  0.00           C  
ATOM   2744  OD1 ASP   178      52.374  84.463  81.275  1.00  0.00           O  
ATOM   2745  OD2 ASP   178      51.702  83.191  82.868  1.00  0.00           O1-
ATOM   2746  H   ASP   178      51.539  86.038  84.539  1.00  0.00           H  
ATOM   2747  HA  ASP   178      53.221  83.706  85.303  1.00  0.00           H  
ATOM   2748  HB2 ASP   178      53.814  85.626  83.079  1.00  0.00           H  
ATOM   2749  HB3 ASP   178      54.458  84.050  83.309  1.00  0.00           H  
ATOM   2750  N   MET   179      54.335  86.643  86.008  1.00  0.00           N  
ATOM   2751  CA  MET   179      55.441  87.406  86.582  1.00  0.00           C  
ATOM   2752  C   MET   179      55.573  87.128  88.116  1.00  0.00           C  
ATOM   2753  O   MET   179      54.638  87.282  88.837  1.00  0.00           O  
ATOM   2754  CB  MET   179      55.312  88.909  86.366  1.00  0.00           C  
ATOM   2755  CG  MET   179      55.021  89.180  84.907  1.00  0.00           C  
ATOM   2756  SD  MET   179      55.171  90.940  84.563  1.00  0.00           S  
ATOM   2757  CE  MET   179      54.587  90.901  82.816  1.00  0.00           C  
ATOM   2758  H   MET   179      53.415  87.058  86.044  1.00  0.00           H  
ATOM   2759  HA  MET   179      56.440  87.198  86.198  1.00  0.00           H  
ATOM   2760  HB2 MET   179      54.397  89.272  86.834  1.00  0.00           H  
ATOM   2761  HB3 MET   179      56.244  89.357  86.710  1.00  0.00           H  
ATOM   2762  HG2 MET   179      55.729  88.639  84.280  1.00  0.00           H  
ATOM   2763  HG3 MET   179      53.974  88.939  84.719  1.00  0.00           H  
ATOM   2764  HE1 MET   179      55.421  90.364  82.363  1.00  0.00           H  
ATOM   2765  HE2 MET   179      53.657  90.350  82.682  1.00  0.00           H  
ATOM   2766  HE3 MET   179      54.474  91.886  82.364  1.00  0.00           H  
ATOM   2767  N   SER   180      56.810  86.808  88.607  1.00  0.00           N  
ATOM   2768  CA  SER   180      57.063  86.548  90.079  1.00  0.00           C  
ATOM   2769  C   SER   180      57.078  87.902  90.791  1.00  0.00           C  
ATOM   2770  O   SER   180      57.176  88.890  90.090  1.00  0.00           O  
ATOM   2771  CB  SER   180      58.363  85.710  90.107  1.00  0.00           C  
ATOM   2772  OG  SER   180      58.566  85.089  91.408  1.00  0.00           O  
ATOM   2773  H   SER   180      57.590  86.602  87.999  1.00  0.00           H  
ATOM   2774  HA  SER   180      56.293  85.913  90.517  1.00  0.00           H  
ATOM   2775  HB2 SER   180      58.320  84.980  89.298  1.00  0.00           H  
ATOM   2776  HB3 SER   180      59.201  86.333  89.795  1.00  0.00           H  
ATOM   2777  HG  SER   180      59.470  84.775  91.334  1.00  0.00           H  
ATOM   2778  N   GLN   181      56.847  87.984  92.118  1.00  0.00           N  
ATOM   2779  CA  GLN   181      56.551  89.222  92.815  1.00  0.00           C  
ATOM   2780  C   GLN   181      57.708  89.630  93.786  1.00  0.00           C  
ATOM   2781  O   GLN   181      58.562  88.872  94.137  1.00  0.00           O  
ATOM   2782  CB  GLN   181      55.353  89.046  93.631  1.00  0.00           C  
ATOM   2783  CG  GLN   181      54.172  88.992  92.658  1.00  0.00           C  
ATOM   2784  CD  GLN   181      52.811  88.621  93.291  1.00  0.00           C  
ATOM   2785  NE2 GLN   181      51.795  88.363  92.539  1.00  0.00           N  
ATOM   2786  OE1 GLN   181      52.662  88.463  94.487  1.00  0.00           O  
ATOM   2787  H   GLN   181      57.006  87.172  92.698  1.00  0.00           H  
ATOM   2788  HA  GLN   181      56.534  90.051  92.108  1.00  0.00           H  
ATOM   2789  HB2 GLN   181      55.457  88.166  94.265  1.00  0.00           H  
ATOM   2790  HB3 GLN   181      55.178  89.927  94.249  1.00  0.00           H  
ATOM   2791  HG2 GLN   181      54.005  90.024  92.349  1.00  0.00           H  
ATOM   2792  HG3 GLN   181      54.398  88.358  91.800  1.00  0.00           H  
ATOM   2793 HE21 GLN   181      50.896  88.042  92.871  1.00  0.00           H  
ATOM   2794 HE22 GLN   181      51.984  88.517  91.559  1.00  0.00           H  
ATOM   2795  N   MET   182      57.709  90.873  94.184  1.00  0.00           N  
ATOM   2796  CA  MET   182      58.796  91.465  95.071  1.00  0.00           C  
ATOM   2797  C   MET   182      58.137  92.745  95.680  1.00  0.00           C  
ATOM   2798  O   MET   182      57.430  93.387  94.861  1.00  0.00           O  
ATOM   2799  CB  MET   182      59.901  91.885  94.055  1.00  0.00           C  
ATOM   2800  CG  MET   182      61.078  92.587  94.787  1.00  0.00           C  
ATOM   2801  SD  MET   182      62.436  93.033  93.637  1.00  0.00           S  
ATOM   2802  CE  MET   182      61.575  94.240  92.636  1.00  0.00           C  
ATOM   2803  H   MET   182      57.039  91.469  93.720  1.00  0.00           H  
ATOM   2804  HA  MET   182      59.229  90.814  95.830  1.00  0.00           H  
ATOM   2805  HB2 MET   182      60.396  91.016  93.622  1.00  0.00           H  
ATOM   2806  HB3 MET   182      59.554  92.601  93.309  1.00  0.00           H  
ATOM   2807  HG2 MET   182      60.807  93.556  95.207  1.00  0.00           H  
ATOM   2808  HG3 MET   182      61.363  91.803  95.489  1.00  0.00           H  
ATOM   2809  HE1 MET   182      60.790  93.800  92.021  1.00  0.00           H  
ATOM   2810  HE2 MET   182      61.074  94.950  93.294  1.00  0.00           H  
ATOM   2811  HE3 MET   182      62.259  94.730  91.944  1.00  0.00           H  
ATOM   2812  N   ILE   183      58.407  93.079  96.970  1.00  0.00           N  
ATOM   2813  CA  ILE   183      57.838  94.205  97.615  1.00  0.00           C  
ATOM   2814  C   ILE   183      58.905  95.178  98.091  1.00  0.00           C  
ATOM   2815  O   ILE   183      59.868  94.734  98.690  1.00  0.00           O  
ATOM   2816  CB  ILE   183      56.795  93.749  98.658  1.00  0.00           C  
ATOM   2817  CG1 ILE   183      55.721  92.822  98.058  1.00  0.00           C  
ATOM   2818  CG2 ILE   183      56.222  95.032  99.348  1.00  0.00           C  
ATOM   2819  CD1 ILE   183      54.456  92.382  98.925  1.00  0.00           C  
ATOM   2820  H   ILE   183      59.186  92.563  97.354  1.00  0.00           H  
ATOM   2821  HA  ILE   183      57.199  94.742  96.914  1.00  0.00           H  
ATOM   2822  HB  ILE   183      57.306  93.169  99.425  1.00  0.00           H  
ATOM   2823 HG12 ILE   183      55.329  93.261  97.140  1.00  0.00           H  
ATOM   2824 HG13 ILE   183      56.177  91.950  97.590  1.00  0.00           H  
ATOM   2825 HG21 ILE   183      57.089  95.526  99.786  1.00  0.00           H  
ATOM   2826 HG22 ILE   183      55.582  95.580  98.656  1.00  0.00           H  
ATOM   2827 HG23 ILE   183      55.612  94.720 100.196  1.00  0.00           H  
ATOM   2828 HD11 ILE   183      54.928  91.847  99.749  1.00  0.00           H  
ATOM   2829 HD12 ILE   183      54.035  93.348  99.201  1.00  0.00           H  
ATOM   2830 HD13 ILE   183      53.799  91.764  98.313  1.00  0.00           H  
ATOM   2831  N   LEU   184      58.821  96.523  97.892  1.00  0.00           N  
ATOM   2832  CA  LEU   184      59.608  97.579  98.560  1.00  0.00           C  
ATOM   2833  C   LEU   184      58.839  97.969  99.842  1.00  0.00           C  
ATOM   2834  O   LEU   184      57.662  98.357  99.758  1.00  0.00           O  
ATOM   2835  CB  LEU   184      59.610  98.754  97.545  1.00  0.00           C  
ATOM   2836  CG  LEU   184      60.376 100.018  98.105  1.00  0.00           C  
ATOM   2837  CD1 LEU   184      61.851  99.753  98.391  1.00  0.00           C  
ATOM   2838  CD2 LEU   184      60.244 101.060  97.009  1.00  0.00           C  
ATOM   2839  H   LEU   184      58.145  96.994  97.307  1.00  0.00           H  
ATOM   2840  HA  LEU   184      60.571  97.156  98.844  1.00  0.00           H  
ATOM   2841  HB2 LEU   184      60.149  98.493  96.634  1.00  0.00           H  
ATOM   2842  HB3 LEU   184      58.607  99.072  97.261  1.00  0.00           H  
ATOM   2843  HG  LEU   184      59.851 100.439  98.962  1.00  0.00           H  
ATOM   2844 HD11 LEU   184      62.222  99.236  97.506  1.00  0.00           H  
ATOM   2845 HD12 LEU   184      62.517 100.610  98.496  1.00  0.00           H  
ATOM   2846 HD13 LEU   184      62.024  99.072  99.225  1.00  0.00           H  
ATOM   2847 HD21 LEU   184      59.207 101.396  96.991  1.00  0.00           H  
ATOM   2848 HD22 LEU   184      60.901 101.886  97.281  1.00  0.00           H  
ATOM   2849 HD23 LEU   184      60.511 100.739  96.002  1.00  0.00           H  
ATOM   2850  N   ARG   185      59.578  97.796 100.992  1.00  0.00           N  
ATOM   2851  CA  ARG   185      58.950  98.272 102.226  1.00  0.00           C  
ATOM   2852  C   ARG   185      59.860  99.272 103.014  1.00  0.00           C  
ATOM   2853  O   ARG   185      61.132  99.315 102.931  1.00  0.00           O  
ATOM   2854  CB  ARG   185      58.866  97.059 103.124  1.00  0.00           C  
ATOM   2855  CG  ARG   185      57.849  96.057 102.678  1.00  0.00           C  
ATOM   2856  CD  ARG   185      57.708  94.762 103.423  1.00  0.00           C  
ATOM   2857  NE  ARG   185      56.509  93.970 102.982  1.00  0.00           N  
ATOM   2858  CZ  ARG   185      56.320  92.653 102.843  1.00  0.00           C  
ATOM   2859  NH1 ARG   185      57.321  91.805 102.755  1.00  0.00           N1+
ATOM   2860  NH2 ARG   185      55.109  92.140 102.680  1.00  0.00           N  
ATOM   2861  H   ARG   185      60.548  97.515 100.986  1.00  0.00           H  
ATOM   2862  HA  ARG   185      57.960  98.671 102.004  1.00  0.00           H  
ATOM   2863  HB2 ARG   185      59.803  96.502 103.105  1.00  0.00           H  
ATOM   2864  HB3 ARG   185      58.714  97.412 104.145  1.00  0.00           H  
ATOM   2865  HG2 ARG   185      56.865  96.525 102.660  1.00  0.00           H  
ATOM   2866  HG3 ARG   185      58.104  95.701 101.680  1.00  0.00           H  
ATOM   2867  HD2 ARG   185      58.654  94.226 103.501  1.00  0.00           H  
ATOM   2868  HD3 ARG   185      57.629  95.035 104.476  1.00  0.00           H  
ATOM   2869  HE  ARG   185      55.628  94.423 103.182  1.00  0.00           H  
ATOM   2870 HH11 ARG   185      58.293  92.075 102.715  1.00  0.00           H  
ATOM   2871 HH12 ARG   185      57.057  90.841 102.613  1.00  0.00           H  
ATOM   2872 HH21 ARG   185      54.321  92.727 102.444  1.00  0.00           H  
ATOM   2873 HH22 ARG   185      55.099  91.139 102.551  1.00  0.00           H  
ATOM   2874  N   THR   186      59.149 100.160 103.763  1.00  0.00           N  
ATOM   2875  CA  THR   186      59.706 101.273 104.536  1.00  0.00           C  
ATOM   2876  C   THR   186      58.705 101.877 105.523  1.00  0.00           C  
ATOM   2877  O   THR   186      57.489 101.582 105.463  1.00  0.00           O  
ATOM   2878  CB  THR   186      60.165 102.471 103.644  1.00  0.00           C  
ATOM   2879  CG2 THR   186      59.039 103.137 102.738  1.00  0.00           C  
ATOM   2880  OG1 THR   186      60.802 103.565 104.263  1.00  0.00           O  
ATOM   2881  H   THR   186      58.155  99.997 103.841  1.00  0.00           H  
ATOM   2882  HA  THR   186      60.639 101.049 105.054  1.00  0.00           H  
ATOM   2883  HB  THR   186      60.841 101.977 102.946  1.00  0.00           H  
ATOM   2884  HG1 THR   186      61.614 103.205 104.628  1.00  0.00           H  
ATOM   2885 HG21 THR   186      58.455 102.412 102.171  1.00  0.00           H  
ATOM   2886 HG22 THR   186      58.239 103.705 103.213  1.00  0.00           H  
ATOM   2887 HG23 THR   186      59.556 103.874 102.124  1.00  0.00           H  
ATOM   2888  N   LYS   187      59.153 102.617 106.612  1.00  0.00           N  
ATOM   2889  CA  LYS   187      58.397 103.433 107.582  1.00  0.00           C  
ATOM   2890  C   LYS   187      59.250 104.605 108.154  1.00  0.00           C  
ATOM   2891  O   LYS   187      60.409 104.445 108.142  1.00  0.00           O  
ATOM   2892  CB  LYS   187      57.908 102.483 108.713  1.00  0.00           C  
ATOM   2893  CG  LYS   187      56.938 103.184 109.777  1.00  0.00           C  
ATOM   2894  CD  LYS   187      56.364 102.325 110.880  1.00  0.00           C  
ATOM   2895  CE  LYS   187      55.566 103.006 111.972  1.00  0.00           C  
ATOM   2896  NZ  LYS   187      55.270 102.143 113.128  1.00  0.00           N1+
ATOM   2897  H   LYS   187      60.147 102.792 106.650  1.00  0.00           H  
ATOM   2898  HA  LYS   187      57.486 103.766 107.084  1.00  0.00           H  
ATOM   2899  HB2 LYS   187      57.303 101.715 108.232  1.00  0.00           H  
ATOM   2900  HB3 LYS   187      58.808 102.218 109.267  1.00  0.00           H  
ATOM   2901  HG2 LYS   187      57.592 103.938 110.216  1.00  0.00           H  
ATOM   2902  HG3 LYS   187      56.118 103.602 109.193  1.00  0.00           H  
ATOM   2903  HD2 LYS   187      55.795 101.515 110.422  1.00  0.00           H  
ATOM   2904  HD3 LYS   187      57.172 101.782 111.370  1.00  0.00           H  
ATOM   2905  HE2 LYS   187      56.161 103.855 112.309  1.00  0.00           H  
ATOM   2906  HE3 LYS   187      54.706 103.582 111.631  1.00  0.00           H  
ATOM   2907  HZ1 LYS   187      56.079 101.742 113.581  1.00  0.00           H  
ATOM   2908  HZ2 LYS   187      54.806 102.763 113.776  1.00  0.00           H  
ATOM   2909  HZ3 LYS   187      54.796 101.284 112.890  1.00  0.00           H  
ATOM   2910  N   GLY   188      58.698 105.688 108.630  1.00  0.00           N  
ATOM   2911  CA  GLY   188      59.418 106.919 108.936  1.00  0.00           C  
ATOM   2912  C   GLY   188      58.435 107.994 109.257  1.00  0.00           C  
ATOM   2913  O   GLY   188      57.166 107.774 109.187  1.00  0.00           O  
ATOM   2914  H   GLY   188      57.701 105.665 108.789  1.00  0.00           H  
ATOM   2915  HA2 GLY   188      60.038 106.804 109.825  1.00  0.00           H  
ATOM   2916  HA3 GLY   188      60.165 106.985 108.145  1.00  0.00           H  
ATOM   2917  N   PRO   189      58.950 109.278 109.379  1.00  0.00           N  
ATOM   2918  CA  PRO   189      58.056 110.479 109.304  1.00  0.00           C  
ATOM   2919  C   PRO   189      57.348 110.548 107.992  1.00  0.00           C  
ATOM   2920  O   PRO   189      57.614 109.876 106.955  1.00  0.00           O  
ATOM   2921  CB  PRO   189      58.977 111.683 109.625  1.00  0.00           C  
ATOM   2922  CG  PRO   189      60.183 111.119 110.263  1.00  0.00           C  
ATOM   2923  CD  PRO   189      60.342 109.704 109.606  1.00  0.00           C  
ATOM   2924  HA  PRO   189      57.467 110.340 110.211  1.00  0.00           H  
ATOM   2925  HB2 PRO   189      59.286 111.930 108.610  1.00  0.00           H  
ATOM   2926  HB3 PRO   189      58.512 112.549 110.096  1.00  0.00           H  
ATOM   2927  HG2 PRO   189      61.130 111.576 109.976  1.00  0.00           H  
ATOM   2928  HG3 PRO   189      60.051 110.929 111.328  1.00  0.00           H  
ATOM   2929  HD2 PRO   189      60.782 109.822 108.616  1.00  0.00           H  
ATOM   2930  HD3 PRO   189      60.965 109.143 110.303  1.00  0.00           H  
ATOM   2931  N   ASP   190      56.362 111.396 107.992  1.00  0.00           N  
ATOM   2932  CA  ASP   190      55.639 111.847 106.771  1.00  0.00           C  
ATOM   2933  C   ASP   190      56.450 112.602 105.770  1.00  0.00           C  
ATOM   2934  O   ASP   190      55.921 112.921 104.691  1.00  0.00           O  
ATOM   2935  CB  ASP   190      54.281 112.534 107.110  1.00  0.00           C  
ATOM   2936  CG  ASP   190      54.358 113.885 107.810  1.00  0.00           C  
ATOM   2937  OD1 ASP   190      55.430 114.505 107.957  1.00  0.00           O  
ATOM   2938  OD2 ASP   190      53.294 114.418 108.210  1.00  0.00           O1-
ATOM   2939  H   ASP   190      55.838 111.628 108.824  1.00  0.00           H  
ATOM   2940  HA  ASP   190      55.385 110.956 106.197  1.00  0.00           H  
ATOM   2941  HB2 ASP   190      53.622 112.621 106.246  1.00  0.00           H  
ATOM   2942  HB3 ASP   190      53.725 111.909 107.810  1.00  0.00           H  
ATOM   2943  N   ARG   191      57.722 112.912 105.988  1.00  0.00           N  
ATOM   2944  CA  ARG   191      58.748 113.467 105.051  1.00  0.00           C  
ATOM   2945  C   ARG   191      60.066 112.781 105.271  1.00  0.00           C  
ATOM   2946  O   ARG   191      60.371 112.357 106.400  1.00  0.00           O  
ATOM   2947  CB  ARG   191      58.698 114.959 105.210  1.00  0.00           C  
ATOM   2948  CG  ARG   191      59.085 115.666 106.524  1.00  0.00           C  
ATOM   2949  CD  ARG   191      58.726 117.204 106.332  1.00  0.00           C  
ATOM   2950  NE  ARG   191      59.201 118.083 107.417  1.00  0.00           N  
ATOM   2951  CZ  ARG   191      60.096 118.996 107.283  1.00  0.00           C  
ATOM   2952  NH1 ARG   191      60.576 119.443 106.165  1.00  0.00           N1+
ATOM   2953  NH2 ARG   191      60.508 119.743 108.347  1.00  0.00           N  
ATOM   2954  H   ARG   191      57.951 112.718 106.952  1.00  0.00           H  
ATOM   2955  HA  ARG   191      58.394 113.294 104.035  1.00  0.00           H  
ATOM   2956  HB2 ARG   191      59.453 115.381 104.546  1.00  0.00           H  
ATOM   2957  HB3 ARG   191      57.710 115.334 104.943  1.00  0.00           H  
ATOM   2958  HG2 ARG   191      58.418 115.326 107.316  1.00  0.00           H  
ATOM   2959  HG3 ARG   191      60.150 115.494 106.681  1.00  0.00           H  
ATOM   2960  HD2 ARG   191      59.138 117.465 105.358  1.00  0.00           H  
ATOM   2961  HD3 ARG   191      57.658 117.337 106.156  1.00  0.00           H  
ATOM   2962  HE  ARG   191      58.808 117.870 108.323  1.00  0.00           H  
ATOM   2963 HH11 ARG   191      60.121 119.209 105.294  1.00  0.00           H  
ATOM   2964 HH12 ARG   191      61.328 120.114 106.232  1.00  0.00           H  
ATOM   2965 HH21 ARG   191      60.332 119.418 109.287  1.00  0.00           H  
ATOM   2966 HH22 ARG   191      61.265 120.406 108.259  1.00  0.00           H  
ATOM   2967  N   LEU   192      61.006 112.853 104.235  1.00  0.00           N  
ATOM   2968  CA  LEU   192      62.441 112.720 104.549  1.00  0.00           C  
ATOM   2969  C   LEU   192      63.000 114.126 104.684  1.00  0.00           C  
ATOM   2970  O   LEU   192      62.538 115.127 104.099  1.00  0.00           O  
ATOM   2971  CB  LEU   192      63.219 111.984 103.436  1.00  0.00           C  
ATOM   2972  CG  LEU   192      62.796 110.585 103.079  1.00  0.00           C  
ATOM   2973  CD1 LEU   192      63.537 110.062 101.831  1.00  0.00           C  
ATOM   2974  CD2 LEU   192      62.902 109.508 104.175  1.00  0.00           C  
ATOM   2975  H   LEU   192      60.864 113.436 103.422  1.00  0.00           H  
ATOM   2976  HA  LEU   192      62.497 112.099 105.443  1.00  0.00           H  
ATOM   2977  HB2 LEU   192      63.126 112.630 102.563  1.00  0.00           H  
ATOM   2978  HB3 LEU   192      64.281 112.081 103.658  1.00  0.00           H  
ATOM   2979  HG  LEU   192      61.761 110.712 102.765  1.00  0.00           H  
ATOM   2980 HD11 LEU   192      63.089 109.134 101.477  1.00  0.00           H  
ATOM   2981 HD12 LEU   192      63.596 110.866 101.098  1.00  0.00           H  
ATOM   2982 HD13 LEU   192      64.544 109.807 102.163  1.00  0.00           H  
ATOM   2983 HD21 LEU   192      62.505 109.826 105.139  1.00  0.00           H  
ATOM   2984 HD22 LEU   192      62.339 108.617 103.899  1.00  0.00           H  
ATOM   2985 HD23 LEU   192      63.944 109.239 104.347  1.00  0.00           H  
ATOM   2986  N   PRO   193      64.209 114.343 105.336  1.00  0.00           N  
ATOM   2987  CA  PRO   193      65.133 115.506 105.231  1.00  0.00           C  
ATOM   2988  C   PRO   193      65.620 115.760 103.830  1.00  0.00           C  
ATOM   2989  O   PRO   193      65.787 114.800 103.088  1.00  0.00           O  
ATOM   2990  CB  PRO   193      66.204 115.246 106.281  1.00  0.00           C  
ATOM   2991  CG  PRO   193      66.368 113.761 106.342  1.00  0.00           C  
ATOM   2992  CD  PRO   193      64.871 113.364 106.136  1.00  0.00           C  
ATOM   2993  HA  PRO   193      64.687 116.402 105.665  1.00  0.00           H  
ATOM   2994  HB2 PRO   193      67.164 115.698 106.034  1.00  0.00           H  
ATOM   2995  HB3 PRO   193      65.890 115.667 107.236  1.00  0.00           H  
ATOM   2996  HG2 PRO   193      66.888 113.356 105.474  1.00  0.00           H  
ATOM   2997  HG3 PRO   193      66.725 113.352 107.287  1.00  0.00           H  
ATOM   2998  HD2 PRO   193      64.885 112.389 105.649  1.00  0.00           H  
ATOM   2999  HD3 PRO   193      64.344 113.266 107.085  1.00  0.00           H  
ATOM   3000  N   ALA   194      65.995 117.028 103.552  1.00  0.00           N  
ATOM   3001  CA  ALA   194      66.438 117.451 102.190  1.00  0.00           C  
ATOM   3002  C   ALA   194      67.591 116.598 101.599  1.00  0.00           C  
ATOM   3003  O   ALA   194      68.596 116.308 102.270  1.00  0.00           O  
ATOM   3004  CB  ALA   194      66.838 118.888 102.195  1.00  0.00           C  
ATOM   3005  H   ALA   194      65.698 117.764 104.177  1.00  0.00           H  
ATOM   3006  HA  ALA   194      65.571 117.163 101.596  1.00  0.00           H  
ATOM   3007  HB1 ALA   194      67.675 119.157 102.839  1.00  0.00           H  
ATOM   3008  HB2 ALA   194      67.021 119.176 101.160  1.00  0.00           H  
ATOM   3009  HB3 ALA   194      65.997 119.384 102.680  1.00  0.00           H  
ATOM   3010  N   GLY   195      67.586 116.462 100.288  1.00  0.00           N  
ATOM   3011  CA  GLY   195      68.725 115.911  99.517  1.00  0.00           C  
ATOM   3012  C   GLY   195      68.659 114.332  99.488  1.00  0.00           C  
ATOM   3013  O   GLY   195      69.302 113.598  98.730  1.00  0.00           O  
ATOM   3014  H   GLY   195      66.831 116.909  99.787  1.00  0.00           H  
ATOM   3015  HA2 GLY   195      68.657 116.300  98.501  1.00  0.00           H  
ATOM   3016  HA3 GLY   195      69.688 116.140  99.973  1.00  0.00           H  
ATOM   3017  N   TYR   196      67.803 113.683 100.262  1.00  0.00           N  
ATOM   3018  CA  TYR   196      67.569 112.228 100.297  1.00  0.00           C  
ATOM   3019  C   TYR   196      66.497 111.712  99.364  1.00  0.00           C  
ATOM   3020  O   TYR   196      65.358 112.126  99.557  1.00  0.00           O  
ATOM   3021  CB  TYR   196      67.357 111.898 101.836  1.00  0.00           C  
ATOM   3022  CG  TYR   196      68.585 111.915 102.757  1.00  0.00           C  
ATOM   3023  CD1 TYR   196      69.415 110.839 102.702  1.00  0.00           C  
ATOM   3024  CD2 TYR   196      68.804 113.043 103.548  1.00  0.00           C  
ATOM   3025  CE1 TYR   196      70.562 110.770 103.556  1.00  0.00           C  
ATOM   3026  CE2 TYR   196      69.997 113.043 104.357  1.00  0.00           C  
ATOM   3027  CZ  TYR   196      70.867 111.874 104.344  1.00  0.00           C  
ATOM   3028  OH  TYR   196      71.996 111.803 105.079  1.00  0.00           O  
ATOM   3029  H   TYR   196      67.117 114.253 100.735  1.00  0.00           H  
ATOM   3030  HA  TYR   196      68.540 111.777 100.093  1.00  0.00           H  
ATOM   3031  HB2 TYR   196      66.684 112.661 102.228  1.00  0.00           H  
ATOM   3032  HB3 TYR   196      66.895 110.915 101.925  1.00  0.00           H  
ATOM   3033  HD1 TYR   196      69.389 109.939 102.105  1.00  0.00           H  
ATOM   3034  HD2 TYR   196      68.140 113.891 103.475  1.00  0.00           H  
ATOM   3035  HE1 TYR   196      71.252 109.941 103.512  1.00  0.00           H  
ATOM   3036  HE2 TYR   196      70.315 113.926 104.892  1.00  0.00           H  
ATOM   3037  HH  TYR   196      72.766 111.465 104.617  1.00  0.00           H  
ATOM   3038  N   GLU   197      66.711 110.580  98.643  1.00  0.00           N  
ATOM   3039  CA  GLU   197      65.748 109.796  97.894  1.00  0.00           C  
ATOM   3040  C   GLU   197      66.188 108.335  97.961  1.00  0.00           C  
ATOM   3041  O   GLU   197      67.396 107.936  98.051  1.00  0.00           O  
ATOM   3042  CB  GLU   197      65.693 110.221  96.373  1.00  0.00           C  
ATOM   3043  CG  GLU   197      65.378 111.669  96.203  1.00  0.00           C  
ATOM   3044  CD  GLU   197      64.015 112.073  96.655  1.00  0.00           C  
ATOM   3045  OE1 GLU   197      63.090 111.220  96.650  1.00  0.00           O  
ATOM   3046  OE2 GLU   197      63.842 113.321  96.903  1.00  0.00           O1-
ATOM   3047  H   GLU   197      67.640 110.214  98.799  1.00  0.00           H  
ATOM   3048  HA  GLU   197      64.743 109.891  98.305  1.00  0.00           H  
ATOM   3049  HB2 GLU   197      66.636 109.862  95.963  1.00  0.00           H  
ATOM   3050  HB3 GLU   197      64.974 109.543  95.912  1.00  0.00           H  
ATOM   3051  HG2 GLU   197      66.056 112.326  96.747  1.00  0.00           H  
ATOM   3052  HG3 GLU   197      65.474 111.906  95.143  1.00  0.00           H  
ATOM   3053  N   ILE   198      65.178 107.486  97.839  1.00  0.00           N  
ATOM   3054  CA  ILE   198      65.216 106.084  97.479  1.00  0.00           C  
ATOM   3055  C   ILE   198      65.568 105.901  95.978  1.00  0.00           C  
ATOM   3056  O   ILE   198      64.936 106.416  95.052  1.00  0.00           O  
ATOM   3057  CB  ILE   198      63.786 105.461  97.803  1.00  0.00           C  
ATOM   3058  CG1 ILE   198      63.289 105.604  99.228  1.00  0.00           C  
ATOM   3059  CG2 ILE   198      63.943 103.980  97.482  1.00  0.00           C  
ATOM   3060  CD1 ILE   198      62.050 104.843  99.753  1.00  0.00           C  
ATOM   3061  H   ILE   198      64.245 107.872  97.832  1.00  0.00           H  
ATOM   3062  HA  ILE   198      66.009 105.611  98.059  1.00  0.00           H  
ATOM   3063  HB  ILE   198      63.023 105.778  97.093  1.00  0.00           H  
ATOM   3064 HG12 ILE   198      64.091 105.216  99.855  1.00  0.00           H  
ATOM   3065 HG13 ILE   198      63.129 106.649  99.491  1.00  0.00           H  
ATOM   3066 HG21 ILE   198      64.051 103.808  96.411  1.00  0.00           H  
ATOM   3067 HG22 ILE   198      64.844 103.601  97.965  1.00  0.00           H  
ATOM   3068 HG23 ILE   198      63.037 103.411  97.690  1.00  0.00           H  
ATOM   3069 HD11 ILE   198      61.604 105.161 100.696  1.00  0.00           H  
ATOM   3070 HD12 ILE   198      61.269 105.059  99.025  1.00  0.00           H  
ATOM   3071 HD13 ILE   198      62.426 103.820  99.762  1.00  0.00           H  
ATOM   3072  N   VAL   199      66.475 105.028  95.682  1.00  0.00           N  
ATOM   3073  CA  VAL   199      66.790 104.490  94.299  1.00  0.00           C  
ATOM   3074  C   VAL   199      66.837 102.998  94.066  1.00  0.00           C  
ATOM   3075  O   VAL   199      67.669 102.234  94.562  1.00  0.00           O  
ATOM   3076  CB  VAL   199      68.099 105.063  93.888  1.00  0.00           C  
ATOM   3077  CG1 VAL   199      68.513 104.721  92.390  1.00  0.00           C  
ATOM   3078  CG2 VAL   199      68.004 106.568  93.884  1.00  0.00           C  
ATOM   3079  H   VAL   199      67.006 104.570  96.409  1.00  0.00           H  
ATOM   3080  HA  VAL   199      66.069 104.958  93.629  1.00  0.00           H  
ATOM   3081  HB  VAL   199      68.846 104.792  94.634  1.00  0.00           H  
ATOM   3082 HG11 VAL   199      67.711 105.111  91.763  1.00  0.00           H  
ATOM   3083 HG12 VAL   199      69.399 105.309  92.152  1.00  0.00           H  
ATOM   3084 HG13 VAL   199      68.872 103.705  92.228  1.00  0.00           H  
ATOM   3085 HG21 VAL   199      67.140 106.758  93.247  1.00  0.00           H  
ATOM   3086 HG22 VAL   199      67.982 107.020  94.876  1.00  0.00           H  
ATOM   3087 HG23 VAL   199      68.779 107.012  93.259  1.00  0.00           H  
ATOM   3088  N   LEU   200      65.888 102.455  93.337  1.00  0.00           N  
ATOM   3089  CA  LEU   200      66.023 101.063  92.889  1.00  0.00           C  
ATOM   3090  C   LEU   200      67.076 100.891  91.836  1.00  0.00           C  
ATOM   3091  O   LEU   200      67.192 101.791  90.992  1.00  0.00           O  
ATOM   3092  CB  LEU   200      64.694 100.437  92.406  1.00  0.00           C  
ATOM   3093  CG  LEU   200      63.695 100.285  93.538  1.00  0.00           C  
ATOM   3094  CD1 LEU   200      62.334 100.408  92.864  1.00  0.00           C  
ATOM   3095  CD2 LEU   200      63.730  98.946  94.237  1.00  0.00           C  
ATOM   3096  H   LEU   200      65.296 103.089  92.819  1.00  0.00           H  
ATOM   3097  HA  LEU   200      66.367 100.416  93.696  1.00  0.00           H  
ATOM   3098  HB2 LEU   200      64.267 101.028  91.596  1.00  0.00           H  
ATOM   3099  HB3 LEU   200      64.864  99.487  91.899  1.00  0.00           H  
ATOM   3100  HG  LEU   200      63.787 101.147  94.198  1.00  0.00           H  
ATOM   3101 HD11 LEU   200      62.380 101.293  92.228  1.00  0.00           H  
ATOM   3102 HD12 LEU   200      62.190  99.501  92.278  1.00  0.00           H  
ATOM   3103 HD13 LEU   200      61.497 100.384  93.562  1.00  0.00           H  
ATOM   3104 HD21 LEU   200      64.693  98.797  94.726  1.00  0.00           H  
ATOM   3105 HD22 LEU   200      62.958  98.844  94.999  1.00  0.00           H  
ATOM   3106 HD23 LEU   200      63.546  98.157  93.507  1.00  0.00           H  
ATOM   3107  N   TYR   201      67.819  99.768  91.747  1.00  0.00           N  
ATOM   3108  CA  TYR   201      68.740  99.570  90.673  1.00  0.00           C  
ATOM   3109  C   TYR   201      69.003  98.013  90.374  1.00  0.00           C  
ATOM   3110  O   TYR   201      68.702  97.142  91.224  1.00  0.00           O  
ATOM   3111  CB  TYR   201      70.035 100.350  90.981  1.00  0.00           C  
ATOM   3112  CG  TYR   201      70.962  99.841  92.115  1.00  0.00           C  
ATOM   3113  CD1 TYR   201      72.208  99.223  91.715  1.00  0.00           C  
ATOM   3114  CD2 TYR   201      70.652 100.116  93.418  1.00  0.00           C  
ATOM   3115  CE1 TYR   201      73.110  98.744  92.711  1.00  0.00           C  
ATOM   3116  CE2 TYR   201      71.619  99.753  94.361  1.00  0.00           C  
ATOM   3117  CZ  TYR   201      72.895  99.145  94.039  1.00  0.00           C  
ATOM   3118  OH  TYR   201      73.767  98.841  95.027  1.00  0.00           O  
ATOM   3119  H   TYR   201      67.838  99.143  92.541  1.00  0.00           H  
ATOM   3120  HA  TYR   201      68.383  99.996  89.736  1.00  0.00           H  
ATOM   3121  HB2 TYR   201      70.638 100.454  90.079  1.00  0.00           H  
ATOM   3122  HB3 TYR   201      69.820 101.400  91.175  1.00  0.00           H  
ATOM   3123  HD1 TYR   201      72.321  98.895  90.692  1.00  0.00           H  
ATOM   3124  HD2 TYR   201      69.737 100.595  93.735  1.00  0.00           H  
ATOM   3125  HE1 TYR   201      73.935  98.073  92.519  1.00  0.00           H  
ATOM   3126  HE2 TYR   201      71.458  99.793  95.428  1.00  0.00           H  
ATOM   3127  HH  TYR   201      73.742  99.443  95.774  1.00  0.00           H  
ATOM   3128  N   ILE   202      69.636  97.751  89.208  1.00  0.00           N  
ATOM   3129  CA  ILE   202      69.970  96.408  88.778  1.00  0.00           C  
ATOM   3130  C   ILE   202      71.309  96.434  87.914  1.00  0.00           C  
ATOM   3131  O   ILE   202      71.545  97.246  86.992  1.00  0.00           O  
ATOM   3132  CB  ILE   202      68.799  95.872  87.903  1.00  0.00           C  
ATOM   3133  CG1 ILE   202      69.137  94.454  87.317  1.00  0.00           C  
ATOM   3134  CG2 ILE   202      68.538  96.836  86.733  1.00  0.00           C  
ATOM   3135  CD1 ILE   202      68.000  93.561  86.858  1.00  0.00           C  
ATOM   3136  H   ILE   202      69.823  98.565  88.640  1.00  0.00           H  
ATOM   3137  HA  ILE   202      70.113  95.796  89.668  1.00  0.00           H  
ATOM   3138  HB  ILE   202      67.897  95.701  88.491  1.00  0.00           H  
ATOM   3139 HG12 ILE   202      69.673  94.671  86.393  1.00  0.00           H  
ATOM   3140 HG13 ILE   202      69.777  93.920  88.019  1.00  0.00           H  
ATOM   3141 HG21 ILE   202      68.126  97.729  87.205  1.00  0.00           H  
ATOM   3142 HG22 ILE   202      69.373  96.952  86.042  1.00  0.00           H  
ATOM   3143 HG23 ILE   202      67.670  96.525  86.153  1.00  0.00           H  
ATOM   3144 HD11 ILE   202      68.281  92.773  86.159  1.00  0.00           H  
ATOM   3145 HD12 ILE   202      67.379  93.300  87.715  1.00  0.00           H  
ATOM   3146 HD13 ILE   202      67.412  94.246  86.247  1.00  0.00           H  
ATOM   3147  N   SER   203      72.196  95.447  88.091  1.00  0.00           N  
ATOM   3148  CA  SER   203      73.463  95.308  87.320  1.00  0.00           C  
ATOM   3149  C   SER   203      73.275  95.139  85.794  1.00  0.00           C  
ATOM   3150  O   SER   203      72.292  94.618  85.307  1.00  0.00           O  
ATOM   3151  CB  SER   203      74.277  94.182  87.966  1.00  0.00           C  
ATOM   3152  OG  SER   203      75.548  93.951  87.290  1.00  0.00           O  
ATOM   3153  H   SER   203      71.968  94.661  88.683  1.00  0.00           H  
ATOM   3154  HA  SER   203      74.100  96.193  87.298  1.00  0.00           H  
ATOM   3155  HB2 SER   203      74.498  94.418  89.007  1.00  0.00           H  
ATOM   3156  HB3 SER   203      73.793  93.225  88.163  1.00  0.00           H  
ATOM   3157  HG  SER   203      75.939  93.123  87.577  1.00  0.00           H  
ATOM   3158  N   MET   204      74.240  95.739  85.158  1.00  0.00           N  
ATOM   3159  CA  MET   204      74.209  95.848  83.692  1.00  0.00           C  
ATOM   3160  C   MET   204      74.169  94.365  83.056  1.00  0.00           C  
ATOM   3161  O   MET   204      73.406  94.237  82.090  1.00  0.00           O  
ATOM   3162  CB  MET   204      75.465  96.586  83.258  1.00  0.00           C  
ATOM   3163  CG  MET   204      75.574  96.671  81.676  1.00  0.00           C  
ATOM   3164  SD  MET   204      76.895  97.769  81.009  1.00  0.00           S  
ATOM   3165  CE  MET   204      76.127  99.282  81.387  1.00  0.00           C  
ATOM   3166  H   MET   204      75.003  96.204  85.628  1.00  0.00           H  
ATOM   3167  HA  MET   204      73.306  96.352  83.349  1.00  0.00           H  
ATOM   3168  HB2 MET   204      75.418  97.531  83.799  1.00  0.00           H  
ATOM   3169  HB3 MET   204      76.320  96.010  83.612  1.00  0.00           H  
ATOM   3170  HG2 MET   204      75.709  95.660  81.291  1.00  0.00           H  
ATOM   3171  HG3 MET   204      74.615  96.988  81.266  1.00  0.00           H  
ATOM   3172  HE1 MET   204      75.769  99.505  82.392  1.00  0.00           H  
ATOM   3173  HE2 MET   204      76.766 100.150  81.225  1.00  0.00           H  
ATOM   3174  HE3 MET   204      75.265  99.353  80.724  1.00  0.00           H  
ATOM   3175  N   SER   205      74.838  93.417  83.703  1.00  0.00           N  
ATOM   3176  CA  SER   205      74.907  91.977  83.409  1.00  0.00           C  
ATOM   3177  C   SER   205      73.558  91.163  83.393  1.00  0.00           C  
ATOM   3178  O   SER   205      73.361  90.280  82.622  1.00  0.00           O  
ATOM   3179  CB  SER   205      75.904  91.161  84.244  1.00  0.00           C  
ATOM   3180  OG  SER   205      75.599  91.486  85.653  1.00  0.00           O  
ATOM   3181  H   SER   205      75.426  93.684  84.479  1.00  0.00           H  
ATOM   3182  HA  SER   205      75.181  91.897  82.357  1.00  0.00           H  
ATOM   3183  HB2 SER   205      75.738  90.095  84.089  1.00  0.00           H  
ATOM   3184  HB3 SER   205      76.954  91.395  84.067  1.00  0.00           H  
ATOM   3185  HG  SER   205      74.722  91.098  85.711  1.00  0.00           H  
ATOM   3186  N   ASP   206      72.645  91.770  84.149  1.00  0.00           N  
ATOM   3187  CA  ASP   206      71.305  91.332  84.447  1.00  0.00           C  
ATOM   3188  C   ASP   206      70.276  92.246  83.763  1.00  0.00           C  
ATOM   3189  O   ASP   206      69.136  91.792  83.480  1.00  0.00           O  
ATOM   3190  CB  ASP   206      71.186  91.311  85.990  1.00  0.00           C  
ATOM   3191  CG  ASP   206      72.224  90.560  86.810  1.00  0.00           C  
ATOM   3192  OD1 ASP   206      71.975  90.418  88.011  1.00  0.00           O  
ATOM   3193  OD2 ASP   206      73.314  90.054  86.308  1.00  0.00           O1-
ATOM   3194  H   ASP   206      72.902  92.567  84.713  1.00  0.00           H  
ATOM   3195  HA  ASP   206      71.163  90.306  84.105  1.00  0.00           H  
ATOM   3196  HB2 ASP   206      71.238  92.354  86.304  1.00  0.00           H  
ATOM   3197  HB3 ASP   206      70.200  90.872  86.138  1.00  0.00           H  
ATOM   3198  N   SER   207      70.558  93.545  83.534  1.00  0.00           N  
ATOM   3199  CA  SER   207      69.570  94.471  82.822  1.00  0.00           C  
ATOM   3200  C   SER   207      68.986  93.930  81.463  1.00  0.00           C  
ATOM   3201  O   SER   207      67.836  94.154  81.047  1.00  0.00           O  
ATOM   3202  CB  SER   207      70.096  95.952  82.771  1.00  0.00           C  
ATOM   3203  OG  SER   207      71.052  96.039  81.770  1.00  0.00           O  
ATOM   3204  H   SER   207      71.430  93.902  83.898  1.00  0.00           H  
ATOM   3205  HA  SER   207      68.750  94.528  83.538  1.00  0.00           H  
ATOM   3206  HB2 SER   207      69.215  96.584  82.659  1.00  0.00           H  
ATOM   3207  HB3 SER   207      70.463  96.163  83.775  1.00  0.00           H  
ATOM   3208  HG  SER   207      71.889  95.628  82.000  1.00  0.00           H  
ATOM   3209  N   ASP   208      69.717  93.102  80.677  1.00  0.00           N  
ATOM   3210  CA  ASP   208      69.169  92.597  79.394  1.00  0.00           C  
ATOM   3211  C   ASP   208      68.230  91.325  79.635  1.00  0.00           C  
ATOM   3212  O   ASP   208      67.406  90.886  78.762  1.00  0.00           O  
ATOM   3213  CB  ASP   208      70.249  92.343  78.263  1.00  0.00           C  
ATOM   3214  CG  ASP   208      71.221  91.363  78.800  1.00  0.00           C  
ATOM   3215  OD1 ASP   208      71.297  90.215  78.330  1.00  0.00           O  
ATOM   3216  OD2 ASP   208      71.995  91.743  79.648  1.00  0.00           O1-
ATOM   3217  H   ASP   208      70.688  92.870  80.833  1.00  0.00           H  
ATOM   3218  HA  ASP   208      68.575  93.430  79.018  1.00  0.00           H  
ATOM   3219  HB2 ASP   208      69.831  92.034  77.304  1.00  0.00           H  
ATOM   3220  HB3 ASP   208      70.867  93.209  78.029  1.00  0.00           H  
ATOM   3221  N   LYS   209      68.363  90.717  80.824  1.00  0.00           N  
ATOM   3222  CA  LYS   209      67.768  89.452  81.254  1.00  0.00           C  
ATOM   3223  C   LYS   209      66.339  89.466  81.917  1.00  0.00           C  
ATOM   3224  O   LYS   209      65.737  88.463  82.165  1.00  0.00           O  
ATOM   3225  CB  LYS   209      68.656  88.669  82.322  1.00  0.00           C  
ATOM   3226  CG  LYS   209      70.118  88.783  81.825  1.00  0.00           C  
ATOM   3227  CD  LYS   209      70.385  87.826  80.668  1.00  0.00           C  
ATOM   3228  CE  LYS   209      71.912  87.591  80.521  1.00  0.00           C  
ATOM   3229  NZ  LYS   209      72.707  88.755  80.339  1.00  0.00           N1+
ATOM   3230  H   LYS   209      68.918  91.126  81.562  1.00  0.00           H  
ATOM   3231  HA  LYS   209      67.571  88.881  80.347  1.00  0.00           H  
ATOM   3232  HB2 LYS   209      68.632  89.210  83.268  1.00  0.00           H  
ATOM   3233  HB3 LYS   209      68.373  87.620  82.411  1.00  0.00           H  
ATOM   3234  HG2 LYS   209      70.723  89.686  81.743  1.00  0.00           H  
ATOM   3235  HG3 LYS   209      70.684  88.301  82.622  1.00  0.00           H  
ATOM   3236  HD2 LYS   209      69.991  86.833  80.880  1.00  0.00           H  
ATOM   3237  HD3 LYS   209      69.936  88.315  79.804  1.00  0.00           H  
ATOM   3238  HE2 LYS   209      72.319  86.984  81.329  1.00  0.00           H  
ATOM   3239  HE3 LYS   209      71.893  87.146  79.526  1.00  0.00           H  
ATOM   3240  HZ1 LYS   209      72.490  89.310  79.524  1.00  0.00           H  
ATOM   3241  HZ2 LYS   209      72.652  89.339  81.161  1.00  0.00           H  
ATOM   3242  HZ3 LYS   209      73.663  88.483  80.160  1.00  0.00           H  
ATOM   3243  N   VAL   210      65.772  90.595  82.315  1.00  0.00           N  
ATOM   3244  CA  VAL   210      64.521  90.681  82.977  1.00  0.00           C  
ATOM   3245  C   VAL   210      63.788  91.997  82.469  1.00  0.00           C  
ATOM   3246  O   VAL   210      64.446  92.874  81.855  1.00  0.00           O  
ATOM   3247  CB  VAL   210      64.653  90.701  84.531  1.00  0.00           C  
ATOM   3248  CG1 VAL   210      65.063  89.349  85.163  1.00  0.00           C  
ATOM   3249  CG2 VAL   210      65.498  91.891  85.066  1.00  0.00           C  
ATOM   3250  H   VAL   210      66.328  91.420  82.138  1.00  0.00           H  
ATOM   3251  HA  VAL   210      63.877  89.840  82.721  1.00  0.00           H  
ATOM   3252  HB  VAL   210      63.623  90.838  84.862  1.00  0.00           H  
ATOM   3253 HG11 VAL   210      66.039  89.106  84.743  1.00  0.00           H  
ATOM   3254 HG12 VAL   210      65.206  89.469  86.237  1.00  0.00           H  
ATOM   3255 HG13 VAL   210      64.418  88.512  84.897  1.00  0.00           H  
ATOM   3256 HG21 VAL   210      65.320  91.778  86.136  1.00  0.00           H  
ATOM   3257 HG22 VAL   210      66.509  91.742  84.687  1.00  0.00           H  
ATOM   3258 HG23 VAL   210      65.104  92.850  84.730  1.00  0.00           H  
ATOM   3259  N   GLY   211      62.453  92.135  82.734  1.00  0.00           N  
ATOM   3260  CA  GLY   211      61.710  93.404  82.871  1.00  0.00           C  
ATOM   3261  C   GLY   211      60.953  93.468  84.217  1.00  0.00           C  
ATOM   3262  O   GLY   211      60.455  92.455  84.641  1.00  0.00           O  
ATOM   3263  H   GLY   211      61.998  91.310  83.097  1.00  0.00           H  
ATOM   3264  HA2 GLY   211      62.334  94.289  82.751  1.00  0.00           H  
ATOM   3265  HA3 GLY   211      61.056  93.466  82.001  1.00  0.00           H  
ATOM   3266  N   VAL   212      61.020  94.670  84.828  1.00  0.00           N  
ATOM   3267  CA  VAL   212      60.332  94.974  86.129  1.00  0.00           C  
ATOM   3268  C   VAL   212      59.230  96.053  85.921  1.00  0.00           C  
ATOM   3269  O   VAL   212      59.504  96.972  85.123  1.00  0.00           O  
ATOM   3270  CB  VAL   212      61.399  95.388  87.212  1.00  0.00           C  
ATOM   3271  CG1 VAL   212      60.711  95.698  88.575  1.00  0.00           C  
ATOM   3272  CG2 VAL   212      62.563  94.473  87.380  1.00  0.00           C  
ATOM   3273  H   VAL   212      61.645  95.370  84.453  1.00  0.00           H  
ATOM   3274  HA  VAL   212      59.905  94.072  86.568  1.00  0.00           H  
ATOM   3275  HB  VAL   212      61.777  96.347  86.858  1.00  0.00           H  
ATOM   3276 HG11 VAL   212      61.491  96.079  89.235  1.00  0.00           H  
ATOM   3277 HG12 VAL   212      59.981  96.505  88.513  1.00  0.00           H  
ATOM   3278 HG13 VAL   212      60.227  94.851  89.062  1.00  0.00           H  
ATOM   3279 HG21 VAL   212      63.320  94.798  88.093  1.00  0.00           H  
ATOM   3280 HG22 VAL   212      62.236  93.544  87.846  1.00  0.00           H  
ATOM   3281 HG23 VAL   212      63.020  94.245  86.417  1.00  0.00           H  
ATOM   3282  N   PHE   213      58.110  95.956  86.671  1.00  0.00           N  
ATOM   3283  CA  PHE   213      56.914  96.694  86.360  1.00  0.00           C  
ATOM   3284  C   PHE   213      55.983  96.935  87.563  1.00  0.00           C  
ATOM   3285  O   PHE   213      56.035  96.184  88.567  1.00  0.00           O  
ATOM   3286  CB  PHE   213      55.977  95.954  85.323  1.00  0.00           C  
ATOM   3287  CG  PHE   213      56.576  95.859  83.949  1.00  0.00           C  
ATOM   3288  CD1 PHE   213      56.245  96.879  83.054  1.00  0.00           C  
ATOM   3289  CD2 PHE   213      57.483  94.841  83.591  1.00  0.00           C  
ATOM   3290  CE1 PHE   213      56.721  96.854  81.741  1.00  0.00           C  
ATOM   3291  CE2 PHE   213      58.025  94.921  82.285  1.00  0.00           C  
ATOM   3292  CZ  PHE   213      57.655  95.903  81.411  1.00  0.00           C  
ATOM   3293  H   PHE   213      57.946  95.144  87.249  1.00  0.00           H  
ATOM   3294  HA  PHE   213      57.273  97.637  85.948  1.00  0.00           H  
ATOM   3295  HB2 PHE   213      55.760  94.950  85.690  1.00  0.00           H  
ATOM   3296  HB3 PHE   213      55.038  96.481  85.154  1.00  0.00           H  
ATOM   3297  HD1 PHE   213      55.492  97.629  83.248  1.00  0.00           H  
ATOM   3298  HD2 PHE   213      57.690  94.118  84.366  1.00  0.00           H  
ATOM   3299  HE1 PHE   213      56.467  97.603  81.006  1.00  0.00           H  
ATOM   3300  HE2 PHE   213      58.693  94.114  82.022  1.00  0.00           H  
ATOM   3301  HZ  PHE   213      58.087  95.937  80.421  1.00  0.00           H  
ATOM   3302  N   TYR   214      55.173  98.058  87.520  1.00  0.00           N  
ATOM   3303  CA  TYR   214      54.293  98.460  88.541  1.00  0.00           C  
ATOM   3304  C   TYR   214      52.914  98.687  87.948  1.00  0.00           C  
ATOM   3305  O   TYR   214      52.843  99.235  86.793  1.00  0.00           O  
ATOM   3306  CB  TYR   214      54.829  99.772  89.228  1.00  0.00           C  
ATOM   3307  CG  TYR   214      53.831 100.512  90.096  1.00  0.00           C  
ATOM   3308  CD1 TYR   214      53.230 101.774  89.671  1.00  0.00           C  
ATOM   3309  CD2 TYR   214      53.668 100.235  91.487  1.00  0.00           C  
ATOM   3310  CE1 TYR   214      52.492 102.615  90.519  1.00  0.00           C  
ATOM   3311  CE2 TYR   214      52.918 101.014  92.336  1.00  0.00           C  
ATOM   3312  CZ  TYR   214      52.354 102.255  91.905  1.00  0.00           C  
ATOM   3313  OH  TYR   214      51.777 103.121  92.784  1.00  0.00           O  
ATOM   3314  H   TYR   214      55.193  98.674  86.720  1.00  0.00           H  
ATOM   3315  HA  TYR   214      54.265  97.757  89.373  1.00  0.00           H  
ATOM   3316  HB2 TYR   214      55.765  99.550  89.741  1.00  0.00           H  
ATOM   3317  HB3 TYR   214      55.067 100.461  88.418  1.00  0.00           H  
ATOM   3318  HD1 TYR   214      53.422 102.215  88.704  1.00  0.00           H  
ATOM   3319  HD2 TYR   214      54.291  99.450  91.890  1.00  0.00           H  
ATOM   3320  HE1 TYR   214      52.207 103.621  90.250  1.00  0.00           H  
ATOM   3321  HE2 TYR   214      52.899 100.794  93.394  1.00  0.00           H  
ATOM   3322  HH  TYR   214      51.550 102.644  93.585  1.00  0.00           H  
ATOM   3323  N   VAL   215      51.875  98.314  88.598  1.00  0.00           N  
ATOM   3324  CA  VAL   215      50.446  98.563  88.273  1.00  0.00           C  
ATOM   3325  C   VAL   215      50.114  99.837  89.124  1.00  0.00           C  
ATOM   3326  O   VAL   215      50.349  99.925  90.326  1.00  0.00           O  
ATOM   3327  CB  VAL   215      49.540  97.387  88.607  1.00  0.00           C  
ATOM   3328  CG1 VAL   215      48.085  97.749  88.376  1.00  0.00           C  
ATOM   3329  CG2 VAL   215      49.882  96.284  87.558  1.00  0.00           C  
ATOM   3330  H   VAL   215      52.007  97.872  89.496  1.00  0.00           H  
ATOM   3331  HA  VAL   215      50.299  98.906  87.249  1.00  0.00           H  
ATOM   3332  HB  VAL   215      49.681  96.945  89.594  1.00  0.00           H  
ATOM   3333 HG11 VAL   215      47.565  96.856  88.725  1.00  0.00           H  
ATOM   3334 HG12 VAL   215      47.971  98.510  89.148  1.00  0.00           H  
ATOM   3335 HG13 VAL   215      47.838  98.015  87.349  1.00  0.00           H  
ATOM   3336 HG21 VAL   215      50.941  96.030  87.606  1.00  0.00           H  
ATOM   3337 HG22 VAL   215      49.214  95.451  87.777  1.00  0.00           H  
ATOM   3338 HG23 VAL   215      49.603  96.673  86.578  1.00  0.00           H  
ATOM   3339  N   GLU   216      49.449 100.777  88.556  1.00  0.00           N  
ATOM   3340  CA  GLU   216      48.994 101.986  89.280  1.00  0.00           C  
ATOM   3341  C   GLU   216      47.999 101.601  90.440  1.00  0.00           C  
ATOM   3342  O   GLU   216      47.288 100.617  90.286  1.00  0.00           O  
ATOM   3343  CB  GLU   216      48.360 102.979  88.341  1.00  0.00           C  
ATOM   3344  CG  GLU   216      49.488 103.644  87.490  1.00  0.00           C  
ATOM   3345  CD  GLU   216      49.032 104.887  86.694  1.00  0.00           C  
ATOM   3346  OE1 GLU   216      49.646 105.948  86.747  1.00  0.00           O  
ATOM   3347  OE2 GLU   216      48.049 104.785  85.870  1.00  0.00           O1-
ATOM   3348  H   GLU   216      49.273 100.758  87.562  1.00  0.00           H  
ATOM   3349  HA  GLU   216      49.888 102.351  89.786  1.00  0.00           H  
ATOM   3350  HB2 GLU   216      47.684 102.473  87.652  1.00  0.00           H  
ATOM   3351  HB3 GLU   216      47.871 103.745  88.943  1.00  0.00           H  
ATOM   3352  HG2 GLU   216      50.362 103.947  88.066  1.00  0.00           H  
ATOM   3353  HG3 GLU   216      49.769 102.948  86.700  1.00  0.00           H  
ATOM   3354  N   ASN   217      48.099 102.265  91.569  1.00  0.00           N  
ATOM   3355  CA  ASN   217      47.143 102.077  92.647  1.00  0.00           C  
ATOM   3356  C   ASN   217      45.667 101.936  92.248  1.00  0.00           C  
ATOM   3357  O   ASN   217      45.167 102.627  91.374  1.00  0.00           O  
ATOM   3358  CB  ASN   217      47.439 103.094  93.771  1.00  0.00           C  
ATOM   3359  CG  ASN   217      48.838 103.275  94.278  1.00  0.00           C  
ATOM   3360  ND2 ASN   217      49.456 104.411  93.927  1.00  0.00           N  
ATOM   3361  OD1 ASN   217      49.327 102.383  95.036  1.00  0.00           O  
ATOM   3362  H   ASN   217      48.912 102.835  91.753  1.00  0.00           H  
ATOM   3363  HA  ASN   217      47.496 101.103  92.987  1.00  0.00           H  
ATOM   3364  HB2 ASN   217      47.037 104.033  93.392  1.00  0.00           H  
ATOM   3365  HB3 ASN   217      46.824 102.811  94.626  1.00  0.00           H  
ATOM   3366 HD21 ASN   217      50.360 104.575  94.345  1.00  0.00           H  
ATOM   3367 HD22 ASN   217      49.139 104.999  93.168  1.00  0.00           H  
ATOM   3368  N   PRO   218      44.926 101.018  92.981  1.00  0.00           N  
ATOM   3369  CA  PRO   218      43.481 100.776  92.735  1.00  0.00           C  
ATOM   3370  C   PRO   218      42.700 102.097  92.790  1.00  0.00           C  
ATOM   3371  O   PRO   218      42.902 102.947  93.650  1.00  0.00           O  
ATOM   3372  CB  PRO   218      43.081  99.781  93.905  1.00  0.00           C  
ATOM   3373  CG  PRO   218      44.428  99.043  94.238  1.00  0.00           C  
ATOM   3374  CD  PRO   218      45.519 100.088  94.018  1.00  0.00           C  
ATOM   3375  HA  PRO   218      43.382 100.179  91.829  1.00  0.00           H  
ATOM   3376  HB2 PRO   218      42.781 100.387  94.760  1.00  0.00           H  
ATOM   3377  HB3 PRO   218      42.269  99.098  93.654  1.00  0.00           H  
ATOM   3378  HG2 PRO   218      44.427  98.746  95.286  1.00  0.00           H  
ATOM   3379  HG3 PRO   218      44.437  98.121  93.656  1.00  0.00           H  
ATOM   3380  HD2 PRO   218      45.728 100.592  94.962  1.00  0.00           H  
ATOM   3381  HD3 PRO   218      46.441  99.637  93.651  1.00  0.00           H  
ATOM   3382  N   ALA   219      41.635 102.183  91.966  1.00  0.00           N  
ATOM   3383  CA  ALA   219      40.633 103.280  91.801  1.00  0.00           C  
ATOM   3384  C   ALA   219      41.211 104.680  91.575  1.00  0.00           C  
ATOM   3385  O   ALA   219      40.443 105.714  91.685  1.00  0.00           O  
ATOM   3386  CB  ALA   219      39.736 103.252  93.050  1.00  0.00           C  
ATOM   3387  H   ALA   219      41.332 101.336  91.507  1.00  0.00           H  
ATOM   3388  HA  ALA   219      39.948 103.089  90.975  1.00  0.00           H  
ATOM   3389  HB1 ALA   219      40.249 103.323  94.009  1.00  0.00           H  
ATOM   3390  HB2 ALA   219      39.101 104.135  93.124  1.00  0.00           H  
ATOM   3391  HB3 ALA   219      39.084 102.380  93.097  1.00  0.00           H  
ATOM   3392  N   ALA   220      42.481 104.738  91.334  1.00  0.00           N  
ATOM   3393  CA  ALA   220      43.175 105.986  91.240  1.00  0.00           C  
ATOM   3394  C   ALA   220      44.138 106.123  90.065  1.00  0.00           C  
ATOM   3395  O   ALA   220      44.501 107.287  89.633  1.00  0.00           O  
ATOM   3396  CB  ALA   220      43.844 106.230  92.664  1.00  0.00           C  
ATOM   3397  H   ALA   220      43.002 103.875  91.267  1.00  0.00           H  
ATOM   3398  HA  ALA   220      42.505 106.839  91.134  1.00  0.00           H  
ATOM   3399  HB1 ALA   220      44.272 107.232  92.693  1.00  0.00           H  
ATOM   3400  HB2 ALA   220      43.100 105.933  93.404  1.00  0.00           H  
ATOM   3401  HB3 ALA   220      44.687 105.541  92.713  1.00  0.00           H  
ATOM   3402  N   GLY   221      44.646 105.048  89.512  1.00  0.00           N  
ATOM   3403  CA  GLY   221      45.365 104.928  88.290  1.00  0.00           C  
ATOM   3404  C   GLY   221      44.974 103.668  87.518  1.00  0.00           C  
ATOM   3405  O   GLY   221      44.193 102.846  88.023  1.00  0.00           O  
ATOM   3406  H   GLY   221      44.287 104.176  89.874  1.00  0.00           H  
ATOM   3407  HA2 GLY   221      45.161 105.753  87.609  1.00  0.00           H  
ATOM   3408  HA3 GLY   221      46.437 104.925  88.489  1.00  0.00           H  
ATOM   3409  N   GLN   222      45.559 103.442  86.358  1.00  0.00           N  
ATOM   3410  CA  GLN   222      45.371 102.256  85.496  1.00  0.00           C  
ATOM   3411  C   GLN   222      46.438 101.782  84.513  1.00  0.00           C  
ATOM   3412  O   GLN   222      46.186 100.875  83.746  1.00  0.00           O  
ATOM   3413  CB  GLN   222      44.042 102.318  84.878  1.00  0.00           C  
ATOM   3414  CG  GLN   222      43.877 103.474  83.807  1.00  0.00           C  
ATOM   3415  CD  GLN   222      42.492 103.580  83.346  1.00  0.00           C  
ATOM   3416  NE2 GLN   222      42.142 103.191  82.121  1.00  0.00           N  
ATOM   3417  OE1 GLN   222      41.644 104.014  84.104  1.00  0.00           O  
ATOM   3418  H   GLN   222      46.205 104.154  86.047  1.00  0.00           H  
ATOM   3419  HA  GLN   222      45.229 101.462  86.229  1.00  0.00           H  
ATOM   3420  HB2 GLN   222      43.886 101.352  84.398  1.00  0.00           H  
ATOM   3421  HB3 GLN   222      43.325 102.415  85.693  1.00  0.00           H  
ATOM   3422  HG2 GLN   222      44.269 104.315  84.380  1.00  0.00           H  
ATOM   3423  HG3 GLN   222      44.572 103.453  82.967  1.00  0.00           H  
ATOM   3424 HE21 GLN   222      41.156 103.143  81.905  1.00  0.00           H  
ATOM   3425 HE22 GLN   222      42.817 102.770  81.498  1.00  0.00           H  
ATOM   3426  N   ARG   223      47.653 102.437  84.455  1.00  0.00           N  
ATOM   3427  CA  ARG   223      48.813 102.023  83.520  1.00  0.00           C  
ATOM   3428  C   ARG   223      49.540 100.798  84.173  1.00  0.00           C  
ATOM   3429  O   ARG   223      49.292 100.435  85.336  1.00  0.00           O  
ATOM   3430  CB  ARG   223      49.676 103.249  83.247  1.00  0.00           C  
ATOM   3431  CG  ARG   223      48.911 104.462  82.749  1.00  0.00           C  
ATOM   3432  CD  ARG   223      49.797 105.734  82.496  1.00  0.00           C  
ATOM   3433  NE  ARG   223      50.155 106.376  83.748  1.00  0.00           N  
ATOM   3434  CZ  ARG   223      51.303 107.005  83.975  1.00  0.00           C  
ATOM   3435  NH1 ARG   223      52.075 107.388  82.996  1.00  0.00           N1+
ATOM   3436  NH2 ARG   223      51.625 107.166  85.235  1.00  0.00           N  
ATOM   3437  H   ARG   223      47.762 103.157  85.155  1.00  0.00           H  
ATOM   3438  HA  ARG   223      48.350 101.714  82.582  1.00  0.00           H  
ATOM   3439  HB2 ARG   223      50.172 103.426  84.201  1.00  0.00           H  
ATOM   3440  HB3 ARG   223      50.465 103.032  82.526  1.00  0.00           H  
ATOM   3441  HG2 ARG   223      48.698 104.086  81.749  1.00  0.00           H  
ATOM   3442  HG3 ARG   223      48.044 104.727  83.355  1.00  0.00           H  
ATOM   3443  HD2 ARG   223      50.669 105.347  81.970  1.00  0.00           H  
ATOM   3444  HD3 ARG   223      49.269 106.422  81.836  1.00  0.00           H  
ATOM   3445  HE  ARG   223      49.626 106.137  84.575  1.00  0.00           H  
ATOM   3446 HH11 ARG   223      51.866 107.407  82.008  1.00  0.00           H  
ATOM   3447 HH12 ARG   223      52.904 107.942  83.159  1.00  0.00           H  
ATOM   3448 HH21 ARG   223      51.065 106.586  85.844  1.00  0.00           H  
ATOM   3449 HH22 ARG   223      52.448 107.674  85.528  1.00  0.00           H  
ATOM   3450  N   TYR   224      50.545 100.273  83.420  1.00  0.00           N  
ATOM   3451  CA  TYR   224      51.468  99.219  83.709  1.00  0.00           C  
ATOM   3452  C   TYR   224      52.925  99.867  83.467  1.00  0.00           C  
ATOM   3453  O   TYR   224      53.524  99.662  82.385  1.00  0.00           O  
ATOM   3454  CB  TYR   224      51.300  97.978  82.774  1.00  0.00           C  
ATOM   3455  CG  TYR   224      49.967  97.271  82.719  1.00  0.00           C  
ATOM   3456  CD1 TYR   224      48.961  97.551  81.771  1.00  0.00           C  
ATOM   3457  CD2 TYR   224      49.739  96.265  83.635  1.00  0.00           C  
ATOM   3458  CE1 TYR   224      47.759  96.871  81.721  1.00  0.00           C  
ATOM   3459  CE2 TYR   224      48.476  95.639  83.708  1.00  0.00           C  
ATOM   3460  CZ  TYR   224      47.506  95.929  82.716  1.00  0.00           C  
ATOM   3461  OH  TYR   224      46.323  95.293  82.788  1.00  0.00           O  
ATOM   3462  H   TYR   224      50.712 100.748  82.544  1.00  0.00           H  
ATOM   3463  HA  TYR   224      51.275  98.857  84.719  1.00  0.00           H  
ATOM   3464  HB2 TYR   224      51.492  98.442  81.806  1.00  0.00           H  
ATOM   3465  HB3 TYR   224      52.107  97.304  83.059  1.00  0.00           H  
ATOM   3466  HD1 TYR   224      49.123  98.355  81.068  1.00  0.00           H  
ATOM   3467  HD2 TYR   224      50.496  95.928  84.328  1.00  0.00           H  
ATOM   3468  HE1 TYR   224      46.917  97.170  81.114  1.00  0.00           H  
ATOM   3469  HE2 TYR   224      48.256  94.880  84.444  1.00  0.00           H  
ATOM   3470  HH  TYR   224      45.829  95.494  81.990  1.00  0.00           H  
ATOM   3471  N   ILE   225      53.370 100.637  84.456  1.00  0.00           N  
ATOM   3472  CA  ILE   225      54.540 101.505  84.437  1.00  0.00           C  
ATOM   3473  C   ILE   225      55.792 100.624  84.443  1.00  0.00           C  
ATOM   3474  O   ILE   225      55.924  99.772  85.299  1.00  0.00           O  
ATOM   3475  CB  ILE   225      54.395 102.458  85.607  1.00  0.00           C  
ATOM   3476  CG1 ILE   225      53.321 103.520  85.173  1.00  0.00           C  
ATOM   3477  CG2 ILE   225      55.757 103.197  85.864  1.00  0.00           C  
ATOM   3478  CD1 ILE   225      52.370 103.940  86.302  1.00  0.00           C  
ATOM   3479  H   ILE   225      52.899 100.435  85.326  1.00  0.00           H  
ATOM   3480  HA  ILE   225      54.456 102.089  83.520  1.00  0.00           H  
ATOM   3481  HB  ILE   225      54.247 101.875  86.515  1.00  0.00           H  
ATOM   3482 HG12 ILE   225      53.766 104.448  84.816  1.00  0.00           H  
ATOM   3483 HG13 ILE   225      52.625 103.153  84.419  1.00  0.00           H  
ATOM   3484 HG21 ILE   225      56.101 103.536  84.886  1.00  0.00           H  
ATOM   3485 HG22 ILE   225      55.560 104.145  86.365  1.00  0.00           H  
ATOM   3486 HG23 ILE   225      56.539 102.551  86.263  1.00  0.00           H  
ATOM   3487 HD11 ILE   225      51.926 103.054  86.754  1.00  0.00           H  
ATOM   3488 HD12 ILE   225      52.980 104.348  87.108  1.00  0.00           H  
ATOM   3489 HD13 ILE   225      51.592 104.609  85.933  1.00  0.00           H  
ATOM   3490  N   HIE   226      56.853 100.852  83.601  1.00  0.00           N  
ATOM   3491  CA  HIE   226      58.130 100.070  83.644  1.00  0.00           C  
ATOM   3492  C   HIE   226      59.028 100.680  84.694  1.00  0.00           C  
ATOM   3493  O   HIE   226      58.940 101.869  84.996  1.00  0.00           O  
ATOM   3494  CB  HIE   226      58.699 100.202  82.199  1.00  0.00           C  
ATOM   3495  CG  HIE   226      60.125  99.865  82.145  1.00  0.00           C  
ATOM   3496  CD2 HIE   226      60.613  98.649  82.521  1.00  0.00           C  
ATOM   3497  ND1 HIE   226      61.051 100.542  81.485  1.00  0.00           N  
ATOM   3498  CE1 HIE   226      62.087  99.706  81.295  1.00  0.00           C  
ATOM   3499  NE2 HIE   226      61.910  98.565  82.012  1.00  0.00           N  
ATOM   3500  H   HIE   226      56.865 101.625  82.951  1.00  0.00           H  
ATOM   3501  HA  HIE   226      57.884  99.050  83.941  1.00  0.00           H  
ATOM   3502  HB2 HIE   226      58.065  99.561  81.585  1.00  0.00           H  
ATOM   3503  HB3 HIE   226      58.597 101.216  81.811  1.00  0.00           H  
ATOM   3504  HD2 HIE   226      60.063  97.811  82.923  1.00  0.00           H  
ATOM   3505  HE1 HIE   226      62.977  99.937  80.727  1.00  0.00           H  
ATOM   3506  HE2 HIE   226      62.532  97.776  82.116  1.00  0.00           H  
ATOM   3507  N   ILE   227      59.834  99.852  85.330  1.00  0.00           N  
ATOM   3508  CA  ILE   227      60.705 100.151  86.445  1.00  0.00           C  
ATOM   3509  C   ILE   227      62.166  99.935  86.118  1.00  0.00           C  
ATOM   3510  O   ILE   227      62.976 100.830  86.113  1.00  0.00           O  
ATOM   3511  CB  ILE   227      60.221  99.280  87.685  1.00  0.00           C  
ATOM   3512  CG1 ILE   227      58.686  99.500  87.911  1.00  0.00           C  
ATOM   3513  CG2 ILE   227      61.100  99.369  88.968  1.00  0.00           C  
ATOM   3514  CD1 ILE   227      58.262 100.849  88.424  1.00  0.00           C  
ATOM   3515  H   ILE   227      59.578  98.890  85.160  1.00  0.00           H  
ATOM   3516  HA  ILE   227      60.557 101.193  86.729  1.00  0.00           H  
ATOM   3517  HB  ILE   227      60.258  98.233  87.384  1.00  0.00           H  
ATOM   3518 HG12 ILE   227      58.040  99.341  87.048  1.00  0.00           H  
ATOM   3519 HG13 ILE   227      58.339  98.709  88.577  1.00  0.00           H  
ATOM   3520 HG21 ILE   227      62.043  98.861  88.769  1.00  0.00           H  
ATOM   3521 HG22 ILE   227      61.340 100.390  89.263  1.00  0.00           H  
ATOM   3522 HG23 ILE   227      60.416  98.896  89.673  1.00  0.00           H  
ATOM   3523 HD11 ILE   227      57.175 100.884  88.498  1.00  0.00           H  
ATOM   3524 HD12 ILE   227      58.809 101.226  89.288  1.00  0.00           H  
ATOM   3525 HD13 ILE   227      58.576 101.598  87.696  1.00  0.00           H  
ATOM   3526  N   LEU   228      62.584  98.728  85.859  1.00  0.00           N  
ATOM   3527  CA  LEU   228      64.001  98.306  85.646  1.00  0.00           C  
ATOM   3528  C   LEU   228      64.026  97.119  84.656  1.00  0.00           C  
ATOM   3529  O   LEU   228      62.972  96.509  84.359  1.00  0.00           O  
ATOM   3530  CB  LEU   228      64.667  97.771  86.913  1.00  0.00           C  
ATOM   3531  CG  LEU   228      65.057  98.749  88.035  1.00  0.00           C  
ATOM   3532  CD1 LEU   228      65.637  98.015  89.193  1.00  0.00           C  
ATOM   3533  CD2 LEU   228      65.864  99.866  87.529  1.00  0.00           C  
ATOM   3534  H   LEU   228      61.950  97.997  85.568  1.00  0.00           H  
ATOM   3535  HA  LEU   228      64.634  99.088  85.227  1.00  0.00           H  
ATOM   3536  HB2 LEU   228      64.037  96.986  87.331  1.00  0.00           H  
ATOM   3537  HB3 LEU   228      65.619  97.364  86.572  1.00  0.00           H  
ATOM   3538  HG  LEU   228      64.140  99.146  88.469  1.00  0.00           H  
ATOM   3539 HD11 LEU   228      65.677  98.669  90.064  1.00  0.00           H  
ATOM   3540 HD12 LEU   228      64.899  97.308  89.572  1.00  0.00           H  
ATOM   3541 HD13 LEU   228      66.656  97.649  89.062  1.00  0.00           H  
ATOM   3542 HD21 LEU   228      65.916 100.615  88.319  1.00  0.00           H  
ATOM   3543 HD22 LEU   228      66.847  99.494  87.243  1.00  0.00           H  
ATOM   3544 HD23 LEU   228      65.407 100.354  86.668  1.00  0.00           H  
ATOM   3545  N   GLY   229      65.201  96.783  84.038  1.00  0.00           N  
ATOM   3546  CA  GLY   229      65.272  95.723  82.965  1.00  0.00           C  
ATOM   3547  C   GLY   229      64.936  96.285  81.594  1.00  0.00           C  
ATOM   3548  O   GLY   229      64.727  97.459  81.300  1.00  0.00           O  
ATOM   3549  H   GLY   229      66.014  97.363  84.189  1.00  0.00           H  
ATOM   3550  HA2 GLY   229      66.335  95.484  82.996  1.00  0.00           H  
ATOM   3551  HA3 GLY   229      64.692  94.845  83.247  1.00  0.00           H  
ATOM   3552  N   ARG   230      64.945  95.347  80.570  1.00  0.00           N  
ATOM   3553  CA  ARG   230      64.914  95.691  79.127  1.00  0.00           C  
ATOM   3554  C   ARG   230      66.030  96.696  78.706  1.00  0.00           C  
ATOM   3555  O   ARG   230      65.834  97.742  78.099  1.00  0.00           O  
ATOM   3556  CB  ARG   230      63.520  95.973  78.716  1.00  0.00           C  
ATOM   3557  CG  ARG   230      63.289  96.026  77.228  1.00  0.00           C  
ATOM   3558  CD  ARG   230      61.808  96.348  76.975  1.00  0.00           C  
ATOM   3559  NE  ARG   230      61.429  96.414  75.572  1.00  0.00           N  
ATOM   3560  CZ  ARG   230      60.621  97.247  75.059  1.00  0.00           C  
ATOM   3561  NH1 ARG   230      59.970  98.113  75.697  1.00  0.00           N1+
ATOM   3562  NH2 ARG   230      60.476  97.173  73.776  1.00  0.00           N  
ATOM   3563  H   ARG   230      65.130  94.401  80.871  1.00  0.00           H  
ATOM   3564  HA  ARG   230      65.099  94.783  78.554  1.00  0.00           H  
ATOM   3565  HB2 ARG   230      62.934  95.129  79.078  1.00  0.00           H  
ATOM   3566  HB3 ARG   230      63.195  96.904  79.181  1.00  0.00           H  
ATOM   3567  HG2 ARG   230      63.928  96.727  76.692  1.00  0.00           H  
ATOM   3568  HG3 ARG   230      63.488  95.050  76.784  1.00  0.00           H  
ATOM   3569  HD2 ARG   230      61.160  95.664  77.524  1.00  0.00           H  
ATOM   3570  HD3 ARG   230      61.726  97.347  77.403  1.00  0.00           H  
ATOM   3571  HE  ARG   230      61.852  95.759  74.931  1.00  0.00           H  
ATOM   3572 HH11 ARG   230      59.941  98.092  76.706  1.00  0.00           H  
ATOM   3573 HH12 ARG   230      59.367  98.720  75.160  1.00  0.00           H  
ATOM   3574 HH21 ARG   230      61.160  96.604  73.299  1.00  0.00           H  
ATOM   3575 HH22 ARG   230      59.795  97.691  73.239  1.00  0.00           H  
ATOM   3576  N   ARG   231      67.190  96.431  79.291  1.00  0.00           N  
ATOM   3577  CA  ARG   231      68.404  97.279  79.269  1.00  0.00           C  
ATOM   3578  C   ARG   231      68.414  98.583  80.179  1.00  0.00           C  
ATOM   3579  O   ARG   231      69.411  99.286  80.167  1.00  0.00           O  
ATOM   3580  CB  ARG   231      69.049  97.497  77.898  1.00  0.00           C  
ATOM   3581  CG  ARG   231      69.299  96.165  77.150  1.00  0.00           C  
ATOM   3582  CD  ARG   231      70.243  96.356  76.054  1.00  0.00           C  
ATOM   3583  NE  ARG   231      70.684  95.064  75.389  1.00  0.00           N  
ATOM   3584  CZ  ARG   231      71.675  94.349  75.712  1.00  0.00           C  
ATOM   3585  NH1 ARG   231      72.578  94.677  76.595  1.00  0.00           N1+
ATOM   3586  NH2 ARG   231      71.856  93.200  75.149  1.00  0.00           N  
ATOM   3587  H   ARG   231      67.304  95.572  79.811  1.00  0.00           H  
ATOM   3588  HA  ARG   231      69.154  96.620  79.706  1.00  0.00           H  
ATOM   3589  HB2 ARG   231      68.409  98.061  77.219  1.00  0.00           H  
ATOM   3590  HB3 ARG   231      70.039  97.951  77.919  1.00  0.00           H  
ATOM   3591  HG2 ARG   231      69.778  95.452  77.821  1.00  0.00           H  
ATOM   3592  HG3 ARG   231      68.372  95.725  76.783  1.00  0.00           H  
ATOM   3593  HD2 ARG   231      69.848  97.012  75.279  1.00  0.00           H  
ATOM   3594  HD3 ARG   231      71.144  96.803  76.475  1.00  0.00           H  
ATOM   3595  HE  ARG   231      70.266  94.777  74.516  1.00  0.00           H  
ATOM   3596 HH11 ARG   231      72.594  95.482  77.204  1.00  0.00           H  
ATOM   3597 HH12 ARG   231      73.364  94.044  76.547  1.00  0.00           H  
ATOM   3598 HH21 ARG   231      71.134  92.901  74.509  1.00  0.00           H  
ATOM   3599 HH22 ARG   231      72.645  92.569  75.136  1.00  0.00           H  
ATOM   3600  N   LYS   232      67.322  98.827  80.988  1.00  0.00           N  
ATOM   3601  CA  LYS   232      67.134  99.890  81.992  1.00  0.00           C  
ATOM   3602  C   LYS   232      67.880  99.498  83.343  1.00  0.00           C  
ATOM   3603  O   LYS   232      67.614  98.391  83.782  1.00  0.00           O  
ATOM   3604  CB  LYS   232      65.637 100.192  82.158  1.00  0.00           C  
ATOM   3605  CG  LYS   232      65.547 101.487  83.113  1.00  0.00           C  
ATOM   3606  CD  LYS   232      64.132 101.972  83.311  1.00  0.00           C  
ATOM   3607  CE  LYS   232      64.281 103.213  84.249  1.00  0.00           C  
ATOM   3608  NZ  LYS   232      63.008 103.632  84.884  1.00  0.00           N1+
ATOM   3609  H   LYS   232      66.520  98.214  80.954  1.00  0.00           H  
ATOM   3610  HA  LYS   232      67.516 100.774  81.482  1.00  0.00           H  
ATOM   3611  HB2 LYS   232      65.090 100.283  81.220  1.00  0.00           H  
ATOM   3612  HB3 LYS   232      65.273  99.372  82.777  1.00  0.00           H  
ATOM   3613  HG2 LYS   232      65.951 101.410  84.123  1.00  0.00           H  
ATOM   3614  HG3 LYS   232      66.081 102.317  82.650  1.00  0.00           H  
ATOM   3615  HD2 LYS   232      63.569 102.175  82.399  1.00  0.00           H  
ATOM   3616  HD3 LYS   232      63.496 101.260  83.836  1.00  0.00           H  
ATOM   3617  HE2 LYS   232      64.978 103.051  85.072  1.00  0.00           H  
ATOM   3618  HE3 LYS   232      64.653 104.069  83.687  1.00  0.00           H  
ATOM   3619  HZ1 LYS   232      62.454 102.934  85.359  1.00  0.00           H  
ATOM   3620  HZ2 LYS   232      63.054 104.458  85.465  1.00  0.00           H  
ATOM   3621  HZ3 LYS   232      62.462 103.817  84.055  1.00  0.00           H  
ATOM   3622  N   LEU   233      68.713 100.449  83.814  1.00  0.00           N  
ATOM   3623  CA  LEU   233      69.638 100.359  84.884  1.00  0.00           C  
ATOM   3624  C   LEU   233      69.102 100.753  86.259  1.00  0.00           C  
ATOM   3625  O   LEU   233      69.622 100.145  87.192  1.00  0.00           O  
ATOM   3626  CB  LEU   233      70.946 101.056  84.454  1.00  0.00           C  
ATOM   3627  CG  LEU   233      71.541 100.404  83.239  1.00  0.00           C  
ATOM   3628  CD1 LEU   233      72.762 101.173  82.697  1.00  0.00           C  
ATOM   3629  CD2 LEU   233      72.089  98.956  83.522  1.00  0.00           C  
ATOM   3630  H   LEU   233      68.748 101.280  83.242  1.00  0.00           H  
ATOM   3631  HA  LEU   233      69.778  99.287  85.016  1.00  0.00           H  
ATOM   3632  HB2 LEU   233      70.732 102.106  84.252  1.00  0.00           H  
ATOM   3633  HB3 LEU   233      71.726 101.137  85.211  1.00  0.00           H  
ATOM   3634  HG  LEU   233      70.793 100.432  82.446  1.00  0.00           H  
ATOM   3635 HD11 LEU   233      73.419 101.344  83.550  1.00  0.00           H  
ATOM   3636 HD12 LEU   233      73.406 100.561  82.065  1.00  0.00           H  
ATOM   3637 HD13 LEU   233      72.340 102.066  82.235  1.00  0.00           H  
ATOM   3638 HD21 LEU   233      72.711  99.060  84.411  1.00  0.00           H  
ATOM   3639 HD22 LEU   233      71.213  98.341  83.728  1.00  0.00           H  
ATOM   3640 HD23 LEU   233      72.572  98.558  82.629  1.00  0.00           H  
ATOM   3641  N   TYR   234      68.360 101.901  86.311  1.00  0.00           N  
ATOM   3642  CA  TYR   234      68.116 102.518  87.560  1.00  0.00           C  
ATOM   3643  C   TYR   234      66.928 103.528  87.697  1.00  0.00           C  
ATOM   3644  O   TYR   234      66.579 104.198  86.715  1.00  0.00           O  
ATOM   3645  CB  TYR   234      69.413 103.100  88.150  1.00  0.00           C  
ATOM   3646  CG  TYR   234      70.240 103.986  87.298  1.00  0.00           C  
ATOM   3647  CD1 TYR   234      71.549 103.625  86.985  1.00  0.00           C  
ATOM   3648  CD2 TYR   234      69.789 105.321  87.015  1.00  0.00           C  
ATOM   3649  CE1 TYR   234      72.447 104.503  86.246  1.00  0.00           C  
ATOM   3650  CE2 TYR   234      70.640 106.200  86.409  1.00  0.00           C  
ATOM   3651  CZ  TYR   234      71.933 105.774  85.941  1.00  0.00           C  
ATOM   3652  OH  TYR   234      72.703 106.650  85.206  1.00  0.00           O  
ATOM   3653  H   TYR   234      68.181 102.342  85.420  1.00  0.00           H  
ATOM   3654  HA  TYR   234      67.852 101.706  88.238  1.00  0.00           H  
ATOM   3655  HB2 TYR   234      69.193 103.648  89.067  1.00  0.00           H  
ATOM   3656  HB3 TYR   234      70.033 102.244  88.417  1.00  0.00           H  
ATOM   3657  HD1 TYR   234      71.903 102.631  87.214  1.00  0.00           H  
ATOM   3658  HD2 TYR   234      68.848 105.626  87.447  1.00  0.00           H  
ATOM   3659  HE1 TYR   234      73.462 104.229  86.001  1.00  0.00           H  
ATOM   3660  HE2 TYR   234      70.346 107.227  86.250  1.00  0.00           H  
ATOM   3661  HH  TYR   234      73.518 106.163  85.062  1.00  0.00           H  
ATOM   3662  N   HIE   235      66.210 103.585  88.772  1.00  0.00           N  
ATOM   3663  CA  HIE   235      64.807 104.111  88.846  1.00  0.00           C  
ATOM   3664  C   HIE   235      64.703 104.737  90.232  1.00  0.00           C  
ATOM   3665  O   HIE   235      64.691 104.082  91.258  1.00  0.00           O  
ATOM   3666  CB  HIE   235      63.834 102.947  88.619  1.00  0.00           C  
ATOM   3667  CG  HIE   235      62.367 103.398  88.579  1.00  0.00           C  
ATOM   3668  CD2 HIE   235      61.660 103.914  89.603  1.00  0.00           C  
ATOM   3669  ND1 HIE   235      61.541 103.342  87.473  1.00  0.00           N  
ATOM   3670  CE1 HIE   235      60.355 103.705  87.880  1.00  0.00           C  
ATOM   3671  NE2 HIE   235      60.386 104.155  89.109  1.00  0.00           N  
ATOM   3672  H   HIE   235      66.507 103.026  89.559  1.00  0.00           H  
ATOM   3673  HA  HIE   235      64.588 104.906  88.133  1.00  0.00           H  
ATOM   3674  HB2 HIE   235      64.124 102.549  87.647  1.00  0.00           H  
ATOM   3675  HB3 HIE   235      63.946 102.174  89.379  1.00  0.00           H  
ATOM   3676  HD2 HIE   235      61.992 103.938  90.630  1.00  0.00           H  
ATOM   3677  HE1 HIE   235      59.542 103.966  87.219  1.00  0.00           H  
ATOM   3678  HE2 HIE   235      59.568 104.521  89.575  1.00  0.00           H  
ATOM   3679  N   VAL   236      64.689 106.075  90.392  1.00  0.00           N  
ATOM   3680  CA  VAL   236      64.378 106.796  91.625  1.00  0.00           C  
ATOM   3681  C   VAL   236      62.871 106.628  91.982  1.00  0.00           C  
ATOM   3682  O   VAL   236      62.070 106.553  91.051  1.00  0.00           O  
ATOM   3683  CB  VAL   236      64.660 108.267  91.503  1.00  0.00           C  
ATOM   3684  CG1 VAL   236      64.513 108.977  92.897  1.00  0.00           C  
ATOM   3685  CG2 VAL   236      66.076 108.553  90.931  1.00  0.00           C  
ATOM   3686  H   VAL   236      64.760 106.596  89.529  1.00  0.00           H  
ATOM   3687  HA  VAL   236      65.021 106.380  92.401  1.00  0.00           H  
ATOM   3688  HB  VAL   236      63.956 108.725  90.808  1.00  0.00           H  
ATOM   3689 HG11 VAL   236      65.434 108.885  93.472  1.00  0.00           H  
ATOM   3690 HG12 VAL   236      64.367 110.030  92.658  1.00  0.00           H  
ATOM   3691 HG13 VAL   236      63.593 108.607  93.351  1.00  0.00           H  
ATOM   3692 HG21 VAL   236      66.186 109.565  90.540  1.00  0.00           H  
ATOM   3693 HG22 VAL   236      66.807 108.360  91.716  1.00  0.00           H  
ATOM   3694 HG23 VAL   236      66.283 107.995  90.018  1.00  0.00           H  
ATOM   3695  N   VAL   237      62.530 106.511  93.300  1.00  0.00           N  
ATOM   3696  CA  VAL   237      61.172 106.376  93.797  1.00  0.00           C  
ATOM   3697  C   VAL   237      60.670 107.536  94.747  1.00  0.00           C  
ATOM   3698  O   VAL   237      61.446 107.927  95.641  1.00  0.00           O  
ATOM   3699  CB  VAL   237      60.917 104.993  94.569  1.00  0.00           C  
ATOM   3700  CG1 VAL   237      59.443 104.536  94.553  1.00  0.00           C  
ATOM   3701  CG2 VAL   237      61.623 103.813  93.912  1.00  0.00           C  
ATOM   3702  H   VAL   237      63.308 106.551  93.944  1.00  0.00           H  
ATOM   3703  HA  VAL   237      60.451 106.477  92.986  1.00  0.00           H  
ATOM   3704  HB  VAL   237      61.328 105.026  95.578  1.00  0.00           H  
ATOM   3705 HG11 VAL   237      59.349 103.452  94.619  1.00  0.00           H  
ATOM   3706 HG12 VAL   237      58.806 105.068  95.261  1.00  0.00           H  
ATOM   3707 HG13 VAL   237      59.043 104.550  93.539  1.00  0.00           H  
ATOM   3708 HG21 VAL   237      62.693 103.882  93.713  1.00  0.00           H  
ATOM   3709 HG22 VAL   237      61.611 102.933  94.556  1.00  0.00           H  
ATOM   3710 HG23 VAL   237      61.263 103.545  92.919  1.00  0.00           H  
ATOM   3711  N   LYS   238      59.431 107.861  94.599  1.00  0.00           N  
ATOM   3712  CA  LYS   238      58.718 108.931  95.429  1.00  0.00           C  
ATOM   3713  C   LYS   238      58.552 108.311  96.837  1.00  0.00           C  
ATOM   3714  O   LYS   238      57.855 107.292  97.015  1.00  0.00           O  
ATOM   3715  CB  LYS   238      57.343 109.341  94.845  1.00  0.00           C  
ATOM   3716  CG  LYS   238      56.525 110.259  95.860  1.00  0.00           C  
ATOM   3717  CD  LYS   238      55.068 110.538  95.261  1.00  0.00           C  
ATOM   3718  CE  LYS   238      54.456 111.557  96.131  1.00  0.00           C  
ATOM   3719  NZ  LYS   238      53.061 111.828  95.850  1.00  0.00           N1+
ATOM   3720  H   LYS   238      58.832 107.335  93.979  1.00  0.00           H  
ATOM   3721  HA  LYS   238      59.335 109.829  95.440  1.00  0.00           H  
ATOM   3722  HB2 LYS   238      57.669 109.889  93.961  1.00  0.00           H  
ATOM   3723  HB3 LYS   238      56.837 108.395  94.652  1.00  0.00           H  
ATOM   3724  HG2 LYS   238      56.400 109.846  96.861  1.00  0.00           H  
ATOM   3725  HG3 LYS   238      56.978 111.245  95.964  1.00  0.00           H  
ATOM   3726  HD2 LYS   238      55.356 110.914  94.279  1.00  0.00           H  
ATOM   3727  HD3 LYS   238      54.461 109.633  95.231  1.00  0.00           H  
ATOM   3728  HE2 LYS   238      54.495 111.271  97.183  1.00  0.00           H  
ATOM   3729  HE3 LYS   238      55.062 112.463  96.141  1.00  0.00           H  
ATOM   3730  HZ1 LYS   238      52.747 112.569  96.459  1.00  0.00           H  
ATOM   3731  HZ2 LYS   238      53.003 112.120  94.884  1.00  0.00           H  
ATOM   3732  HZ3 LYS   238      52.457 111.025  95.954  1.00  0.00           H  
ATOM   3733  N   TYR   239      59.168 108.965  97.861  1.00  0.00           N  
ATOM   3734  CA  TYR   239      58.932 108.583  99.272  1.00  0.00           C  
ATOM   3735  C   TYR   239      57.435 108.526  99.608  1.00  0.00           C  
ATOM   3736  O   TYR   239      56.631 109.500  99.523  1.00  0.00           O  
ATOM   3737  CB  TYR   239      59.748 109.417 100.285  1.00  0.00           C  
ATOM   3738  CG  TYR   239      59.438 108.994 101.681  1.00  0.00           C  
ATOM   3739  CD1 TYR   239      59.874 107.724 102.139  1.00  0.00           C  
ATOM   3740  CD2 TYR   239      58.792 109.925 102.513  1.00  0.00           C  
ATOM   3741  CE1 TYR   239      59.641 107.349 103.479  1.00  0.00           C  
ATOM   3742  CE2 TYR   239      58.562 109.549 103.861  1.00  0.00           C  
ATOM   3743  CZ  TYR   239      58.930 108.222 104.364  1.00  0.00           C  
ATOM   3744  OH  TYR   239      58.717 107.861 105.692  1.00  0.00           O  
ATOM   3745  H   TYR   239      59.816 109.694  97.601  1.00  0.00           H  
ATOM   3746  HA  TYR   239      59.313 107.564  99.344  1.00  0.00           H  
ATOM   3747  HB2 TYR   239      60.823 109.384 100.105  1.00  0.00           H  
ATOM   3748  HB3 TYR   239      59.529 110.478 100.167  1.00  0.00           H  
ATOM   3749  HD1 TYR   239      60.345 107.035 101.453  1.00  0.00           H  
ATOM   3750  HD2 TYR   239      58.571 110.928 102.178  1.00  0.00           H  
ATOM   3751  HE1 TYR   239      59.969 106.417 103.914  1.00  0.00           H  
ATOM   3752  HE2 TYR   239      58.111 110.229 104.569  1.00  0.00           H  
ATOM   3753  HH  TYR   239      58.176 108.515 106.141  1.00  0.00           H  
ATOM   3754  N   THR   240      57.027 107.434 100.210  1.00  0.00           N  
ATOM   3755  CA  THR   240      55.600 107.268 100.469  1.00  0.00           C  
ATOM   3756  C   THR   240      54.843 108.184 101.545  1.00  0.00           C  
ATOM   3757  O   THR   240      53.622 108.093 101.782  1.00  0.00           O  
ATOM   3758  CB  THR   240      55.206 105.829 100.735  1.00  0.00           C  
ATOM   3759  CG2 THR   240      55.236 105.140  99.300  1.00  0.00           C  
ATOM   3760  OG1 THR   240      56.174 105.107 101.461  1.00  0.00           O  
ATOM   3761  H   THR   240      57.563 106.614 100.457  1.00  0.00           H  
ATOM   3762  HA  THR   240      55.104 107.557  99.542  1.00  0.00           H  
ATOM   3763  HB  THR   240      54.217 105.637 101.152  1.00  0.00           H  
ATOM   3764  HG1 THR   240      56.121 105.431 102.364  1.00  0.00           H  
ATOM   3765 HG21 THR   240      54.584 105.725  98.649  1.00  0.00           H  
ATOM   3766 HG22 THR   240      56.250 105.066  98.907  1.00  0.00           H  
ATOM   3767 HG23 THR   240      54.871 104.113  99.311  1.00  0.00           H  
ATOM   3768  N   GLY   241      55.561 109.084 102.251  1.00  0.00           N  
ATOM   3769  CA  GLY   241      54.923 109.870 103.271  1.00  0.00           C  
ATOM   3770  C   GLY   241      54.697 109.140 104.586  1.00  0.00           C  
ATOM   3771  O   GLY   241      53.769 109.516 105.273  1.00  0.00           O  
ATOM   3772  H   GLY   241      56.564 109.162 102.157  1.00  0.00           H  
ATOM   3773  HA2 GLY   241      55.700 110.634 103.271  1.00  0.00           H  
ATOM   3774  HA3 GLY   241      54.052 110.476 103.020  1.00  0.00           H  
ATOM   3775  N   GLY   242      55.434 108.060 104.907  1.00  0.00           N  
ATOM   3776  CA  GLY   242      55.229 107.076 105.909  1.00  0.00           C  
ATOM   3777  C   GLY   242      55.209 105.680 105.191  1.00  0.00           C  
ATOM   3778  O   GLY   242      55.651 105.516 104.075  1.00  0.00           O  
ATOM   3779  H   GLY   242      56.034 107.652 104.204  1.00  0.00           H  
ATOM   3780  HA2 GLY   242      56.060 107.176 106.608  1.00  0.00           H  
ATOM   3781  HA3 GLY   242      54.289 107.441 106.322  1.00  0.00           H  
ATOM   3782  N   SER   243      54.891 104.720 106.011  1.00  0.00           N  
ATOM   3783  CA  SER   243      54.791 103.352 105.559  1.00  0.00           C  
ATOM   3784  C   SER   243      53.935 103.109 104.290  1.00  0.00           C  
ATOM   3785  O   SER   243      52.732 103.402 104.303  1.00  0.00           O  
ATOM   3786  CB  SER   243      54.217 102.531 106.789  1.00  0.00           C  
ATOM   3787  OG  SER   243      54.309 101.225 106.355  1.00  0.00           O  
ATOM   3788  H   SER   243      54.564 104.994 106.926  1.00  0.00           H  
ATOM   3789  HA  SER   243      55.778 103.021 105.238  1.00  0.00           H  
ATOM   3790  HB2 SER   243      54.745 102.682 107.731  1.00  0.00           H  
ATOM   3791  HB3 SER   243      53.191 102.864 106.945  1.00  0.00           H  
ATOM   3792  HG  SER   243      54.262 100.685 107.148  1.00  0.00           H  
ATOM   3793  N   ALA   244      54.543 102.290 103.378  1.00  0.00           N  
ATOM   3794  CA  ALA   244      53.755 101.561 102.440  1.00  0.00           C  
ATOM   3795  C   ALA   244      54.212 100.148 102.101  1.00  0.00           C  
ATOM   3796  O   ALA   244      55.295  99.818 102.569  1.00  0.00           O  
ATOM   3797  CB  ALA   244      53.572 102.400 101.210  1.00  0.00           C  
ATOM   3798  H   ALA   244      55.545 102.171 103.422  1.00  0.00           H  
ATOM   3799  HA  ALA   244      52.822 101.541 103.003  1.00  0.00           H  
ATOM   3800  HB1 ALA   244      52.778 101.970 100.601  1.00  0.00           H  
ATOM   3801  HB2 ALA   244      53.268 103.388 101.558  1.00  0.00           H  
ATOM   3802  HB3 ALA   244      54.443 102.306 100.562  1.00  0.00           H  
ATOM   3803  N   GLU   245      53.539  99.324 101.356  1.00  0.00           N  
ATOM   3804  CA  GLU   245      54.015  98.001 100.875  1.00  0.00           C  
ATOM   3805  C   GLU   245      53.812  97.921  99.306  1.00  0.00           C  
ATOM   3806  O   GLU   245      52.769  97.575  98.778  1.00  0.00           O  
ATOM   3807  CB  GLU   245      53.327  96.745 101.536  1.00  0.00           C  
ATOM   3808  CG  GLU   245      53.523  96.838 103.089  1.00  0.00           C  
ATOM   3809  CD  GLU   245      53.375  95.492 103.783  1.00  0.00           C  
ATOM   3810  OE1 GLU   245      52.813  95.463 104.897  1.00  0.00           O  
ATOM   3811  OE2 GLU   245      53.773  94.479 103.176  1.00  0.00           O1-
ATOM   3812  H   GLU   245      52.646  99.671 101.038  1.00  0.00           H  
ATOM   3813  HA  GLU   245      55.085  97.944 101.075  1.00  0.00           H  
ATOM   3814  HB2 GLU   245      52.287  96.813 101.217  1.00  0.00           H  
ATOM   3815  HB3 GLU   245      53.779  95.841 101.127  1.00  0.00           H  
ATOM   3816  HG2 GLU   245      54.582  97.082 103.166  1.00  0.00           H  
ATOM   3817  HG3 GLU   245      52.892  97.624 103.505  1.00  0.00           H  
ATOM   3818  N   LEU   246      54.850  98.437  98.637  1.00  0.00           N  
ATOM   3819  CA  LEU   246      54.789  98.796  97.217  1.00  0.00           C  
ATOM   3820  C   LEU   246      55.010  97.461  96.301  1.00  0.00           C  
ATOM   3821  O   LEU   246      56.146  96.987  96.218  1.00  0.00           O  
ATOM   3822  CB  LEU   246      55.854  99.818  96.786  1.00  0.00           C  
ATOM   3823  CG  LEU   246      55.204 100.840  95.812  1.00  0.00           C  
ATOM   3824  CD1 LEU   246      54.438 101.867  96.708  1.00  0.00           C  
ATOM   3825  CD2 LEU   246      56.362 101.798  95.297  1.00  0.00           C  
ATOM   3826  H   LEU   246      55.732  98.490  99.127  1.00  0.00           H  
ATOM   3827  HA  LEU   246      53.815  99.219  96.971  1.00  0.00           H  
ATOM   3828  HB2 LEU   246      56.285 100.395  97.605  1.00  0.00           H  
ATOM   3829  HB3 LEU   246      56.730  99.364  96.323  1.00  0.00           H  
ATOM   3830  HG  LEU   246      54.555 100.360  95.080  1.00  0.00           H  
ATOM   3831 HD11 LEU   246      55.105 102.277  97.466  1.00  0.00           H  
ATOM   3832 HD12 LEU   246      54.007 102.654  96.089  1.00  0.00           H  
ATOM   3833 HD13 LEU   246      53.632 101.238  97.087  1.00  0.00           H  
ATOM   3834 HD21 LEU   246      56.016 102.609  94.657  1.00  0.00           H  
ATOM   3835 HD22 LEU   246      57.013 102.264  96.037  1.00  0.00           H  
ATOM   3836 HD23 LEU   246      56.911 101.097  94.667  1.00  0.00           H  
ATOM   3837  N   LEU   247      54.001  96.942  95.619  1.00  0.00           N  
ATOM   3838  CA  LEU   247      54.161  95.760  94.745  1.00  0.00           C  
ATOM   3839  C   LEU   247      54.722  96.016  93.323  1.00  0.00           C  
ATOM   3840  O   LEU   247      54.264  96.787  92.519  1.00  0.00           O  
ATOM   3841  CB  LEU   247      52.750  95.129  94.628  1.00  0.00           C  
ATOM   3842  CG  LEU   247      52.630  93.736  93.925  1.00  0.00           C  
ATOM   3843  CD1 LEU   247      53.186  92.747  94.943  1.00  0.00           C  
ATOM   3844  CD2 LEU   247      51.323  93.265  93.480  1.00  0.00           C  
ATOM   3845  H   LEU   247      53.073  97.327  95.722  1.00  0.00           H  
ATOM   3846  HA  LEU   247      54.857  95.120  95.287  1.00  0.00           H  
ATOM   3847  HB2 LEU   247      52.425  94.915  95.645  1.00  0.00           H  
ATOM   3848  HB3 LEU   247      51.981  95.743  94.160  1.00  0.00           H  
ATOM   3849  HG  LEU   247      53.297  93.619  93.071  1.00  0.00           H  
ATOM   3850 HD11 LEU   247      54.116  93.104  95.387  1.00  0.00           H  
ATOM   3851 HD12 LEU   247      52.490  92.552  95.759  1.00  0.00           H  
ATOM   3852 HD13 LEU   247      53.349  91.805  94.420  1.00  0.00           H  
ATOM   3853 HD21 LEU   247      50.644  93.109  94.318  1.00  0.00           H  
ATOM   3854 HD22 LEU   247      50.967  93.843  92.627  1.00  0.00           H  
ATOM   3855 HD23 LEU   247      51.599  92.301  93.052  1.00  0.00           H  
ATOM   3856  N   PHE   248      55.784  95.271  92.958  1.00  0.00           N  
ATOM   3857  CA  PHE   248      56.441  95.129  91.659  1.00  0.00           C  
ATOM   3858  C   PHE   248      56.265  93.632  91.162  1.00  0.00           C  
ATOM   3859  O   PHE   248      56.175  92.701  91.960  1.00  0.00           O  
ATOM   3860  CB  PHE   248      57.899  95.489  91.712  1.00  0.00           C  
ATOM   3861  CG  PHE   248      58.212  96.966  92.173  1.00  0.00           C  
ATOM   3862  CD1 PHE   248      57.808  98.055  91.425  1.00  0.00           C  
ATOM   3863  CD2 PHE   248      59.021  97.221  93.310  1.00  0.00           C  
ATOM   3864  CE1 PHE   248      58.121  99.363  91.740  1.00  0.00           C  
ATOM   3865  CE2 PHE   248      59.340  98.558  93.683  1.00  0.00           C  
ATOM   3866  CZ  PHE   248      58.787  99.625  92.942  1.00  0.00           C  
ATOM   3867  H   PHE   248      56.081  94.710  93.744  1.00  0.00           H  
ATOM   3868  HA  PHE   248      55.996  95.778  90.905  1.00  0.00           H  
ATOM   3869  HB2 PHE   248      58.436  94.826  92.390  1.00  0.00           H  
ATOM   3870  HB3 PHE   248      58.163  95.448  90.655  1.00  0.00           H  
ATOM   3871  HD1 PHE   248      57.254  97.863  90.518  1.00  0.00           H  
ATOM   3872  HD2 PHE   248      59.546  96.452  93.856  1.00  0.00           H  
ATOM   3873  HE1 PHE   248      57.736 100.076  91.026  1.00  0.00           H  
ATOM   3874  HE2 PHE   248      59.979  98.658  94.548  1.00  0.00           H  
ATOM   3875  HZ  PHE   248      58.957 100.652  93.229  1.00  0.00           H  
ATOM   3876  N   PHE   249      56.258  93.495  89.816  1.00  0.00           N  
ATOM   3877  CA  PHE   249      56.274  92.210  89.102  1.00  0.00           C  
ATOM   3878  C   PHE   249      57.592  92.130  88.340  1.00  0.00           C  
ATOM   3879  O   PHE   249      58.043  93.096  87.680  1.00  0.00           O  
ATOM   3880  CB  PHE   249      55.016  92.212  88.216  1.00  0.00           C  
ATOM   3881  CG  PHE   249      53.701  92.434  88.937  1.00  0.00           C  
ATOM   3882  CD1 PHE   249      53.108  91.374  89.728  1.00  0.00           C  
ATOM   3883  CD2 PHE   249      53.144  93.677  88.974  1.00  0.00           C  
ATOM   3884  CE1 PHE   249      51.911  91.606  90.333  1.00  0.00           C  
ATOM   3885  CE2 PHE   249      51.872  93.891  89.607  1.00  0.00           C  
ATOM   3886  CZ  PHE   249      51.260  92.819  90.245  1.00  0.00           C  
ATOM   3887  H   PHE   249      56.109  94.279  89.197  1.00  0.00           H  
ATOM   3888  HA  PHE   249      56.170  91.369  89.788  1.00  0.00           H  
ATOM   3889  HB2 PHE   249      55.070  92.994  87.458  1.00  0.00           H  
ATOM   3890  HB3 PHE   249      54.969  91.237  87.731  1.00  0.00           H  
ATOM   3891  HD1 PHE   249      53.516  90.375  89.681  1.00  0.00           H  
ATOM   3892  HD2 PHE   249      53.650  94.446  88.409  1.00  0.00           H  
ATOM   3893  HE1 PHE   249      51.432  90.781  90.840  1.00  0.00           H  
ATOM   3894  HE2 PHE   249      51.400  94.862  89.636  1.00  0.00           H  
ATOM   3895  HZ  PHE   249      50.302  93.116  90.646  1.00  0.00           H  
ATOM   3896  N   VAL   250      58.227  91.003  88.340  1.00  0.00           N  
ATOM   3897  CA  VAL   250      59.461  90.703  87.645  1.00  0.00           C  
ATOM   3898  C   VAL   250      59.233  89.540  86.594  1.00  0.00           C  
ATOM   3899  O   VAL   250      58.862  88.439  86.965  1.00  0.00           O  
ATOM   3900  CB  VAL   250      60.606  90.245  88.538  1.00  0.00           C  
ATOM   3901  CG1 VAL   250      61.930  90.207  87.802  1.00  0.00           C  
ATOM   3902  CG2 VAL   250      60.793  91.205  89.686  1.00  0.00           C  
ATOM   3903  H   VAL   250      57.828  90.270  88.907  1.00  0.00           H  
ATOM   3904  HA  VAL   250      59.734  91.676  87.236  1.00  0.00           H  
ATOM   3905  HB  VAL   250      60.496  89.252  88.973  1.00  0.00           H  
ATOM   3906 HG11 VAL   250      61.910  89.535  86.944  1.00  0.00           H  
ATOM   3907 HG12 VAL   250      62.370  91.155  87.492  1.00  0.00           H  
ATOM   3908 HG13 VAL   250      62.641  89.767  88.500  1.00  0.00           H  
ATOM   3909 HG21 VAL   250      59.875  91.367  90.252  1.00  0.00           H  
ATOM   3910 HG22 VAL   250      61.618  90.951  90.351  1.00  0.00           H  
ATOM   3911 HG23 VAL   250      60.990  92.180  89.241  1.00  0.00           H  
ATOM   3912  N   GLU   251      59.486  89.829  85.313  1.00  0.00           N  
ATOM   3913  CA  GLU   251      59.421  88.929  84.139  1.00  0.00           C  
ATOM   3914  C   GLU   251      60.831  88.596  83.669  1.00  0.00           C  
ATOM   3915  O   GLU   251      61.655  89.482  83.557  1.00  0.00           O  
ATOM   3916  CB  GLU   251      58.666  89.626  82.995  1.00  0.00           C  
ATOM   3917  CG  GLU   251      59.247  90.616  82.006  1.00  0.00           C  
ATOM   3918  CD  GLU   251      58.367  90.927  80.754  1.00  0.00           C  
ATOM   3919  OE1 GLU   251      57.487  90.142  80.319  1.00  0.00           O  
ATOM   3920  OE2 GLU   251      58.564  91.948  80.070  1.00  0.00           O1-
ATOM   3921  H   GLU   251      59.901  90.745  85.218  1.00  0.00           H  
ATOM   3922  HA  GLU   251      58.892  88.038  84.475  1.00  0.00           H  
ATOM   3923  HB2 GLU   251      58.389  88.826  82.308  1.00  0.00           H  
ATOM   3924  HB3 GLU   251      57.713  90.037  83.329  1.00  0.00           H  
ATOM   3925  HG2 GLU   251      59.391  91.500  82.626  1.00  0.00           H  
ATOM   3926  HG3 GLU   251      60.251  90.418  81.630  1.00  0.00           H  
ATOM   3927  N   GLY   252      61.064  87.320  83.442  1.00  0.00           N  
ATOM   3928  CA  GLY   252      62.252  86.828  82.745  1.00  0.00           C  
ATOM   3929  C   GLY   252      62.202  86.737  81.231  1.00  0.00           C  
ATOM   3930  O   GLY   252      61.200  86.272  80.654  1.00  0.00           O  
ATOM   3931  H   GLY   252      60.259  86.732  83.601  1.00  0.00           H  
ATOM   3932  HA2 GLY   252      63.045  87.536  82.986  1.00  0.00           H  
ATOM   3933  HA3 GLY   252      62.353  85.783  83.039  1.00  0.00           H  
ATOM   3934  N   LEU   253      63.247  87.207  80.565  1.00  0.00           N  
ATOM   3935  CA  LEU   253      63.170  87.380  79.149  1.00  0.00           C  
ATOM   3936  C   LEU   253      63.905  86.355  78.321  1.00  0.00           C  
ATOM   3937  O   LEU   253      63.769  86.178  77.135  1.00  0.00           O  
ATOM   3938  CB  LEU   253      63.591  88.689  78.684  1.00  0.00           C  
ATOM   3939  CG  LEU   253      62.918  89.926  79.239  1.00  0.00           C  
ATOM   3940  CD1 LEU   253      63.907  91.086  79.065  1.00  0.00           C  
ATOM   3941  CD2 LEU   253      61.665  90.195  78.543  1.00  0.00           C  
ATOM   3942  H   LEU   253      64.087  87.498  81.045  1.00  0.00           H  
ATOM   3943  HA  LEU   253      62.137  87.227  78.838  1.00  0.00           H  
ATOM   3944  HB2 LEU   253      64.672  88.767  78.803  1.00  0.00           H  
ATOM   3945  HB3 LEU   253      63.386  88.731  77.615  1.00  0.00           H  
ATOM   3946  HG  LEU   253      62.829  89.826  80.321  1.00  0.00           H  
ATOM   3947 HD11 LEU   253      64.852  90.961  79.593  1.00  0.00           H  
ATOM   3948 HD12 LEU   253      63.918  91.296  77.995  1.00  0.00           H  
ATOM   3949 HD13 LEU   253      63.458  92.014  79.418  1.00  0.00           H  
ATOM   3950 HD21 LEU   253      61.243  91.042  79.085  1.00  0.00           H  
ATOM   3951 HD22 LEU   253      61.997  90.261  77.507  1.00  0.00           H  
ATOM   3952 HD23 LEU   253      60.939  89.382  78.522  1.00  0.00           H  
ATOM   3953  N   CYS   254      64.764  85.557  78.924  1.00  0.00           N  
ATOM   3954  CA  CYS   254      65.531  84.608  78.221  1.00  0.00           C  
ATOM   3955  C   CYS   254      65.802  83.372  79.024  1.00  0.00           C  
ATOM   3956  O   CYS   254      65.770  83.282  80.218  1.00  0.00           O  
ATOM   3957  CB  CYS   254      66.696  85.318  77.643  1.00  0.00           C  
ATOM   3958  SG  CYS   254      67.655  86.165  78.964  1.00  0.00           S  
ATOM   3959  H   CYS   254      64.843  85.737  79.915  1.00  0.00           H  
ATOM   3960  HA  CYS   254      64.983  84.191  77.376  1.00  0.00           H  
ATOM   3961  HB2 CYS   254      67.277  84.518  77.185  1.00  0.00           H  
ATOM   3962  HB3 CYS   254      66.477  86.049  76.864  1.00  0.00           H  
ATOM   3963  HG  CYS   254      68.714  85.368  78.796  1.00  0.00           H  
ATOM   3964  N   PHE   255      66.170  82.278  78.327  1.00  0.00           N  
ATOM   3965  CA  PHE   255      66.655  81.058  78.902  1.00  0.00           C  
ATOM   3966  C   PHE   255      68.135  81.169  79.257  1.00  0.00           C  
ATOM   3967  O   PHE   255      68.839  81.985  78.643  1.00  0.00           O  
ATOM   3968  CB  PHE   255      66.447  79.909  77.923  1.00  0.00           C  
ATOM   3969  CG  PHE   255      64.966  79.446  78.026  1.00  0.00           C  
ATOM   3970  CD1 PHE   255      64.550  78.929  79.299  1.00  0.00           C  
ATOM   3971  CD2 PHE   255      64.058  79.342  76.946  1.00  0.00           C  
ATOM   3972  CE1 PHE   255      63.221  78.406  79.423  1.00  0.00           C  
ATOM   3973  CE2 PHE   255      62.768  78.894  77.071  1.00  0.00           C  
ATOM   3974  CZ  PHE   255      62.326  78.350  78.294  1.00  0.00           C  
ATOM   3975  H   PHE   255      66.185  82.380  77.322  1.00  0.00           H  
ATOM   3976  HA  PHE   255      66.193  80.909  79.878  1.00  0.00           H  
ATOM   3977  HB2 PHE   255      66.562  80.193  76.877  1.00  0.00           H  
ATOM   3978  HB3 PHE   255      67.099  79.056  78.112  1.00  0.00           H  
ATOM   3979  HD1 PHE   255      65.182  78.802  80.166  1.00  0.00           H  
ATOM   3980  HD2 PHE   255      64.428  79.657  75.981  1.00  0.00           H  
ATOM   3981  HE1 PHE   255      62.946  77.943  80.359  1.00  0.00           H  
ATOM   3982  HE2 PHE   255      62.071  78.902  76.246  1.00  0.00           H  
ATOM   3983  HZ  PHE   255      61.313  78.041  78.509  1.00  0.00           H  
ATOM   3984  N   PRO   256      68.694  80.290  80.176  1.00  0.00           N  
ATOM   3985  CA  PRO   256      70.068  80.036  80.379  1.00  0.00           C  
ATOM   3986  C   PRO   256      70.885  79.578  79.093  1.00  0.00           C  
ATOM   3987  O   PRO   256      70.468  78.858  78.200  1.00  0.00           O  
ATOM   3988  CB  PRO   256      70.145  78.980  81.419  1.00  0.00           C  
ATOM   3989  CG  PRO   256      68.898  79.142  82.229  1.00  0.00           C  
ATOM   3990  CD  PRO   256      67.890  79.539  81.199  1.00  0.00           C  
ATOM   3991  HA  PRO   256      70.549  80.887  80.862  1.00  0.00           H  
ATOM   3992  HB2 PRO   256      70.075  78.024  80.901  1.00  0.00           H  
ATOM   3993  HB3 PRO   256      71.048  79.068  82.023  1.00  0.00           H  
ATOM   3994  HG2 PRO   256      68.634  78.232  82.767  1.00  0.00           H  
ATOM   3995  HG3 PRO   256      69.138  79.924  82.950  1.00  0.00           H  
ATOM   3996  HD2 PRO   256      67.422  78.622  80.841  1.00  0.00           H  
ATOM   3997  HD3 PRO   256      67.142  80.159  81.692  1.00  0.00           H  
ATOM   3998  N   ASP   257      72.143  79.843  79.155  1.00  0.00           N  
ATOM   3999  CA  ASP   257      73.235  79.519  78.213  1.00  0.00           C  
ATOM   4000  C   ASP   257      74.549  79.119  78.907  1.00  0.00           C  
ATOM   4001  O   ASP   257      74.593  79.392  80.139  1.00  0.00           O  
ATOM   4002  CB  ASP   257      73.486  80.631  77.312  1.00  0.00           C  
ATOM   4003  CG  ASP   257      74.225  80.274  76.021  1.00  0.00           C  
ATOM   4004  OD1 ASP   257      75.079  81.129  75.590  1.00  0.00           O  
ATOM   4005  OD2 ASP   257      74.223  79.164  75.610  1.00  0.00           O1-
ATOM   4006  H   ASP   257      72.484  80.465  79.873  1.00  0.00           H  
ATOM   4007  HA  ASP   257      73.047  78.606  77.648  1.00  0.00           H  
ATOM   4008  HB2 ASP   257      72.514  81.075  77.094  1.00  0.00           H  
ATOM   4009  HB3 ASP   257      73.930  81.451  77.876  1.00  0.00           H  
ATOM   4010  N   GLU   258      75.641  78.740  78.198  1.00  0.00           N  
ATOM   4011  CA  GLU   258      77.013  78.750  78.773  1.00  0.00           C  
ATOM   4012  C   GLU   258      77.358  80.150  79.174  1.00  0.00           C  
ATOM   4013  O   GLU   258      77.969  80.286  80.238  1.00  0.00           O  
ATOM   4014  CB  GLU   258      77.943  78.119  77.628  1.00  0.00           C  
ATOM   4015  CG  GLU   258      79.295  78.034  78.200  1.00  0.00           C  
ATOM   4016  CD  GLU   258      80.071  76.856  77.657  1.00  0.00           C  
ATOM   4017  OE1 GLU   258      80.754  77.065  76.573  1.00  0.00           O  
ATOM   4018  OE2 GLU   258      80.025  75.730  78.225  1.00  0.00           O1-
ATOM   4019  H   GLU   258      75.471  78.703  77.203  1.00  0.00           H  
ATOM   4020  HA  GLU   258      77.028  78.122  79.664  1.00  0.00           H  
ATOM   4021  HB2 GLU   258      77.546  77.120  77.444  1.00  0.00           H  
ATOM   4022  HB3 GLU   258      77.995  78.831  76.804  1.00  0.00           H  
ATOM   4023  HG2 GLU   258      79.848  78.973  78.201  1.00  0.00           H  
ATOM   4024  HG3 GLU   258      79.277  77.759  79.255  1.00  0.00           H  
ATOM   4025  N   GLY   259      76.876  81.162  78.402  1.00  0.00           N  
ATOM   4026  CA  GLY   259      77.068  82.586  78.674  1.00  0.00           C  
ATOM   4027  C   GLY   259      76.205  83.254  79.776  1.00  0.00           C  
ATOM   4028  O   GLY   259      76.349  84.546  79.995  1.00  0.00           O  
ATOM   4029  H   GLY   259      76.409  80.948  77.533  1.00  0.00           H  
ATOM   4030  HA2 GLY   259      78.114  82.757  78.930  1.00  0.00           H  
ATOM   4031  HA3 GLY   259      76.901  83.130  77.744  1.00  0.00           H  
ATOM   4032  N   PHE   260      75.249  82.469  80.356  1.00  0.00           N  
ATOM   4033  CA  PHE   260      74.308  83.048  81.253  1.00  0.00           C  
ATOM   4034  C   PHE   260      73.571  81.980  82.186  1.00  0.00           C  
ATOM   4035  O   PHE   260      72.709  81.260  81.719  1.00  0.00           O  
ATOM   4036  CB  PHE   260      73.221  83.877  80.540  1.00  0.00           C  
ATOM   4037  CG  PHE   260      72.154  84.278  81.459  1.00  0.00           C  
ATOM   4038  CD1 PHE   260      72.455  85.039  82.609  1.00  0.00           C  
ATOM   4039  CD2 PHE   260      70.765  83.934  81.159  1.00  0.00           C  
ATOM   4040  CE1 PHE   260      71.356  85.426  83.470  1.00  0.00           C  
ATOM   4041  CE2 PHE   260      69.810  84.282  82.089  1.00  0.00           C  
ATOM   4042  CZ  PHE   260      70.107  84.995  83.239  1.00  0.00           C  
ATOM   4043  H   PHE   260      75.285  81.461  80.300  1.00  0.00           H  
ATOM   4044  HA  PHE   260      74.774  83.673  82.015  1.00  0.00           H  
ATOM   4045  HB2 PHE   260      73.718  84.756  80.131  1.00  0.00           H  
ATOM   4046  HB3 PHE   260      72.740  83.330  79.729  1.00  0.00           H  
ATOM   4047  HD1 PHE   260      73.391  85.415  82.994  1.00  0.00           H  
ATOM   4048  HD2 PHE   260      70.464  83.395  80.273  1.00  0.00           H  
ATOM   4049  HE1 PHE   260      71.644  85.913  84.390  1.00  0.00           H  
ATOM   4050  HE2 PHE   260      68.786  84.024  81.865  1.00  0.00           H  
ATOM   4051  HZ  PHE   260      69.364  85.100  84.015  1.00  0.00           H  
ATOM   4052  N   SER   261      74.078  81.849  83.475  1.00  0.00           N  
ATOM   4053  CA  SER   261      73.643  80.789  84.348  1.00  0.00           C  
ATOM   4054  C   SER   261      72.144  80.725  84.750  1.00  0.00           C  
ATOM   4055  O   SER   261      71.714  79.701  85.197  1.00  0.00           O  
ATOM   4056  CB  SER   261      74.565  80.764  85.581  1.00  0.00           C  
ATOM   4057  OG  SER   261      74.423  81.822  86.485  1.00  0.00           O  
ATOM   4058  H   SER   261      74.688  82.597  83.770  1.00  0.00           H  
ATOM   4059  HA  SER   261      73.836  79.830  83.867  1.00  0.00           H  
ATOM   4060  HB2 SER   261      74.516  79.787  86.064  1.00  0.00           H  
ATOM   4061  HB3 SER   261      75.588  80.902  85.231  1.00  0.00           H  
ATOM   4062  HG  SER   261      75.323  81.915  86.807  1.00  0.00           H  
ATOM   4063  N   GLY   262      71.469  81.918  84.588  1.00  0.00           N  
ATOM   4064  CA  GLY   262      70.026  82.143  84.999  1.00  0.00           C  
ATOM   4065  C   GLY   262      69.898  82.736  86.391  1.00  0.00           C  
ATOM   4066  O   GLY   262      68.845  83.351  86.642  1.00  0.00           O  
ATOM   4067  H   GLY   262      71.849  82.665  84.025  1.00  0.00           H  
ATOM   4068  HA2 GLY   262      69.516  82.760  84.259  1.00  0.00           H  
ATOM   4069  HA3 GLY   262      69.544  81.167  84.945  1.00  0.00           H  
ATOM   4070  N   LEU   263      70.863  82.690  87.323  1.00  0.00           N  
ATOM   4071  CA  LEU   263      71.060  83.503  88.548  1.00  0.00           C  
ATOM   4072  C   LEU   263      71.231  85.006  88.122  1.00  0.00           C  
ATOM   4073  O   LEU   263      72.071  85.303  87.349  1.00  0.00           O  
ATOM   4074  CB  LEU   263      72.352  82.982  89.258  1.00  0.00           C  
ATOM   4075  CG  LEU   263      71.992  81.682  90.010  1.00  0.00           C  
ATOM   4076  CD1 LEU   263      73.333  81.083  90.455  1.00  0.00           C  
ATOM   4077  CD2 LEU   263      71.216  81.720  91.300  1.00  0.00           C  
ATOM   4078  H   LEU   263      71.577  82.017  87.084  1.00  0.00           H  
ATOM   4079  HA  LEU   263      70.187  83.300  89.168  1.00  0.00           H  
ATOM   4080  HB2 LEU   263      73.198  82.830  88.588  1.00  0.00           H  
ATOM   4081  HB3 LEU   263      72.483  83.759  90.011  1.00  0.00           H  
ATOM   4082  HG  LEU   263      71.479  80.936  89.404  1.00  0.00           H  
ATOM   4083 HD11 LEU   263      74.006  80.820  89.639  1.00  0.00           H  
ATOM   4084 HD12 LEU   263      73.772  81.921  90.996  1.00  0.00           H  
ATOM   4085 HD13 LEU   263      73.200  80.216  91.102  1.00  0.00           H  
ATOM   4086 HD21 LEU   263      71.775  82.158  92.127  1.00  0.00           H  
ATOM   4087 HD22 LEU   263      70.324  82.343  91.236  1.00  0.00           H  
ATOM   4088 HD23 LEU   263      70.766  80.767  91.578  1.00  0.00           H  
ATOM   4089  N   VAL   264      70.321  85.885  88.649  1.00  0.00           N  
ATOM   4090  CA  VAL   264      70.245  87.382  88.503  1.00  0.00           C  
ATOM   4091  C   VAL   264      69.832  88.030  89.875  1.00  0.00           C  
ATOM   4092  O   VAL   264      69.309  87.383  90.784  1.00  0.00           O  
ATOM   4093  CB  VAL   264      69.242  87.798  87.391  1.00  0.00           C  
ATOM   4094  CG1 VAL   264      69.602  87.283  85.998  1.00  0.00           C  
ATOM   4095  CG2 VAL   264      67.814  87.262  87.676  1.00  0.00           C  
ATOM   4096  H   VAL   264      69.630  85.562  89.311  1.00  0.00           H  
ATOM   4097  HA  VAL   264      71.239  87.748  88.244  1.00  0.00           H  
ATOM   4098  HB  VAL   264      69.180  88.885  87.354  1.00  0.00           H  
ATOM   4099 HG11 VAL   264      70.679  87.332  85.841  1.00  0.00           H  
ATOM   4100 HG12 VAL   264      69.451  86.203  85.995  1.00  0.00           H  
ATOM   4101 HG13 VAL   264      68.996  87.706  85.197  1.00  0.00           H  
ATOM   4102 HG21 VAL   264      67.174  87.737  86.933  1.00  0.00           H  
ATOM   4103 HG22 VAL   264      67.679  86.186  87.569  1.00  0.00           H  
ATOM   4104 HG23 VAL   264      67.421  87.708  88.590  1.00  0.00           H  
ATOM   4105  N   SER   265      70.034  89.326  90.069  1.00  0.00           N  
ATOM   4106  CA  SER   265      69.640  90.137  91.243  1.00  0.00           C  
ATOM   4107  C   SER   265      69.112  91.469  90.933  1.00  0.00           C  
ATOM   4108  O   SER   265      69.046  91.973  89.850  1.00  0.00           O  
ATOM   4109  CB  SER   265      70.803  90.236  92.164  1.00  0.00           C  
ATOM   4110  OG  SER   265      71.771  91.133  91.650  1.00  0.00           O  
ATOM   4111  H   SER   265      70.473  89.817  89.303  1.00  0.00           H  
ATOM   4112  HA  SER   265      68.862  89.574  91.758  1.00  0.00           H  
ATOM   4113  HB2 SER   265      70.472  90.537  93.158  1.00  0.00           H  
ATOM   4114  HB3 SER   265      71.287  89.265  92.273  1.00  0.00           H  
ATOM   4115  HG  SER   265      72.314  90.629  91.040  1.00  0.00           H  
ATOM   4116  N   ILE   266      68.517  92.014  92.011  1.00  0.00           N  
ATOM   4117  CA  ILE   266      67.748  93.362  92.068  1.00  0.00           C  
ATOM   4118  C   ILE   266      67.968  94.003  93.411  1.00  0.00           C  
ATOM   4119  O   ILE   266      67.916  93.300  94.450  1.00  0.00           O  
ATOM   4120  CB  ILE   266      66.269  93.123  91.652  1.00  0.00           C  
ATOM   4121  CG1 ILE   266      65.894  92.603  90.221  1.00  0.00           C  
ATOM   4122  CG2 ILE   266      65.530  94.489  91.842  1.00  0.00           C  
ATOM   4123  CD1 ILE   266      64.515  92.027  90.029  1.00  0.00           C  
ATOM   4124  H   ILE   266      68.629  91.442  92.836  1.00  0.00           H  
ATOM   4125  HA  ILE   266      68.219  94.002  91.322  1.00  0.00           H  
ATOM   4126  HB  ILE   266      65.878  92.353  92.318  1.00  0.00           H  
ATOM   4127 HG12 ILE   266      65.916  93.455  89.542  1.00  0.00           H  
ATOM   4128 HG13 ILE   266      66.502  91.745  89.933  1.00  0.00           H  
ATOM   4129 HG21 ILE   266      65.556  94.856  92.868  1.00  0.00           H  
ATOM   4130 HG22 ILE   266      66.088  95.203  91.235  1.00  0.00           H  
ATOM   4131 HG23 ILE   266      64.491  94.404  91.523  1.00  0.00           H  
ATOM   4132 HD11 ILE   266      64.324  91.677  89.015  1.00  0.00           H  
ATOM   4133 HD12 ILE   266      64.429  91.240  90.778  1.00  0.00           H  
ATOM   4134 HD13 ILE   266      63.770  92.810  90.169  1.00  0.00           H  
ATOM   4135  N   HIE   267      68.354  95.311  93.436  1.00  0.00           N  
ATOM   4136  CA  HIE   267      68.796  96.014  94.636  1.00  0.00           C  
ATOM   4137  C   HIE   267      68.016  97.302  94.829  1.00  0.00           C  
ATOM   4138  O   HIE   267      67.334  97.759  93.889  1.00  0.00           O  
ATOM   4139  CB  HIE   267      70.340  96.399  94.495  1.00  0.00           C  
ATOM   4140  CG  HIE   267      71.279  95.288  94.016  1.00  0.00           C  
ATOM   4141  CD2 HIE   267      71.461  95.030  92.681  1.00  0.00           C  
ATOM   4142  ND1 HIE   267      72.019  94.371  94.717  1.00  0.00           N  
ATOM   4143  CE1 HIE   267      72.696  93.667  93.884  1.00  0.00           C  
ATOM   4144  NE2 HIE   267      72.454  94.081  92.634  1.00  0.00           N  
ATOM   4145  H   HIE   267      68.214  95.895  92.623  1.00  0.00           H  
ATOM   4146  HA  HIE   267      68.689  95.333  95.480  1.00  0.00           H  
ATOM   4147  HB2 HIE   267      70.653  97.251  93.892  1.00  0.00           H  
ATOM   4148  HB3 HIE   267      70.583  96.571  95.543  1.00  0.00           H  
ATOM   4149  HD2 HIE   267      70.881  95.418  91.857  1.00  0.00           H  
ATOM   4150  HE1 HIE   267      73.359  92.867  94.178  1.00  0.00           H  
ATOM   4151  HE2 HIE   267      72.805  93.654  91.788  1.00  0.00           H  
ATOM   4152  N   VAL   268      68.038  97.793  96.046  1.00  0.00           N  
ATOM   4153  CA  VAL   268      67.663  99.143  96.444  1.00  0.00           C  
ATOM   4154  C   VAL   268      68.734  99.910  97.113  1.00  0.00           C  
ATOM   4155  O   VAL   268      69.538  99.321  97.822  1.00  0.00           O  
ATOM   4156  CB  VAL   268      66.322  99.089  97.174  1.00  0.00           C  
ATOM   4157  CG1 VAL   268      66.395  98.646  98.665  1.00  0.00           C  
ATOM   4158  CG2 VAL   268      65.700 100.495  97.347  1.00  0.00           C  
ATOM   4159  H   VAL   268      68.659  97.300  96.673  1.00  0.00           H  
ATOM   4160  HA  VAL   268      67.437  99.602  95.482  1.00  0.00           H  
ATOM   4161  HB  VAL   268      65.682  98.372  96.660  1.00  0.00           H  
ATOM   4162 HG11 VAL   268      65.393  98.541  99.081  1.00  0.00           H  
ATOM   4163 HG12 VAL   268      66.898  97.682  98.737  1.00  0.00           H  
ATOM   4164 HG13 VAL   268      67.079  99.284  99.225  1.00  0.00           H  
ATOM   4165 HG21 VAL   268      65.451 100.984  96.405  1.00  0.00           H  
ATOM   4166 HG22 VAL   268      64.751 100.321  97.853  1.00  0.00           H  
ATOM   4167 HG23 VAL   268      66.419 101.043  97.955  1.00  0.00           H  
ATOM   4168  N   SER   269      68.805 101.277  96.972  1.00  0.00           N  
ATOM   4169  CA  SER   269      69.671 102.220  97.687  1.00  0.00           C  
ATOM   4170  C   SER   269      68.850 103.378  98.283  1.00  0.00           C  
ATOM   4171  O   SER   269      67.797 103.758  97.827  1.00  0.00           O  
ATOM   4172  CB  SER   269      70.756 102.645  96.677  1.00  0.00           C  
ATOM   4173  OG  SER   269      71.820 102.993  97.410  1.00  0.00           O  
ATOM   4174  H   SER   269      68.235 101.678  96.242  1.00  0.00           H  
ATOM   4175  HA  SER   269      70.144 101.716  98.529  1.00  0.00           H  
ATOM   4176  HB2 SER   269      70.971 101.814  96.005  1.00  0.00           H  
ATOM   4177  HB3 SER   269      70.358 103.426  96.030  1.00  0.00           H  
ATOM   4178  HG  SER   269      72.056 102.191  97.882  1.00  0.00           H  
ATOM   4179  N   LEU   270      69.529 104.077  99.138  1.00  0.00           N  
ATOM   4180  CA  LEU   270      69.290 105.508  99.353  1.00  0.00           C  
ATOM   4181  C   LEU   270      70.502 106.288  98.876  1.00  0.00           C  
ATOM   4182  O   LEU   270      71.633 105.891  99.138  1.00  0.00           O  
ATOM   4183  CB  LEU   270      69.112 105.758 100.814  1.00  0.00           C  
ATOM   4184  CG  LEU   270      68.029 104.826 101.422  1.00  0.00           C  
ATOM   4185  CD1 LEU   270      67.832 105.038 102.812  1.00  0.00           C  
ATOM   4186  CD2 LEU   270      66.665 105.176 100.766  1.00  0.00           C  
ATOM   4187  H   LEU   270      70.483 103.759  99.230  1.00  0.00           H  
ATOM   4188  HA  LEU   270      68.364 105.813  98.866  1.00  0.00           H  
ATOM   4189  HB2 LEU   270      70.038 105.533 101.342  1.00  0.00           H  
ATOM   4190  HB3 LEU   270      68.831 106.809 100.888  1.00  0.00           H  
ATOM   4191  HG  LEU   270      68.252 103.776 101.229  1.00  0.00           H  
ATOM   4192 HD11 LEU   270      66.986 104.486 103.220  1.00  0.00           H  
ATOM   4193 HD12 LEU   270      68.669 104.691 103.418  1.00  0.00           H  
ATOM   4194 HD13 LEU   270      67.706 106.108 102.980  1.00  0.00           H  
ATOM   4195 HD21 LEU   270      65.844 104.988 101.459  1.00  0.00           H  
ATOM   4196 HD22 LEU   270      66.629 106.249 100.577  1.00  0.00           H  
ATOM   4197 HD23 LEU   270      66.359 104.543  99.933  1.00  0.00           H  
ATOM   4198  N   LEU   271      70.318 107.416  98.256  1.00  0.00           N  
ATOM   4199  CA  LEU   271      71.337 108.432  97.949  1.00  0.00           C  
ATOM   4200  C   LEU   271      71.197 109.651  98.828  1.00  0.00           C  
ATOM   4201  O   LEU   271      70.117 109.987  99.321  1.00  0.00           O  
ATOM   4202  CB  LEU   271      71.277 108.753  96.482  1.00  0.00           C  
ATOM   4203  CG  LEU   271      71.305 107.533  95.487  1.00  0.00           C  
ATOM   4204  CD1 LEU   271      71.102 107.986  93.989  1.00  0.00           C  
ATOM   4205  CD2 LEU   271      72.651 106.793  95.505  1.00  0.00           C  
ATOM   4206  H   LEU   271      69.360 107.639  98.028  1.00  0.00           H  
ATOM   4207  HA  LEU   271      72.298 107.941  98.102  1.00  0.00           H  
ATOM   4208  HB2 LEU   271      70.287 109.155  96.265  1.00  0.00           H  
ATOM   4209  HB3 LEU   271      72.002 109.522  96.215  1.00  0.00           H  
ATOM   4210  HG  LEU   271      70.582 106.783  95.809  1.00  0.00           H  
ATOM   4211 HD11 LEU   271      70.185 108.576  94.013  1.00  0.00           H  
ATOM   4212 HD12 LEU   271      71.915 108.651  93.698  1.00  0.00           H  
ATOM   4213 HD13 LEU   271      71.154 107.143  93.301  1.00  0.00           H  
ATOM   4214 HD21 LEU   271      73.410 107.523  95.223  1.00  0.00           H  
ATOM   4215 HD22 LEU   271      72.843 106.464  96.526  1.00  0.00           H  
ATOM   4216 HD23 LEU   271      72.671 105.964  94.798  1.00  0.00           H  
ATOM   4217  N   GLU   272      72.326 110.272  99.045  1.00  0.00           N  
ATOM   4218  CA  GLU   272      72.588 111.443  99.939  1.00  0.00           C  
ATOM   4219  C   GLU   272      73.367 112.442  99.029  1.00  0.00           C  
ATOM   4220  O   GLU   272      74.394 112.219  98.433  1.00  0.00           O  
ATOM   4221  CB  GLU   272      73.317 110.948 101.212  1.00  0.00           C  
ATOM   4222  CG  GLU   272      73.909 112.033 102.131  1.00  0.00           C  
ATOM   4223  CD  GLU   272      74.770 111.331 103.166  1.00  0.00           C  
ATOM   4224  OE1 GLU   272      75.995 111.458 103.230  1.00  0.00           O  
ATOM   4225  OE2 GLU   272      74.227 110.766 104.201  1.00  0.00           O1-
ATOM   4226  H   GLU   272      73.148 109.953  98.553  1.00  0.00           H  
ATOM   4227  HA  GLU   272      71.655 111.945 100.195  1.00  0.00           H  
ATOM   4228  HB2 GLU   272      72.661 110.278 101.768  1.00  0.00           H  
ATOM   4229  HB3 GLU   272      74.204 110.436 100.839  1.00  0.00           H  
ATOM   4230  HG2 GLU   272      74.643 112.613 101.571  1.00  0.00           H  
ATOM   4231  HG3 GLU   272      73.124 112.658 102.556  1.00  0.00           H  
ATOM   4232  N   TYR   273      72.800 113.642  98.874  1.00  0.00           N  
ATOM   4233  CA  TYR   273      73.296 114.772  98.084  1.00  0.00           C  
ATOM   4234  C   TYR   273      74.603 115.371  98.625  1.00  0.00           C  
ATOM   4235  O   TYR   273      74.820 115.439  99.851  1.00  0.00           O  
ATOM   4236  CB  TYR   273      72.154 115.795  98.068  1.00  0.00           C  
ATOM   4237  CG  TYR   273      72.544 117.116  97.331  1.00  0.00           C  
ATOM   4238  CD1 TYR   273      72.792 117.129  95.961  1.00  0.00           C  
ATOM   4239  CD2 TYR   273      72.427 118.362  98.009  1.00  0.00           C  
ATOM   4240  CE1 TYR   273      73.241 118.338  95.346  1.00  0.00           C  
ATOM   4241  CE2 TYR   273      72.870 119.507  97.352  1.00  0.00           C  
ATOM   4242  CZ  TYR   273      73.375 119.503  96.030  1.00  0.00           C  
ATOM   4243  OH  TYR   273      74.053 120.509  95.436  1.00  0.00           O  
ATOM   4244  H   TYR   273      71.962 113.813  99.411  1.00  0.00           H  
ATOM   4245  HA  TYR   273      73.471 114.454  97.056  1.00  0.00           H  
ATOM   4246  HB2 TYR   273      71.278 115.345  97.600  1.00  0.00           H  
ATOM   4247  HB3 TYR   273      71.806 115.971  99.086  1.00  0.00           H  
ATOM   4248  HD1 TYR   273      72.583 116.213  95.429  1.00  0.00           H  
ATOM   4249  HD2 TYR   273      71.990 118.392  98.996  1.00  0.00           H  
ATOM   4250  HE1 TYR   273      73.558 118.310  94.314  1.00  0.00           H  
ATOM   4251  HE2 TYR   273      72.819 120.424  97.921  1.00  0.00           H  
ATOM   4252  HH  TYR   273      74.049 121.324  95.944  1.00  0.00           H  
ATOM   4253  N   MET   274      75.464 115.868  97.709  1.00  0.00           N  
ATOM   4254  CA  MET   274      76.756 116.513  98.102  1.00  0.00           C  
ATOM   4255  C   MET   274      76.856 117.929  97.436  1.00  0.00           C  
ATOM   4256  O   MET   274      76.735 118.965  98.045  1.00  0.00           O  
ATOM   4257  CB  MET   274      77.922 115.577  97.679  1.00  0.00           C  
ATOM   4258  CG  MET   274      79.363 116.120  98.005  1.00  0.00           C  
ATOM   4259  SD  MET   274      80.788 115.137  97.713  1.00  0.00           S  
ATOM   4260  CE  MET   274      80.457 113.558  98.695  1.00  0.00           C  
ATOM   4261  H   MET   274      75.230 115.724  96.737  1.00  0.00           H  
ATOM   4262  HA  MET   274      76.858 116.572  99.186  1.00  0.00           H  
ATOM   4263  HB2 MET   274      77.771 114.643  98.220  1.00  0.00           H  
ATOM   4264  HB3 MET   274      77.971 115.425  96.600  1.00  0.00           H  
ATOM   4265  HG2 MET   274      79.504 116.998  97.374  1.00  0.00           H  
ATOM   4266  HG3 MET   274      79.311 116.371  99.065  1.00  0.00           H  
ATOM   4267  HE1 MET   274      80.928 113.780  99.653  1.00  0.00           H  
ATOM   4268  HE2 MET   274      79.401 113.442  98.937  1.00  0.00           H  
ATOM   4269  HE3 MET   274      80.836 112.668  98.193  1.00  0.00           H  
ATOM   4270  N   ALA   275      77.058 117.932  96.123  1.00  0.00           N  
ATOM   4271  CA  ALA   275      77.312 119.138  95.329  1.00  0.00           C  
ATOM   4272  C   ALA   275      76.776 119.168  93.906  1.00  0.00           C  
ATOM   4273  O   ALA   275      76.618 118.227  93.208  1.00  0.00           O  
ATOM   4274  CB  ALA   275      78.794 119.340  95.340  1.00  0.00           C  
ATOM   4275  H   ALA   275      76.967 117.043  95.651  1.00  0.00           H  
ATOM   4276  HA  ALA   275      76.863 120.004  95.815  1.00  0.00           H  
ATOM   4277  HB1 ALA   275      79.188 120.171  94.756  1.00  0.00           H  
ATOM   4278  HB2 ALA   275      79.035 119.628  96.363  1.00  0.00           H  
ATOM   4279  HB3 ALA   275      79.310 118.422  95.058  1.00  0.00           H  
ATOM   4280  N   GLN   276      76.495 120.432  93.435  1.00  0.00           N  
ATOM   4281  CA  GLN   276      76.052 120.677  92.121  1.00  0.00           C  
ATOM   4282  C   GLN   276      76.951 120.075  91.022  1.00  0.00           C  
ATOM   4283  O   GLN   276      78.135 120.325  91.085  1.00  0.00           O  
ATOM   4284  CB  GLN   276      75.624 122.169  91.869  1.00  0.00           C  
ATOM   4285  CG  GLN   276      76.473 123.265  92.369  1.00  0.00           C  
ATOM   4286  CD  GLN   276      76.436 123.564  93.856  1.00  0.00           C  
ATOM   4287  NE2 GLN   276      77.388 123.067  94.552  1.00  0.00           N  
ATOM   4288  OE1 GLN   276      75.551 124.245  94.355  1.00  0.00           O  
ATOM   4289  H   GLN   276      76.570 121.218  94.065  1.00  0.00           H  
ATOM   4290  HA  GLN   276      75.122 120.114  92.045  1.00  0.00           H  
ATOM   4291  HB2 GLN   276      75.380 122.260  90.810  1.00  0.00           H  
ATOM   4292  HB3 GLN   276      74.683 122.226  92.415  1.00  0.00           H  
ATOM   4293  HG2 GLN   276      77.512 123.212  92.042  1.00  0.00           H  
ATOM   4294  HG3 GLN   276      76.089 124.189  91.936  1.00  0.00           H  
ATOM   4295 HE21 GLN   276      77.590 123.438  95.470  1.00  0.00           H  
ATOM   4296 HE22 GLN   276      78.205 122.610  94.172  1.00  0.00           H  
ATOM   4297  N   ASP   277      76.386 119.313  90.056  1.00  0.00           N  
ATOM   4298  CA  ASP   277      77.125 118.551  89.005  1.00  0.00           C  
ATOM   4299  C   ASP   277      78.029 117.437  89.464  1.00  0.00           C  
ATOM   4300  O   ASP   277      78.917 116.988  88.708  1.00  0.00           O  
ATOM   4301  CB  ASP   277      77.867 119.497  87.984  1.00  0.00           C  
ATOM   4302  CG  ASP   277      76.923 120.517  87.397  1.00  0.00           C  
ATOM   4303  OD1 ASP   277      75.712 120.351  87.504  1.00  0.00           O  
ATOM   4304  OD2 ASP   277      77.450 121.412  86.645  1.00  0.00           O1-
ATOM   4305  H   ASP   277      75.403 119.090  90.110  1.00  0.00           H  
ATOM   4306  HA  ASP   277      76.304 118.032  88.510  1.00  0.00           H  
ATOM   4307  HB2 ASP   277      78.624 120.037  88.554  1.00  0.00           H  
ATOM   4308  HB3 ASP   277      78.313 118.958  87.148  1.00  0.00           H  
ATOM   4309  N   ILE   278      77.936 116.915  90.704  1.00  0.00           N  
ATOM   4310  CA  ILE   278      78.819 115.822  91.229  1.00  0.00           C  
ATOM   4311  C   ILE   278      77.926 114.639  91.647  1.00  0.00           C  
ATOM   4312  O   ILE   278      76.727 114.843  91.958  1.00  0.00           O  
ATOM   4313  CB  ILE   278      79.549 116.475  92.428  1.00  0.00           C  
ATOM   4314  CG1 ILE   278      80.828 117.091  91.816  1.00  0.00           C  
ATOM   4315  CG2 ILE   278      79.995 115.503  93.555  1.00  0.00           C  
ATOM   4316  CD1 ILE   278      81.293 118.281  92.662  1.00  0.00           C  
ATOM   4317  H   ILE   278      77.226 117.371  91.259  1.00  0.00           H  
ATOM   4318  HA  ILE   278      79.516 115.378  90.519  1.00  0.00           H  
ATOM   4319  HB  ILE   278      78.928 117.277  92.828  1.00  0.00           H  
ATOM   4320 HG12 ILE   278      81.661 116.388  91.832  1.00  0.00           H  
ATOM   4321 HG13 ILE   278      80.741 117.479  90.802  1.00  0.00           H  
ATOM   4322 HG21 ILE   278      79.178 114.925  93.989  1.00  0.00           H  
ATOM   4323 HG22 ILE   278      80.777 114.801  93.266  1.00  0.00           H  
ATOM   4324 HG23 ILE   278      80.379 116.059  94.410  1.00  0.00           H  
ATOM   4325 HD11 ILE   278      80.509 119.036  92.716  1.00  0.00           H  
ATOM   4326 HD12 ILE   278      81.550 117.852  93.630  1.00  0.00           H  
ATOM   4327 HD13 ILE   278      82.166 118.705  92.166  1.00  0.00           H  
ATOM   4328  N   PRO   279      78.434 113.394  91.575  1.00  0.00           N  
ATOM   4329  CA  PRO   279      77.597 112.196  91.860  1.00  0.00           C  
ATOM   4330  C   PRO   279      77.090 112.224  93.226  1.00  0.00           C  
ATOM   4331  O   PRO   279      77.739 112.575  94.191  1.00  0.00           O  
ATOM   4332  CB  PRO   279      78.392 111.015  91.477  1.00  0.00           C  
ATOM   4333  CG  PRO   279      79.311 111.487  90.412  1.00  0.00           C  
ATOM   4334  CD  PRO   279      79.678 112.827  90.969  1.00  0.00           C  
ATOM   4335  HA  PRO   279      76.772 112.342  91.163  1.00  0.00           H  
ATOM   4336  HB2 PRO   279      78.956 110.687  92.350  1.00  0.00           H  
ATOM   4337  HB3 PRO   279      77.807 110.166  91.123  1.00  0.00           H  
ATOM   4338  HG2 PRO   279      80.168 110.828  90.275  1.00  0.00           H  
ATOM   4339  HG3 PRO   279      78.774 111.613  89.472  1.00  0.00           H  
ATOM   4340  HD2 PRO   279      80.424 112.716  91.755  1.00  0.00           H  
ATOM   4341  HD3 PRO   279      80.029 113.514  90.199  1.00  0.00           H  
ATOM   4342  N   LEU   280      75.863 111.702  93.289  1.00  0.00           N  
ATOM   4343  CA  LEU   280      75.186 111.547  94.554  1.00  0.00           C  
ATOM   4344  C   LEU   280      75.629 110.303  95.325  1.00  0.00           C  
ATOM   4345  O   LEU   280      75.757 109.240  94.757  1.00  0.00           O  
ATOM   4346  CB  LEU   280      73.630 111.656  94.395  1.00  0.00           C  
ATOM   4347  CG  LEU   280      73.030 113.030  93.972  1.00  0.00           C  
ATOM   4348  CD1 LEU   280      73.050 113.232  92.352  1.00  0.00           C  
ATOM   4349  CD2 LEU   280      71.556 113.240  94.335  1.00  0.00           C  
ATOM   4350  H   LEU   280      75.380 111.496  92.427  1.00  0.00           H  
ATOM   4351  HA  LEU   280      75.476 112.376  95.200  1.00  0.00           H  
ATOM   4352  HB2 LEU   280      73.252 110.791  93.851  1.00  0.00           H  
ATOM   4353  HB3 LEU   280      73.280 111.549  95.422  1.00  0.00           H  
ATOM   4354  HG  LEU   280      73.530 113.824  94.526  1.00  0.00           H  
ATOM   4355 HD11 LEU   280      72.696 114.245  92.164  1.00  0.00           H  
ATOM   4356 HD12 LEU   280      74.077 113.165  91.993  1.00  0.00           H  
ATOM   4357 HD13 LEU   280      72.460 112.514  91.782  1.00  0.00           H  
ATOM   4358 HD21 LEU   280      71.151 114.190  93.986  1.00  0.00           H  
ATOM   4359 HD22 LEU   280      70.979 112.437  93.876  1.00  0.00           H  
ATOM   4360 HD23 LEU   280      71.316 113.057  95.382  1.00  0.00           H  
ATOM   4361  N   THR   281      75.730 110.450  96.634  1.00  0.00           N  
ATOM   4362  CA  THR   281      76.342 109.488  97.529  1.00  0.00           C  
ATOM   4363  C   THR   281      75.399 108.304  97.871  1.00  0.00           C  
ATOM   4364  O   THR   281      74.476 108.472  98.610  1.00  0.00           O  
ATOM   4365  CB  THR   281      76.888 110.144  98.832  1.00  0.00           C  
ATOM   4366  CG2 THR   281      77.721 109.280  99.786  1.00  0.00           C  
ATOM   4367  OG1 THR   281      77.727 111.153  98.426  1.00  0.00           O  
ATOM   4368  H   THR   281      75.353 111.306  97.014  1.00  0.00           H  
ATOM   4369  HA  THR   281      77.230 109.080  97.047  1.00  0.00           H  
ATOM   4370  HB  THR   281      76.065 110.588  99.392  1.00  0.00           H  
ATOM   4371  HG1 THR   281      77.214 111.775  97.904  1.00  0.00           H  
ATOM   4372 HG21 THR   281      78.375 108.710  99.126  1.00  0.00           H  
ATOM   4373 HG22 THR   281      78.237 109.909 100.511  1.00  0.00           H  
ATOM   4374 HG23 THR   281      77.099 108.554 100.310  1.00  0.00           H  
ATOM   4375  N   PRO   282      75.756 107.012  97.627  1.00  0.00           N  
ATOM   4376  CA  PRO   282      74.994 105.859  98.068  1.00  0.00           C  
ATOM   4377  C   PRO   282      75.348 105.512  99.500  1.00  0.00           C  
ATOM   4378  O   PRO   282      76.558 105.438  99.817  1.00  0.00           O  
ATOM   4379  CB  PRO   282      75.314 104.648  97.149  1.00  0.00           C  
ATOM   4380  CG  PRO   282      75.968 105.368  95.940  1.00  0.00           C  
ATOM   4381  CD  PRO   282      76.668 106.529  96.566  1.00  0.00           C  
ATOM   4382  HA  PRO   282      73.923 106.016  97.946  1.00  0.00           H  
ATOM   4383  HB2 PRO   282      76.001 103.992  97.683  1.00  0.00           H  
ATOM   4384  HB3 PRO   282      74.362 104.224  96.830  1.00  0.00           H  
ATOM   4385  HG2 PRO   282      76.672 104.806  95.325  1.00  0.00           H  
ATOM   4386  HG3 PRO   282      75.180 105.722  95.276  1.00  0.00           H  
ATOM   4387  HD2 PRO   282      77.619 106.270  97.031  1.00  0.00           H  
ATOM   4388  HD3 PRO   282      76.848 107.262  95.779  1.00  0.00           H  
ATOM   4389  N   ILE   283      74.409 105.542 100.355  1.00  0.00           N  
ATOM   4390  CA  ILE   283      74.702 105.339 101.883  1.00  0.00           C  
ATOM   4391  C   ILE   283      74.231 103.953 102.266  1.00  0.00           C  
ATOM   4392  O   ILE   283      74.556 103.560 103.369  1.00  0.00           O  
ATOM   4393  CB  ILE   283      74.051 106.437 102.691  1.00  0.00           C  
ATOM   4394  CG1 ILE   283      72.512 106.283 102.371  1.00  0.00           C  
ATOM   4395  CG2 ILE   283      74.664 107.819 102.208  1.00  0.00           C  
ATOM   4396  CD1 ILE   283      71.720 106.577 103.647  1.00  0.00           C  
ATOM   4397  H   ILE   283      73.452 105.743 100.102  1.00  0.00           H  
ATOM   4398  HA  ILE   283      75.766 105.393 102.114  1.00  0.00           H  
ATOM   4399  HB  ILE   283      74.335 106.386 103.742  1.00  0.00           H  
ATOM   4400 HG12 ILE   283      72.319 107.047 101.618  1.00  0.00           H  
ATOM   4401 HG13 ILE   283      72.208 105.277 102.084  1.00  0.00           H  
ATOM   4402 HG21 ILE   283      74.311 108.449 103.024  1.00  0.00           H  
ATOM   4403 HG22 ILE   283      75.740 107.775 102.036  1.00  0.00           H  
ATOM   4404 HG23 ILE   283      74.174 108.064 101.266  1.00  0.00           H  
ATOM   4405 HD11 ILE   283      71.830 105.875 104.474  1.00  0.00           H  
ATOM   4406 HD12 ILE   283      72.126 107.509 104.042  1.00  0.00           H  
ATOM   4407 HD13 ILE   283      70.674 106.792 103.426  1.00  0.00           H  
ATOM   4408  N   PHE   284      73.540 103.194 101.351  1.00  0.00           N  
ATOM   4409  CA  PHE   284      72.780 101.997 101.763  1.00  0.00           C  
ATOM   4410  C   PHE   284      72.594 100.997 100.605  1.00  0.00           C  
ATOM   4411  O   PHE   284      72.395 101.460  99.471  1.00  0.00           O  
ATOM   4412  CB  PHE   284      71.372 102.462 102.305  1.00  0.00           C  
ATOM   4413  CG  PHE   284      70.550 101.281 102.763  1.00  0.00           C  
ATOM   4414  CD1 PHE   284      70.782 100.652 103.979  1.00  0.00           C  
ATOM   4415  CD2 PHE   284      69.455 100.759 101.965  1.00  0.00           C  
ATOM   4416  CE1 PHE   284      70.117  99.522 104.435  1.00  0.00           C  
ATOM   4417  CE2 PHE   284      68.723  99.638 102.369  1.00  0.00           C  
ATOM   4418  CZ  PHE   284      69.041  99.066 103.575  1.00  0.00           C  
ATOM   4419  H   PHE   284      73.371 103.443 100.387  1.00  0.00           H  
ATOM   4420  HA  PHE   284      73.182 101.415 102.592  1.00  0.00           H  
ATOM   4421  HB2 PHE   284      71.540 103.077 103.189  1.00  0.00           H  
ATOM   4422  HB3 PHE   284      70.958 103.073 101.503  1.00  0.00           H  
ATOM   4423  HD1 PHE   284      71.570 101.101 104.564  1.00  0.00           H  
ATOM   4424  HD2 PHE   284      69.306 101.198 100.990  1.00  0.00           H  
ATOM   4425  HE1 PHE   284      70.298  99.181 105.444  1.00  0.00           H  
ATOM   4426  HE2 PHE   284      68.043  99.147 101.689  1.00  0.00           H  
ATOM   4427  HZ  PHE   284      68.460  98.291 104.054  1.00  0.00           H  
ATOM   4428  N   THR   285      72.343  99.699 100.881  1.00  0.00           N  
ATOM   4429  CA  THR   285      72.002  98.664  99.885  1.00  0.00           C  
ATOM   4430  C   THR   285      70.993  97.608 100.475  1.00  0.00           C  
ATOM   4431  O   THR   285      71.315  97.071 101.563  1.00  0.00           O  
ATOM   4432  CB  THR   285      73.244  97.969  99.399  1.00  0.00           C  
ATOM   4433  CG2 THR   285      73.033  97.006  98.218  1.00  0.00           C  
ATOM   4434  OG1 THR   285      74.255  98.877  99.075  1.00  0.00           O  
ATOM   4435  H   THR   285      72.379  99.373 101.836  1.00  0.00           H  
ATOM   4436  HA  THR   285      71.481  99.155  99.063  1.00  0.00           H  
ATOM   4437  HB  THR   285      73.566  97.294 100.192  1.00  0.00           H  
ATOM   4438  HG1 THR   285      74.493  99.272  99.917  1.00  0.00           H  
ATOM   4439 HG21 THR   285      72.469  97.550  97.461  1.00  0.00           H  
ATOM   4440 HG22 THR   285      74.011  96.775  97.796  1.00  0.00           H  
ATOM   4441 HG23 THR   285      72.459  96.150  98.572  1.00  0.00           H  
ATOM   4442  N   ASP   286      69.918  97.211  99.735  1.00  0.00           N  
ATOM   4443  CA  ASP   286      69.296  95.887  99.934  1.00  0.00           C  
ATOM   4444  C   ASP   286      69.153  94.917  98.749  1.00  0.00           C  
ATOM   4445  O   ASP   286      68.883  95.420  97.705  1.00  0.00           O  
ATOM   4446  CB  ASP   286      68.019  95.949 100.860  1.00  0.00           C  
ATOM   4447  CG  ASP   286      67.603  94.624 101.452  1.00  0.00           C  
ATOM   4448  OD1 ASP   286      68.413  93.654 101.671  1.00  0.00           O  
ATOM   4449  OD2 ASP   286      66.426  94.437 101.591  1.00  0.00           O1-
ATOM   4450  H   ASP   286      69.709  97.805  98.945  1.00  0.00           H  
ATOM   4451  HA  ASP   286      69.931  95.305 100.602  1.00  0.00           H  
ATOM   4452  HB2 ASP   286      68.252  96.613 101.692  1.00  0.00           H  
ATOM   4453  HB3 ASP   286      67.150  96.316 100.313  1.00  0.00           H  
ATOM   4454  N   THR   287      69.359  93.594  98.899  1.00  0.00           N  
ATOM   4455  CA  THR   287      69.623  92.709  97.820  1.00  0.00           C  
ATOM   4456  C   THR   287      68.651  91.542  97.858  1.00  0.00           C  
ATOM   4457  O   THR   287      68.327  90.995  98.909  1.00  0.00           O  
ATOM   4458  CB  THR   287      71.081  92.302  97.708  1.00  0.00           C  
ATOM   4459  CG2 THR   287      71.465  91.388  96.601  1.00  0.00           C  
ATOM   4460  OG1 THR   287      71.877  93.468  97.483  1.00  0.00           O  
ATOM   4461  H   THR   287      69.450  93.270  99.851  1.00  0.00           H  
ATOM   4462  HA  THR   287      69.398  93.242  96.897  1.00  0.00           H  
ATOM   4463  HB  THR   287      71.354  91.870  98.671  1.00  0.00           H  
ATOM   4464  HG1 THR   287      71.758  93.623  96.543  1.00  0.00           H  
ATOM   4465 HG21 THR   287      72.523  91.267  96.369  1.00  0.00           H  
ATOM   4466 HG22 THR   287      71.109  90.362  96.692  1.00  0.00           H  
ATOM   4467 HG23 THR   287      71.021  91.758  95.677  1.00  0.00           H  
ATOM   4468  N   VAL   288      68.140  91.231  96.641  1.00  0.00           N  
ATOM   4469  CA  VAL   288      67.370  89.938  96.451  1.00  0.00           C  
ATOM   4470  C   VAL   288      67.955  89.190  95.208  1.00  0.00           C  
ATOM   4471  O   VAL   288      68.270  89.818  94.171  1.00  0.00           O  
ATOM   4472  CB  VAL   288      65.850  90.104  96.367  1.00  0.00           C  
ATOM   4473  CG1 VAL   288      65.329  90.641  97.778  1.00  0.00           C  
ATOM   4474  CG2 VAL   288      65.271  90.997  95.252  1.00  0.00           C  
ATOM   4475  H   VAL   288      68.186  91.876  95.865  1.00  0.00           H  
ATOM   4476  HA  VAL   288      67.548  89.338  97.344  1.00  0.00           H  
ATOM   4477  HB  VAL   288      65.500  89.099  96.131  1.00  0.00           H  
ATOM   4478 HG11 VAL   288      64.240  90.641  97.806  1.00  0.00           H  
ATOM   4479 HG12 VAL   288      65.784  90.005  98.537  1.00  0.00           H  
ATOM   4480 HG13 VAL   288      65.581  91.697  97.884  1.00  0.00           H  
ATOM   4481 HG21 VAL   288      64.221  91.120  95.520  1.00  0.00           H  
ATOM   4482 HG22 VAL   288      65.851  91.915  95.354  1.00  0.00           H  
ATOM   4483 HG23 VAL   288      65.503  90.613  94.259  1.00  0.00           H  
ATOM   4484  N   ILE   289      68.124  87.915  95.376  1.00  0.00           N  
ATOM   4485  CA  ILE   289      68.517  87.052  94.266  1.00  0.00           C  
ATOM   4486  C   ILE   289      67.318  86.245  93.822  1.00  0.00           C  
ATOM   4487  O   ILE   289      66.472  85.723  94.520  1.00  0.00           O  
ATOM   4488  CB  ILE   289      69.718  86.105  94.644  1.00  0.00           C  
ATOM   4489  CG1 ILE   289      71.005  86.959  94.927  1.00  0.00           C  
ATOM   4490  CG2 ILE   289      69.974  85.106  93.534  1.00  0.00           C  
ATOM   4491  CD1 ILE   289      72.343  86.239  95.106  1.00  0.00           C  
ATOM   4492  H   ILE   289      67.735  87.509  96.215  1.00  0.00           H  
ATOM   4493  HA  ILE   289      68.945  87.547  93.394  1.00  0.00           H  
ATOM   4494  HB  ILE   289      69.599  85.580  95.592  1.00  0.00           H  
ATOM   4495 HG12 ILE   289      71.179  87.716  94.163  1.00  0.00           H  
ATOM   4496 HG13 ILE   289      70.860  87.447  95.891  1.00  0.00           H  
ATOM   4497 HG21 ILE   289      70.813  84.531  93.926  1.00  0.00           H  
ATOM   4498 HG22 ILE   289      69.146  84.401  93.458  1.00  0.00           H  
ATOM   4499 HG23 ILE   289      70.283  85.717  92.686  1.00  0.00           H  
ATOM   4500 HD11 ILE   289      73.100  86.984  95.349  1.00  0.00           H  
ATOM   4501 HD12 ILE   289      72.326  85.579  95.973  1.00  0.00           H  
ATOM   4502 HD13 ILE   289      72.692  85.690  94.232  1.00  0.00           H  
ATOM   4503  N   PHE   290      67.318  86.123  92.521  1.00  0.00           N  
ATOM   4504  CA  PHE   290      66.476  85.307  91.747  1.00  0.00           C  
ATOM   4505  C   PHE   290      67.216  84.275  90.861  1.00  0.00           C  
ATOM   4506  O   PHE   290      68.383  84.459  90.470  1.00  0.00           O  
ATOM   4507  CB  PHE   290      65.593  86.135  90.818  1.00  0.00           C  
ATOM   4508  CG  PHE   290      64.414  86.882  91.459  1.00  0.00           C  
ATOM   4509  CD1 PHE   290      63.104  86.270  91.443  1.00  0.00           C  
ATOM   4510  CD2 PHE   290      64.537  88.236  91.785  1.00  0.00           C  
ATOM   4511  CE1 PHE   290      61.993  87.061  91.802  1.00  0.00           C  
ATOM   4512  CE2 PHE   290      63.383  88.988  92.141  1.00  0.00           C  
ATOM   4513  CZ  PHE   290      62.107  88.385  92.143  1.00  0.00           C  
ATOM   4514  H   PHE   290      68.019  86.654  92.024  1.00  0.00           H  
ATOM   4515  HA  PHE   290      65.818  84.716  92.384  1.00  0.00           H  
ATOM   4516  HB2 PHE   290      66.374  86.763  90.390  1.00  0.00           H  
ATOM   4517  HB3 PHE   290      65.148  85.464  90.084  1.00  0.00           H  
ATOM   4518  HD1 PHE   290      62.949  85.211  91.301  1.00  0.00           H  
ATOM   4519  HD2 PHE   290      65.538  88.641  91.780  1.00  0.00           H  
ATOM   4520  HE1 PHE   290      61.088  86.490  91.946  1.00  0.00           H  
ATOM   4521  HE2 PHE   290      63.569  90.041  92.292  1.00  0.00           H  
ATOM   4522  HZ  PHE   290      61.249  88.916  92.530  1.00  0.00           H  
ATOM   4523  N   ARG   291      66.527  83.163  90.430  1.00  0.00           N  
ATOM   4524  CA  ARG   291      66.817  82.366  89.273  1.00  0.00           C  
ATOM   4525  C   ARG   291      65.648  82.195  88.274  1.00  0.00           C  
ATOM   4526  O   ARG   291      64.516  81.954  88.642  1.00  0.00           O  
ATOM   4527  CB  ARG   291      67.285  80.964  89.830  1.00  0.00           C  
ATOM   4528  CG  ARG   291      68.257  80.276  88.811  1.00  0.00           C  
ATOM   4529  CD  ARG   291      68.586  78.815  89.061  1.00  0.00           C  
ATOM   4530  NE  ARG   291      69.714  78.400  88.208  1.00  0.00           N  
ATOM   4531  CZ  ARG   291      70.895  77.820  88.630  1.00  0.00           C  
ATOM   4532  NH1 ARG   291      70.970  77.383  89.860  1.00  0.00           N1+
ATOM   4533  NH2 ARG   291      71.818  77.627  87.773  1.00  0.00           N  
ATOM   4534  H   ARG   291      65.754  82.930  91.036  1.00  0.00           H  
ATOM   4535  HA  ARG   291      67.700  82.675  88.713  1.00  0.00           H  
ATOM   4536  HB2 ARG   291      67.804  81.142  90.772  1.00  0.00           H  
ATOM   4537  HB3 ARG   291      66.462  80.272  90.008  1.00  0.00           H  
ATOM   4538  HG2 ARG   291      67.803  80.419  87.830  1.00  0.00           H  
ATOM   4539  HG3 ARG   291      69.205  80.810  88.878  1.00  0.00           H  
ATOM   4540  HD2 ARG   291      68.860  78.797  90.116  1.00  0.00           H  
ATOM   4541  HD3 ARG   291      67.744  78.163  88.834  1.00  0.00           H  
ATOM   4542  HE  ARG   291      69.784  78.784  87.277  1.00  0.00           H  
ATOM   4543 HH11 ARG   291      70.209  77.478  90.517  1.00  0.00           H  
ATOM   4544 HH12 ARG   291      71.925  77.178  90.118  1.00  0.00           H  
ATOM   4545 HH21 ARG   291      71.582  77.898  86.829  1.00  0.00           H  
ATOM   4546 HH22 ARG   291      72.597  76.993  87.882  1.00  0.00           H  
ATOM   4547  N   ILE   292      65.939  82.195  86.967  1.00  0.00           N  
ATOM   4548  CA  ILE   292      64.982  81.807  85.881  1.00  0.00           C  
ATOM   4549  C   ILE   292      64.954  80.271  85.695  1.00  0.00           C  
ATOM   4550  O   ILE   292      65.960  79.721  85.563  1.00  0.00           O  
ATOM   4551  CB  ILE   292      65.424  82.562  84.530  1.00  0.00           C  
ATOM   4552  CG1 ILE   292      65.318  84.125  84.645  1.00  0.00           C  
ATOM   4553  CG2 ILE   292      64.607  82.211  83.341  1.00  0.00           C  
ATOM   4554  CD1 ILE   292      66.020  85.023  83.551  1.00  0.00           C  
ATOM   4555  H   ILE   292      66.914  82.333  86.739  1.00  0.00           H  
ATOM   4556  HA  ILE   292      63.992  82.124  86.207  1.00  0.00           H  
ATOM   4557  HB  ILE   292      66.464  82.285  84.363  1.00  0.00           H  
ATOM   4558 HG12 ILE   292      64.274  84.438  84.615  1.00  0.00           H  
ATOM   4559 HG13 ILE   292      65.703  84.435  85.617  1.00  0.00           H  
ATOM   4560 HG21 ILE   292      63.719  82.824  83.185  1.00  0.00           H  
ATOM   4561 HG22 ILE   292      65.046  82.431  82.368  1.00  0.00           H  
ATOM   4562 HG23 ILE   292      64.367  81.148  83.339  1.00  0.00           H  
ATOM   4563 HD11 ILE   292      67.100  84.873  83.544  1.00  0.00           H  
ATOM   4564 HD12 ILE   292      65.581  84.929  82.558  1.00  0.00           H  
ATOM   4565 HD13 ILE   292      65.859  86.090  83.706  1.00  0.00           H  
ATOM   4566  N   ALA   293      63.726  79.685  85.578  1.00  0.00           N  
ATOM   4567  CA  ALA   293      63.414  78.318  85.540  1.00  0.00           C  
ATOM   4568  C   ALA   293      63.830  77.587  84.213  1.00  0.00           C  
ATOM   4569  O   ALA   293      63.688  78.158  83.161  1.00  0.00           O  
ATOM   4570  CB  ALA   293      61.891  78.189  85.669  1.00  0.00           C  
ATOM   4571  H   ALA   293      62.983  80.316  85.843  1.00  0.00           H  
ATOM   4572  HA  ALA   293      63.876  77.831  86.399  1.00  0.00           H  
ATOM   4573  HB1 ALA   293      61.494  77.175  85.722  1.00  0.00           H  
ATOM   4574  HB2 ALA   293      61.512  78.865  86.435  1.00  0.00           H  
ATOM   4575  HB3 ALA   293      61.361  78.718  84.877  1.00  0.00           H  
ATOM   4576  N   PRO   294      64.388  76.335  84.403  1.00  0.00           N  
ATOM   4577  CA  PRO   294      64.901  75.561  83.325  1.00  0.00           C  
ATOM   4578  C   PRO   294      63.714  75.195  82.407  1.00  0.00           C  
ATOM   4579  O   PRO   294      62.516  75.025  82.750  1.00  0.00           O  
ATOM   4580  CB  PRO   294      65.589  74.363  83.930  1.00  0.00           C  
ATOM   4581  CG  PRO   294      64.570  73.962  85.041  1.00  0.00           C  
ATOM   4582  CD  PRO   294      64.104  75.388  85.513  1.00  0.00           C  
ATOM   4583  HA  PRO   294      65.660  76.159  82.820  1.00  0.00           H  
ATOM   4584  HB2 PRO   294      65.769  73.523  83.260  1.00  0.00           H  
ATOM   4585  HB3 PRO   294      66.544  74.615  84.392  1.00  0.00           H  
ATOM   4586  HG2 PRO   294      63.815  73.346  84.552  1.00  0.00           H  
ATOM   4587  HG3 PRO   294      65.035  73.492  85.907  1.00  0.00           H  
ATOM   4588  HD2 PRO   294      63.066  75.217  85.798  1.00  0.00           H  
ATOM   4589  HD3 PRO   294      64.680  75.693  86.387  1.00  0.00           H  
ATOM   4590  N   TRP   295      64.050  75.045  81.078  1.00  0.00           N  
ATOM   4591  CA  TRP   295      63.088  74.212  80.289  1.00  0.00           C  
ATOM   4592  C   TRP   295      63.390  72.692  80.532  1.00  0.00           C  
ATOM   4593  O   TRP   295      64.568  72.218  80.590  1.00  0.00           O  
ATOM   4594  CB  TRP   295      63.327  74.635  78.784  1.00  0.00           C  
ATOM   4595  CG  TRP   295      62.473  73.904  77.707  1.00  0.00           C  
ATOM   4596  CD1 TRP   295      61.232  74.109  77.217  1.00  0.00           C  
ATOM   4597  CD2 TRP   295      62.872  72.628  77.196  1.00  0.00           C  
ATOM   4598  CE2 TRP   295      61.952  72.228  76.199  1.00  0.00           C  
ATOM   4599  CE3 TRP   295      64.098  71.870  77.245  1.00  0.00           C  
ATOM   4600  NE1 TRP   295      61.026  73.099  76.313  1.00  0.00           N  
ATOM   4601  CZ2 TRP   295      62.146  71.099  75.384  1.00  0.00           C  
ATOM   4602  CZ3 TRP   295      64.385  70.835  76.410  1.00  0.00           C  
ATOM   4603  CH2 TRP   295      63.352  70.434  75.543  1.00  0.00           C  
ATOM   4604  H   TRP   295      64.999  75.244  80.795  1.00  0.00           H  
ATOM   4605  HA  TRP   295      62.035  74.328  80.545  1.00  0.00           H  
ATOM   4606  HB2 TRP   295      62.954  75.655  78.688  1.00  0.00           H  
ATOM   4607  HB3 TRP   295      64.371  74.508  78.500  1.00  0.00           H  
ATOM   4608  HD1 TRP   295      60.481  74.861  77.406  1.00  0.00           H  
ATOM   4609  HE1 TRP   295      60.209  73.162  75.721  1.00  0.00           H  
ATOM   4610  HE3 TRP   295      64.881  72.150  77.934  1.00  0.00           H  
ATOM   4611  HZ2 TRP   295      61.477  70.903  74.559  1.00  0.00           H  
ATOM   4612  HZ3 TRP   295      65.293  70.260  76.510  1.00  0.00           H  
ATOM   4613  HH2 TRP   295      63.578  69.580  74.922  1.00  0.00           H  
ATOM   4614  N   ILE   296      62.297  71.919  80.585  1.00  0.00           N  
ATOM   4615  CA  ILE   296      62.132  70.487  80.846  1.00  0.00           C  
ATOM   4616  C   ILE   296      61.633  69.634  79.687  1.00  0.00           C  
ATOM   4617  O   ILE   296      60.450  69.888  79.251  1.00  0.00           O  
ATOM   4618  CB  ILE   296      61.476  70.277  82.204  1.00  0.00           C  
ATOM   4619  CG1 ILE   296      62.157  71.199  83.366  1.00  0.00           C  
ATOM   4620  CG2 ILE   296      61.496  68.834  82.668  1.00  0.00           C  
ATOM   4621  CD1 ILE   296      61.249  71.491  84.584  1.00  0.00           C  
ATOM   4622  H   ILE   296      61.397  72.349  80.427  1.00  0.00           H  
ATOM   4623  HA  ILE   296      63.065  69.978  81.089  1.00  0.00           H  
ATOM   4624  HB  ILE   296      60.426  70.551  82.097  1.00  0.00           H  
ATOM   4625 HG12 ILE   296      62.927  70.601  83.853  1.00  0.00           H  
ATOM   4626 HG13 ILE   296      62.480  72.171  82.992  1.00  0.00           H  
ATOM   4627 HG21 ILE   296      60.892  68.321  81.920  1.00  0.00           H  
ATOM   4628 HG22 ILE   296      62.484  68.382  82.747  1.00  0.00           H  
ATOM   4629 HG23 ILE   296      61.024  68.707  83.642  1.00  0.00           H  
ATOM   4630 HD11 ILE   296      60.456  72.181  84.294  1.00  0.00           H  
ATOM   4631 HD12 ILE   296      60.910  70.553  85.024  1.00  0.00           H  
ATOM   4632 HD13 ILE   296      61.967  71.916  85.286  1.00  0.00           H  
ATOM   4633  N   MET   297      62.345  68.685  79.223  1.00  0.00           N  
ATOM   4634  CA  MET   297      61.941  67.695  78.219  1.00  0.00           C  
ATOM   4635  C   MET   297      61.185  66.570  78.780  1.00  0.00           C  
ATOM   4636  O   MET   297      61.547  66.157  79.886  1.00  0.00           O  
ATOM   4637  CB  MET   297      63.207  67.272  77.412  1.00  0.00           C  
ATOM   4638  CG  MET   297      62.875  66.656  76.126  1.00  0.00           C  
ATOM   4639  SD  MET   297      64.134  66.446  74.864  1.00  0.00           S  
ATOM   4640  CE  MET   297      63.274  65.113  73.905  1.00  0.00           C  
ATOM   4641  H   MET   297      63.285  68.551  79.567  1.00  0.00           H  
ATOM   4642  HA  MET   297      61.257  68.143  77.498  1.00  0.00           H  
ATOM   4643  HB2 MET   297      63.716  68.206  77.172  1.00  0.00           H  
ATOM   4644  HB3 MET   297      63.919  66.713  78.019  1.00  0.00           H  
ATOM   4645  HG2 MET   297      62.453  65.670  76.316  1.00  0.00           H  
ATOM   4646  HG3 MET   297      62.141  67.232  75.562  1.00  0.00           H  
ATOM   4647  HE1 MET   297      63.211  64.150  74.412  1.00  0.00           H  
ATOM   4648  HE2 MET   297      62.314  65.501  73.564  1.00  0.00           H  
ATOM   4649  HE3 MET   297      63.876  64.927  73.015  1.00  0.00           H  
ATOM   4650  N   THR   298      60.115  66.078  78.156  1.00  0.00           N  
ATOM   4651  CA  THR   298      59.247  64.950  78.657  1.00  0.00           C  
ATOM   4652  C   THR   298      59.385  63.561  77.888  1.00  0.00           C  
ATOM   4653  O   THR   298      59.032  63.449  76.708  1.00  0.00           O  
ATOM   4654  CB  THR   298      57.776  65.358  78.699  1.00  0.00           C  
ATOM   4655  CG2 THR   298      57.434  66.415  79.814  1.00  0.00           C  
ATOM   4656  OG1 THR   298      57.303  65.936  77.453  1.00  0.00           O  
ATOM   4657  H   THR   298      59.785  66.540  77.321  1.00  0.00           H  
ATOM   4658  HA  THR   298      59.598  64.756  79.670  1.00  0.00           H  
ATOM   4659  HB  THR   298      57.192  64.488  79.001  1.00  0.00           H  
ATOM   4660  HG1 THR   298      57.424  65.241  76.802  1.00  0.00           H  
ATOM   4661 HG21 THR   298      58.052  66.236  80.694  1.00  0.00           H  
ATOM   4662 HG22 THR   298      57.692  67.434  79.526  1.00  0.00           H  
ATOM   4663 HG23 THR   298      56.391  66.354  80.123  1.00  0.00           H  
ATOM   4664  N   PRO   299      59.731  62.458  78.561  1.00  0.00           N  
ATOM   4665  CA  PRO   299      59.865  61.093  78.030  1.00  0.00           C  
ATOM   4666  C   PRO   299      58.573  60.381  77.709  1.00  0.00           C  
ATOM   4667  O   PRO   299      57.514  60.702  78.173  1.00  0.00           O  
ATOM   4668  CB  PRO   299      60.549  60.322  79.177  1.00  0.00           C  
ATOM   4669  CG  PRO   299      60.186  61.036  80.438  1.00  0.00           C  
ATOM   4670  CD  PRO   299      59.993  62.447  79.994  1.00  0.00           C  
ATOM   4671  HA  PRO   299      60.578  61.122  77.206  1.00  0.00           H  
ATOM   4672  HB2 PRO   299      60.187  59.297  79.098  1.00  0.00           H  
ATOM   4673  HB3 PRO   299      61.628  60.286  79.028  1.00  0.00           H  
ATOM   4674  HG2 PRO   299      59.388  60.569  81.015  1.00  0.00           H  
ATOM   4675  HG3 PRO   299      61.103  60.959  81.023  1.00  0.00           H  
ATOM   4676  HD2 PRO   299      59.163  62.892  80.543  1.00  0.00           H  
ATOM   4677  HD3 PRO   299      60.897  62.981  80.287  1.00  0.00           H  
ATOM   4678  N   ASN   300      58.715  59.224  77.008  1.00  0.00           N  
ATOM   4679  CA  ASN   300      57.603  58.403  76.451  1.00  0.00           C  
ATOM   4680  C   ASN   300      56.682  57.680  77.562  1.00  0.00           C  
ATOM   4681  O   ASN   300      55.437  57.473  77.316  1.00  0.00           O  
ATOM   4682  CB  ASN   300      58.196  57.314  75.620  1.00  0.00           C  
ATOM   4683  CG  ASN   300      59.279  57.689  74.581  1.00  0.00           C  
ATOM   4684  ND2 ASN   300      59.781  56.628  74.034  1.00  0.00           N  
ATOM   4685  OD1 ASN   300      59.536  58.807  74.260  1.00  0.00           O  
ATOM   4686  H   ASN   300      59.648  58.949  76.736  1.00  0.00           H  
ATOM   4687  HA  ASN   300      56.981  58.978  75.766  1.00  0.00           H  
ATOM   4688  HB2 ASN   300      58.670  56.620  76.313  1.00  0.00           H  
ATOM   4689  HB3 ASN   300      57.462  56.685  75.117  1.00  0.00           H  
ATOM   4690 HD21 ASN   300      60.418  56.773  73.263  1.00  0.00           H  
ATOM   4691 HD22 ASN   300      59.500  55.668  74.176  1.00  0.00           H  
ATOM   4692  N   ILE   301      57.214  57.394  78.791  1.00  0.00           N  
ATOM   4693  CA  ILE   301      56.432  56.845  79.981  1.00  0.00           C  
ATOM   4694  C   ILE   301      55.261  57.857  80.497  1.00  0.00           C  
ATOM   4695  O   ILE   301      54.292  57.388  81.113  1.00  0.00           O  
ATOM   4696  CB  ILE   301      57.312  56.410  81.197  1.00  0.00           C  
ATOM   4697  CG1 ILE   301      57.823  57.530  82.087  1.00  0.00           C  
ATOM   4698  CG2 ILE   301      58.481  55.473  80.742  1.00  0.00           C  
ATOM   4699  CD1 ILE   301      58.568  57.047  83.437  1.00  0.00           C  
ATOM   4700  H   ILE   301      58.155  57.761  78.791  1.00  0.00           H  
ATOM   4701  HA  ILE   301      55.929  55.953  79.606  1.00  0.00           H  
ATOM   4702  HB  ILE   301      56.673  55.878  81.901  1.00  0.00           H  
ATOM   4703 HG12 ILE   301      58.372  58.266  81.500  1.00  0.00           H  
ATOM   4704 HG13 ILE   301      56.935  58.101  82.357  1.00  0.00           H  
ATOM   4705 HG21 ILE   301      59.136  55.980  80.034  1.00  0.00           H  
ATOM   4706 HG22 ILE   301      59.047  55.132  81.608  1.00  0.00           H  
ATOM   4707 HG23 ILE   301      58.016  54.688  80.144  1.00  0.00           H  
ATOM   4708 HD11 ILE   301      58.672  57.916  84.086  1.00  0.00           H  
ATOM   4709 HD12 ILE   301      58.026  56.269  83.975  1.00  0.00           H  
ATOM   4710 HD13 ILE   301      59.588  56.781  83.161  1.00  0.00           H  
ATOM   4711  N   LEU   302      55.351  59.184  80.228  1.00  0.00           N  
ATOM   4712  CA  LEU   302      54.373  60.133  80.804  1.00  0.00           C  
ATOM   4713  C   LEU   302      53.124  60.305  79.929  1.00  0.00           C  
ATOM   4714  O   LEU   302      53.225  60.120  78.719  1.00  0.00           O  
ATOM   4715  CB  LEU   302      55.188  61.493  81.030  1.00  0.00           C  
ATOM   4716  CG  LEU   302      56.215  61.600  82.160  1.00  0.00           C  
ATOM   4717  CD1 LEU   302      56.721  63.002  82.442  1.00  0.00           C  
ATOM   4718  CD2 LEU   302      55.629  61.122  83.533  1.00  0.00           C  
ATOM   4719  H   LEU   302      56.094  59.407  79.582  1.00  0.00           H  
ATOM   4720  HA  LEU   302      54.004  59.758  81.760  1.00  0.00           H  
ATOM   4721  HB2 LEU   302      55.772  61.750  80.147  1.00  0.00           H  
ATOM   4722  HB3 LEU   302      54.452  62.297  81.051  1.00  0.00           H  
ATOM   4723  HG  LEU   302      57.088  60.985  81.941  1.00  0.00           H  
ATOM   4724 HD11 LEU   302      55.984  63.593  82.986  1.00  0.00           H  
ATOM   4725 HD12 LEU   302      57.612  62.980  83.070  1.00  0.00           H  
ATOM   4726 HD13 LEU   302      57.046  63.510  81.534  1.00  0.00           H  
ATOM   4727 HD21 LEU   302      56.390  61.187  84.312  1.00  0.00           H  
ATOM   4728 HD22 LEU   302      54.789  61.774  83.770  1.00  0.00           H  
ATOM   4729 HD23 LEU   302      55.297  60.090  83.423  1.00  0.00           H  
ATOM   4730  N   PRO   303      51.929  60.561  80.437  1.00  0.00           N  
ATOM   4731  CA  PRO   303      50.687  60.560  79.694  1.00  0.00           C  
ATOM   4732  C   PRO   303      50.737  61.761  78.711  1.00  0.00           C  
ATOM   4733  O   PRO   303      50.991  62.915  79.016  1.00  0.00           O  
ATOM   4734  CB  PRO   303      49.607  60.757  80.785  1.00  0.00           C  
ATOM   4735  CG  PRO   303      50.255  61.443  81.872  1.00  0.00           C  
ATOM   4736  CD  PRO   303      51.657  60.790  81.848  1.00  0.00           C  
ATOM   4737  HA  PRO   303      50.434  59.622  79.200  1.00  0.00           H  
ATOM   4738  HB2 PRO   303      48.742  61.344  80.476  1.00  0.00           H  
ATOM   4739  HB3 PRO   303      49.295  59.778  81.149  1.00  0.00           H  
ATOM   4740  HG2 PRO   303      50.330  62.529  81.809  1.00  0.00           H  
ATOM   4741  HG3 PRO   303      49.734  61.334  82.823  1.00  0.00           H  
ATOM   4742  HD2 PRO   303      52.450  61.383  82.305  1.00  0.00           H  
ATOM   4743  HD3 PRO   303      51.477  59.943  82.511  1.00  0.00           H  
ATOM   4744  N   PRO   304      50.238  61.505  77.436  1.00  0.00           N  
ATOM   4745  CA  PRO   304      50.168  62.521  76.422  1.00  0.00           C  
ATOM   4746  C   PRO   304      48.927  63.412  76.680  1.00  0.00           C  
ATOM   4747  O   PRO   304      47.882  62.907  77.135  1.00  0.00           O  
ATOM   4748  CB  PRO   304      49.986  61.758  75.155  1.00  0.00           C  
ATOM   4749  CG  PRO   304      49.115  60.565  75.578  1.00  0.00           C  
ATOM   4750  CD  PRO   304      49.609  60.317  76.908  1.00  0.00           C  
ATOM   4751  HA  PRO   304      51.123  63.048  76.430  1.00  0.00           H  
ATOM   4752  HB2 PRO   304      49.540  62.411  74.404  1.00  0.00           H  
ATOM   4753  HB3 PRO   304      50.990  61.488  74.828  1.00  0.00           H  
ATOM   4754  HG2 PRO   304      48.094  60.924  75.715  1.00  0.00           H  
ATOM   4755  HG3 PRO   304      49.251  59.652  74.999  1.00  0.00           H  
ATOM   4756  HD2 PRO   304      48.738  60.158  77.544  1.00  0.00           H  
ATOM   4757  HD3 PRO   304      50.277  59.463  76.801  1.00  0.00           H  
ATOM   4758  N   VAL   305      48.997  64.662  76.311  1.00  0.00           N  
ATOM   4759  CA  VAL   305      47.865  65.635  76.367  1.00  0.00           C  
ATOM   4760  C   VAL   305      47.456  65.876  74.875  1.00  0.00           C  
ATOM   4761  O   VAL   305      46.265  66.076  74.616  1.00  0.00           O  
ATOM   4762  CB  VAL   305      48.332  66.990  77.023  1.00  0.00           C  
ATOM   4763  CG1 VAL   305      47.336  68.117  76.972  1.00  0.00           C  
ATOM   4764  CG2 VAL   305      48.455  66.653  78.498  1.00  0.00           C  
ATOM   4765  H   VAL   305      49.851  64.887  75.822  1.00  0.00           H  
ATOM   4766  HA  VAL   305      47.055  65.358  77.042  1.00  0.00           H  
ATOM   4767  HB  VAL   305      49.335  67.354  76.801  1.00  0.00           H  
ATOM   4768 HG11 VAL   305      47.217  68.388  75.923  1.00  0.00           H  
ATOM   4769 HG12 VAL   305      46.438  67.746  77.465  1.00  0.00           H  
ATOM   4770 HG13 VAL   305      47.809  68.997  77.407  1.00  0.00           H  
ATOM   4771 HG21 VAL   305      48.993  65.728  78.704  1.00  0.00           H  
ATOM   4772 HG22 VAL   305      48.941  67.495  78.991  1.00  0.00           H  
ATOM   4773 HG23 VAL   305      47.485  66.422  78.938  1.00  0.00           H  
ATOM   4774  N   SER   306      48.338  65.648  73.891  1.00  0.00           N  
ATOM   4775  CA  SER   306      47.939  65.825  72.417  1.00  0.00           C  
ATOM   4776  C   SER   306      48.952  65.115  71.513  1.00  0.00           C  
ATOM   4777  O   SER   306      50.189  64.908  71.917  1.00  0.00           O  
ATOM   4778  CB  SER   306      47.839  67.245  71.861  1.00  0.00           C  
ATOM   4779  OG  SER   306      47.234  68.030  72.866  1.00  0.00           O  
ATOM   4780  H   SER   306      49.298  65.411  74.094  1.00  0.00           H  
ATOM   4781  HA  SER   306      46.956  65.367  72.307  1.00  0.00           H  
ATOM   4782  HB2 SER   306      48.786  67.693  71.559  1.00  0.00           H  
ATOM   4783  HB3 SER   306      47.152  67.226  71.015  1.00  0.00           H  
ATOM   4784  HG  SER   306      46.417  67.630  73.173  1.00  0.00           H  
ATOM   4785  N   VAL   307      48.524  64.610  70.373  1.00  0.00           N  
ATOM   4786  CA  VAL   307      49.310  63.833  69.386  1.00  0.00           C  
ATOM   4787  C   VAL   307      49.226  64.446  68.043  1.00  0.00           C  
ATOM   4788  O   VAL   307      48.156  64.783  67.563  1.00  0.00           O  
ATOM   4789  CB  VAL   307      48.754  62.345  69.315  1.00  0.00           C  
ATOM   4790  CG1 VAL   307      47.328  62.261  68.814  1.00  0.00           C  
ATOM   4791  CG2 VAL   307      49.612  61.410  68.393  1.00  0.00           C  
ATOM   4792  H   VAL   307      47.600  64.849  70.044  1.00  0.00           H  
ATOM   4793  HA  VAL   307      50.373  63.905  69.618  1.00  0.00           H  
ATOM   4794  HB  VAL   307      48.829  61.889  70.303  1.00  0.00           H  
ATOM   4795 HG11 VAL   307      47.302  62.591  67.775  1.00  0.00           H  
ATOM   4796 HG12 VAL   307      47.056  61.206  68.804  1.00  0.00           H  
ATOM   4797 HG13 VAL   307      46.666  62.912  69.385  1.00  0.00           H  
ATOM   4798 HG21 VAL   307      50.660  61.648  68.579  1.00  0.00           H  
ATOM   4799 HG22 VAL   307      49.294  60.379  68.545  1.00  0.00           H  
ATOM   4800 HG23 VAL   307      49.352  61.508  67.339  1.00  0.00           H  
ATOM   4801  N   PHE   308      50.337  64.741  67.349  1.00  0.00           N  
ATOM   4802  CA  PHE   308      50.268  65.424  66.091  1.00  0.00           C  
ATOM   4803  C   PHE   308      50.586  64.380  64.968  1.00  0.00           C  
ATOM   4804  O   PHE   308      51.533  63.605  65.108  1.00  0.00           O  
ATOM   4805  CB  PHE   308      51.362  66.557  65.938  1.00  0.00           C  
ATOM   4806  CG  PHE   308      51.059  67.805  66.769  1.00  0.00           C  
ATOM   4807  CD1 PHE   308      50.961  67.798  68.122  1.00  0.00           C  
ATOM   4808  CD2 PHE   308      50.980  68.958  65.992  1.00  0.00           C  
ATOM   4809  CE1 PHE   308      50.531  68.915  68.798  1.00  0.00           C  
ATOM   4810  CE2 PHE   308      50.405  70.125  66.648  1.00  0.00           C  
ATOM   4811  CZ  PHE   308      50.234  70.088  67.952  1.00  0.00           C  
ATOM   4812  H   PHE   308      51.198  64.288  67.620  1.00  0.00           H  
ATOM   4813  HA  PHE   308      49.293  65.886  65.936  1.00  0.00           H  
ATOM   4814  HB2 PHE   308      52.324  66.217  66.323  1.00  0.00           H  
ATOM   4815  HB3 PHE   308      51.452  66.742  64.867  1.00  0.00           H  
ATOM   4816  HD1 PHE   308      51.170  66.902  68.688  1.00  0.00           H  
ATOM   4817  HD2 PHE   308      51.141  69.003  64.925  1.00  0.00           H  
ATOM   4818  HE1 PHE   308      50.391  68.951  69.868  1.00  0.00           H  
ATOM   4819  HE2 PHE   308      50.127  71.035  66.137  1.00  0.00           H  
ATOM   4820  HZ  PHE   308      49.931  71.045  68.350  1.00  0.00           H  
ATOM   4821  N   VAL   309      49.866  64.629  63.856  1.00  0.00           N  
ATOM   4822  CA  VAL   309      49.640  63.670  62.735  1.00  0.00           C  
ATOM   4823  C   VAL   309      49.575  64.522  61.393  1.00  0.00           C  
ATOM   4824  O   VAL   309      49.363  65.673  61.468  1.00  0.00           O  
ATOM   4825  CB  VAL   309      48.309  62.928  62.917  1.00  0.00           C  
ATOM   4826  CG1 VAL   309      48.439  62.020  64.059  1.00  0.00           C  
ATOM   4827  CG2 VAL   309      47.081  63.800  62.990  1.00  0.00           C  
ATOM   4828  H   VAL   309      49.298  65.456  63.748  1.00  0.00           H  
ATOM   4829  HA  VAL   309      50.468  62.961  62.747  1.00  0.00           H  
ATOM   4830  HB  VAL   309      48.092  62.289  62.061  1.00  0.00           H  
ATOM   4831 HG11 VAL   309      47.566  61.368  64.048  1.00  0.00           H  
ATOM   4832 HG12 VAL   309      49.382  61.479  63.977  1.00  0.00           H  
ATOM   4833 HG13 VAL   309      48.445  62.534  65.021  1.00  0.00           H  
ATOM   4834 HG21 VAL   309      46.898  64.324  62.052  1.00  0.00           H  
ATOM   4835 HG22 VAL   309      46.194  63.212  63.227  1.00  0.00           H  
ATOM   4836 HG23 VAL   309      47.231  64.478  63.830  1.00  0.00           H  
ATOM   4837  N   CYS   310      49.773  63.870  60.266  1.00  0.00           N  
ATOM   4838  CA  CYS   310      50.155  64.632  59.094  1.00  0.00           C  
ATOM   4839  C   CYS   310      49.585  63.965  57.801  1.00  0.00           C  
ATOM   4840  O   CYS   310      49.467  62.691  57.775  1.00  0.00           O  
ATOM   4841  CB  CYS   310      51.632  64.758  59.047  1.00  0.00           C  
ATOM   4842  SG  CYS   310      52.325  65.694  57.675  1.00  0.00           S  
ATOM   4843  H   CYS   310      50.046  62.898  60.298  1.00  0.00           H  
ATOM   4844  HA  CYS   310      49.654  65.600  59.106  1.00  0.00           H  
ATOM   4845  HB2 CYS   310      51.978  65.296  59.930  1.00  0.00           H  
ATOM   4846  HB3 CYS   310      52.027  63.742  59.034  1.00  0.00           H  
ATOM   4847  HG  CYS   310      51.457  66.708  57.618  1.00  0.00           H  
ATOM   4848  N   CYS   311      49.155  64.737  56.799  1.00  0.00           N  
ATOM   4849  CA  CYS   311      48.366  64.392  55.596  1.00  0.00           C  
ATOM   4850  C   CYS   311      48.871  65.316  54.515  1.00  0.00           C  
ATOM   4851  O   CYS   311      49.579  66.318  54.644  1.00  0.00           O  
ATOM   4852  CB  CYS   311      46.829  64.523  55.877  1.00  0.00           C  
ATOM   4853  SG  CYS   311      46.318  63.952  57.511  1.00  0.00           S  
ATOM   4854  H   CYS   311      49.219  65.723  57.011  1.00  0.00           H  
ATOM   4855  HA  CYS   311      48.652  63.352  55.434  1.00  0.00           H  
ATOM   4856  HB2 CYS   311      46.723  65.608  55.847  1.00  0.00           H  
ATOM   4857  HB3 CYS   311      46.212  64.066  55.104  1.00  0.00           H  
ATOM   4858  HG  CYS   311      45.008  63.920  57.249  1.00  0.00           H  
ATOM   4859  N   MET   312      48.547  65.008  53.243  1.00  0.00           N  
ATOM   4860  CA  MET   312      47.690  63.986  52.620  1.00  0.00           C  
ATOM   4861  C   MET   312      47.926  62.514  53.013  1.00  0.00           C  
ATOM   4862  O   MET   312      49.003  62.094  53.429  1.00  0.00           O  
ATOM   4863  CB  MET   312      47.871  64.128  51.076  1.00  0.00           C  
ATOM   4864  CG  MET   312      47.263  63.193  50.123  1.00  0.00           C  
ATOM   4865  SD  MET   312      45.455  63.193  49.893  1.00  0.00           S  
ATOM   4866  CE  MET   312      45.311  62.029  48.564  1.00  0.00           C  
ATOM   4867  H   MET   312      48.963  65.647  52.581  1.00  0.00           H  
ATOM   4868  HA  MET   312      46.635  64.207  52.786  1.00  0.00           H  
ATOM   4869  HB2 MET   312      47.590  65.126  50.739  1.00  0.00           H  
ATOM   4870  HB3 MET   312      48.926  63.871  50.984  1.00  0.00           H  
ATOM   4871  HG2 MET   312      47.792  63.332  49.180  1.00  0.00           H  
ATOM   4872  HG3 MET   312      47.616  62.197  50.389  1.00  0.00           H  
ATOM   4873  HE1 MET   312      46.207  62.140  47.952  1.00  0.00           H  
ATOM   4874  HE2 MET   312      45.268  60.982  48.864  1.00  0.00           H  
ATOM   4875  HE3 MET   312      44.436  62.175  47.930  1.00  0.00           H  
ATOM   4876  N   LYS   313      46.782  61.756  53.120  1.00  0.00           N  
ATOM   4877  CA  LYS   313      46.763  60.380  53.606  1.00  0.00           C  
ATOM   4878  C   LYS   313      46.341  59.396  52.460  1.00  0.00           C  
ATOM   4879  O   LYS   313      45.884  59.818  51.405  1.00  0.00           O  
ATOM   4880  CB  LYS   313      45.724  60.306  54.793  1.00  0.00           C  
ATOM   4881  CG  LYS   313      46.271  60.714  56.123  1.00  0.00           C  
ATOM   4882  CD  LYS   313      45.097  60.572  57.131  1.00  0.00           C  
ATOM   4883  CE  LYS   313      45.620  60.831  58.558  1.00  0.00           C  
ATOM   4884  NZ  LYS   313      44.537  60.757  59.559  1.00  0.00           N1+
ATOM   4885  H   LYS   313      45.906  62.138  52.791  1.00  0.00           H  
ATOM   4886  HA  LYS   313      47.751  60.102  53.975  1.00  0.00           H  
ATOM   4887  HB2 LYS   313      44.837  60.914  54.616  1.00  0.00           H  
ATOM   4888  HB3 LYS   313      45.321  59.305  54.950  1.00  0.00           H  
ATOM   4889  HG2 LYS   313      47.065  59.989  56.304  1.00  0.00           H  
ATOM   4890  HG3 LYS   313      46.758  61.687  56.059  1.00  0.00           H  
ATOM   4891  HD2 LYS   313      44.348  61.348  56.972  1.00  0.00           H  
ATOM   4892  HD3 LYS   313      44.747  59.539  57.135  1.00  0.00           H  
ATOM   4893  HE2 LYS   313      46.366  60.080  58.815  1.00  0.00           H  
ATOM   4894  HE3 LYS   313      46.152  61.783  58.542  1.00  0.00           H  
ATOM   4895  HZ1 LYS   313      44.047  59.874  59.544  1.00  0.00           H  
ATOM   4896  HZ2 LYS   313      44.943  60.851  60.479  1.00  0.00           H  
ATOM   4897  HZ3 LYS   313      43.949  61.544  59.325  1.00  0.00           H  
ATOM   4898  N   ASP   314      46.531  58.067  52.659  1.00  0.00           N  
ATOM   4899  CA  ASP   314      47.303  57.395  53.767  1.00  0.00           C  
ATOM   4900  C   ASP   314      48.734  57.339  53.371  1.00  0.00           C  
ATOM   4901  O   ASP   314      49.132  56.568  52.438  1.00  0.00           O  
ATOM   4902  CB  ASP   314      46.833  55.941  54.007  1.00  0.00           C  
ATOM   4903  CG  ASP   314      46.474  55.104  52.766  1.00  0.00           C  
ATOM   4904  OD1 ASP   314      45.855  55.611  51.773  1.00  0.00           O  
ATOM   4905  OD2 ASP   314      46.713  53.898  52.815  1.00  0.00           O1-
ATOM   4906  OXT ASP   314      49.579  58.042  53.970  1.00  0.00           O1-
ATOM   4907  H   ASP   314      46.301  57.469  51.878  1.00  0.00           H  
ATOM   4908  HA  ASP   314      47.264  57.989  54.679  1.00  0.00           H  
ATOM   4909  HB2 ASP   314      47.615  55.439  54.577  1.00  0.00           H  
ATOM   4910  HB3 ASP   314      45.937  55.964  54.628  1.00  0.00           H  
ATOM   4911  N   THR   315      43.544  55.999  74.736  1.00  0.00           N  
ATOM   4912  CA  THR   315      44.333  57.301  74.850  1.00  0.00           C  
ATOM   4913  C   THR   315      43.341  58.421  75.055  1.00  0.00           C  
ATOM   4914  O   THR   315      42.419  58.595  74.237  1.00  0.00           O  
ATOM   4915  CB  THR   315      45.184  57.655  73.679  1.00  0.00           C  
ATOM   4916  CG2 THR   315      44.410  57.638  72.315  1.00  0.00           C  
ATOM   4917  OG1 THR   315      45.842  58.847  73.970  1.00  0.00           O  
ATOM   4918  HA  THR   315      45.021  57.226  75.691  1.00  0.00           H  
ATOM   4919  HB  THR   315      45.987  56.934  73.525  1.00  0.00           H  
ATOM   4920  HG1 THR   315      46.239  58.736  74.837  1.00  0.00           H  
ATOM   4921 HG21 THR   315      45.111  57.844  71.506  1.00  0.00           H  
ATOM   4922 HG22 THR   315      44.169  56.591  72.132  1.00  0.00           H  
ATOM   4923 HG23 THR   315      43.619  58.386  72.361  1.00  0.00           H  
ATOM   4924  H1  THR   315      43.032  55.972  73.866  1.00  0.00           H  
ATOM   4925  H2  THR   315      42.697  55.980  75.285  1.00  0.00           H  
ATOM   4926  H3  THR   315      44.237  55.273  74.850  1.00  0.00           H  
ATOM   4927  N   ASN   316      43.610  59.280  76.081  1.00  0.00           N  
ATOM   4928  CA  ASN   316      42.751  60.454  76.360  1.00  0.00           C  
ATOM   4929  C   ASN   316      42.917  61.622  75.379  1.00  0.00           C  
ATOM   4930  O   ASN   316      42.016  62.430  75.224  1.00  0.00           O  
ATOM   4931  CB  ASN   316      43.092  60.953  77.759  1.00  0.00           C  
ATOM   4932  CG  ASN   316      44.335  61.876  77.835  1.00  0.00           C  
ATOM   4933  ND2 ASN   316      45.524  61.260  77.922  1.00  0.00           N  
ATOM   4934  OD1 ASN   316      44.186  63.045  77.830  1.00  0.00           O  
ATOM   4935  H   ASN   316      44.421  59.149  76.669  1.00  0.00           H  
ATOM   4936  HA  ASN   316      41.693  60.197  76.324  1.00  0.00           H  
ATOM   4937  HB2 ASN   316      42.218  61.556  78.007  1.00  0.00           H  
ATOM   4938  HB3 ASN   316      43.270  60.140  78.463  1.00  0.00           H
[truncated: 1,314,825 more chars]
