# Supplementary material for: Molecular Mechanism of Protein Arginine Deiminase 2: A Study Involving Multiple Microsecond Long Molecular Dynamics Simulations
Source: Biochemistry. 2022 Jun 23;61(13):1286–97. doi: 10.1021/acs.biochem.2c00158 (PMC9260958; doi:10.1021/acs.biochem.2c00158)
Supplement: Supplementary file 2 — bi2c00158_si_002.zip [file bi2c00158_si_002.zip › closest/ps5-06-100w-last-frame.pdb]

ATOM      1  N   ARG     1      88.437  82.549  44.415  1.00  0.00           N  
ATOM      2  CA  ARG     1      89.297  81.302  44.417  1.00  0.00           C  
ATOM      3  C   ARG     1      90.420  81.519  43.437  1.00  0.00           C  
ATOM      4  O   ARG     1      90.259  81.496  42.245  1.00  0.00           O  
ATOM      5  CB  ARG     1      88.470  80.056  44.131  1.00  0.00           C  
ATOM      6  CG  ARG     1      87.495  79.821  45.290  1.00  0.00           C  
ATOM      7  CD  ARG     1      86.820  78.412  45.248  1.00  0.00           C  
ATOM      8  NE  ARG     1      86.320  77.893  46.545  1.00  0.00           N  
ATOM      9  CZ  ARG     1      85.846  76.639  46.772  1.00  0.00           C  
ATOM     10  NH1 ARG     1      85.685  75.788  45.877  1.00  0.00           N1+
ATOM     11  NH2 ARG     1      85.549  76.258  47.945  1.00  0.00           N  
ATOM     12  HA  ARG     1      89.845  81.253  45.358  1.00  0.00           H  
ATOM     13  HB2 ARG     1      87.817  80.182  43.267  1.00  0.00           H  
ATOM     14  HB3 ARG     1      88.994  79.114  43.968  1.00  0.00           H  
ATOM     15  HG2 ARG     1      88.063  79.897  46.217  1.00  0.00           H  
ATOM     16  HG3 ARG     1      86.675  80.539  45.256  1.00  0.00           H  
ATOM     17  HD2 ARG     1      86.045  78.453  44.482  1.00  0.00           H  
ATOM     18  HD3 ARG     1      87.581  77.746  44.841  1.00  0.00           H  
ATOM     19  HE  ARG     1      86.501  78.493  47.338  1.00  0.00           H  
ATOM     20 HH11 ARG     1      85.439  74.820  46.028  1.00  0.00           H  
ATOM     21 HH12 ARG     1      86.200  76.028  45.042  1.00  0.00           H  
ATOM     22 HH21 ARG     1      85.316  75.290  48.115  1.00  0.00           H  
ATOM     23 HH22 ARG     1      85.889  76.668  48.803  1.00  0.00           H  
ATOM     24  H1  ARG     1      88.072  82.595  43.475  1.00  0.00           H  
ATOM     25  H2  ARG     1      88.989  83.380  44.580  1.00  0.00           H  
ATOM     26  H3  ARG     1      87.622  82.586  45.010  1.00  0.00           H  
ATOM     27  N   GLU     2      91.613  81.794  43.918  1.00  0.00           N  
ATOM     28  CA  GLU     2      92.705  82.333  43.130  1.00  0.00           C  
ATOM     29  C   GLU     2      94.065  82.170  43.827  1.00  0.00           C  
ATOM     30  O   GLU     2      94.097  81.787  44.947  1.00  0.00           O  
ATOM     31  CB  GLU     2      92.328  83.852  42.912  1.00  0.00           C  
ATOM     32  CG  GLU     2      92.392  84.753  44.092  1.00  0.00           C  
ATOM     33  CD  GLU     2      91.010  85.001  44.749  1.00  0.00           C  
ATOM     34  OE1 GLU     2      90.451  84.096  45.329  1.00  0.00           O  
ATOM     35  OE2 GLU     2      90.518  86.096  44.541  1.00  0.00           O1-
ATOM     36  H   GLU     2      91.758  81.946  44.906  1.00  0.00           H  
ATOM     37  HA  GLU     2      92.837  81.646  42.294  1.00  0.00           H  
ATOM     38  HB2 GLU     2      92.898  84.184  42.044  1.00  0.00           H  
ATOM     39  HB3 GLU     2      91.336  83.992  42.482  1.00  0.00           H  
ATOM     40  HG2 GLU     2      93.051  84.341  44.856  1.00  0.00           H  
ATOM     41  HG3 GLU     2      92.755  85.713  43.724  1.00  0.00           H  
ATOM     42  N   ARG     3      95.122  82.437  43.040  1.00  0.00           N  
ATOM     43  CA  ARG     3      96.444  82.348  43.523  1.00  0.00           C  
ATOM     44  C   ARG     3      97.364  83.230  42.692  1.00  0.00           C  
ATOM     45  O   ARG     3      97.329  83.222  41.452  1.00  0.00           O  
ATOM     46  CB  ARG     3      97.051  80.909  43.587  1.00  0.00           C  
ATOM     47  CG  ARG     3      98.398  80.629  44.329  1.00  0.00           C  
ATOM     48  CD  ARG     3      98.938  79.264  44.185  1.00  0.00           C  
ATOM     49  NE  ARG     3     100.147  78.999  44.976  1.00  0.00           N  
ATOM     50  CZ  ARG     3     101.028  78.074  44.622  1.00  0.00           C  
ATOM     51  NH1 ARG     3     100.918  77.171  43.807  1.00  0.00           N1+
ATOM     52  NH2 ARG     3     102.141  78.130  45.241  1.00  0.00           N  
ATOM     53  H   ARG     3      95.004  82.563  42.045  1.00  0.00           H  
ATOM     54  HA  ARG     3      96.433  82.751  44.535  1.00  0.00           H  
ATOM     55  HB2 ARG     3      96.326  80.368  44.195  1.00  0.00           H  
ATOM     56  HB3 ARG     3      97.035  80.545  42.560  1.00  0.00           H  
ATOM     57  HG2 ARG     3      99.091  81.348  43.890  1.00  0.00           H  
ATOM     58  HG3 ARG     3      98.194  80.770  45.390  1.00  0.00           H  
ATOM     59  HD2 ARG     3      98.220  78.471  44.396  1.00  0.00           H  
ATOM     60  HD3 ARG     3      99.099  79.212  43.109  1.00  0.00           H  
ATOM     61  HE  ARG     3     100.422  79.729  45.616  1.00  0.00           H  
ATOM     62 HH11 ARG     3     100.072  77.177  43.255  1.00  0.00           H  
ATOM     63 HH12 ARG     3     101.636  76.539  43.482  1.00  0.00           H  
ATOM     64 HH21 ARG     3     102.351  78.826  45.942  1.00  0.00           H  
ATOM     65 HH22 ARG     3     102.744  77.325  45.144  1.00  0.00           H  
ATOM     66  N   THR     4      98.305  83.843  43.391  1.00  0.00           N  
ATOM     67  CA  THR     4      99.451  84.645  42.883  1.00  0.00           C  
ATOM     68  C   THR     4     100.625  83.783  42.509  1.00  0.00           C  
ATOM     69  O   THR     4     101.304  83.236  43.328  1.00  0.00           O  
ATOM     70  CB  THR     4      99.857  85.820  43.770  1.00  0.00           C  
ATOM     71  CG2 THR     4     101.132  86.610  43.242  1.00  0.00           C  
ATOM     72  OG1 THR     4      98.709  86.661  43.922  1.00  0.00           O  
ATOM     73  H   THR     4      98.042  83.783  44.365  1.00  0.00           H  
ATOM     74  HA  THR     4      99.061  85.253  42.066  1.00  0.00           H  
ATOM     75  HB  THR     4     100.162  85.370  44.714  1.00  0.00           H  
ATOM     76  HG1 THR     4      98.107  86.147  44.466  1.00  0.00           H  
ATOM     77 HG21 THR     4     100.879  87.085  42.294  1.00  0.00           H  
ATOM     78 HG22 THR     4     101.253  87.378  44.007  1.00  0.00           H  
ATOM     79 HG23 THR     4     101.913  85.878  43.036  1.00  0.00           H  
ATOM     80  N   VAL     5     100.784  83.592  41.145  1.00  0.00           N  
ATOM     81  CA  VAL     5     101.977  82.893  40.540  1.00  0.00           C  
ATOM     82  C   VAL     5     102.863  83.692  39.614  1.00  0.00           C  
ATOM     83  O   VAL     5     102.455  84.608  38.878  1.00  0.00           O  
ATOM     84  CB  VAL     5     101.624  81.578  39.789  1.00  0.00           C  
ATOM     85  CG1 VAL     5     101.300  80.488  40.734  1.00  0.00           C  
ATOM     86  CG2 VAL     5     100.476  81.831  38.748  1.00  0.00           C  
ATOM     87  H   VAL     5     100.361  84.235  40.490  1.00  0.00           H  
ATOM     88  HA  VAL     5     102.525  82.565  41.423  1.00  0.00           H  
ATOM     89  HB  VAL     5     102.486  81.329  39.170  1.00  0.00           H  
ATOM     90 HG11 VAL     5     101.194  79.500  40.286  1.00  0.00           H  
ATOM     91 HG12 VAL     5     102.154  80.455  41.410  1.00  0.00           H  
ATOM     92 HG13 VAL     5     100.410  80.681  41.333  1.00  0.00           H  
ATOM     93 HG21 VAL     5     100.360  80.921  38.159  1.00  0.00           H  
ATOM     94 HG22 VAL     5      99.584  82.130  39.299  1.00  0.00           H  
ATOM     95 HG23 VAL     5     100.675  82.711  38.137  1.00  0.00           H  
ATOM     96  N   ARG     6     104.229  83.401  39.493  1.00  0.00           N  
ATOM     97  CA  ARG     6     105.132  84.130  38.598  1.00  0.00           C  
ATOM     98  C   ARG     6     105.964  83.111  37.817  1.00  0.00           C  
ATOM     99  O   ARG     6     105.903  81.931  38.085  1.00  0.00           O  
ATOM    100  CB  ARG     6     105.983  85.094  39.497  1.00  0.00           C  
ATOM    101  CG  ARG     6     106.772  84.477  40.703  1.00  0.00           C  
ATOM    102  CD  ARG     6     107.570  85.614  41.416  1.00  0.00           C  
ATOM    103  NE  ARG     6     106.676  86.362  42.320  1.00  0.00           N  
ATOM    104  CZ  ARG     6     106.251  87.628  42.305  1.00  0.00           C  
ATOM    105  NH1 ARG     6     106.627  88.503  41.393  1.00  0.00           N1+
ATOM    106  NH2 ARG     6     105.443  88.091  43.211  1.00  0.00           N  
ATOM    107  H   ARG     6     104.647  82.573  39.894  1.00  0.00           H  
ATOM    108  HA  ARG     6     104.627  84.734  37.844  1.00  0.00           H  
ATOM    109  HB2 ARG     6     106.648  85.703  38.885  1.00  0.00           H  
ATOM    110  HB3 ARG     6     105.249  85.712  40.014  1.00  0.00           H  
ATOM    111  HG2 ARG     6     106.108  84.068  41.464  1.00  0.00           H  
ATOM    112  HG3 ARG     6     107.380  83.674  40.285  1.00  0.00           H  
ATOM    113  HD2 ARG     6     108.307  85.069  42.006  1.00  0.00           H  
ATOM    114  HD3 ARG     6     108.194  86.245  40.784  1.00  0.00           H  
ATOM    115  HE  ARG     6     106.281  85.792  43.055  1.00  0.00           H  
ATOM    116 HH11 ARG     6     107.360  88.266  40.740  1.00  0.00           H  
ATOM    117 HH12 ARG     6     106.253  89.440  41.436  1.00  0.00           H  
ATOM    118 HH21 ARG     6     105.138  87.653  44.068  1.00  0.00           H  
ATOM    119 HH22 ARG     6     105.167  89.059  43.134  1.00  0.00           H  
ATOM    120  N   LEU     7     106.827  83.670  36.949  1.00  0.00           N  
ATOM    121  CA  LEU     7     107.682  82.951  35.946  1.00  0.00           C  
ATOM    122  C   LEU     7     109.087  82.819  36.455  1.00  0.00           C  
ATOM    123  O   LEU     7     109.588  83.756  37.066  1.00  0.00           O  
ATOM    124  CB  LEU     7     107.611  83.787  34.627  1.00  0.00           C  
ATOM    125  CG  LEU     7     106.281  83.613  33.873  1.00  0.00           C  
ATOM    126  CD1 LEU     7     106.239  84.116  32.461  1.00  0.00           C  
ATOM    127  CD2 LEU     7     105.592  82.267  33.720  1.00  0.00           C  
ATOM    128  H   LEU     7     106.692  84.643  36.715  1.00  0.00           H  
ATOM    129  HA  LEU     7     107.298  81.943  35.787  1.00  0.00           H  
ATOM    130  HB2 LEU     7     107.743  84.842  34.866  1.00  0.00           H  
ATOM    131  HB3 LEU     7     108.300  83.331  33.915  1.00  0.00           H  
ATOM    132  HG  LEU     7     105.553  84.243  34.384  1.00  0.00           H  
ATOM    133 HD11 LEU     7     106.769  83.415  31.815  1.00  0.00           H  
ATOM    134 HD12 LEU     7     105.216  84.296  32.131  1.00  0.00           H  
ATOM    135 HD13 LEU     7     106.818  85.038  32.420  1.00  0.00           H  
ATOM    136 HD21 LEU     7     104.623  82.425  33.247  1.00  0.00           H  
ATOM    137 HD22 LEU     7     106.289  81.475  33.446  1.00  0.00           H  
ATOM    138 HD23 LEU     7     105.286  81.912  34.704  1.00  0.00           H  
ATOM    139  N   GLN     8     109.748  81.728  36.054  1.00  0.00           N  
ATOM    140  CA  GLN     8     111.116  81.294  36.264  1.00  0.00           C  
ATOM    141  C   GLN     8     111.851  81.373  34.921  1.00  0.00           C  
ATOM    142  O   GLN     8     111.262  81.232  33.838  1.00  0.00           O  
ATOM    143  CB  GLN     8     111.184  79.954  36.975  1.00  0.00           C  
ATOM    144  CG  GLN     8     110.745  80.057  38.441  1.00  0.00           C  
ATOM    145  CD  GLN     8     111.201  78.858  39.308  1.00  0.00           C  
ATOM    146  NE2 GLN     8     111.011  78.897  40.642  1.00  0.00           N  
ATOM    147  OE1 GLN     8     111.527  77.748  38.897  1.00  0.00           O  
ATOM    148  H   GLN     8     109.179  81.002  35.642  1.00  0.00           H  
ATOM    149  HA  GLN     8     111.667  81.975  36.913  1.00  0.00           H  
ATOM    150  HB2 GLN     8     110.497  79.283  36.457  1.00  0.00           H  
ATOM    151  HB3 GLN     8     112.161  79.476  36.907  1.00  0.00           H  
ATOM    152  HG2 GLN     8     111.159  80.904  38.988  1.00  0.00           H  
ATOM    153  HG3 GLN     8     109.657  80.129  38.443  1.00  0.00           H  
ATOM    154 HE21 GLN     8     111.296  78.119  41.220  1.00  0.00           H  
ATOM    155 HE22 GLN     8     110.847  79.772  41.119  1.00  0.00           H  
ATOM    156  N   TYR     9     113.172  81.558  35.018  1.00  0.00           N  
ATOM    157  CA  TYR     9     114.083  81.696  33.862  1.00  0.00           C  
ATOM    158  C   TYR     9     114.243  80.447  33.001  1.00  0.00           C  
ATOM    159  O   TYR     9     114.059  79.318  33.468  1.00  0.00           O  
ATOM    160  CB  TYR     9     115.467  82.132  34.218  1.00  0.00           C  
ATOM    161  CG  TYR     9     115.533  83.427  35.126  1.00  0.00           C  
ATOM    162  CD1 TYR     9     116.201  83.446  36.384  1.00  0.00           C  
ATOM    163  CD2 TYR     9     115.076  84.628  34.546  1.00  0.00           C  
ATOM    164  CE1 TYR     9     116.357  84.715  37.006  1.00  0.00           C  
ATOM    165  CE2 TYR     9     114.984  85.778  35.284  1.00  0.00           C  
ATOM    166  CZ  TYR     9     115.601  85.787  36.513  1.00  0.00           C  
ATOM    167  OH  TYR     9     115.816  87.056  37.050  1.00  0.00           O  
ATOM    168  H   TYR     9     113.552  81.655  35.949  1.00  0.00           H  
ATOM    169  HA  TYR     9     113.622  82.447  33.221  1.00  0.00           H  
ATOM    170  HB2 TYR     9     116.027  81.426  34.831  1.00  0.00           H  
ATOM    171  HB3 TYR     9     115.955  82.388  33.277  1.00  0.00           H  
ATOM    172  HD1 TYR     9     116.613  82.518  36.754  1.00  0.00           H  
ATOM    173  HD2 TYR     9     114.760  84.590  33.514  1.00  0.00           H  
ATOM    174  HE1 TYR     9     117.012  84.801  37.860  1.00  0.00           H  
ATOM    175  HE2 TYR     9     114.533  86.701  34.950  1.00  0.00           H  
ATOM    176  HH  TYR     9     115.230  87.713  36.667  1.00  0.00           H  
ATOM    177  N   GLY    10     114.553  80.490  31.686  1.00  0.00           N  
ATOM    178  CA  GLY    10     114.906  79.332  30.871  1.00  0.00           C  
ATOM    179  C   GLY    10     113.699  78.479  30.430  1.00  0.00           C  
ATOM    180  O   GLY    10     112.737  78.926  29.878  1.00  0.00           O  
ATOM    181  H   GLY    10     114.572  81.374  31.197  1.00  0.00           H  
ATOM    182  HA2 GLY    10     115.366  79.702  29.955  1.00  0.00           H  
ATOM    183  HA3 GLY    10     115.633  78.735  31.421  1.00  0.00           H  
ATOM    184  N   SER    11     113.821  77.183  30.580  1.00  0.00           N  
ATOM    185  CA  SER    11     112.808  76.208  30.205  1.00  0.00           C  
ATOM    186  C   SER    11     111.469  76.342  30.931  1.00  0.00           C  
ATOM    187  O   SER    11     111.427  76.634  32.118  1.00  0.00           O  
ATOM    188  CB  SER    11     113.339  74.784  30.327  1.00  0.00           C  
ATOM    189  OG  SER    11     112.419  73.847  29.861  1.00  0.00           O  
ATOM    190  H   SER    11     114.704  76.784  30.866  1.00  0.00           H  
ATOM    191  HA  SER    11     112.525  76.339  29.160  1.00  0.00           H  
ATOM    192  HB2 SER    11     114.168  74.631  29.636  1.00  0.00           H  
ATOM    193  HB3 SER    11     113.572  74.616  31.379  1.00  0.00           H  
ATOM    194  HG  SER    11     112.879  73.014  29.988  1.00  0.00           H  
ATOM    195  N   ALA    12     110.332  76.072  30.273  1.00  0.00           N  
ATOM    196  CA  ALA    12     109.065  76.285  30.927  1.00  0.00           C  
ATOM    197  C   ALA    12     108.759  75.310  32.018  1.00  0.00           C  
ATOM    198  O   ALA    12     108.807  74.103  31.976  1.00  0.00           O  
ATOM    199  CB  ALA    12     107.926  76.246  29.902  1.00  0.00           C  
ATOM    200  H   ALA    12     110.521  75.746  29.336  1.00  0.00           H  
ATOM    201  HA  ALA    12     108.966  77.290  31.336  1.00  0.00           H  
ATOM    202  HB1 ALA    12     107.866  75.286  29.389  1.00  0.00           H  
ATOM    203  HB2 ALA    12     107.063  76.438  30.540  1.00  0.00           H  
ATOM    204  HB3 ALA    12     107.984  77.052  29.171  1.00  0.00           H  
ATOM    205  N   VAL    13     108.462  75.890  33.188  1.00  0.00           N  
ATOM    206  CA  VAL    13     108.243  75.251  34.486  1.00  0.00           C  
ATOM    207  C   VAL    13     106.857  74.581  34.487  1.00  0.00           C  
ATOM    208  O   VAL    13     105.898  75.059  33.914  1.00  0.00           O  
ATOM    209  CB  VAL    13     108.416  76.334  35.653  1.00  0.00           C  
ATOM    210  CG1 VAL    13     107.270  77.341  35.746  1.00  0.00           C  
ATOM    211  CG2 VAL    13     108.440  75.575  36.967  1.00  0.00           C  
ATOM    212  H   VAL    13     108.660  76.878  33.124  1.00  0.00           H  
ATOM    213  HA  VAL    13     109.064  74.540  34.575  1.00  0.00           H  
ATOM    214  HB  VAL    13     109.360  76.861  35.514  1.00  0.00           H  
ATOM    215 HG11 VAL    13     107.496  78.125  36.470  1.00  0.00           H  
ATOM    216 HG12 VAL    13     107.011  77.778  34.782  1.00  0.00           H  
ATOM    217 HG13 VAL    13     106.335  76.841  36.000  1.00  0.00           H  
ATOM    218 HG21 VAL    13     108.528  76.367  37.711  1.00  0.00           H  
ATOM    219 HG22 VAL    13     107.574  74.941  37.156  1.00  0.00           H  
ATOM    220 HG23 VAL    13     109.397  75.054  36.991  1.00  0.00           H  
ATOM    221  N   GLU    14     106.780  73.435  35.137  1.00  0.00           N  
ATOM    222  CA  GLU    14     105.538  72.717  35.403  1.00  0.00           C  
ATOM    223  C   GLU    14     105.056  72.920  36.810  1.00  0.00           C  
ATOM    224  O   GLU    14     105.900  72.544  37.708  1.00  0.00           O  
ATOM    225  CB  GLU    14     105.738  71.180  35.130  1.00  0.00           C  
ATOM    226  CG  GLU    14     105.359  70.803  33.722  1.00  0.00           C  
ATOM    227  CD  GLU    14     105.905  69.457  33.424  1.00  0.00           C  
ATOM    228  OE1 GLU    14     106.657  69.302  32.415  1.00  0.00           O  
ATOM    229  OE2 GLU    14     105.490  68.526  34.155  1.00  0.00           O1-
ATOM    230  H   GLU    14     107.616  72.964  35.452  1.00  0.00           H  
ATOM    231  HA  GLU    14     104.773  73.116  34.737  1.00  0.00           H  
ATOM    232  HB2 GLU    14     106.777  70.956  35.372  1.00  0.00           H  
ATOM    233  HB3 GLU    14     105.082  70.574  35.755  1.00  0.00           H  
ATOM    234  HG2 GLU    14     104.272  70.790  33.641  1.00  0.00           H  
ATOM    235  HG3 GLU    14     105.854  71.477  33.023  1.00  0.00           H  
ATOM    236  N   ALA    15     103.787  73.302  36.975  1.00  0.00           N  
ATOM    237  CA  ALA    15     103.155  73.450  38.354  1.00  0.00           C  
ATOM    238  C   ALA    15     101.678  72.986  38.327  1.00  0.00           C  
ATOM    239  O   ALA    15     101.007  72.972  37.325  1.00  0.00           O  
ATOM    240  CB  ALA    15     103.250  74.967  38.737  1.00  0.00           C  
ATOM    241  H   ALA    15     103.161  73.590  36.237  1.00  0.00           H  
ATOM    242  HA  ALA    15     103.678  72.875  39.118  1.00  0.00           H  
ATOM    243  HB1 ALA    15     102.918  75.196  39.749  1.00  0.00           H  
ATOM    244  HB2 ALA    15     104.294  75.281  38.773  1.00  0.00           H  
ATOM    245  HB3 ALA    15     102.674  75.551  38.019  1.00  0.00           H  
ATOM    246  N   VAL    16     101.136  72.589  39.559  1.00  0.00           N  
ATOM    247  CA  VAL    16      99.784  72.111  39.877  1.00  0.00           C  
ATOM    248  C   VAL    16      98.802  73.312  39.911  1.00  0.00           C  
ATOM    249  O   VAL    16      98.992  74.303  40.631  1.00  0.00           O  
ATOM    250  CB  VAL    16      99.713  71.364  41.223  1.00  0.00           C  
ATOM    251  CG1 VAL    16      98.377  71.195  41.895  1.00  0.00           C  
ATOM    252  CG2 VAL    16     100.466  69.979  41.216  1.00  0.00           C  
ATOM    253  H   VAL    16     101.734  72.747  40.357  1.00  0.00           H  
ATOM    254  HA  VAL    16      99.462  71.379  39.136  1.00  0.00           H  
ATOM    255  HB  VAL    16     100.199  72.045  41.921  1.00  0.00           H  
ATOM    256 HG11 VAL    16      97.828  72.131  42.000  1.00  0.00           H  
ATOM    257 HG12 VAL    16      97.733  70.510  41.343  1.00  0.00           H  
ATOM    258 HG13 VAL    16      98.518  70.864  42.923  1.00  0.00           H  
ATOM    259 HG21 VAL    16      99.967  69.179  40.670  1.00  0.00           H  
ATOM    260 HG22 VAL    16     101.481  70.059  40.828  1.00  0.00           H  
ATOM    261 HG23 VAL    16     100.520  69.663  42.258  1.00  0.00           H  
ATOM    262  N   TYR    17      97.723  73.179  39.136  1.00  0.00           N  
ATOM    263  CA  TYR    17      96.767  74.222  38.877  1.00  0.00           C  
ATOM    264  C   TYR    17      95.335  73.763  39.200  1.00  0.00           C  
ATOM    265  O   TYR    17      94.937  72.639  38.769  1.00  0.00           O  
ATOM    266  CB  TYR    17      96.792  74.797  37.445  1.00  0.00           C  
ATOM    267  CG  TYR    17      95.570  75.672  37.106  1.00  0.00           C  
ATOM    268  CD1 TYR    17      94.684  75.236  36.119  1.00  0.00           C  
ATOM    269  CD2 TYR    17      95.233  76.815  37.858  1.00  0.00           C  
ATOM    270  CE1 TYR    17      93.446  75.899  35.820  1.00  0.00           C  
ATOM    271  CE2 TYR    17      93.986  77.465  37.540  1.00  0.00           C  
ATOM    272  CZ  TYR    17      93.102  76.994  36.608  1.00  0.00           C  
ATOM    273  OH  TYR    17      91.950  77.685  36.420  1.00  0.00           O  
ATOM    274  H   TYR    17      97.612  72.389  38.517  1.00  0.00           H  
ATOM    275  HA  TYR    17      97.030  75.005  39.588  1.00  0.00           H  
ATOM    276  HB2 TYR    17      97.625  75.500  37.460  1.00  0.00           H  
ATOM    277  HB3 TYR    17      96.818  73.920  36.798  1.00  0.00           H  
ATOM    278  HD1 TYR    17      94.906  74.330  35.574  1.00  0.00           H  
ATOM    279  HD2 TYR    17      95.816  77.230  38.668  1.00  0.00           H  
ATOM    280  HE1 TYR    17      92.770  75.459  35.101  1.00  0.00           H  
ATOM    281  HE2 TYR    17      93.708  78.392  38.018  1.00  0.00           H  
ATOM    282  HH  TYR    17      91.907  78.457  36.989  1.00  0.00           H  
ATOM    283  N   VAL    18      94.599  74.554  40.026  1.00  0.00           N  
ATOM    284  CA  VAL    18      93.290  74.013  40.443  1.00  0.00           C  
ATOM    285  C   VAL    18      92.200  74.622  39.504  1.00  0.00           C  
ATOM    286  O   VAL    18      91.893  75.797  39.499  1.00  0.00           O  
ATOM    287  CB  VAL    18      93.025  74.308  41.901  1.00  0.00           C  
ATOM    288  CG1 VAL    18      91.580  73.928  42.258  1.00  0.00           C  
ATOM    289  CG2 VAL    18      93.915  73.481  42.845  1.00  0.00           C  
ATOM    290  H   VAL    18      95.017  75.410  40.362  1.00  0.00           H  
ATOM    291  HA  VAL    18      93.295  72.924  40.411  1.00  0.00           H  
ATOM    292  HB  VAL    18      93.226  75.361  42.095  1.00  0.00           H  
ATOM    293 HG11 VAL    18      91.402  73.977  43.332  1.00  0.00           H  
ATOM    294 HG12 VAL    18      90.885  74.709  41.949  1.00  0.00           H  
ATOM    295 HG13 VAL    18      91.238  72.938  41.957  1.00  0.00           H  
ATOM    296 HG21 VAL    18      93.855  72.400  42.718  1.00  0.00           H  
ATOM    297 HG22 VAL    18      94.971  73.749  42.823  1.00  0.00           H  
ATOM    298 HG23 VAL    18      93.562  73.567  43.872  1.00  0.00           H  
ATOM    299  N   LEU    19      91.631  73.768  38.693  1.00  0.00           N  
ATOM    300  CA  LEU    19      90.591  74.030  37.699  1.00  0.00           C  
ATOM    301  C   LEU    19      89.447  75.051  38.186  1.00  0.00           C  
ATOM    302  O   LEU    19      89.083  75.014  39.367  1.00  0.00           O  
ATOM    303  CB  LEU    19      89.984  72.671  37.169  1.00  0.00           C  
ATOM    304  CG  LEU    19      90.802  71.871  36.141  1.00  0.00           C  
ATOM    305  CD1 LEU    19      90.445  70.400  36.261  1.00  0.00           C  
ATOM    306  CD2 LEU    19      90.703  72.425  34.728  1.00  0.00           C  
ATOM    307  H   LEU    19      92.004  72.833  38.772  1.00  0.00           H  
ATOM    308  HA  LEU    19      91.119  74.496  36.866  1.00  0.00           H  
ATOM    309  HB2 LEU    19      89.952  72.067  38.076  1.00  0.00           H  
ATOM    310  HB3 LEU    19      88.974  72.876  36.814  1.00  0.00           H  
ATOM    311  HG  LEU    19      91.821  72.003  36.504  1.00  0.00           H  
ATOM    312 HD11 LEU    19      90.902  69.811  35.467  1.00  0.00           H  
ATOM    313 HD12 LEU    19      90.525  69.940  37.246  1.00  0.00           H  
ATOM    314 HD13 LEU    19      89.360  70.370  36.164  1.00  0.00           H  
ATOM    315 HD21 LEU    19      91.123  73.428  34.807  1.00  0.00           H  
ATOM    316 HD22 LEU    19      91.305  71.855  34.021  1.00  0.00           H  
ATOM    317 HD23 LEU    19      89.685  72.618  34.390  1.00  0.00           H  
ATOM    318  N   GLY    20      88.989  75.892  37.246  1.00  0.00           N  
ATOM    319  CA  GLY    20      88.030  76.990  37.513  1.00  0.00           C  
ATOM    320  C   GLY    20      88.492  78.225  38.347  1.00  0.00           C  
ATOM    321  O   GLY    20      87.891  79.243  38.242  1.00  0.00           O  
ATOM    322  H   GLY    20      89.604  75.913  36.445  1.00  0.00           H  
ATOM    323  HA2 GLY    20      87.534  77.332  36.604  1.00  0.00           H  
ATOM    324  HA3 GLY    20      87.192  76.668  38.130  1.00  0.00           H  
ATOM    325  N   THR    21      89.600  78.091  39.101  1.00  0.00           N  
ATOM    326  CA  THR    21      90.339  79.171  39.931  1.00  0.00           C  
ATOM    327  C   THR    21      91.162  80.119  39.002  1.00  0.00           C  
ATOM    328  O   THR    21      91.455  79.764  37.859  1.00  0.00           O  
ATOM    329  CB  THR    21      91.252  78.684  41.078  1.00  0.00           C  
ATOM    330  CG2 THR    21      90.533  77.668  41.983  1.00  0.00           C  
ATOM    331  OG1 THR    21      92.488  78.279  40.697  1.00  0.00           O  
ATOM    332  H   THR    21      90.078  77.205  39.178  1.00  0.00           H  
ATOM    333  HA  THR    21      89.531  79.733  40.401  1.00  0.00           H  
ATOM    334  HB  THR    21      91.411  79.491  41.794  1.00  0.00           H  
ATOM    335  HG1 THR    21      92.292  77.500  40.170  1.00  0.00           H  
ATOM    336 HG21 THR    21      89.537  78.017  42.258  1.00  0.00           H  
ATOM    337 HG22 THR    21      90.348  76.789  41.366  1.00  0.00           H  
ATOM    338 HG23 THR    21      91.135  77.532  42.881  1.00  0.00           H  
ATOM    339  N   TYR    22      91.489  81.314  39.515  1.00  0.00           N  
ATOM    340  CA  TYR    22      92.202  82.346  38.764  1.00  0.00           C  
ATOM    341  C   TYR    22      93.704  82.427  39.199  1.00  0.00           C  
ATOM    342  O   TYR    22      93.990  82.535  40.418  1.00  0.00           O  
ATOM    343  CB  TYR    22      91.490  83.710  38.896  1.00  0.00           C  
ATOM    344  CG  TYR    22      90.071  83.637  38.379  1.00  0.00           C  
ATOM    345  CD1 TYR    22      89.756  83.866  36.999  1.00  0.00           C  
ATOM    346  CD2 TYR    22      89.088  83.160  39.248  1.00  0.00           C  
ATOM    347  CE1 TYR    22      88.471  83.841  36.568  1.00  0.00           C  
ATOM    348  CE2 TYR    22      87.761  83.010  38.809  1.00  0.00           C  
ATOM    349  CZ  TYR    22      87.472  83.329  37.501  1.00  0.00           C  
ATOM    350  OH  TYR    22      86.146  83.312  37.117  1.00  0.00           O  
ATOM    351  H   TYR    22      91.309  81.488  40.493  1.00  0.00           H  
ATOM    352  HA  TYR    22      92.182  82.097  37.703  1.00  0.00           H  
ATOM    353  HB2 TYR    22      91.527  84.106  39.911  1.00  0.00           H  
ATOM    354  HB3 TYR    22      92.091  84.416  38.323  1.00  0.00           H  
ATOM    355  HD1 TYR    22      90.508  84.081  36.254  1.00  0.00           H  
ATOM    356  HD2 TYR    22      89.413  83.061  40.273  1.00  0.00           H  
ATOM    357  HE1 TYR    22      88.224  84.040  35.536  1.00  0.00           H  
ATOM    358  HE2 TYR    22      86.963  82.919  39.530  1.00  0.00           H  
ATOM    359  HH  TYR    22      86.076  83.278  36.160  1.00  0.00           H  
ATOM    360  N   LEU    23      94.631  82.309  38.200  1.00  0.00           N  
ATOM    361  CA  LEU    23      96.020  82.535  38.374  1.00  0.00           C  
ATOM    362  C   LEU    23      96.206  84.064  38.093  1.00  0.00           C  
ATOM    363  O   LEU    23      95.809  84.540  37.016  1.00  0.00           O  
ATOM    364  CB  LEU    23      96.910  81.630  37.495  1.00  0.00           C  
ATOM    365  CG  LEU    23      96.737  80.075  37.675  1.00  0.00           C  
ATOM    366  CD1 LEU    23      97.815  79.404  36.828  1.00  0.00           C  
ATOM    367  CD2 LEU    23      97.022  79.604  39.105  1.00  0.00           C  
ATOM    368  H   LEU    23      94.230  82.039  37.313  1.00  0.00           H  
ATOM    369  HA  LEU    23      96.377  82.308  39.379  1.00  0.00           H  
ATOM    370  HB2 LEU    23      96.664  81.774  36.443  1.00  0.00           H  
ATOM    371  HB3 LEU    23      97.961  81.846  37.689  1.00  0.00           H  
ATOM    372  HG  LEU    23      95.742  79.744  37.379  1.00  0.00           H  
ATOM    373 HD11 LEU    23      97.691  78.321  36.842  1.00  0.00           H  
ATOM    374 HD12 LEU    23      97.817  79.664  35.770  1.00  0.00           H  
ATOM    375 HD13 LEU    23      98.812  79.610  37.219  1.00  0.00           H  
ATOM    376 HD21 LEU    23      96.062  79.819  39.574  1.00  0.00           H  
ATOM    377 HD22 LEU    23      97.228  78.537  39.193  1.00  0.00           H  
ATOM    378 HD23 LEU    23      97.721  80.257  39.628  1.00  0.00           H  
ATOM    379  N   TRP    24      96.688  84.848  39.140  1.00  0.00           N  
ATOM    380  CA  TRP    24      97.232  86.169  38.778  1.00  0.00           C  
ATOM    381  C   TRP    24      98.761  86.082  38.483  1.00  0.00           C  
ATOM    382  O   TRP    24      99.588  85.790  39.383  1.00  0.00           O  
ATOM    383  CB  TRP    24      97.027  87.098  39.931  1.00  0.00           C  
ATOM    384  CG  TRP    24      95.600  87.477  40.221  1.00  0.00           C  
ATOM    385  CD1 TRP    24      94.748  86.879  41.142  1.00  0.00           C  
ATOM    386  CD2 TRP    24      94.740  88.550  39.728  1.00  0.00           C  
ATOM    387  CE2 TRP    24      93.512  88.643  40.333  1.00  0.00           C  
ATOM    388  CE3 TRP    24      95.133  89.504  38.740  1.00  0.00           C  
ATOM    389  NE1 TRP    24      93.548  87.543  41.136  1.00  0.00           N  
ATOM    390  CZ2 TRP    24      92.621  89.676  40.012  1.00  0.00           C  
ATOM    391  CZ3 TRP    24      94.311  90.594  38.470  1.00  0.00           C  
ATOM    392  CH2 TRP    24      92.982  90.551  38.999  1.00  0.00           C  
ATOM    393  H   TRP    24      96.930  84.395  40.010  1.00  0.00           H  
ATOM    394  HA  TRP    24      96.707  86.623  37.937  1.00  0.00           H  
ATOM    395  HB2 TRP    24      97.445  86.712  40.861  1.00  0.00           H  
ATOM    396  HB3 TRP    24      97.483  88.063  39.711  1.00  0.00           H  
ATOM    397  HD1 TRP    24      94.968  86.007  41.740  1.00  0.00           H  
ATOM    398  HE1 TRP    24      92.805  87.350  41.792  1.00  0.00           H  
ATOM    399  HE3 TRP    24      96.159  89.518  38.403  1.00  0.00           H  
ATOM    400  HZ2 TRP    24      91.689  89.746  40.554  1.00  0.00           H  
ATOM    401  HZ3 TRP    24      94.577  91.389  37.789  1.00  0.00           H  
ATOM    402  HH2 TRP    24      92.300  91.315  38.656  1.00  0.00           H  
ATOM    403  N   THR    25      99.050  86.104  37.181  1.00  0.00           N  
ATOM    404  CA  THR    25     100.301  85.608  36.565  1.00  0.00           C  
ATOM    405  C   THR    25     101.317  86.785  36.253  1.00  0.00           C  
ATOM    406  O   THR    25     100.975  87.654  35.400  1.00  0.00           O  
ATOM    407  CB  THR    25      99.997  84.882  35.267  1.00  0.00           C  
ATOM    408  CG2 THR    25     101.198  84.232  34.679  1.00  0.00           C  
ATOM    409  OG1 THR    25      99.078  83.873  35.547  1.00  0.00           O  
ATOM    410  H   THR    25      98.352  86.488  36.561  1.00  0.00           H  
ATOM    411  HA  THR    25     100.867  84.964  37.238  1.00  0.00           H  
ATOM    412  HB  THR    25      99.667  85.659  34.577  1.00  0.00           H  
ATOM    413  HG1 THR    25      98.337  84.249  36.027  1.00  0.00           H  
ATOM    414 HG21 THR    25     101.136  84.125  33.596  1.00  0.00           H  
ATOM    415 HG22 THR    25     102.099  84.836  34.783  1.00  0.00           H  
ATOM    416 HG23 THR    25     101.336  83.298  35.222  1.00  0.00           H  
ATOM    417  N   ASP    26     102.335  87.017  37.088  1.00  0.00           N  
ATOM    418  CA  ASP    26     103.351  88.086  36.850  1.00  0.00           C  
ATOM    419  C   ASP    26     104.266  87.614  35.696  1.00  0.00           C  
ATOM    420  O   ASP    26     104.869  86.523  35.663  1.00  0.00           O  
ATOM    421  CB  ASP    26     104.192  88.314  38.129  1.00  0.00           C  
ATOM    422  CG  ASP    26     105.435  89.209  37.880  1.00  0.00           C  
ATOM    423  OD1 ASP    26     106.584  88.800  37.917  1.00  0.00           O  
ATOM    424  OD2 ASP    26     105.241  90.384  37.522  1.00  0.00           O1-
ATOM    425  H   ASP    26     102.453  86.434  37.904  1.00  0.00           H  
ATOM    426  HA  ASP    26     102.817  88.998  36.584  1.00  0.00           H  
ATOM    427  HB2 ASP    26     103.496  88.645  38.900  1.00  0.00           H  
ATOM    428  HB3 ASP    26     104.683  87.398  38.457  1.00  0.00           H  
ATOM    429  N   VAL    27     104.415  88.505  34.721  1.00  0.00           N  
ATOM    430  CA  VAL    27     105.514  88.350  33.715  1.00  0.00           C  
ATOM    431  C   VAL    27     106.726  89.246  33.969  1.00  0.00           C  
ATOM    432  O   VAL    27     107.619  89.200  33.183  1.00  0.00           O  
ATOM    433  CB  VAL    27     104.919  88.602  32.328  1.00  0.00           C  
ATOM    434  CG1 VAL    27     103.916  87.612  31.824  1.00  0.00           C  
ATOM    435  CG2 VAL    27     104.316  90.057  32.173  1.00  0.00           C  
ATOM    436  H   VAL    27     103.929  89.390  34.690  1.00  0.00           H  
ATOM    437  HA  VAL    27     105.953  87.359  33.836  1.00  0.00           H  
ATOM    438  HB  VAL    27     105.668  88.567  31.537  1.00  0.00           H  
ATOM    439 HG11 VAL    27     104.249  86.580  31.930  1.00  0.00           H  
ATOM    440 HG12 VAL    27     102.976  87.727  32.365  1.00  0.00           H  
ATOM    441 HG13 VAL    27     103.808  87.871  30.771  1.00  0.00           H  
ATOM    442 HG21 VAL    27     104.051  90.196  31.125  1.00  0.00           H  
ATOM    443 HG22 VAL    27     103.451  90.148  32.830  1.00  0.00           H  
ATOM    444 HG23 VAL    27     105.067  90.827  32.350  1.00  0.00           H  
ATOM    445  N   TYR    28     106.837  90.011  35.043  1.00  0.00           N  
ATOM    446  CA  TYR    28     107.913  90.984  35.183  1.00  0.00           C  
ATOM    447  C   TYR    28     109.234  90.333  35.821  1.00  0.00           C  
ATOM    448  O   TYR    28     110.327  90.659  35.308  1.00  0.00           O  
ATOM    449  CB  TYR    28     107.445  92.122  36.127  1.00  0.00           C  
ATOM    450  CG  TYR    28     108.380  93.348  36.153  1.00  0.00           C  
ATOM    451  CD1 TYR    28     108.307  94.336  35.173  1.00  0.00           C  
ATOM    452  CD2 TYR    28     109.337  93.440  37.169  1.00  0.00           C  
ATOM    453  CE1 TYR    28     109.167  95.442  35.241  1.00  0.00           C  
ATOM    454  CE2 TYR    28     110.128  94.563  37.320  1.00  0.00           C  
ATOM    455  CZ  TYR    28     110.052  95.575  36.320  1.00  0.00           C  
ATOM    456  OH  TYR    28     110.876  96.599  36.451  1.00  0.00           O  
ATOM    457  H   TYR    28     106.082  90.060  35.712  1.00  0.00           H  
ATOM    458  HA  TYR    28     108.160  91.447  34.227  1.00  0.00           H  
ATOM    459  HB2 TYR    28     106.535  92.554  35.709  1.00  0.00           H  
ATOM    460  HB3 TYR    28     107.333  91.770  37.152  1.00  0.00           H  
ATOM    461  HD1 TYR    28     107.579  94.312  34.376  1.00  0.00           H  
ATOM    462  HD2 TYR    28     109.504  92.617  37.849  1.00  0.00           H  
ATOM    463  HE1 TYR    28     109.165  96.172  34.445  1.00  0.00           H  
ATOM    464  HE2 TYR    28     110.838  94.759  38.110  1.00  0.00           H  
ATOM    465  HH  TYR    28     111.415  96.617  37.245  1.00  0.00           H  
ATOM    466  N   SER    29     109.112  89.467  36.742  1.00  0.00           N  
ATOM    467  CA  SER    29     110.242  88.800  37.392  1.00  0.00           C  
ATOM    468  C   SER    29     111.198  88.023  36.600  1.00  0.00           C  
ATOM    469  O   SER    29     112.408  87.990  36.937  1.00  0.00           O  
ATOM    470  CB  SER    29     109.831  87.944  38.615  1.00  0.00           C  
ATOM    471  OG  SER    29     108.728  88.558  39.291  1.00  0.00           O  
ATOM    472  H   SER    29     108.156  89.230  36.968  1.00  0.00           H  
ATOM    473  HA  SER    29     110.852  89.622  37.766  1.00  0.00           H  
ATOM    474  HB2 SER    29     109.548  86.988  38.173  1.00  0.00           H  
ATOM    475  HB3 SER    29     110.710  87.864  39.253  1.00  0.00           H  
ATOM    476  HG  SER    29     107.931  88.517  38.758  1.00  0.00           H  
ATOM    477  N   ALA    30     110.721  87.433  35.488  1.00  0.00           N  
ATOM    478  CA  ALA    30     111.456  86.609  34.538  1.00  0.00           C  
ATOM    479  C   ALA    30     112.219  87.519  33.476  1.00  0.00           C  
ATOM    480  O   ALA    30     112.935  86.928  32.623  1.00  0.00           O  
ATOM    481  CB  ALA    30     110.440  85.763  33.808  1.00  0.00           C  
ATOM    482  H   ALA    30     109.712  87.450  35.477  1.00  0.00           H  
ATOM    483  HA  ALA    30     112.181  85.956  35.023  1.00  0.00           H  
ATOM    484  HB1 ALA    30     109.572  86.342  33.491  1.00  0.00           H  
ATOM    485  HB2 ALA    30     110.868  85.321  32.908  1.00  0.00           H  
ATOM    486  HB3 ALA    30     110.148  84.995  34.525  1.00  0.00           H  
ATOM    487  N   ALA    31     112.006  88.827  33.337  1.00  0.00           N  
ATOM    488  CA  ALA    31     112.294  89.593  32.095  1.00  0.00           C  
ATOM    489  C   ALA    31     113.814  89.740  31.963  1.00  0.00           C  
ATOM    490  O   ALA    31     114.509  89.936  32.947  1.00  0.00           O  
ATOM    491  CB  ALA    31     111.471  90.861  32.049  1.00  0.00           C  
ATOM    492  H   ALA    31     111.558  89.370  34.061  1.00  0.00           H  
ATOM    493  HA  ALA    31     111.995  88.859  31.347  1.00  0.00           H  
ATOM    494  HB1 ALA    31     111.955  91.548  32.744  1.00  0.00           H  
ATOM    495  HB2 ALA    31     111.381  91.218  31.023  1.00  0.00           H  
ATOM    496  HB3 ALA    31     110.455  90.711  32.414  1.00  0.00           H  
ATOM    497  N   PRO    32     114.356  89.801  30.725  1.00  0.00           N  
ATOM    498  CA  PRO    32     115.772  90.079  30.388  1.00  0.00           C  
ATOM    499  C   PRO    32     116.077  91.551  30.728  1.00  0.00           C  
ATOM    500  O   PRO    32     115.337  92.469  30.552  1.00  0.00           O  
ATOM    501  CB  PRO    32     116.009  89.831  28.876  1.00  0.00           C  
ATOM    502  CG  PRO    32     114.702  90.161  28.244  1.00  0.00           C  
ATOM    503  CD  PRO    32     113.700  89.738  29.360  1.00  0.00           C  
ATOM    504  HA  PRO    32     116.414  89.353  30.887  1.00  0.00           H  
ATOM    505  HB2 PRO    32     116.866  90.398  28.512  1.00  0.00           H  
ATOM    506  HB3 PRO    32     116.318  88.799  28.707  1.00  0.00           H  
ATOM    507  HG2 PRO    32     114.555  91.214  28.004  1.00  0.00           H  
ATOM    508  HG3 PRO    32     114.399  89.588  27.368  1.00  0.00           H  
ATOM    509  HD2 PRO    32     112.828  90.388  29.282  1.00  0.00           H  
ATOM    510  HD3 PRO    32     113.234  88.762  29.223  1.00  0.00           H  
ATOM    511  N   ALA    33     117.336  91.785  31.202  1.00  0.00           N  
ATOM    512  CA  ALA    33     117.905  93.077  31.461  1.00  0.00           C  
ATOM    513  C   ALA    33     117.900  94.057  30.225  1.00  0.00           C  
ATOM    514  O   ALA    33     118.057  93.536  29.091  1.00  0.00           O  
ATOM    515  CB  ALA    33     119.390  93.020  31.891  1.00  0.00           C  
ATOM    516  H   ALA    33     117.926  90.966  31.171  1.00  0.00           H  
ATOM    517  HA  ALA    33     117.218  93.467  32.211  1.00  0.00           H  
ATOM    518  HB1 ALA    33     119.988  92.468  31.166  1.00  0.00           H  
ATOM    519  HB2 ALA    33     119.668  94.067  32.014  1.00  0.00           H  
ATOM    520  HB3 ALA    33     119.456  92.477  32.833  1.00  0.00           H  
ATOM    521  N   GLY    34     117.465  95.283  30.462  1.00  0.00           N  
ATOM    522  CA  GLY    34     117.365  96.346  29.449  1.00  0.00           C  
ATOM    523  C   GLY    34     116.076  96.474  28.581  1.00  0.00           C  
ATOM    524  O   GLY    34     116.017  97.202  27.583  1.00  0.00           O  
ATOM    525  H   GLY    34     117.483  95.586  31.425  1.00  0.00           H  
ATOM    526  HA2 GLY    34     117.526  97.316  29.919  1.00  0.00           H  
ATOM    527  HA3 GLY    34     118.196  96.272  28.747  1.00  0.00           H  
ATOM    528  N   ALA    35     115.035  95.667  28.863  1.00  0.00           N  
ATOM    529  CA  ALA    35     113.746  95.594  28.179  1.00  0.00           C  
ATOM    530  C   ALA    35     112.866  96.873  28.332  1.00  0.00           C  
ATOM    531  O   ALA    35     113.137  97.790  29.088  1.00  0.00           O  
ATOM    532  CB  ALA    35     113.142  94.307  28.717  1.00  0.00           C  
ATOM    533  H   ALA    35     115.244  95.042  29.628  1.00  0.00           H  
ATOM    534  HA  ALA    35     113.926  95.543  27.106  1.00  0.00           H  
ATOM    535  HB1 ALA    35     113.823  93.456  28.722  1.00  0.00           H  
ATOM    536  HB2 ALA    35     112.792  94.417  29.743  1.00  0.00           H  
ATOM    537  HB3 ALA    35     112.187  94.054  28.257  1.00  0.00           H  
ATOM    538  N   GLN    36     111.716  96.847  27.638  1.00  0.00           N  
ATOM    539  CA  GLN    36     110.607  97.790  27.916  1.00  0.00           C  
ATOM    540  C   GLN    36     109.237  97.116  27.755  1.00  0.00           C  
ATOM    541  O   GLN    36     108.318  97.461  28.495  1.00  0.00           O  
ATOM    542  CB  GLN    36     110.771  98.996  27.017  1.00  0.00           C  
ATOM    543  CG  GLN    36     110.016 100.212  27.553  1.00  0.00           C  
ATOM    544  CD  GLN    36     110.473 100.557  28.936  1.00  0.00           C  
ATOM    545  NE2 GLN    36     111.665 101.039  29.171  1.00  0.00           N  
ATOM    546  OE1 GLN    36     109.845 100.259  29.936  1.00  0.00           O  
ATOM    547  H   GLN    36     111.548  95.987  27.137  1.00  0.00           H  
ATOM    548  HA  GLN    36     110.813  97.952  28.974  1.00  0.00           H  
ATOM    549  HB2 GLN    36     111.816  99.306  26.981  1.00  0.00           H  
ATOM    550  HB3 GLN    36     110.330  98.783  26.043  1.00  0.00           H  
ATOM    551  HG2 GLN    36     110.281 101.083  26.953  1.00  0.00           H  
ATOM    552  HG3 GLN    36     108.936 100.111  27.452  1.00  0.00           H  
ATOM    553 HE21 GLN    36     111.893 101.332  30.110  1.00  0.00           H  
ATOM    554 HE22 GLN    36     112.316 101.056  28.399  1.00  0.00           H  
ATOM    555  N   THR    37     108.992  96.171  26.851  1.00  0.00           N  
ATOM    556  CA  THR    37     107.691  95.561  26.533  1.00  0.00           C  
ATOM    557  C   THR    37     107.728  94.040  26.510  1.00  0.00           C  
ATOM    558  O   THR    37     108.822  93.451  26.506  1.00  0.00           O  
ATOM    559  CB  THR    37     107.076  96.100  25.210  1.00  0.00           C  
ATOM    560  CG2 THR    37     106.984  97.600  25.203  1.00  0.00           C  
ATOM    561  OG1 THR    37     107.814  95.645  24.102  1.00  0.00           O  
ATOM    562  H   THR    37     109.713  95.739  26.291  1.00  0.00           H  
ATOM    563  HA  THR    37     107.126  95.827  27.426  1.00  0.00           H  
ATOM    564  HB  THR    37     106.056  95.734  25.094  1.00  0.00           H  
ATOM    565  HG1 THR    37     108.557  96.250  24.042  1.00  0.00           H  
ATOM    566 HG21 THR    37     107.932  98.122  25.076  1.00  0.00           H  
ATOM    567 HG22 THR    37     106.436  97.779  24.278  1.00  0.00           H  
ATOM    568 HG23 THR    37     106.377  97.923  26.049  1.00  0.00           H  
ATOM    569  N   PHE    38     106.561  93.428  26.383  1.00  0.00           N  
ATOM    570  CA  PHE    38     106.417  91.952  26.351  1.00  0.00           C  
ATOM    571  C   PHE    38     105.157  91.561  25.462  1.00  0.00           C  
ATOM    572  O   PHE    38     104.132  92.253  25.414  1.00  0.00           O  
ATOM    573  CB  PHE    38     106.271  91.541  27.865  1.00  0.00           C  
ATOM    574  CG  PHE    38     104.899  91.796  28.495  1.00  0.00           C  
ATOM    575  CD1 PHE    38     103.816  90.893  28.299  1.00  0.00           C  
ATOM    576  CD2 PHE    38     104.676  92.883  29.403  1.00  0.00           C  
ATOM    577  CE1 PHE    38     102.581  91.002  29.042  1.00  0.00           C  
ATOM    578  CE2 PHE    38     103.459  92.984  30.087  1.00  0.00           C  
ATOM    579  CZ  PHE    38     102.411  92.083  29.933  1.00  0.00           C  
ATOM    580  H   PHE    38     105.750  94.008  26.218  1.00  0.00           H  
ATOM    581  HA  PHE    38     107.375  91.529  26.051  1.00  0.00           H  
ATOM    582  HB2 PHE    38     106.386  90.457  27.885  1.00  0.00           H  
ATOM    583  HB3 PHE    38     106.996  92.048  28.502  1.00  0.00           H  
ATOM    584  HD1 PHE    38     103.944  90.091  27.587  1.00  0.00           H  
ATOM    585  HD2 PHE    38     105.372  93.706  29.469  1.00  0.00           H  
ATOM    586  HE1 PHE    38     101.871  90.189  29.015  1.00  0.00           H  
ATOM    587  HE2 PHE    38     103.269  93.901  30.626  1.00  0.00           H  
ATOM    588  HZ  PHE    38     101.460  92.301  30.395  1.00  0.00           H  
ATOM    589  N   SER    39     105.159  90.309  24.944  1.00  0.00           N  
ATOM    590  CA  SER    39     104.025  89.652  24.194  1.00  0.00           C  
ATOM    591  C   SER    39     103.762  88.248  24.675  1.00  0.00           C  
ATOM    592  O   SER    39     104.701  87.504  25.053  1.00  0.00           O  
ATOM    593  CB  SER    39     104.339  89.808  22.714  1.00  0.00           C  
ATOM    594  OG  SER    39     103.291  89.340  21.863  1.00  0.00           O  
ATOM    595  H   SER    39     105.977  89.751  25.147  1.00  0.00           H  
ATOM    596  HA  SER    39     103.135  90.270  24.309  1.00  0.00           H  
ATOM    597  HB2 SER    39     104.468  90.870  22.505  1.00  0.00           H  
ATOM    598  HB3 SER    39     105.282  89.342  22.425  1.00  0.00           H  
ATOM    599  HG  SER    39     102.479  89.842  21.963  1.00  0.00           H  
ATOM    600  N   LEU    40     102.500  87.879  24.813  1.00  0.00           N  
ATOM    601  CA  LEU    40     102.059  86.680  25.445  1.00  0.00           C  
ATOM    602  C   LEU    40     101.149  85.743  24.576  1.00  0.00           C  
ATOM    603  O   LEU    40     100.500  86.202  23.715  1.00  0.00           O  
ATOM    604  CB  LEU    40     101.411  87.018  26.791  1.00  0.00           C  
ATOM    605  CG  LEU    40     100.976  85.860  27.656  1.00  0.00           C  
ATOM    606  CD1 LEU    40     101.393  86.074  29.132  1.00  0.00           C  
ATOM    607  CD2 LEU    40      99.466  85.521  27.604  1.00  0.00           C  
ATOM    608  H   LEU    40     101.783  88.510  24.483  1.00  0.00           H  
ATOM    609  HA  LEU    40     102.937  86.114  25.757  1.00  0.00           H  
ATOM    610  HB2 LEU    40     102.076  87.648  27.383  1.00  0.00           H  
ATOM    611  HB3 LEU    40     100.544  87.652  26.606  1.00  0.00           H  
ATOM    612  HG  LEU    40     101.458  84.916  27.405  1.00  0.00           H  
ATOM    613 HD11 LEU    40     100.934  85.378  29.834  1.00  0.00           H  
ATOM    614 HD12 LEU    40     102.440  85.811  29.283  1.00  0.00           H  
ATOM    615 HD13 LEU    40     101.162  87.095  29.437  1.00  0.00           H  
ATOM    616 HD21 LEU    40      98.822  86.400  27.619  1.00  0.00           H  
ATOM    617 HD22 LEU    40      99.288  85.007  26.660  1.00  0.00           H  
ATOM    618 HD23 LEU    40      99.116  84.870  28.406  1.00  0.00           H  
ATOM    619  N   LYS    41     101.228  84.408  24.807  1.00  0.00           N  
ATOM    620  CA  LYS    41     100.439  83.387  24.116  1.00  0.00           C  
ATOM    621  C   LYS    41      99.978  82.347  25.096  1.00  0.00           C  
ATOM    622  O   LYS    41     100.424  82.134  26.189  1.00  0.00           O  
ATOM    623  CB  LYS    41     101.322  82.780  23.005  1.00  0.00           C  
ATOM    624  CG  LYS    41     101.559  83.722  21.792  1.00  0.00           C  
ATOM    625  CD  LYS    41     102.315  82.900  20.729  1.00  0.00           C  
ATOM    626  CE  LYS    41     102.582  83.546  19.285  1.00  0.00           C  
ATOM    627  NZ  LYS    41     103.515  84.688  19.450  1.00  0.00           N1+
ATOM    628  H   LYS    41     101.670  83.964  25.600  1.00  0.00           H  
ATOM    629  HA  LYS    41      99.542  83.866  23.723  1.00  0.00           H  
ATOM    630  HB2 LYS    41     102.274  82.367  23.339  1.00  0.00           H  
ATOM    631  HB3 LYS    41     100.754  81.932  22.623  1.00  0.00           H  
ATOM    632  HG2 LYS    41     100.596  84.130  21.486  1.00  0.00           H  
ATOM    633  HG3 LYS    41     102.151  84.568  22.141  1.00  0.00           H  
ATOM    634  HD2 LYS    41     103.310  82.603  21.060  1.00  0.00           H  
ATOM    635  HD3 LYS    41     101.691  82.036  20.500  1.00  0.00           H  
ATOM    636  HE2 LYS    41     103.105  82.823  18.659  1.00  0.00           H  
ATOM    637  HE3 LYS    41     101.573  83.678  18.895  1.00  0.00           H  
ATOM    638  HZ1 LYS    41     103.798  84.956  18.518  1.00  0.00           H  
ATOM    639  HZ2 LYS    41     103.034  85.436  19.930  1.00  0.00           H  
ATOM    640  HZ3 LYS    41     104.402  84.459  19.875  1.00  0.00           H  
ATOM    641  N   HIP    42      98.889  81.683  24.746  1.00  0.00           N  
ATOM    642  CA  HIP    42      98.200  80.732  25.614  1.00  0.00           C  
ATOM    643  C   HIP    42      97.538  79.585  24.864  1.00  0.00           C  
ATOM    644  O   HIP    42      97.288  79.675  23.704  1.00  0.00           O  
ATOM    645  CB  HIP    42      97.198  81.404  26.546  1.00  0.00           C  
ATOM    646  CG  HIP    42      95.983  82.170  25.859  1.00  0.00           C  
ATOM    647  CD2 HIP    42      95.902  83.496  25.581  1.00  0.00           C  
ATOM    648  ND1 HIP    42      94.759  81.616  25.577  1.00  0.00           N1+
ATOM    649  CE1 HIP    42      93.898  82.620  25.205  1.00  0.00           C  
ATOM    650  NE2 HIP    42      94.616  83.725  25.045  1.00  0.00           N  
ATOM    651  H   HIP    42      98.488  81.846  23.834  1.00  0.00           H  
ATOM    652  HA  HIP    42      98.916  80.305  26.317  1.00  0.00           H  
ATOM    653  HB2 HIP    42      96.912  80.680  27.310  1.00  0.00           H  
ATOM    654  HB3 HIP    42      97.826  82.209  26.927  1.00  0.00           H  
ATOM    655  HD1 HIP    42      94.430  80.685  25.788  1.00  0.00           H  
ATOM    656  HD2 HIP    42      96.655  84.259  25.713  1.00  0.00           H  
ATOM    657  HE1 HIP    42      92.824  82.535  25.270  1.00  0.00           H  
ATOM    658  HE2 HIP    42      94.198  84.643  25.099  1.00  0.00           H  
ATOM    659  N   SER    43      97.095  78.496  25.554  1.00  0.00           N  
ATOM    660  CA  SER    43      96.138  77.551  24.954  1.00  0.00           C  
ATOM    661  C   SER    43      94.726  78.108  24.857  1.00  0.00           C  
ATOM    662  O   SER    43      94.322  79.014  25.558  1.00  0.00           O  
ATOM    663  CB  SER    43      96.174  76.293  25.810  1.00  0.00           C  
ATOM    664  OG  SER    43      95.217  75.418  25.422  1.00  0.00           O  
ATOM    665  H   SER    43      97.374  78.360  26.515  1.00  0.00           H  
ATOM    666  HA  SER    43      96.479  77.351  23.938  1.00  0.00           H  
ATOM    667  HB2 SER    43      97.205  75.975  25.654  1.00  0.00           H  
ATOM    668  HB3 SER    43      96.032  76.611  26.843  1.00  0.00           H  
ATOM    669  HG  SER    43      95.456  74.528  25.690  1.00  0.00           H  
ATOM    670  N   GLU    44      94.017  77.601  23.787  1.00  0.00           N  
ATOM    671  CA  GLU    44      92.676  78.054  23.662  1.00  0.00           C  
ATOM    672  C   GLU    44      91.762  77.715  24.855  1.00  0.00           C  
ATOM    673  O   GLU    44      90.656  78.230  25.068  1.00  0.00           O  
ATOM    674  CB  GLU    44      92.106  77.505  22.393  1.00  0.00           C  
ATOM    675  CG  GLU    44      90.679  77.773  21.957  1.00  0.00           C  
ATOM    676  CD  GLU    44      90.314  79.242  21.924  1.00  0.00           C  
ATOM    677  OE1 GLU    44      89.067  79.499  22.120  1.00  0.00           O  
ATOM    678  OE2 GLU    44      91.115  80.182  21.696  1.00  0.00           O1-
ATOM    679  H   GLU    44      94.418  77.019  23.067  1.00  0.00           H  
ATOM    680  HA  GLU    44      92.771  79.139  23.692  1.00  0.00           H  
ATOM    681  HB2 GLU    44      92.829  77.807  21.636  1.00  0.00           H  
ATOM    682  HB3 GLU    44      92.185  76.419  22.451  1.00  0.00           H  
ATOM    683  HG2 GLU    44      90.474  77.400  20.953  1.00  0.00           H  
ATOM    684  HG3 GLU    44      89.926  77.260  22.555  1.00  0.00           H  
ATOM    685  N   HIP    45      92.238  76.678  25.603  1.00  0.00           N  
ATOM    686  CA  HIP    45      91.624  76.081  26.747  1.00  0.00           C  
ATOM    687  C   HIP    45      91.827  76.908  28.012  1.00  0.00           C  
ATOM    688  O   HIP    45      91.038  76.998  28.925  1.00  0.00           O  
ATOM    689  CB  HIP    45      92.072  74.632  26.974  1.00  0.00           C  
ATOM    690  CG  HIP    45      92.283  73.780  25.709  1.00  0.00           C  
ATOM    691  CD2 HIP    45      91.263  73.593  24.794  1.00  0.00           C  
ATOM    692  ND1 HIP    45      93.196  72.770  25.458  1.00  0.00           N1+
ATOM    693  CE1 HIP    45      92.659  71.998  24.456  1.00  0.00           C  
ATOM    694  NE2 HIP    45      91.568  72.517  23.995  1.00  0.00           N  
ATOM    695  H   HIP    45      93.102  76.244  25.309  1.00  0.00           H  
ATOM    696  HA  HIP    45      90.543  76.045  26.617  1.00  0.00           H  
ATOM    697  HB2 HIP    45      93.040  74.562  27.471  1.00  0.00           H  
ATOM    698  HB3 HIP    45      91.376  74.197  27.691  1.00  0.00           H  
ATOM    699  HD1 HIP    45      94.003  72.612  26.044  1.00  0.00           H  
ATOM    700  HD2 HIP    45      90.274  74.027  24.797  1.00  0.00           H  
ATOM    701  HE1 HIP    45      93.050  71.057  24.097  1.00  0.00           H  
ATOM    702  HE2 HIP    45      91.080  72.142  23.194  1.00  0.00           H  
ATOM    703  N   VAL    46      92.953  77.646  28.066  1.00  0.00           N  
ATOM    704  CA  VAL    46      93.355  78.706  29.038  1.00  0.00           C  
ATOM    705  C   VAL    46      92.742  80.070  28.533  1.00  0.00           C  
ATOM    706  O   VAL    46      93.197  80.678  27.580  1.00  0.00           O  
ATOM    707  CB  VAL    46      94.865  78.840  29.326  1.00  0.00           C  
ATOM    708  CG1 VAL    46      95.044  79.951  30.406  1.00  0.00           C  
ATOM    709  CG2 VAL    46      95.496  77.539  29.645  1.00  0.00           C  
ATOM    710  H   VAL    46      93.508  77.664  27.222  1.00  0.00           H  
ATOM    711  HA  VAL    46      92.761  78.583  29.943  1.00  0.00           H  
ATOM    712  HB  VAL    46      95.151  79.218  28.344  1.00  0.00           H  
ATOM    713 HG11 VAL    46      94.347  79.796  31.229  1.00  0.00           H  
ATOM    714 HG12 VAL    46      96.110  79.772  30.550  1.00  0.00           H  
ATOM    715 HG13 VAL    46      94.726  80.889  29.953  1.00  0.00           H  
ATOM    716 HG21 VAL    46      95.163  77.191  30.623  1.00  0.00           H  
ATOM    717 HG22 VAL    46      95.196  76.702  29.014  1.00  0.00           H  
ATOM    718 HG23 VAL    46      96.553  77.669  29.412  1.00  0.00           H  
ATOM    719  N   TRP    47      91.872  80.703  29.286  1.00  0.00           N  
ATOM    720  CA  TRP    47      91.470  82.068  29.007  1.00  0.00           C  
ATOM    721  C   TRP    47      92.300  83.080  29.815  1.00  0.00           C  
ATOM    722  O   TRP    47      92.770  82.731  30.893  1.00  0.00           O  
ATOM    723  CB  TRP    47      90.010  82.200  29.521  1.00  0.00           C  
ATOM    724  CG  TRP    47      89.438  83.548  29.234  1.00  0.00           C  
ATOM    725  CD1 TRP    47      89.088  83.997  28.025  1.00  0.00           C  
ATOM    726  CD2 TRP    47      89.173  84.681  30.151  1.00  0.00           C  
ATOM    727  CE2 TRP    47      88.809  85.795  29.329  1.00  0.00           C  
ATOM    728  CE3 TRP    47      89.433  85.016  31.485  1.00  0.00           C  
ATOM    729  NE1 TRP    47      88.632  85.274  28.113  1.00  0.00           N  
ATOM    730  CZ2 TRP    47      88.712  87.106  29.916  1.00  0.00           C  
ATOM    731  CZ3 TRP    47      89.326  86.274  32.054  1.00  0.00           C  
ATOM    732  CH2 TRP    47      88.818  87.321  31.260  1.00  0.00           C  
ATOM    733  H   TRP    47      91.646  80.381  30.216  1.00  0.00           H  
ATOM    734  HA  TRP    47      91.547  82.283  27.941  1.00  0.00           H  
ATOM    735  HB2 TRP    47      89.451  81.402  29.032  1.00  0.00           H  
ATOM    736  HB3 TRP    47      89.968  82.051  30.600  1.00  0.00           H  
ATOM    737  HD1 TRP    47      89.164  83.451  27.096  1.00  0.00           H  
ATOM    738  HE1 TRP    47      88.302  85.780  27.304  1.00  0.00           H  
ATOM    739  HE3 TRP    47      89.782  84.225  32.133  1.00  0.00           H  
ATOM    740  HZ2 TRP    47      88.481  87.930  29.257  1.00  0.00           H  
ATOM    741  HZ3 TRP    47      89.413  86.404  33.123  1.00  0.00           H  
ATOM    742  HH2 TRP    47      88.662  88.330  31.612  1.00  0.00           H  
ATOM    743  N   VAL    48      92.599  84.223  29.171  1.00  0.00           N  
ATOM    744  CA  VAL    48      93.504  85.260  29.671  1.00  0.00           C  
ATOM    745  C   VAL    48      92.920  86.673  29.439  1.00  0.00           C  
ATOM    746  O   VAL    48      92.430  86.982  28.360  1.00  0.00           O  
ATOM    747  CB  VAL    48      94.852  85.167  28.947  1.00  0.00           C  
ATOM    748  CG1 VAL    48      95.788  86.186  29.551  1.00  0.00           C  
ATOM    749  CG2 VAL    48      95.584  83.813  28.968  1.00  0.00           C  
ATOM    750  H   VAL    48      92.291  84.350  28.217  1.00  0.00           H  
ATOM    751  HA  VAL    48      93.696  85.123  30.736  1.00  0.00           H  
ATOM    752  HB  VAL    48      94.647  85.281  27.883  1.00  0.00           H  
ATOM    753 HG11 VAL    48      95.524  87.171  29.167  1.00  0.00           H  
ATOM    754 HG12 VAL    48      95.847  86.181  30.639  1.00  0.00           H  
ATOM    755 HG13 VAL    48      96.810  86.012  29.215  1.00  0.00           H  
ATOM    756 HG21 VAL    48      95.638  83.494  30.009  1.00  0.00           H  
ATOM    757 HG22 VAL    48      94.951  83.099  28.441  1.00  0.00           H  
ATOM    758 HG23 VAL    48      96.609  83.855  28.598  1.00  0.00           H  
ATOM    759  N   GLU    49      93.187  87.538  30.425  1.00  0.00           N  
ATOM    760  CA  GLU    49      93.048  88.992  30.317  1.00  0.00           C  
ATOM    761  C   GLU    49      94.357  89.676  30.895  1.00  0.00           C  
ATOM    762  O   GLU    49      94.671  89.421  32.046  1.00  0.00           O  
ATOM    763  CB  GLU    49      91.672  89.415  31.074  1.00  0.00           C  
ATOM    764  CG  GLU    49      91.376  90.936  31.241  1.00  0.00           C  
ATOM    765  CD  GLU    49      90.033  91.096  31.948  1.00  0.00           C  
ATOM    766  OE1 GLU    49      89.931  90.941  33.187  1.00  0.00           O  
ATOM    767  OE2 GLU    49      89.058  91.362  31.170  1.00  0.00           O1-
ATOM    768  H   GLU    49      93.469  87.251  31.352  1.00  0.00           H  
ATOM    769  HA  GLU    49      92.963  89.235  29.258  1.00  0.00           H  
ATOM    770  HB2 GLU    49      90.909  88.872  30.517  1.00  0.00           H  
ATOM    771  HB3 GLU    49      91.712  89.135  32.126  1.00  0.00           H  
ATOM    772  HG2 GLU    49      92.164  91.424  31.815  1.00  0.00           H  
ATOM    773  HG3 GLU    49      91.537  91.422  30.279  1.00  0.00           H  
ATOM    774  N   VAL    50      95.054  90.626  30.188  1.00  0.00           N  
ATOM    775  CA  VAL    50      96.025  91.555  30.861  1.00  0.00           C  
ATOM    776  C   VAL    50      95.364  92.687  31.671  1.00  0.00           C  
ATOM    777  O   VAL    50      94.496  93.385  31.188  1.00  0.00           O  
ATOM    778  CB  VAL    50      97.233  92.089  29.957  1.00  0.00           C  
ATOM    779  CG1 VAL    50      96.616  93.016  28.916  1.00  0.00           C  
ATOM    780  CG2 VAL    50      98.362  92.746  30.611  1.00  0.00           C  
ATOM    781  H   VAL    50      94.872  90.787  29.207  1.00  0.00           H  
ATOM    782  HA  VAL    50      96.488  90.959  31.647  1.00  0.00           H  
ATOM    783  HB  VAL    50      97.527  91.184  29.426  1.00  0.00           H  
ATOM    784 HG11 VAL    50      97.399  93.398  28.261  1.00  0.00           H  
ATOM    785 HG12 VAL    50      95.854  92.539  28.300  1.00  0.00           H  
ATOM    786 HG13 VAL    50      96.125  93.908  29.306  1.00  0.00           H  
ATOM    787 HG21 VAL    50      99.120  93.052  29.891  1.00  0.00           H  
ATOM    788 HG22 VAL    50      97.948  93.558  31.210  1.00  0.00           H  
ATOM    789 HG23 VAL    50      98.995  92.066  31.181  1.00  0.00           H  
ATOM    790  N   VAL    51      95.876  93.046  32.822  1.00  0.00           N  
ATOM    791  CA  VAL    51      95.320  94.040  33.691  1.00  0.00           C  
ATOM    792  C   VAL    51      96.351  95.020  34.280  1.00  0.00           C  
ATOM    793  O   VAL    51      97.415  94.713  34.893  1.00  0.00           O  
ATOM    794  CB  VAL    51      94.543  93.334  34.868  1.00  0.00           C  
ATOM    795  CG1 VAL    51      93.921  94.293  35.903  1.00  0.00           C  
ATOM    796  CG2 VAL    51      93.206  92.531  34.506  1.00  0.00           C  
ATOM    797  H   VAL    51      96.690  92.604  33.224  1.00  0.00           H  
ATOM    798  HA  VAL    51      94.520  94.583  33.189  1.00  0.00           H  
ATOM    799  HB  VAL    51      95.204  92.725  35.485  1.00  0.00           H  
ATOM    800 HG11 VAL    51      93.186  94.989  35.499  1.00  0.00           H  
ATOM    801 HG12 VAL    51      93.463  93.798  36.760  1.00  0.00           H  
ATOM    802 HG13 VAL    51      94.793  94.815  36.297  1.00  0.00           H  
ATOM    803 HG21 VAL    51      92.522  93.156  33.933  1.00  0.00           H  
ATOM    804 HG22 VAL    51      93.542  91.776  33.795  1.00  0.00           H  
ATOM    805 HG23 VAL    51      92.661  92.156  35.373  1.00  0.00           H  
ATOM    806  N   ARG    52      95.976  96.332  34.172  1.00  0.00           N  
ATOM    807  CA  ARG    52      96.859  97.423  34.475  1.00  0.00           C  
ATOM    808  C   ARG    52      96.079  98.597  35.146  1.00  0.00           C  
ATOM    809  O   ARG    52      94.913  98.456  35.598  1.00  0.00           O  
ATOM    810  CB  ARG    52      97.544  97.766  33.188  1.00  0.00           C  
ATOM    811  CG  ARG    52      96.535  98.191  32.078  1.00  0.00           C  
ATOM    812  CD  ARG    52      97.310  98.433  30.736  1.00  0.00           C  
ATOM    813  NE  ARG    52      96.409  98.964  29.734  1.00  0.00           N  
ATOM    814  CZ  ARG    52      95.872  98.366  28.729  1.00  0.00           C  
ATOM    815  NH1 ARG    52      96.174  97.072  28.431  1.00  0.00           N1+
ATOM    816  NH2 ARG    52      95.017  98.970  27.954  1.00  0.00           N  
ATOM    817  H   ARG    52      95.082  96.535  33.748  1.00  0.00           H  
ATOM    818  HA  ARG    52      97.509  97.088  35.283  1.00  0.00           H  
ATOM    819  HB2 ARG    52      98.347  98.503  33.203  1.00  0.00           H  
ATOM    820  HB3 ARG    52      97.984  96.873  32.745  1.00  0.00           H  
ATOM    821  HG2 ARG    52      95.834  97.405  31.799  1.00  0.00           H  
ATOM    822  HG3 ARG    52      96.112  99.149  32.379  1.00  0.00           H  
ATOM    823  HD2 ARG    52      98.157  99.114  30.812  1.00  0.00           H  
ATOM    824  HD3 ARG    52      97.731  97.520  30.314  1.00  0.00           H  
ATOM    825  HE  ARG    52      96.335  99.971  29.728  1.00  0.00           H  
ATOM    826 HH11 ARG    52      96.841  96.629  29.047  1.00  0.00           H  
ATOM    827 HH12 ARG    52      95.898  96.703  27.532  1.00  0.00           H  
ATOM    828 HH21 ARG    52      94.836  99.937  28.180  1.00  0.00           H  
ATOM    829 HH22 ARG    52      94.672  98.520  27.119  1.00  0.00           H  
ATOM    830  N   ASP    53      96.738  99.704  35.252  1.00  0.00           N  
ATOM    831  CA  ASP    53      96.173 100.956  35.805  1.00  0.00           C  
ATOM    832  C   ASP    53      94.957 101.498  35.015  1.00  0.00           C  
ATOM    833  O   ASP    53      95.060 101.552  33.797  1.00  0.00           O  
ATOM    834  CB  ASP    53      97.251 101.999  35.884  1.00  0.00           C  
ATOM    835  CG  ASP    53      96.846 103.076  36.871  1.00  0.00           C  
ATOM    836  OD1 ASP    53      97.319 104.246  36.873  1.00  0.00           O  
ATOM    837  OD2 ASP    53      96.039 102.791  37.760  1.00  0.00           O1-
ATOM    838  H   ASP    53      97.729  99.705  35.056  1.00  0.00           H  
ATOM    839  HA  ASP    53      95.822 100.756  36.818  1.00  0.00           H  
ATOM    840  HB2 ASP    53      98.133 101.554  36.344  1.00  0.00           H  
ATOM    841  HB3 ASP    53      97.414 102.434  34.898  1.00  0.00           H  
ATOM    842  N   GLY    54      93.845 101.541  35.683  1.00  0.00           N  
ATOM    843  CA  GLY    54      92.438 101.670  35.195  1.00  0.00           C  
ATOM    844  C   GLY    54      91.979 101.041  33.897  1.00  0.00           C  
ATOM    845  O   GLY    54      90.865 101.240  33.447  1.00  0.00           O  
ATOM    846  H   GLY    54      93.973 101.426  36.678  1.00  0.00           H  
ATOM    847  HA2 GLY    54      91.817 101.253  35.988  1.00  0.00           H  
ATOM    848  HA3 GLY    54      92.167 102.725  35.160  1.00  0.00           H  
ATOM    849  N   GLU    55      92.755 100.182  33.220  1.00  0.00           N  
ATOM    850  CA  GLU    55      92.418  99.533  31.933  1.00  0.00           C  
ATOM    851  C   GLU    55      92.572  98.019  32.092  1.00  0.00           C  
ATOM    852  O   GLU    55      93.497  97.579  32.747  1.00  0.00           O  
ATOM    853  CB  GLU    55      93.228 100.101  30.717  1.00  0.00           C  
ATOM    854  CG  GLU    55      93.175 101.580  30.559  1.00  0.00           C  
ATOM    855  CD  GLU    55      94.197 102.110  29.577  1.00  0.00           C  
ATOM    856  OE1 GLU    55      94.152 103.256  29.160  1.00  0.00           O  
ATOM    857  OE2 GLU    55      95.133 101.406  29.357  1.00  0.00           O1-
ATOM    858  H   GLU    55      93.747 100.125  33.402  1.00  0.00           H  
ATOM    859  HA  GLU    55      91.343  99.622  31.778  1.00  0.00           H  
ATOM    860  HB2 GLU    55      94.251  99.868  31.013  1.00  0.00           H  
ATOM    861  HB3 GLU    55      92.900  99.578  29.818  1.00  0.00           H  
ATOM    862  HG2 GLU    55      92.190 101.947  30.271  1.00  0.00           H  
ATOM    863  HG3 GLU    55      93.326 102.006  31.551  1.00  0.00           H  
ATOM    864  N   ALA    56      91.935  97.280  31.245  1.00  0.00           N  
ATOM    865  CA  ALA    56      92.256  95.846  31.025  1.00  0.00           C  
ATOM    866  C   ALA    56      91.876  95.381  29.609  1.00  0.00           C  
ATOM    867  O   ALA    56      90.878  95.896  29.048  1.00  0.00           O  
ATOM    868  CB  ALA    56      91.435  95.042  32.018  1.00  0.00           C  
ATOM    869  H   ALA    56      91.311  97.722  30.585  1.00  0.00           H  
ATOM    870  HA  ALA    56      93.309  95.619  31.185  1.00  0.00           H  
ATOM    871  HB1 ALA    56      90.382  95.314  31.944  1.00  0.00           H  
ATOM    872  HB2 ALA    56      91.547  93.998  31.724  1.00  0.00           H  
ATOM    873  HB3 ALA    56      91.843  95.193  33.017  1.00  0.00           H  
ATOM    874  N   GLU    57      92.614  94.386  29.079  1.00  0.00           N  
ATOM    875  CA  GLU    57      92.473  93.956  27.621  1.00  0.00           C  
ATOM    876  C   GLU    57      92.409  92.338  27.642  1.00  0.00           C  
ATOM    877  O   GLU    57      93.385  91.633  27.898  1.00  0.00           O  
ATOM    878  CB  GLU    57      93.564  94.633  26.763  1.00  0.00           C  
ATOM    879  CG  GLU    57      93.244  94.383  25.227  1.00  0.00           C  
ATOM    880  CD  GLU    57      94.293  94.845  24.255  1.00  0.00           C  
ATOM    881  OE1 GLU    57      95.489  94.410  24.317  1.00  0.00           O  
ATOM    882  OE2 GLU    57      93.988  95.628  23.304  1.00  0.00           O1-
ATOM    883  H   GLU    57      93.321  93.939  29.646  1.00  0.00           H  
ATOM    884  HA  GLU    57      91.490  94.224  27.235  1.00  0.00           H  
ATOM    885  HB2 GLU    57      93.660  95.716  26.838  1.00  0.00           H  
ATOM    886  HB3 GLU    57      94.495  94.136  27.037  1.00  0.00           H  
ATOM    887  HG2 GLU    57      93.045  93.324  25.059  1.00  0.00           H  
ATOM    888  HG3 GLU    57      92.252  94.797  25.046  1.00  0.00           H  
ATOM    889  N   GLU    58      91.339  91.747  27.075  1.00  0.00           N  
ATOM    890  CA  GLU    58      91.191  90.334  26.732  1.00  0.00           C  
ATOM    891  C   GLU    58      92.201  89.894  25.672  1.00  0.00           C  
ATOM    892  O   GLU    58      92.351  90.477  24.623  1.00  0.00           O  
ATOM    893  CB  GLU    58      89.778  89.973  26.298  1.00  0.00           C  
ATOM    894  CG  GLU    58      89.610  88.436  26.111  1.00  0.00           C  
ATOM    895  CD  GLU    58      88.127  88.036  25.873  1.00  0.00           C  
ATOM    896  OE1 GLU    58      87.275  88.951  25.839  1.00  0.00           O  
ATOM    897  OE2 GLU    58      87.846  86.809  25.791  1.00  0.00           O1-
ATOM    898  H   GLU    58      90.544  92.349  26.911  1.00  0.00           H  
ATOM    899  HA  GLU    58      91.404  89.772  27.641  1.00  0.00           H  
ATOM    900  HB2 GLU    58      89.094  90.224  27.108  1.00  0.00           H  
ATOM    901  HB3 GLU    58      89.512  90.489  25.375  1.00  0.00           H  
ATOM    902  HG2 GLU    58      90.360  88.192  25.358  1.00  0.00           H  
ATOM    903  HG3 GLU    58      89.977  88.021  27.050  1.00  0.00           H  
ATOM    904  N   VAL    59      93.091  88.904  26.030  1.00  0.00           N  
ATOM    905  CA  VAL    59      94.208  88.561  25.186  1.00  0.00           C  
ATOM    906  C   VAL    59      93.913  87.381  24.287  1.00  0.00           C  
ATOM    907  O   VAL    59      93.933  86.265  24.865  1.00  0.00           O  
ATOM    908  CB  VAL    59      95.515  88.267  25.959  1.00  0.00           C  
ATOM    909  CG1 VAL    59      96.705  88.030  25.072  1.00  0.00           C  
ATOM    910  CG2 VAL    59      95.845  89.343  27.030  1.00  0.00           C  
ATOM    911  H   VAL    59      93.003  88.601  26.990  1.00  0.00           H  
ATOM    912  HA  VAL    59      94.424  89.430  24.565  1.00  0.00           H  
ATOM    913  HB  VAL    59      95.462  87.403  26.623  1.00  0.00           H  
ATOM    914 HG11 VAL    59      96.447  87.202  24.412  1.00  0.00           H  
ATOM    915 HG12 VAL    59      97.090  88.927  24.587  1.00  0.00           H  
ATOM    916 HG13 VAL    59      97.529  87.713  25.711  1.00  0.00           H  
ATOM    917 HG21 VAL    59      96.783  89.082  27.519  1.00  0.00           H  
ATOM    918 HG22 VAL    59      95.939  90.328  26.571  1.00  0.00           H  
ATOM    919 HG23 VAL    59      94.985  89.266  27.694  1.00  0.00           H  
ATOM    920  N   ALA    60      93.634  87.513  22.984  1.00  0.00           N  
ATOM    921  CA  ALA    60      93.400  86.526  21.972  1.00  0.00           C  
ATOM    922  C   ALA    60      94.497  85.401  21.774  1.00  0.00           C  
ATOM    923  O   ALA    60      95.706  85.705  21.584  1.00  0.00           O  
ATOM    924  CB  ALA    60      93.084  87.206  20.622  1.00  0.00           C  
ATOM    925  H   ALA    60      93.974  88.407  22.660  1.00  0.00           H  
ATOM    926  HA  ALA    60      92.483  85.980  22.194  1.00  0.00           H  
ATOM    927  HB1 ALA    60      93.865  87.897  20.304  1.00  0.00           H  
ATOM    928  HB2 ALA    60      92.892  86.484  19.828  1.00  0.00           H  
ATOM    929  HB3 ALA    60      92.219  87.866  20.685  1.00  0.00           H  
ATOM    930  N   THR    61      94.152  84.094  21.701  1.00  0.00           N  
ATOM    931  CA  THR    61      94.954  82.904  21.374  1.00  0.00           C  
ATOM    932  C   THR    61      95.591  83.169  19.974  1.00  0.00           C  
ATOM    933  O   THR    61      94.809  83.286  18.958  1.00  0.00           O  
ATOM    934  CB  THR    61      94.100  81.564  21.354  1.00  0.00           C  
ATOM    935  CG2 THR    61      95.014  80.352  21.350  1.00  0.00           C  
ATOM    936  OG1 THR    61      93.263  81.534  22.448  1.00  0.00           O  
ATOM    937  H   THR    61      93.209  83.788  21.896  1.00  0.00           H  
ATOM    938  HA  THR    61      95.792  82.827  22.066  1.00  0.00           H  
ATOM    939  HB  THR    61      93.491  81.634  20.453  1.00  0.00           H  
ATOM    940  HG1 THR    61      92.482  81.091  22.107  1.00  0.00           H  
ATOM    941 HG21 THR    61      95.280  80.126  22.382  1.00  0.00           H  
ATOM    942 HG22 THR    61      94.387  79.602  20.868  1.00  0.00           H  
ATOM    943 HG23 THR    61      95.939  80.516  20.797  1.00  0.00           H  
ATOM    944  N   ASN    62      96.896  83.091  19.881  1.00  0.00           N  
ATOM    945  CA  ASN    62      97.719  83.260  18.637  1.00  0.00           C  
ATOM    946  C   ASN    62      97.510  84.690  17.994  1.00  0.00           C  
ATOM    947  O   ASN    62      97.765  84.850  16.830  1.00  0.00           O  
ATOM    948  CB  ASN    62      97.540  82.126  17.627  1.00  0.00           C  
ATOM    949  CG  ASN    62      97.688  80.785  18.342  1.00  0.00           C  
ATOM    950  ND2 ASN    62      96.705  79.964  18.067  1.00  0.00           N  
ATOM    951  OD1 ASN    62      98.605  80.415  19.064  1.00  0.00           O  
ATOM    952  H   ASN    62      97.438  82.930  20.718  1.00  0.00           H  
ATOM    953  HA  ASN    62      98.759  83.305  18.961  1.00  0.00           H  
ATOM    954  HB2 ASN    62      96.613  82.220  17.061  1.00  0.00           H  
ATOM    955  HB3 ASN    62      98.352  82.108  16.901  1.00  0.00           H  
ATOM    956 HD21 ASN    62      96.721  79.019  18.422  1.00  0.00           H  
ATOM    957 HD22 ASN    62      95.911  80.146  17.468  1.00  0.00           H  
ATOM    958  N   GLY    63      97.012  85.691  18.720  1.00  0.00           N  
ATOM    959  CA  GLY    63      97.327  87.029  18.225  1.00  0.00           C  
ATOM    960  C   GLY    63      98.801  87.488  18.451  1.00  0.00           C  
ATOM    961  O   GLY    63      99.690  86.693  18.773  1.00  0.00           O  
ATOM    962  H   GLY    63      96.735  85.557  19.681  1.00  0.00           H  
ATOM    963  HA2 GLY    63      97.087  87.069  17.163  1.00  0.00           H  
ATOM    964  HA3 GLY    63      96.577  87.687  18.664  1.00  0.00           H  
ATOM    965  N   LYS    64      98.992  88.811  18.339  1.00  0.00           N  
ATOM    966  CA  LYS    64     100.294  89.500  18.505  1.00  0.00           C  
ATOM    967  C   LYS    64     100.200  90.728  19.502  1.00  0.00           C  
ATOM    968  O   LYS    64     100.809  91.716  19.303  1.00  0.00           O  
ATOM    969  CB  LYS    64     100.891  89.923  17.139  1.00  0.00           C  
ATOM    970  CG  LYS    64     100.023  90.566  16.044  1.00  0.00           C  
ATOM    971  CD  LYS    64     100.952  90.958  14.924  1.00  0.00           C  
ATOM    972  CE  LYS    64     100.068  91.080  13.798  1.00  0.00           C  
ATOM    973  NZ  LYS    64     100.786  91.202  12.521  1.00  0.00           N1+
ATOM    974  H   LYS    64      98.162  89.378  18.240  1.00  0.00           H  
ATOM    975  HA  LYS    64     100.965  88.822  19.031  1.00  0.00           H  
ATOM    976  HB2 LYS    64     101.826  90.475  17.240  1.00  0.00           H  
ATOM    977  HB3 LYS    64     101.204  88.948  16.767  1.00  0.00           H  
ATOM    978  HG2 LYS    64      99.357  89.803  15.640  1.00  0.00           H  
ATOM    979  HG3 LYS    64      99.534  91.416  16.519  1.00  0.00           H  
ATOM    980  HD2 LYS    64     101.491  91.890  15.096  1.00  0.00           H  
ATOM    981  HD3 LYS    64     101.543  90.076  14.673  1.00  0.00           H  
ATOM    982  HE2 LYS    64      99.487  90.158  13.754  1.00  0.00           H  
ATOM    983  HE3 LYS    64      99.445  91.965  13.926  1.00  0.00           H  
ATOM    984  HZ1 LYS    64     101.318  90.383  12.265  1.00  0.00           H  
ATOM    985  HZ2 LYS    64     100.255  91.362  11.676  1.00  0.00           H  
ATOM    986  HZ3 LYS    64     101.379  92.019  12.536  1.00  0.00           H  
ATOM    987  N   GLN    65      99.230  90.673  20.454  1.00  0.00           N  
ATOM    988  CA  GLN    65      99.117  91.814  21.414  1.00  0.00           C  
ATOM    989  C   GLN    65     100.446  91.888  22.204  1.00  0.00           C  
ATOM    990  O   GLN    65     101.188  90.952  22.314  1.00  0.00           O  
ATOM    991  CB  GLN    65      97.933  91.535  22.342  1.00  0.00           C  
ATOM    992  CG  GLN    65      96.541  91.627  21.653  1.00  0.00           C  
ATOM    993  CD  GLN    65      95.453  90.932  22.554  1.00  0.00           C  
ATOM    994  NE2 GLN    65      94.858  91.663  23.482  1.00  0.00           N  
ATOM    995  OE1 GLN    65      94.981  89.913  22.196  1.00  0.00           O  
ATOM    996  H   GLN    65      98.628  89.878  20.610  1.00  0.00           H  
ATOM    997  HA  GLN    65      98.994  92.805  20.977  1.00  0.00           H  
ATOM    998  HB2 GLN    65      97.973  90.527  22.754  1.00  0.00           H  
ATOM    999  HB3 GLN    65      97.882  92.225  23.185  1.00  0.00           H  
ATOM   1000  HG2 GLN    65      96.319  92.688  21.535  1.00  0.00           H  
ATOM   1001  HG3 GLN    65      96.618  91.141  20.681  1.00  0.00           H  
ATOM   1002 HE21 GLN    65      93.977  91.343  23.859  1.00  0.00           H  
ATOM   1003 HE22 GLN    65      95.107  92.642  23.473  1.00  0.00           H  
ATOM   1004  N   ARG    66     100.789  93.119  22.683  1.00  0.00           N  
ATOM   1005  CA  ARG    66     102.011  93.603  23.244  1.00  0.00           C  
ATOM   1006  C   ARG    66     101.989  94.852  24.160  1.00  0.00           C  
ATOM   1007  O   ARG    66     101.303  95.768  23.763  1.00  0.00           O  
ATOM   1008  CB  ARG    66     103.008  93.707  22.126  1.00  0.00           C  
ATOM   1009  CG  ARG    66     104.359  94.213  22.550  1.00  0.00           C  
ATOM   1010  CD  ARG    66     105.197  94.285  21.325  1.00  0.00           C  
ATOM   1011  NE  ARG    66     106.529  94.873  21.634  1.00  0.00           N  
ATOM   1012  CZ  ARG    66     107.427  95.159  20.712  1.00  0.00           C  
ATOM   1013  NH1 ARG    66     107.384  95.023  19.400  1.00  0.00           N1+
ATOM   1014  NH2 ARG    66     108.538  95.629  21.166  1.00  0.00           N  
ATOM   1015  H   ARG    66     100.075  93.833  22.681  1.00  0.00           H  
ATOM   1016  HA  ARG    66     102.337  92.734  23.815  1.00  0.00           H  
ATOM   1017  HB2 ARG    66     103.217  92.667  21.874  1.00  0.00           H  
ATOM   1018  HB3 ARG    66     102.624  94.187  21.226  1.00  0.00           H  
ATOM   1019  HG2 ARG    66     104.254  95.232  22.922  1.00  0.00           H  
ATOM   1020  HG3 ARG    66     104.926  93.578  23.231  1.00  0.00           H  
ATOM   1021  HD2 ARG    66     105.335  93.278  20.931  1.00  0.00           H  
ATOM   1022  HD3 ARG    66     104.696  94.905  20.582  1.00  0.00           H  
ATOM   1023  HE  ARG    66     106.771  95.089  22.590  1.00  0.00           H  
ATOM   1024 HH11 ARG    66     106.509  94.711  19.003  1.00  0.00           H  
ATOM   1025 HH12 ARG    66     108.169  95.284  18.820  1.00  0.00           H  
ATOM   1026 HH21 ARG    66     108.774  95.952  22.094  1.00  0.00           H  
ATOM   1027 HH22 ARG    66     109.246  95.650  20.447  1.00  0.00           H  
ATOM   1028  N   TRP    67     102.633  94.768  25.312  1.00  0.00           N  
ATOM   1029  CA  TRP    67     102.469  95.795  26.379  1.00  0.00           C  
ATOM   1030  C   TRP    67     103.726  96.211  27.078  1.00  0.00           C  
ATOM   1031  O   TRP    67     104.784  95.503  27.074  1.00  0.00           O  
ATOM   1032  CB  TRP    67     101.405  95.305  27.347  1.00  0.00           C  
ATOM   1033  CG  TRP    67     100.182  94.527  26.836  1.00  0.00           C  
ATOM   1034  CD1 TRP    67      99.053  95.098  26.258  1.00  0.00           C  
ATOM   1035  CD2 TRP    67     100.111  93.106  26.535  1.00  0.00           C  
ATOM   1036  CE2 TRP    67      98.807  92.924  26.046  1.00  0.00           C  
ATOM   1037  CE3 TRP    67     101.002  91.988  26.729  1.00  0.00           C  
ATOM   1038  NE1 TRP    67      98.227  94.166  25.758  1.00  0.00           N  
ATOM   1039  CZ2 TRP    67      98.289  91.586  25.861  1.00  0.00           C  
ATOM   1040  CZ3 TRP    67     100.446  90.662  26.600  1.00  0.00           C  
ATOM   1041  CH2 TRP    67      99.120  90.496  26.206  1.00  0.00           C  
ATOM   1042  H   TRP    67     103.030  93.850  25.452  1.00  0.00           H  
ATOM   1043  HA  TRP    67     102.071  96.682  25.886  1.00  0.00           H  
ATOM   1044  HB2 TRP    67     101.809  94.825  28.239  1.00  0.00           H  
ATOM   1045  HB3 TRP    67     101.043  96.213  27.830  1.00  0.00           H  
ATOM   1046  HD1 TRP    67      98.768  96.132  26.389  1.00  0.00           H  
ATOM   1047  HE1 TRP    67      97.381  94.460  25.291  1.00  0.00           H  
ATOM   1048  HE3 TRP    67     102.056  92.148  26.898  1.00  0.00           H  
ATOM   1049  HZ2 TRP    67      97.367  91.397  25.332  1.00  0.00           H  
ATOM   1050  HZ3 TRP    67     101.103  89.842  26.849  1.00  0.00           H  
ATOM   1051  HH2 TRP    67      98.786  89.483  26.034  1.00  0.00           H  
ATOM   1052  N   LEU    68     103.658  97.326  27.857  1.00  0.00           N  
ATOM   1053  CA  LEU    68     104.723  97.653  28.859  1.00  0.00           C  
ATOM   1054  C   LEU    68     105.019  96.517  29.903  1.00  0.00           C  
ATOM   1055  O   LEU    68     104.147  96.196  30.691  1.00  0.00           O  
ATOM   1056  CB  LEU    68     104.271  98.943  29.528  1.00  0.00           C  
ATOM   1057  CG  LEU    68     105.169  99.398  30.603  1.00  0.00           C  
ATOM   1058  CD1 LEU    68     106.675  99.718  30.114  1.00  0.00           C  
ATOM   1059  CD2 LEU    68     104.673 100.851  31.112  1.00  0.00           C  
ATOM   1060  H   LEU    68     102.847  97.923  27.767  1.00  0.00           H  
ATOM   1061  HA  LEU    68     105.657  97.880  28.345  1.00  0.00           H  
ATOM   1062  HB2 LEU    68     104.323  99.741  28.786  1.00  0.00           H  
ATOM   1063  HB3 LEU    68     103.234  98.990  29.859  1.00  0.00           H  
ATOM   1064  HG  LEU    68     105.066  98.713  31.445  1.00  0.00           H  
ATOM   1065 HD11 LEU    68     106.663 100.067  29.081  1.00  0.00           H  
ATOM   1066 HD12 LEU    68     107.141 100.455  30.768  1.00  0.00           H  
ATOM   1067 HD13 LEU    68     107.212  98.772  30.190  1.00  0.00           H  
ATOM   1068 HD21 LEU    68     104.850 101.622  30.362  1.00  0.00           H  
ATOM   1069 HD22 LEU    68     103.639 100.784  31.450  1.00  0.00           H  
ATOM   1070 HD23 LEU    68     105.224 101.076  32.025  1.00  0.00           H  
ATOM   1071  N   LEU    69     106.330  96.223  30.066  1.00  0.00           N  
ATOM   1072  CA  LEU    69     106.877  95.700  31.378  1.00  0.00           C  
ATOM   1073  C   LEU    69     106.739  96.658  32.549  1.00  0.00           C  
ATOM   1074  O   LEU    69     107.631  97.522  32.590  1.00  0.00           O  
ATOM   1075  CB  LEU    69     108.367  95.254  31.197  1.00  0.00           C  
ATOM   1076  CG  LEU    69     108.432  93.814  30.590  1.00  0.00           C  
ATOM   1077  CD1 LEU    69     109.753  93.703  29.654  1.00  0.00           C  
ATOM   1078  CD2 LEU    69     108.394  92.757  31.682  1.00  0.00           C  
ATOM   1079  H   LEU    69     106.970  96.490  29.332  1.00  0.00           H  
ATOM   1080  HA  LEU    69     106.258  94.825  31.580  1.00  0.00           H  
ATOM   1081  HB2 LEU    69     108.874  95.869  30.454  1.00  0.00           H  
ATOM   1082  HB3 LEU    69     108.809  95.324  32.191  1.00  0.00           H  
ATOM   1083  HG  LEU    69     107.527  93.754  29.984  1.00  0.00           H  
ATOM   1084 HD11 LEU    69     109.601  92.922  28.908  1.00  0.00           H  
ATOM   1085 HD12 LEU    69     110.028  94.674  29.244  1.00  0.00           H  
ATOM   1086 HD13 LEU    69     110.502  93.346  30.362  1.00  0.00           H  
ATOM   1087 HD21 LEU    69     108.584  91.801  31.195  1.00  0.00           H  
ATOM   1088 HD22 LEU    69     109.218  92.905  32.381  1.00  0.00           H  
ATOM   1089 HD23 LEU    69     107.437  92.770  32.204  1.00  0.00           H  
ATOM   1090  N   SER    70     105.655  96.603  33.370  1.00  0.00           N  
ATOM   1091  CA  SER    70     105.541  97.376  34.694  1.00  0.00           C  
ATOM   1092  C   SER    70     105.229  96.373  35.770  1.00  0.00           C  
ATOM   1093  O   SER    70     104.462  95.473  35.630  1.00  0.00           O  
ATOM   1094  CB  SER    70     104.372  98.381  34.657  1.00  0.00           C  
ATOM   1095  OG  SER    70     103.198  97.773  34.184  1.00  0.00           O  
ATOM   1096  H   SER    70     105.018  95.830  33.242  1.00  0.00           H  
ATOM   1097  HA  SER    70     106.531  97.828  34.752  1.00  0.00           H  
ATOM   1098  HB2 SER    70     104.253  98.740  35.679  1.00  0.00           H  
ATOM   1099  HB3 SER    70     104.641  99.287  34.115  1.00  0.00           H  
ATOM   1100  HG  SER    70     102.651  98.507  33.895  1.00  0.00           H  
ATOM   1101  N   PRO    71     105.857  96.508  36.977  1.00  0.00           N  
ATOM   1102  CA  PRO    71     105.730  95.485  37.915  1.00  0.00           C  
ATOM   1103  C   PRO    71     104.291  95.322  38.482  1.00  0.00           C  
ATOM   1104  O   PRO    71     104.069  94.295  39.203  1.00  0.00           O  
ATOM   1105  CB  PRO    71     106.679  95.827  39.045  1.00  0.00           C  
ATOM   1106  CG  PRO    71     106.961  97.323  38.890  1.00  0.00           C  
ATOM   1107  CD  PRO    71     106.869  97.561  37.417  1.00  0.00           C  
ATOM   1108  HA  PRO    71     105.976  94.493  37.536  1.00  0.00           H  
ATOM   1109  HB2 PRO    71     106.219  95.616  40.010  1.00  0.00           H  
ATOM   1110  HB3 PRO    71     107.571  95.233  38.845  1.00  0.00           H  
ATOM   1111  HG2 PRO    71     106.183  97.780  39.500  1.00  0.00           H  
ATOM   1112  HG3 PRO    71     107.921  97.635  39.303  1.00  0.00           H  
ATOM   1113  HD2 PRO    71     106.473  98.554  37.205  1.00  0.00           H  
ATOM   1114  HD3 PRO    71     107.807  97.317  36.917  1.00  0.00           H  
ATOM   1115  N   SER    72     103.361  96.313  38.292  1.00  0.00           N  
ATOM   1116  CA  SER    72     101.947  96.277  38.620  1.00  0.00           C  
ATOM   1117  C   SER    72     101.062  95.801  37.465  1.00  0.00           C  
ATOM   1118  O   SER    72      99.918  95.502  37.776  1.00  0.00           O  
ATOM   1119  CB  SER    72     101.400  97.633  39.006  1.00  0.00           C  
ATOM   1120  OG  SER    72     101.414  98.541  37.946  1.00  0.00           O  
ATOM   1121  H   SER    72     103.757  97.073  37.757  1.00  0.00           H  
ATOM   1122  HA  SER    72     101.808  95.679  39.520  1.00  0.00           H  
ATOM   1123  HB2 SER    72     100.420  97.497  39.463  1.00  0.00           H  
ATOM   1124  HB3 SER    72     102.084  98.052  39.744  1.00  0.00           H  
ATOM   1125  HG  SER    72     102.161  99.122  38.107  1.00  0.00           H  
ATOM   1126  N   THR    73     101.560  95.511  36.301  1.00  0.00           N  
ATOM   1127  CA  THR    73     100.796  94.747  35.315  1.00  0.00           C  
ATOM   1128  C   THR    73     100.794  93.281  35.648  1.00  0.00           C  
ATOM   1129  O   THR    73     101.822  92.722  35.967  1.00  0.00           O  
ATOM   1130  CB  THR    73     101.375  94.774  33.915  1.00  0.00           C  
ATOM   1131  CG2 THR    73     100.630  93.916  32.896  1.00  0.00           C  
ATOM   1132  OG1 THR    73     101.248  96.118  33.387  1.00  0.00           O  
ATOM   1133  H   THR    73     102.545  95.723  36.225  1.00  0.00           H  
ATOM   1134  HA  THR    73      99.790  95.117  35.121  1.00  0.00           H  
ATOM   1135  HB  THR    73     102.429  94.496  33.922  1.00  0.00           H  
ATOM   1136  HG1 THR    73     101.962  96.608  33.801  1.00  0.00           H  
ATOM   1137 HG21 THR    73     100.913  92.865  32.954  1.00  0.00           H  
ATOM   1138 HG22 THR    73      99.626  93.784  33.299  1.00  0.00           H  
ATOM   1139 HG23 THR    73     100.610  94.414  31.927  1.00  0.00           H  
ATOM   1140  N   THR    74      99.631  92.644  35.654  1.00  0.00           N  
ATOM   1141  CA  THR    74      99.410  91.247  35.852  1.00  0.00           C  
ATOM   1142  C   THR    74      98.248  90.741  34.952  1.00  0.00           C  
ATOM   1143  O   THR    74      97.387  91.482  34.571  1.00  0.00           O  
ATOM   1144  CB  THR    74      99.132  90.838  37.302  1.00  0.00           C  
ATOM   1145  CG2 THR    74      98.115  91.739  38.078  1.00  0.00           C  
ATOM   1146  OG1 THR    74      98.740  89.466  37.498  1.00  0.00           O  
ATOM   1147  H   THR    74      98.834  93.130  35.271  1.00  0.00           H  
ATOM   1148  HA  THR    74     100.330  90.713  35.612  1.00  0.00           H  
ATOM   1149  HB  THR    74     100.092  90.940  37.808  1.00  0.00           H  
ATOM   1150  HG1 THR    74      98.969  89.281  38.411  1.00  0.00           H  
ATOM   1151 HG21 THR    74      97.956  91.229  39.029  1.00  0.00           H  
ATOM   1152 HG22 THR    74      98.590  92.695  38.296  1.00  0.00           H  
ATOM   1153 HG23 THR    74      97.250  91.872  37.429  1.00  0.00           H  
ATOM   1154  N   LEU    75      98.277  89.441  34.534  1.00  0.00           N  
ATOM   1155  CA  LEU    75      97.337  88.660  33.830  1.00  0.00           C  
ATOM   1156  C   LEU    75      96.440  87.786  34.736  1.00  0.00           C  
ATOM   1157  O   LEU    75      96.911  86.962  35.506  1.00  0.00           O  
ATOM   1158  CB  LEU    75      98.015  87.829  32.716  1.00  0.00           C  
ATOM   1159  CG  LEU    75      98.908  88.571  31.738  1.00  0.00           C  
ATOM   1160  CD1 LEU    75     100.398  88.677  32.048  1.00  0.00           C  
ATOM   1161  CD2 LEU    75      98.718  88.114  30.297  1.00  0.00           C  
ATOM   1162  H   LEU    75      99.094  88.941  34.854  1.00  0.00           H  
ATOM   1163  HA  LEU    75      96.675  89.408  33.394  1.00  0.00           H  
ATOM   1164  HB2 LEU    75      98.701  87.132  33.196  1.00  0.00           H  
ATOM   1165  HB3 LEU    75      97.220  87.315  32.176  1.00  0.00           H  
ATOM   1166  HG  LEU    75      98.611  89.619  31.779  1.00  0.00           H  
ATOM   1167 HD11 LEU    75     100.995  88.943  31.176  1.00  0.00           H  
ATOM   1168 HD12 LEU    75     100.634  89.427  32.803  1.00  0.00           H  
ATOM   1169 HD13 LEU    75     100.653  87.703  32.467  1.00  0.00           H  
ATOM   1170 HD21 LEU    75      97.688  88.431  30.132  1.00  0.00           H  
ATOM   1171 HD22 LEU    75      99.415  88.620  29.628  1.00  0.00           H  
ATOM   1172 HD23 LEU    75      98.880  87.037  30.329  1.00  0.00           H  
ATOM   1173  N   ARG    76      95.124  87.954  34.498  1.00  0.00           N  
ATOM   1174  CA  ARG    76      94.121  86.959  34.950  1.00  0.00           C  
ATOM   1175  C   ARG    76      94.192  85.773  34.010  1.00  0.00           C  
ATOM   1176  O   ARG    76      94.062  86.042  32.820  1.00  0.00           O  
ATOM   1177  CB  ARG    76      92.706  87.593  34.925  1.00  0.00           C  
ATOM   1178  CG  ARG    76      92.599  88.724  35.991  1.00  0.00           C  
ATOM   1179  CD  ARG    76      91.286  89.533  35.751  1.00  0.00           C  
ATOM   1180  NE  ARG    76      90.112  88.719  36.246  1.00  0.00           N  
ATOM   1181  CZ  ARG    76      89.026  88.373  35.589  1.00  0.00           C  
ATOM   1182  NH1 ARG    76      88.708  88.849  34.457  1.00  0.00           N1+
ATOM   1183  NH2 ARG    76      88.131  87.635  36.158  1.00  0.00           N  
ATOM   1184  H   ARG    76      94.846  88.659  33.830  1.00  0.00           H  
ATOM   1185  HA  ARG    76      94.273  86.702  35.999  1.00  0.00           H  
ATOM   1186  HB2 ARG    76      92.435  87.889  33.912  1.00  0.00           H  
ATOM   1187  HB3 ARG    76      92.145  86.774  35.377  1.00  0.00           H  
ATOM   1188  HG2 ARG    76      92.693  88.327  37.001  1.00  0.00           H  
ATOM   1189  HG3 ARG    76      93.475  89.356  35.845  1.00  0.00           H  
ATOM   1190  HD2 ARG    76      91.306  90.496  36.263  1.00  0.00           H  
ATOM   1191  HD3 ARG    76      91.183  89.725  34.683  1.00  0.00           H  
ATOM   1192  HE  ARG    76      90.152  88.331  37.177  1.00  0.00           H  
ATOM   1193 HH11 ARG    76      89.245  89.576  34.006  1.00  0.00           H  
ATOM   1194 HH12 ARG    76      87.842  88.560  34.025  1.00  0.00           H  
ATOM   1195 HH21 ARG    76      88.243  87.137  37.029  1.00  0.00           H  
ATOM   1196 HH22 ARG    76      87.346  87.389  35.571  1.00  0.00           H  
ATOM   1197  N   VAL    77      94.242  84.552  34.552  1.00  0.00           N  
ATOM   1198  CA  VAL    77      94.393  83.390  33.720  1.00  0.00           C  
ATOM   1199  C   VAL    77      93.538  82.230  34.328  1.00  0.00           C  
ATOM   1200  O   VAL    77      93.616  81.936  35.561  1.00  0.00           O  
ATOM   1201  CB  VAL    77      95.886  83.119  33.694  1.00  0.00           C  
ATOM   1202  CG1 VAL    77      96.115  81.805  32.967  1.00  0.00           C  
ATOM   1203  CG2 VAL    77      96.653  84.117  32.959  1.00  0.00           C  
ATOM   1204  H   VAL    77      94.381  84.400  35.541  1.00  0.00           H  
ATOM   1205  HA  VAL    77      94.183  83.594  32.670  1.00  0.00           H  
ATOM   1206  HB  VAL    77      96.260  83.050  34.715  1.00  0.00           H  
ATOM   1207 HG11 VAL    77      95.413  81.048  33.318  1.00  0.00           H  
ATOM   1208 HG12 VAL    77      95.912  81.908  31.901  1.00  0.00           H  
ATOM   1209 HG13 VAL    77      97.159  81.514  33.075  1.00  0.00           H  
ATOM   1210 HG21 VAL    77      97.670  83.829  32.695  1.00  0.00           H  
ATOM   1211 HG22 VAL    77      96.152  84.340  32.017  1.00  0.00           H  
ATOM   1212 HG23 VAL    77      96.635  85.011  33.583  1.00  0.00           H  
ATOM   1213  N   THR    78      92.772  81.496  33.515  1.00  0.00           N  
ATOM   1214  CA  THR    78      92.073  80.311  34.020  1.00  0.00           C  
ATOM   1215  C   THR    78      91.708  79.309  32.924  1.00  0.00           C  
ATOM   1216  O   THR    78      91.868  79.548  31.746  1.00  0.00           O  
ATOM   1217  CB  THR    78      90.828  80.750  34.712  1.00  0.00           C  
ATOM   1218  CG2 THR    78      89.755  81.401  33.861  1.00  0.00           C  
ATOM   1219  OG1 THR    78      90.220  79.752  35.490  1.00  0.00           O  
ATOM   1220  H   THR    78      92.764  81.779  32.546  1.00  0.00           H  
ATOM   1221  HA  THR    78      92.725  79.816  34.739  1.00  0.00           H  
ATOM   1222  HB  THR    78      91.092  81.462  35.494  1.00  0.00           H  
ATOM   1223  HG1 THR    78      90.827  79.632  36.224  1.00  0.00           H  
ATOM   1224 HG21 THR    78      90.217  82.190  33.267  1.00  0.00           H  
ATOM   1225 HG22 THR    78      89.178  80.666  33.299  1.00  0.00           H  
ATOM   1226 HG23 THR    78      89.121  81.784  34.661  1.00  0.00           H  
ATOM   1227  N   MET    79      91.295  78.141  33.306  1.00  0.00           N  
ATOM   1228  CA  MET    79      90.863  76.943  32.607  1.00  0.00           C  
ATOM   1229  C   MET    79      89.857  76.232  33.453  1.00  0.00           C  
ATOM   1230  O   MET    79      90.159  75.785  34.541  1.00  0.00           O  
ATOM   1231  CB  MET    79      92.066  76.162  32.209  1.00  0.00           C  
ATOM   1232  CG  MET    79      91.579  74.788  31.667  1.00  0.00           C  
ATOM   1233  SD  MET    79      92.842  73.803  30.778  1.00  0.00           S  
ATOM   1234  CE  MET    79      94.176  73.575  31.943  1.00  0.00           C  
ATOM   1235  H   MET    79      91.276  77.993  34.305  1.00  0.00           H  
ATOM   1236  HA  MET    79      90.347  77.274  31.705  1.00  0.00           H  
ATOM   1237  HB2 MET    79      92.684  76.715  31.501  1.00  0.00           H  
ATOM   1238  HB3 MET    79      92.745  76.009  33.048  1.00  0.00           H  
ATOM   1239  HG2 MET    79      91.121  74.267  32.509  1.00  0.00           H  
ATOM   1240  HG3 MET    79      90.733  74.884  30.986  1.00  0.00           H  
ATOM   1241  HE1 MET    79      94.737  74.501  32.066  1.00  0.00           H  
ATOM   1242  HE2 MET    79      93.715  73.265  32.880  1.00  0.00           H  
ATOM   1243  HE3 MET    79      94.775  72.679  31.778  1.00  0.00           H  
ATOM   1244  N   SER    80      88.656  76.025  32.936  1.00  0.00           N  
ATOM   1245  CA  SER    80      87.640  75.225  33.728  1.00  0.00           C  
ATOM   1246  C   SER    80      87.610  73.690  33.330  1.00  0.00           C  
ATOM   1247  O   SER    80      86.888  73.059  34.074  1.00  0.00           O  
ATOM   1248  CB  SER    80      86.282  75.891  33.491  1.00  0.00           C  
ATOM   1249  OG  SER    80      85.913  76.122  32.165  1.00  0.00           O  
ATOM   1250  H   SER    80      88.311  76.358  32.048  1.00  0.00           H  
ATOM   1251  HA  SER    80      87.781  75.161  34.807  1.00  0.00           H  
ATOM   1252  HB2 SER    80      85.428  75.335  33.878  1.00  0.00           H  
ATOM   1253  HB3 SER    80      86.328  76.874  33.961  1.00  0.00           H  
ATOM   1254  HG  SER    80      86.136  77.001  31.851  1.00  0.00           H  
ATOM   1255  N   GLN    81      88.195  73.315  32.209  1.00  0.00           N  
ATOM   1256  CA  GLN    81      87.988  71.966  31.609  1.00  0.00           C  
ATOM   1257  C   GLN    81      89.298  71.243  31.282  1.00  0.00           C  
ATOM   1258  O   GLN    81      90.050  71.769  30.529  1.00  0.00           O  
ATOM   1259  CB  GLN    81      86.987  71.940  30.471  1.00  0.00           C  
ATOM   1260  CG  GLN    81      85.653  72.583  30.967  1.00  0.00           C  
ATOM   1261  CD  GLN    81      84.735  71.621  31.698  1.00  0.00           C  
ATOM   1262  NE2 GLN    81      83.520  71.947  31.739  1.00  0.00           N  
ATOM   1263  OE1 GLN    81      85.123  70.694  32.425  1.00  0.00           O  
ATOM   1264  H   GLN    81      88.481  74.010  31.533  1.00  0.00           H  
ATOM   1265  HA  GLN    81      87.555  71.397  32.431  1.00  0.00           H  
ATOM   1266  HB2 GLN    81      87.381  72.599  29.697  1.00  0.00           H  
ATOM   1267  HB3 GLN    81      86.853  70.928  30.090  1.00  0.00           H  
ATOM   1268  HG2 GLN    81      85.794  73.540  31.469  1.00  0.00           H  
ATOM   1269  HG3 GLN    81      85.072  73.010  30.149  1.00  0.00           H  
ATOM   1270 HE21 GLN    81      82.767  71.274  31.758  1.00  0.00           H  
ATOM   1271 HE22 GLN    81      83.295  72.789  31.230  1.00  0.00           H  
ATOM   1272  N   ALA    82      89.389  70.024  31.759  1.00  0.00           N  
ATOM   1273  CA  ALA    82      90.484  69.170  31.477  1.00  0.00           C  
ATOM   1274  C   ALA    82      89.975  67.746  31.599  1.00  0.00           C  
ATOM   1275  O   ALA    82      89.453  67.351  32.632  1.00  0.00           O  
ATOM   1276  CB  ALA    82      91.832  69.403  32.298  1.00  0.00           C  
ATOM   1277  H   ALA    82      88.569  69.532  32.084  1.00  0.00           H  
ATOM   1278  HA  ALA    82      90.796  69.330  30.445  1.00  0.00           H  
ATOM   1279  HB1 ALA    82      92.451  68.560  31.990  1.00  0.00           H  
ATOM   1280  HB2 ALA    82      92.157  70.412  32.043  1.00  0.00           H  
ATOM   1281  HB3 ALA    82      91.643  69.424  33.371  1.00  0.00           H  
ATOM   1282  N   SER    83      90.364  66.952  30.575  1.00  0.00           N  
ATOM   1283  CA  SER    83      90.347  65.411  30.604  1.00  0.00           C  
ATOM   1284  C   SER    83      91.393  64.897  31.577  1.00  0.00           C  
ATOM   1285  O   SER    83      92.530  65.413  31.679  1.00  0.00           O  
ATOM   1286  CB  SER    83      90.548  64.888  29.232  1.00  0.00           C  
ATOM   1287  OG  SER    83      90.697  63.518  29.196  1.00  0.00           O  
ATOM   1288  H   SER    83      90.649  67.336  29.685  1.00  0.00           H  
ATOM   1289  HA  SER    83      89.377  64.993  30.876  1.00  0.00           H  
ATOM   1290  HB2 SER    83      89.613  65.135  28.730  1.00  0.00           H  
ATOM   1291  HB3 SER    83      91.388  65.315  28.684  1.00  0.00           H  
ATOM   1292  HG  SER    83      90.617  63.182  28.300  1.00  0.00           H  
ATOM   1293  N   THR    84      91.081  63.782  32.152  1.00  0.00           N  
ATOM   1294  CA  THR    84      91.993  62.927  33.032  1.00  0.00           C  
ATOM   1295  C   THR    84      93.111  62.322  32.359  1.00  0.00           C  
ATOM   1296  O   THR    84      94.105  61.964  32.985  1.00  0.00           O  
ATOM   1297  CB  THR    84      91.192  61.964  33.865  1.00  0.00           C  
ATOM   1298  CG2 THR    84      89.925  62.556  34.437  1.00  0.00           C  
ATOM   1299  OG1 THR    84      90.850  60.844  33.036  1.00  0.00           O  
ATOM   1300  H   THR    84      90.294  63.356  31.684  1.00  0.00           H  
ATOM   1301  HA  THR    84      92.375  63.590  33.808  1.00  0.00           H  
ATOM   1302  HB  THR    84      91.813  61.666  34.710  1.00  0.00           H  
ATOM   1303  HG1 THR    84      90.252  61.127  32.341  1.00  0.00           H  
ATOM   1304 HG21 THR    84      89.468  61.813  35.092  1.00  0.00           H  
ATOM   1305 HG22 THR    84      90.219  63.401  35.059  1.00  0.00           H  
ATOM   1306 HG23 THR    84      89.221  62.947  33.703  1.00  0.00           H  
ATOM   1307  N   GLU    85      92.999  62.054  31.093  1.00  0.00           N  
ATOM   1308  CA  GLU    85      94.056  61.398  30.213  1.00  0.00           C  
ATOM   1309  C   GLU    85      95.027  62.391  29.478  1.00  0.00           C  
ATOM   1310  O   GLU    85      96.119  62.026  29.012  1.00  0.00           O  
ATOM   1311  CB  GLU    85      93.316  60.413  29.249  1.00  0.00           C  
ATOM   1312  CG  GLU    85      91.913  59.814  29.663  1.00  0.00           C  
ATOM   1313  CD  GLU    85      92.086  58.593  30.385  1.00  0.00           C  
ATOM   1314  OE1 GLU    85      91.243  57.668  30.235  1.00  0.00           O  
ATOM   1315  OE2 GLU    85      92.944  58.502  31.344  1.00  0.00           O1-
ATOM   1316  H   GLU    85      92.172  62.249  30.546  1.00  0.00           H  
ATOM   1317  HA  GLU    85      94.682  60.811  30.886  1.00  0.00           H  
ATOM   1318  HB2 GLU    85      93.067  61.056  28.404  1.00  0.00           H  
ATOM   1319  HB3 GLU    85      94.064  59.669  28.973  1.00  0.00           H  
ATOM   1320  HG2 GLU    85      91.246  60.430  30.267  1.00  0.00           H  
ATOM   1321  HG3 GLU    85      91.450  59.658  28.689  1.00  0.00           H  
ATOM   1322  N   ALA    86      94.634  63.619  29.228  1.00  0.00           N  
ATOM   1323  CA  ALA    86      95.277  64.685  28.426  1.00  0.00           C  
ATOM   1324  C   ALA    86      96.475  65.308  29.087  1.00  0.00           C  
ATOM   1325  O   ALA    86      96.604  65.325  30.319  1.00  0.00           O  
ATOM   1326  CB  ALA    86      94.207  65.737  28.180  1.00  0.00           C  
ATOM   1327  H   ALA    86      93.726  63.859  29.600  1.00  0.00           H  
ATOM   1328  HA  ALA    86      95.587  64.350  27.436  1.00  0.00           H  
ATOM   1329  HB1 ALA    86      93.449  65.486  27.437  1.00  0.00           H  
ATOM   1330  HB2 ALA    86      93.716  65.822  29.150  1.00  0.00           H  
ATOM   1331  HB3 ALA    86      94.676  66.630  27.767  1.00  0.00           H  
ATOM   1332  N   SER    87      97.392  65.831  28.241  1.00  0.00           N  
ATOM   1333  CA  SER    87      98.588  66.667  28.628  1.00  0.00           C  
ATOM   1334  C   SER    87      98.202  68.023  29.283  1.00  0.00           C  
ATOM   1335  O   SER    87      97.108  68.600  29.141  1.00  0.00           O  
ATOM   1336  CB  SER    87      99.520  67.017  27.465  1.00  0.00           C  
ATOM   1337  OG  SER    87      98.742  67.550  26.383  1.00  0.00           O  
ATOM   1338  H   SER    87      97.307  65.634  27.254  1.00  0.00           H  
ATOM   1339  HA  SER    87      99.214  66.217  29.398  1.00  0.00           H  
ATOM   1340  HB2 SER    87     100.290  67.659  27.893  1.00  0.00           H  
ATOM   1341  HB3 SER    87     100.021  66.094  27.172  1.00  0.00           H  
ATOM   1342  HG  SER    87      98.207  66.905  25.915  1.00  0.00           H  
ATOM   1343  N   SER    88      99.145  68.615  29.994  1.00  0.00           N  
ATOM   1344  CA  SER    88      99.052  69.983  30.488  1.00  0.00           C  
ATOM   1345  C   SER    88      98.964  70.914  29.264  1.00  0.00           C  
ATOM   1346  O   SER    88      99.807  70.863  28.336  1.00  0.00           O  
ATOM   1347  CB  SER    88     100.343  70.264  31.242  1.00  0.00           C  
ATOM   1348  OG  SER    88     100.573  69.353  32.271  1.00  0.00           O  
ATOM   1349  H   SER    88      99.937  68.057  30.277  1.00  0.00           H  
ATOM   1350  HA  SER    88      98.184  70.142  31.127  1.00  0.00           H  
ATOM   1351  HB2 SER    88     101.069  70.095  30.447  1.00  0.00           H  
ATOM   1352  HB3 SER    88     100.267  71.236  31.729  1.00  0.00           H  
ATOM   1353  HG  SER    88     100.866  69.754  33.092  1.00  0.00           H  
ATOM   1354  N   ASP    89      98.023  71.866  29.370  1.00  0.00           N  
ATOM   1355  CA  ASP    89      98.092  73.187  28.654  1.00  0.00           C  
ATOM   1356  C   ASP    89      98.939  74.253  29.346  1.00  0.00           C  
ATOM   1357  O   ASP    89      99.527  74.161  30.406  1.00  0.00           O  
ATOM   1358  CB  ASP    89      96.570  73.672  28.517  1.00  0.00           C  
ATOM   1359  CG  ASP    89      95.835  72.981  27.437  1.00  0.00           C  
ATOM   1360  OD1 ASP    89      94.764  72.449  27.789  1.00  0.00           O  
ATOM   1361  OD2 ASP    89      96.161  73.107  26.214  1.00  0.00           O1-
ATOM   1362  H   ASP    89      97.300  71.670  30.048  1.00  0.00           H  
ATOM   1363  HA  ASP    89      98.547  73.013  27.679  1.00  0.00           H  
ATOM   1364  HB2 ASP    89      96.046  73.543  29.464  1.00  0.00           H  
ATOM   1365  HB3 ASP    89      96.487  74.724  28.242  1.00  0.00           H  
ATOM   1366  N   LYS    90      99.065  75.418  28.637  1.00  0.00           N  
ATOM   1367  CA  LYS    90     100.237  76.328  28.870  1.00  0.00           C  
ATOM   1368  C   LYS    90      99.978  77.801  28.609  1.00  0.00           C  
ATOM   1369  O   LYS    90      99.066  78.215  27.868  1.00  0.00           O  
ATOM   1370  CB  LYS    90     101.470  75.730  28.153  1.00  0.00           C  
ATOM   1371  CG  LYS    90     101.457  76.002  26.652  1.00  0.00           C  
ATOM   1372  CD  LYS    90     102.679  75.445  25.966  1.00  0.00           C  
ATOM   1373  CE  LYS    90     102.850  75.884  24.512  1.00  0.00           C  
ATOM   1374  NZ  LYS    90     101.758  75.388  23.602  1.00  0.00           N1+
ATOM   1375  H   LYS    90      98.588  75.481  27.749  1.00  0.00           H  
ATOM   1376  HA  LYS    90     100.394  76.169  29.937  1.00  0.00           H  
ATOM   1377  HB2 LYS    90     102.378  76.216  28.509  1.00  0.00           H  
ATOM   1378  HB3 LYS    90     101.478  74.651  28.311  1.00  0.00           H  
ATOM   1379  HG2 LYS    90     100.650  75.506  26.113  1.00  0.00           H  
ATOM   1380  HG3 LYS    90     101.478  77.088  26.559  1.00  0.00           H  
ATOM   1381  HD2 LYS    90     103.534  75.832  26.521  1.00  0.00           H  
ATOM   1382  HD3 LYS    90     102.486  74.377  26.073  1.00  0.00           H  
ATOM   1383  HE2 LYS    90     102.779  76.969  24.437  1.00  0.00           H  
ATOM   1384  HE3 LYS    90     103.783  75.423  24.188  1.00  0.00           H  
ATOM   1385  HZ1 LYS    90     101.815  75.879  22.722  1.00  0.00           H  
ATOM   1386  HZ2 LYS    90     101.878  74.389  23.507  1.00  0.00           H  
ATOM   1387  HZ3 LYS    90     100.864  75.554  24.041  1.00  0.00           H  
ATOM   1388  N   VAL    91     100.848  78.631  29.206  1.00  0.00           N  
ATOM   1389  CA  VAL    91     100.983  80.034  28.877  1.00  0.00           C  
ATOM   1390  C   VAL    91     102.450  80.378  28.552  1.00  0.00           C  
ATOM   1391  O   VAL    91     103.312  79.840  29.268  1.00  0.00           O  
ATOM   1392  CB  VAL    91     100.553  80.903  30.143  1.00  0.00           C  
ATOM   1393  CG1 VAL    91     100.984  82.361  30.170  1.00  0.00           C  
ATOM   1394  CG2 VAL    91      99.015  80.810  30.384  1.00  0.00           C  
ATOM   1395  H   VAL    91     101.556  78.166  29.755  1.00  0.00           H  
ATOM   1396  HA  VAL    91     100.379  80.317  28.014  1.00  0.00           H  
ATOM   1397  HB  VAL    91     101.077  80.485  31.002  1.00  0.00           H  
ATOM   1398 HG11 VAL    91     102.064  82.291  30.304  1.00  0.00           H  
ATOM   1399 HG12 VAL    91     100.855  82.743  29.158  1.00  0.00           H  
ATOM   1400 HG13 VAL    91     100.573  82.959  30.984  1.00  0.00           H  
ATOM   1401 HG21 VAL    91      98.848  79.739  30.493  1.00  0.00           H  
ATOM   1402 HG22 VAL    91      98.868  81.322  31.335  1.00  0.00           H  
ATOM   1403 HG23 VAL    91      98.414  81.250  29.588  1.00  0.00           H  
ATOM   1404  N   THR    92     102.796  81.253  27.612  1.00  0.00           N  
ATOM   1405  CA  THR    92     104.196  81.550  27.349  1.00  0.00           C  
ATOM   1406  C   THR    92     104.390  82.965  26.845  1.00  0.00           C  
ATOM   1407  O   THR    92     103.423  83.685  26.585  1.00  0.00           O  
ATOM   1408  CB  THR    92     104.673  80.671  26.214  1.00  0.00           C  
ATOM   1409  CG2 THR    92     104.557  79.225  26.481  1.00  0.00           C  
ATOM   1410  OG1 THR    92     104.074  80.826  24.938  1.00  0.00           O  
ATOM   1411  H   THR    92     102.075  81.701  27.066  1.00  0.00           H  
ATOM   1412  HA  THR    92     104.829  81.355  28.215  1.00  0.00           H  
ATOM   1413  HB  THR    92     105.759  80.752  26.163  1.00  0.00           H  
ATOM   1414  HG1 THR    92     104.568  81.477  24.433  1.00  0.00           H  
ATOM   1415 HG21 THR    92     103.513  78.945  26.342  1.00  0.00           H  
ATOM   1416 HG22 THR    92     105.111  78.598  25.783  1.00  0.00           H  
ATOM   1417 HG23 THR    92     104.888  78.973  27.489  1.00  0.00           H  
ATOM   1418  N   VAL    93     105.576  83.612  26.894  1.00  0.00           N  
ATOM   1419  CA  VAL    93     105.821  85.025  26.698  1.00  0.00           C  
ATOM   1420  C   VAL    93     107.177  85.264  26.027  1.00  0.00           C  
ATOM   1421  O   VAL    93     108.083  84.481  26.158  1.00  0.00           O  
ATOM   1422  CB  VAL    93     105.799  85.716  28.131  1.00  0.00           C  
ATOM   1423  CG1 VAL    93     107.003  85.167  28.973  1.00  0.00           C  
ATOM   1424  CG2 VAL    93     105.838  87.254  28.151  1.00  0.00           C  
ATOM   1425  H   VAL    93     106.303  82.980  27.198  1.00  0.00           H  
ATOM   1426  HA  VAL    93     105.039  85.481  26.090  1.00  0.00           H  
ATOM   1427  HB  VAL    93     104.938  85.443  28.741  1.00  0.00           H  
ATOM   1428 HG11 VAL    93     106.873  85.624  29.954  1.00  0.00           H  
ATOM   1429 HG12 VAL    93     106.945  84.080  29.025  1.00  0.00           H  
ATOM   1430 HG13 VAL    93     107.973  85.404  28.538  1.00  0.00           H  
ATOM   1431 HG21 VAL    93     106.178  87.530  29.149  1.00  0.00           H  
ATOM   1432 HG22 VAL    93     106.677  87.551  27.521  1.00  0.00           H  
ATOM   1433 HG23 VAL    93     104.861  87.678  27.915  1.00  0.00           H  
ATOM   1434  N   ASN    94     107.280  86.409  25.380  1.00  0.00           N  
ATOM   1435  CA  ASN    94     108.535  86.808  24.829  1.00  0.00           C  
ATOM   1436  C   ASN    94     108.698  88.336  25.124  1.00  0.00           C  
ATOM   1437  O   ASN    94     107.698  89.045  25.258  1.00  0.00           O  
ATOM   1438  CB  ASN    94     108.645  86.611  23.370  1.00  0.00           C  
ATOM   1439  CG  ASN    94     108.382  85.225  22.808  1.00  0.00           C  
ATOM   1440  ND2 ASN    94     109.230  84.323  22.600  1.00  0.00           N  
ATOM   1441  OD1 ASN    94     107.227  84.845  22.595  1.00  0.00           O  
ATOM   1442  H   ASN    94     106.516  87.069  25.381  1.00  0.00           H  
ATOM   1443  HA  ASN    94     109.439  86.402  25.285  1.00  0.00           H  
ATOM   1444  HB2 ASN    94     107.829  87.204  22.957  1.00  0.00           H  
ATOM   1445  HB3 ASN    94     109.583  87.018  22.994  1.00  0.00           H  
ATOM   1446 HD21 ASN    94     109.007  83.417  22.214  1.00  0.00           H  
ATOM   1447 HD22 ASN    94     110.214  84.491  22.754  1.00  0.00           H  
ATOM   1448  N   TYR    95     109.965  88.638  25.301  1.00  0.00           N  
ATOM   1449  CA  TYR    95     110.362  89.935  25.941  1.00  0.00           C  
ATOM   1450  C   TYR    95     111.099  90.854  24.965  1.00  0.00           C  
ATOM   1451  O   TYR    95     111.804  90.416  24.062  1.00  0.00           O  
ATOM   1452  CB  TYR    95     111.221  89.716  27.191  1.00  0.00           C  
ATOM   1453  CG  TYR    95     110.573  89.028  28.354  1.00  0.00           C  
ATOM   1454  CD1 TYR    95     109.646  89.759  29.181  1.00  0.00           C  
ATOM   1455  CD2 TYR    95     110.849  87.661  28.692  1.00  0.00           C  
ATOM   1456  CE1 TYR    95     109.018  89.178  30.243  1.00  0.00           C  
ATOM   1457  CE2 TYR    95     109.976  87.003  29.666  1.00  0.00           C  
ATOM   1458  CZ  TYR    95     109.087  87.775  30.431  1.00  0.00           C  
ATOM   1459  OH  TYR    95     108.242  87.147  31.294  1.00  0.00           O  
ATOM   1460  H   TYR    95     110.692  88.029  24.951  1.00  0.00           H  
ATOM   1461  HA  TYR    95     109.439  90.401  26.285  1.00  0.00           H  
ATOM   1462  HB2 TYR    95     112.117  89.228  26.807  1.00  0.00           H  
ATOM   1463  HB3 TYR    95     111.509  90.695  27.573  1.00  0.00           H  
ATOM   1464  HD1 TYR    95     109.477  90.762  28.817  1.00  0.00           H  
ATOM   1465  HD2 TYR    95     111.548  87.104  28.085  1.00  0.00           H  
ATOM   1466  HE1 TYR    95     108.314  89.723  30.854  1.00  0.00           H  
ATOM   1467  HE2 TYR    95     109.988  85.946  29.891  1.00  0.00           H  
ATOM   1468  HH  TYR    95     107.833  87.733  31.935  1.00  0.00           H  
ATOM   1469  N   TYR    96     110.875  92.157  25.091  1.00  0.00           N  
ATOM   1470  CA  TYR    96     111.312  93.137  24.122  1.00  0.00           C  
ATOM   1471  C   TYR    96     111.807  94.531  24.690  1.00  0.00           C  
ATOM   1472  O   TYR    96     111.394  94.964  25.780  1.00  0.00           O  
ATOM   1473  CB  TYR    96     110.206  93.423  23.045  1.00  0.00           C  
ATOM   1474  CG  TYR    96     109.652  92.188  22.369  1.00  0.00           C  
ATOM   1475  CD1 TYR    96     110.380  91.752  21.234  1.00  0.00           C  
ATOM   1476  CD2 TYR    96     108.523  91.446  22.875  1.00  0.00           C  
ATOM   1477  CE1 TYR    96     109.848  90.680  20.489  1.00  0.00           C  
ATOM   1478  CE2 TYR    96     108.099  90.343  22.177  1.00  0.00           C  
ATOM   1479  CZ  TYR    96     108.801  89.952  20.994  1.00  0.00           C  
ATOM   1480  OH  TYR    96     108.449  88.854  20.269  1.00  0.00           O  
ATOM   1481  H   TYR    96     110.108  92.526  25.634  1.00  0.00           H  
ATOM   1482  HA  TYR    96     112.167  92.765  23.558  1.00  0.00           H  
ATOM   1483  HB2 TYR    96     109.450  93.986  23.593  1.00  0.00           H  
ATOM   1484  HB3 TYR    96     110.553  94.163  22.324  1.00  0.00           H  
ATOM   1485  HD1 TYR    96     111.171  92.385  20.861  1.00  0.00           H  
ATOM   1486  HD2 TYR    96     108.065  91.708  23.817  1.00  0.00           H  
ATOM   1487  HE1 TYR    96     110.312  90.322  19.582  1.00  0.00           H  
ATOM   1488  HE2 TYR    96     107.242  89.772  22.505  1.00  0.00           H  
ATOM   1489  HH  TYR    96     107.574  88.469  20.360  1.00  0.00           H  
ATOM   1490  N   ASP    97     112.481  95.253  23.808  1.00  0.00           N  
ATOM   1491  CA  ASP    97     112.556  96.739  23.834  1.00  0.00           C  
ATOM   1492  C   ASP    97     111.301  97.606  23.631  1.00  0.00           C  
ATOM   1493  O   ASP    97     110.175  97.086  23.378  1.00  0.00           O  
ATOM   1494  CB  ASP    97     113.494  97.082  22.641  1.00  0.00           C  
ATOM   1495  CG  ASP    97     114.359  98.338  22.745  1.00  0.00           C  
ATOM   1496  OD1 ASP    97     114.739  98.959  21.735  1.00  0.00           O  
ATOM   1497  OD2 ASP    97     114.514  98.745  23.875  1.00  0.00           O1-
ATOM   1498  H   ASP    97     112.837  94.781  22.989  1.00  0.00           H  
ATOM   1499  HA  ASP    97     113.011  97.024  24.783  1.00  0.00           H  
ATOM   1500  HB2 ASP    97     114.204  96.274  22.468  1.00  0.00           H  
ATOM   1501  HB3 ASP    97     112.887  96.990  21.740  1.00  0.00           H  
ATOM   1502  N   GLU    98     111.549  98.886  23.638  1.00  0.00           N  
ATOM   1503  CA  GLU    98     110.594  99.907  23.252  1.00  0.00           C  
ATOM   1504  C   GLU    98     110.431  99.986  21.694  1.00  0.00           C  
ATOM   1505  O   GLU    98     109.474 100.633  21.315  1.00  0.00           O  
ATOM   1506  CB  GLU    98     110.965 101.263  23.838  1.00  0.00           C  
ATOM   1507  CG  GLU    98     112.212 101.937  23.260  1.00  0.00           C  
ATOM   1508  CD  GLU    98     112.673 103.106  24.116  1.00  0.00           C  
ATOM   1509  OE1 GLU    98     113.535 103.783  23.572  1.00  0.00           O  
ATOM   1510  OE2 GLU    98     112.234 103.310  25.271  1.00  0.00           O1-
ATOM   1511  H   GLU    98     112.461  99.218  23.916  1.00  0.00           H  
ATOM   1512  HA  GLU    98     109.647  99.612  23.704  1.00  0.00           H  
ATOM   1513  HB2 GLU    98     110.060 101.861  23.731  1.00  0.00           H  
ATOM   1514  HB3 GLU    98     111.035 101.179  24.922  1.00  0.00           H  
ATOM   1515  HG2 GLU    98     113.064 101.261  23.194  1.00  0.00           H  
ATOM   1516  HG3 GLU    98     111.917 102.256  22.260  1.00  0.00           H  
ATOM   1517  N   GLU    99     111.241  99.346  20.830  1.00  0.00           N  
ATOM   1518  CA  GLU    99     111.276  99.530  19.358  1.00  0.00           C  
ATOM   1519  C   GLU    99     111.662  98.188  18.687  1.00  0.00           C  
ATOM   1520  O   GLU    99     112.400  97.288  19.168  1.00  0.00           O  
ATOM   1521  CB  GLU    99     112.284 100.743  18.972  1.00  0.00           C  
ATOM   1522  CG  GLU    99     111.660 102.162  19.043  1.00  0.00           C  
ATOM   1523  CD  GLU    99     110.439 102.274  18.130  1.00  0.00           C  
ATOM   1524  OE1 GLU    99     110.443 101.611  17.050  1.00  0.00           O  
ATOM   1525  OE2 GLU    99     109.466 102.968  18.433  1.00  0.00           O1-
ATOM   1526  H   GLU    99     112.082  98.939  21.213  1.00  0.00           H  
ATOM   1527  HA  GLU    99     110.248  99.809  19.128  1.00  0.00           H  
ATOM   1528  HB2 GLU    99     113.218 100.628  19.522  1.00  0.00           H  
ATOM   1529  HB3 GLU    99     112.653 100.518  17.972  1.00  0.00           H  
ATOM   1530  HG2 GLU    99     111.484 102.472  20.073  1.00  0.00           H  
ATOM   1531  HG3 GLU    99     112.499 102.764  18.696  1.00  0.00           H  
ATOM   1532  N   GLY   100     111.145  98.019  17.512  1.00  0.00           N  
ATOM   1533  CA  GLY   100     111.164  96.735  16.656  1.00  0.00           C  
ATOM   1534  C   GLY   100     110.390  95.546  17.237  1.00  0.00           C  
ATOM   1535  O   GLY   100     109.757  95.750  18.291  1.00  0.00           O  
ATOM   1536  H   GLY   100     110.703  98.854  17.154  1.00  0.00           H  
ATOM   1537  HA2 GLY   100     110.777  96.944  15.659  1.00  0.00           H  
ATOM   1538  HA3 GLY   100     112.157  96.295  16.563  1.00  0.00           H  
ATOM   1539  N   SER   101     110.487  94.385  16.566  1.00  0.00           N  
ATOM   1540  CA  SER   101     109.900  93.067  17.098  1.00  0.00           C  
ATOM   1541  C   SER   101     110.854  91.900  17.212  1.00  0.00           C  
ATOM   1542  O   SER   101     110.426  90.705  17.287  1.00  0.00           O  
ATOM   1543  CB  SER   101     108.655  92.781  16.263  1.00  0.00           C  
ATOM   1544  OG  SER   101     107.665  93.754  16.421  1.00  0.00           O  
ATOM   1545  H   SER   101     111.049  94.349  15.727  1.00  0.00           H  
ATOM   1546  HA  SER   101     109.620  93.238  18.137  1.00  0.00           H  
ATOM   1547  HB2 SER   101     109.025  92.667  15.245  1.00  0.00           H  
ATOM   1548  HB3 SER   101     108.284  91.821  16.625  1.00  0.00           H  
ATOM   1549  HG  SER   101     106.939  93.594  17.028  1.00  0.00           H  
ATOM   1550  N   ILE   102     112.168  92.170  17.421  1.00  0.00           N  
ATOM   1551  CA  ILE   102     113.293  91.220  17.574  1.00  0.00           C  
ATOM   1552  C   ILE   102     113.405  90.774  19.079  1.00  0.00           C  
ATOM   1553  O   ILE   102     113.991  91.572  19.861  1.00  0.00           O  
ATOM   1554  CB  ILE   102     114.615  91.860  16.978  1.00  0.00           C  
ATOM   1555  CG1 ILE   102     114.403  92.250  15.477  1.00  0.00           C  
ATOM   1556  CG2 ILE   102     115.563  90.684  17.132  1.00  0.00           C  
ATOM   1557  CD1 ILE   102     115.560  92.789  14.693  1.00  0.00           C  
ATOM   1558  H   ILE   102     112.384  93.135  17.626  1.00  0.00           H  
ATOM   1559  HA  ILE   102     113.103  90.308  17.009  1.00  0.00           H  
ATOM   1560  HB  ILE   102     115.024  92.685  17.562  1.00  0.00           H  
ATOM   1561 HG12 ILE   102     113.922  91.447  14.918  1.00  0.00           H  
ATOM   1562 HG13 ILE   102     113.736  93.113  15.453  1.00  0.00           H  
ATOM   1563 HG21 ILE   102     115.184  89.800  16.620  1.00  0.00           H  
ATOM   1564 HG22 ILE   102     116.590  90.833  16.798  1.00  0.00           H  
ATOM   1565 HG23 ILE   102     115.493  90.354  18.168  1.00  0.00           H  
ATOM   1566 HD11 ILE   102     115.942  93.664  15.218  1.00  0.00           H  
ATOM   1567 HD12 ILE   102     116.338  92.026  14.657  1.00  0.00           H  
ATOM   1568 HD13 ILE   102     115.352  93.047  13.654  1.00  0.00           H  
ATOM   1569  N   PRO   103     113.040  89.533  19.406  1.00  0.00           N  
ATOM   1570  CA  PRO   103     113.029  89.131  20.865  1.00  0.00           C  
ATOM   1571  C   PRO   103     114.347  89.173  21.609  1.00  0.00           C  
ATOM   1572  O   PRO   103     115.400  89.116  21.056  1.00  0.00           O  
ATOM   1573  CB  PRO   103     112.522  87.688  20.862  1.00  0.00           C  
ATOM   1574  CG  PRO   103     112.526  87.199  19.364  1.00  0.00           C  
ATOM   1575  CD  PRO   103     112.659  88.441  18.522  1.00  0.00           C  
ATOM   1576  HA  PRO   103     112.375  89.789  21.437  1.00  0.00           H  
ATOM   1577  HB2 PRO   103     113.091  86.988  21.475  1.00  0.00           H  
ATOM   1578  HB3 PRO   103     111.483  87.726  21.189  1.00  0.00           H  
ATOM   1579  HG2 PRO   103     113.347  86.561  19.037  1.00  0.00           H  
ATOM   1580  HG3 PRO   103     111.565  86.709  19.208  1.00  0.00           H  
ATOM   1581  HD2 PRO   103     113.446  88.346  17.773  1.00  0.00           H  
ATOM   1582  HD3 PRO   103     111.686  88.721  18.120  1.00  0.00           H  
ATOM   1583  N   ILE   104     114.249  89.302  22.937  1.00  0.00           N  
ATOM   1584  CA  ILE   104     115.476  89.166  23.777  1.00  0.00           C  
ATOM   1585  C   ILE   104     115.473  87.752  24.405  1.00  0.00           C  
ATOM   1586  O   ILE   104     116.447  87.011  24.277  1.00  0.00           O  
ATOM   1587  CB  ILE   104     115.644  90.348  24.804  1.00  0.00           C  
ATOM   1588  CG1 ILE   104     115.595  91.801  24.219  1.00  0.00           C  
ATOM   1589  CG2 ILE   104     116.843  90.156  25.717  1.00  0.00           C  
ATOM   1590  CD1 ILE   104     115.572  92.931  25.245  1.00  0.00           C  
ATOM   1591  H   ILE   104     113.381  89.588  23.367  1.00  0.00           H  
ATOM   1592  HA  ILE   104     116.411  89.148  23.217  1.00  0.00           H  
ATOM   1593  HB  ILE   104     114.700  90.342  25.350  1.00  0.00           H  
ATOM   1594 HG12 ILE   104     116.551  91.917  23.707  1.00  0.00           H  
ATOM   1595 HG13 ILE   104     114.810  91.958  23.480  1.00  0.00           H  
ATOM   1596 HG21 ILE   104     117.746  90.373  25.146  1.00  0.00           H  
ATOM   1597 HG22 ILE   104     116.726  90.900  26.505  1.00  0.00           H  
ATOM   1598 HG23 ILE   104     117.030  89.248  26.292  1.00  0.00           H  
ATOM   1599 HD11 ILE   104     116.150  92.765  26.154  1.00  0.00           H  
ATOM   1600 HD12 ILE   104     115.788  93.889  24.772  1.00  0.00           H  
ATOM   1601 HD13 ILE   104     114.555  92.937  25.636  1.00  0.00           H  
ATOM   1602  N   ASP   105     114.408  87.348  25.092  1.00  0.00           N  
ATOM   1603  CA  ASP   105     114.321  86.019  25.774  1.00  0.00           C  
ATOM   1604  C   ASP   105     112.891  85.627  25.929  1.00  0.00           C  
ATOM   1605  O   ASP   105     111.962  86.397  25.690  1.00  0.00           O  
ATOM   1606  CB  ASP   105     115.036  86.263  27.132  1.00  0.00           C  
ATOM   1607  CG  ASP   105     115.204  84.983  27.943  1.00  0.00           C  
ATOM   1608  OD1 ASP   105     115.226  83.934  27.290  1.00  0.00           O  
ATOM   1609  OD2 ASP   105     115.521  84.910  29.154  1.00  0.00           O1-
ATOM   1610  H   ASP   105     113.597  87.948  25.115  1.00  0.00           H  
ATOM   1611  HA  ASP   105     114.845  85.272  25.178  1.00  0.00           H  
ATOM   1612  HB2 ASP   105     116.033  86.684  27.005  1.00  0.00           H  
ATOM   1613  HB3 ASP   105     114.492  86.941  27.790  1.00  0.00           H  
ATOM   1614  N   GLN   106     112.628  84.408  26.365  1.00  0.00           N  
ATOM   1615  CA  GLN   106     111.326  83.840  26.602  1.00  0.00           C  
ATOM   1616  C   GLN   106     111.148  83.315  28.042  1.00  0.00           C  
ATOM   1617  O   GLN   106     112.137  83.164  28.716  1.00  0.00           O  
ATOM   1618  CB  GLN   106     111.120  82.764  25.522  1.00  0.00           C  
ATOM   1619  CG  GLN   106     112.100  81.536  25.634  1.00  0.00           C  
ATOM   1620  CD  GLN   106     111.669  80.628  24.517  1.00  0.00           C  
ATOM   1621  NE2 GLN   106     111.490  79.411  24.750  1.00  0.00           N  
ATOM   1622  OE1 GLN   106     111.529  81.004  23.357  1.00  0.00           O  
ATOM   1623  H   GLN   106     113.471  83.852  26.379  1.00  0.00           H  
ATOM   1624  HA  GLN   106     110.554  84.606  26.525  1.00  0.00           H  
ATOM   1625  HB2 GLN   106     110.110  82.355  25.543  1.00  0.00           H  
ATOM   1626  HB3 GLN   106     111.281  83.256  24.563  1.00  0.00           H  
ATOM   1627  HG2 GLN   106     113.074  81.917  25.327  1.00  0.00           H  
ATOM   1628  HG3 GLN   106     111.996  81.149  26.648  1.00  0.00           H  
ATOM   1629 HE21 GLN   106     111.375  78.764  23.984  1.00  0.00           H  
ATOM   1630 HE22 GLN   106     111.853  79.047  25.620  1.00  0.00           H  
ATOM   1631  N   ALA   107     109.909  83.019  28.434  1.00  0.00           N  
ATOM   1632  CA  ALA   107     109.675  82.025  29.458  1.00  0.00           C  
ATOM   1633  C   ALA   107     108.260  81.452  29.401  1.00  0.00           C  
ATOM   1634  O   ALA   107     107.551  81.638  28.398  1.00  0.00           O  
ATOM   1635  CB  ALA   107     110.009  82.692  30.865  1.00  0.00           C  
ATOM   1636  H   ALA   107     109.129  83.157  27.807  1.00  0.00           H  
ATOM   1637  HA  ALA   107     110.344  81.166  29.419  1.00  0.00           H  
ATOM   1638  HB1 ALA   107     111.011  83.117  30.924  1.00  0.00           H  
ATOM   1639  HB2 ALA   107     109.338  83.489  31.186  1.00  0.00           H  
ATOM   1640  HB3 ALA   107     109.894  82.019  31.714  1.00  0.00           H  
ATOM   1641  N   GLY   108     107.845  80.571  30.327  1.00  0.00           N  
ATOM   1642  CA  GLY   108     106.683  79.734  30.114  1.00  0.00           C  
ATOM   1643  C   GLY   108     106.237  78.971  31.381  1.00  0.00           C  
ATOM   1644  O   GLY   108     107.044  78.712  32.279  1.00  0.00           O  
ATOM   1645  H   GLY   108     108.571  80.264  30.959  1.00  0.00           H  
ATOM   1646  HA2 GLY   108     105.946  80.451  29.753  1.00  0.00           H  
ATOM   1647  HA3 GLY   108     106.857  78.896  29.439  1.00  0.00           H  
ATOM   1648  N   LEU   109     104.965  78.567  31.384  1.00  0.00           N  
ATOM   1649  CA  LEU   109     104.230  77.939  32.535  1.00  0.00           C  
ATOM   1650  C   LEU   109     103.199  76.892  31.993  1.00  0.00           C  
ATOM   1651  O   LEU   109     102.342  77.235  31.204  1.00  0.00           O  
ATOM   1652  CB  LEU   109     103.479  79.054  33.293  1.00  0.00           C  
ATOM   1653  CG  LEU   109     102.740  78.601  34.587  1.00  0.00           C  
ATOM   1654  CD1 LEU   109     103.603  77.757  35.564  1.00  0.00           C  
ATOM   1655  CD2 LEU   109     102.259  79.783  35.368  1.00  0.00           C  
ATOM   1656  H   LEU   109     104.393  78.732  30.567  1.00  0.00           H  
ATOM   1657  HA  LEU   109     104.955  77.456  33.190  1.00  0.00           H  
ATOM   1658  HB2 LEU   109     104.234  79.816  33.491  1.00  0.00           H  
ATOM   1659  HB3 LEU   109     102.770  79.528  32.615  1.00  0.00           H  
ATOM   1660  HG  LEU   109     101.989  77.873  34.279  1.00  0.00           H  
ATOM   1661 HD11 LEU   109     103.774  76.780  35.112  1.00  0.00           H  
ATOM   1662 HD12 LEU   109     104.538  78.296  35.715  1.00  0.00           H  
ATOM   1663 HD13 LEU   109     103.012  77.718  36.479  1.00  0.00           H  
ATOM   1664 HD21 LEU   109     103.079  80.449  35.639  1.00  0.00           H  
ATOM   1665 HD22 LEU   109     101.533  80.425  34.871  1.00  0.00           H  
ATOM   1666 HD23 LEU   109     101.666  79.514  36.242  1.00  0.00           H  
ATOM   1667  N   PHE   110     103.524  75.608  32.180  1.00  0.00           N  
ATOM   1668  CA  PHE   110     102.494  74.553  31.916  1.00  0.00           C  
ATOM   1669  C   PHE   110     101.690  74.349  33.210  1.00  0.00           C  
ATOM   1670  O   PHE   110     102.203  74.628  34.284  1.00  0.00           O  
ATOM   1671  CB  PHE   110     103.029  73.120  31.587  1.00  0.00           C  
ATOM   1672  CG  PHE   110     103.662  73.073  30.265  1.00  0.00           C  
ATOM   1673  CD1 PHE   110     105.024  73.356  30.010  1.00  0.00           C  
ATOM   1674  CD2 PHE   110     102.807  72.579  29.224  1.00  0.00           C  
ATOM   1675  CE1 PHE   110     105.465  73.147  28.713  1.00  0.00           C  
ATOM   1676  CE2 PHE   110     103.261  72.402  27.952  1.00  0.00           C  
ATOM   1677  CZ  PHE   110     104.628  72.611  27.691  1.00  0.00           C  
ATOM   1678  H   PHE   110     104.413  75.369  32.595  1.00  0.00           H  
ATOM   1679  HA  PHE   110     101.807  74.858  31.127  1.00  0.00           H  
ATOM   1680  HB2 PHE   110     103.753  72.900  32.372  1.00  0.00           H  
ATOM   1681  HB3 PHE   110     102.169  72.462  31.715  1.00  0.00           H  
ATOM   1682  HD1 PHE   110     105.660  73.760  30.783  1.00  0.00           H  
ATOM   1683  HD2 PHE   110     101.774  72.306  29.381  1.00  0.00           H  
ATOM   1684  HE1 PHE   110     106.491  73.366  28.454  1.00  0.00           H  
ATOM   1685  HE2 PHE   110     102.658  71.980  27.161  1.00  0.00           H  
ATOM   1686  HZ  PHE   110     105.033  72.417  26.708  1.00  0.00           H  
ATOM   1687  N   LEU   111     100.369  73.999  32.974  1.00  0.00           N  
ATOM   1688  CA  LEU   111      99.291  73.940  34.002  1.00  0.00           C  
ATOM   1689  C   LEU   111      98.691  72.543  34.103  1.00  0.00           C  
ATOM   1690  O   LEU   111      97.850  72.093  33.336  1.00  0.00           O  
ATOM   1691  CB  LEU   111      98.232  75.020  33.525  1.00  0.00           C  
ATOM   1692  CG  LEU   111      98.667  76.513  33.295  1.00  0.00           C  
ATOM   1693  CD1 LEU   111      97.482  77.420  32.812  1.00  0.00           C  
ATOM   1694  CD2 LEU   111      99.320  77.021  34.571  1.00  0.00           C  
ATOM   1695  H   LEU   111     100.122  73.945  31.996  1.00  0.00           H  
ATOM   1696  HA  LEU   111      99.705  74.147  34.989  1.00  0.00           H  
ATOM   1697  HB2 LEU   111      97.779  74.585  32.634  1.00  0.00           H  
ATOM   1698  HB3 LEU   111      97.371  75.105  34.188  1.00  0.00           H  
ATOM   1699  HG  LEU   111      99.381  76.520  32.472  1.00  0.00           H  
ATOM   1700 HD11 LEU   111      96.651  77.518  33.511  1.00  0.00           H  
ATOM   1701 HD12 LEU   111      97.755  78.451  32.586  1.00  0.00           H  
ATOM   1702 HD13 LEU   111      97.139  76.961  31.885  1.00  0.00           H  
ATOM   1703 HD21 LEU   111     100.276  76.514  34.696  1.00  0.00           H  
ATOM   1704 HD22 LEU   111      99.545  78.079  34.436  1.00  0.00           H  
ATOM   1705 HD23 LEU   111      98.609  76.912  35.390  1.00  0.00           H  
ATOM   1706  N   THR   112      99.225  71.843  35.149  1.00  0.00           N  
ATOM   1707  CA  THR   112      98.869  70.414  35.385  1.00  0.00           C  
ATOM   1708  C   THR   112      97.571  70.369  36.196  1.00  0.00           C  
ATOM   1709  O   THR   112      97.514  70.626  37.376  1.00  0.00           O  
ATOM   1710  CB  THR   112     100.039  69.855  36.202  1.00  0.00           C  
ATOM   1711  CG2 THR   112      99.853  68.349  36.517  1.00  0.00           C  
ATOM   1712  OG1 THR   112     101.154  69.965  35.377  1.00  0.00           O  
ATOM   1713  H   THR   112      99.793  72.243  35.881  1.00  0.00           H  
ATOM   1714  HA  THR   112      98.738  69.870  34.450  1.00  0.00           H  
ATOM   1715  HB  THR   112     100.217  70.319  37.172  1.00  0.00           H  
ATOM   1716  HG1 THR   112     101.882  70.127  35.981  1.00  0.00           H  
ATOM   1717 HG21 THR   112     100.697  68.014  37.120  1.00  0.00           H  
ATOM   1718 HG22 THR   112      98.924  68.047  37.002  1.00  0.00           H  
ATOM   1719 HG23 THR   112      99.862  67.795  35.578  1.00  0.00           H  
ATOM   1720  N   ALA   113      96.525  70.125  35.564  1.00  0.00           N  
ATOM   1721  CA  ALA   113      95.147  70.316  35.999  1.00  0.00           C  
ATOM   1722  C   ALA   113      94.546  69.319  37.094  1.00  0.00           C  
ATOM   1723  O   ALA   113      94.558  68.120  36.892  1.00  0.00           O  
ATOM   1724  CB  ALA   113      94.255  70.291  34.737  1.00  0.00           C  
ATOM   1725  H   ALA   113      96.660  69.763  34.631  1.00  0.00           H  
ATOM   1726  HA  ALA   113      95.044  71.283  36.491  1.00  0.00           H  
ATOM   1727  HB1 ALA   113      93.996  69.312  34.334  1.00  0.00           H  
ATOM   1728  HB2 ALA   113      93.413  70.914  35.039  1.00  0.00           H  
ATOM   1729  HB3 ALA   113      94.778  70.947  34.042  1.00  0.00           H  
ATOM   1730  N   ILE   114      94.019  69.811  38.179  1.00  0.00           N  
ATOM   1731  CA  ILE   114      93.182  69.093  39.160  1.00  0.00           C  
ATOM   1732  C   ILE   114      91.904  69.942  39.504  1.00  0.00           C  
ATOM   1733  O   ILE   114      91.900  71.147  39.685  1.00  0.00           O  
ATOM   1734  CB  ILE   114      93.982  68.552  40.396  1.00  0.00           C  
ATOM   1735  CG1 ILE   114      92.975  67.779  41.240  1.00  0.00           C  
ATOM   1736  CG2 ILE   114      94.779  69.680  41.116  1.00  0.00           C  
ATOM   1737  CD1 ILE   114      93.587  66.879  42.264  1.00  0.00           C  
ATOM   1738  H   ILE   114      94.322  70.736  38.450  1.00  0.00           H  
ATOM   1739  HA  ILE   114      92.789  68.222  38.637  1.00  0.00           H  
ATOM   1740  HB  ILE   114      94.706  67.869  39.952  1.00  0.00           H  
ATOM   1741 HG12 ILE   114      92.131  68.334  41.651  1.00  0.00           H  
ATOM   1742 HG13 ILE   114      92.532  66.969  40.661  1.00  0.00           H  
ATOM   1743 HG21 ILE   114      95.447  70.076  40.351  1.00  0.00           H  
ATOM   1744 HG22 ILE   114      94.037  70.424  41.406  1.00  0.00           H  
ATOM   1745 HG23 ILE   114      95.332  69.358  41.999  1.00  0.00           H  
ATOM   1746 HD11 ILE   114      92.772  66.316  42.718  1.00  0.00           H  
ATOM   1747 HD12 ILE   114      94.395  66.309  41.804  1.00  0.00           H  
ATOM   1748 HD13 ILE   114      93.820  67.547  43.093  1.00  0.00           H  
ATOM   1749  N   GLU   115      90.741  69.220  39.757  1.00  0.00           N  
ATOM   1750  CA  GLU   115      89.600  69.708  40.418  1.00  0.00           C  
ATOM   1751  C   GLU   115      89.316  68.807  41.654  1.00  0.00           C  
ATOM   1752  O   GLU   115      89.671  67.603  41.685  1.00  0.00           O  
ATOM   1753  CB  GLU   115      88.377  69.667  39.495  1.00  0.00           C  
ATOM   1754  CG  GLU   115      87.030  70.006  40.113  1.00  0.00           C  
ATOM   1755  CD  GLU   115      86.285  70.953  39.138  1.00  0.00           C  
ATOM   1756  OE1 GLU   115      86.458  72.156  39.233  1.00  0.00           O  
ATOM   1757  OE2 GLU   115      85.370  70.501  38.413  1.00  0.00           O1-
ATOM   1758  H   GLU   115      90.735  68.238  39.519  1.00  0.00           H  
ATOM   1759  HA  GLU   115      89.742  70.722  40.792  1.00  0.00           H  
ATOM   1760  HB2 GLU   115      88.654  70.336  38.680  1.00  0.00           H  
ATOM   1761  HB3 GLU   115      88.362  68.699  38.993  1.00  0.00           H  
ATOM   1762  HG2 GLU   115      86.324  69.205  40.334  1.00  0.00           H  
ATOM   1763  HG3 GLU   115      87.302  70.549  41.018  1.00  0.00           H  
ATOM   1764  N   ILE   116      88.609  69.346  42.680  1.00  0.00           N  
ATOM   1765  CA  ILE   116      88.572  68.736  43.998  1.00  0.00           C  
ATOM   1766  C   ILE   116      87.357  69.360  44.756  1.00  0.00           C  
ATOM   1767  O   ILE   116      87.128  70.603  44.724  1.00  0.00           O  
ATOM   1768  CB  ILE   116      89.911  69.111  44.768  1.00  0.00           C  
ATOM   1769  CG1 ILE   116      89.922  68.752  46.278  1.00  0.00           C  
ATOM   1770  CG2 ILE   116      90.298  70.619  44.732  1.00  0.00           C  
ATOM   1771  CD1 ILE   116      91.337  68.438  46.793  1.00  0.00           C  
ATOM   1772  H   ILE   116      88.435  70.341  42.654  1.00  0.00           H  
ATOM   1773  HA  ILE   116      88.433  67.655  44.017  1.00  0.00           H  
ATOM   1774  HB  ILE   116      90.691  68.561  44.242  1.00  0.00           H  
ATOM   1775 HG12 ILE   116      89.561  69.597  46.865  1.00  0.00           H  
ATOM   1776 HG13 ILE   116      89.318  67.859  46.438  1.00  0.00           H  
ATOM   1777 HG21 ILE   116      90.316  70.937  43.690  1.00  0.00           H  
ATOM   1778 HG22 ILE   116      89.706  71.287  45.357  1.00  0.00           H  
ATOM   1779 HG23 ILE   116      91.268  70.727  45.217  1.00  0.00           H  
ATOM   1780 HD11 ILE   116      92.208  69.041  46.536  1.00  0.00           H  
ATOM   1781 HD12 ILE   116      91.361  68.377  47.881  1.00  0.00           H  
ATOM   1782 HD13 ILE   116      91.693  67.463  46.461  1.00  0.00           H  
ATOM   1783  N   SER   117      86.656  68.504  45.445  1.00  0.00           N  
ATOM   1784  CA  SER   117      85.848  68.994  46.556  1.00  0.00           C  
ATOM   1785  C   SER   117      85.498  68.059  47.778  1.00  0.00           C  
ATOM   1786  O   SER   117      85.332  66.873  47.558  1.00  0.00           O  
ATOM   1787  CB  SER   117      84.556  69.631  46.148  1.00  0.00           C  
ATOM   1788  OG  SER   117      83.661  68.689  45.571  1.00  0.00           O  
ATOM   1789  H   SER   117      86.975  67.550  45.534  1.00  0.00           H  
ATOM   1790  HA  SER   117      86.438  69.808  46.979  1.00  0.00           H  
ATOM   1791  HB2 SER   117      84.087  69.987  47.065  1.00  0.00           H  
ATOM   1792  HB3 SER   117      84.672  70.556  45.583  1.00  0.00           H  
ATOM   1793  HG  SER   117      83.000  68.555  46.255  1.00  0.00           H  
ATOM   1794  N   LEU   118      85.373  68.638  48.928  1.00  0.00           N  
ATOM   1795  CA  LEU   118      84.786  68.012  50.104  1.00  0.00           C  
ATOM   1796  C   LEU   118      83.292  68.399  50.231  1.00  0.00           C  
ATOM   1797  O   LEU   118      82.996  69.592  50.340  1.00  0.00           O  
ATOM   1798  CB  LEU   118      85.604  68.224  51.332  1.00  0.00           C  
ATOM   1799  CG  LEU   118      84.998  67.669  52.621  1.00  0.00           C  
ATOM   1800  CD1 LEU   118      84.931  66.102  52.766  1.00  0.00           C  
ATOM   1801  CD2 LEU   118      85.797  68.077  53.904  1.00  0.00           C  
ATOM   1802  H   LEU   118      85.566  69.628  48.983  1.00  0.00           H  
ATOM   1803  HA  LEU   118      84.807  66.948  49.868  1.00  0.00           H  
ATOM   1804  HB2 LEU   118      86.572  67.770  51.125  1.00  0.00           H  
ATOM   1805  HB3 LEU   118      85.757  69.298  51.438  1.00  0.00           H  
ATOM   1806  HG  LEU   118      83.999  68.101  52.691  1.00  0.00           H  
ATOM   1807 HD11 LEU   118      84.494  65.739  51.836  1.00  0.00           H  
ATOM   1808 HD12 LEU   118      85.890  65.638  52.995  1.00  0.00           H  
ATOM   1809 HD13 LEU   118      84.145  65.935  53.503  1.00  0.00           H  
ATOM   1810 HD21 LEU   118      86.798  67.665  53.773  1.00  0.00           H  
ATOM   1811 HD22 LEU   118      85.777  69.167  53.901  1.00  0.00           H  
ATOM   1812 HD23 LEU   118      85.346  67.667  54.808  1.00  0.00           H  
ATOM   1813  N   ASP   119      82.330  67.416  50.049  1.00  0.00           N  
ATOM   1814  CA  ASP   119      80.914  67.651  49.765  1.00  0.00           C  
ATOM   1815  C   ASP   119      79.955  67.034  50.815  1.00  0.00           C  
ATOM   1816  O   ASP   119      80.119  65.924  51.286  1.00  0.00           O  
ATOM   1817  CB  ASP   119      80.539  66.951  48.377  1.00  0.00           C  
ATOM   1818  CG  ASP   119      81.059  67.820  47.218  1.00  0.00           C  
ATOM   1819  OD1 ASP   119      81.679  68.897  47.417  1.00  0.00           O  
ATOM   1820  OD2 ASP   119      80.683  67.571  46.045  1.00  0.00           O1-
ATOM   1821  H   ASP   119      82.625  66.470  49.857  1.00  0.00           H  
ATOM   1822  HA  ASP   119      80.633  68.703  49.720  1.00  0.00           H  
ATOM   1823  HB2 ASP   119      80.920  65.930  48.397  1.00  0.00           H  
ATOM   1824  HB3 ASP   119      79.462  66.835  48.261  1.00  0.00           H  
ATOM   1825  N   VAL   120      78.963  67.755  51.261  1.00  0.00           N  
ATOM   1826  CA  VAL   120      77.905  67.378  52.249  1.00  0.00           C  
ATOM   1827  C   VAL   120      76.462  67.440  51.689  1.00  0.00           C  
ATOM   1828  O   VAL   120      76.272  67.831  50.552  1.00  0.00           O  
ATOM   1829  CB  VAL   120      77.989  68.058  53.670  1.00  0.00           C  
ATOM   1830  CG1 VAL   120      79.211  67.516  54.458  1.00  0.00           C  
ATOM   1831  CG2 VAL   120      77.987  69.614  53.521  1.00  0.00           C  
ATOM   1832  H   VAL   120      78.751  68.593  50.739  1.00  0.00           H  
ATOM   1833  HA  VAL   120      78.005  66.320  52.493  1.00  0.00           H  
ATOM   1834  HB  VAL   120      77.101  67.803  54.249  1.00  0.00           H  
ATOM   1835 HG11 VAL   120      79.210  67.890  55.482  1.00  0.00           H  
ATOM   1836 HG12 VAL   120      79.364  66.440  54.385  1.00  0.00           H  
ATOM   1837 HG13 VAL   120      80.134  67.868  53.997  1.00  0.00           H  
ATOM   1838 HG21 VAL   120      78.907  69.999  53.081  1.00  0.00           H  
ATOM   1839 HG22 VAL   120      77.198  69.938  52.843  1.00  0.00           H  
ATOM   1840 HG23 VAL   120      77.872  70.112  54.484  1.00  0.00           H  
ATOM   1841  N   ASP   121      75.490  67.063  52.532  1.00  0.00           N  
ATOM   1842  CA  ASP   121      74.043  67.326  52.237  1.00  0.00           C  
ATOM   1843  C   ASP   121      73.703  68.794  52.602  1.00  0.00           C  
ATOM   1844  O   ASP   121      74.202  69.384  53.548  1.00  0.00           O  
ATOM   1845  CB  ASP   121      73.110  66.322  53.031  1.00  0.00           C  
ATOM   1846  CG  ASP   121      71.598  66.409  52.776  1.00  0.00           C  
ATOM   1847  OD1 ASP   121      71.215  67.001  51.706  1.00  0.00           O  
ATOM   1848  OD2 ASP   121      70.840  65.985  53.719  1.00  0.00           O1-
ATOM   1849  H   ASP   121      75.727  66.573  53.383  1.00  0.00           H  
ATOM   1850  HA  ASP   121      73.904  67.329  51.156  1.00  0.00           H  
ATOM   1851  HB2 ASP   121      73.385  65.278  52.880  1.00  0.00           H  
ATOM   1852  HB3 ASP   121      73.253  66.585  54.079  1.00  0.00           H  
ATOM   1853  N   ALA   122      72.824  69.447  51.791  1.00  0.00           N  
ATOM   1854  CA  ALA   122      72.319  70.833  52.007  1.00  0.00           C  
ATOM   1855  C   ALA   122      70.861  71.053  52.255  1.00  0.00           C  
ATOM   1856  O   ALA   122      70.544  72.139  52.784  1.00  0.00           O  
ATOM   1857  CB  ALA   122      72.746  71.587  50.669  1.00  0.00           C  
ATOM   1858  H   ALA   122      72.443  68.890  51.040  1.00  0.00           H  
ATOM   1859  HA  ALA   122      72.826  71.281  52.862  1.00  0.00           H  
ATOM   1860  HB1 ALA   122      72.008  71.542  49.868  1.00  0.00           H  
ATOM   1861  HB2 ALA   122      72.837  72.615  51.020  1.00  0.00           H  
ATOM   1862  HB3 ALA   122      73.716  71.175  50.392  1.00  0.00           H  
ATOM   1863  N   ASP   123      70.010  70.130  51.834  1.00  0.00           N  
ATOM   1864  CA  ASP   123      68.498  70.330  51.745  1.00  0.00           C  
ATOM   1865  C   ASP   123      67.733  69.337  52.624  1.00  0.00           C  
ATOM   1866  O   ASP   123      66.542  69.041  52.397  1.00  0.00           O  
ATOM   1867  CB  ASP   123      68.129  70.668  50.335  1.00  0.00           C  
ATOM   1868  CG  ASP   123      68.443  69.590  49.282  1.00  0.00           C  
ATOM   1869  OD1 ASP   123      69.233  68.630  49.551  1.00  0.00           O  
ATOM   1870  OD2 ASP   123      67.844  69.575  48.236  1.00  0.00           O1-
ATOM   1871  H   ASP   123      70.376  69.262  51.470  1.00  0.00           H  
ATOM   1872  HA  ASP   123      68.320  71.291  52.228  1.00  0.00           H  
ATOM   1873  HB2 ASP   123      67.057  70.842  50.247  1.00  0.00           H  
ATOM   1874  HB3 ASP   123      68.702  71.557  50.070  1.00  0.00           H  
ATOM   1875  N   ARG   124      68.424  68.757  53.540  1.00  0.00           N  
ATOM   1876  CA  ARG   124      67.973  67.821  54.656  1.00  0.00           C  
ATOM   1877  C   ARG   124      67.257  66.464  54.205  1.00  0.00           C  
ATOM   1878  O   ARG   124      66.313  65.936  54.800  1.00  0.00           O  
ATOM   1879  CB  ARG   124      67.247  68.751  55.704  1.00  0.00           C  
ATOM   1880  CG  ARG   124      67.951  69.764  56.662  1.00  0.00           C  
ATOM   1881  CD  ARG   124      68.732  70.819  55.882  1.00  0.00           C  
ATOM   1882  NE  ARG   124      69.298  71.796  56.742  1.00  0.00           N  
ATOM   1883  CZ  ARG   124      68.711  72.866  57.266  1.00  0.00           C  
ATOM   1884  NH1 ARG   124      67.494  73.199  56.964  1.00  0.00           N1+
ATOM   1885  NH2 ARG   124      69.281  73.651  58.094  1.00  0.00           N  
ATOM   1886  H   ARG   124      69.411  68.963  53.484  1.00  0.00           H  
ATOM   1887  HA  ARG   124      68.898  67.406  55.056  1.00  0.00           H  
ATOM   1888  HB2 ARG   124      66.361  69.232  55.289  1.00  0.00           H  
ATOM   1889  HB3 ARG   124      66.852  68.003  56.391  1.00  0.00           H  
ATOM   1890  HG2 ARG   124      67.256  70.275  57.329  1.00  0.00           H  
ATOM   1891  HG3 ARG   124      68.679  69.171  57.214  1.00  0.00           H  
ATOM   1892  HD2 ARG   124      69.553  70.355  55.335  1.00  0.00           H  
ATOM   1893  HD3 ARG   124      68.103  71.421  55.227  1.00  0.00           H  
ATOM   1894  HE  ARG   124      70.263  71.729  57.032  1.00  0.00           H  
ATOM   1895 HH11 ARG   124      67.115  72.583  56.259  1.00  0.00           H  
ATOM   1896 HH12 ARG   124      67.073  74.042  57.327  1.00  0.00           H  
ATOM   1897 HH21 ARG   124      70.288  73.699  58.149  1.00  0.00           H  
ATOM   1898 HH22 ARG   124      68.691  74.372  58.486  1.00  0.00           H  
ATOM   1899  N   ASP   125      67.817  65.873  53.158  1.00  0.00           N  
ATOM   1900  CA  ASP   125      67.241  64.660  52.594  1.00  0.00           C  
ATOM   1901  C   ASP   125      68.120  63.424  52.896  1.00  0.00           C  
ATOM   1902  O   ASP   125      67.770  62.232  52.725  1.00  0.00           O  
ATOM   1903  CB  ASP   125      67.073  64.773  51.012  1.00  0.00           C  
ATOM   1904  CG  ASP   125      68.267  65.187  50.250  1.00  0.00           C  
ATOM   1905  OD1 ASP   125      68.214  65.797  49.170  1.00  0.00           O  
ATOM   1906  OD2 ASP   125      69.425  65.029  50.723  1.00  0.00           O1-
ATOM   1907  H   ASP   125      68.509  66.438  52.689  1.00  0.00           H  
ATOM   1908  HA  ASP   125      66.240  64.531  53.006  1.00  0.00           H  
ATOM   1909  HB2 ASP   125      66.525  63.918  50.617  1.00  0.00           H  
ATOM   1910  HB3 ASP   125      66.264  65.502  51.025  1.00  0.00           H  
ATOM   1911  N   GLY   126      69.304  63.731  53.511  1.00  0.00           N  
ATOM   1912  CA  GLY   126      70.334  62.768  53.834  1.00  0.00           C  
ATOM   1913  C   GLY   126      71.328  62.482  52.768  1.00  0.00           C  
ATOM   1914  O   GLY   126      72.388  61.734  52.950  1.00  0.00           O  
ATOM   1915  H   GLY   126      69.519  64.693  53.732  1.00  0.00           H  
ATOM   1916  HA2 GLY   126      70.887  62.955  54.754  1.00  0.00           H  
ATOM   1917  HA3 GLY   126      69.979  61.747  53.973  1.00  0.00           H  
ATOM   1918  N   VAL   127      71.225  63.093  51.582  1.00  0.00           N  
ATOM   1919  CA  VAL   127      71.970  62.802  50.403  1.00  0.00           C  
ATOM   1920  C   VAL   127      72.858  63.942  50.039  1.00  0.00           C  
ATOM   1921  O   VAL   127      72.394  65.048  49.811  1.00  0.00           O  
ATOM   1922  CB  VAL   127      71.099  62.402  49.204  1.00  0.00           C  
ATOM   1923  CG1 VAL   127      71.807  62.309  47.919  1.00  0.00           C  
ATOM   1924  CG2 VAL   127      70.320  61.030  49.424  1.00  0.00           C  
ATOM   1925  H   VAL   127      70.497  63.793  51.581  1.00  0.00           H  
ATOM   1926  HA  VAL   127      72.650  62.002  50.697  1.00  0.00           H  
ATOM   1927  HB  VAL   127      70.381  63.212  49.075  1.00  0.00           H  
ATOM   1928 HG11 VAL   127      71.046  62.166  47.151  1.00  0.00           H  
ATOM   1929 HG12 VAL   127      72.402  63.195  47.698  1.00  0.00           H  
ATOM   1930 HG13 VAL   127      72.453  61.432  47.883  1.00  0.00           H  
ATOM   1931 HG21 VAL   127      69.679  61.077  50.305  1.00  0.00           H  
ATOM   1932 HG22 VAL   127      69.708  60.836  48.543  1.00  0.00           H  
ATOM   1933 HG23 VAL   127      71.134  60.313  49.532  1.00  0.00           H  
ATOM   1934  N   VAL   128      74.134  63.655  49.913  1.00  0.00           N  
ATOM   1935  CA  VAL   128      75.225  64.534  49.469  1.00  0.00           C  
ATOM   1936  C   VAL   128      74.948  65.301  48.158  1.00  0.00           C  
ATOM   1937  O   VAL   128      74.736  64.631  47.135  1.00  0.00           O  
ATOM   1938  CB  VAL   128      76.628  63.821  49.440  1.00  0.00           C  
ATOM   1939  CG1 VAL   128      77.686  64.799  48.829  1.00  0.00           C  
ATOM   1940  CG2 VAL   128      77.096  63.411  50.800  1.00  0.00           C  
ATOM   1941  H   VAL   128      74.418  62.691  50.015  1.00  0.00           H  
ATOM   1942  HA  VAL   128      75.244  65.285  50.258  1.00  0.00           H  
ATOM   1943  HB  VAL   128      76.587  62.890  48.875  1.00  0.00           H  
ATOM   1944 HG11 VAL   128      77.624  64.848  47.742  1.00  0.00           H  
ATOM   1945 HG12 VAL   128      77.635  65.732  49.391  1.00  0.00           H  
ATOM   1946 HG13 VAL   128      78.716  64.543  49.080  1.00  0.00           H  
ATOM   1947 HG21 VAL   128      77.051  64.233  51.515  1.00  0.00           H  
ATOM   1948 HG22 VAL   128      76.500  62.563  51.138  1.00  0.00           H  
ATOM   1949 HG23 VAL   128      78.104  62.998  50.836  1.00  0.00           H  
ATOM   1950  N   GLU   129      75.062  66.671  48.121  1.00  0.00           N  
ATOM   1951  CA  GLU   129      74.922  67.449  46.952  1.00  0.00           C  
ATOM   1952  C   GLU   129      76.212  67.405  46.145  1.00  0.00           C  
ATOM   1953  O   GLU   129      77.330  67.532  46.755  1.00  0.00           O  
ATOM   1954  CB  GLU   129      74.673  68.940  47.360  1.00  0.00           C  
ATOM   1955  CG  GLU   129      73.193  69.334  47.307  1.00  0.00           C  
ATOM   1956  CD  GLU   129      72.273  68.428  48.065  1.00  0.00           C  
ATOM   1957  OE1 GLU   129      71.261  67.983  47.483  1.00  0.00           O  
ATOM   1958  OE2 GLU   129      72.531  68.056  49.261  1.00  0.00           O1-
ATOM   1959  H   GLU   129      75.356  67.168  48.950  1.00  0.00           H  
ATOM   1960  HA  GLU   129      74.097  67.086  46.339  1.00  0.00           H  
ATOM   1961  HB2 GLU   129      75.097  69.283  48.304  1.00  0.00           H  
ATOM   1962  HB3 GLU   129      75.207  69.575  46.654  1.00  0.00           H  
ATOM   1963  HG2 GLU   129      73.072  70.396  47.521  1.00  0.00           H  
ATOM   1964  HG3 GLU   129      72.978  69.102  46.264  1.00  0.00           H  
ATOM   1965  N   LYS   130      76.179  67.391  44.858  1.00  0.00           N  
ATOM   1966  CA  LYS   130      77.294  67.551  43.953  1.00  0.00           C  
ATOM   1967  C   LYS   130      77.804  69.014  43.903  1.00  0.00           C  
ATOM   1968  O   LYS   130      77.351  69.857  43.149  1.00  0.00           O  
ATOM   1969  CB  LYS   130      76.962  66.971  42.540  1.00  0.00           C  
ATOM   1970  CG  LYS   130      78.151  66.863  41.698  1.00  0.00           C  
ATOM   1971  CD  LYS   130      77.815  66.120  40.314  1.00  0.00           C  
ATOM   1972  CE  LYS   130      78.987  65.704  39.453  1.00  0.00           C  
ATOM   1973  NZ  LYS   130      79.993  66.744  39.122  1.00  0.00           N1+
ATOM   1974  H   LYS   130      75.280  67.292  44.410  1.00  0.00           H  
ATOM   1975  HA  LYS   130      78.107  66.946  44.354  1.00  0.00           H  
ATOM   1976  HB2 LYS   130      76.496  65.995  42.674  1.00  0.00           H  
ATOM   1977  HB3 LYS   130      76.279  67.686  42.082  1.00  0.00           H  
ATOM   1978  HG2 LYS   130      78.626  67.842  41.641  1.00  0.00           H  
ATOM   1979  HG3 LYS   130      78.793  66.210  42.290  1.00  0.00           H  
ATOM   1980  HD2 LYS   130      77.300  65.199  40.587  1.00  0.00           H  
ATOM   1981  HD3 LYS   130      77.224  66.723  39.626  1.00  0.00           H  
ATOM   1982  HE2 LYS   130      79.377  64.773  39.864  1.00  0.00           H  
ATOM   1983  HE3 LYS   130      78.472  65.379  38.549  1.00  0.00           H  
ATOM   1984  HZ1 LYS   130      80.675  66.796  39.864  1.00  0.00           H  
ATOM   1985  HZ2 LYS   130      80.514  66.568  38.275  1.00  0.00           H  
ATOM   1986  HZ3 LYS   130      79.507  67.620  38.987  1.00  0.00           H  
ATOM   1987  N   ASN   131      78.865  69.271  44.763  1.00  0.00           N  
ATOM   1988  CA  ASN   131      79.556  70.522  45.141  1.00  0.00           C  
ATOM   1989  C   ASN   131      78.537  71.764  45.341  1.00  0.00           C  
ATOM   1990  O   ASN   131      78.518  72.751  44.642  1.00  0.00           O  
ATOM   1991  CB  ASN   131      80.707  70.870  44.182  1.00  0.00           C  
ATOM   1992  CG  ASN   131      81.808  71.754  44.744  1.00  0.00           C  
ATOM   1993  ND2 ASN   131      82.874  71.987  44.021  1.00  0.00           N  
ATOM   1994  OD1 ASN   131      81.744  72.249  45.834  1.00  0.00           O  
ATOM   1995  H   ASN   131      79.143  68.542  45.404  1.00  0.00           H  
ATOM   1996  HA  ASN   131      79.996  70.301  46.113  1.00  0.00           H  
ATOM   1997  HB2 ASN   131      81.282  70.002  43.861  1.00  0.00           H  
ATOM   1998  HB3 ASN   131      80.353  71.441  43.324  1.00  0.00           H  
ATOM   1999 HD21 ASN   131      83.440  72.712  44.437  1.00  0.00           H  
ATOM   2000 HD22 ASN   131      83.115  71.457  43.196  1.00  0.00           H  
ATOM   2001  N   ASN   132      77.671  71.639  46.361  1.00  0.00           N  
ATOM   2002  CA  ASN   132      76.807  72.761  46.767  1.00  0.00           C  
ATOM   2003  C   ASN   132      77.636  74.072  47.109  1.00  0.00           C  
ATOM   2004  O   ASN   132      78.550  74.000  47.963  1.00  0.00           O  
ATOM   2005  CB  ASN   132      76.002  72.369  47.966  1.00  0.00           C  
ATOM   2006  CG  ASN   132      75.123  73.566  48.408  1.00  0.00           C  
ATOM   2007  ND2 ASN   132      74.046  73.645  47.766  1.00  0.00           N  
ATOM   2008  OD1 ASN   132      75.412  74.293  49.305  1.00  0.00           O  
ATOM   2009  H   ASN   132      77.640  70.759  46.856  1.00  0.00           H  
ATOM   2010  HA  ASN   132      76.192  72.827  45.870  1.00  0.00           H  
ATOM   2011  HB2 ASN   132      75.460  71.479  47.647  1.00  0.00           H  
ATOM   2012  HB3 ASN   132      76.607  72.021  48.804  1.00  0.00           H  
ATOM   2013 HD21 ASN   132      73.742  74.601  47.653  1.00  0.00           H  
ATOM   2014 HD22 ASN   132      73.884  72.925  47.076  1.00  0.00           H  
ATOM   2015  N   PRO   133      77.370  75.221  46.517  1.00  0.00           N  
ATOM   2016  CA  PRO   133      78.146  76.424  46.839  1.00  0.00           C  
ATOM   2017  C   PRO   133      78.039  76.984  48.267  1.00  0.00           C  
ATOM   2018  O   PRO   133      78.855  77.786  48.717  1.00  0.00           O  
ATOM   2019  CB  PRO   133      77.716  77.426  45.861  1.00  0.00           C  
ATOM   2020  CG  PRO   133      77.131  76.696  44.675  1.00  0.00           C  
ATOM   2021  CD  PRO   133      76.486  75.503  45.375  1.00  0.00           C  
ATOM   2022  HA  PRO   133      79.211  76.192  46.867  1.00  0.00           H  
ATOM   2023  HB2 PRO   133      76.968  78.076  46.315  1.00  0.00           H  
ATOM   2024  HB3 PRO   133      78.571  78.023  45.545  1.00  0.00           H  
ATOM   2025  HG2 PRO   133      76.377  77.278  44.146  1.00  0.00           H  
ATOM   2026  HG3 PRO   133      77.969  76.382  44.053  1.00  0.00           H  
ATOM   2027  HD2 PRO   133      75.556  75.817  45.850  1.00  0.00           H  
ATOM   2028  HD3 PRO   133      76.182  74.726  44.674  1.00  0.00           H  
ATOM   2029  N   LYS   134      76.987  76.654  49.014  1.00  0.00           N  
ATOM   2030  CA  LYS   134      76.705  77.303  50.310  1.00  0.00           C  
ATOM   2031  C   LYS   134      77.306  76.519  51.507  1.00  0.00           C  
ATOM   2032  O   LYS   134      77.250  77.066  52.602  1.00  0.00           O  
ATOM   2033  CB  LYS   134      75.184  77.600  50.481  1.00  0.00           C  
ATOM   2034  CG  LYS   134      74.683  78.617  49.377  1.00  0.00           C  
ATOM   2035  CD  LYS   134      73.134  78.503  49.327  1.00  0.00           C  
ATOM   2036  CE  LYS   134      72.626  79.396  48.232  1.00  0.00           C  
ATOM   2037  NZ  LYS   134      72.228  80.718  48.784  1.00  0.00           N1+
ATOM   2038  H   LYS   134      76.491  75.804  48.786  1.00  0.00           H  
ATOM   2039  HA  LYS   134      77.102  78.314  50.210  1.00  0.00           H  
ATOM   2040  HB2 LYS   134      74.617  76.680  50.338  1.00  0.00           H  
ATOM   2041  HB3 LYS   134      74.980  78.118  51.419  1.00  0.00           H  
ATOM   2042  HG2 LYS   134      74.986  79.620  49.678  1.00  0.00           H  
ATOM   2043  HG3 LYS   134      75.125  78.374  48.411  1.00  0.00           H  
ATOM   2044  HD2 LYS   134      73.014  77.434  49.149  1.00  0.00           H  
ATOM   2045  HD3 LYS   134      72.721  78.656  50.324  1.00  0.00           H  
ATOM   2046  HE2 LYS   134      73.289  79.341  47.369  1.00  0.00           H  
ATOM   2047  HE3 LYS   134      71.837  78.797  47.778  1.00  0.00           H  
ATOM   2048  HZ1 LYS   134      71.595  80.590  49.561  1.00  0.00           H  
ATOM   2049  HZ2 LYS   134      72.968  81.350  49.054  1.00  0.00           H  
ATOM   2050  HZ3 LYS   134      71.817  81.210  48.004  1.00  0.00           H  
ATOM   2051  N   LYS   135      77.925  75.337  51.351  1.00  0.00           N  
ATOM   2052  CA  LYS   135      78.415  74.407  52.297  1.00  0.00           C  
ATOM   2053  C   LYS   135      79.369  75.002  53.406  1.00  0.00           C  
ATOM   2054  O   LYS   135      79.455  74.459  54.465  1.00  0.00           O  
ATOM   2055  CB  LYS   135      78.957  73.127  51.686  1.00  0.00           C  
ATOM   2056  CG  LYS   135      80.198  73.397  50.785  1.00  0.00           C  
ATOM   2057  CD  LYS   135      80.584  72.174  49.979  1.00  0.00           C  
ATOM   2058  CE  LYS   135      82.050  72.325  49.552  1.00  0.00           C  
ATOM   2059  NZ  LYS   135      82.469  71.467  48.389  1.00  0.00           N1+
ATOM   2060  H   LYS   135      78.260  75.177  50.412  1.00  0.00           H  
ATOM   2061  HA  LYS   135      77.616  74.135  52.986  1.00  0.00           H  
ATOM   2062  HB2 LYS   135      79.108  72.360  52.445  1.00  0.00           H  
ATOM   2063  HB3 LYS   135      78.230  72.907  50.904  1.00  0.00           H  
ATOM   2064  HG2 LYS   135      79.935  74.136  50.028  1.00  0.00           H  
ATOM   2065  HG3 LYS   135      81.069  73.668  51.382  1.00  0.00           H  
ATOM   2066  HD2 LYS   135      80.426  71.277  50.578  1.00  0.00           H  
ATOM   2067  HD3 LYS   135      79.943  71.976  49.120  1.00  0.00           H  
ATOM   2068  HE2 LYS   135      82.312  73.366  49.362  1.00  0.00           H  
ATOM   2069  HE3 LYS   135      82.712  71.972  50.342  1.00  0.00           H  
ATOM   2070  HZ1 LYS   135      83.467  71.461  48.234  1.00  0.00           H  
ATOM   2071  HZ2 LYS   135      82.197  70.496  48.455  1.00  0.00           H  
ATOM   2072  HZ3 LYS   135      81.979  71.850  47.594  1.00  0.00           H  
ATOM   2073  N   ALA   136      79.990  76.155  53.190  1.00  0.00           N  
ATOM   2074  CA  ALA   136      80.632  76.901  54.234  1.00  0.00           C  
ATOM   2075  C   ALA   136      79.695  77.599  55.215  1.00  0.00           C  
ATOM   2076  O   ALA   136      80.175  78.609  55.814  1.00  0.00           O  
ATOM   2077  CB  ALA   136      81.766  77.808  53.629  1.00  0.00           C  
ATOM   2078  H   ALA   136      80.036  76.498  52.241  1.00  0.00           H  
ATOM   2079  HA  ALA   136      81.165  76.226  54.905  1.00  0.00           H  
ATOM   2080  HB1 ALA   136      81.352  78.626  53.039  1.00  0.00           H  
ATOM   2081  HB2 ALA   136      82.504  78.069  54.387  1.00  0.00           H  
ATOM   2082  HB3 ALA   136      82.234  77.116  52.929  1.00  0.00           H  
ATOM   2083  N   SER   137      78.451  77.130  55.362  1.00  0.00           N  
ATOM   2084  CA  SER   137      77.445  77.734  56.204  1.00  0.00           C  
ATOM   2085  C   SER   137      76.410  76.741  56.709  1.00  0.00           C  
ATOM   2086  O   SER   137      76.140  75.655  56.108  1.00  0.00           O  
ATOM   2087  CB  SER   137      76.871  79.000  55.440  1.00  0.00           C  
ATOM   2088  OG  SER   137      76.104  78.695  54.289  1.00  0.00           O  
ATOM   2089  H   SER   137      78.159  76.278  54.906  1.00  0.00           H  
ATOM   2090  HA  SER   137      77.788  78.150  57.151  1.00  0.00           H  
ATOM   2091  HB2 SER   137      76.321  79.538  56.213  1.00  0.00           H  
ATOM   2092  HB3 SER   137      77.739  79.594  55.153  1.00  0.00           H  
ATOM   2093  HG  SER   137      76.498  78.084  53.662  1.00  0.00           H  
ATOM   2094  N   TRP   138      75.731  77.033  57.835  1.00  0.00           N  
ATOM   2095  CA  TRP   138      74.435  76.489  58.169  1.00  0.00           C  
ATOM   2096  C   TRP   138      73.352  77.604  58.313  1.00  0.00           C  
ATOM   2097  O   TRP   138      73.740  78.719  58.762  1.00  0.00           O  
ATOM   2098  CB  TRP   138      74.531  75.626  59.414  1.00  0.00           C  
ATOM   2099  CG  TRP   138      73.422  74.687  59.617  1.00  0.00           C  
ATOM   2100  CD1 TRP   138      73.552  73.364  59.326  1.00  0.00           C  
ATOM   2101  CD2 TRP   138      72.108  74.830  60.282  1.00  0.00           C  
ATOM   2102  CE2 TRP   138      71.486  73.544  60.243  1.00  0.00           C  
ATOM   2103  CE3 TRP   138      71.417  75.916  60.786  1.00  0.00           C  
ATOM   2104  NE1 TRP   138      72.334  72.680  59.541  1.00  0.00           N  
ATOM   2105  CZ2 TRP   138      70.228  73.366  60.848  1.00  0.00           C  
ATOM   2106  CZ3 TRP   138      70.201  75.730  61.419  1.00  0.00           C  
ATOM   2107  CH2 TRP   138      69.596  74.419  61.455  1.00  0.00           C  
ATOM   2108  H   TRP   138      76.046  77.814  58.392  1.00  0.00           H  
ATOM   2109  HA  TRP   138      74.055  75.864  57.361  1.00  0.00           H  
ATOM   2110  HB2 TRP   138      75.431  75.012  59.364  1.00  0.00           H  
ATOM   2111  HB3 TRP   138      74.576  76.137  60.375  1.00  0.00           H  
ATOM   2112  HD1 TRP   138      74.483  73.071  58.865  1.00  0.00           H  
ATOM   2113  HE1 TRP   138      72.313  71.697  59.312  1.00  0.00           H  
ATOM   2114  HE3 TRP   138      71.793  76.921  60.904  1.00  0.00           H  
ATOM   2115  HZ2 TRP   138      69.716  72.431  60.674  1.00  0.00           H  
ATOM   2116  HZ3 TRP   138      69.652  76.535  61.886  1.00  0.00           H  
ATOM   2117  HH2 TRP   138      68.635  74.193  61.892  1.00  0.00           H  
ATOM   2118  N   THR   139      72.012  77.418  58.083  1.00  0.00           N  
ATOM   2119  CA  THR   139      70.992  78.453  58.322  1.00  0.00           C  
ATOM   2120  C   THR   139      69.673  77.844  58.769  1.00  0.00           C  
ATOM   2121  O   THR   139      69.271  76.750  58.435  1.00  0.00           O  
ATOM   2122  CB  THR   139      70.842  79.259  57.012  1.00  0.00           C  
ATOM   2123  CG2 THR   139      72.104  80.046  56.604  1.00  0.00           C  
ATOM   2124  OG1 THR   139      70.673  78.455  55.975  1.00  0.00           O  
ATOM   2125  H   THR   139      71.757  76.450  57.950  1.00  0.00           H  
ATOM   2126  HA  THR   139      71.382  79.152  59.061  1.00  0.00           H  
ATOM   2127  HB  THR   139      70.007  79.942  57.165  1.00  0.00           H  
ATOM   2128  HG1 THR   139      71.504  77.989  55.859  1.00  0.00           H  
ATOM   2129 HG21 THR   139      72.781  79.466  55.976  1.00  0.00           H  
ATOM   2130 HG22 THR   139      71.803  80.837  55.918  1.00  0.00           H  
ATOM   2131 HG23 THR   139      72.490  80.620  57.446  1.00  0.00           H  
ATOM   2132  N   TRP   140      68.927  78.593  59.567  1.00  0.00           N  
ATOM   2133  CA  TRP   140      67.607  78.228  60.172  1.00  0.00           C  
ATOM   2134  C   TRP   140      66.407  78.386  59.214  1.00  0.00           C  
ATOM   2135  O   TRP   140      66.525  78.864  58.080  1.00  0.00           O  
ATOM   2136  CB  TRP   140      67.378  79.058  61.421  1.00  0.00           C  
ATOM   2137  CG  TRP   140      68.333  78.641  62.586  1.00  0.00           C  
ATOM   2138  CD1 TRP   140      69.554  79.107  62.890  1.00  0.00           C  
ATOM   2139  CD2 TRP   140      68.004  77.685  63.630  1.00  0.00           C  
ATOM   2140  CE2 TRP   140      69.137  77.604  64.557  1.00  0.00           C  
ATOM   2141  CE3 TRP   140      67.001  76.770  63.888  1.00  0.00           C  
ATOM   2142  NE1 TRP   140      70.020  78.509  64.024  1.00  0.00           N  
ATOM   2143  CZ2 TRP   140      69.139  76.751  65.732  1.00  0.00           C  
ATOM   2144  CZ3 TRP   140      66.968  75.875  64.923  1.00  0.00           C  
ATOM   2145  CH2 TRP   140      68.052  75.908  65.932  1.00  0.00           C  
ATOM   2146  H   TRP   140      69.347  79.403  60.000  1.00  0.00           H  
ATOM   2147  HA  TRP   140      67.723  77.209  60.542  1.00  0.00           H  
ATOM   2148  HB2 TRP   140      67.624  80.080  61.130  1.00  0.00           H  
ATOM   2149  HB3 TRP   140      66.325  79.003  61.696  1.00  0.00           H  
ATOM   2150  HD1 TRP   140      70.142  79.865  62.394  1.00  0.00           H  
ATOM   2151  HE1 TRP   140      70.953  78.733  64.340  1.00  0.00           H  
ATOM   2152  HE3 TRP   140      66.224  76.717  63.139  1.00  0.00           H  
ATOM   2153  HZ2 TRP   140      69.967  76.683  66.422  1.00  0.00           H  
ATOM   2154  HZ3 TRP   140      66.194  75.123  64.939  1.00  0.00           H  
ATOM   2155  HH2 TRP   140      68.028  75.284  66.813  1.00  0.00           H  
ATOM   2156  N   GLY   141      65.252  77.815  59.680  1.00  0.00           N  
ATOM   2157  CA  GLY   141      63.936  77.917  58.944  1.00  0.00           C  
ATOM   2158  C   GLY   141      63.713  77.046  57.694  1.00  0.00           C  
ATOM   2159  O   GLY   141      64.478  76.087  57.497  1.00  0.00           O  
ATOM   2160  H   GLY   141      65.139  77.444  60.613  1.00  0.00           H  
ATOM   2161  HA2 GLY   141      63.248  77.552  59.706  1.00  0.00           H  
ATOM   2162  HA3 GLY   141      63.687  78.953  58.716  1.00  0.00           H  
ATOM   2163  N   PRO   142      62.654  77.285  56.847  1.00  0.00           N  
ATOM   2164  CA  PRO   142      62.335  76.376  55.702  1.00  0.00           C  
ATOM   2165  C   PRO   142      63.241  76.576  54.474  1.00  0.00           C  
ATOM   2166  O   PRO   142      63.549  75.702  53.769  1.00  0.00           O  
ATOM   2167  CB  PRO   142      60.888  76.704  55.344  1.00  0.00           C  
ATOM   2168  CG  PRO   142      60.296  77.420  56.604  1.00  0.00           C  
ATOM   2169  CD  PRO   142      61.514  78.122  57.257  1.00  0.00           C  
ATOM   2170  HA  PRO   142      62.402  75.323  55.976  1.00  0.00           H  
ATOM   2171  HB2 PRO   142      60.849  77.289  54.425  1.00  0.00           H  
ATOM   2172  HB3 PRO   142      60.294  75.824  55.098  1.00  0.00           H  
ATOM   2173  HG2 PRO   142      59.641  78.264  56.385  1.00  0.00           H  
ATOM   2174  HG3 PRO   142      60.010  76.631  57.299  1.00  0.00           H  
ATOM   2175  HD2 PRO   142      61.599  79.068  56.723  1.00  0.00           H  
ATOM   2176  HD3 PRO   142      61.346  78.340  58.311  1.00  0.00           H  
ATOM   2177  N   GLU   143      63.622  77.930  54.266  1.00  0.00           N  
ATOM   2178  CA  GLU   143      64.642  78.351  53.235  1.00  0.00           C  
ATOM   2179  C   GLU   143      66.124  78.330  53.705  1.00  0.00           C  
ATOM   2180  O   GLU   143      67.037  78.848  53.054  1.00  0.00           O  
ATOM   2181  CB  GLU   143      64.292  79.724  52.664  1.00  0.00           C  
ATOM   2182  CG  GLU   143      62.993  79.654  51.875  1.00  0.00           C  
ATOM   2183  CD  GLU   143      63.206  79.022  50.479  1.00  0.00           C  
ATOM   2184  OE1 GLU   143      63.608  79.734  49.554  1.00  0.00           O  
ATOM   2185  OE2 GLU   143      62.830  77.851  50.287  1.00  0.00           O1-
ATOM   2186  H   GLU   143      63.256  78.626  54.899  1.00  0.00           H  
ATOM   2187  HA  GLU   143      64.535  77.583  52.469  1.00  0.00           H  
ATOM   2188  HB2 GLU   143      64.099  80.269  53.588  1.00  0.00           H  
ATOM   2189  HB3 GLU   143      65.091  80.084  52.017  1.00  0.00           H  
ATOM   2190  HG2 GLU   143      62.243  79.145  52.481  1.00  0.00           H  
ATOM   2191  HG3 GLU   143      62.509  80.630  51.842  1.00  0.00           H  
ATOM   2192  N   GLY   144      66.348  77.791  54.912  1.00  0.00           N  
ATOM   2193  CA  GLY   144      67.541  77.242  55.529  1.00  0.00           C  
ATOM   2194  C   GLY   144      68.158  76.000  55.011  1.00  0.00           C  
ATOM   2195  O   GLY   144      67.554  75.310  54.218  1.00  0.00           O  
ATOM   2196  H   GLY   144      65.493  77.463  55.338  1.00  0.00           H  
ATOM   2197  HA2 GLY   144      68.244  78.058  55.695  1.00  0.00           H  
ATOM   2198  HA3 GLY   144      67.206  76.989  56.535  1.00  0.00           H  
ATOM   2199  N   GLN   145      69.425  75.730  55.397  1.00  0.00           N  
ATOM   2200  CA  GLN   145      70.354  74.836  54.764  1.00  0.00           C  
ATOM   2201  C   GLN   145      71.407  74.359  55.737  1.00  0.00           C  
ATOM   2202  O   GLN   145      71.597  74.788  56.907  1.00  0.00           O  
ATOM   2203  CB  GLN   145      70.865  75.539  53.533  1.00  0.00           C  
ATOM   2204  CG  GLN   145      72.332  75.507  53.091  1.00  0.00           C  
ATOM   2205  CD  GLN   145      73.187  76.327  54.007  1.00  0.00           C  
ATOM   2206  NE2 GLN   145      74.465  76.042  53.949  1.00  0.00           N  
ATOM   2207  OE1 GLN   145      72.836  77.233  54.757  1.00  0.00           O  
ATOM   2208  H   GLN   145      69.836  76.218  56.180  1.00  0.00           H  
ATOM   2209  HA  GLN   145      69.889  73.945  54.343  1.00  0.00           H  
ATOM   2210  HB2 GLN   145      70.204  75.212  52.731  1.00  0.00           H  
ATOM   2211  HB3 GLN   145      70.552  76.583  53.561  1.00  0.00           H  
ATOM   2212  HG2 GLN   145      72.727  74.491  53.078  1.00  0.00           H  
ATOM   2213  HG3 GLN   145      72.449  76.050  52.154  1.00  0.00           H  
ATOM   2214 HE21 GLN   145      75.124  76.239  54.689  1.00  0.00           H  
ATOM   2215 HE22 GLN   145      74.798  75.352  53.292  1.00  0.00           H  
ATOM   2216  N   GLY   146      72.056  73.281  55.286  1.00  0.00           N  
ATOM   2217  CA  GLY   146      73.310  72.711  55.716  1.00  0.00           C  
ATOM   2218  C   GLY   146      73.166  71.499  56.546  1.00  0.00           C  
ATOM   2219  O   GLY   146      72.112  71.278  57.249  1.00  0.00           O  
ATOM   2220  H   GLY   146      71.767  73.026  54.353  1.00  0.00           H  
ATOM   2221  HA2 GLY   146      73.951  72.594  54.842  1.00  0.00           H  
ATOM   2222  HA3 GLY   146      73.859  73.372  56.386  1.00  0.00           H  
ATOM   2223  N   ALA   147      74.201  70.665  56.424  1.00  0.00           N  
ATOM   2224  CA  ALA   147      74.304  69.215  56.998  1.00  0.00           C  
ATOM   2225  C   ALA   147      73.947  69.108  58.521  1.00  0.00           C  
ATOM   2226  O   ALA   147      74.176  70.106  59.222  1.00  0.00           O  
ATOM   2227  CB  ALA   147      75.632  68.493  56.659  1.00  0.00           C  
ATOM   2228  H   ALA   147      75.053  71.088  56.084  1.00  0.00           H  
ATOM   2229  HA  ALA   147      73.462  68.722  56.511  1.00  0.00           H  
ATOM   2230  HB1 ALA   147      75.769  68.757  55.610  1.00  0.00           H  
ATOM   2231  HB2 ALA   147      76.556  68.864  57.105  1.00  0.00           H  
ATOM   2232  HB3 ALA   147      75.606  67.432  56.908  1.00  0.00           H  
ATOM   2233  N   ILE   148      73.337  68.045  58.917  1.00  0.00           N  
ATOM   2234  CA  ILE   148      72.851  67.662  60.300  1.00  0.00           C  
ATOM   2235  C   ILE   148      73.809  66.563  60.887  1.00  0.00           C  
ATOM   2236  O   ILE   148      74.392  65.719  60.219  1.00  0.00           O  
ATOM   2237  CB  ILE   148      71.350  67.259  60.392  1.00  0.00           C  
ATOM   2238  CG1 ILE   148      70.346  68.252  59.697  1.00  0.00           C  
ATOM   2239  CG2 ILE   148      70.942  67.051  61.896  1.00  0.00           C  
ATOM   2240  CD1 ILE   148      70.499  69.706  60.222  1.00  0.00           C  
ATOM   2241  H   ILE   148      73.008  67.426  58.191  1.00  0.00           H  
ATOM   2242  HA  ILE   148      73.061  68.509  60.954  1.00  0.00           H  
ATOM   2243  HB  ILE   148      71.244  66.278  59.931  1.00  0.00           H  
ATOM   2244 HG12 ILE   148      70.403  68.082  58.622  1.00  0.00           H  
ATOM   2245 HG13 ILE   148      69.358  67.895  59.989  1.00  0.00           H  
ATOM   2246 HG21 ILE   148      69.877  66.901  62.076  1.00  0.00           H  
ATOM   2247 HG22 ILE   148      71.336  66.165  62.394  1.00  0.00           H  
ATOM   2248 HG23 ILE   148      71.195  67.933  62.484  1.00  0.00           H  
ATOM   2249 HD11 ILE   148      71.505  69.859  59.830  1.00  0.00           H  
ATOM   2250 HD12 ILE   148      69.738  70.308  59.726  1.00  0.00           H  
ATOM   2251 HD13 ILE   148      70.350  69.689  61.301  1.00  0.00           H  
ATOM   2252  N   LEU   149      74.005  66.575  62.189  1.00  0.00           N  
ATOM   2253  CA  LEU   149      74.952  65.714  62.949  1.00  0.00           C  
ATOM   2254  C   LEU   149      74.356  65.058  64.253  1.00  0.00           C  
ATOM   2255  O   LEU   149      74.251  65.755  65.213  1.00  0.00           O  
ATOM   2256  CB  LEU   149      76.229  66.458  63.195  1.00  0.00           C  
ATOM   2257  CG  LEU   149      77.278  65.698  64.036  1.00  0.00           C  
ATOM   2258  CD1 LEU   149      77.669  64.373  63.300  1.00  0.00           C  
ATOM   2259  CD2 LEU   149      78.623  66.419  63.946  1.00  0.00           C  
ATOM   2260  H   LEU   149      73.534  67.340  62.651  1.00  0.00           H  
ATOM   2261  HA  LEU   149      75.220  64.845  62.347  1.00  0.00           H  
ATOM   2262  HB2 LEU   149      76.683  66.661  62.225  1.00  0.00           H  
ATOM   2263  HB3 LEU   149      75.996  67.435  63.619  1.00  0.00           H  
ATOM   2264  HG  LEU   149      76.959  65.551  65.068  1.00  0.00           H  
ATOM   2265 HD11 LEU   149      78.444  63.890  63.896  1.00  0.00           H  
ATOM   2266 HD12 LEU   149      76.730  63.824  63.233  1.00  0.00           H  
ATOM   2267 HD13 LEU   149      77.965  64.640  62.285  1.00  0.00           H  
ATOM   2268 HD21 LEU   149      79.014  66.577  62.941  1.00  0.00           H  
ATOM   2269 HD22 LEU   149      78.575  67.364  64.486  1.00  0.00           H  
ATOM   2270 HD23 LEU   149      79.313  65.808  64.528  1.00  0.00           H  
ATOM   2271  N   LEU   150      73.846  63.814  64.312  1.00  0.00           N  
ATOM   2272  CA  LEU   150      73.501  63.099  65.504  1.00  0.00           C  
ATOM   2273  C   LEU   150      74.696  62.972  66.477  1.00  0.00           C  
ATOM   2274  O   LEU   150      75.722  62.438  66.067  1.00  0.00           O  
ATOM   2275  CB  LEU   150      72.860  61.737  65.197  1.00  0.00           C  
ATOM   2276  CG  LEU   150      71.476  61.887  64.549  1.00  0.00           C  
ATOM   2277  CD1 LEU   150      71.173  60.613  63.753  1.00  0.00           C  
ATOM   2278  CD2 LEU   150      70.341  62.157  65.532  1.00  0.00           C  
ATOM   2279  H   LEU   150      73.858  63.344  63.418  1.00  0.00           H  
ATOM   2280  HA  LEU   150      72.835  63.765  66.052  1.00  0.00           H  
ATOM   2281  HB2 LEU   150      73.539  61.028  64.722  1.00  0.00           H  
ATOM   2282  HB3 LEU   150      72.725  61.208  66.140  1.00  0.00           H  
ATOM   2283  HG  LEU   150      71.537  62.740  63.872  1.00  0.00           H  
ATOM   2284 HD11 LEU   150      70.574  60.842  62.872  1.00  0.00           H  
ATOM   2285 HD12 LEU   150      72.094  60.089  63.496  1.00  0.00           H  
ATOM   2286 HD13 LEU   150      70.587  59.966  64.406  1.00  0.00           H  
ATOM   2287 HD21 LEU   150      69.394  62.127  64.994  1.00  0.00           H  
ATOM   2288 HD22 LEU   150      70.328  61.410  66.326  1.00  0.00           H  
ATOM   2289 HD23 LEU   150      70.453  63.120  66.031  1.00  0.00           H  
ATOM   2290  N   VAL   151      74.528  63.424  67.786  1.00  0.00           N  
ATOM   2291  CA  VAL   151      75.366  62.877  68.945  1.00  0.00           C  
ATOM   2292  C   VAL   151      75.128  61.311  69.117  1.00  0.00           C  
ATOM   2293  O   VAL   151      74.047  60.948  69.424  1.00  0.00           O  
ATOM   2294  CB  VAL   151      75.179  63.542  70.363  1.00  0.00           C  
ATOM   2295  CG1 VAL   151      76.289  63.277  71.389  1.00  0.00           C  
ATOM   2296  CG2 VAL   151      75.287  65.086  70.165  1.00  0.00           C  
ATOM   2297  H   VAL   151      73.613  63.788  68.012  1.00  0.00           H  
ATOM   2298  HA  VAL   151      76.387  63.092  68.630  1.00  0.00           H  
ATOM   2299  HB  VAL   151      74.191  63.358  70.785  1.00  0.00           H  
ATOM   2300 HG11 VAL   151      75.958  63.846  72.257  1.00  0.00           H  
ATOM   2301 HG12 VAL   151      76.397  62.226  71.659  1.00  0.00           H  
ATOM   2302 HG13 VAL   151      77.234  63.588  70.943  1.00  0.00           H  
ATOM   2303 HG21 VAL   151      75.043  65.631  71.077  1.00  0.00           H  
ATOM   2304 HG22 VAL   151      76.314  65.395  69.970  1.00  0.00           H  
ATOM   2305 HG23 VAL   151      74.620  65.442  69.380  1.00  0.00           H  
ATOM   2306  N   ASN   152      76.122  60.474  68.970  1.00  0.00           N  
ATOM   2307  CA  ASN   152      76.008  58.974  68.984  1.00  0.00           C  
ATOM   2308  C   ASN   152      75.903  58.497  70.400  1.00  0.00           C  
ATOM   2309  O   ASN   152      76.872  57.878  70.848  1.00  0.00           O  
ATOM   2310  CB  ASN   152      77.331  58.468  68.291  1.00  0.00           C  
ATOM   2311  CG  ASN   152      77.165  57.024  67.890  1.00  0.00           C  
ATOM   2312  ND2 ASN   152      78.267  56.374  67.645  1.00  0.00           N  
ATOM   2313  OD1 ASN   152      76.145  56.376  68.051  1.00  0.00           O  
ATOM   2314  H   ASN   152      77.023  60.869  68.742  1.00  0.00           H  
ATOM   2315  HA  ASN   152      75.091  58.703  68.461  1.00  0.00           H  
ATOM   2316  HB2 ASN   152      77.443  59.108  67.415  1.00  0.00           H  
ATOM   2317  HB3 ASN   152      78.248  58.644  68.852  1.00  0.00           H  
ATOM   2318 HD21 ASN   152      78.219  55.400  67.380  1.00  0.00           H  
ATOM   2319 HD22 ASN   152      79.171  56.684  67.971  1.00  0.00           H  
ATOM   2320  N   CYS   153      74.874  58.860  71.189  1.00  0.00           N  
ATOM   2321  CA  CYS   153      74.751  58.510  72.592  1.00  0.00           C  
ATOM   2322  C   CYS   153      73.706  57.371  72.793  1.00  0.00           C  
ATOM   2323  O   CYS   153      73.276  57.293  73.967  1.00  0.00           O  
ATOM   2324  CB  CYS   153      74.565  59.841  73.369  1.00  0.00           C  
ATOM   2325  SG  CYS   153      72.985  60.665  72.894  1.00  0.00           S  
ATOM   2326  H   CYS   153      74.003  59.274  70.889  1.00  0.00           H  
ATOM   2327  HA  CYS   153      75.675  58.020  72.897  1.00  0.00           H  
ATOM   2328  HB2 CYS   153      74.605  59.613  74.434  1.00  0.00           H  
ATOM   2329  HB3 CYS   153      75.402  60.512  73.178  1.00  0.00           H  
ATOM   2330  HG  CYS   153      73.506  61.863  72.618  1.00  0.00           H  
ATOM   2331  N   ASP   154      73.287  56.554  71.894  1.00  0.00           N  
ATOM   2332  CA  ASP   154      72.842  55.160  72.096  1.00  0.00           C  
ATOM   2333  C   ASP   154      74.045  54.170  72.272  1.00  0.00           C  
ATOM   2334  O   ASP   154      75.180  54.654  72.489  1.00  0.00           O  
ATOM   2335  CB  ASP   154      71.988  54.839  70.805  1.00  0.00           C  
ATOM   2336  CG  ASP   154      72.756  54.679  69.529  1.00  0.00           C  
ATOM   2337  OD1 ASP   154      73.885  55.246  69.336  1.00  0.00           O  
ATOM   2338  OD2 ASP   154      72.220  54.066  68.574  1.00  0.00           O1-
ATOM   2339  H   ASP   154      73.737  56.619  70.992  1.00  0.00           H  
ATOM   2340  HA  ASP   154      72.181  55.117  72.963  1.00  0.00           H  
ATOM   2341  HB2 ASP   154      71.445  53.900  70.923  1.00  0.00           H  
ATOM   2342  HB3 ASP   154      71.202  55.585  70.682  1.00  0.00           H  
ATOM   2343  N   ARG   155      73.893  52.862  72.201  1.00  0.00           N  
ATOM   2344  CA  ARG   155      74.946  51.840  72.471  1.00  0.00           C  
ATOM   2345  C   ARG   155      74.913  50.591  71.546  1.00  0.00           C  
ATOM   2346  O   ARG   155      74.085  49.706  71.845  1.00  0.00           O  
ATOM   2347  CB  ARG   155      75.158  51.512  73.944  1.00  0.00           C  
ATOM   2348  CG  ARG   155      76.282  50.426  74.137  1.00  0.00           C  
ATOM   2349  CD  ARG   155      76.428  49.979  75.615  1.00  0.00           C  
ATOM   2350  NE  ARG   155      75.369  49.028  75.956  1.00  0.00           N  
ATOM   2351  CZ  ARG   155      74.712  48.888  77.061  1.00  0.00           C  
ATOM   2352  NH1 ARG   155      74.764  49.740  78.019  1.00  0.00           N1+
ATOM   2353  NH2 ARG   155      73.829  47.964  77.265  1.00  0.00           N  
ATOM   2354  H   ARG   155      72.977  52.436  72.204  1.00  0.00           H  
ATOM   2355  HA  ARG   155      75.908  52.270  72.194  1.00  0.00           H  
ATOM   2356  HB2 ARG   155      75.552  52.386  74.464  1.00  0.00           H  
ATOM   2357  HB3 ARG   155      74.227  51.138  74.371  1.00  0.00           H  
ATOM   2358  HG2 ARG   155      76.111  49.542  73.522  1.00  0.00           H  
ATOM   2359  HG3 ARG   155      77.240  50.915  73.963  1.00  0.00           H  
ATOM   2360  HD2 ARG   155      77.419  49.527  75.649  1.00  0.00           H  
ATOM   2361  HD3 ARG   155      76.428  50.858  76.260  1.00  0.00           H  
ATOM   2362  HE  ARG   155      75.109  48.382  75.224  1.00  0.00           H  
ATOM   2363 HH11 ARG   155      75.519  50.410  77.981  1.00  0.00           H  
ATOM   2364 HH12 ARG   155      74.155  49.631  78.817  1.00  0.00           H  
ATOM   2365 HH21 ARG   155      73.271  48.004  78.105  1.00  0.00           H  
ATOM   2366 HH22 ARG   155      73.658  47.294  76.528  1.00  0.00           H  
ATOM   2367  N   GLU   156      75.721  50.499  70.543  1.00  0.00           N  
ATOM   2368  CA  GLU   156      76.063  49.378  69.653  1.00  0.00           C  
ATOM   2369  C   GLU   156      77.475  48.877  69.850  1.00  0.00           C  
ATOM   2370  O   GLU   156      77.858  47.841  69.362  1.00  0.00           O  
ATOM   2371  CB  GLU   156      75.580  49.551  68.125  1.00  0.00           C  
ATOM   2372  CG  GLU   156      74.085  49.764  67.889  1.00  0.00           C  
ATOM   2373  CD  GLU   156      73.569  51.266  67.728  1.00  0.00           C  
ATOM   2374  OE1 GLU   156      72.424  51.442  67.379  1.00  0.00           O  
ATOM   2375  OE2 GLU   156      74.412  52.161  67.826  1.00  0.00           O1-
ATOM   2376  H   GLU   156      76.261  51.345  70.432  1.00  0.00           H  
ATOM   2377  HA  GLU   156      75.490  48.515  69.991  1.00  0.00           H  
ATOM   2378  HB2 GLU   156      76.208  50.349  67.729  1.00  0.00           H  
ATOM   2379  HB3 GLU   156      75.942  48.655  67.621  1.00  0.00           H  
ATOM   2380  HG2 GLU   156      73.784  49.277  66.962  1.00  0.00           H  
ATOM   2381  HG3 GLU   156      73.530  49.241  68.668  1.00  0.00           H  
ATOM   2382  N   THR   157      78.308  49.579  70.646  1.00  0.00           N  
ATOM   2383  CA  THR   157      79.674  49.200  70.963  1.00  0.00           C  
ATOM   2384  C   THR   157      79.653  48.082  71.993  1.00  0.00           C  
ATOM   2385  O   THR   157      79.151  48.212  73.139  1.00  0.00           O  
ATOM   2386  CB  THR   157      80.590  50.370  71.427  1.00  0.00           C  
ATOM   2387  CG2 THR   157      82.075  50.092  71.619  1.00  0.00           C  
ATOM   2388  OG1 THR   157      80.617  51.352  70.410  1.00  0.00           O  
ATOM   2389  H   THR   157      77.991  50.455  71.037  1.00  0.00           H  
ATOM   2390  HA  THR   157      80.098  48.911  70.002  1.00  0.00           H  
ATOM   2391  HB  THR   157      80.185  50.857  72.315  1.00  0.00           H  
ATOM   2392  HG1 THR   157      79.716  51.682  70.393  1.00  0.00           H  
ATOM   2393 HG21 THR   157      82.546  49.672  70.730  1.00  0.00           H  
ATOM   2394 HG22 THR   157      82.528  51.006  72.003  1.00  0.00           H  
ATOM   2395 HG23 THR   157      82.136  49.343  72.408  1.00  0.00           H  
ATOM   2396  N   PRO   158      80.234  46.890  71.683  1.00  0.00           N  
ATOM   2397  CA  PRO   158      79.875  45.634  72.308  1.00  0.00           C  
ATOM   2398  C   PRO   158      80.639  45.292  73.601  1.00  0.00           C  
ATOM   2399  O   PRO   158      80.258  44.398  74.386  1.00  0.00           O  
ATOM   2400  CB  PRO   158      80.169  44.560  71.189  1.00  0.00           C  
ATOM   2401  CG  PRO   158      81.293  45.206  70.341  1.00  0.00           C  
ATOM   2402  CD  PRO   158      80.938  46.629  70.447  1.00  0.00           C  
ATOM   2403  HA  PRO   158      78.820  45.573  72.575  1.00  0.00           H  
ATOM   2404  HB2 PRO   158      80.389  43.571  71.591  1.00  0.00           H  
ATOM   2405  HB3 PRO   158      79.294  44.426  70.553  1.00  0.00           H  
ATOM   2406  HG2 PRO   158      82.209  44.978  70.885  1.00  0.00           H  
ATOM   2407  HG3 PRO   158      81.216  44.951  69.283  1.00  0.00           H  
ATOM   2408  HD2 PRO   158      81.756  47.307  70.204  1.00  0.00           H  
ATOM   2409  HD3 PRO   158      80.154  46.647  69.689  1.00  0.00           H  
ATOM   2410  N   TRP   159      81.833  45.851  73.770  1.00  0.00           N  
ATOM   2411  CA  TRP   159      82.768  45.555  74.934  1.00  0.00           C  
ATOM   2412  C   TRP   159      82.354  45.910  76.321  1.00  0.00           C  
ATOM   2413  O   TRP   159      82.625  45.093  77.158  1.00  0.00           O  
ATOM   2414  CB  TRP   159      84.108  46.271  74.594  1.00  0.00           C  
ATOM   2415  CG  TRP   159      84.619  46.055  73.206  1.00  0.00           C  
ATOM   2416  CD1 TRP   159      85.102  47.053  72.455  1.00  0.00           C  
ATOM   2417  CD2 TRP   159      84.531  44.851  72.351  1.00  0.00           C  
ATOM   2418  CE2 TRP   159      85.152  45.193  71.114  1.00  0.00           C  
ATOM   2419  CE3 TRP   159      84.269  43.470  72.508  1.00  0.00           C  
ATOM   2420  NE1 TRP   159      85.485  46.490  71.215  1.00  0.00           N  
ATOM   2421  CZ2 TRP   159      85.141  44.259  70.032  1.00  0.00           C  
ATOM   2422  CZ3 TRP   159      84.503  42.524  71.557  1.00  0.00           C  
ATOM   2423  CH2 TRP   159      84.796  42.933  70.267  1.00  0.00           C  
ATOM   2424  H   TRP   159      82.166  46.503  73.074  1.00  0.00           H  
ATOM   2425  HA  TRP   159      82.984  44.491  75.029  1.00  0.00           H  
ATOM   2426  HB2 TRP   159      83.969  47.335  74.787  1.00  0.00           H  
ATOM   2427  HB3 TRP   159      84.882  45.889  75.260  1.00  0.00           H  
ATOM   2428  HD1 TRP   159      85.140  48.113  72.661  1.00  0.00           H  
ATOM   2429  HE1 TRP   159      86.019  46.912  70.468  1.00  0.00           H  
ATOM   2430  HE3 TRP   159      83.975  43.088  73.475  1.00  0.00           H  
ATOM   2431  HZ2 TRP   159      85.555  44.557  69.080  1.00  0.00           H  
ATOM   2432  HZ3 TRP   159      84.333  41.458  71.604  1.00  0.00           H  
ATOM   2433  HH2 TRP   159      84.884  42.283  69.409  1.00  0.00           H  
ATOM   2434  N   LEU   160      81.747  47.098  76.530  1.00  0.00           N  
ATOM   2435  CA  LEU   160      81.277  47.437  77.894  1.00  0.00           C  
ATOM   2436  C   LEU   160      79.943  48.289  77.806  1.00  0.00           C  
ATOM   2437  O   LEU   160      79.543  48.788  76.797  1.00  0.00           O  
ATOM   2438  CB  LEU   160      82.370  48.350  78.532  1.00  0.00           C  
ATOM   2439  CG  LEU   160      83.666  47.685  78.990  1.00  0.00           C  
ATOM   2440  CD1 LEU   160      84.884  48.521  79.429  1.00  0.00           C  
ATOM   2441  CD2 LEU   160      83.456  46.749  80.185  1.00  0.00           C  
ATOM   2442  H   LEU   160      81.605  47.740  75.764  1.00  0.00           H  
ATOM   2443  HA  LEU   160      81.083  46.568  78.523  1.00  0.00           H  
ATOM   2444  HB2 LEU   160      82.637  49.047  77.738  1.00  0.00           H  
ATOM   2445  HB3 LEU   160      82.004  48.974  79.348  1.00  0.00           H  
ATOM   2446  HG  LEU   160      84.032  47.102  78.144  1.00  0.00           H  
ATOM   2447 HD11 LEU   160      85.664  47.831  79.751  1.00  0.00           H  
ATOM   2448 HD12 LEU   160      85.289  48.996  78.535  1.00  0.00           H  
ATOM   2449 HD13 LEU   160      84.701  49.363  80.096  1.00  0.00           H  
ATOM   2450 HD21 LEU   160      84.389  46.227  80.398  1.00  0.00           H  
ATOM   2451 HD22 LEU   160      83.107  47.369  81.011  1.00  0.00           H  
ATOM   2452 HD23 LEU   160      82.691  46.009  79.953  1.00  0.00           H  
ATOM   2453  N   PRO   161      79.315  48.469  79.023  1.00  0.00           N  
ATOM   2454  CA  PRO   161      78.092  49.285  79.173  1.00  0.00           C  
ATOM   2455  C   PRO   161      77.971  50.783  78.730  1.00  0.00           C  
ATOM   2456  O   PRO   161      76.881  51.350  78.883  1.00  0.00           O  
ATOM   2457  CB  PRO   161      77.576  49.123  80.621  1.00  0.00           C  
ATOM   2458  CG  PRO   161      78.171  47.670  80.943  1.00  0.00           C  
ATOM   2459  CD  PRO   161      79.448  47.734  80.300  1.00  0.00           C  
ATOM   2460  HA  PRO   161      77.382  48.756  78.538  1.00  0.00           H  
ATOM   2461  HB2 PRO   161      78.006  49.923  81.224  1.00  0.00           H  
ATOM   2462  HB3 PRO   161      76.493  49.122  80.746  1.00  0.00           H  
ATOM   2463  HG2 PRO   161      78.365  47.559  82.010  1.00  0.00           H  
ATOM   2464  HG3 PRO   161      77.452  46.911  80.635  1.00  0.00           H  
ATOM   2465  HD2 PRO   161      80.306  48.121  80.850  1.00  0.00           H  
ATOM   2466  HD3 PRO   161      79.736  46.684  80.248  1.00  0.00           H  
ATOM   2467  N   LYS   162      79.038  51.373  78.308  1.00  0.00           N  
ATOM   2468  CA  LYS   162      79.131  52.807  77.913  1.00  0.00           C  
ATOM   2469  C   LYS   162      78.696  53.197  76.532  1.00  0.00           C  
ATOM   2470  O   LYS   162      78.632  52.355  75.640  1.00  0.00           O  
ATOM   2471  CB  LYS   162      80.591  53.382  78.262  1.00  0.00           C  
ATOM   2472  CG  LYS   162      81.753  52.534  77.629  1.00  0.00           C  
ATOM   2473  CD  LYS   162      83.053  53.231  78.016  1.00  0.00           C  
ATOM   2474  CE  LYS   162      84.359  52.695  77.278  1.00  0.00           C  
ATOM   2475  NZ  LYS   162      84.286  52.952  75.820  1.00  0.00           N1+
ATOM   2476  H   LYS   162      79.862  50.804  78.179  1.00  0.00           H  
ATOM   2477  HA  LYS   162      78.450  53.381  78.542  1.00  0.00           H  
ATOM   2478  HB2 LYS   162      80.744  54.436  78.030  1.00  0.00           H  
ATOM   2479  HB3 LYS   162      80.812  53.251  79.321  1.00  0.00           H  
ATOM   2480  HG2 LYS   162      81.761  51.515  78.015  1.00  0.00           H  
ATOM   2481  HG3 LYS   162      81.546  52.385  76.569  1.00  0.00           H  
ATOM   2482  HD2 LYS   162      83.007  54.297  77.792  1.00  0.00           H  
ATOM   2483  HD3 LYS   162      83.240  53.123  79.084  1.00  0.00           H  
ATOM   2484  HE2 LYS   162      85.201  53.261  77.677  1.00  0.00           H  
ATOM   2485  HE3 LYS   162      84.397  51.632  77.517  1.00  0.00           H  
ATOM   2486  HZ1 LYS   162      84.551  53.915  75.667  1.00  0.00           H  
ATOM   2487  HZ2 LYS   162      85.002  52.432  75.334  1.00  0.00           H  
ATOM   2488  HZ3 LYS   162      83.428  52.781  75.317  1.00  0.00           H  
ATOM   2489  N   GLU   163      78.388  54.498  76.395  1.00  0.00           N  
ATOM   2490  CA  GLU   163      77.801  54.972  75.199  1.00  0.00           C  
ATOM   2491  C   GLU   163      78.772  54.779  74.078  1.00  0.00           C  
ATOM   2492  O   GLU   163      80.027  54.914  74.237  1.00  0.00           O  
ATOM   2493  CB  GLU   163      77.542  56.514  75.248  1.00  0.00           C  
ATOM   2494  CG  GLU   163      76.600  56.921  76.412  1.00  0.00           C  
ATOM   2495  CD  GLU   163      77.364  56.990  77.681  1.00  0.00           C  
ATOM   2496  OE1 GLU   163      77.898  58.122  78.047  1.00  0.00           O  
ATOM   2497  OE2 GLU   163      77.468  56.030  78.418  1.00  0.00           O1-
ATOM   2498  H   GLU   163      78.207  55.076  77.203  1.00  0.00           H  
ATOM   2499  HA  GLU   163      76.864  54.450  75.004  1.00  0.00           H  
ATOM   2500  HB2 GLU   163      78.517  56.999  75.292  1.00  0.00           H  
ATOM   2501  HB3 GLU   163      77.070  56.847  74.324  1.00  0.00           H  
ATOM   2502  HG2 GLU   163      76.268  57.917  76.121  1.00  0.00           H  
ATOM   2503  HG3 GLU   163      75.693  56.331  76.546  1.00  0.00           H  
ATOM   2504  N   ASP   164      78.270  54.740  72.825  1.00  0.00           N  
ATOM   2505  CA  ASP   164      79.136  54.813  71.647  1.00  0.00           C  
ATOM   2506  C   ASP   164      79.918  56.059  71.483  1.00  0.00           C  
ATOM   2507  O   ASP   164      81.075  56.066  70.996  1.00  0.00           O  
ATOM   2508  CB  ASP   164      78.278  54.625  70.379  1.00  0.00           C  
ATOM   2509  CG  ASP   164      77.505  53.341  70.437  1.00  0.00           C  
ATOM   2510  OD1 ASP   164      76.349  53.372  69.953  1.00  0.00           O  
ATOM   2511  OD2 ASP   164      78.046  52.293  70.798  1.00  0.00           O1-
ATOM   2512  H   ASP   164      77.274  54.849  72.698  1.00  0.00           H  
ATOM   2513  HA  ASP   164      79.866  54.004  71.615  1.00  0.00           H  
ATOM   2514  HB2 ASP   164      77.436  55.310  70.288  1.00  0.00           H  
ATOM   2515  HB3 ASP   164      78.914  54.618  69.493  1.00  0.00           H  
ATOM   2516  N   CYS   165      79.431  57.227  71.965  1.00  0.00           N  
ATOM   2517  CA  CYS   165      80.227  58.445  72.069  1.00  0.00           C  
ATOM   2518  C   CYS   165      81.411  58.456  73.043  1.00  0.00           C  
ATOM   2519  O   CYS   165      82.299  59.223  72.878  1.00  0.00           O  
ATOM   2520  CB  CYS   165      79.237  59.584  72.286  1.00  0.00           C  
ATOM   2521  SG  CYS   165      78.253  59.547  73.791  1.00  0.00           S  
ATOM   2522  H   CYS   165      78.469  57.189  72.270  1.00  0.00           H  
ATOM   2523  HA  CYS   165      80.669  58.640  71.092  1.00  0.00           H  
ATOM   2524  HB2 CYS   165      79.821  60.502  72.344  1.00  0.00           H  
ATOM   2525  HB3 CYS   165      78.647  59.656  71.372  1.00  0.00           H  
ATOM   2526  HG  CYS   165      79.198  59.320  74.707  1.00  0.00           H  
ATOM   2527  N   ARG   166      81.286  57.610  74.065  1.00  0.00           N  
ATOM   2528  CA  ARG   166      82.164  57.430  75.204  1.00  0.00           C  
ATOM   2529  C   ARG   166      83.518  56.788  74.841  1.00  0.00           C  
ATOM   2530  O   ARG   166      84.023  55.974  75.571  1.00  0.00           O  
ATOM   2531  CB  ARG   166      81.484  56.877  76.409  1.00  0.00           C  
ATOM   2532  CG  ARG   166      82.059  57.444  77.723  1.00  0.00           C  
ATOM   2533  CD  ARG   166      81.302  57.094  78.949  1.00  0.00           C  
ATOM   2534  NE  ARG   166      81.599  57.991  80.087  1.00  0.00           N  
ATOM   2535  CZ  ARG   166      81.170  57.751  81.349  1.00  0.00           C  
ATOM   2536  NH1 ARG   166      80.325  56.895  81.751  1.00  0.00           N1+
ATOM   2537  NH2 ARG   166      81.582  58.491  82.284  1.00  0.00           N  
ATOM   2538  H   ARG   166      80.457  57.034  74.077  1.00  0.00           H  
ATOM   2539  HA  ARG   166      82.471  58.422  75.536  1.00  0.00           H  
ATOM   2540  HB2 ARG   166      80.499  57.343  76.450  1.00  0.00           H  
ATOM   2541  HB3 ARG   166      81.453  55.788  76.361  1.00  0.00           H  
ATOM   2542  HG2 ARG   166      83.132  57.259  77.788  1.00  0.00           H  
ATOM   2543  HG3 ARG   166      81.996  58.532  77.739  1.00  0.00           H  
ATOM   2544  HD2 ARG   166      80.240  57.191  78.722  1.00  0.00           H  
ATOM   2545  HD3 ARG   166      81.586  56.071  79.199  1.00  0.00           H  
ATOM   2546  HE  ARG   166      82.221  58.775  79.952  1.00  0.00           H  
ATOM   2547 HH11 ARG   166      79.878  56.306  81.063  1.00  0.00           H  
ATOM   2548 HH12 ARG   166      80.215  56.724  82.740  1.00  0.00           H  
ATOM   2549 HH21 ARG   166      82.118  59.328  82.101  1.00  0.00           H  
ATOM   2550 HH22 ARG   166      81.165  58.323  83.188  1.00  0.00           H  
ATOM   2551  N   ASP   167      84.110  57.110  73.728  1.00  0.00           N  
ATOM   2552  CA  ASP   167      85.469  56.698  73.355  1.00  0.00           C  
ATOM   2553  C   ASP   167      86.041  57.494  72.181  1.00  0.00           C  
ATOM   2554  O   ASP   167      85.419  58.390  71.607  1.00  0.00           O  
ATOM   2555  CB  ASP   167      85.523  55.207  72.974  1.00  0.00           C  
ATOM   2556  CG  ASP   167      84.567  54.882  71.761  1.00  0.00           C  
ATOM   2557  OD1 ASP   167      84.153  55.649  70.917  1.00  0.00           O  
ATOM   2558  OD2 ASP   167      84.056  53.699  71.716  1.00  0.00           O1-
ATOM   2559  H   ASP   167      83.607  57.661  73.047  1.00  0.00           H  
ATOM   2560  HA  ASP   167      86.077  56.894  74.237  1.00  0.00           H  
ATOM   2561  HB2 ASP   167      86.548  54.999  72.668  1.00  0.00           H  
ATOM   2562  HB3 ASP   167      85.230  54.568  73.807  1.00  0.00           H  
ATOM   2563  N   GLU   168      87.298  57.175  71.693  1.00  0.00           N  
ATOM   2564  CA  GLU   168      87.872  57.766  70.528  1.00  0.00           C  
ATOM   2565  C   GLU   168      87.767  56.790  69.328  1.00  0.00           C  
ATOM   2566  O   GLU   168      88.390  57.061  68.335  1.00  0.00           O  
ATOM   2567  CB  GLU   168      89.313  58.157  70.833  1.00  0.00           C  
ATOM   2568  CG  GLU   168      90.358  57.075  71.082  1.00  0.00           C  
ATOM   2569  CD  GLU   168      90.192  56.476  72.480  1.00  0.00           C  
ATOM   2570  OE1 GLU   168      89.347  55.625  72.691  1.00  0.00           O  
ATOM   2571  OE2 GLU   168      90.877  56.959  73.374  1.00  0.00           O1-
ATOM   2572  H   GLU   168      87.835  56.508  72.229  1.00  0.00           H  
ATOM   2573  HA  GLU   168      87.178  58.527  70.170  1.00  0.00           H  
ATOM   2574  HB2 GLU   168      89.762  58.828  70.101  1.00  0.00           H  
ATOM   2575  HB3 GLU   168      89.274  58.710  71.771  1.00  0.00           H  
ATOM   2576  HG2 GLU   168      90.358  56.235  70.389  1.00  0.00           H  
ATOM   2577  HG3 GLU   168      91.320  57.584  71.017  1.00  0.00           H  
ATOM   2578  N   LYS   169      87.139  55.657  69.435  1.00  0.00           N  
ATOM   2579  CA  LYS   169      87.089  54.540  68.429  1.00  0.00           C  
ATOM   2580  C   LYS   169      85.708  54.280  67.910  1.00  0.00           C  
ATOM   2581  O   LYS   169      84.762  54.973  68.160  1.00  0.00           O  
ATOM   2582  CB  LYS   169      87.735  53.335  69.180  1.00  0.00           C  
ATOM   2583  CG  LYS   169      89.230  53.530  69.311  1.00  0.00           C  
ATOM   2584  CD  LYS   169      89.845  52.217  69.858  1.00  0.00           C  
ATOM   2585  CE  LYS   169      91.352  52.306  70.304  1.00  0.00           C  
ATOM   2586  NZ  LYS   169      91.986  51.104  70.908  1.00  0.00           N1+
ATOM   2587  H   LYS   169      86.666  55.540  70.320  1.00  0.00           H  
ATOM   2588  HA  LYS   169      87.746  54.820  67.605  1.00  0.00           H  
ATOM   2589  HB2 LYS   169      87.226  53.231  70.138  1.00  0.00           H  
ATOM   2590  HB3 LYS   169      87.581  52.407  68.628  1.00  0.00           H  
ATOM   2591  HG2 LYS   169      89.736  53.788  68.380  1.00  0.00           H  
ATOM   2592  HG3 LYS   169      89.397  54.308  70.056  1.00  0.00           H  
ATOM   2593  HD2 LYS   169      89.203  51.868  70.666  1.00  0.00           H  
ATOM   2594  HD3 LYS   169      89.895  51.506  69.033  1.00  0.00           H  
ATOM   2595  HE2 LYS   169      91.915  52.612  69.422  1.00  0.00           H  
ATOM   2596  HE3 LYS   169      91.498  53.157  70.970  1.00  0.00           H  
ATOM   2597  HZ1 LYS   169      91.594  50.820  71.795  1.00  0.00           H  
ATOM   2598  HZ2 LYS   169      92.058  50.267  70.347  1.00  0.00           H  
ATOM   2599  HZ3 LYS   169      92.963  51.229  71.134  1.00  0.00           H  
ATOM   2600  N   VAL   170      85.642  53.160  67.205  1.00  0.00           N  
ATOM   2601  CA  VAL   170      84.390  52.460  66.654  1.00  0.00           C  
ATOM   2602  C   VAL   170      84.713  50.930  66.485  1.00  0.00           C  
ATOM   2603  O   VAL   170      85.793  50.539  66.089  1.00  0.00           O  
ATOM   2604  CB  VAL   170      83.869  53.085  65.337  1.00  0.00           C  
ATOM   2605  CG1 VAL   170      84.858  53.009  64.191  1.00  0.00           C  
ATOM   2606  CG2 VAL   170      82.528  52.521  64.839  1.00  0.00           C  
ATOM   2607  H   VAL   170      86.418  52.545  67.008  1.00  0.00           H  
ATOM   2608  HA  VAL   170      83.549  52.570  67.340  1.00  0.00           H  
ATOM   2609  HB  VAL   170      83.792  54.146  65.574  1.00  0.00           H  
ATOM   2610 HG11 VAL   170      84.929  51.993  63.802  1.00  0.00           H  
ATOM   2611 HG12 VAL   170      84.562  53.619  63.338  1.00  0.00           H  
ATOM   2612 HG13 VAL   170      85.868  53.384  64.361  1.00  0.00           H  
ATOM   2613 HG21 VAL   170      82.181  52.742  63.830  1.00  0.00           H  
ATOM   2614 HG22 VAL   170      82.604  51.435  64.783  1.00  0.00           H  
ATOM   2615 HG23 VAL   170      81.761  52.734  65.584  1.00  0.00           H  
ATOM   2616  N   TYR   171      83.759  50.128  66.925  1.00  0.00           N  
ATOM   2617  CA  TYR   171      83.888  48.626  66.721  1.00  0.00           C  
ATOM   2618  C   TYR   171      82.818  47.971  65.913  1.00  0.00           C  
ATOM   2619  O   TYR   171      83.065  46.971  65.271  1.00  0.00           O  
ATOM   2620  CB  TYR   171      84.008  48.023  68.166  1.00  0.00           C  
ATOM   2621  CG  TYR   171      85.346  48.380  68.795  1.00  0.00           C  
ATOM   2622  CD1 TYR   171      86.446  47.547  68.578  1.00  0.00           C  
ATOM   2623  CD2 TYR   171      85.519  49.570  69.494  1.00  0.00           C  
ATOM   2624  CE1 TYR   171      87.708  47.748  69.198  1.00  0.00           C  
ATOM   2625  CE2 TYR   171      86.764  49.850  70.091  1.00  0.00           C  
ATOM   2626  CZ  TYR   171      87.839  48.946  69.990  1.00  0.00           C  
ATOM   2627  OH  TYR   171      89.016  49.151  70.585  1.00  0.00           O  
ATOM   2628  H   TYR   171      82.911  50.578  67.240  1.00  0.00           H  
ATOM   2629  HA  TYR   171      84.824  48.385  66.219  1.00  0.00           H  
ATOM   2630  HB2 TYR   171      83.123  48.365  68.703  1.00  0.00           H  
ATOM   2631  HB3 TYR   171      83.966  46.941  68.043  1.00  0.00           H  
ATOM   2632  HD1 TYR   171      86.292  46.630  68.028  1.00  0.00           H  
ATOM   2633  HD2 TYR   171      84.641  50.148  69.740  1.00  0.00           H  
ATOM   2634  HE1 TYR   171      88.491  47.016  69.072  1.00  0.00           H  
ATOM   2635  HE2 TYR   171      86.938  50.824  70.523  1.00  0.00           H  
ATOM   2636  HH  TYR   171      89.711  48.594  70.225  1.00  0.00           H  
ATOM   2637  N   SER   172      81.574  48.510  65.905  1.00  0.00           N  
ATOM   2638  CA  SER   172      80.446  47.957  65.156  1.00  0.00           C  
ATOM   2639  C   SER   172      80.272  48.595  63.804  1.00  0.00           C  
ATOM   2640  O   SER   172      80.378  49.829  63.642  1.00  0.00           O  
ATOM   2641  CB  SER   172      79.169  47.972  66.021  1.00  0.00           C  
ATOM   2642  OG  SER   172      78.118  47.418  65.270  1.00  0.00           O  
ATOM   2643  H   SER   172      81.360  49.240  66.568  1.00  0.00           H  
ATOM   2644  HA  SER   172      80.591  46.909  64.893  1.00  0.00           H  
ATOM   2645  HB2 SER   172      79.260  47.407  66.948  1.00  0.00           H  
ATOM   2646  HB3 SER   172      78.987  48.996  66.349  1.00  0.00           H  
ATOM   2647  HG  SER   172      78.037  46.478  65.447  1.00  0.00           H  
ATOM   2648  N   LYS   173      79.840  47.690  62.895  1.00  0.00           N  
ATOM   2649  CA  LYS   173      79.286  48.125  61.586  1.00  0.00           C  
ATOM   2650  C   LYS   173      77.897  48.831  61.611  1.00  0.00           C  
ATOM   2651  O   LYS   173      77.503  49.700  60.794  1.00  0.00           O  
ATOM   2652  CB  LYS   173      79.147  46.896  60.746  1.00  0.00           C  
ATOM   2653  CG  LYS   173      78.634  47.117  59.355  1.00  0.00           C  
ATOM   2654  CD  LYS   173      78.525  45.784  58.582  1.00  0.00           C  
ATOM   2655  CE  LYS   173      77.740  45.966  57.334  1.00  0.00           C  
ATOM   2656  NZ  LYS   173      77.529  44.688  56.488  1.00  0.00           N1+
ATOM   2657  H   LYS   173      79.760  46.699  63.071  1.00  0.00           H  
ATOM   2658  HA  LYS   173      79.938  48.858  61.110  1.00  0.00           H  
ATOM   2659  HB2 LYS   173      80.100  46.368  60.693  1.00  0.00           H  
ATOM   2660  HB3 LYS   173      78.462  46.214  61.250  1.00  0.00           H  
ATOM   2661  HG2 LYS   173      77.657  47.596  59.298  1.00  0.00           H  
ATOM   2662  HG3 LYS   173      79.341  47.880  59.026  1.00  0.00           H  
ATOM   2663  HD2 LYS   173      79.476  45.361  58.258  1.00  0.00           H  
ATOM   2664  HD3 LYS   173      77.947  45.103  59.208  1.00  0.00           H  
ATOM   2665  HE2 LYS   173      76.761  46.408  57.518  1.00  0.00           H  
ATOM   2666  HE3 LYS   173      78.376  46.596  56.712  1.00  0.00           H  
ATOM   2667  HZ1 LYS   173      78.442  44.355  56.214  1.00  0.00           H  
ATOM   2668  HZ2 LYS   173      77.189  43.972  57.115  1.00  0.00           H  
ATOM   2669  HZ3 LYS   173      76.917  44.820  55.696  1.00  0.00           H  
ATOM   2670  N   GLU   174      77.063  48.426  62.577  1.00  0.00           N  
ATOM   2671  CA  GLU   174      75.759  49.051  62.811  1.00  0.00           C  
ATOM   2672  C   GLU   174      75.858  50.467  63.409  1.00  0.00           C  
ATOM   2673  O   GLU   174      75.111  51.308  62.962  1.00  0.00           O  
ATOM   2674  CB  GLU   174      74.990  48.070  63.747  1.00  0.00           C  
ATOM   2675  CG  GLU   174      74.523  46.866  62.996  1.00  0.00           C  
ATOM   2676  CD  GLU   174      73.386  47.209  62.068  1.00  0.00           C  
ATOM   2677  OE1 GLU   174      72.417  47.887  62.490  1.00  0.00           O  
ATOM   2678  OE2 GLU   174      73.393  46.615  60.926  1.00  0.00           O1-
ATOM   2679  H   GLU   174      77.431  47.683  63.153  1.00  0.00           H  
ATOM   2680  HA  GLU   174      75.148  49.032  61.909  1.00  0.00           H  
ATOM   2681  HB2 GLU   174      75.568  47.737  64.610  1.00  0.00           H  
ATOM   2682  HB3 GLU   174      74.128  48.615  64.133  1.00  0.00           H  
ATOM   2683  HG2 GLU   174      75.349  46.378  62.479  1.00  0.00           H  
ATOM   2684  HG3 GLU   174      74.105  46.185  63.737  1.00  0.00           H  
ATOM   2685  N   ASP   175      76.866  50.730  64.201  1.00  0.00           N  
ATOM   2686  CA  ASP   175      77.087  52.057  64.827  1.00  0.00           C  
ATOM   2687  C   ASP   175      77.381  53.027  63.713  1.00  0.00           C  
ATOM   2688  O   ASP   175      77.028  54.213  63.937  1.00  0.00           O  
ATOM   2689  CB  ASP   175      78.304  51.954  65.832  1.00  0.00           C  
ATOM   2690  CG  ASP   175      78.394  53.244  66.589  1.00  0.00           C  
ATOM   2691  OD1 ASP   175      79.463  53.459  67.055  1.00  0.00           O  
ATOM   2692  OD2 ASP   175      77.331  53.821  66.946  1.00  0.00           O1-
ATOM   2693  H   ASP   175      77.380  49.926  64.532  1.00  0.00           H  
ATOM   2694  HA  ASP   175      76.151  52.386  65.279  1.00  0.00           H  
ATOM   2695  HB2 ASP   175      78.116  51.107  66.492  1.00  0.00           H  
ATOM   2696  HB3 ASP   175      79.223  51.810  65.263  1.00  0.00           H  
ATOM   2697  N   LEU   176      77.896  52.599  62.521  1.00  0.00           N  
ATOM   2698  CA  LEU   176      78.153  53.482  61.393  1.00  0.00           C  
ATOM   2699  C   LEU   176      76.881  54.206  60.914  1.00  0.00           C  
ATOM   2700  O   LEU   176      76.872  55.208  60.161  1.00  0.00           O  
ATOM   2701  CB  LEU   176      78.776  52.840  60.128  1.00  0.00           C  
ATOM   2702  CG  LEU   176      80.132  52.116  60.296  1.00  0.00           C  
ATOM   2703  CD1 LEU   176      80.458  51.525  59.009  1.00  0.00           C  
ATOM   2704  CD2 LEU   176      81.291  53.053  60.704  1.00  0.00           C  
ATOM   2705  H   LEU   176      78.098  51.611  62.477  1.00  0.00           H  
ATOM   2706  HA  LEU   176      78.844  54.272  61.689  1.00  0.00           H  
ATOM   2707  HB2 LEU   176      78.027  52.178  59.693  1.00  0.00           H  
ATOM   2708  HB3 LEU   176      78.927  53.611  59.373  1.00  0.00           H  
ATOM   2709  HG  LEU   176      80.122  51.405  61.122  1.00  0.00           H  
ATOM   2710 HD11 LEU   176      79.737  50.823  58.592  1.00  0.00           H  
ATOM   2711 HD12 LEU   176      80.488  52.313  58.257  1.00  0.00           H  
ATOM   2712 HD13 LEU   176      81.360  50.925  59.128  1.00  0.00           H  
ATOM   2713 HD21 LEU   176      81.146  53.460  61.705  1.00  0.00           H  
ATOM   2714 HD22 LEU   176      82.230  52.505  60.786  1.00  0.00           H  
ATOM   2715 HD23 LEU   176      81.408  53.837  59.956  1.00  0.00           H  
ATOM   2716  N   LYS   177      75.663  53.617  61.201  1.00  0.00           N  
ATOM   2717  CA  LYS   177      74.359  54.250  60.799  1.00  0.00           C  
ATOM   2718  C   LYS   177      74.012  55.589  61.599  1.00  0.00           C  
ATOM   2719  O   LYS   177      73.261  56.420  61.115  1.00  0.00           O  
ATOM   2720  CB  LYS   177      73.219  53.335  61.051  1.00  0.00           C  
ATOM   2721  CG  LYS   177      73.163  52.060  60.211  1.00  0.00           C  
ATOM   2722  CD  LYS   177      72.099  51.089  60.577  1.00  0.00           C  
ATOM   2723  CE  LYS   177      72.119  49.895  59.632  1.00  0.00           C  
ATOM   2724  NZ  LYS   177      71.266  48.799  60.126  1.00  0.00           N1+
ATOM   2725  H   LYS   177      75.582  52.871  61.878  1.00  0.00           H  
ATOM   2726  HA  LYS   177      74.367  54.464  59.730  1.00  0.00           H  
ATOM   2727  HB2 LYS   177      73.176  53.057  62.104  1.00  0.00           H  
ATOM   2728  HB3 LYS   177      72.313  53.920  60.892  1.00  0.00           H  
ATOM   2729  HG2 LYS   177      72.974  52.411  59.197  1.00  0.00           H  
ATOM   2730  HG3 LYS   177      74.097  51.501  60.260  1.00  0.00           H  
ATOM   2731  HD2 LYS   177      72.312  50.861  61.622  1.00  0.00           H  
ATOM   2732  HD3 LYS   177      71.109  51.544  60.616  1.00  0.00           H  
ATOM   2733  HE2 LYS   177      71.659  50.163  58.680  1.00  0.00           H  
ATOM   2734  HE3 LYS   177      73.169  49.659  59.458  1.00  0.00           H  
ATOM   2735  HZ1 LYS   177      71.119  48.097  59.415  1.00  0.00           H  
ATOM   2736  HZ2 LYS   177      71.693  48.257  60.863  1.00  0.00           H  
ATOM   2737  HZ3 LYS   177      70.442  49.167  60.578  1.00  0.00           H  
ATOM   2738  N   ASP   178      74.674  55.875  62.773  1.00  0.00           N  
ATOM   2739  CA  ASP   178      74.397  57.085  63.556  1.00  0.00           C  
ATOM   2740  C   ASP   178      75.372  58.217  63.242  1.00  0.00           C  
ATOM   2741  O   ASP   178      75.306  59.341  63.805  1.00  0.00           O  
ATOM   2742  CB  ASP   178      74.418  56.829  65.098  1.00  0.00           C  
ATOM   2743  CG  ASP   178      73.495  55.529  65.358  1.00  0.00           C  
ATOM   2744  OD1 ASP   178      73.961  54.598  66.052  1.00  0.00           O  
ATOM   2745  OD2 ASP   178      72.379  55.399  64.873  1.00  0.00           O1-
ATOM   2746  H   ASP   178      75.427  55.251  63.027  1.00  0.00           H  
ATOM   2747  HA  ASP   178      73.362  57.394  63.414  1.00  0.00           H  
ATOM   2748  HB2 ASP   178      75.431  56.760  65.493  1.00  0.00           H  
ATOM   2749  HB3 ASP   178      73.897  57.680  65.537  1.00  0.00           H  
ATOM   2750  N   MET   179      76.414  57.918  62.408  1.00  0.00           N  
ATOM   2751  CA  MET   179      77.360  58.849  61.924  1.00  0.00           C  
ATOM   2752  C   MET   179      76.874  59.740  60.781  1.00  0.00           C  
ATOM   2753  O   MET   179      76.102  59.271  59.905  1.00  0.00           O  
ATOM   2754  CB  MET   179      78.611  58.045  61.530  1.00  0.00           C  
ATOM   2755  CG  MET   179      79.203  57.445  62.835  1.00  0.00           C  
ATOM   2756  SD  MET   179      80.847  56.549  62.689  1.00  0.00           S  
ATOM   2757  CE  MET   179      80.851  55.661  64.224  1.00  0.00           C  
ATOM   2758  H   MET   179      76.376  56.965  62.076  1.00  0.00           H  
ATOM   2759  HA  MET   179      77.505  59.491  62.793  1.00  0.00           H  
ATOM   2760  HB2 MET   179      78.349  57.255  60.826  1.00  0.00           H  
ATOM   2761  HB3 MET   179      79.258  58.768  61.034  1.00  0.00           H  
ATOM   2762  HG2 MET   179      79.392  58.268  63.524  1.00  0.00           H  
ATOM   2763  HG3 MET   179      78.456  56.729  63.179  1.00  0.00           H  
ATOM   2764  HE1 MET   179      80.022  55.938  64.875  1.00  0.00           H  
ATOM   2765  HE2 MET   179      80.572  54.639  63.969  1.00  0.00           H  
ATOM   2766  HE3 MET   179      81.757  55.686  64.830  1.00  0.00           H  
ATOM   2767  N   SER   180      77.177  61.071  60.726  1.00  0.00           N  
ATOM   2768  CA  SER   180      76.918  61.826  59.572  1.00  0.00           C  
ATOM   2769  C   SER   180      77.968  61.427  58.539  1.00  0.00           C  
ATOM   2770  O   SER   180      78.938  60.843  58.867  1.00  0.00           O  
ATOM   2771  CB  SER   180      76.975  63.283  60.070  1.00  0.00           C  
ATOM   2772  OG  SER   180      76.393  64.087  59.032  1.00  0.00           O  
ATOM   2773  H   SER   180      77.766  61.516  61.416  1.00  0.00           H  
ATOM   2774  HA  SER   180      75.891  61.673  59.241  1.00  0.00           H  
ATOM   2775  HB2 SER   180      76.320  63.465  60.922  1.00  0.00           H  
ATOM   2776  HB3 SER   180      77.982  63.658  60.255  1.00  0.00           H  
ATOM   2777  HG  SER   180      75.587  64.505  59.345  1.00  0.00           H  
ATOM   2778  N   GLN   181      77.818  61.810  57.237  1.00  0.00           N  
ATOM   2779  CA  GLN   181      78.610  61.387  56.025  1.00  0.00           C  
ATOM   2780  C   GLN   181      79.042  62.644  55.275  1.00  0.00           C  
ATOM   2781  O   GLN   181      78.221  63.568  54.993  1.00  0.00           O  
ATOM   2782  CB  GLN   181      77.679  60.450  55.197  1.00  0.00           C  
ATOM   2783  CG  GLN   181      77.272  59.055  55.904  1.00  0.00           C  
ATOM   2784  CD  GLN   181      76.497  58.104  54.960  1.00  0.00           C  
ATOM   2785  NE2 GLN   181      75.805  57.122  55.523  1.00  0.00           N  
ATOM   2786  OE1 GLN   181      76.661  58.075  53.736  1.00  0.00           O  
ATOM   2787  H   GLN   181      77.009  62.377  57.028  1.00  0.00           H  
ATOM   2788  HA  GLN   181      79.452  60.776  56.349  1.00  0.00           H  
ATOM   2789  HB2 GLN   181      76.748  60.940  54.911  1.00  0.00           H  
ATOM   2790  HB3 GLN   181      78.174  60.237  54.250  1.00  0.00           H  
ATOM   2791  HG2 GLN   181      78.121  58.490  56.289  1.00  0.00           H  
ATOM   2792  HG3 GLN   181      76.616  59.286  56.744  1.00  0.00           H  
ATOM   2793 HE21 GLN   181      75.433  56.352  54.987  1.00  0.00           H  
ATOM   2794 HE22 GLN   181      75.866  56.995  56.523  1.00  0.00           H  
ATOM   2795  N   MET   182      80.294  62.739  54.846  1.00  0.00           N  
ATOM   2796  CA  MET   182      80.886  63.671  53.908  1.00  0.00           C  
ATOM   2797  C   MET   182      81.652  62.887  52.786  1.00  0.00           C  
ATOM   2798  O   MET   182      82.236  61.815  53.080  1.00  0.00           O  
ATOM   2799  CB  MET   182      81.828  64.560  54.708  1.00  0.00           C  
ATOM   2800  CG  MET   182      83.091  63.938  55.354  1.00  0.00           C  
ATOM   2801  SD  MET   182      83.994  65.029  56.444  1.00  0.00           S  
ATOM   2802  CE  MET   182      85.583  64.169  56.611  1.00  0.00           C  
ATOM   2803  H   MET   182      80.921  62.020  55.179  1.00  0.00           H  
ATOM   2804  HA  MET   182      80.096  64.240  53.416  1.00  0.00           H  
ATOM   2805  HB2 MET   182      82.207  65.332  54.038  1.00  0.00           H  
ATOM   2806  HB3 MET   182      81.236  65.157  55.402  1.00  0.00           H  
ATOM   2807  HG2 MET   182      82.821  63.041  55.910  1.00  0.00           H  
ATOM   2808  HG3 MET   182      83.848  63.778  54.586  1.00  0.00           H  
ATOM   2809  HE1 MET   182      86.128  64.593  57.455  1.00  0.00           H  
ATOM   2810  HE2 MET   182      85.375  63.133  56.878  1.00  0.00           H  
ATOM   2811  HE3 MET   182      86.136  64.089  55.675  1.00  0.00           H  
ATOM   2812  N   ILE   183      81.777  63.472  51.585  1.00  0.00           N  
ATOM   2813  CA  ILE   183      82.644  62.891  50.486  1.00  0.00           C  
ATOM   2814  C   ILE   183      83.816  63.798  49.966  1.00  0.00           C  
ATOM   2815  O   ILE   183      83.622  64.860  49.393  1.00  0.00           O  
ATOM   2816  CB  ILE   183      81.747  62.388  49.262  1.00  0.00           C  
ATOM   2817  CG1 ILE   183      80.670  61.382  49.676  1.00  0.00           C  
ATOM   2818  CG2 ILE   183      82.469  61.961  47.965  1.00  0.00           C  
ATOM   2819  CD1 ILE   183      79.529  61.348  48.707  1.00  0.00           C  
ATOM   2820  H   ILE   183      81.288  64.350  51.480  1.00  0.00           H  
ATOM   2821  HA  ILE   183      83.177  61.995  50.803  1.00  0.00           H  
ATOM   2822  HB  ILE   183      81.314  63.378  49.125  1.00  0.00           H  
ATOM   2823 HG12 ILE   183      81.073  60.373  49.762  1.00  0.00           H  
ATOM   2824 HG13 ILE   183      80.301  61.539  50.690  1.00  0.00           H  
ATOM   2825 HG21 ILE   183      81.714  61.850  47.188  1.00  0.00           H  
ATOM   2826 HG22 ILE   183      83.244  62.670  47.675  1.00  0.00           H  
ATOM   2827 HG23 ILE   183      82.913  60.975  48.106  1.00  0.00           H  
ATOM   2828 HD11 ILE   183      79.349  62.316  48.238  1.00  0.00           H  
ATOM   2829 HD12 ILE   183      79.844  60.637  47.943  1.00  0.00           H  
ATOM   2830 HD13 ILE   183      78.539  61.140  49.114  1.00  0.00           H  
ATOM   2831  N   LEU   184      84.964  63.121  50.023  1.00  0.00           N  
ATOM   2832  CA  LEU   184      86.173  63.671  49.393  1.00  0.00           C  
ATOM   2833  C   LEU   184      86.222  63.307  47.934  1.00  0.00           C  
ATOM   2834  O   LEU   184      86.888  62.364  47.643  1.00  0.00           O  
ATOM   2835  CB  LEU   184      87.421  63.314  50.218  1.00  0.00           C  
ATOM   2836  CG  LEU   184      88.781  63.860  49.681  1.00  0.00           C  
ATOM   2837  CD1 LEU   184      88.641  65.299  49.286  1.00  0.00           C  
ATOM   2838  CD2 LEU   184      89.900  63.703  50.767  1.00  0.00           C  
ATOM   2839  H   LEU   184      84.993  62.228  50.495  1.00  0.00           H  
ATOM   2840  HA  LEU   184      86.047  64.747  49.517  1.00  0.00           H  
ATOM   2841  HB2 LEU   184      87.305  63.633  51.253  1.00  0.00           H  
ATOM   2842  HB3 LEU   184      87.610  62.242  50.154  1.00  0.00           H  
ATOM   2843  HG  LEU   184      89.097  63.343  48.775  1.00  0.00           H  
ATOM   2844 HD11 LEU   184      88.061  65.483  48.382  1.00  0.00           H  
ATOM   2845 HD12 LEU   184      88.375  65.932  50.133  1.00  0.00           H  
ATOM   2846 HD13 LEU   184      89.649  65.549  48.955  1.00  0.00           H  
ATOM   2847 HD21 LEU   184      89.777  62.685  51.136  1.00  0.00           H  
ATOM   2848 HD22 LEU   184      90.882  63.852  50.318  1.00  0.00           H  
ATOM   2849 HD23 LEU   184      89.618  64.256  51.663  1.00  0.00           H  
ATOM   2850  N   ARG   185      85.656  64.103  47.002  1.00  0.00           N  
ATOM   2851  CA  ARG   185      85.744  63.827  45.577  1.00  0.00           C  
ATOM   2852  C   ARG   185      86.842  64.634  44.951  1.00  0.00           C  
ATOM   2853  O   ARG   185      87.360  65.637  45.496  1.00  0.00           O  
ATOM   2854  CB  ARG   185      84.421  63.881  44.859  1.00  0.00           C  
ATOM   2855  CG  ARG   185      83.549  65.174  45.107  1.00  0.00           C  
ATOM   2856  CD  ARG   185      82.181  65.013  44.253  1.00  0.00           C  
ATOM   2857  NE  ARG   185      81.407  63.900  44.767  1.00  0.00           N  
ATOM   2858  CZ  ARG   185      80.198  63.952  45.353  1.00  0.00           C  
ATOM   2859  NH1 ARG   185      79.644  65.097  45.744  1.00  0.00           N1+
ATOM   2860  NH2 ARG   185      79.686  62.808  45.643  1.00  0.00           N  
ATOM   2861  H   ARG   185      85.226  64.926  47.399  1.00  0.00           H  
ATOM   2862  HA  ARG   185      86.035  62.790  45.412  1.00  0.00           H  
ATOM   2863  HB2 ARG   185      84.610  63.776  43.791  1.00  0.00           H  
ATOM   2864  HB3 ARG   185      83.786  63.087  45.253  1.00  0.00           H  
ATOM   2865  HG2 ARG   185      83.426  65.293  46.184  1.00  0.00           H  
ATOM   2866  HG3 ARG   185      84.153  66.021  44.783  1.00  0.00           H  
ATOM   2867  HD2 ARG   185      81.727  65.990  44.424  1.00  0.00           H  
ATOM   2868  HD3 ARG   185      82.395  65.007  43.184  1.00  0.00           H  
ATOM   2869  HE  ARG   185      81.855  62.999  44.678  1.00  0.00           H  
ATOM   2870 HH11 ARG   185      80.148  65.971  45.702  1.00  0.00           H  
ATOM   2871 HH12 ARG   185      78.731  65.059  46.174  1.00  0.00           H  
ATOM   2872 HH21 ARG   185      80.186  62.021  45.254  1.00  0.00           H  
ATOM   2873 HH22 ARG   185      78.776  62.752  46.076  1.00  0.00           H  
ATOM   2874  N   THR   186      87.328  64.148  43.836  1.00  0.00           N  
ATOM   2875  CA  THR   186      88.535  64.620  43.083  1.00  0.00           C  
ATOM   2876  C   THR   186      88.572  64.283  41.562  1.00  0.00           C  
ATOM   2877  O   THR   186      87.962  63.320  41.240  1.00  0.00           O  
ATOM   2878  CB  THR   186      89.873  64.215  43.616  1.00  0.00           C  
ATOM   2879  CG2 THR   186      90.373  64.840  44.906  1.00  0.00           C  
ATOM   2880  OG1 THR   186      89.844  62.773  43.694  1.00  0.00           O  
ATOM   2881  H   THR   186      86.977  63.271  43.477  1.00  0.00           H  
ATOM   2882  HA  THR   186      88.547  65.710  43.110  1.00  0.00           H  
ATOM   2883  HB  THR   186      90.639  64.404  42.864  1.00  0.00           H  
ATOM   2884  HG1 THR   186      89.934  62.460  42.791  1.00  0.00           H  
ATOM   2885 HG21 THR   186      91.412  64.599  45.130  1.00  0.00           H  
ATOM   2886 HG22 THR   186      90.303  65.925  44.818  1.00  0.00           H  
ATOM   2887 HG23 THR   186      89.682  64.448  45.652  1.00  0.00           H  
ATOM   2888  N   LYS   187      89.141  65.140  40.759  1.00  0.00           N  
ATOM   2889  CA  LYS   187      89.207  64.951  39.295  1.00  0.00           C  
ATOM   2890  C   LYS   187      90.521  65.514  38.673  1.00  0.00           C  
ATOM   2891  O   LYS   187      90.784  66.714  38.860  1.00  0.00           O  
ATOM   2892  CB  LYS   187      87.851  65.500  38.688  1.00  0.00           C  
ATOM   2893  CG  LYS   187      87.352  65.037  37.357  1.00  0.00           C  
ATOM   2894  CD  LYS   187      88.273  65.337  36.156  1.00  0.00           C  
ATOM   2895  CE  LYS   187      88.575  66.792  36.081  1.00  0.00           C  
ATOM   2896  NZ  LYS   187      87.351  67.651  35.996  1.00  0.00           N1+
ATOM   2897  H   LYS   187      89.566  65.941  41.203  1.00  0.00           H  
ATOM   2898  HA  LYS   187      89.216  63.866  39.184  1.00  0.00           H  
ATOM   2899  HB2 LYS   187      87.069  65.309  39.423  1.00  0.00           H  
ATOM   2900  HB3 LYS   187      87.885  66.587  38.617  1.00  0.00           H  
ATOM   2901  HG2 LYS   187      87.197  63.961  37.438  1.00  0.00           H  
ATOM   2902  HG3 LYS   187      86.346  65.383  37.121  1.00  0.00           H  
ATOM   2903  HD2 LYS   187      89.246  64.864  36.287  1.00  0.00           H  
ATOM   2904  HD3 LYS   187      87.754  65.069  35.236  1.00  0.00           H  
ATOM   2905  HE2 LYS   187      89.182  67.055  36.947  1.00  0.00           H  
ATOM   2906  HE3 LYS   187      89.137  67.010  35.174  1.00  0.00           H  
ATOM   2907  HZ1 LYS   187      86.862  67.381  35.154  1.00  0.00           H  
ATOM   2908  HZ2 LYS   187      86.697  67.514  36.753  1.00  0.00           H  
ATOM   2909  HZ3 LYS   187      87.553  68.629  35.848  1.00  0.00           H  
ATOM   2910  N   GLY   188      91.454  64.656  38.257  1.00  0.00           N  
ATOM   2911  CA  GLY   188      92.794  64.997  37.834  1.00  0.00           C  
ATOM   2912  C   GLY   188      93.482  63.788  37.044  1.00  0.00           C  
ATOM   2913  O   GLY   188      92.744  62.981  36.466  1.00  0.00           O  
ATOM   2914  H   GLY   188      91.181  63.685  38.310  1.00  0.00           H  
ATOM   2915  HA2 GLY   188      92.819  65.888  37.206  1.00  0.00           H  
ATOM   2916  HA3 GLY   188      93.404  65.181  38.719  1.00  0.00           H  
ATOM   2917  N   PRO   189      94.846  63.805  36.901  1.00  0.00           N  
ATOM   2918  CA  PRO   189      95.640  62.784  36.150  1.00  0.00           C  
ATOM   2919  C   PRO   189      95.611  61.419  36.878  1.00  0.00           C  
ATOM   2920  O   PRO   189      94.977  61.275  37.929  1.00  0.00           O  
ATOM   2921  CB  PRO   189      97.024  63.353  35.991  1.00  0.00           C  
ATOM   2922  CG  PRO   189      97.177  64.069  37.275  1.00  0.00           C  
ATOM   2923  CD  PRO   189      95.793  64.722  37.453  1.00  0.00           C  
ATOM   2924  HA  PRO   189      95.299  62.780  35.115  1.00  0.00           H  
ATOM   2925  HB2 PRO   189      97.860  62.668  35.847  1.00  0.00           H  
ATOM   2926  HB3 PRO   189      97.069  64.116  35.214  1.00  0.00           H  
ATOM   2927  HG2 PRO   189      97.364  63.293  38.017  1.00  0.00           H  
ATOM   2928  HG3 PRO   189      97.948  64.836  37.348  1.00  0.00           H  
ATOM   2929  HD2 PRO   189      95.528  65.005  38.472  1.00  0.00           H  
ATOM   2930  HD3 PRO   189      95.947  65.623  36.860  1.00  0.00           H  
ATOM   2931  N   ASP   190      96.378  60.403  36.450  1.00  0.00           N  
ATOM   2932  CA  ASP   190      96.678  59.166  37.237  1.00  0.00           C  
ATOM   2933  C   ASP   190      97.489  59.400  38.565  1.00  0.00           C  
ATOM   2934  O   ASP   190      97.046  58.943  39.603  1.00  0.00           O  
ATOM   2935  CB  ASP   190      97.269  58.124  36.388  1.00  0.00           C  
ATOM   2936  CG  ASP   190      98.700  58.336  35.796  1.00  0.00           C  
ATOM   2937  OD1 ASP   190      99.508  57.383  35.577  1.00  0.00           O  
ATOM   2938  OD2 ASP   190      99.016  59.511  35.516  1.00  0.00           O1-
ATOM   2939  H   ASP   190      96.907  60.626  35.619  1.00  0.00           H  
ATOM   2940  HA  ASP   190      95.693  58.762  37.471  1.00  0.00           H  
ATOM   2941  HB2 ASP   190      97.472  57.207  36.942  1.00  0.00           H  
ATOM   2942  HB3 ASP   190      96.642  57.863  35.536  1.00  0.00           H  
ATOM   2943  N   ARG   191      98.544  60.175  38.524  1.00  0.00           N  
ATOM   2944  CA  ARG   191      99.329  60.578  39.750  1.00  0.00           C  
ATOM   2945  C   ARG   191      99.947  61.961  39.649  1.00  0.00           C  
ATOM   2946  O   ARG   191     100.120  62.457  38.552  1.00  0.00           O  
ATOM   2947  CB  ARG   191     100.395  59.552  40.170  1.00  0.00           C  
ATOM   2948  CG  ARG   191     101.702  59.606  39.341  1.00  0.00           C  
ATOM   2949  CD  ARG   191     101.586  59.390  37.828  1.00  0.00           C  
ATOM   2950  NE  ARG   191     102.909  59.174  37.141  1.00  0.00           N  
ATOM   2951  CZ  ARG   191     103.029  59.035  35.822  1.00  0.00           C  
ATOM   2952  NH1 ARG   191     101.941  59.082  35.017  1.00  0.00           N1+
ATOM   2953  NH2 ARG   191     104.050  58.673  35.200  1.00  0.00           N  
ATOM   2954  H   ARG   191      98.893  60.399  37.602  1.00  0.00           H  
ATOM   2955  HA  ARG   191      98.643  60.687  40.589  1.00  0.00           H  
ATOM   2956  HB2 ARG   191     100.671  59.757  41.204  1.00  0.00           H  
ATOM   2957  HB3 ARG   191      99.925  58.569  40.189  1.00  0.00           H  
ATOM   2958  HG2 ARG   191     102.190  60.565  39.519  1.00  0.00           H  
ATOM   2959  HG3 ARG   191     102.415  58.862  39.694  1.00  0.00           H  
ATOM   2960  HD2 ARG   191     100.926  58.531  37.712  1.00  0.00           H  
ATOM   2961  HD3 ARG   191     101.104  60.284  37.431  1.00  0.00           H  
ATOM   2962  HE  ARG   191     103.722  58.882  37.664  1.00  0.00           H  
ATOM   2963 HH11 ARG   191     101.031  58.977  35.442  1.00  0.00           H  
ATOM   2964 HH12 ARG   191     102.019  58.769  34.060  1.00  0.00           H  
ATOM   2965 HH21 ARG   191     104.969  58.854  35.579  1.00  0.00           H  
ATOM   2966 HH22 ARG   191     103.924  58.682  34.198  1.00  0.00           H  
ATOM   2967  N   LEU   192     100.077  62.700  40.744  1.00  0.00           N  
ATOM   2968  CA  LEU   192     100.587  64.061  40.766  1.00  0.00           C  
ATOM   2969  C   LEU   192     102.093  63.882  40.998  1.00  0.00           C  
ATOM   2970  O   LEU   192     102.598  62.808  41.410  1.00  0.00           O  
ATOM   2971  CB  LEU   192      99.948  64.859  41.926  1.00  0.00           C  
ATOM   2972  CG  LEU   192      98.458  65.166  41.694  1.00  0.00           C  
ATOM   2973  CD1 LEU   192      97.978  66.088  42.802  1.00  0.00           C  
ATOM   2974  CD2 LEU   192      98.174  65.796  40.263  1.00  0.00           C  
ATOM   2975  H   LEU   192     100.083  62.249  41.648  1.00  0.00           H  
ATOM   2976  HA  LEU   192     100.408  64.472  39.772  1.00  0.00           H  
ATOM   2977  HB2 LEU   192     100.121  64.497  42.940  1.00  0.00           H  
ATOM   2978  HB3 LEU   192     100.586  65.739  41.845  1.00  0.00           H  
ATOM   2979  HG  LEU   192      97.913  64.244  41.898  1.00  0.00           H  
ATOM   2980 HD11 LEU   192      96.967  66.258  42.431  1.00  0.00           H  
ATOM   2981 HD12 LEU   192      97.925  65.461  43.692  1.00  0.00           H  
ATOM   2982 HD13 LEU   192      98.676  66.924  42.846  1.00  0.00           H  
ATOM   2983 HD21 LEU   192      98.771  66.650  39.943  1.00  0.00           H  
ATOM   2984 HD22 LEU   192      98.155  65.027  39.492  1.00  0.00           H  
ATOM   2985 HD23 LEU   192      97.141  66.139  40.195  1.00  0.00           H  
ATOM   2986  N   PRO   193     102.938  64.929  40.724  1.00  0.00           N  
ATOM   2987  CA  PRO   193     104.389  64.816  40.925  1.00  0.00           C  
ATOM   2988  C   PRO   193     104.826  64.606  42.348  1.00  0.00           C  
ATOM   2989  O   PRO   193     104.137  64.928  43.273  1.00  0.00           O  
ATOM   2990  CB  PRO   193     104.993  66.070  40.244  1.00  0.00           C  
ATOM   2991  CG  PRO   193     103.837  66.722  39.483  1.00  0.00           C  
ATOM   2992  CD  PRO   193     102.561  66.217  40.112  1.00  0.00           C  
ATOM   2993  HA  PRO   193     104.854  64.034  40.324  1.00  0.00           H  
ATOM   2994  HB2 PRO   193     105.399  66.708  41.029  1.00  0.00           H  
ATOM   2995  HB3 PRO   193     105.905  65.964  39.658  1.00  0.00           H  
ATOM   2996  HG2 PRO   193     103.850  67.807  39.588  1.00  0.00           H  
ATOM   2997  HG3 PRO   193     103.780  66.418  38.438  1.00  0.00           H  
ATOM   2998  HD2 PRO   193     102.287  67.053  40.756  1.00  0.00           H  
ATOM   2999  HD3 PRO   193     101.792  66.049  39.358  1.00  0.00           H  
ATOM   3000  N   ALA   194     106.089  64.142  42.463  1.00  0.00           N  
ATOM   3001  CA  ALA   194     106.466  63.579  43.801  1.00  0.00           C  
ATOM   3002  C   ALA   194     106.423  64.616  44.937  1.00  0.00           C  
ATOM   3003  O   ALA   194     106.943  65.728  44.938  1.00  0.00           O  
ATOM   3004  CB  ALA   194     107.762  62.802  43.760  1.00  0.00           C  
ATOM   3005  H   ALA   194     106.632  64.126  41.611  1.00  0.00           H  
ATOM   3006  HA  ALA   194     105.643  62.867  43.866  1.00  0.00           H  
ATOM   3007  HB1 ALA   194     107.791  62.263  44.707  1.00  0.00           H  
ATOM   3008  HB2 ALA   194     107.741  62.075  42.948  1.00  0.00           H  
ATOM   3009  HB3 ALA   194     108.625  63.447  43.598  1.00  0.00           H  
ATOM   3010  N   GLY   195     105.735  64.233  45.993  1.00  0.00           N  
ATOM   3011  CA  GLY   195     105.620  65.015  47.206  1.00  0.00           C  
ATOM   3012  C   GLY   195     104.700  66.258  47.196  1.00  0.00           C  
ATOM   3013  O   GLY   195     104.721  67.089  48.052  1.00  0.00           O  
ATOM   3014  H   GLY   195     105.062  63.481  45.959  1.00  0.00           H  
ATOM   3015  HA2 GLY   195     105.297  64.296  47.959  1.00  0.00           H  
ATOM   3016  HA3 GLY   195     106.621  65.365  47.457  1.00  0.00           H  
ATOM   3017  N   TYR   196     103.807  66.232  46.169  1.00  0.00           N  
ATOM   3018  CA  TYR   196     102.483  66.840  46.305  1.00  0.00           C  
ATOM   3019  C   TYR   196     101.510  66.041  47.152  1.00  0.00           C  
ATOM   3020  O   TYR   196     101.368  64.833  46.820  1.00  0.00           O  
ATOM   3021  CB  TYR   196     101.964  67.293  44.904  1.00  0.00           C  
ATOM   3022  CG  TYR   196     102.601  68.535  44.374  1.00  0.00           C  
ATOM   3023  CD1 TYR   196     101.944  69.773  44.476  1.00  0.00           C  
ATOM   3024  CD2 TYR   196     103.753  68.482  43.617  1.00  0.00           C  
ATOM   3025  CE1 TYR   196     102.423  70.925  43.810  1.00  0.00           C  
ATOM   3026  CE2 TYR   196     104.259  69.615  42.992  1.00  0.00           C  
ATOM   3027  CZ  TYR   196     103.646  70.879  43.078  1.00  0.00           C  
ATOM   3028  OH  TYR   196     104.106  71.905  42.459  1.00  0.00           O  
ATOM   3029  H   TYR   196     103.842  65.428  45.559  1.00  0.00           H  
ATOM   3030  HA  TYR   196     102.559  67.725  46.936  1.00  0.00           H  
ATOM   3031  HB2 TYR   196     102.041  66.438  44.232  1.00  0.00           H  
ATOM   3032  HB3 TYR   196     100.922  67.507  45.139  1.00  0.00           H  
ATOM   3033  HD1 TYR   196     101.042  69.825  45.066  1.00  0.00           H  
ATOM   3034  HD2 TYR   196     104.130  67.475  43.518  1.00  0.00           H  
ATOM   3035  HE1 TYR   196     101.949  71.895  43.849  1.00  0.00           H  
ATOM   3036  HE2 TYR   196     105.167  69.329  42.481  1.00  0.00           H  
ATOM   3037  HH  TYR   196     103.435  72.591  42.424  1.00  0.00           H  
ATOM   3038  N   GLU   197     100.803  66.568  48.203  1.00  0.00           N  
ATOM   3039  CA  GLU   197     100.000  65.750  49.132  1.00  0.00           C  
ATOM   3040  C   GLU   197      98.661  66.358  49.322  1.00  0.00           C  
ATOM   3041  O   GLU   197      98.454  67.534  49.085  1.00  0.00           O  
ATOM   3042  CB  GLU   197     100.905  65.592  50.465  1.00  0.00           C  
ATOM   3043  CG  GLU   197     102.163  64.723  50.479  1.00  0.00           C  
ATOM   3044  CD  GLU   197     101.826  63.208  50.379  1.00  0.00           C  
ATOM   3045  OE1 GLU   197     102.735  62.330  50.636  1.00  0.00           O  
ATOM   3046  OE2 GLU   197     100.705  62.834  50.065  1.00  0.00           O1-
ATOM   3047  H   GLU   197     100.825  67.571  48.311  1.00  0.00           H  
ATOM   3048  HA  GLU   197      99.782  64.748  48.762  1.00  0.00           H  
ATOM   3049  HB2 GLU   197     101.199  66.586  50.802  1.00  0.00           H  
ATOM   3050  HB3 GLU   197     100.181  65.230  51.196  1.00  0.00           H  
ATOM   3051  HG2 GLU   197     102.863  65.093  49.729  1.00  0.00           H  
ATOM   3052  HG3 GLU   197     102.641  64.941  51.433  1.00  0.00           H  
ATOM   3053  N   ILE   198      97.714  65.605  49.838  1.00  0.00           N  
ATOM   3054  CA  ILE   198      96.367  65.945  50.265  1.00  0.00           C  
ATOM   3055  C   ILE   198      96.271  65.785  51.808  1.00  0.00           C  
ATOM   3056  O   ILE   198      96.622  64.721  52.327  1.00  0.00           O  
ATOM   3057  CB  ILE   198      95.162  65.297  49.524  1.00  0.00           C  
ATOM   3058  CG1 ILE   198      95.349  65.276  47.906  1.00  0.00           C  
ATOM   3059  CG2 ILE   198      93.777  65.892  49.917  1.00  0.00           C  
ATOM   3060  CD1 ILE   198      95.141  66.574  47.173  1.00  0.00           C  
ATOM   3061  H   ILE   198      97.952  64.648  50.054  1.00  0.00           H  
ATOM   3062  HA  ILE   198      96.294  67.011  50.051  1.00  0.00           H  
ATOM   3063  HB  ILE   198      95.199  64.249  49.822  1.00  0.00           H  
ATOM   3064 HG12 ILE   198      96.364  64.925  47.721  1.00  0.00           H  
ATOM   3065 HG13 ILE   198      94.613  64.533  47.597  1.00  0.00           H  
ATOM   3066 HG21 ILE   198      92.918  65.509  49.366  1.00  0.00           H  
ATOM   3067 HG22 ILE   198      93.508  65.707  50.957  1.00  0.00           H  
ATOM   3068 HG23 ILE   198      93.849  66.977  49.848  1.00  0.00           H  
ATOM   3069 HD11 ILE   198      95.686  66.601  46.229  1.00  0.00           H  
ATOM   3070 HD12 ILE   198      94.077  66.765  47.034  1.00  0.00           H  
ATOM   3071 HD13 ILE   198      95.622  67.382  47.724  1.00  0.00           H  
ATOM   3072  N   VAL   199      95.871  66.789  52.524  1.00  0.00           N  
ATOM   3073  CA  VAL   199      95.828  66.914  53.968  1.00  0.00           C  
ATOM   3074  C   VAL   199      94.423  67.508  54.366  1.00  0.00           C  
ATOM   3075  O   VAL   199      93.816  68.380  53.747  1.00  0.00           O  
ATOM   3076  CB  VAL   199      96.930  67.783  54.465  1.00  0.00           C  
ATOM   3077  CG1 VAL   199      96.874  69.285  54.039  1.00  0.00           C  
ATOM   3078  CG2 VAL   199      97.052  67.733  56.034  1.00  0.00           C  
ATOM   3079  H   VAL   199      95.583  67.595  51.988  1.00  0.00           H  
ATOM   3080  HA  VAL   199      96.028  65.999  54.526  1.00  0.00           H  
ATOM   3081  HB  VAL   199      97.891  67.411  54.110  1.00  0.00           H  
ATOM   3082 HG11 VAL   199      97.653  69.841  54.559  1.00  0.00           H  
ATOM   3083 HG12 VAL   199      96.806  69.404  52.957  1.00  0.00           H  
ATOM   3084 HG13 VAL   199      95.931  69.660  54.437  1.00  0.00           H  
ATOM   3085 HG21 VAL   199      97.237  66.726  56.406  1.00  0.00           H  
ATOM   3086 HG22 VAL   199      97.942  68.239  56.408  1.00  0.00           H  
ATOM   3087 HG23 VAL   199      96.132  68.064  56.515  1.00  0.00           H  
ATOM   3088  N   LEU   200      93.863  67.004  55.463  1.00  0.00           N  
ATOM   3089  CA  LEU   200      92.687  67.410  56.128  1.00  0.00           C  
ATOM   3090  C   LEU   200      93.057  67.880  57.560  1.00  0.00           C  
ATOM   3091  O   LEU   200      94.056  67.403  58.118  1.00  0.00           O  
ATOM   3092  CB  LEU   200      91.655  66.263  56.133  1.00  0.00           C  
ATOM   3093  CG  LEU   200      90.996  65.850  54.800  1.00  0.00           C  
ATOM   3094  CD1 LEU   200      91.897  65.017  53.951  1.00  0.00           C  
ATOM   3095  CD2 LEU   200      89.629  65.157  54.870  1.00  0.00           C  
ATOM   3096  H   LEU   200      94.375  66.198  55.792  1.00  0.00           H  
ATOM   3097  HA  LEU   200      92.258  68.289  55.647  1.00  0.00           H  
ATOM   3098  HB2 LEU   200      92.142  65.357  56.492  1.00  0.00           H  
ATOM   3099  HB3 LEU   200      90.820  66.522  56.784  1.00  0.00           H  
ATOM   3100  HG  LEU   200      90.847  66.813  54.312  1.00  0.00           H  
ATOM   3101 HD11 LEU   200      91.552  65.185  52.930  1.00  0.00           H  
ATOM   3102 HD12 LEU   200      92.898  65.438  53.853  1.00  0.00           H  
ATOM   3103 HD13 LEU   200      91.846  63.950  54.165  1.00  0.00           H  
ATOM   3104 HD21 LEU   200      89.191  64.811  53.934  1.00  0.00           H  
ATOM   3105 HD22 LEU   200      89.865  64.233  55.396  1.00  0.00           H  
ATOM   3106 HD23 LEU   200      88.828  65.751  55.309  1.00  0.00           H  
ATOM   3107  N   TYR   201      92.196  68.815  58.097  1.00  0.00           N  
ATOM   3108  CA  TYR   201      92.573  69.436  59.344  1.00  0.00           C  
ATOM   3109  C   TYR   201      91.310  69.988  60.012  1.00  0.00           C  
ATOM   3110  O   TYR   201      90.253  70.187  59.450  1.00  0.00           O  
ATOM   3111  CB  TYR   201      93.635  70.454  59.061  1.00  0.00           C  
ATOM   3112  CG  TYR   201      93.346  71.791  58.497  1.00  0.00           C  
ATOM   3113  CD1 TYR   201      92.957  72.817  59.360  1.00  0.00           C  
ATOM   3114  CD2 TYR   201      93.569  72.093  57.086  1.00  0.00           C  
ATOM   3115  CE1 TYR   201      92.634  74.047  58.789  1.00  0.00           C  
ATOM   3116  CE2 TYR   201      93.367  73.390  56.582  1.00  0.00           C  
ATOM   3117  CZ  TYR   201      92.859  74.383  57.401  1.00  0.00           C  
ATOM   3118  OH  TYR   201      92.605  75.624  56.980  1.00  0.00           O  
ATOM   3119  H   TYR   201      91.364  69.018  57.561  1.00  0.00           H  
ATOM   3120  HA  TYR   201      92.912  68.617  59.979  1.00  0.00           H  
ATOM   3121  HB2 TYR   201      94.112  70.597  60.031  1.00  0.00           H  
ATOM   3122  HB3 TYR   201      94.375  69.872  58.512  1.00  0.00           H  
ATOM   3123  HD1 TYR   201      92.752  72.513  60.376  1.00  0.00           H  
ATOM   3124  HD2 TYR   201      94.104  71.364  56.496  1.00  0.00           H  
ATOM   3125  HE1 TYR   201      92.294  74.838  59.441  1.00  0.00           H  
ATOM   3126  HE2 TYR   201      93.624  73.563  55.547  1.00  0.00           H  
ATOM   3127  HH  TYR   201      93.060  75.928  56.191  1.00  0.00           H  
ATOM   3128  N   ILE   202      91.466  70.346  61.337  1.00  0.00           N  
ATOM   3129  CA  ILE   202      90.381  70.868  62.181  1.00  0.00           C  
ATOM   3130  C   ILE   202      90.940  71.812  63.330  1.00  0.00           C  
ATOM   3131  O   ILE   202      92.011  71.559  63.856  1.00  0.00           O  
ATOM   3132  CB  ILE   202      89.544  69.723  62.815  1.00  0.00           C  
ATOM   3133  CG1 ILE   202      88.339  70.162  63.699  1.00  0.00           C  
ATOM   3134  CG2 ILE   202      90.341  68.655  63.508  1.00  0.00           C  
ATOM   3135  CD1 ILE   202      87.162  69.187  63.603  1.00  0.00           C  
ATOM   3136  H   ILE   202      92.299  70.024  61.809  1.00  0.00           H  
ATOM   3137  HA  ILE   202      89.736  71.493  61.563  1.00  0.00           H  
ATOM   3138  HB  ILE   202      89.035  69.272  61.963  1.00  0.00           H  
ATOM   3139 HG12 ILE   202      88.707  70.260  64.720  1.00  0.00           H  
ATOM   3140 HG13 ILE   202      87.904  71.080  63.306  1.00  0.00           H  
ATOM   3141 HG21 ILE   202      91.132  68.284  62.856  1.00  0.00           H  
ATOM   3142 HG22 ILE   202      90.842  69.155  64.337  1.00  0.00           H  
ATOM   3143 HG23 ILE   202      89.720  67.794  63.757  1.00  0.00           H  
ATOM   3144 HD11 ILE   202      86.958  68.752  62.624  1.00  0.00           H  
ATOM   3145 HD12 ILE   202      87.275  68.412  64.361  1.00  0.00           H  
ATOM   3146 HD13 ILE   202      86.225  69.680  63.862  1.00  0.00           H  
ATOM   3147  N   SER   203      90.211  72.813  63.750  1.00  0.00           N  
ATOM   3148  CA  SER   203      90.390  73.551  65.018  1.00  0.00           C  
ATOM   3149  C   SER   203      90.601  72.689  66.235  1.00  0.00           C  
ATOM   3150  O   SER   203      89.719  71.889  66.590  1.00  0.00           O  
ATOM   3151  CB  SER   203      89.107  74.386  65.157  1.00  0.00           C  
ATOM   3152  OG  SER   203      89.062  74.963  66.467  1.00  0.00           O  
ATOM   3153  H   SER   203      89.320  72.939  63.291  1.00  0.00           H  
ATOM   3154  HA  SER   203      91.258  74.203  64.921  1.00  0.00           H  
ATOM   3155  HB2 SER   203      89.106  75.169  64.398  1.00  0.00           H  
ATOM   3156  HB3 SER   203      88.265  73.707  65.027  1.00  0.00           H  
ATOM   3157  HG  SER   203      88.360  75.604  66.601  1.00  0.00           H  
ATOM   3158  N   MET   204      91.704  72.841  66.965  1.00  0.00           N  
ATOM   3159  CA  MET   204      92.018  72.092  68.186  1.00  0.00           C  
ATOM   3160  C   MET   204      91.001  72.368  69.379  1.00  0.00           C  
ATOM   3161  O   MET   204      91.151  71.766  70.434  1.00  0.00           O  
ATOM   3162  CB  MET   204      93.489  72.206  68.691  1.00  0.00           C  
ATOM   3163  CG  MET   204      93.848  73.585  69.099  1.00  0.00           C  
ATOM   3164  SD  MET   204      95.508  73.736  69.845  1.00  0.00           S  
ATOM   3165  CE  MET   204      95.605  75.516  70.073  1.00  0.00           C  
ATOM   3166  H   MET   204      92.396  73.493  66.626  1.00  0.00           H  
ATOM   3167  HA  MET   204      91.994  71.043  67.893  1.00  0.00           H  
ATOM   3168  HB2 MET   204      93.750  71.482  69.462  1.00  0.00           H  
ATOM   3169  HB3 MET   204      94.175  71.904  67.900  1.00  0.00           H  
ATOM   3170  HG2 MET   204      93.767  74.286  68.268  1.00  0.00           H  
ATOM   3171  HG3 MET   204      93.255  73.881  69.964  1.00  0.00           H  
ATOM   3172  HE1 MET   204      95.508  75.997  69.100  1.00  0.00           H  
ATOM   3173  HE2 MET   204      94.837  75.838  70.777  1.00  0.00           H  
ATOM   3174  HE3 MET   204      96.580  75.828  70.446  1.00  0.00           H  
ATOM   3175  N   SER   205      89.961  73.153  69.125  1.00  0.00           N  
ATOM   3176  CA  SER   205      88.740  73.284  70.027  1.00  0.00           C  
ATOM   3177  C   SER   205      87.584  72.400  69.632  1.00  0.00           C  
ATOM   3178  O   SER   205      86.981  71.692  70.441  1.00  0.00           O  
ATOM   3179  CB  SER   205      88.369  74.780  70.037  1.00  0.00           C  
ATOM   3180  OG  SER   205      87.125  74.892  70.695  1.00  0.00           O  
ATOM   3181  H   SER   205      89.948  73.678  68.262  1.00  0.00           H  
ATOM   3182  HA  SER   205      88.992  73.057  71.063  1.00  0.00           H  
ATOM   3183  HB2 SER   205      89.169  75.298  70.566  1.00  0.00           H  
ATOM   3184  HB3 SER   205      88.281  75.238  69.052  1.00  0.00           H  
ATOM   3185  HG  SER   205      87.217  74.617  71.611  1.00  0.00           H  
ATOM   3186  N   ASP   206      87.289  72.356  68.304  1.00  0.00           N  
ATOM   3187  CA  ASP   206      86.242  71.515  67.650  1.00  0.00           C  
ATOM   3188  C   ASP   206      86.674  70.031  67.628  1.00  0.00           C  
ATOM   3189  O   ASP   206      85.762  69.203  67.678  1.00  0.00           O  
ATOM   3190  CB  ASP   206      86.125  71.795  66.101  1.00  0.00           C  
ATOM   3191  CG  ASP   206      85.394  73.113  65.813  1.00  0.00           C  
ATOM   3192  OD1 ASP   206      84.858  73.819  66.704  1.00  0.00           O  
ATOM   3193  OD2 ASP   206      85.315  73.377  64.613  1.00  0.00           O1-
ATOM   3194  H   ASP   206      87.921  72.860  67.700  1.00  0.00           H  
ATOM   3195  HA  ASP   206      85.245  71.588  68.085  1.00  0.00           H  
ATOM   3196  HB2 ASP   206      87.144  71.751  65.717  1.00  0.00           H  
ATOM   3197  HB3 ASP   206      85.496  70.976  65.752  1.00  0.00           H  
ATOM   3198  N   SER   207      87.949  69.700  67.567  1.00  0.00           N  
ATOM   3199  CA  SER   207      88.437  68.344  67.709  1.00  0.00           C  
ATOM   3200  C   SER   207      87.970  67.543  68.931  1.00  0.00           C  
ATOM   3201  O   SER   207      87.899  66.337  68.979  1.00  0.00           O  
ATOM   3202  CB  SER   207      89.954  68.300  67.705  1.00  0.00           C  
ATOM   3203  OG  SER   207      90.423  69.209  68.657  1.00  0.00           O  
ATOM   3204  H   SER   207      88.596  70.453  67.381  1.00  0.00           H  
ATOM   3205  HA  SER   207      88.158  67.700  66.875  1.00  0.00           H  
ATOM   3206  HB2 SER   207      90.360  67.337  68.013  1.00  0.00           H  
ATOM   3207  HB3 SER   207      90.346  68.574  66.725  1.00  0.00           H  
ATOM   3208  HG  SER   207      90.290  68.796  69.513  1.00  0.00           H  
ATOM   3209  N   ASP   208      87.607  68.269  70.007  1.00  0.00           N  
ATOM   3210  CA  ASP   208      86.994  67.652  71.169  1.00  0.00           C  
ATOM   3211  C   ASP   208      85.679  66.885  70.804  1.00  0.00           C  
ATOM   3212  O   ASP   208      85.411  65.880  71.457  1.00  0.00           O  
ATOM   3213  CB  ASP   208      86.660  68.715  72.187  1.00  0.00           C  
ATOM   3214  CG  ASP   208      87.824  69.190  73.064  1.00  0.00           C  
ATOM   3215  OD1 ASP   208      88.998  68.682  72.903  1.00  0.00           O  
ATOM   3216  OD2 ASP   208      87.579  70.205  73.705  1.00  0.00           O1-
ATOM   3217  H   ASP   208      87.600  69.276  69.930  1.00  0.00           H  
ATOM   3218  HA  ASP   208      87.650  66.911  71.624  1.00  0.00           H  
ATOM   3219  HB2 ASP   208      86.281  69.525  71.564  1.00  0.00           H  
ATOM   3220  HB3 ASP   208      85.925  68.277  72.863  1.00  0.00           H  
ATOM   3221  N   LYS   209      84.892  67.391  69.864  1.00  0.00           N  
ATOM   3222  CA  LYS   209      83.431  67.173  69.817  1.00  0.00           C  
ATOM   3223  C   LYS   209      83.013  66.281  68.620  1.00  0.00           C  
ATOM   3224  O   LYS   209      81.859  65.913  68.536  1.00  0.00           O  
ATOM   3225  CB  LYS   209      82.546  68.480  69.784  1.00  0.00           C  
ATOM   3226  CG  LYS   209      82.719  69.394  71.063  1.00  0.00           C  
ATOM   3227  CD  LYS   209      83.721  70.546  70.625  1.00  0.00           C  
ATOM   3228  CE  LYS   209      83.918  71.445  71.925  1.00  0.00           C  
ATOM   3229  NZ  LYS   209      84.655  72.674  71.604  1.00  0.00           N1+
ATOM   3230  H   LYS   209      85.220  68.204  69.363  1.00  0.00           H  
ATOM   3231  HA  LYS   209      83.119  66.564  70.665  1.00  0.00           H  
ATOM   3232  HB2 LYS   209      82.853  69.084  68.930  1.00  0.00           H  
ATOM   3233  HB3 LYS   209      81.496  68.215  69.654  1.00  0.00           H  
ATOM   3234  HG2 LYS   209      81.733  69.660  71.443  1.00  0.00           H  
ATOM   3235  HG3 LYS   209      83.233  68.874  71.871  1.00  0.00           H  
ATOM   3236  HD2 LYS   209      84.647  70.177  70.184  1.00  0.00           H  
ATOM   3237  HD3 LYS   209      83.225  71.170  69.881  1.00  0.00           H  
ATOM   3238  HE2 LYS   209      82.918  71.739  72.245  1.00  0.00           H  
ATOM   3239  HE3 LYS   209      84.336  70.875  72.754  1.00  0.00           H  
ATOM   3240  HZ1 LYS   209      84.653  73.413  72.293  1.00  0.00           H  
ATOM   3241  HZ2 LYS   209      85.628  72.438  71.472  1.00  0.00           H  
ATOM   3242  HZ3 LYS   209      84.366  73.044  70.710  1.00  0.00           H  
ATOM   3243  N   VAL   210      84.003  65.919  67.734  1.00  0.00           N  
ATOM   3244  CA  VAL   210      83.839  65.133  66.548  1.00  0.00           C  
ATOM   3245  C   VAL   210      84.953  64.038  66.478  1.00  0.00           C  
ATOM   3246  O   VAL   210      86.060  64.311  66.936  1.00  0.00           O  
ATOM   3247  CB  VAL   210      83.781  65.890  65.119  1.00  0.00           C  
ATOM   3248  CG1 VAL   210      82.607  66.840  65.069  1.00  0.00           C  
ATOM   3249  CG2 VAL   210      85.104  66.641  64.749  1.00  0.00           C  
ATOM   3250  H   VAL   210      84.878  66.407  67.863  1.00  0.00           H  
ATOM   3251  HA  VAL   210      82.913  64.563  66.626  1.00  0.00           H  
ATOM   3252  HB  VAL   210      83.474  65.212  64.322  1.00  0.00           H  
ATOM   3253 HG11 VAL   210      81.731  66.199  64.972  1.00  0.00           H  
ATOM   3254 HG12 VAL   210      82.564  67.462  65.963  1.00  0.00           H  
ATOM   3255 HG13 VAL   210      82.750  67.523  64.231  1.00  0.00           H  
ATOM   3256 HG21 VAL   210      85.059  66.903  63.692  1.00  0.00           H  
ATOM   3257 HG22 VAL   210      85.251  67.538  65.351  1.00  0.00           H  
ATOM   3258 HG23 VAL   210      85.992  66.012  64.805  1.00  0.00           H  
ATOM   3259  N   GLY   211      84.725  62.877  65.893  1.00  0.00           N  
ATOM   3260  CA  GLY   211      85.694  61.900  65.424  1.00  0.00           C  
ATOM   3261  C   GLY   211      85.289  61.106  64.169  1.00  0.00           C  
ATOM   3262  O   GLY   211      84.060  61.060  63.930  1.00  0.00           O  
ATOM   3263  H   GLY   211      83.737  62.692  65.795  1.00  0.00           H  
ATOM   3264  HA2 GLY   211      86.619  62.435  65.209  1.00  0.00           H  
ATOM   3265  HA3 GLY   211      85.943  61.208  66.229  1.00  0.00           H  
ATOM   3266  N   VAL   212      86.248  60.755  63.281  1.00  0.00           N  
ATOM   3267  CA  VAL   212      86.079  60.646  61.828  1.00  0.00           C  
ATOM   3268  C   VAL   212      86.766  59.478  61.286  1.00  0.00           C  
ATOM   3269  O   VAL   212      87.992  59.303  61.556  1.00  0.00           O  
ATOM   3270  CB  VAL   212      86.706  61.912  61.040  1.00  0.00           C  
ATOM   3271  CG1 VAL   212      86.405  61.662  59.558  1.00  0.00           C  
ATOM   3272  CG2 VAL   212      86.007  63.115  61.566  1.00  0.00           C  
ATOM   3273  H   VAL   212      87.175  60.680  63.673  1.00  0.00           H  
ATOM   3274  HA  VAL   212      85.028  60.741  61.557  1.00  0.00           H  
ATOM   3275  HB  VAL   212      87.771  62.127  61.122  1.00  0.00           H  
ATOM   3276 HG11 VAL   212      86.640  62.534  58.947  1.00  0.00           H  
ATOM   3277 HG12 VAL   212      87.020  60.851  59.167  1.00  0.00           H  
ATOM   3278 HG13 VAL   212      85.388  61.326  59.356  1.00  0.00           H  
ATOM   3279 HG21 VAL   212      86.517  63.429  62.477  1.00  0.00           H  
ATOM   3280 HG22 VAL   212      86.039  63.909  60.820  1.00  0.00           H  
ATOM   3281 HG23 VAL   212      84.959  62.925  61.795  1.00  0.00           H  
ATOM   3282  N   PHE   213      86.066  58.639  60.518  1.00  0.00           N  
ATOM   3283  CA  PHE   213      86.498  57.327  60.187  1.00  0.00           C  
ATOM   3284  C   PHE   213      86.097  56.934  58.739  1.00  0.00           C  
ATOM   3285  O   PHE   213      85.306  57.655  58.142  1.00  0.00           O  
ATOM   3286  CB  PHE   213      85.848  56.287  61.076  1.00  0.00           C  
ATOM   3287  CG  PHE   213      85.768  56.548  62.601  1.00  0.00           C  
ATOM   3288  CD1 PHE   213      86.681  55.912  63.410  1.00  0.00           C  
ATOM   3289  CD2 PHE   213      84.732  57.425  63.139  1.00  0.00           C  
ATOM   3290  CE1 PHE   213      86.590  56.130  64.796  1.00  0.00           C  
ATOM   3291  CE2 PHE   213      84.622  57.676  64.484  1.00  0.00           C  
ATOM   3292  CZ  PHE   213      85.593  57.010  65.284  1.00  0.00           C  
ATOM   3293  H   PHE   213      85.102  58.916  60.400  1.00  0.00           H  
ATOM   3294  HA  PHE   213      87.584  57.240  60.195  1.00  0.00           H  
ATOM   3295  HB2 PHE   213      84.788  56.282  60.823  1.00  0.00           H  
ATOM   3296  HB3 PHE   213      86.230  55.275  60.946  1.00  0.00           H  
ATOM   3297  HD1 PHE   213      87.476  55.318  62.985  1.00  0.00           H  
ATOM   3298  HD2 PHE   213      84.012  57.845  62.453  1.00  0.00           H  
ATOM   3299  HE1 PHE   213      87.301  55.620  65.429  1.00  0.00           H  
ATOM   3300  HE2 PHE   213      83.864  58.301  64.932  1.00  0.00           H  
ATOM   3301  HZ  PHE   213      85.545  57.113  66.358  1.00  0.00           H  
ATOM   3302  N   TYR   214      86.625  55.809  58.142  1.00  0.00           N  
ATOM   3303  CA  TYR   214      86.443  55.275  56.805  1.00  0.00           C  
ATOM   3304  C   TYR   214      86.423  53.758  56.897  1.00  0.00           C  
ATOM   3305  O   TYR   214      87.093  53.296  57.792  1.00  0.00           O  
ATOM   3306  CB  TYR   214      87.408  55.919  55.853  1.00  0.00           C  
ATOM   3307  CG  TYR   214      87.997  55.140  54.704  1.00  0.00           C  
ATOM   3308  CD1 TYR   214      87.557  55.377  53.391  1.00  0.00           C  
ATOM   3309  CD2 TYR   214      89.115  54.367  54.874  1.00  0.00           C  
ATOM   3310  CE1 TYR   214      88.185  54.853  52.290  1.00  0.00           C  
ATOM   3311  CE2 TYR   214      89.826  53.887  53.715  1.00  0.00           C  
ATOM   3312  CZ  TYR   214      89.407  54.138  52.444  1.00  0.00           C  
ATOM   3313  OH  TYR   214      90.057  53.494  51.390  1.00  0.00           O  
ATOM   3314  H   TYR   214      87.183  55.283  58.799  1.00  0.00           H  
ATOM   3315  HA  TYR   214      85.443  55.580  56.495  1.00  0.00           H  
ATOM   3316  HB2 TYR   214      86.963  56.817  55.426  1.00  0.00           H  
ATOM   3317  HB3 TYR   214      88.164  56.298  56.541  1.00  0.00           H  
ATOM   3318  HD1 TYR   214      86.672  55.979  53.251  1.00  0.00           H  
ATOM   3319  HD2 TYR   214      89.524  54.078  55.830  1.00  0.00           H  
ATOM   3320  HE1 TYR   214      87.768  54.917  51.295  1.00  0.00           H  
ATOM   3321  HE2 TYR   214      90.729  53.350  53.962  1.00  0.00           H  
ATOM   3322  HH  TYR   214      90.619  52.808  51.756  1.00  0.00           H  
ATOM   3323  N   VAL   215      85.777  52.958  56.086  1.00  0.00           N  
ATOM   3324  CA  VAL   215      86.047  51.533  55.944  1.00  0.00           C  
ATOM   3325  C   VAL   215      87.079  51.264  54.883  1.00  0.00           C  
ATOM   3326  O   VAL   215      86.867  51.702  53.734  1.00  0.00           O  
ATOM   3327  CB  VAL   215      84.701  50.849  55.507  1.00  0.00           C  
ATOM   3328  CG1 VAL   215      84.619  49.322  55.534  1.00  0.00           C  
ATOM   3329  CG2 VAL   215      83.561  51.213  56.480  1.00  0.00           C  
ATOM   3330  H   VAL   215      85.260  53.481  55.394  1.00  0.00           H  
ATOM   3331  HA  VAL   215      86.294  51.115  56.920  1.00  0.00           H  
ATOM   3332  HB  VAL   215      84.402  51.237  54.533  1.00  0.00           H  
ATOM   3333 HG11 VAL   215      85.008  49.048  56.515  1.00  0.00           H  
ATOM   3334 HG12 VAL   215      83.634  48.881  55.382  1.00  0.00           H  
ATOM   3335 HG13 VAL   215      85.325  49.006  54.766  1.00  0.00           H  
ATOM   3336 HG21 VAL   215      83.750  50.839  57.486  1.00  0.00           H  
ATOM   3337 HG22 VAL   215      83.375  52.287  56.497  1.00  0.00           H  
ATOM   3338 HG23 VAL   215      82.631  50.755  56.143  1.00  0.00           H  
ATOM   3339  N   GLU   216      88.075  50.431  55.285  1.00  0.00           N  
ATOM   3340  CA  GLU   216      89.167  49.898  54.411  1.00  0.00           C  
ATOM   3341  C   GLU   216      88.690  48.953  53.331  1.00  0.00           C  
ATOM   3342  O   GLU   216      87.945  47.987  53.593  1.00  0.00           O  
ATOM   3343  CB  GLU   216      90.175  49.349  55.346  1.00  0.00           C  
ATOM   3344  CG  GLU   216      91.450  48.745  54.683  1.00  0.00           C  
ATOM   3345  CD  GLU   216      92.549  48.301  55.621  1.00  0.00           C  
ATOM   3346  OE1 GLU   216      92.275  47.694  56.701  1.00  0.00           O  
ATOM   3347  OE2 GLU   216      93.761  48.603  55.387  1.00  0.00           O1-
ATOM   3348  H   GLU   216      88.152  50.337  56.288  1.00  0.00           H  
ATOM   3349  HA  GLU   216      89.548  50.792  53.916  1.00  0.00           H  
ATOM   3350  HB2 GLU   216      90.391  50.154  56.048  1.00  0.00           H  
ATOM   3351  HB3 GLU   216      89.700  48.514  55.862  1.00  0.00           H  
ATOM   3352  HG2 GLU   216      91.203  47.959  53.970  1.00  0.00           H  
ATOM   3353  HG3 GLU   216      91.833  49.523  54.022  1.00  0.00           H  
ATOM   3354  N   ASN   217      89.210  49.021  52.088  1.00  0.00           N  
ATOM   3355  CA  ASN   217      88.653  48.292  50.941  1.00  0.00           C  
ATOM   3356  C   ASN   217      89.076  46.774  50.882  1.00  0.00           C  
ATOM   3357  O   ASN   217      90.021  46.400  51.541  1.00  0.00           O  
ATOM   3358  CB  ASN   217      89.194  48.984  49.699  1.00  0.00           C  
ATOM   3359  CG  ASN   217      88.561  50.396  49.471  1.00  0.00           C  
ATOM   3360  ND2 ASN   217      89.429  51.295  49.109  1.00  0.00           N  
ATOM   3361  OD1 ASN   217      87.386  50.662  49.617  1.00  0.00           O  
ATOM   3362  H   ASN   217      89.887  49.766  52.004  1.00  0.00           H  
ATOM   3363  HA  ASN   217      87.566  48.367  50.906  1.00  0.00           H  
ATOM   3364  HB2 ASN   217      90.275  49.017  49.837  1.00  0.00           H  
ATOM   3365  HB3 ASN   217      88.851  48.357  48.876  1.00  0.00           H  
ATOM   3366 HD21 ASN   217      89.105  52.231  48.911  1.00  0.00           H  
ATOM   3367 HD22 ASN   217      90.363  51.003  48.859  1.00  0.00           H  
ATOM   3368  N   PRO   218      88.303  45.981  50.098  1.00  0.00           N  
ATOM   3369  CA  PRO   218      88.616  44.519  49.817  1.00  0.00           C  
ATOM   3370  C   PRO   218      89.899  44.358  49.026  1.00  0.00           C  
ATOM   3371  O   PRO   218      90.394  45.276  48.305  1.00  0.00           O  
ATOM   3372  CB  PRO   218      87.411  43.917  49.011  1.00  0.00           C  
ATOM   3373  CG  PRO   218      86.311  44.988  49.166  1.00  0.00           C  
ATOM   3374  CD  PRO   218      87.117  46.279  49.346  1.00  0.00           C  
ATOM   3375  HA  PRO   218      88.779  43.989  50.755  1.00  0.00           H  
ATOM   3376  HB2 PRO   218      87.634  43.766  47.955  1.00  0.00           H  
ATOM   3377  HB3 PRO   218      87.023  42.968  49.379  1.00  0.00           H  
ATOM   3378  HG2 PRO   218      85.554  44.976  48.382  1.00  0.00           H  
ATOM   3379  HG3 PRO   218      85.689  44.862  50.053  1.00  0.00           H  
ATOM   3380  HD2 PRO   218      87.448  46.578  48.352  1.00  0.00           H  
ATOM   3381  HD3 PRO   218      86.561  47.117  49.767  1.00  0.00           H  
ATOM   3382  N   ALA   219      90.563  43.236  49.191  1.00  0.00           N  
ATOM   3383  CA  ALA   219      91.995  43.011  48.955  1.00  0.00           C  
ATOM   3384  C   ALA   219      93.031  43.803  49.786  1.00  0.00           C  
ATOM   3385  O   ALA   219      94.189  43.376  49.915  1.00  0.00           O  
ATOM   3386  CB  ALA   219      92.284  43.103  47.482  1.00  0.00           C  
ATOM   3387  H   ALA   219      90.192  42.519  49.797  1.00  0.00           H  
ATOM   3388  HA  ALA   219      92.210  41.986  49.256  1.00  0.00           H  
ATOM   3389  HB1 ALA   219      93.193  42.504  47.434  1.00  0.00           H  
ATOM   3390  HB2 ALA   219      91.544  42.613  46.848  1.00  0.00           H  
ATOM   3391  HB3 ALA   219      92.520  44.078  47.056  1.00  0.00           H  
ATOM   3392  N   ALA   220      92.698  44.990  50.383  1.00  0.00           N  
ATOM   3393  CA  ALA   220      93.656  45.853  51.186  1.00  0.00           C  
ATOM   3394  C   ALA   220      93.517  45.572  52.700  1.00  0.00           C  
ATOM   3395  O   ALA   220      94.521  45.666  53.478  1.00  0.00           O  
ATOM   3396  CB  ALA   220      93.350  47.319  50.843  1.00  0.00           C  
ATOM   3397  H   ALA   220      91.744  45.323  50.390  1.00  0.00           H  
ATOM   3398  HA  ALA   220      94.681  45.577  50.938  1.00  0.00           H  
ATOM   3399  HB1 ALA   220      93.670  47.520  49.820  1.00  0.00           H  
ATOM   3400  HB2 ALA   220      92.312  47.603  51.017  1.00  0.00           H  
ATOM   3401  HB3 ALA   220      94.031  47.995  51.361  1.00  0.00           H  
ATOM   3402  N   GLY   221      92.362  45.270  53.118  1.00  0.00           N  
ATOM   3403  CA  GLY   221      92.169  45.037  54.570  1.00  0.00           C  
ATOM   3404  C   GLY   221      90.672  45.322  54.965  1.00  0.00           C  
ATOM   3405  O   GLY   221      89.798  44.834  54.225  1.00  0.00           O  
ATOM   3406  H   GLY   221      91.609  45.236  52.445  1.00  0.00           H  
ATOM   3407  HA2 GLY   221      92.229  43.972  54.794  1.00  0.00           H  
ATOM   3408  HA3 GLY   221      92.851  45.626  55.183  1.00  0.00           H  
ATOM   3409  N   GLN   222      90.383  45.862  56.095  1.00  0.00           N  
ATOM   3410  CA  GLN   222      88.998  46.009  56.653  1.00  0.00           C  
ATOM   3411  C   GLN   222      88.956  47.014  57.814  1.00  0.00           C  
ATOM   3412  O   GLN   222      87.849  47.244  58.318  1.00  0.00           O  
ATOM   3413  CB  GLN   222      88.451  44.644  57.180  1.00  0.00           C  
ATOM   3414  CG  GLN   222      89.267  44.110  58.370  1.00  0.00           C  
ATOM   3415  CD  GLN   222      88.594  42.743  58.848  1.00  0.00           C  
ATOM   3416  NE2 GLN   222      88.650  42.587  60.163  1.00  0.00           N  
ATOM   3417  OE1 GLN   222      88.179  41.885  58.111  1.00  0.00           O  
ATOM   3418  H   GLN   222      91.178  46.348  56.484  1.00  0.00           H  
ATOM   3419  HA  GLN   222      88.393  46.457  55.864  1.00  0.00           H  
ATOM   3420  HB2 GLN   222      87.403  44.753  57.459  1.00  0.00           H  
ATOM   3421  HB3 GLN   222      88.413  43.964  56.328  1.00  0.00           H  
ATOM   3422  HG2 GLN   222      90.260  43.879  57.985  1.00  0.00           H  
ATOM   3423  HG3 GLN   222      89.263  44.730  59.266  1.00  0.00           H  
ATOM   3424 HE21 GLN   222      88.395  41.711  60.596  1.00  0.00           H  
ATOM   3425 HE22 GLN   222      89.030  43.290  60.781  1.00  0.00           H  
ATOM   3426  N   ARG   223      90.050  47.715  58.293  1.00  0.00           N  
ATOM   3427  CA  ARG   223      89.960  48.685  59.361  1.00  0.00           C  
ATOM   3428  C   ARG   223      88.975  49.824  59.214  1.00  0.00           C  
ATOM   3429  O   ARG   223      88.772  50.288  58.130  1.00  0.00           O  
ATOM   3430  CB  ARG   223      91.373  49.411  59.509  1.00  0.00           C  
ATOM   3431  CG  ARG   223      92.460  48.553  60.101  1.00  0.00           C  
ATOM   3432  CD  ARG   223      93.865  49.164  60.073  1.00  0.00           C  
ATOM   3433  NE  ARG   223      94.215  49.347  58.685  1.00  0.00           N  
ATOM   3434  CZ  ARG   223      95.044  50.177  58.196  1.00  0.00           C  
ATOM   3435  NH1 ARG   223      95.912  51.020  58.802  1.00  0.00           N1+
ATOM   3436  NH2 ARG   223      95.135  50.356  56.965  1.00  0.00           N  
ATOM   3437  H   ARG   223      90.945  47.583  57.844  1.00  0.00           H  
ATOM   3438  HA  ARG   223      89.588  48.175  60.250  1.00  0.00           H  
ATOM   3439  HB2 ARG   223      91.742  49.598  58.500  1.00  0.00           H  
ATOM   3440  HB3 ARG   223      91.378  50.338  60.082  1.00  0.00           H  
ATOM   3441  HG2 ARG   223      92.142  48.398  61.132  1.00  0.00           H  
ATOM   3442  HG3 ARG   223      92.478  47.605  59.563  1.00  0.00           H  
ATOM   3443  HD2 ARG   223      93.895  50.137  60.564  1.00  0.00           H  
ATOM   3444  HD3 ARG   223      94.576  48.434  60.459  1.00  0.00           H  
ATOM   3445  HE  ARG   223      93.652  48.843  58.016  1.00  0.00           H  
ATOM   3446 HH11 ARG   223      95.975  50.997  59.810  1.00  0.00           H  
ATOM   3447 HH12 ARG   223      96.340  51.737  58.235  1.00  0.00           H  
ATOM   3448 HH21 ARG   223      94.542  49.765  56.401  1.00  0.00           H  
ATOM   3449 HH22 ARG   223      95.843  50.980  56.605  1.00  0.00           H  
ATOM   3450  N   TYR   224      88.412  50.244  60.340  1.00  0.00           N  
ATOM   3451  CA  TYR   224      87.717  51.489  60.705  1.00  0.00           C  
ATOM   3452  C   TYR   224      88.689  52.538  61.064  1.00  0.00           C  
ATOM   3453  O   TYR   224      88.771  53.050  62.206  1.00  0.00           O  
ATOM   3454  CB  TYR   224      86.656  51.183  61.803  1.00  0.00           C  
ATOM   3455  CG  TYR   224      85.598  50.087  61.512  1.00  0.00           C  
ATOM   3456  CD1 TYR   224      85.030  50.087  60.191  1.00  0.00           C  
ATOM   3457  CD2 TYR   224      85.087  49.197  62.550  1.00  0.00           C  
ATOM   3458  CE1 TYR   224      84.077  49.106  59.857  1.00  0.00           C  
ATOM   3459  CE2 TYR   224      84.086  48.237  62.157  1.00  0.00           C  
ATOM   3460  CZ  TYR   224      83.557  48.270  60.830  1.00  0.00           C  
ATOM   3461  OH  TYR   224      82.593  47.411  60.483  1.00  0.00           O  
ATOM   3462  H   TYR   224      88.690  49.788  61.197  1.00  0.00           H  
ATOM   3463  HA  TYR   224      87.220  51.799  59.785  1.00  0.00           H  
ATOM   3464  HB2 TYR   224      87.107  50.963  62.771  1.00  0.00           H  
ATOM   3465  HB3 TYR   224      86.100  52.119  61.856  1.00  0.00           H  
ATOM   3466  HD1 TYR   224      85.413  50.710  59.396  1.00  0.00           H  
ATOM   3467  HD2 TYR   224      85.526  49.203  63.537  1.00  0.00           H  
ATOM   3468  HE1 TYR   224      83.676  49.101  58.854  1.00  0.00           H  
ATOM   3469  HE2 TYR   224      83.778  47.441  62.818  1.00  0.00           H  
ATOM   3470  HH  TYR   224      82.352  47.604  59.574  1.00  0.00           H  
ATOM   3471  N   ILE   225      89.561  52.855  60.088  1.00  0.00           N  
ATOM   3472  CA  ILE   225      90.612  53.868  60.084  1.00  0.00           C  
ATOM   3473  C   ILE   225      90.158  55.278  60.535  1.00  0.00           C  
ATOM   3474  O   ILE   225      89.223  55.795  60.031  1.00  0.00           O  
ATOM   3475  CB  ILE   225      91.336  54.002  58.686  1.00  0.00           C  
ATOM   3476  CG1 ILE   225      91.734  52.606  58.010  1.00  0.00           C  
ATOM   3477  CG2 ILE   225      92.632  54.807  58.830  1.00  0.00           C  
ATOM   3478  CD1 ILE   225      92.474  52.717  56.689  1.00  0.00           C  
ATOM   3479  H   ILE   225      89.473  52.348  59.219  1.00  0.00           H  
ATOM   3480  HA  ILE   225      91.406  53.464  60.711  1.00  0.00           H  
ATOM   3481  HB  ILE   225      90.672  54.493  57.975  1.00  0.00           H  
ATOM   3482 HG12 ILE   225      92.418  52.050  58.651  1.00  0.00           H  
ATOM   3483 HG13 ILE   225      90.791  52.089  57.834  1.00  0.00           H  
ATOM   3484 HG21 ILE   225      93.278  54.140  59.400  1.00  0.00           H  
ATOM   3485 HG22 ILE   225      93.114  54.971  57.866  1.00  0.00           H  
ATOM   3486 HG23 ILE   225      92.463  55.717  59.406  1.00  0.00           H  
ATOM   3487 HD11 ILE   225      93.447  53.205  56.731  1.00  0.00           H  
ATOM   3488 HD12 ILE   225      92.711  51.703  56.367  1.00  0.00           H  
ATOM   3489 HD13 ILE   225      91.893  53.232  55.924  1.00  0.00           H  
ATOM   3490  N   HIE   226      90.757  55.778  61.594  1.00  0.00           N  
ATOM   3491  CA  HIE   226      90.465  57.070  62.291  1.00  0.00           C  
ATOM   3492  C   HIE   226      91.329  58.194  61.649  1.00  0.00           C  
ATOM   3493  O   HIE   226      92.543  58.012  61.440  1.00  0.00           O  
ATOM   3494  CB  HIE   226      90.787  56.986  63.768  1.00  0.00           C  
ATOM   3495  CG  HIE   226      90.341  58.290  64.467  1.00  0.00           C  
ATOM   3496  CD2 HIE   226      89.078  58.768  64.675  1.00  0.00           C  
ATOM   3497  ND1 HIE   226      91.311  59.174  64.921  1.00  0.00           N  
ATOM   3498  CE1 HIE   226      90.650  60.192  65.464  1.00  0.00           C  
ATOM   3499  NE2 HIE   226      89.330  60.011  65.274  1.00  0.00           N  
ATOM   3500  H   HIE   226      91.388  55.194  62.123  1.00  0.00           H  
ATOM   3501  HA  HIE   226      89.393  57.238  62.195  1.00  0.00           H  
ATOM   3502  HB2 HIE   226      90.214  56.124  64.111  1.00  0.00           H  
ATOM   3503  HB3 HIE   226      91.817  56.650  63.888  1.00  0.00           H  
ATOM   3504  HD2 HIE   226      88.187  58.433  64.165  1.00  0.00           H  
ATOM   3505  HE1 HIE   226      91.027  61.133  65.834  1.00  0.00           H  
ATOM   3506  HE2 HIE   226      88.645  60.697  65.557  1.00  0.00           H  
ATOM   3507  N   ILE   227      90.723  59.318  61.323  1.00  0.00           N  
ATOM   3508  CA  ILE   227      91.186  60.248  60.273  1.00  0.00           C  
ATOM   3509  C   ILE   227      91.242  61.666  60.837  1.00  0.00           C  
ATOM   3510  O   ILE   227      92.238  62.376  60.610  1.00  0.00           O  
ATOM   3511  CB  ILE   227      90.193  60.100  59.144  1.00  0.00           C  
ATOM   3512  CG1 ILE   227      90.176  58.747  58.352  1.00  0.00           C  
ATOM   3513  CG2 ILE   227      90.351  61.199  58.093  1.00  0.00           C  
ATOM   3514  CD1 ILE   227      91.496  58.349  57.631  1.00  0.00           C  
ATOM   3515  H   ILE   227      89.729  59.331  61.504  1.00  0.00           H  
ATOM   3516  HA  ILE   227      92.179  59.959  59.932  1.00  0.00           H  
ATOM   3517  HB  ILE   227      89.217  60.204  59.619  1.00  0.00           H  
ATOM   3518 HG12 ILE   227      89.939  58.017  59.126  1.00  0.00           H  
ATOM   3519 HG13 ILE   227      89.348  58.698  57.646  1.00  0.00           H  
ATOM   3520 HG21 ILE   227      89.646  60.929  57.307  1.00  0.00           H  
ATOM   3521 HG22 ILE   227      89.969  62.110  58.554  1.00  0.00           H  
ATOM   3522 HG23 ILE   227      91.340  61.462  57.717  1.00  0.00           H  
ATOM   3523 HD11 ILE   227      92.390  58.279  58.251  1.00  0.00           H  
ATOM   3524 HD12 ILE   227      91.402  57.403  57.097  1.00  0.00           H  
ATOM   3525 HD13 ILE   227      91.815  59.007  56.823  1.00  0.00           H  
ATOM   3526  N   LEU   228      90.264  62.102  61.629  1.00  0.00           N  
ATOM   3527  CA  LEU   228      90.355  63.305  62.467  1.00  0.00           C  
ATOM   3528  C   LEU   228      89.573  63.136  63.795  1.00  0.00           C  
ATOM   3529  O   LEU   228      88.557  62.416  63.892  1.00  0.00           O  
ATOM   3530  CB  LEU   228      89.772  64.537  61.725  1.00  0.00           C  
ATOM   3531  CG  LEU   228      90.485  64.982  60.456  1.00  0.00           C  
ATOM   3532  CD1 LEU   228      89.680  66.121  59.848  1.00  0.00           C  
ATOM   3533  CD2 LEU   228      91.880  65.494  60.658  1.00  0.00           C  
ATOM   3534  H   LEU   228      89.419  61.550  61.659  1.00  0.00           H  
ATOM   3535  HA  LEU   228      91.409  63.500  62.665  1.00  0.00           H  
ATOM   3536  HB2 LEU   228      88.728  64.291  61.530  1.00  0.00           H  
ATOM   3537  HB3 LEU   228      89.690  65.337  62.461  1.00  0.00           H  
ATOM   3538  HG  LEU   228      90.497  64.165  59.735  1.00  0.00           H  
ATOM   3539 HD11 LEU   228      88.737  65.675  59.532  1.00  0.00           H  
ATOM   3540 HD12 LEU   228      89.451  66.780  60.685  1.00  0.00           H  
ATOM   3541 HD13 LEU   228      90.182  66.617  59.017  1.00  0.00           H  
ATOM   3542 HD21 LEU   228      92.092  65.975  59.703  1.00  0.00           H  
ATOM   3543 HD22 LEU   228      91.888  66.305  61.386  1.00  0.00           H  
ATOM   3544 HD23 LEU   228      92.590  64.698  60.882  1.00  0.00           H  
ATOM   3545  N   GLY   229      90.005  63.807  64.814  1.00  0.00           N  
ATOM   3546  CA  GLY   229      89.575  63.632  66.215  1.00  0.00           C  
ATOM   3547  C   GLY   229      90.562  64.224  67.313  1.00  0.00           C  
ATOM   3548  O   GLY   229      91.544  64.920  67.007  1.00  0.00           O  
ATOM   3549  H   GLY   229      90.750  64.475  64.679  1.00  0.00           H  
ATOM   3550  HA2 GLY   229      88.573  64.021  66.395  1.00  0.00           H  
ATOM   3551  HA3 GLY   229      89.497  62.567  66.429  1.00  0.00           H  
ATOM   3552  N   ARG   230      90.276  63.847  68.571  1.00  0.00           N  
ATOM   3553  CA  ARG   230      91.124  64.072  69.770  1.00  0.00           C  
ATOM   3554  C   ARG   230      92.476  63.454  69.485  1.00  0.00           C  
ATOM   3555  O   ARG   230      92.488  62.275  69.171  1.00  0.00           O  
ATOM   3556  CB  ARG   230      90.425  63.456  70.981  1.00  0.00           C  
ATOM   3557  CG  ARG   230      89.008  63.872  71.268  1.00  0.00           C  
ATOM   3558  CD  ARG   230      88.363  63.123  72.398  1.00  0.00           C  
ATOM   3559  NE  ARG   230      87.042  63.706  72.618  1.00  0.00           N  
ATOM   3560  CZ  ARG   230      86.351  63.724  73.788  1.00  0.00           C  
ATOM   3561  NH1 ARG   230      86.704  63.118  74.866  1.00  0.00           N1+
ATOM   3562  NH2 ARG   230      85.202  64.225  73.756  1.00  0.00           N  
ATOM   3563  H   ARG   230      89.486  63.254  68.781  1.00  0.00           H  
ATOM   3564  HA  ARG   230      91.191  65.157  69.851  1.00  0.00           H  
ATOM   3565  HB2 ARG   230      90.411  62.380  70.807  1.00  0.00           H  
ATOM   3566  HB3 ARG   230      91.050  63.653  71.852  1.00  0.00           H  
ATOM   3567  HG2 ARG   230      88.917  64.952  71.387  1.00  0.00           H  
ATOM   3568  HG3 ARG   230      88.460  63.590  70.368  1.00  0.00           H  
ATOM   3569  HD2 ARG   230      88.364  62.055  72.179  1.00  0.00           H  
ATOM   3570  HD3 ARG   230      88.950  63.218  73.311  1.00  0.00           H  
ATOM   3571  HE  ARG   230      86.580  64.200  71.868  1.00  0.00           H  
ATOM   3572 HH11 ARG   230      87.575  62.644  75.054  1.00  0.00           H  
ATOM   3573 HH12 ARG   230      85.993  62.916  75.554  1.00  0.00           H  
ATOM   3574 HH21 ARG   230      84.869  64.771  72.974  1.00  0.00           H  
ATOM   3575 HH22 ARG   230      84.646  64.171  74.598  1.00  0.00           H  
ATOM   3576  N   ARG   231      93.553  64.170  69.719  1.00  0.00           N  
ATOM   3577  CA  ARG   231      95.006  63.853  69.470  1.00  0.00           C  
ATOM   3578  C   ARG   231      95.256  63.493  67.993  1.00  0.00           C  
ATOM   3579  O   ARG   231      96.280  62.840  67.662  1.00  0.00           O  
ATOM   3580  CB  ARG   231      95.474  62.668  70.366  1.00  0.00           C  
ATOM   3581  CG  ARG   231      95.525  62.994  71.853  1.00  0.00           C  
ATOM   3582  CD  ARG   231      94.220  63.233  72.640  1.00  0.00           C  
ATOM   3583  NE  ARG   231      93.491  61.942  72.816  1.00  0.00           N  
ATOM   3584  CZ  ARG   231      92.447  61.788  73.582  1.00  0.00           C  
ATOM   3585  NH1 ARG   231      91.802  62.689  74.202  1.00  0.00           N1+
ATOM   3586  NH2 ARG   231      91.987  60.581  73.683  1.00  0.00           N  
ATOM   3587  H   ARG   231      93.432  65.161  69.869  1.00  0.00           H  
ATOM   3588  HA  ARG   231      95.676  64.683  69.693  1.00  0.00           H  
ATOM   3589  HB2 ARG   231      94.809  61.828  70.165  1.00  0.00           H  
ATOM   3590  HB3 ARG   231      96.439  62.306  70.012  1.00  0.00           H  
ATOM   3591  HG2 ARG   231      96.013  62.221  72.447  1.00  0.00           H  
ATOM   3592  HG3 ARG   231      96.151  63.880  71.956  1.00  0.00           H  
ATOM   3593  HD2 ARG   231      94.572  63.572  73.615  1.00  0.00           H  
ATOM   3594  HD3 ARG   231      93.625  64.000  72.144  1.00  0.00           H  
ATOM   3595  HE  ARG   231      93.942  61.122  72.436  1.00  0.00           H  
ATOM   3596 HH11 ARG   231      92.163  63.618  74.365  1.00  0.00           H  
ATOM   3597 HH12 ARG   231      90.965  62.431  74.705  1.00  0.00           H  
ATOM   3598 HH21 ARG   231      92.547  59.827  73.313  1.00  0.00           H  
ATOM   3599 HH22 ARG   231      91.163  60.389  74.236  1.00  0.00           H  
ATOM   3600  N   LYS   232      94.356  63.996  67.110  1.00  0.00           N  
ATOM   3601  CA  LYS   232      94.570  63.867  65.553  1.00  0.00           C  
ATOM   3602  C   LYS   232      94.078  65.101  64.748  1.00  0.00           C  
ATOM   3603  O   LYS   232      93.042  65.039  64.011  1.00  0.00           O  
ATOM   3604  CB  LYS   232      93.943  62.517  65.129  1.00  0.00           C  
ATOM   3605  CG  LYS   232      94.141  62.187  63.669  1.00  0.00           C  
ATOM   3606  CD  LYS   232      93.853  60.707  63.349  1.00  0.00           C  
ATOM   3607  CE  LYS   232      94.429  60.259  61.989  1.00  0.00           C  
ATOM   3608  NZ  LYS   232      95.940  60.286  62.001  1.00  0.00           N1+
ATOM   3609  H   LYS   232      93.773  64.758  67.425  1.00  0.00           H  
ATOM   3610  HA  LYS   232      95.619  63.755  65.277  1.00  0.00           H  
ATOM   3611  HB2 LYS   232      94.450  61.708  65.654  1.00  0.00           H  
ATOM   3612  HB3 LYS   232      92.873  62.411  65.308  1.00  0.00           H  
ATOM   3613  HG2 LYS   232      93.507  62.830  63.059  1.00  0.00           H  
ATOM   3614  HG3 LYS   232      95.188  62.340  63.407  1.00  0.00           H  
ATOM   3615  HD2 LYS   232      94.349  60.123  64.124  1.00  0.00           H  
ATOM   3616  HD3 LYS   232      92.785  60.491  63.298  1.00  0.00           H  
ATOM   3617  HE2 LYS   232      93.988  59.295  61.733  1.00  0.00           H  
ATOM   3618  HE3 LYS   232      94.077  61.009  61.281  1.00  0.00           H  
ATOM   3619  HZ1 LYS   232      96.210  60.419  61.037  1.00  0.00           H  
ATOM   3620  HZ2 LYS   232      96.364  60.999  62.578  1.00  0.00           H  
ATOM   3621  HZ3 LYS   232      96.319  59.406  62.320  1.00  0.00           H  
ATOM   3622  N   LEU   233      94.798  66.242  64.967  1.00  0.00           N  
ATOM   3623  CA  LEU   233      94.290  67.514  64.410  1.00  0.00           C  
ATOM   3624  C   LEU   233      94.355  67.612  62.841  1.00  0.00           C  
ATOM   3625  O   LEU   233      93.476  68.297  62.304  1.00  0.00           O  
ATOM   3626  CB  LEU   233      95.183  68.688  64.915  1.00  0.00           C  
ATOM   3627  CG  LEU   233      95.403  68.687  66.408  1.00  0.00           C  
ATOM   3628  CD1 LEU   233      96.210  69.861  66.905  1.00  0.00           C  
ATOM   3629  CD2 LEU   233      94.049  68.821  67.197  1.00  0.00           C  
ATOM   3630  H   LEU   233      95.603  66.192  65.575  1.00  0.00           H  
ATOM   3631  HA  LEU   233      93.268  67.584  64.781  1.00  0.00           H  
ATOM   3632  HB2 LEU   233      96.162  68.529  64.463  1.00  0.00           H  
ATOM   3633  HB3 LEU   233      94.786  69.614  64.499  1.00  0.00           H  
ATOM   3634  HG  LEU   233      95.856  67.743  66.711  1.00  0.00           H  
ATOM   3635 HD11 LEU   233      95.797  70.799  66.532  1.00  0.00           H  
ATOM   3636 HD12 LEU   233      96.185  69.769  67.991  1.00  0.00           H  
ATOM   3637 HD13 LEU   233      97.246  69.620  66.667  1.00  0.00           H  
ATOM   3638 HD21 LEU   233      93.410  69.614  66.806  1.00  0.00           H  
ATOM   3639 HD22 LEU   233      93.529  67.864  67.223  1.00  0.00           H  
ATOM   3640 HD23 LEU   233      94.185  69.058  68.253  1.00  0.00           H  
ATOM   3641  N   TYR   234      95.365  66.900  62.307  1.00  0.00           N  
ATOM   3642  CA  TYR   234      95.562  66.838  60.866  1.00  0.00           C  
ATOM   3643  C   TYR   234      96.112  65.509  60.368  1.00  0.00           C  
ATOM   3644  O   TYR   234      96.795  64.781  61.085  1.00  0.00           O  
ATOM   3645  CB  TYR   234      96.464  67.999  60.450  1.00  0.00           C  
ATOM   3646  CG  TYR   234      97.878  68.264  60.965  1.00  0.00           C  
ATOM   3647  CD1 TYR   234      98.480  67.543  61.986  1.00  0.00           C  
ATOM   3648  CD2 TYR   234      98.588  69.231  60.160  1.00  0.00           C  
ATOM   3649  CE1 TYR   234      99.819  67.724  62.304  1.00  0.00           C  
ATOM   3650  CE2 TYR   234      99.921  69.472  60.527  1.00  0.00           C  
ATOM   3651  CZ  TYR   234     100.580  68.655  61.520  1.00  0.00           C  
ATOM   3652  OH  TYR   234     101.875  68.834  61.851  1.00  0.00           O  
ATOM   3653  H   TYR   234      96.020  66.434  62.919  1.00  0.00           H  
ATOM   3654  HA  TYR   234      94.562  67.038  60.482  1.00  0.00           H  
ATOM   3655  HB2 TYR   234      96.531  67.899  59.367  1.00  0.00           H  
ATOM   3656  HB3 TYR   234      95.816  68.848  60.665  1.00  0.00           H  
ATOM   3657  HD1 TYR   234      97.853  66.862  62.541  1.00  0.00           H  
ATOM   3658  HD2 TYR   234      98.202  69.812  59.336  1.00  0.00           H  
ATOM   3659  HE1 TYR   234     100.250  67.205  63.146  1.00  0.00           H  
ATOM   3660  HE2 TYR   234     100.543  70.131  59.939  1.00  0.00           H  
ATOM   3661  HH  TYR   234     102.198  69.658  61.479  1.00  0.00           H  
ATOM   3662  N   HIE   235      95.728  65.135  59.140  1.00  0.00           N  
ATOM   3663  CA  HIE   235      96.013  63.783  58.591  1.00  0.00           C  
ATOM   3664  C   HIE   235      96.117  63.752  56.975  1.00  0.00           C  
ATOM   3665  O   HIE   235      95.310  64.379  56.288  1.00  0.00           O  
ATOM   3666  CB  HIE   235      94.864  62.865  59.025  1.00  0.00           C  
ATOM   3667  CG  HIE   235      95.014  61.436  58.532  1.00  0.00           C  
ATOM   3668  CD2 HIE   235      94.277  60.795  57.611  1.00  0.00           C  
ATOM   3669  ND1 HIE   235      95.988  60.560  59.074  1.00  0.00           N  
ATOM   3670  CE1 HIE   235      95.854  59.449  58.383  1.00  0.00           C  
ATOM   3671  NE2 HIE   235      94.762  59.503  57.584  1.00  0.00           N  
ATOM   3672  H   HIE   235      94.997  65.693  58.722  1.00  0.00           H  
ATOM   3673  HA  HIE   235      96.936  63.355  58.982  1.00  0.00           H  
ATOM   3674  HB2 HIE   235      94.785  62.915  60.111  1.00  0.00           H  
ATOM   3675  HB3 HIE   235      93.881  63.156  58.654  1.00  0.00           H  
ATOM   3676  HD2 HIE   235      93.565  61.182  56.897  1.00  0.00           H  
ATOM   3677  HE1 HIE   235      96.344  58.513  58.605  1.00  0.00           H  
ATOM   3678  HE2 HIE   235      94.252  58.818  57.045  1.00  0.00           H  
ATOM   3679  N   VAL   236      97.121  63.005  56.487  1.00  0.00           N  
ATOM   3680  CA  VAL   236      97.580  63.012  55.101  1.00  0.00           C  
ATOM   3681  C   VAL   236      96.988  61.661  54.485  1.00  0.00           C  
ATOM   3682  O   VAL   236      96.999  60.597  55.117  1.00  0.00           O  
ATOM   3683  CB  VAL   236      99.111  63.308  54.970  1.00  0.00           C  
ATOM   3684  CG1 VAL   236      99.851  62.030  55.475  1.00  0.00           C  
ATOM   3685  CG2 VAL   236      99.575  63.612  53.634  1.00  0.00           C  
ATOM   3686  H   VAL   236      97.730  62.538  57.143  1.00  0.00           H  
ATOM   3687  HA  VAL   236      96.995  63.827  54.674  1.00  0.00           H  
ATOM   3688  HB  VAL   236      99.420  64.137  55.606  1.00  0.00           H  
ATOM   3689 HG11 VAL   236      99.951  61.909  56.554  1.00  0.00           H  
ATOM   3690 HG12 VAL   236      99.554  61.064  55.067  1.00  0.00           H  
ATOM   3691 HG13 VAL   236     100.858  62.156  55.077  1.00  0.00           H  
ATOM   3692 HG21 VAL   236      99.915  64.646  53.693  1.00  0.00           H  
ATOM   3693 HG22 VAL   236     100.360  62.964  53.244  1.00  0.00           H  
ATOM   3694 HG23 VAL   236      98.799  63.533  52.873  1.00  0.00           H  
ATOM   3695  N   VAL   237      96.753  61.781  53.161  1.00  0.00           N  
ATOM   3696  CA  VAL   237      96.042  60.857  52.169  1.00  0.00           C  
ATOM   3697  C   VAL   237      96.794  60.852  50.883  1.00  0.00           C  
ATOM   3698  O   VAL   237      97.068  61.900  50.316  1.00  0.00           O  
ATOM   3699  CB  VAL   237      94.714  61.516  51.893  1.00  0.00           C  
ATOM   3700  CG1 VAL   237      93.894  60.935  50.679  1.00  0.00           C  
ATOM   3701  CG2 VAL   237      93.894  61.506  53.204  1.00  0.00           C  
ATOM   3702  H   VAL   237      96.870  62.698  52.754  1.00  0.00           H  
ATOM   3703  HA  VAL   237      95.933  59.856  52.588  1.00  0.00           H  
ATOM   3704  HB  VAL   237      94.985  62.549  51.677  1.00  0.00           H  
ATOM   3705 HG11 VAL   237      94.431  61.061  49.738  1.00  0.00           H  
ATOM   3706 HG12 VAL   237      93.841  59.871  50.911  1.00  0.00           H  
ATOM   3707 HG13 VAL   237      92.918  61.420  50.671  1.00  0.00           H  
ATOM   3708 HG21 VAL   237      93.979  60.748  53.982  1.00  0.00           H  
ATOM   3709 HG22 VAL   237      94.273  62.347  53.785  1.00  0.00           H  
ATOM   3710 HG23 VAL   237      92.866  61.803  52.995  1.00  0.00           H  
ATOM   3711  N   LYS   238      96.999  59.585  50.278  1.00  0.00           N  
ATOM   3712  CA  LYS   238      97.521  59.348  48.925  1.00  0.00           C  
ATOM   3713  C   LYS   238      96.335  59.516  47.867  1.00  0.00           C  
ATOM   3714  O   LYS   238      95.336  58.774  47.932  1.00  0.00           O  
ATOM   3715  CB  LYS   238      98.074  58.021  48.818  1.00  0.00           C  
ATOM   3716  CG  LYS   238      98.743  57.668  47.454  1.00  0.00           C  
ATOM   3717  CD  LYS   238      98.824  56.035  47.187  1.00  0.00           C  
ATOM   3718  CE  LYS   238      99.390  55.722  45.822  1.00  0.00           C  
ATOM   3719  NZ  LYS   238     100.798  56.232  45.676  1.00  0.00           N1+
ATOM   3720  H   LYS   238      96.781  58.772  50.836  1.00  0.00           H  
ATOM   3721  HA  LYS   238      98.326  60.061  48.744  1.00  0.00           H  
ATOM   3722  HB2 LYS   238      98.848  57.959  49.583  1.00  0.00           H  
ATOM   3723  HB3 LYS   238      97.248  57.364  49.088  1.00  0.00           H  
ATOM   3724  HG2 LYS   238      98.064  58.069  46.701  1.00  0.00           H  
ATOM   3725  HG3 LYS   238      99.726  58.131  47.535  1.00  0.00           H  
ATOM   3726  HD2 LYS   238      99.350  55.436  47.930  1.00  0.00           H  
ATOM   3727  HD3 LYS   238      97.798  55.715  47.004  1.00  0.00           H  
ATOM   3728  HE2 LYS   238      99.282  54.672  45.553  1.00  0.00           H  
ATOM   3729  HE3 LYS   238      98.765  56.259  45.107  1.00  0.00           H  
ATOM   3730  HZ1 LYS   238     100.890  57.186  45.993  1.00  0.00           H  
ATOM   3731  HZ2 LYS   238     101.340  55.639  46.288  1.00  0.00           H  
ATOM   3732  HZ3 LYS   238     101.170  56.249  44.737  1.00  0.00           H  
ATOM   3733  N   TYR   239      96.452  60.470  46.894  1.00  0.00           N  
ATOM   3734  CA  TYR   239      95.489  60.762  45.871  1.00  0.00           C  
ATOM   3735  C   TYR   239      95.177  59.594  44.941  1.00  0.00           C  
ATOM   3736  O   TYR   239      96.126  58.947  44.402  1.00  0.00           O  
ATOM   3737  CB  TYR   239      96.121  62.015  45.220  1.00  0.00           C  
ATOM   3738  CG  TYR   239      95.683  62.394  43.818  1.00  0.00           C  
ATOM   3739  CD1 TYR   239      94.473  63.074  43.587  1.00  0.00           C  
ATOM   3740  CD2 TYR   239      96.399  61.966  42.641  1.00  0.00           C  
ATOM   3741  CE1 TYR   239      93.990  63.288  42.279  1.00  0.00           C  
ATOM   3742  CE2 TYR   239      95.942  62.140  41.383  1.00  0.00           C  
ATOM   3743  CZ  TYR   239      94.723  62.879  41.192  1.00  0.00           C  
ATOM   3744  OH  TYR   239      94.237  63.137  39.971  1.00  0.00           O  
ATOM   3745  H   TYR   239      97.274  61.057  46.929  1.00  0.00           H  
ATOM   3746  HA  TYR   239      94.582  61.032  46.413  1.00  0.00           H  
ATOM   3747  HB2 TYR   239      95.928  62.856  45.886  1.00  0.00           H  
ATOM   3748  HB3 TYR   239      97.201  61.874  45.175  1.00  0.00           H  
ATOM   3749  HD1 TYR   239      93.908  63.458  44.424  1.00  0.00           H  
ATOM   3750  HD2 TYR   239      97.228  61.299  42.829  1.00  0.00           H  
ATOM   3751  HE1 TYR   239      92.995  63.653  42.073  1.00  0.00           H  
ATOM   3752  HE2 TYR   239      96.479  61.776  40.520  1.00  0.00           H  
ATOM   3753  HH  TYR   239      94.609  62.653  39.230  1.00  0.00           H  
ATOM   3754  N   THR   240      93.873  59.275  44.806  1.00  0.00           N  
ATOM   3755  CA  THR   240      93.391  58.378  43.765  1.00  0.00           C  
ATOM   3756  C   THR   240      93.470  59.101  42.403  1.00  0.00           C  
ATOM   3757  O   THR   240      92.912  60.150  42.226  1.00  0.00           O  
ATOM   3758  CB  THR   240      92.060  57.838  44.003  1.00  0.00           C  
ATOM   3759  CG2 THR   240      91.641  56.809  43.039  1.00  0.00           C  
ATOM   3760  OG1 THR   240      91.953  57.344  45.310  1.00  0.00           O  
ATOM   3761  H   THR   240      93.207  59.761  45.389  1.00  0.00           H  
ATOM   3762  HA  THR   240      94.065  57.522  43.784  1.00  0.00           H  
ATOM   3763  HB  THR   240      91.326  58.644  44.003  1.00  0.00           H  
ATOM   3764  HG1 THR   240      91.343  57.879  45.823  1.00  0.00           H  
ATOM   3765 HG21 THR   240      92.480  56.160  42.786  1.00  0.00           H  
ATOM   3766 HG22 THR   240      90.814  56.274  43.504  1.00  0.00           H  
ATOM   3767 HG23 THR   240      91.188  57.232  42.142  1.00  0.00           H  
ATOM   3768  N   GLY   241      94.046  58.414  41.326  1.00  0.00           N  
ATOM   3769  CA  GLY   241      94.010  58.901  39.969  1.00  0.00           C  
ATOM   3770  C   GLY   241      92.678  58.946  39.150  1.00  0.00           C  
ATOM   3771  O   GLY   241      91.735  58.201  39.474  1.00  0.00           O  
ATOM   3772  H   GLY   241      94.636  57.652  41.627  1.00  0.00           H  
ATOM   3773  HA2 GLY   241      94.351  59.934  40.049  1.00  0.00           H  
ATOM   3774  HA3 GLY   241      94.712  58.364  39.331  1.00  0.00           H  
ATOM   3775  N   GLY   242      92.593  59.718  38.058  1.00  0.00           N  
ATOM   3776  CA  GLY   242      91.361  59.894  37.264  1.00  0.00           C  
ATOM   3777  C   GLY   242      90.259  60.754  37.952  1.00  0.00           C  
ATOM   3778  O   GLY   242      90.501  61.762  38.685  1.00  0.00           O  
ATOM   3779  H   GLY   242      93.341  60.363  37.846  1.00  0.00           H  
ATOM   3780  HA2 GLY   242      91.571  60.346  36.295  1.00  0.00           H  
ATOM   3781  HA3 GLY   242      90.920  58.899  37.202  1.00  0.00           H  
ATOM   3782  N   SER   243      88.970  60.370  37.763  1.00  0.00           N  
ATOM   3783  CA  SER   243      87.861  60.897  38.530  1.00  0.00           C  
ATOM   3784  C   SER   243      87.570  59.940  39.729  1.00  0.00           C  
ATOM   3785  O   SER   243      87.209  58.765  39.393  1.00  0.00           O  
ATOM   3786  CB  SER   243      86.649  61.113  37.629  1.00  0.00           C  
ATOM   3787  OG  SER   243      85.511  61.510  38.415  1.00  0.00           O  
ATOM   3788  H   SER   243      88.857  59.495  37.272  1.00  0.00           H  
ATOM   3789  HA  SER   243      88.082  61.899  38.898  1.00  0.00           H  
ATOM   3790  HB2 SER   243      86.814  61.753  36.762  1.00  0.00           H  
ATOM   3791  HB3 SER   243      86.332  60.172  37.180  1.00  0.00           H  
ATOM   3792  HG  SER   243      84.808  61.643  37.775  1.00  0.00           H  
ATOM   3793  N   ALA   244      87.741  60.409  40.963  1.00  0.00           N  
ATOM   3794  CA  ALA   244      87.648  59.572  42.110  1.00  0.00           C  
ATOM   3795  C   ALA   244      86.826  60.220  43.241  1.00  0.00           C  
ATOM   3796  O   ALA   244      86.797  61.432  43.344  1.00  0.00           O  
ATOM   3797  CB  ALA   244      89.028  59.085  42.568  1.00  0.00           C  
ATOM   3798  H   ALA   244      88.064  61.358  41.083  1.00  0.00           H  
ATOM   3799  HA  ALA   244      87.127  58.655  41.834  1.00  0.00           H  
ATOM   3800  HB1 ALA   244      89.669  58.941  41.698  1.00  0.00           H  
ATOM   3801  HB2 ALA   244      89.551  59.851  43.140  1.00  0.00           H  
ATOM   3802  HB3 ALA   244      88.896  58.145  43.104  1.00  0.00           H  
ATOM   3803  N   GLU   245      86.110  59.401  44.023  1.00  0.00           N  
ATOM   3804  CA  GLU   245      85.330  59.774  45.151  1.00  0.00           C  
ATOM   3805  C   GLU   245      85.590  58.929  46.389  1.00  0.00           C  
ATOM   3806  O   GLU   245      85.952  57.767  46.274  1.00  0.00           O  
ATOM   3807  CB  GLU   245      83.868  59.696  44.813  1.00  0.00           C  
ATOM   3808  CG  GLU   245      83.367  60.482  43.515  1.00  0.00           C  
ATOM   3809  CD  GLU   245      81.950  60.661  43.559  1.00  0.00           C  
ATOM   3810  OE1 GLU   245      81.350  60.965  44.596  1.00  0.00           O  
ATOM   3811  OE2 GLU   245      81.263  60.447  42.527  1.00  0.00           O1-
ATOM   3812  H   GLU   245      86.142  58.460  43.657  1.00  0.00           H  
ATOM   3813  HA  GLU   245      85.501  60.811  45.442  1.00  0.00           H  
ATOM   3814  HB2 GLU   245      83.532  58.676  44.628  1.00  0.00           H  
ATOM   3815  HB3 GLU   245      83.243  59.979  45.661  1.00  0.00           H  
ATOM   3816  HG2 GLU   245      83.928  61.409  43.392  1.00  0.00           H  
ATOM   3817  HG3 GLU   245      83.654  59.957  42.605  1.00  0.00           H  
ATOM   3818  N   LEU   246      85.534  59.511  47.642  1.00  0.00           N  
ATOM   3819  CA  LEU   246      85.919  58.828  48.913  1.00  0.00           C  
ATOM   3820  C   LEU   246      85.008  59.209  50.111  1.00  0.00           C  
ATOM   3821  O   LEU   246      85.094  60.386  50.540  1.00  0.00           O  
ATOM   3822  CB  LEU   246      87.407  59.208  49.134  1.00  0.00           C  
ATOM   3823  CG  LEU   246      87.990  59.377  50.503  1.00  0.00           C  
ATOM   3824  CD1 LEU   246      87.912  58.122  51.402  1.00  0.00           C  
ATOM   3825  CD2 LEU   246      89.457  59.698  50.314  1.00  0.00           C  
ATOM   3826  H   LEU   246      85.217  60.468  47.690  1.00  0.00           H  
ATOM   3827  HA  LEU   246      85.786  57.748  48.850  1.00  0.00           H  
ATOM   3828  HB2 LEU   246      88.006  58.444  48.638  1.00  0.00           H  
ATOM   3829  HB3 LEU   246      87.711  60.117  48.615  1.00  0.00           H  
ATOM   3830  HG  LEU   246      87.517  60.149  51.110  1.00  0.00           H  
ATOM   3831 HD11 LEU   246      88.652  57.444  50.977  1.00  0.00           H  
ATOM   3832 HD12 LEU   246      88.050  58.265  52.474  1.00  0.00           H  
ATOM   3833 HD13 LEU   246      86.894  57.734  51.433  1.00  0.00           H  
ATOM   3834 HD21 LEU   246      90.085  58.864  50.004  1.00  0.00           H  
ATOM   3835 HD22 LEU   246      89.465  60.563  49.651  1.00  0.00           H  
ATOM   3836 HD23 LEU   246      89.933  60.004  51.245  1.00  0.00           H  
ATOM   3837  N   LEU   247      84.263  58.204  50.643  1.00  0.00           N  
ATOM   3838  CA  LEU   247      83.348  58.425  51.806  1.00  0.00           C  
ATOM   3839  C   LEU   247      83.874  58.253  53.203  1.00  0.00           C  
ATOM   3840  O   LEU   247      84.356  57.154  53.540  1.00  0.00           O  
ATOM   3841  CB  LEU   247      82.178  57.367  51.566  1.00  0.00           C  
ATOM   3842  CG  LEU   247      80.946  57.464  52.610  1.00  0.00           C  
ATOM   3843  CD1 LEU   247      80.183  58.766  52.571  1.00  0.00           C  
ATOM   3844  CD2 LEU   247      79.974  56.289  52.234  1.00  0.00           C  
ATOM   3845  H   LEU   247      84.407  57.232  50.408  1.00  0.00           H  
ATOM   3846  HA  LEU   247      82.846  59.385  51.683  1.00  0.00           H  
ATOM   3847  HB2 LEU   247      81.749  57.511  50.575  1.00  0.00           H  
ATOM   3848  HB3 LEU   247      82.608  56.373  51.688  1.00  0.00           H  
ATOM   3849  HG  LEU   247      81.305  57.299  53.626  1.00  0.00           H  
ATOM   3850 HD11 LEU   247      79.622  58.881  51.644  1.00  0.00           H  
ATOM   3851 HD12 LEU   247      79.423  58.784  53.352  1.00  0.00           H  
ATOM   3852 HD13 LEU   247      80.951  59.537  52.622  1.00  0.00           H  
ATOM   3853 HD21 LEU   247      79.499  56.357  51.255  1.00  0.00           H  
ATOM   3854 HD22 LEU   247      80.370  55.299  52.458  1.00  0.00           H  
ATOM   3855 HD23 LEU   247      79.149  56.337  52.945  1.00  0.00           H  
ATOM   3856  N   PHE   248      83.621  59.300  53.960  1.00  0.00           N  
ATOM   3857  CA  PHE   248      83.936  59.358  55.357  1.00  0.00           C  
ATOM   3858  C   PHE   248      82.711  59.378  56.310  1.00  0.00           C  
ATOM   3859  O   PHE   248      81.811  60.232  56.009  1.00  0.00           O  
ATOM   3860  CB  PHE   248      84.844  60.525  55.763  1.00  0.00           C  
ATOM   3861  CG  PHE   248      86.266  60.548  55.232  1.00  0.00           C  
ATOM   3862  CD1 PHE   248      86.546  61.442  54.194  1.00  0.00           C  
ATOM   3863  CD2 PHE   248      87.201  59.743  55.793  1.00  0.00           C  
ATOM   3864  CE1 PHE   248      87.834  61.403  53.588  1.00  0.00           C  
ATOM   3865  CE2 PHE   248      88.475  59.758  55.170  1.00  0.00           C  
ATOM   3866  CZ  PHE   248      88.811  60.622  54.088  1.00  0.00           C  
ATOM   3867  H   PHE   248      83.177  60.142  53.624  1.00  0.00           H  
ATOM   3868  HA  PHE   248      84.455  58.480  55.744  1.00  0.00           H  
ATOM   3869  HB2 PHE   248      84.338  61.427  55.418  1.00  0.00           H  
ATOM   3870  HB3 PHE   248      84.829  60.515  56.853  1.00  0.00           H  
ATOM   3871  HD1 PHE   248      85.781  62.074  53.769  1.00  0.00           H  
ATOM   3872  HD2 PHE   248      86.901  59.080  56.591  1.00  0.00           H  
ATOM   3873  HE1 PHE   248      88.085  62.099  52.801  1.00  0.00           H  
ATOM   3874  HE2 PHE   248      89.313  59.201  55.563  1.00  0.00           H  
ATOM   3875  HZ  PHE   248      89.845  60.737  53.798  1.00  0.00           H  
ATOM   3876  N   PHE   249      82.703  58.551  57.340  1.00  0.00           N  
ATOM   3877  CA  PHE   249      81.723  58.632  58.437  1.00  0.00           C  
ATOM   3878  C   PHE   249      82.132  59.463  59.690  1.00  0.00           C  
ATOM   3879  O   PHE   249      83.256  59.344  60.241  1.00  0.00           O  
ATOM   3880  CB  PHE   249      81.512  57.158  58.903  1.00  0.00           C  
ATOM   3881  CG  PHE   249      80.951  56.171  57.916  1.00  0.00           C  
ATOM   3882  CD1 PHE   249      81.816  55.400  57.200  1.00  0.00           C  
ATOM   3883  CD2 PHE   249      79.512  55.993  57.737  1.00  0.00           C  
ATOM   3884  CE1 PHE   249      81.294  54.358  56.368  1.00  0.00           C  
ATOM   3885  CE2 PHE   249      79.017  54.975  56.924  1.00  0.00           C  
ATOM   3886  CZ  PHE   249      79.881  54.098  56.237  1.00  0.00           C  
ATOM   3887  H   PHE   249      83.406  57.827  57.399  1.00  0.00           H  
ATOM   3888  HA  PHE   249      80.743  58.954  58.086  1.00  0.00           H  
ATOM   3889  HB2 PHE   249      82.377  56.701  59.383  1.00  0.00           H  
ATOM   3890  HB3 PHE   249      80.770  57.177  59.702  1.00  0.00           H  
ATOM   3891  HD1 PHE   249      82.892  55.484  57.229  1.00  0.00           H  
ATOM   3892  HD2 PHE   249      78.906  56.604  58.389  1.00  0.00           H  
ATOM   3893  HE1 PHE   249      82.026  53.784  55.818  1.00  0.00           H  
ATOM   3894  HE2 PHE   249      77.968  54.720  56.969  1.00  0.00           H  
ATOM   3895  HZ  PHE   249      79.490  53.254  55.689  1.00  0.00           H  
ATOM   3896  N   VAL   250      81.255  60.338  60.100  1.00  0.00           N  
ATOM   3897  CA  VAL   250      81.560  61.471  61.069  1.00  0.00           C  
ATOM   3898  C   VAL   250      80.658  61.364  62.327  1.00  0.00           C  
ATOM   3899  O   VAL   250      79.485  61.560  62.347  1.00  0.00           O  
ATOM   3900  CB  VAL   250      81.429  62.895  60.424  1.00  0.00           C  
ATOM   3901  CG1 VAL   250      81.484  64.048  61.489  1.00  0.00           C  
ATOM   3902  CG2 VAL   250      82.480  63.143  59.325  1.00  0.00           C  
ATOM   3903  H   VAL   250      80.365  60.478  59.643  1.00  0.00           H  
ATOM   3904  HA  VAL   250      82.575  61.234  61.390  1.00  0.00           H  
ATOM   3905  HB  VAL   250      80.419  62.979  60.022  1.00  0.00           H  
ATOM   3906 HG11 VAL   250      80.623  64.064  62.158  1.00  0.00           H  
ATOM   3907 HG12 VAL   250      82.394  63.985  62.085  1.00  0.00           H  
ATOM   3908 HG13 VAL   250      81.573  64.972  60.917  1.00  0.00           H  
ATOM   3909 HG21 VAL   250      83.447  63.092  59.825  1.00  0.00           H  
ATOM   3910 HG22 VAL   250      82.465  62.315  58.616  1.00  0.00           H  
ATOM   3911 HG23 VAL   250      82.155  64.122  58.972  1.00  0.00           H  
ATOM   3912  N   GLU   251      81.360  61.134  63.425  1.00  0.00           N  
ATOM   3913  CA  GLU   251      80.728  60.761  64.730  1.00  0.00           C  
ATOM   3914  C   GLU   251      80.705  61.936  65.672  1.00  0.00           C  
ATOM   3915  O   GLU   251      81.730  62.354  66.176  1.00  0.00           O  
ATOM   3916  CB  GLU   251      81.302  59.504  65.311  1.00  0.00           C  
ATOM   3917  CG  GLU   251      80.443  59.012  66.481  1.00  0.00           C  
ATOM   3918  CD  GLU   251      81.225  57.856  67.298  1.00  0.00           C  
ATOM   3919  OE1 GLU   251      80.759  57.321  68.305  1.00  0.00           O  
ATOM   3920  OE2 GLU   251      82.425  57.564  67.039  1.00  0.00           O1-
ATOM   3921  H   GLU   251      82.357  60.976  63.416  1.00  0.00           H  
ATOM   3922  HA  GLU   251      79.687  60.498  64.546  1.00  0.00           H  
ATOM   3923  HB2 GLU   251      81.370  58.767  64.510  1.00  0.00           H  
ATOM   3924  HB3 GLU   251      82.298  59.833  65.606  1.00  0.00           H  
ATOM   3925  HG2 GLU   251      80.042  59.784  67.136  1.00  0.00           H  
ATOM   3926  HG3 GLU   251      79.569  58.507  66.069  1.00  0.00           H  
ATOM   3927  N   GLY   252      79.567  62.659  65.867  1.00  0.00           N  
ATOM   3928  CA  GLY   252      79.396  63.668  66.920  1.00  0.00           C  
ATOM   3929  C   GLY   252      79.375  63.134  68.408  1.00  0.00           C  
ATOM   3930  O   GLY   252      78.784  62.117  68.713  1.00  0.00           O  
ATOM   3931  H   GLY   252      78.753  62.318  65.376  1.00  0.00           H  
ATOM   3932  HA2 GLY   252      80.287  64.292  66.857  1.00  0.00           H  
ATOM   3933  HA3 GLY   252      78.458  64.213  66.808  1.00  0.00           H  
ATOM   3934  N   LEU   253      80.119  63.817  69.245  1.00  0.00           N  
ATOM   3935  CA  LEU   253      80.704  63.303  70.506  1.00  0.00           C  
ATOM   3936  C   LEU   253      80.154  64.050  71.678  1.00  0.00           C  
ATOM   3937  O   LEU   253      80.387  63.646  72.885  1.00  0.00           O  
ATOM   3938  CB  LEU   253      82.247  63.261  70.522  1.00  0.00           C  
ATOM   3939  CG  LEU   253      82.952  62.579  69.339  1.00  0.00           C  
ATOM   3940  CD1 LEU   253      84.482  62.574  69.437  1.00  0.00           C  
ATOM   3941  CD2 LEU   253      82.562  61.160  69.062  1.00  0.00           C  
ATOM   3942  H   LEU   253      80.556  64.634  68.844  1.00  0.00           H  
ATOM   3943  HA  LEU   253      80.395  62.260  70.568  1.00  0.00           H  
ATOM   3944  HB2 LEU   253      82.605  64.290  70.567  1.00  0.00           H  
ATOM   3945  HB3 LEU   253      82.597  62.746  71.416  1.00  0.00           H  
ATOM   3946  HG  LEU   253      82.729  63.196  68.468  1.00  0.00           H  
ATOM   3947 HD11 LEU   253      84.713  62.225  70.444  1.00  0.00           H  
ATOM   3948 HD12 LEU   253      84.982  62.023  68.641  1.00  0.00           H  
ATOM   3949 HD13 LEU   253      84.842  63.589  69.268  1.00  0.00           H  
ATOM   3950 HD21 LEU   253      82.807  60.413  69.817  1.00  0.00           H  
ATOM   3951 HD22 LEU   253      81.532  61.123  68.709  1.00  0.00           H  
ATOM   3952 HD23 LEU   253      83.156  60.847  68.204  1.00  0.00           H  
ATOM   3953  N   CYS   254      79.449  65.185  71.501  1.00  0.00           N  
ATOM   3954  CA  CYS   254      78.942  66.023  72.598  1.00  0.00           C  
ATOM   3955  C   CYS   254      77.784  66.925  72.132  1.00  0.00           C  
ATOM   3956  O   CYS   254      77.622  67.160  70.943  1.00  0.00           O  
ATOM   3957  CB  CYS   254      80.064  66.979  72.997  1.00  0.00           C  
ATOM   3958  SG  CYS   254      79.705  67.985  74.545  1.00  0.00           S  
ATOM   3959  H   CYS   254      79.216  65.451  70.555  1.00  0.00           H  
ATOM   3960  HA  CYS   254      78.736  65.399  73.467  1.00  0.00           H  
ATOM   3961  HB2 CYS   254      80.945  66.359  73.166  1.00  0.00           H  
ATOM   3962  HB3 CYS   254      80.221  67.650  72.153  1.00  0.00           H  
ATOM   3963  HG  CYS   254      80.789  68.766  74.577  1.00  0.00           H  
ATOM   3964  N   PHE   255      76.955  67.289  73.094  1.00  0.00           N  
ATOM   3965  CA  PHE   255      75.924  68.320  72.854  1.00  0.00           C  
ATOM   3966  C   PHE   255      76.306  69.785  72.978  1.00  0.00           C  
ATOM   3967  O   PHE   255      77.439  70.047  73.379  1.00  0.00           O  
ATOM   3968  CB  PHE   255      74.765  68.038  73.780  1.00  0.00           C  
ATOM   3969  CG  PHE   255      73.849  66.865  73.327  1.00  0.00           C  
ATOM   3970  CD1 PHE   255      72.876  67.167  72.378  1.00  0.00           C  
ATOM   3971  CD2 PHE   255      73.896  65.563  73.923  1.00  0.00           C  
ATOM   3972  CE1 PHE   255      71.934  66.146  71.863  1.00  0.00           C  
ATOM   3973  CE2 PHE   255      73.057  64.593  73.404  1.00  0.00           C  
ATOM   3974  CZ  PHE   255      72.098  64.873  72.442  1.00  0.00           C  
ATOM   3975  H   PHE   255      77.141  66.958  74.030  1.00  0.00           H  
ATOM   3976  HA  PHE   255      75.614  68.168  71.820  1.00  0.00           H  
ATOM   3977  HB2 PHE   255      75.232  67.775  74.728  1.00  0.00           H  
ATOM   3978  HB3 PHE   255      74.031  68.844  73.785  1.00  0.00           H  
ATOM   3979  HD1 PHE   255      72.806  68.153  71.942  1.00  0.00           H  
ATOM   3980  HD2 PHE   255      74.563  65.331  74.740  1.00  0.00           H  
ATOM   3981  HE1 PHE   255      71.226  66.385  71.083  1.00  0.00           H  
ATOM   3982  HE2 PHE   255      73.247  63.645  73.885  1.00  0.00           H  
ATOM   3983  HZ  PHE   255      71.496  64.063  72.057  1.00  0.00           H  
ATOM   3984  N   PRO   256      75.423  70.700  72.484  1.00  0.00           N  
ATOM   3985  CA  PRO   256      75.751  72.133  72.802  1.00  0.00           C  
ATOM   3986  C   PRO   256      75.770  72.505  74.272  1.00  0.00           C  
ATOM   3987  O   PRO   256      75.203  71.735  75.020  1.00  0.00           O  
ATOM   3988  CB  PRO   256      74.573  72.877  72.200  1.00  0.00           C  
ATOM   3989  CG  PRO   256      73.990  71.929  71.150  1.00  0.00           C  
ATOM   3990  CD  PRO   256      74.367  70.535  71.539  1.00  0.00           C  
ATOM   3991  HA  PRO   256      76.670  72.430  72.298  1.00  0.00           H  
ATOM   3992  HB2 PRO   256      73.867  72.996  73.023  1.00  0.00           H  
ATOM   3993  HB3 PRO   256      74.820  73.837  71.747  1.00  0.00           H  
ATOM   3994  HG2 PRO   256      72.905  72.021  71.114  1.00  0.00           H  
ATOM   3995  HG3 PRO   256      74.303  72.232  70.151  1.00  0.00           H  
ATOM   3996  HD2 PRO   256      73.513  70.024  71.985  1.00  0.00           H  
ATOM   3997  HD3 PRO   256      74.707  70.029  70.636  1.00  0.00           H  
ATOM   3998  N   ASP   257      76.442  73.593  74.638  1.00  0.00           N  
ATOM   3999  CA  ASP   257      76.894  73.945  76.012  1.00  0.00           C  
ATOM   4000  C   ASP   257      77.278  75.456  76.073  1.00  0.00           C  
ATOM   4001  O   ASP   257      77.603  75.989  75.017  1.00  0.00           O  
ATOM   4002  CB  ASP   257      78.075  73.098  76.384  1.00  0.00           C  
ATOM   4003  CG  ASP   257      78.147  72.793  77.884  1.00  0.00           C  
ATOM   4004  OD1 ASP   257      78.822  71.814  78.318  1.00  0.00           O  
ATOM   4005  OD2 ASP   257      77.471  73.455  78.700  1.00  0.00           O1-
ATOM   4006  H   ASP   257      76.723  74.141  73.838  1.00  0.00           H  
ATOM   4007  HA  ASP   257      76.072  73.790  76.710  1.00  0.00           H  
ATOM   4008  HB2 ASP   257      77.986  72.147  75.859  1.00  0.00           H  
ATOM   4009  HB3 ASP   257      79.033  73.542  76.113  1.00  0.00           H  
ATOM   4010  N   GLU   258      77.471  76.010  77.254  1.00  0.00           N  
ATOM   4011  CA  GLU   258      78.042  77.302  77.389  1.00  0.00           C  
ATOM   4012  C   GLU   258      79.546  77.317  76.800  1.00  0.00           C  
ATOM   4013  O   GLU   258      80.369  76.600  77.274  1.00  0.00           O  
ATOM   4014  CB  GLU   258      77.901  77.872  78.862  1.00  0.00           C  
ATOM   4015  CG  GLU   258      78.672  79.165  78.999  1.00  0.00           C  
ATOM   4016  CD  GLU   258      77.813  80.244  78.310  1.00  0.00           C  
ATOM   4017  OE1 GLU   258      78.105  81.452  78.521  1.00  0.00           O  
ATOM   4018  OE2 GLU   258      76.801  79.969  77.620  1.00  0.00           O1-
ATOM   4019  H   GLU   258      77.306  75.471  78.092  1.00  0.00           H  
ATOM   4020  HA  GLU   258      77.431  77.927  76.738  1.00  0.00           H  
ATOM   4021  HB2 GLU   258      76.845  78.009  79.094  1.00  0.00           H  
ATOM   4022  HB3 GLU   258      78.399  77.187  79.547  1.00  0.00           H  
ATOM   4023  HG2 GLU   258      78.756  79.399  80.060  1.00  0.00           H  
ATOM   4024  HG3 GLU   258      79.674  79.205  78.573  1.00  0.00           H  
ATOM   4025  N   GLY   259      79.812  78.200  75.769  1.00  0.00           N  
ATOM   4026  CA  GLY   259      81.076  78.152  75.052  1.00  0.00           C  
ATOM   4027  C   GLY   259      81.108  77.283  73.777  1.00  0.00           C  
ATOM   4028  O   GLY   259      82.234  77.027  73.265  1.00  0.00           O  
ATOM   4029  H   GLY   259      79.039  78.741  75.409  1.00  0.00           H  
ATOM   4030  HA2 GLY   259      81.195  79.196  74.764  1.00  0.00           H  
ATOM   4031  HA3 GLY   259      81.929  77.902  75.683  1.00  0.00           H  
ATOM   4032  N   PHE   260      79.936  76.752  73.348  1.00  0.00           N  
ATOM   4033  CA  PHE   260      79.701  75.765  72.276  1.00  0.00           C  
ATOM   4034  C   PHE   260      78.231  75.636  71.825  1.00  0.00           C  
ATOM   4035  O   PHE   260      77.438  74.770  72.189  1.00  0.00           O  
ATOM   4036  CB  PHE   260      80.276  74.456  72.775  1.00  0.00           C  
ATOM   4037  CG  PHE   260      80.291  73.447  71.658  1.00  0.00           C  
ATOM   4038  CD1 PHE   260      81.062  73.666  70.476  1.00  0.00           C  
ATOM   4039  CD2 PHE   260      79.498  72.282  71.774  1.00  0.00           C  
ATOM   4040  CE1 PHE   260      81.006  72.722  69.399  1.00  0.00           C  
ATOM   4041  CE2 PHE   260      79.580  71.370  70.775  1.00  0.00           C  
ATOM   4042  CZ  PHE   260      80.291  71.572  69.593  1.00  0.00           C  
ATOM   4043  H   PHE   260      79.138  77.132  73.837  1.00  0.00           H  
ATOM   4044  HA  PHE   260      80.244  76.109  71.396  1.00  0.00           H  
ATOM   4045  HB2 PHE   260      81.310  74.616  73.083  1.00  0.00           H  
ATOM   4046  HB3 PHE   260      79.655  74.192  73.631  1.00  0.00           H  
ATOM   4047  HD1 PHE   260      81.759  74.490  70.492  1.00  0.00           H  
ATOM   4048  HD2 PHE   260      79.082  72.116  72.756  1.00  0.00           H  
ATOM   4049  HE1 PHE   260      81.637  72.854  68.532  1.00  0.00           H  
ATOM   4050  HE2 PHE   260      79.082  70.418  70.890  1.00  0.00           H  
ATOM   4051  HZ  PHE   260      80.293  70.764  68.876  1.00  0.00           H  
ATOM   4052  N   SER   261      77.904  76.397  70.733  1.00  0.00           N  
ATOM   4053  CA  SER   261      76.512  76.603  70.300  1.00  0.00           C  
ATOM   4054  C   SER   261      76.100  75.663  69.235  1.00  0.00           C  
ATOM   4055  O   SER   261      75.338  76.078  68.257  1.00  0.00           O  
ATOM   4056  CB  SER   261      76.285  78.093  69.991  1.00  0.00           C  
ATOM   4057  OG  SER   261      77.127  78.644  69.006  1.00  0.00           O  
ATOM   4058  H   SER   261      78.651  76.966  70.364  1.00  0.00           H  
ATOM   4059  HA  SER   261      75.923  76.334  71.177  1.00  0.00           H  
ATOM   4060  HB2 SER   261      75.246  78.170  69.672  1.00  0.00           H  
ATOM   4061  HB3 SER   261      76.439  78.577  70.955  1.00  0.00           H  
ATOM   4062  HG  SER   261      78.011  78.772  69.358  1.00  0.00           H  
ATOM   4063  N   GLY   262      76.619  74.439  69.331  1.00  0.00           N  
ATOM   4064  CA  GLY   262      76.279  73.320  68.473  1.00  0.00           C  
ATOM   4065  C   GLY   262      76.853  73.169  67.046  1.00  0.00           C  
ATOM   4066  O   GLY   262      76.213  72.527  66.321  1.00  0.00           O  
ATOM   4067  H   GLY   262      77.198  74.214  70.127  1.00  0.00           H  
ATOM   4068  HA2 GLY   262      76.507  72.375  68.966  1.00  0.00           H  
ATOM   4069  HA3 GLY   262      75.191  73.277  68.430  1.00  0.00           H  
ATOM   4070  N   LEU   263      78.000  73.848  66.683  1.00  0.00           N  
ATOM   4071  CA  LEU   263      78.450  73.931  65.305  1.00  0.00           C  
ATOM   4072  C   LEU   263      79.832  73.304  65.187  1.00  0.00           C  
ATOM   4073  O   LEU   263      80.684  73.512  66.100  1.00  0.00           O  
ATOM   4074  CB  LEU   263      78.357  75.387  64.806  1.00  0.00           C  
ATOM   4075  CG  LEU   263      76.949  76.050  64.800  1.00  0.00           C  
ATOM   4076  CD1 LEU   263      77.146  77.441  64.211  1.00  0.00           C  
ATOM   4077  CD2 LEU   263      75.892  75.259  63.997  1.00  0.00           C  
ATOM   4078  H   LEU   263      78.510  74.357  67.390  1.00  0.00           H  
ATOM   4079  HA  LEU   263      77.801  73.325  64.673  1.00  0.00           H  
ATOM   4080  HB2 LEU   263      79.031  76.013  65.391  1.00  0.00           H  
ATOM   4081  HB3 LEU   263      78.727  75.407  63.781  1.00  0.00           H  
ATOM   4082  HG  LEU   263      76.617  76.145  65.834  1.00  0.00           H  
ATOM   4083 HD11 LEU   263      77.924  78.008  64.724  1.00  0.00           H  
ATOM   4084 HD12 LEU   263      77.522  77.330  63.194  1.00  0.00           H  
ATOM   4085 HD13 LEU   263      76.199  77.976  64.290  1.00  0.00           H  
ATOM   4086 HD21 LEU   263      76.274  74.687  63.152  1.00  0.00           H  
ATOM   4087 HD22 LEU   263      75.443  74.583  64.724  1.00  0.00           H  
ATOM   4088 HD23 LEU   263      75.095  75.935  63.688  1.00  0.00           H  
ATOM   4089  N   VAL   264      80.123  72.632  64.099  1.00  0.00           N  
ATOM   4090  CA  VAL   264      81.459  71.969  63.798  1.00  0.00           C  
ATOM   4091  C   VAL   264      81.560  71.862  62.250  1.00  0.00           C  
ATOM   4092  O   VAL   264      80.579  71.885  61.512  1.00  0.00           O  
ATOM   4093  CB  VAL   264      81.663  70.610  64.530  1.00  0.00           C  
ATOM   4094  CG1 VAL   264      81.832  70.790  66.022  1.00  0.00           C  
ATOM   4095  CG2 VAL   264      80.583  69.511  64.183  1.00  0.00           C  
ATOM   4096  H   VAL   264      79.450  72.697  63.348  1.00  0.00           H  
ATOM   4097  HA  VAL   264      82.253  72.630  64.146  1.00  0.00           H  
ATOM   4098  HB  VAL   264      82.617  70.307  64.101  1.00  0.00           H  
ATOM   4099 HG11 VAL   264      80.879  70.899  66.540  1.00  0.00           H  
ATOM   4100 HG12 VAL   264      82.139  69.864  66.509  1.00  0.00           H  
ATOM   4101 HG13 VAL   264      82.563  71.542  66.320  1.00  0.00           H  
ATOM   4102 HG21 VAL   264      79.623  70.021  64.108  1.00  0.00           H  
ATOM   4103 HG22 VAL   264      80.856  69.048  63.235  1.00  0.00           H  
ATOM   4104 HG23 VAL   264      80.575  68.820  65.026  1.00  0.00           H  
ATOM   4105  N   SER   265      82.853  71.805  61.785  1.00  0.00           N  
ATOM   4106  CA  SER   265      83.254  71.920  60.434  1.00  0.00           C  
ATOM   4107  C   SER   265      84.646  71.274  60.299  1.00  0.00           C  
ATOM   4108  O   SER   265      85.405  71.174  61.261  1.00  0.00           O  
ATOM   4109  CB  SER   265      83.431  73.384  60.162  1.00  0.00           C  
ATOM   4110  OG  SER   265      83.962  73.695  58.909  1.00  0.00           O  
ATOM   4111  H   SER   265      83.592  71.849  62.472  1.00  0.00           H  
ATOM   4112  HA  SER   265      82.617  71.395  59.722  1.00  0.00           H  
ATOM   4113  HB2 SER   265      82.435  73.807  60.292  1.00  0.00           H  
ATOM   4114  HB3 SER   265      84.024  73.856  60.945  1.00  0.00           H  
ATOM   4115  HG  SER   265      83.418  73.172  58.315  1.00  0.00           H  
ATOM   4116  N   ILE   266      84.945  70.705  59.123  1.00  0.00           N  
ATOM   4117  CA  ILE   266      86.232  70.103  58.617  1.00  0.00           C  
ATOM   4118  C   ILE   266      86.761  70.792  57.375  1.00  0.00           C  
ATOM   4119  O   ILE   266      86.045  71.190  56.465  1.00  0.00           O  
ATOM   4120  CB  ILE   266      86.134  68.590  58.478  1.00  0.00           C  
ATOM   4121  CG1 ILE   266      85.981  67.849  59.883  1.00  0.00           C  
ATOM   4122  CG2 ILE   266      87.263  67.936  57.712  1.00  0.00           C  
ATOM   4123  CD1 ILE   266      85.233  66.474  59.789  1.00  0.00           C  
ATOM   4124  H   ILE   266      84.267  70.841  58.387  1.00  0.00           H  
ATOM   4125  HA  ILE   266      86.969  70.275  59.401  1.00  0.00           H  
ATOM   4126  HB  ILE   266      85.246  68.433  57.865  1.00  0.00           H  
ATOM   4127 HG12 ILE   266      86.937  67.777  60.401  1.00  0.00           H  
ATOM   4128 HG13 ILE   266      85.352  68.521  60.466  1.00  0.00           H  
ATOM   4129 HG21 ILE   266      87.027  68.179  56.675  1.00  0.00           H  
ATOM   4130 HG22 ILE   266      88.270  68.243  57.992  1.00  0.00           H  
ATOM   4131 HG23 ILE   266      87.199  66.849  57.758  1.00  0.00           H  
ATOM   4132 HD11 ILE   266      84.316  66.546  59.205  1.00  0.00           H  
ATOM   4133 HD12 ILE   266      85.816  65.701  59.290  1.00  0.00           H  
ATOM   4134 HD13 ILE   266      85.072  66.089  60.796  1.00  0.00           H  
ATOM   4135  N   HIE   267      88.104  70.716  57.117  1.00  0.00           N  
ATOM   4136  CA  HIE   267      88.738  71.376  55.944  1.00  0.00           C  
ATOM   4137  C   HIE   267      89.568  70.374  55.094  1.00  0.00           C  
ATOM   4138  O   HIE   267      90.042  69.443  55.681  1.00  0.00           O  
ATOM   4139  CB  HIE   267      89.728  72.479  56.530  1.00  0.00           C  
ATOM   4140  CG  HIE   267      88.993  73.654  57.213  1.00  0.00           C  
ATOM   4141  CD2 HIE   267      88.362  73.536  58.472  1.00  0.00           C  
ATOM   4142  ND1 HIE   267      88.740  74.941  56.725  1.00  0.00           N  
ATOM   4143  CE1 HIE   267      88.039  75.591  57.636  1.00  0.00           C  
ATOM   4144  NE2 HIE   267      87.825  74.766  58.654  1.00  0.00           N  
ATOM   4145  H   HIE   267      88.643  70.173  57.776  1.00  0.00           H  
ATOM   4146  HA  HIE   267      88.026  71.870  55.284  1.00  0.00           H  
ATOM   4147  HB2 HIE   267      90.410  72.103  57.293  1.00  0.00           H  
ATOM   4148  HB3 HIE   267      90.215  72.798  55.608  1.00  0.00           H  
ATOM   4149  HD2 HIE   267      88.279  72.598  59.001  1.00  0.00           H  
ATOM   4150  HE1 HIE   267      87.655  76.599  57.590  1.00  0.00           H  
ATOM   4151  HE2 HIE   267      87.374  75.123  59.484  1.00  0.00           H  
ATOM   4152  N   VAL   268      89.749  70.617  53.811  1.00  0.00           N  
ATOM   4153  CA  VAL   268      90.724  69.735  52.995  1.00  0.00           C  
ATOM   4154  C   VAL   268      91.464  70.645  52.075  1.00  0.00           C  
ATOM   4155  O   VAL   268      90.998  71.422  51.277  1.00  0.00           O  
ATOM   4156  CB  VAL   268      89.992  68.666  52.239  1.00  0.00           C  
ATOM   4157  CG1 VAL   268      88.926  69.124  51.314  1.00  0.00           C  
ATOM   4158  CG2 VAL   268      90.989  67.793  51.460  1.00  0.00           C  
ATOM   4159  H   VAL   268      89.229  71.358  53.363  1.00  0.00           H  
ATOM   4160  HA  VAL   268      91.364  69.239  53.725  1.00  0.00           H  
ATOM   4161  HB  VAL   268      89.464  67.994  52.915  1.00  0.00           H  
ATOM   4162 HG11 VAL   268      88.159  69.618  51.910  1.00  0.00           H  
ATOM   4163 HG12 VAL   268      89.275  69.841  50.571  1.00  0.00           H  
ATOM   4164 HG13 VAL   268      88.398  68.336  50.776  1.00  0.00           H  
ATOM   4165 HG21 VAL   268      91.707  67.379  52.167  1.00  0.00           H  
ATOM   4166 HG22 VAL   268      90.471  66.959  50.986  1.00  0.00           H  
ATOM   4167 HG23 VAL   268      91.570  68.335  50.714  1.00  0.00           H  
ATOM   4168  N   SER   269      92.787  70.476  52.260  1.00  0.00           N  
ATOM   4169  CA  SER   269      93.835  71.263  51.528  1.00  0.00           C  
ATOM   4170  C   SER   269      94.753  70.468  50.665  1.00  0.00           C  
ATOM   4171  O   SER   269      94.820  69.199  50.797  1.00  0.00           O  
ATOM   4172  CB  SER   269      94.507  72.126  52.641  1.00  0.00           C  
ATOM   4173  OG  SER   269      95.468  72.894  52.080  1.00  0.00           O  
ATOM   4174  H   SER   269      93.139  69.774  52.894  1.00  0.00           H  
ATOM   4175  HA  SER   269      93.329  71.900  50.803  1.00  0.00           H  
ATOM   4176  HB2 SER   269      93.683  72.741  53.002  1.00  0.00           H  
ATOM   4177  HB3 SER   269      94.867  71.382  53.352  1.00  0.00           H  
ATOM   4178  HG  SER   269      94.974  73.516  51.540  1.00  0.00           H  
ATOM   4179  N   LEU   270      95.524  71.128  49.771  1.00  0.00           N  
ATOM   4180  CA  LEU   270      96.444  70.578  48.821  1.00  0.00           C  
ATOM   4181  C   LEU   270      97.822  71.327  49.003  1.00  0.00           C  
ATOM   4182  O   LEU   270      97.770  72.547  49.099  1.00  0.00           O  
ATOM   4183  CB  LEU   270      95.865  70.811  47.422  1.00  0.00           C  
ATOM   4184  CG  LEU   270      96.763  70.742  46.194  1.00  0.00           C  
ATOM   4185  CD1 LEU   270      97.246  69.383  45.974  1.00  0.00           C  
ATOM   4186  CD2 LEU   270      95.912  71.213  45.012  1.00  0.00           C  
ATOM   4187  H   LEU   270      95.538  72.137  49.831  1.00  0.00           H  
ATOM   4188  HA  LEU   270      96.585  69.497  48.839  1.00  0.00           H  
ATOM   4189  HB2 LEU   270      95.129  70.008  47.394  1.00  0.00           H  
ATOM   4190  HB3 LEU   270      95.240  71.703  47.368  1.00  0.00           H  
ATOM   4191  HG  LEU   270      97.595  71.443  46.268  1.00  0.00           H  
ATOM   4192 HD11 LEU   270      97.995  69.144  46.729  1.00  0.00           H  
ATOM   4193 HD12 LEU   270      96.386  68.732  46.132  1.00  0.00           H  
ATOM   4194 HD13 LEU   270      97.685  69.211  44.991  1.00  0.00           H  
ATOM   4195 HD21 LEU   270      96.625  71.053  44.204  1.00  0.00           H  
ATOM   4196 HD22 LEU   270      95.140  70.490  44.748  1.00  0.00           H  
ATOM   4197 HD23 LEU   270      95.399  72.174  45.031  1.00  0.00           H  
ATOM   4198  N   LEU   271      98.934  70.624  49.157  1.00  0.00           N  
ATOM   4199  CA  LEU   271     100.288  71.143  49.456  1.00  0.00           C  
ATOM   4200  C   LEU   271     101.241  71.057  48.292  1.00  0.00           C  
ATOM   4201  O   LEU   271     101.177  70.134  47.432  1.00  0.00           O  
ATOM   4202  CB  LEU   271     100.974  70.358  50.646  1.00  0.00           C  
ATOM   4203  CG  LEU   271     100.116  70.080  51.973  1.00  0.00           C  
ATOM   4204  CD1 LEU   271     100.787  69.280  53.081  1.00  0.00           C  
ATOM   4205  CD2 LEU   271      99.602  71.387  52.473  1.00  0.00           C  
ATOM   4206  H   LEU   271      98.718  69.637  49.136  1.00  0.00           H  
ATOM   4207  HA  LEU   271     100.077  72.176  49.734  1.00  0.00           H  
ATOM   4208  HB2 LEU   271     101.371  69.403  50.299  1.00  0.00           H  
ATOM   4209  HB3 LEU   271     101.859  70.883  51.005  1.00  0.00           H  
ATOM   4210  HG  LEU   271      99.251  69.507  51.641  1.00  0.00           H  
ATOM   4211 HD11 LEU   271     101.750  69.774  53.210  1.00  0.00           H  
ATOM   4212 HD12 LEU   271     100.221  69.258  54.013  1.00  0.00           H  
ATOM   4213 HD13 LEU   271     100.936  68.260  52.727  1.00  0.00           H  
ATOM   4214 HD21 LEU   271      99.005  71.203  53.366  1.00  0.00           H  
ATOM   4215 HD22 LEU   271     100.452  72.060  52.585  1.00  0.00           H  
ATOM   4216 HD23 LEU   271      98.877  71.726  51.733  1.00  0.00           H  
ATOM   4217  N   GLU   272     102.122  72.040  48.178  1.00  0.00           N  
ATOM   4218  CA  GLU   272     103.087  72.107  47.134  1.00  0.00           C  
ATOM   4219  C   GLU   272     104.518  71.917  47.643  1.00  0.00           C  
ATOM   4220  O   GLU   272     105.070  72.727  48.381  1.00  0.00           O  
ATOM   4221  CB  GLU   272     102.932  73.478  46.460  1.00  0.00           C  
ATOM   4222  CG  GLU   272     103.862  73.830  45.305  1.00  0.00           C  
ATOM   4223  CD  GLU   272     103.686  75.236  44.743  1.00  0.00           C  
ATOM   4224  OE1 GLU   272     104.256  76.204  45.289  1.00  0.00           O  
ATOM   4225  OE2 GLU   272     102.936  75.394  43.753  1.00  0.00           O1-
ATOM   4226  H   GLU   272     102.108  72.759  48.888  1.00  0.00           H  
ATOM   4227  HA  GLU   272     102.885  71.389  46.339  1.00  0.00           H  
ATOM   4228  HB2 GLU   272     101.891  73.715  46.239  1.00  0.00           H  
ATOM   4229  HB3 GLU   272     103.190  74.109  47.311  1.00  0.00           H  
ATOM   4230  HG2 GLU   272     104.882  73.545  45.562  1.00  0.00           H  
ATOM   4231  HG3 GLU   272     103.637  73.194  44.449  1.00  0.00           H  
ATOM   4232  N   TYR   273     105.162  70.781  47.224  1.00  0.00           N  
ATOM   4233  CA  TYR   273     106.628  70.593  47.291  1.00  0.00           C  
ATOM   4234  C   TYR   273     107.496  71.639  46.613  1.00  0.00           C  
ATOM   4235  O   TYR   273     107.126  72.252  45.615  1.00  0.00           O  
ATOM   4236  CB  TYR   273     106.952  69.170  46.755  1.00  0.00           C  
ATOM   4237  CG  TYR   273     108.411  68.674  46.873  1.00  0.00           C  
ATOM   4238  CD1 TYR   273     108.995  68.323  48.103  1.00  0.00           C  
ATOM   4239  CD2 TYR   273     109.118  68.521  45.661  1.00  0.00           C  
ATOM   4240  CE1 TYR   273     110.302  67.741  48.106  1.00  0.00           C  
ATOM   4241  CE2 TYR   273     110.396  67.953  45.677  1.00  0.00           C  
ATOM   4242  CZ  TYR   273     110.983  67.560  46.923  1.00  0.00           C  
ATOM   4243  OH  TYR   273     112.277  67.013  46.922  1.00  0.00           O  
ATOM   4244  H   TYR   273     104.563  70.123  46.746  1.00  0.00           H  
ATOM   4245  HA  TYR   273     106.863  70.542  48.354  1.00  0.00           H  
ATOM   4246  HB2 TYR   273     106.504  68.405  47.390  1.00  0.00           H  
ATOM   4247  HB3 TYR   273     106.605  68.913  45.754  1.00  0.00           H  
ATOM   4248  HD1 TYR   273     108.487  68.488  49.041  1.00  0.00           H  
ATOM   4249  HD2 TYR   273     108.768  68.866  44.699  1.00  0.00           H  
ATOM   4250  HE1 TYR   273     110.774  67.586  49.065  1.00  0.00           H  
ATOM   4251  HE2 TYR   273     110.890  67.613  44.778  1.00  0.00           H  
ATOM   4252  HH  TYR   273     112.533  66.754  47.810  1.00  0.00           H  
ATOM   4253  N   MET   274     108.691  71.840  47.138  1.00  0.00           N  
ATOM   4254  CA  MET   274     109.779  72.636  46.534  1.00  0.00           C  
ATOM   4255  C   MET   274     111.108  71.927  46.674  1.00  0.00           C  
ATOM   4256  O   MET   274     111.721  71.817  45.602  1.00  0.00           O  
ATOM   4257  CB  MET   274     109.829  74.026  47.220  1.00  0.00           C  
ATOM   4258  CG  MET   274     110.900  74.844  46.645  1.00  0.00           C  
ATOM   4259  SD  MET   274     111.085  76.697  46.998  1.00  0.00           S  
ATOM   4260  CE  MET   274     109.530  77.262  46.345  1.00  0.00           C  
ATOM   4261  H   MET   274     108.832  71.504  48.080  1.00  0.00           H  
ATOM   4262  HA  MET   274     109.503  72.899  45.513  1.00  0.00           H  
ATOM   4263  HB2 MET   274     108.887  74.524  46.988  1.00  0.00           H  
ATOM   4264  HB3 MET   274     109.895  73.931  48.303  1.00  0.00           H  
ATOM   4265  HG2 MET   274     111.875  74.399  46.848  1.00  0.00           H  
ATOM   4266  HG3 MET   274     110.569  74.893  45.608  1.00  0.00           H  
ATOM   4267  HE1 MET   274     109.290  76.563  45.544  1.00  0.00           H  
ATOM   4268  HE2 MET   274     108.805  77.248  47.158  1.00  0.00           H  
ATOM   4269  HE3 MET   274     109.708  78.266  45.958  1.00  0.00           H  
ATOM   4270  N   ALA   275     111.455  71.390  47.823  1.00  0.00           N  
ATOM   4271  CA  ALA   275     112.803  70.809  48.004  1.00  0.00           C  
ATOM   4272  C   ALA   275     112.864  69.924  49.326  1.00  0.00           C  
ATOM   4273  O   ALA   275     112.009  69.958  50.183  1.00  0.00           O  
ATOM   4274  CB  ALA   275     113.778  71.961  48.156  1.00  0.00           C  
ATOM   4275  H   ALA   275     110.816  71.282  48.598  1.00  0.00           H  
ATOM   4276  HA  ALA   275     113.056  70.276  47.087  1.00  0.00           H  
ATOM   4277  HB1 ALA   275     114.752  71.546  48.413  1.00  0.00           H  
ATOM   4278  HB2 ALA   275     113.922  72.347  47.147  1.00  0.00           H  
ATOM   4279  HB3 ALA   275     113.446  72.783  48.790  1.00  0.00           H  
ATOM   4280  N   GLN   276     113.823  69.058  49.368  1.00  0.00           N  
ATOM   4281  CA  GLN   276     114.063  68.200  50.579  1.00  0.00           C  
ATOM   4282  C   GLN   276     114.356  68.958  51.874  1.00  0.00           C  
ATOM   4283  O   GLN   276     115.089  69.976  51.837  1.00  0.00           O  
ATOM   4284  CB  GLN   276     115.246  67.220  50.341  1.00  0.00           C  
ATOM   4285  CG  GLN   276     114.983  66.295  49.132  1.00  0.00           C  
ATOM   4286  CD  GLN   276     113.909  65.242  49.338  1.00  0.00           C  
ATOM   4287  NE2 GLN   276     114.239  64.068  49.827  1.00  0.00           N  
ATOM   4288  OE1 GLN   276     112.748  65.488  49.080  1.00  0.00           O  
ATOM   4289  H   GLN   276     114.491  69.072  48.611  1.00  0.00           H  
ATOM   4290  HA  GLN   276     113.185  67.597  50.813  1.00  0.00           H  
ATOM   4291  HB2 GLN   276     116.124  67.779  50.015  1.00  0.00           H  
ATOM   4292  HB3 GLN   276     115.438  66.643  51.246  1.00  0.00           H  
ATOM   4293  HG2 GLN   276     114.730  66.897  48.259  1.00  0.00           H  
ATOM   4294  HG3 GLN   276     115.942  65.815  48.937  1.00  0.00           H  
ATOM   4295 HE21 GLN   276     113.505  63.534  50.269  1.00  0.00           H  
ATOM   4296 HE22 GLN   276     115.213  63.882  50.018  1.00  0.00           H  
ATOM   4297  N   ASP   277     113.690  68.566  52.919  1.00  0.00           N  
ATOM   4298  CA  ASP   277     113.629  69.149  54.271  1.00  0.00           C  
ATOM   4299  C   ASP   277     113.250  70.637  54.274  1.00  0.00           C  
ATOM   4300  O   ASP   277     113.660  71.378  55.313  1.00  0.00           O  
ATOM   4301  CB  ASP   277     114.942  68.893  55.055  1.00  0.00           C  
ATOM   4302  CG  ASP   277     115.484  67.447  55.100  1.00  0.00           C  
ATOM   4303  OD1 ASP   277     116.677  67.172  54.716  1.00  0.00           O  
ATOM   4304  OD2 ASP   277     114.742  66.570  55.493  1.00  0.00           O1-
ATOM   4305  H   ASP   277     113.186  67.705  52.764  1.00  0.00           H  
ATOM   4306  HA  ASP   277     112.833  68.539  54.697  1.00  0.00           H  
ATOM   4307  HB2 ASP   277     115.685  69.524  54.567  1.00  0.00           H  
ATOM   4308  HB3 ASP   277     114.704  69.178  56.080  1.00  0.00           H  
ATOM   4309  N   ILE   278     112.445  71.102  53.327  1.00  0.00           N  
ATOM   4310  CA  ILE   278     111.833  72.432  53.211  1.00  0.00           C  
ATOM   4311  C   ILE   278     110.327  72.241  53.527  1.00  0.00           C  
ATOM   4312  O   ILE   278     109.658  71.347  52.918  1.00  0.00           O  
ATOM   4313  CB  ILE   278     112.044  73.080  51.781  1.00  0.00           C  
ATOM   4314  CG1 ILE   278     113.559  73.325  51.623  1.00  0.00           C  
ATOM   4315  CG2 ILE   278     111.308  74.444  51.656  1.00  0.00           C  
ATOM   4316  CD1 ILE   278     114.344  74.178  52.608  1.00  0.00           C  
ATOM   4317  H   ILE   278     112.201  70.531  52.530  1.00  0.00           H  
ATOM   4318  HA  ILE   278     112.275  73.069  53.977  1.00  0.00           H  
ATOM   4319  HB  ILE   278     111.564  72.360  51.118  1.00  0.00           H  
ATOM   4320 HG12 ILE   278     114.091  72.375  51.584  1.00  0.00           H  
ATOM   4321 HG13 ILE   278     113.706  73.760  50.634  1.00  0.00           H  
ATOM   4322 HG21 ILE   278     111.580  74.880  50.695  1.00  0.00           H  
ATOM   4323 HG22 ILE   278     110.228  74.303  51.718  1.00  0.00           H  
ATOM   4324 HG23 ILE   278     111.793  75.079  52.397  1.00  0.00           H  
ATOM   4325 HD11 ILE   278     115.372  74.135  52.249  1.00  0.00           H  
ATOM   4326 HD12 ILE   278     114.143  75.235  52.436  1.00  0.00           H  
ATOM   4327 HD13 ILE   278     114.286  73.767  53.616  1.00  0.00           H  
ATOM   4328  N   PRO   279     109.720  72.948  54.454  1.00  0.00           N  
ATOM   4329  CA  PRO   279     108.236  72.836  54.770  1.00  0.00           C  
ATOM   4330  C   PRO   279     107.423  73.268  53.544  1.00  0.00           C  
ATOM   4331  O   PRO   279     107.731  74.252  52.891  1.00  0.00           O  
ATOM   4332  CB  PRO   279     107.971  73.698  56.012  1.00  0.00           C  
ATOM   4333  CG  PRO   279     109.355  73.782  56.652  1.00  0.00           C  
ATOM   4334  CD  PRO   279     110.310  73.829  55.484  1.00  0.00           C  
ATOM   4335  HA  PRO   279     108.198  71.829  55.186  1.00  0.00           H  
ATOM   4336  HB2 PRO   279     107.510  74.630  55.686  1.00  0.00           H  
ATOM   4337  HB3 PRO   279     107.357  73.131  56.712  1.00  0.00           H  
ATOM   4338  HG2 PRO   279     109.484  74.701  57.224  1.00  0.00           H  
ATOM   4339  HG3 PRO   279     109.592  72.935  57.295  1.00  0.00           H  
ATOM   4340  HD2 PRO   279     110.273  74.863  55.142  1.00  0.00           H  
ATOM   4341  HD3 PRO   279     111.282  73.477  55.830  1.00  0.00           H  
ATOM   4342  N   LEU   280     106.371  72.495  53.334  1.00  0.00           N  
ATOM   4343  CA  LEU   280     105.450  72.603  52.150  1.00  0.00           C  
ATOM   4344  C   LEU   280     104.524  73.866  52.168  1.00  0.00           C  
ATOM   4345  O   LEU   280     103.927  74.160  53.185  1.00  0.00           O  
ATOM   4346  CB  LEU   280     104.592  71.342  52.082  1.00  0.00           C  
ATOM   4347  CG  LEU   280     105.438  70.047  52.216  1.00  0.00           C  
ATOM   4348  CD1 LEU   280     104.621  68.729  52.051  1.00  0.00           C  
ATOM   4349  CD2 LEU   280     106.607  69.872  51.166  1.00  0.00           C  
ATOM   4350  H   LEU   280     106.386  71.628  53.852  1.00  0.00           H  
ATOM   4351  HA  LEU   280     106.049  72.499  51.244  1.00  0.00           H  
ATOM   4352  HB2 LEU   280     103.811  71.418  52.839  1.00  0.00           H  
ATOM   4353  HB3 LEU   280     104.081  71.327  51.120  1.00  0.00           H  
ATOM   4354  HG  LEU   280     105.956  70.055  53.175  1.00  0.00           H  
ATOM   4355 HD11 LEU   280     105.228  67.829  52.152  1.00  0.00           H  
ATOM   4356 HD12 LEU   280     103.939  68.687  52.900  1.00  0.00           H  
ATOM   4357 HD13 LEU   280     104.157  68.721  51.065  1.00  0.00           H  
ATOM   4358 HD21 LEU   280     107.059  68.882  51.217  1.00  0.00           H  
ATOM   4359 HD22 LEU   280     106.322  69.999  50.122  1.00  0.00           H  
ATOM   4360 HD23 LEU   280     107.350  70.588  51.516  1.00  0.00           H  
ATOM   4361  N   THR   281     104.280  74.560  51.032  1.00  0.00           N  
ATOM   4362  CA  THR   281     103.305  75.622  50.884  1.00  0.00           C  
ATOM   4363  C   THR   281     101.949  74.999  50.737  1.00  0.00           C  
ATOM   4364  O   THR   281     101.740  74.202  49.813  1.00  0.00           O  
ATOM   4365  CB  THR   281     103.561  76.523  49.644  1.00  0.00           C  
ATOM   4366  CG2 THR   281     102.834  77.775  49.473  1.00  0.00           C  
ATOM   4367  OG1 THR   281     104.880  76.972  49.785  1.00  0.00           O  
ATOM   4368  H   THR   281     104.787  74.300  50.198  1.00  0.00           H  
ATOM   4369  HA  THR   281     103.359  76.267  51.761  1.00  0.00           H  
ATOM   4370  HB  THR   281     103.434  75.878  48.774  1.00  0.00           H  
ATOM   4371  HG1 THR   281     105.331  76.366  49.192  1.00  0.00           H  
ATOM   4372 HG21 THR   281     101.817  77.538  49.160  1.00  0.00           H  
ATOM   4373 HG22 THR   281     102.838  78.235  50.462  1.00  0.00           H  
ATOM   4374 HG23 THR   281     103.299  78.450  48.754  1.00  0.00           H  
ATOM   4375  N   PRO   282     100.843  75.371  51.462  1.00  0.00           N  
ATOM   4376  CA  PRO   282      99.459  74.988  51.107  1.00  0.00           C  
ATOM   4377  C   PRO   282      98.956  75.882  49.975  1.00  0.00           C  
ATOM   4378  O   PRO   282      99.159  77.104  50.004  1.00  0.00           O  
ATOM   4379  CB  PRO   282      98.706  75.033  52.553  1.00  0.00           C  
ATOM   4380  CG  PRO   282      99.870  75.373  53.487  1.00  0.00           C  
ATOM   4381  CD  PRO   282     100.945  76.112  52.627  1.00  0.00           C  
ATOM   4382  HA  PRO   282      99.408  73.931  50.845  1.00  0.00           H  
ATOM   4383  HB2 PRO   282      98.003  75.863  52.477  1.00  0.00           H  
ATOM   4384  HB3 PRO   282      98.226  74.076  52.756  1.00  0.00           H  
ATOM   4385  HG2 PRO   282      99.616  76.023  54.325  1.00  0.00           H  
ATOM   4386  HG3 PRO   282     100.419  74.474  53.766  1.00  0.00           H  
ATOM   4387  HD2 PRO   282     100.703  77.149  52.394  1.00  0.00           H  
ATOM   4388  HD3 PRO   282     101.891  76.091  53.167  1.00  0.00           H  
ATOM   4389  N   ILE   283      98.277  75.321  48.984  1.00  0.00           N  
ATOM   4390  CA  ILE   283      97.941  76.019  47.722  1.00  0.00           C  
ATOM   4391  C   ILE   283      96.409  75.867  47.381  1.00  0.00           C  
ATOM   4392  O   ILE   283      96.159  76.300  46.230  1.00  0.00           O  
ATOM   4393  CB  ILE   283      98.829  75.469  46.529  1.00  0.00           C  
ATOM   4394  CG1 ILE   283      98.743  73.988  46.232  1.00  0.00           C  
ATOM   4395  CG2 ILE   283     100.271  75.958  46.985  1.00  0.00           C  
ATOM   4396  CD1 ILE   283      99.048  73.671  44.746  1.00  0.00           C  
ATOM   4397  H   ILE   283      98.216  74.314  49.014  1.00  0.00           H  
ATOM   4398  HA  ILE   283      98.105  77.091  47.826  1.00  0.00           H  
ATOM   4399  HB  ILE   283      98.592  75.961  45.586  1.00  0.00           H  
ATOM   4400 HG12 ILE   283      99.391  73.457  46.930  1.00  0.00           H  
ATOM   4401 HG13 ILE   283      97.718  73.638  46.357  1.00  0.00           H  
ATOM   4402 HG21 ILE   283     100.430  77.029  47.114  1.00  0.00           H  
ATOM   4403 HG22 ILE   283     100.734  75.319  47.736  1.00  0.00           H  
ATOM   4404 HG23 ILE   283     100.849  75.750  46.084  1.00  0.00           H  
ATOM   4405 HD11 ILE   283      99.864  74.299  44.388  1.00  0.00           H  
ATOM   4406 HD12 ILE   283      99.514  72.685  44.743  1.00  0.00           H  
ATOM   4407 HD13 ILE   283      98.144  73.816  44.155  1.00  0.00           H  
ATOM   4408  N   PHE   284      95.481  75.362  48.223  1.00  0.00           N  
ATOM   4409  CA  PHE   284      94.059  75.417  47.993  1.00  0.00           C  
ATOM   4410  C   PHE   284      93.365  74.957  49.284  1.00  0.00           C  
ATOM   4411  O   PHE   284      93.987  74.196  50.027  1.00  0.00           O  
ATOM   4412  CB  PHE   284      93.614  74.499  46.851  1.00  0.00           C  
ATOM   4413  CG  PHE   284      92.128  74.202  46.722  1.00  0.00           C  
ATOM   4414  CD1 PHE   284      91.308  75.031  46.035  1.00  0.00           C  
ATOM   4415  CD2 PHE   284      91.701  72.994  47.375  1.00  0.00           C  
ATOM   4416  CE1 PHE   284      89.942  74.724  45.944  1.00  0.00           C  
ATOM   4417  CE2 PHE   284      90.345  72.690  47.302  1.00  0.00           C  
ATOM   4418  CZ  PHE   284      89.450  73.603  46.611  1.00  0.00           C  
ATOM   4419  H   PHE   284      95.779  75.109  49.154  1.00  0.00           H  
ATOM   4420  HA  PHE   284      93.720  76.441  47.834  1.00  0.00           H  
ATOM   4421  HB2 PHE   284      93.891  75.049  45.951  1.00  0.00           H  
ATOM   4422  HB3 PHE   284      94.174  73.564  46.844  1.00  0.00           H  
ATOM   4423  HD1 PHE   284      91.597  75.975  45.596  1.00  0.00           H  
ATOM   4424  HD2 PHE   284      92.444  72.434  47.923  1.00  0.00           H  
ATOM   4425  HE1 PHE   284      89.311  75.282  45.268  1.00  0.00           H  
ATOM   4426  HE2 PHE   284      89.945  71.835  47.826  1.00  0.00           H  
ATOM   4427  HZ  PHE   284      88.437  73.245  46.499  1.00  0.00           H  
ATOM   4428  N   THR   285      92.185  75.376  49.585  1.00  0.00           N  
ATOM   4429  CA  THR   285      91.407  74.860  50.708  1.00  0.00           C  
ATOM   4430  C   THR   285      89.925  74.914  50.431  1.00  0.00           C  
ATOM   4431  O   THR   285      89.315  75.921  50.185  1.00  0.00           O  
ATOM   4432  CB  THR   285      91.751  75.642  52.056  1.00  0.00           C  
ATOM   4433  CG2 THR   285      90.985  75.029  53.240  1.00  0.00           C  
ATOM   4434  OG1 THR   285      93.094  75.298  52.322  1.00  0.00           O  
ATOM   4435  H   THR   285      91.725  75.988  48.925  1.00  0.00           H  
ATOM   4436  HA  THR   285      91.728  73.833  50.880  1.00  0.00           H  
ATOM   4437  HB  THR   285      91.582  76.717  51.996  1.00  0.00           H  
ATOM   4438  HG1 THR   285      93.733  75.457  51.624  1.00  0.00           H  
ATOM   4439 HG21 THR   285      89.915  75.238  53.246  1.00  0.00           H  
ATOM   4440 HG22 THR   285      91.126  73.949  53.253  1.00  0.00           H  
ATOM   4441 HG23 THR   285      91.483  75.420  54.127  1.00  0.00           H  
ATOM   4442  N   ASP   286      89.286  73.680  50.542  1.00  0.00           N  
ATOM   4443  CA  ASP   286      87.776  73.588  50.687  1.00  0.00           C  
ATOM   4444  C   ASP   286      87.388  73.371  52.168  1.00  0.00           C  
ATOM   4445  O   ASP   286      88.149  72.904  53.006  1.00  0.00           O  
ATOM   4446  CB  ASP   286      87.249  72.508  49.819  1.00  0.00           C  
ATOM   4447  CG  ASP   286      85.833  72.758  49.215  1.00  0.00           C  
ATOM   4448  OD1 ASP   286      85.380  71.833  48.472  1.00  0.00           O  
ATOM   4449  OD2 ASP   286      85.268  73.851  49.409  1.00  0.00           O1-
ATOM   4450  H   ASP   286      89.925  72.917  50.709  1.00  0.00           H  
ATOM   4451  HA  ASP   286      87.351  74.551  50.403  1.00  0.00           H  
ATOM   4452  HB2 ASP   286      87.897  72.399  48.950  1.00  0.00           H  
ATOM   4453  HB3 ASP   286      87.165  71.536  50.306  1.00  0.00           H  
ATOM   4454  N   THR   287      86.082  73.729  52.470  1.00  0.00           N  
ATOM   4455  CA  THR   287      85.491  73.533  53.767  1.00  0.00           C  
ATOM   4456  C   THR   287      83.979  73.171  53.784  1.00  0.00           C  
ATOM   4457  O   THR   287      83.179  73.477  52.806  1.00  0.00           O  
ATOM   4458  CB  THR   287      85.773  74.862  54.602  1.00  0.00           C  
ATOM   4459  CG2 THR   287      84.834  76.025  54.210  1.00  0.00           C  
ATOM   4460  OG1 THR   287      85.553  74.512  55.890  1.00  0.00           O  
ATOM   4461  H   THR   287      85.559  74.120  51.700  1.00  0.00           H  
ATOM   4462  HA  THR   287      86.096  72.772  54.261  1.00  0.00           H  
ATOM   4463  HB  THR   287      86.803  75.207  54.504  1.00  0.00           H  
ATOM   4464  HG1 THR   287      86.339  74.063  56.210  1.00  0.00           H  
ATOM   4465 HG21 THR   287      83.826  75.783  54.546  1.00  0.00           H  
ATOM   4466 HG22 THR   287      85.241  76.916  54.688  1.00  0.00           H  
ATOM   4467 HG23 THR   287      84.825  76.132  53.126  1.00  0.00           H  
ATOM   4468  N   VAL   288      83.487  72.686  54.950  1.00  0.00           N  
ATOM   4469  CA  VAL   288      82.064  72.177  55.125  1.00  0.00           C  
ATOM   4470  C   VAL   288      81.650  72.261  56.611  1.00  0.00           C  
ATOM   4471  O   VAL   288      82.473  71.998  57.505  1.00  0.00           O  
ATOM   4472  CB  VAL   288      81.899  70.725  54.581  1.00  0.00           C  
ATOM   4473  CG1 VAL   288      82.349  70.516  53.139  1.00  0.00           C  
ATOM   4474  CG2 VAL   288      82.794  69.702  55.345  1.00  0.00           C  
ATOM   4475  H   VAL   288      84.173  72.429  55.645  1.00  0.00           H  
ATOM   4476  HA  VAL   288      81.324  72.827  54.658  1.00  0.00           H  
ATOM   4477  HB  VAL   288      80.863  70.434  54.753  1.00  0.00           H  
ATOM   4478 HG11 VAL   288      81.828  71.335  52.643  1.00  0.00           H  
ATOM   4479 HG12 VAL   288      83.418  70.669  52.994  1.00  0.00           H  
ATOM   4480 HG13 VAL   288      81.997  69.561  52.748  1.00  0.00           H  
ATOM   4481 HG21 VAL   288      82.594  68.747  54.859  1.00  0.00           H  
ATOM   4482 HG22 VAL   288      83.824  70.060  55.354  1.00  0.00           H  
ATOM   4483 HG23 VAL   288      82.508  69.464  56.369  1.00  0.00           H  
ATOM   4484  N   ILE   289      80.411  72.703  56.875  1.00  0.00           N  
ATOM   4485  CA  ILE   289      79.912  72.919  58.229  1.00  0.00           C  
ATOM   4486  C   ILE   289      78.782  71.899  58.472  1.00  0.00           C  
ATOM   4487  O   ILE   289      77.867  71.587  57.639  1.00  0.00           O  
ATOM   4488  CB  ILE   289      79.370  74.407  58.475  1.00  0.00           C  
ATOM   4489  CG1 ILE   289      80.586  75.283  58.557  1.00  0.00           C  
ATOM   4490  CG2 ILE   289      78.502  74.575  59.694  1.00  0.00           C  
ATOM   4491  CD1 ILE   289      80.251  76.786  58.612  1.00  0.00           C  
ATOM   4492  H   ILE   289      79.893  72.938  56.040  1.00  0.00           H  
ATOM   4493  HA  ILE   289      80.593  72.698  59.051  1.00  0.00           H  
ATOM   4494  HB  ILE   289      78.785  74.621  57.581  1.00  0.00           H  
ATOM   4495 HG12 ILE   289      81.151  75.087  59.468  1.00  0.00           H  
ATOM   4496 HG13 ILE   289      81.289  75.062  57.754  1.00  0.00           H  
ATOM   4497 HG21 ILE   289      77.623  73.946  59.552  1.00  0.00           H  
ATOM   4498 HG22 ILE   289      79.101  74.212  60.529  1.00  0.00           H  
ATOM   4499 HG23 ILE   289      78.147  75.605  59.741  1.00  0.00           H  
ATOM   4500 HD11 ILE   289      79.372  76.843  57.969  1.00  0.00           H  
ATOM   4501 HD12 ILE   289      80.067  77.049  59.654  1.00  0.00           H  
ATOM   4502 HD13 ILE   289      81.059  77.431  58.267  1.00  0.00           H  
ATOM   4503  N   PHE   290      78.677  71.357  59.697  1.00  0.00           N  
ATOM   4504  CA  PHE   290      77.537  70.602  60.273  1.00  0.00           C  
ATOM   4505  C   PHE   290      76.998  71.376  61.476  1.00  0.00           C  
ATOM   4506  O   PHE   290      77.664  72.118  62.221  1.00  0.00           O  
ATOM   4507  CB  PHE   290      77.902  69.202  60.800  1.00  0.00           C  
ATOM   4508  CG  PHE   290      78.762  68.419  59.823  1.00  0.00           C  
ATOM   4509  CD1 PHE   290      78.150  67.635  58.867  1.00  0.00           C  
ATOM   4510  CD2 PHE   290      80.194  68.584  59.921  1.00  0.00           C  
ATOM   4511  CE1 PHE   290      78.923  67.018  57.861  1.00  0.00           C  
ATOM   4512  CE2 PHE   290      80.948  67.940  58.923  1.00  0.00           C  
ATOM   4513  CZ  PHE   290      80.363  67.150  57.939  1.00  0.00           C  
ATOM   4514  H   PHE   290      79.405  71.520  60.377  1.00  0.00           H  
ATOM   4515  HA  PHE   290      76.716  70.551  59.559  1.00  0.00           H  
ATOM   4516  HB2 PHE   290      78.384  69.210  61.778  1.00  0.00           H  
ATOM   4517  HB3 PHE   290      76.964  68.657  60.907  1.00  0.00           H  
ATOM   4518  HD1 PHE   290      77.101  67.404  58.987  1.00  0.00           H  
ATOM   4519  HD2 PHE   290      80.647  69.109  60.749  1.00  0.00           H  
ATOM   4520  HE1 PHE   290      78.629  66.338  57.075  1.00  0.00           H  
ATOM   4521  HE2 PHE   290      82.008  68.149  58.904  1.00  0.00           H  
ATOM   4522  HZ  PHE   290      80.993  66.692  57.191  1.00  0.00           H  
ATOM   4523  N   ARG   291      75.691  71.241  61.749  1.00  0.00           N  
ATOM   4524  CA  ARG   291      74.953  71.384  63.031  1.00  0.00           C  
ATOM   4525  C   ARG   291      74.728  70.083  63.842  1.00  0.00           C  
ATOM   4526  O   ARG   291      74.230  69.143  63.310  1.00  0.00           O  
ATOM   4527  CB  ARG   291      73.676  72.254  62.770  1.00  0.00           C  
ATOM   4528  CG  ARG   291      72.944  72.572  64.082  1.00  0.00           C  
ATOM   4529  CD  ARG   291      71.783  73.619  63.971  1.00  0.00           C  
ATOM   4530  NE  ARG   291      72.238  75.022  63.877  1.00  0.00           N  
ATOM   4531  CZ  ARG   291      72.694  75.757  64.886  1.00  0.00           C  
ATOM   4532  NH1 ARG   291      72.919  75.352  66.089  1.00  0.00           N1+
ATOM   4533  NH2 ARG   291      73.057  76.932  64.668  1.00  0.00           N  
ATOM   4534  H   ARG   291      75.199  70.670  61.076  1.00  0.00           H  
ATOM   4535  HA  ARG   291      75.547  72.075  63.630  1.00  0.00           H  
ATOM   4536  HB2 ARG   291      73.950  73.094  62.133  1.00  0.00           H  
ATOM   4537  HB3 ARG   291      73.086  71.490  62.264  1.00  0.00           H  
ATOM   4538  HG2 ARG   291      72.613  71.617  64.490  1.00  0.00           H  
ATOM   4539  HG3 ARG   291      73.670  72.953  64.801  1.00  0.00           H  
ATOM   4540  HD2 ARG   291      71.213  73.242  63.121  1.00  0.00           H  
ATOM   4541  HD3 ARG   291      71.083  73.524  64.800  1.00  0.00           H  
ATOM   4542  HE  ARG   291      71.954  75.584  63.088  1.00  0.00           H  
ATOM   4543 HH11 ARG   291      72.536  74.455  66.352  1.00  0.00           H  
ATOM   4544 HH12 ARG   291      73.520  75.777  66.781  1.00  0.00           H  
ATOM   4545 HH21 ARG   291      73.004  77.213  63.699  1.00  0.00           H  
ATOM   4546 HH22 ARG   291      73.375  77.589  65.366  1.00  0.00           H  
ATOM   4547  N   ILE   292      75.182  69.957  65.110  1.00  0.00           N  
ATOM   4548  CA  ILE   292      74.846  68.875  65.895  1.00  0.00           C  
ATOM   4549  C   ILE   292      73.365  68.934  66.344  1.00  0.00           C  
ATOM   4550  O   ILE   292      72.707  70.021  66.408  1.00  0.00           O  
ATOM   4551  CB  ILE   292      75.788  68.957  67.210  1.00  0.00           C  
ATOM   4552  CG1 ILE   292      77.191  68.456  66.773  1.00  0.00           C  
ATOM   4553  CG2 ILE   292      75.294  68.037  68.347  1.00  0.00           C  
ATOM   4554  CD1 ILE   292      78.290  68.681  67.756  1.00  0.00           C  
ATOM   4555  H   ILE   292      75.620  70.753  65.551  1.00  0.00           H  
ATOM   4556  HA  ILE   292      75.115  67.914  65.455  1.00  0.00           H  
ATOM   4557  HB  ILE   292      75.921  69.991  67.527  1.00  0.00           H  
ATOM   4558 HG12 ILE   292      77.204  67.367  66.725  1.00  0.00           H  
ATOM   4559 HG13 ILE   292      77.575  68.959  65.885  1.00  0.00           H  
ATOM   4560 HG21 ILE   292      75.877  67.988  69.266  1.00  0.00           H  
ATOM   4561 HG22 ILE   292      74.323  68.451  68.617  1.00  0.00           H  
ATOM   4562 HG23 ILE   292      75.122  67.007  68.035  1.00  0.00           H  
ATOM   4563 HD11 ILE   292      79.182  68.437  67.180  1.00  0.00           H  
ATOM   4564 HD12 ILE   292      78.466  69.701  68.097  1.00  0.00           H  
ATOM   4565 HD13 ILE   292      78.063  68.001  68.577  1.00  0.00           H  
ATOM   4566  N   ALA   293      72.707  67.779  66.375  1.00  0.00           N  
ATOM   4567  CA  ALA   293      71.229  67.609  66.782  1.00  0.00           C  
ATOM   4568  C   ALA   293      71.015  68.090  68.284  1.00  0.00           C  
ATOM   4569  O   ALA   293      71.723  67.532  69.119  1.00  0.00           O  
ATOM   4570  CB  ALA   293      70.986  66.093  66.637  1.00  0.00           C  
ATOM   4571  H   ALA   293      73.235  66.958  66.118  1.00  0.00           H  
ATOM   4572  HA  ALA   293      70.620  68.098  66.022  1.00  0.00           H  
ATOM   4573  HB1 ALA   293      70.311  65.926  67.476  1.00  0.00           H  
ATOM   4574  HB2 ALA   293      70.518  65.801  65.697  1.00  0.00           H  
ATOM   4575  HB3 ALA   293      71.840  65.438  66.812  1.00  0.00           H  
ATOM   4576  N   PRO   294      70.223  69.179  68.598  1.00  0.00           N  
ATOM   4577  CA  PRO   294      69.885  69.645  69.969  1.00  0.00           C  
ATOM   4578  C   PRO   294      68.945  68.536  70.619  1.00  0.00           C  
ATOM   4579  O   PRO   294      68.092  67.994  69.919  1.00  0.00           O  
ATOM   4580  CB  PRO   294      69.089  70.891  69.855  1.00  0.00           C  
ATOM   4581  CG  PRO   294      68.356  70.655  68.553  1.00  0.00           C  
ATOM   4582  CD  PRO   294      69.320  69.906  67.731  1.00  0.00           C  
ATOM   4583  HA  PRO   294      70.750  69.857  70.599  1.00  0.00           H  
ATOM   4584  HB2 PRO   294      68.320  70.974  70.623  1.00  0.00           H  
ATOM   4585  HB3 PRO   294      69.873  71.648  69.818  1.00  0.00           H  
ATOM   4586  HG2 PRO   294      67.452  70.047  68.571  1.00  0.00           H  
ATOM   4587  HG3 PRO   294      68.165  71.625  68.093  1.00  0.00           H  
ATOM   4588  HD2 PRO   294      68.741  69.209  67.125  1.00  0.00           H  
ATOM   4589  HD3 PRO   294      69.832  70.520  66.990  1.00  0.00           H  
ATOM   4590  N   TRP   295      69.097  68.271  71.895  1.00  0.00           N  
ATOM   4591  CA  TRP   295      68.150  67.371  72.690  1.00  0.00           C  
ATOM   4592  C   TRP   295      66.782  68.061  72.916  1.00  0.00           C  
ATOM   4593  O   TRP   295      66.810  69.263  73.144  1.00  0.00           O  
ATOM   4594  CB  TRP   295      68.832  66.874  73.923  1.00  0.00           C  
ATOM   4595  CG  TRP   295      67.969  66.028  74.826  1.00  0.00           C  
ATOM   4596  CD1 TRP   295      68.047  64.718  74.845  1.00  0.00           C  
ATOM   4597  CD2 TRP   295      67.076  66.420  75.940  1.00  0.00           C  
ATOM   4598  CE2 TRP   295      66.595  65.234  76.589  1.00  0.00           C  
ATOM   4599  CE3 TRP   295      66.698  67.656  76.477  1.00  0.00           C  
ATOM   4600  NE1 TRP   295      67.236  64.219  75.842  1.00  0.00           N  
ATOM   4601  CZ2 TRP   295      65.787  65.235  77.799  1.00  0.00           C  
ATOM   4602  CZ3 TRP   295      65.957  67.678  77.730  1.00  0.00           C  
ATOM   4603  CH2 TRP   295      65.491  66.494  78.334  1.00  0.00           C  
ATOM   4604  H   TRP   295      69.976  68.517  72.328  1.00  0.00           H  
ATOM   4605  HA  TRP   295      67.961  66.573  71.972  1.00  0.00           H  
ATOM   4606  HB2 TRP   295      69.726  66.322  73.632  1.00  0.00           H  
ATOM   4607  HB3 TRP   295      69.161  67.761  74.465  1.00  0.00           H  
ATOM   4608  HD1 TRP   295      68.745  64.127  74.271  1.00  0.00           H  
ATOM   4609  HE1 TRP   295      67.027  63.231  75.853  1.00  0.00           H  
ATOM   4610  HE3 TRP   295      66.971  68.557  75.948  1.00  0.00           H  
ATOM   4611  HZ2 TRP   295      65.480  64.353  78.342  1.00  0.00           H  
ATOM   4612  HZ3 TRP   295      65.618  68.637  78.092  1.00  0.00           H  
ATOM   4613  HH2 TRP   295      65.023  66.541  79.306  1.00  0.00           H  
ATOM   4614  N   ILE   296      65.685  67.338  72.876  1.00  0.00           N  
ATOM   4615  CA  ILE   296      64.289  67.989  72.864  1.00  0.00           C  
ATOM   4616  C   ILE   296      63.408  67.257  73.938  1.00  0.00           C  
ATOM   4617  O   ILE   296      63.485  66.023  74.108  1.00  0.00           O  
ATOM   4618  CB  ILE   296      63.638  67.931  71.482  1.00  0.00           C  
ATOM   4619  CG1 ILE   296      64.625  68.597  70.496  1.00  0.00           C  
ATOM   4620  CG2 ILE   296      62.178  68.499  71.424  1.00  0.00           C  
ATOM   4621  CD1 ILE   296      64.107  68.395  69.103  1.00  0.00           C  
ATOM   4622  H   ILE   296      65.650  66.365  72.608  1.00  0.00           H  
ATOM   4623  HA  ILE   296      64.335  69.052  73.103  1.00  0.00           H  
ATOM   4624  HB  ILE   296      63.531  66.859  71.315  1.00  0.00           H  
ATOM   4625 HG12 ILE   296      64.595  69.652  70.768  1.00  0.00           H  
ATOM   4626 HG13 ILE   296      65.583  68.076  70.505  1.00  0.00           H  
ATOM   4627 HG21 ILE   296      62.254  69.576  71.578  1.00  0.00           H  
ATOM   4628 HG22 ILE   296      61.831  68.323  70.406  1.00  0.00           H  
ATOM   4629 HG23 ILE   296      61.575  68.006  72.187  1.00  0.00           H  
ATOM   4630 HD11 ILE   296      64.830  68.851  68.427  1.00  0.00           H  
ATOM   4631 HD12 ILE   296      63.955  67.347  68.843  1.00  0.00           H  
ATOM   4632 HD13 ILE   296      63.138  68.865  68.937  1.00  0.00           H  
ATOM   4633  N   MET   297      62.524  67.960  74.616  1.00  0.00           N  
ATOM   4634  CA  MET   297      61.600  67.336  75.550  1.00  0.00           C  
ATOM   4635  C   MET   297      60.244  67.208  74.862  1.00  0.00           C  
ATOM   4636  O   MET   297      59.763  68.096  74.208  1.00  0.00           O  
ATOM   4637  CB  MET   297      61.414  68.164  76.797  1.00  0.00           C  
ATOM   4638  CG  MET   297      62.510  67.911  77.778  1.00  0.00           C  
ATOM   4639  SD  MET   297      62.464  68.988  79.181  1.00  0.00           S  
ATOM   4640  CE  MET   297      61.049  68.339  80.098  1.00  0.00           C  
ATOM   4641  H   MET   297      62.399  68.926  74.348  1.00  0.00           H  
ATOM   4642  HA  MET   297      61.988  66.398  75.948  1.00  0.00           H  
ATOM   4643  HB2 MET   297      61.426  69.223  76.540  1.00  0.00           H  
ATOM   4644  HB3 MET   297      60.561  67.849  77.399  1.00  0.00           H  
ATOM   4645  HG2 MET   297      62.457  66.861  78.067  1.00  0.00           H  
ATOM   4646  HG3 MET   297      63.486  68.022  77.305  1.00  0.00           H  
ATOM   4647  HE1 MET   297      61.133  68.650  81.139  1.00  0.00           H  
ATOM   4648  HE2 MET   297      60.139  68.818  79.736  1.00  0.00           H  
ATOM   4649  HE3 MET   297      61.143  67.254  80.142  1.00  0.00           H  
ATOM   4650  N   THR   298      59.389  66.226  75.224  1.00  0.00           N  
ATOM   4651  CA  THR   298      58.041  65.978  74.675  1.00  0.00           C  
ATOM   4652  C   THR   298      56.828  66.391  75.604  1.00  0.00           C  
ATOM   4653  O   THR   298      56.507  65.637  76.538  1.00  0.00           O  
ATOM   4654  CB  THR   298      57.964  64.534  74.319  1.00  0.00           C  
ATOM   4655  CG2 THR   298      58.872  64.125  73.067  1.00  0.00           C  
ATOM   4656  OG1 THR   298      58.342  63.745  75.392  1.00  0.00           O  
ATOM   4657  H   THR   298      59.778  65.570  75.887  1.00  0.00           H  
ATOM   4658  HA  THR   298      57.819  66.483  73.735  1.00  0.00           H  
ATOM   4659  HB  THR   298      56.943  64.263  74.051  1.00  0.00           H  
ATOM   4660  HG1 THR   298      57.628  63.687  76.032  1.00  0.00           H  
ATOM   4661 HG21 THR   298      58.826  64.865  72.268  1.00  0.00           H  
ATOM   4662 HG22 THR   298      59.876  64.003  73.472  1.00  0.00           H  
ATOM   4663 HG23 THR   298      58.485  63.163  72.731  1.00  0.00           H  
ATOM   4664  N   PRO   299      55.982  67.371  75.244  1.00  0.00           N  
ATOM   4665  CA  PRO   299      54.860  67.780  76.066  1.00  0.00           C  
ATOM   4666  C   PRO   299      53.700  66.774  76.238  1.00  0.00           C  
ATOM   4667  O   PRO   299      53.593  65.892  75.387  1.00  0.00           O  
ATOM   4668  CB  PRO   299      54.363  69.200  75.557  1.00  0.00           C  
ATOM   4669  CG  PRO   299      55.366  69.571  74.512  1.00  0.00           C  
ATOM   4670  CD  PRO   299      56.117  68.243  74.074  1.00  0.00           C  
ATOM   4671  HA  PRO   299      55.224  67.981  77.074  1.00  0.00           H  
ATOM   4672  HB2 PRO   299      53.383  69.200  75.079  1.00  0.00           H  
ATOM   4673  HB3 PRO   299      54.301  69.907  76.385  1.00  0.00           H  
ATOM   4674  HG2 PRO   299      54.853  70.097  73.707  1.00  0.00           H  
ATOM   4675  HG3 PRO   299      56.125  70.240  74.919  1.00  0.00           H  
ATOM   4676  HD2 PRO   299      55.554  67.810  73.247  1.00  0.00           H  
ATOM   4677  HD3 PRO   299      57.142  68.502  73.806  1.00  0.00           H  
ATOM   4678  N   ASN   300      52.768  67.089  77.160  1.00  0.00           N  
ATOM   4679  CA  ASN   300      51.572  66.290  77.542  1.00  0.00           C  
ATOM   4680  C   ASN   300      50.628  66.125  76.309  1.00  0.00           C  
ATOM   4681  O   ASN   300      49.797  65.188  76.266  1.00  0.00           O  
ATOM   4682  CB  ASN   300      50.676  66.932  78.677  1.00  0.00           C  
ATOM   4683  CG  ASN   300      51.255  67.053  80.070  1.00  0.00           C  
ATOM   4684  ND2 ASN   300      50.421  67.564  80.978  1.00  0.00           N  
ATOM   4685  OD1 ASN   300      52.422  66.867  80.255  1.00  0.00           O  
ATOM   4686  H   ASN   300      52.839  67.889  77.771  1.00  0.00           H  
ATOM   4687  HA  ASN   300      51.885  65.332  77.957  1.00  0.00           H  
ATOM   4688  HB2 ASN   300      50.329  67.910  78.342  1.00  0.00           H  
ATOM   4689  HB3 ASN   300      49.787  66.311  78.779  1.00  0.00           H  
ATOM   4690 HD21 ASN   300      50.910  68.026  81.732  1.00  0.00           H  
ATOM   4691 HD22 ASN   300      49.445  67.751  80.795  1.00  0.00           H  
ATOM   4692  N   ILE   301      50.695  67.013  75.277  1.00  0.00           N  
ATOM   4693  CA  ILE   301      49.812  67.020  74.106  1.00  0.00           C  
ATOM   4694  C   ILE   301      50.230  66.030  73.022  1.00  0.00           C  
ATOM   4695  O   ILE   301      49.441  65.768  72.100  1.00  0.00           O  
ATOM   4696  CB  ILE   301      49.887  68.475  73.527  1.00  0.00           C  
ATOM   4697  CG1 ILE   301      48.815  68.704  72.456  1.00  0.00           C  
ATOM   4698  CG2 ILE   301      51.269  68.863  73.061  1.00  0.00           C  
ATOM   4699  CD1 ILE   301      48.680  70.161  72.154  1.00  0.00           C  
ATOM   4700  H   ILE   301      51.435  67.696  75.358  1.00  0.00           H  
ATOM   4701  HA  ILE   301      48.800  66.861  74.478  1.00  0.00           H  
ATOM   4702  HB  ILE   301      49.546  69.006  74.416  1.00  0.00           H  
ATOM   4703 HG12 ILE   301      48.873  68.099  71.552  1.00  0.00           H  
ATOM   4704 HG13 ILE   301      47.863  68.405  72.894  1.00  0.00           H  
ATOM   4705 HG21 ILE   301      51.332  69.951  73.084  1.00  0.00           H  
ATOM   4706 HG22 ILE   301      52.120  68.471  73.619  1.00  0.00           H  
ATOM   4707 HG23 ILE   301      51.383  68.597  72.010  1.00  0.00           H  
ATOM   4708 HD11 ILE   301      47.875  70.198  71.420  1.00  0.00           H  
ATOM   4709 HD12 ILE   301      48.378  70.718  73.040  1.00  0.00           H  
ATOM   4710 HD13 ILE   301      49.580  70.556  71.683  1.00  0.00           H  
ATOM   4711  N   LEU   302      51.440  65.548  73.090  1.00  0.00           N  
ATOM   4712  CA  LEU   302      51.905  64.393  72.304  1.00  0.00           C  
ATOM   4713  C   LEU   302      51.555  63.105  73.101  1.00  0.00           C  
ATOM   4714  O   LEU   302      51.723  63.013  74.391  1.00  0.00           O  
ATOM   4715  CB  LEU   302      53.462  64.395  72.064  1.00  0.00           C  
ATOM   4716  CG  LEU   302      54.020  65.767  71.577  1.00  0.00           C  
ATOM   4717  CD1 LEU   302      55.450  65.816  71.281  1.00  0.00           C  
ATOM   4718  CD2 LEU   302      53.391  66.203  70.277  1.00  0.00           C  
ATOM   4719  H   LEU   302      52.017  65.728  73.900  1.00  0.00           H  
ATOM   4720  HA  LEU   302      51.493  64.435  71.296  1.00  0.00           H  
ATOM   4721  HB2 LEU   302      53.969  64.119  72.988  1.00  0.00           H  
ATOM   4722  HB3 LEU   302      53.712  63.687  71.273  1.00  0.00           H  
ATOM   4723  HG  LEU   302      53.877  66.419  72.438  1.00  0.00           H  
ATOM   4724 HD11 LEU   302      56.081  65.374  72.052  1.00  0.00           H  
ATOM   4725 HD12 LEU   302      55.563  65.221  70.375  1.00  0.00           H  
ATOM   4726 HD13 LEU   302      55.803  66.847  71.264  1.00  0.00           H  
ATOM   4727 HD21 LEU   302      53.231  65.333  69.640  1.00  0.00           H  
ATOM   4728 HD22 LEU   302      52.411  66.624  70.503  1.00  0.00           H  
ATOM   4729 HD23 LEU   302      54.082  66.901  69.805  1.00  0.00           H  
ATOM   4730  N   PRO   303      50.879  62.051  72.587  1.00  0.00           N  
ATOM   4731  CA  PRO   303      50.326  60.845  73.330  1.00  0.00           C  
ATOM   4732  C   PRO   303      51.402  59.951  74.010  1.00  0.00           C  
ATOM   4733  O   PRO   303      52.546  59.811  73.540  1.00  0.00           O  
ATOM   4734  CB  PRO   303      49.530  60.080  72.261  1.00  0.00           C  
ATOM   4735  CG  PRO   303      50.127  60.547  70.934  1.00  0.00           C  
ATOM   4736  CD  PRO   303      50.486  61.997  71.151  1.00  0.00           C  
ATOM   4737  HA  PRO   303      49.569  61.096  74.073  1.00  0.00           H  
ATOM   4738  HB2 PRO   303      49.619  58.993  72.277  1.00  0.00           H  
ATOM   4739  HB3 PRO   303      48.518  60.484  72.252  1.00  0.00           H  
ATOM   4740  HG2 PRO   303      51.070  60.079  70.652  1.00  0.00           H  
ATOM   4741  HG3 PRO   303      49.372  60.530  70.148  1.00  0.00           H  
ATOM   4742  HD2 PRO   303      51.279  62.394  70.518  1.00  0.00           H  
ATOM   4743  HD3 PRO   303      49.568  62.585  71.162  1.00  0.00           H  
ATOM   4744  N   PRO   304      51.119  59.282  75.204  1.00  0.00           N  
ATOM   4745  CA  PRO   304      52.036  58.420  75.984  1.00  0.00           C  
ATOM   4746  C   PRO   304      52.255  56.924  75.494  1.00  0.00           C  
ATOM   4747  O   PRO   304      51.303  56.254  74.995  1.00  0.00           O  
ATOM   4748  CB  PRO   304      51.527  58.492  77.422  1.00  0.00           C  
ATOM   4749  CG  PRO   304      49.983  58.459  77.189  1.00  0.00           C  
ATOM   4750  CD  PRO   304      49.799  59.195  75.852  1.00  0.00           C  
ATOM   4751  HA  PRO   304      52.989  58.941  75.894  1.00  0.00           H  
ATOM   4752  HB2 PRO   304      51.891  57.660  78.025  1.00  0.00           H  
ATOM   4753  HB3 PRO   304      51.815  59.382  77.982  1.00  0.00           H  
ATOM   4754  HG2 PRO   304      49.739  57.422  76.960  1.00  0.00           H  
ATOM   4755  HG3 PRO   304      49.435  58.864  78.040  1.00  0.00           H  
ATOM   4756  HD2 PRO   304      49.202  58.713  75.078  1.00  0.00           H  
ATOM   4757  HD3 PRO   304      49.230  60.117  75.970  1.00  0.00           H  
ATOM   4758  N   VAL   305      53.577  56.522  75.625  1.00  0.00           N  
ATOM   4759  CA  VAL   305      54.187  55.298  75.051  1.00  0.00           C  
ATOM   4760  C   VAL   305      54.406  54.167  76.075  1.00  0.00           C  
ATOM   4761  O   VAL   305      54.067  53.005  75.770  1.00  0.00           O  
ATOM   4762  CB  VAL   305      55.553  55.622  74.412  1.00  0.00           C  
ATOM   4763  CG1 VAL   305      56.395  54.525  73.767  1.00  0.00           C  
ATOM   4764  CG2 VAL   305      55.336  56.684  73.290  1.00  0.00           C  
ATOM   4765  H   VAL   305      54.179  57.176  76.104  1.00  0.00           H  
ATOM   4766  HA  VAL   305      53.519  54.906  74.284  1.00  0.00           H  
ATOM   4767  HB  VAL   305      56.216  56.039  75.170  1.00  0.00           H  
ATOM   4768 HG11 VAL   305      56.442  53.693  74.469  1.00  0.00           H  
ATOM   4769 HG12 VAL   305      55.771  54.121  72.970  1.00  0.00           H  
ATOM   4770 HG13 VAL   305      57.326  54.989  73.441  1.00  0.00           H  
ATOM   4771 HG21 VAL   305      54.663  56.327  72.511  1.00  0.00           H  
ATOM   4772 HG22 VAL   305      54.974  57.648  73.647  1.00  0.00           H  
ATOM   4773 HG23 VAL   305      56.256  56.850  72.729  1.00  0.00           H  
ATOM   4774  N   SER   306      54.964  54.600  77.205  1.00  0.00           N  
ATOM   4775  CA  SER   306      55.269  53.811  78.414  1.00  0.00           C  
ATOM   4776  C   SER   306      55.469  54.767  79.569  1.00  0.00           C  
ATOM   4777  O   SER   306      55.805  55.939  79.367  1.00  0.00           O  
ATOM   4778  CB  SER   306      56.503  52.973  78.130  1.00  0.00           C  
ATOM   4779  OG  SER   306      56.962  52.329  79.346  1.00  0.00           O  
ATOM   4780  H   SER   306      55.052  55.596  77.343  1.00  0.00           H  
ATOM   4781  HA  SER   306      54.489  53.055  78.512  1.00  0.00           H  
ATOM   4782  HB2 SER   306      56.169  52.248  77.388  1.00  0.00           H  
ATOM   4783  HB3 SER   306      57.328  53.513  77.664  1.00  0.00           H  
ATOM   4784  HG  SER   306      57.887  52.151  79.161  1.00  0.00           H  
ATOM   4785  N   VAL   307      55.076  54.329  80.786  1.00  0.00           N  
ATOM   4786  CA  VAL   307      55.119  55.073  82.033  1.00  0.00           C  
ATOM   4787  C   VAL   307      55.842  54.290  83.071  1.00  0.00           C  
ATOM   4788  O   VAL   307      55.427  53.221  83.370  1.00  0.00           O  
ATOM   4789  CB  VAL   307      53.736  55.463  82.482  1.00  0.00           C  
ATOM   4790  CG1 VAL   307      53.871  56.447  83.732  1.00  0.00           C  
ATOM   4791  CG2 VAL   307      52.853  56.134  81.414  1.00  0.00           C  
ATOM   4792  H   VAL   307      54.629  53.426  80.726  1.00  0.00           H  
ATOM   4793  HA  VAL   307      55.708  55.986  81.945  1.00  0.00           H  
ATOM   4794  HB  VAL   307      53.241  54.553  82.821  1.00  0.00           H  
ATOM   4795 HG11 VAL   307      52.870  56.645  84.115  1.00  0.00           H  
ATOM   4796 HG12 VAL   307      54.343  55.957  84.584  1.00  0.00           H  
ATOM   4797 HG13 VAL   307      54.444  57.344  83.499  1.00  0.00           H  
ATOM   4798 HG21 VAL   307      52.521  55.391  80.690  1.00  0.00           H  
ATOM   4799 HG22 VAL   307      52.075  56.796  81.794  1.00  0.00           H  
ATOM   4800 HG23 VAL   307      53.497  56.702  80.741  1.00  0.00           H  
ATOM   4801  N   PHE   308      57.012  54.710  83.382  1.00  0.00           N  
ATOM   4802  CA  PHE   308      57.733  54.273  84.553  1.00  0.00           C  
ATOM   4803  C   PHE   308      56.862  54.645  85.801  1.00  0.00           C  
ATOM   4804  O   PHE   308      56.314  55.744  85.874  1.00  0.00           O  
ATOM   4805  CB  PHE   308      59.089  55.013  84.580  1.00  0.00           C  
ATOM   4806  CG  PHE   308      59.995  54.551  83.401  1.00  0.00           C  
ATOM   4807  CD1 PHE   308      59.744  54.816  82.064  1.00  0.00           C  
ATOM   4808  CD2 PHE   308      60.965  53.564  83.696  1.00  0.00           C  
ATOM   4809  CE1 PHE   308      60.485  54.215  81.015  1.00  0.00           C  
ATOM   4810  CE2 PHE   308      61.817  53.055  82.697  1.00  0.00           C  
ATOM   4811  CZ  PHE   308      61.664  53.439  81.404  1.00  0.00           C  
ATOM   4812  H   PHE   308      57.466  55.387  82.786  1.00  0.00           H  
ATOM   4813  HA  PHE   308      57.926  53.203  84.639  1.00  0.00           H  
ATOM   4814  HB2 PHE   308      58.923  56.090  84.617  1.00  0.00           H  
ATOM   4815  HB3 PHE   308      59.537  54.717  85.529  1.00  0.00           H  
ATOM   4816  HD1 PHE   308      58.896  55.424  81.783  1.00  0.00           H  
ATOM   4817  HD2 PHE   308      61.059  53.309  84.742  1.00  0.00           H  
ATOM   4818  HE1 PHE   308      60.451  54.452  79.962  1.00  0.00           H  
ATOM   4819  HE2 PHE   308      62.568  52.316  82.931  1.00  0.00           H  
ATOM   4820  HZ  PHE   308      62.329  53.046  80.648  1.00  0.00           H  
ATOM   4821  N   VAL   309      56.831  53.843  86.818  1.00  0.00           N  
ATOM   4822  CA  VAL   309      55.982  53.971  88.046  1.00  0.00           C  
ATOM   4823  C   VAL   309      56.788  53.388  89.172  1.00  0.00           C  
ATOM   4824  O   VAL   309      57.491  52.414  89.010  1.00  0.00           O  
ATOM   4825  CB  VAL   309      54.693  53.178  87.845  1.00  0.00           C  
ATOM   4826  CG1 VAL   309      53.760  53.490  88.973  1.00  0.00           C  
ATOM   4827  CG2 VAL   309      53.834  53.496  86.585  1.00  0.00           C  
ATOM   4828  H   VAL   309      57.237  52.918  86.816  1.00  0.00           H  
ATOM   4829  HA  VAL   309      55.653  54.975  88.314  1.00  0.00           H  
ATOM   4830  HB  VAL   309      54.978  52.126  87.859  1.00  0.00           H  
ATOM   4831 HG11 VAL   309      53.565  54.558  89.072  1.00  0.00           H  
ATOM   4832 HG12 VAL   309      52.837  52.946  88.775  1.00  0.00           H  
ATOM   4833 HG13 VAL   309      54.195  53.199  89.930  1.00  0.00           H  
ATOM   4834 HG21 VAL   309      53.785  54.560  86.353  1.00  0.00           H  
ATOM   4835 HG22 VAL   309      54.209  53.012  85.682  1.00  0.00           H  
ATOM   4836 HG23 VAL   309      52.811  53.147  86.720  1.00  0.00           H  
ATOM   4837  N   CYS   310      56.863  54.043  90.346  1.00  0.00           N  
ATOM   4838  CA  CYS   310      57.568  53.359  91.523  1.00  0.00           C  
ATOM   4839  C   CYS   310      56.779  52.256  92.220  1.00  0.00           C  
ATOM   4840  O   CYS   310      55.618  52.034  92.043  1.00  0.00           O  
ATOM   4841  CB  CYS   310      57.995  54.536  92.389  1.00  0.00           C  
ATOM   4842  SG  CYS   310      56.573  55.626  92.654  1.00  0.00           S  
ATOM   4843  H   CYS   310      56.297  54.870  90.472  1.00  0.00           H  
ATOM   4844  HA  CYS   310      58.545  52.941  91.281  1.00  0.00           H  
ATOM   4845  HB2 CYS   310      58.483  54.205  93.306  1.00  0.00           H  
ATOM   4846  HB3 CYS   310      58.877  54.950  91.902  1.00  0.00           H  
ATOM   4847  HG  CYS   310      55.725  54.667  93.038  1.00  0.00           H  
ATOM   4848  N   CYS   311      57.522  51.554  93.046  1.00  0.00           N  
ATOM   4849  CA  CYS   311      57.040  50.670  93.982  1.00  0.00           C  
ATOM   4850  C   CYS   311      56.001  51.408  94.934  1.00  0.00           C  
ATOM   4851  O   CYS   311      56.245  52.491  95.369  1.00  0.00           O  
ATOM   4852  CB  CYS   311      58.277  50.060  94.779  1.00  0.00           C  
ATOM   4853  SG  CYS   311      59.106  51.418  95.723  1.00  0.00           S  
ATOM   4854  H   CYS   311      58.518  51.720  93.026  1.00  0.00           H  
ATOM   4855  HA  CYS   311      56.680  49.841  93.373  1.00  0.00           H  
ATOM   4856  HB2 CYS   311      57.907  49.326  95.495  1.00  0.00           H  
ATOM   4857  HB3 CYS   311      58.942  49.600  94.048  1.00  0.00           H  
ATOM   4858  HG  CYS   311      60.124  50.624  96.066  1.00  0.00           H  
ATOM   4859  N   MET   312      54.873  50.787  95.363  1.00  0.00           N  
ATOM   4860  CA  MET   312      54.069  49.657  94.778  1.00  0.00           C  
ATOM   4861  C   MET   312      52.637  49.696  95.356  1.00  0.00           C  
ATOM   4862  O   MET   312      52.407  49.316  96.499  1.00  0.00           O  
ATOM   4863  CB  MET   312      54.722  48.320  94.848  1.00  0.00           C  
ATOM   4864  CG  MET   312      53.879  47.104  94.506  1.00  0.00           C  
ATOM   4865  SD  MET   312      53.298  47.154  92.661  1.00  0.00           S  
ATOM   4866  CE  MET   312      52.290  45.602  92.546  1.00  0.00           C  
ATOM   4867  H   MET   312      54.377  51.368  96.023  1.00  0.00           H  
ATOM   4868  HA  MET   312      54.084  49.957  93.730  1.00  0.00           H  
ATOM   4869  HB2 MET   312      55.609  48.142  94.241  1.00  0.00           H  
ATOM   4870  HB3 MET   312      55.091  48.215  95.868  1.00  0.00           H  
ATOM   4871  HG2 MET   312      54.472  46.189  94.495  1.00  0.00           H  
ATOM   4872  HG3 MET   312      53.009  47.077  95.162  1.00  0.00           H  
ATOM   4873  HE1 MET   312      52.882  44.745  92.866  1.00  0.00           H  
ATOM   4874  HE2 MET   312      51.398  45.804  93.139  1.00  0.00           H  
ATOM   4875  HE3 MET   312      52.078  45.391  91.498  1.00  0.00           H  
ATOM   4876  N   LYS   313      51.685  50.093  94.498  1.00  0.00           N  
ATOM   4877  CA  LYS   313      50.246  50.152  94.809  1.00  0.00           C  
ATOM   4878  C   LYS   313      49.521  49.654  93.604  1.00  0.00           C  
ATOM   4879  O   LYS   313      50.057  49.937  92.543  1.00  0.00           O  
ATOM   4880  CB  LYS   313      49.746  51.634  95.093  1.00  0.00           C  
ATOM   4881  CG  LYS   313      48.441  51.711  95.863  1.00  0.00           C  
ATOM   4882  CD  LYS   313      48.068  53.278  96.046  1.00  0.00           C  
ATOM   4883  CE  LYS   313      46.706  53.429  96.606  1.00  0.00           C  
ATOM   4884  NZ  LYS   313      45.625  53.191  95.732  1.00  0.00           N1+
ATOM   4885  H   LYS   313      52.053  50.391  93.606  1.00  0.00           H  
ATOM   4886  HA  LYS   313      49.963  49.522  95.653  1.00  0.00           H  
ATOM   4887  HB2 LYS   313      50.570  52.062  95.664  1.00  0.00           H  
ATOM   4888  HB3 LYS   313      49.576  52.051  94.101  1.00  0.00           H  
ATOM   4889  HG2 LYS   313      47.650  51.207  95.309  1.00  0.00           H  
ATOM   4890  HG3 LYS   313      48.461  51.194  96.823  1.00  0.00           H  
ATOM   4891  HD2 LYS   313      48.790  53.750  96.713  1.00  0.00           H  
ATOM   4892  HD3 LYS   313      48.125  53.769  95.075  1.00  0.00           H  
ATOM   4893  HE2 LYS   313      46.754  52.694  97.410  1.00  0.00           H  
ATOM   4894  HE3 LYS   313      46.534  54.379  97.113  1.00  0.00           H  
ATOM   4895  HZ1 LYS   313      45.221  52.271  95.836  1.00  0.00           H  
ATOM   4896  HZ2 LYS   313      44.910  53.857  95.989  1.00  0.00           H  
ATOM   4897  HZ3 LYS   313      45.829  53.419  94.769  1.00  0.00           H  
ATOM   4898  N   ASP   314      48.316  49.065  93.594  1.00  0.00           N  
ATOM   4899  CA  ASP   314      47.566  48.513  94.736  1.00  0.00           C  
ATOM   4900  C   ASP   314      48.052  47.159  95.207  1.00  0.00           C  
ATOM   4901  O   ASP   314      47.924  46.179  94.476  1.00  0.00           O  
ATOM   4902  CB  ASP   314      46.078  48.537  94.403  1.00  0.00           C  
ATOM   4903  CG  ASP   314      45.536  49.980  94.426  1.00  0.00           C  
ATOM   4904  OD1 ASP   314      45.265  50.561  93.378  1.00  0.00           O  
ATOM   4905  OD2 ASP   314      45.347  50.472  95.513  1.00  0.00           O1-
ATOM   4906  OXT ASP   314      48.491  46.994  96.377  1.00  0.00           O1-
ATOM   4907  H   ASP   314      48.015  48.749  92.683  1.00  0.00           H  
ATOM   4908  HA  ASP   314      47.564  49.144  95.624  1.00  0.00           H  
ATOM   4909  HB2 ASP   314      45.802  48.106  93.440  1.00  0.00           H  
ATOM   4910  HB3 ASP   314      45.541  47.886  95.093  1.00  0.00           H  
ATOM   4911  N   THR   315      43.796  56.798  77.783  1.00  0.00           N  
ATOM   4912  CA  THR   315      44.100  55.734  76.818  1.00  0.00           C  
ATOM   4913  C   THR   315      44.959  54.715  77.437  1.00  0.00           C  
ATOM   4914  O   THR   315      45.967  54.969  78.178  1.00  0.00           O  
ATOM   4915  CB  THR   315      44.577  56.344  75.533  1.00  0.00           C  
ATOM   4916  CG2 THR   315      44.697  55.288  74.381  1.00  0.00           C  
ATOM   4917  OG1 THR   315      43.725  57.372  75.126  1.00  0.00           O  
ATOM   4918  HA  THR   315      43.093  55.355  76.640  1.00  0.00           H  
ATOM   4919  HB  THR   315      45.560  56.796  75.665  1.00  0.00           H  
ATOM   4920  HG1 THR   315      44.173  58.028  74.587  1.00  0.00           H  
ATOM   4921 HG21 THR   315      43.728  54.975  73.992  1.00  0.00           H  
ATOM   4922 HG22 THR   315      45.282  55.684  73.551  1.00  0.00           H  
ATOM   4923 HG23 THR   315      45.183  54.322  74.518  1.00  0.00           H  
ATOM   4924  H1  THR   315      44.615  57.255  78.160  1.00  0.00           H  
ATOM   4925  H2  THR   315      43.261  56.446  78.564  1.00  0.00           H  
ATOM   4926  H3  THR   315      43.228  57.501  77.331  1.00  0.00           H  
ATOM   4927  N   ASN   316      44.603  53.506  76.947  1.00  0.00           N  
ATOM   4928  CA  ASN   316      45.213  52.183  77.368  1.00  0.00           C  
ATOM   4929  C   ASN   316      46.694  52.150  76.881  1.00  0.00           C  
ATOM   4930  O   ASN   316      47.064  52.135  75.683  1.00  0.00           O  
ATOM   4931  CB  ASN   316      44.390  50.982  76.762  1.00  0.00           C  
ATOM   4932  CG  ASN   316      44.495  50.932  75.278  1.00  0.00           C  
ATOM   4933  ND2 ASN   316      44.793  49.864  74.630  1.00  0.00           N  
ATOM   4934  OD1 ASN   316      44.226  51.954  74.625  1.00  0.00           O  
ATOM   4935  H   ASN   316      44.121  53.523  76.059  1.00  0.00           H  
ATOM   4936  HA  ASN   316      45.216  52.224  78.457  1.00  0.00           H  
ATOM   4937  HB2 ASN   316      44.653  50.079  77.314  1.00  0.00           H  
ATOM   4938  HB3 ASN   316      43.334  50.989  77.032  1.00  0.00           H
[truncated: 1,315,149 more chars]
