# Supplementary material for: Molecular Mechanism of Protein Arginine Deiminase 2: A Study Involving Multiple Microsecond Long Molecular Dynamics Simulations
Source: Biochemistry. 2022 Jun 23;61(13):1286–97. doi: 10.1021/acs.biochem.2c00158 (PMC9260958; doi:10.1021/acs.biochem.2c00158)
Supplement: Supplementary file 2 — bi2c00158_si_002.zip [file bi2c00158_si_002.zip › closest/ps3-08-100w-last-frame.pdb]

ATOM      1  N   ARG     1     117.065  78.047  80.253  1.00  0.00           N  
ATOM      2  CA  ARG     1     116.902  79.343  79.463  1.00  0.00           C  
ATOM      3  C   ARG     1     118.283  79.937  79.203  1.00  0.00           C  
ATOM      4  O   ARG     1     119.118  80.213  80.088  1.00  0.00           O  
ATOM      5  CB  ARG     1     115.932  80.308  80.140  1.00  0.00           C  
ATOM      6  CG  ARG     1     114.503  79.872  80.501  1.00  0.00           C  
ATOM      7  CD  ARG     1     113.953  80.571  81.652  1.00  0.00           C  
ATOM      8  NE  ARG     1     114.715  80.304  82.878  1.00  0.00           N  
ATOM      9  CZ  ARG     1     114.503  79.341  83.735  1.00  0.00           C  
ATOM     10  NH1 ARG     1     113.572  78.513  83.546  1.00  0.00           N1+
ATOM     11  NH2 ARG     1     115.260  79.177  84.784  1.00  0.00           N  
ATOM     12  HA  ARG     1     116.396  79.044  78.545  1.00  0.00           H  
ATOM     13  HB2 ARG     1     116.474  80.661  81.016  1.00  0.00           H  
ATOM     14  HB3 ARG     1     115.831  81.161  79.468  1.00  0.00           H  
ATOM     15  HG2 ARG     1     113.793  80.034  79.690  1.00  0.00           H  
ATOM     16  HG3 ARG     1     114.553  78.799  80.683  1.00  0.00           H  
ATOM     17  HD2 ARG     1     113.910  81.639  81.435  1.00  0.00           H  
ATOM     18  HD3 ARG     1     112.911  80.288  81.800  1.00  0.00           H  
ATOM     19  HE  ARG     1     115.597  80.761  83.062  1.00  0.00           H  
ATOM     20 HH11 ARG     1     113.167  78.516  82.620  1.00  0.00           H  
ATOM     21 HH12 ARG     1     113.392  77.782  84.219  1.00  0.00           H  
ATOM     22 HH21 ARG     1     115.132  78.297  85.263  1.00  0.00           H  
ATOM     23 HH22 ARG     1     116.054  79.740  85.052  1.00  0.00           H  
ATOM     24  H1  ARG     1     117.764  78.192  80.967  1.00  0.00           H  
ATOM     25  H2  ARG     1     117.436  77.292  79.694  1.00  0.00           H  
ATOM     26  H3  ARG     1     116.276  77.690  80.773  1.00  0.00           H  
ATOM     27  N   GLU     2     118.589  80.222  77.981  1.00  0.00           N  
ATOM     28  CA  GLU     2     119.806  80.846  77.523  1.00  0.00           C  
ATOM     29  C   GLU     2     119.483  81.914  76.399  1.00  0.00           C  
ATOM     30  O   GLU     2     118.653  81.698  75.524  1.00  0.00           O  
ATOM     31  CB  GLU     2     120.686  79.709  77.178  1.00  0.00           C  
ATOM     32  CG  GLU     2     121.977  80.150  76.336  1.00  0.00           C  
ATOM     33  CD  GLU     2     122.892  78.922  76.042  1.00  0.00           C  
ATOM     34  OE1 GLU     2     122.556  78.169  75.107  1.00  0.00           O  
ATOM     35  OE2 GLU     2     123.862  78.715  76.878  1.00  0.00           O1-
ATOM     36  H   GLU     2     117.847  80.100  77.307  1.00  0.00           H  
ATOM     37  HA  GLU     2     120.289  81.373  78.346  1.00  0.00           H  
ATOM     38  HB2 GLU     2     121.070  79.194  78.059  1.00  0.00           H  
ATOM     39  HB3 GLU     2     120.174  79.019  76.508  1.00  0.00           H  
ATOM     40  HG2 GLU     2     121.590  80.513  75.384  1.00  0.00           H  
ATOM     41  HG3 GLU     2     122.403  80.959  76.930  1.00  0.00           H  
ATOM     42  N   ARG     3     120.241  82.970  76.419  1.00  0.00           N  
ATOM     43  CA  ARG     3     120.097  84.072  75.467  1.00  0.00           C  
ATOM     44  C   ARG     3     121.296  84.335  74.655  1.00  0.00           C  
ATOM     45  O   ARG     3     122.400  84.389  75.258  1.00  0.00           O  
ATOM     46  CB  ARG     3     119.502  85.273  76.163  1.00  0.00           C  
ATOM     47  CG  ARG     3     119.451  86.628  75.288  1.00  0.00           C  
ATOM     48  CD  ARG     3     118.818  87.873  75.987  1.00  0.00           C  
ATOM     49  NE  ARG     3     118.638  88.848  74.920  1.00  0.00           N  
ATOM     50  CZ  ARG     3     118.787  90.143  75.137  1.00  0.00           C  
ATOM     51  NH1 ARG     3     119.191  90.676  76.254  1.00  0.00           N1+
ATOM     52  NH2 ARG     3     118.296  90.943  74.204  1.00  0.00           N  
ATOM     53  H   ARG     3     120.815  83.099  77.240  1.00  0.00           H  
ATOM     54  HA  ARG     3     119.304  83.787  74.775  1.00  0.00           H  
ATOM     55  HB2 ARG     3     118.487  84.948  76.394  1.00  0.00           H  
ATOM     56  HB3 ARG     3     120.098  85.453  77.058  1.00  0.00           H  
ATOM     57  HG2 ARG     3     120.451  86.960  75.007  1.00  0.00           H  
ATOM     58  HG3 ARG     3     118.882  86.216  74.455  1.00  0.00           H  
ATOM     59  HD2 ARG     3     117.880  87.640  76.491  1.00  0.00           H  
ATOM     60  HD3 ARG     3     119.405  88.167  76.857  1.00  0.00           H  
ATOM     61  HE  ARG     3     118.294  88.501  74.036  1.00  0.00           H  
ATOM     62 HH11 ARG     3     119.404  90.090  77.048  1.00  0.00           H  
ATOM     63 HH12 ARG     3     119.089  91.676  76.349  1.00  0.00           H  
ATOM     64 HH21 ARG     3     118.074  90.619  73.273  1.00  0.00           H  
ATOM     65 HH22 ARG     3     118.711  91.861  74.268  1.00  0.00           H  
ATOM     66  N   THR     4     121.114  84.500  73.368  1.00  0.00           N  
ATOM     67  CA  THR     4     122.172  84.840  72.386  1.00  0.00           C  
ATOM     68  C   THR     4     122.467  86.287  72.607  1.00  0.00           C  
ATOM     69  O   THR     4     121.574  87.085  72.287  1.00  0.00           O  
ATOM     70  CB  THR     4     121.732  84.576  70.969  1.00  0.00           C  
ATOM     71  CG2 THR     4     122.834  84.959  69.968  1.00  0.00           C  
ATOM     72  OG1 THR     4     121.439  83.236  70.610  1.00  0.00           O  
ATOM     73  H   THR     4     120.163  84.487  73.028  1.00  0.00           H  
ATOM     74  HA  THR     4     123.077  84.284  72.627  1.00  0.00           H  
ATOM     75  HB  THR     4     120.809  85.069  70.663  1.00  0.00           H  
ATOM     76  HG1 THR     4     120.557  83.034  70.928  1.00  0.00           H  
ATOM     77 HG21 THR     4     123.668  84.295  70.195  1.00  0.00           H  
ATOM     78 HG22 THR     4     122.440  84.699  68.986  1.00  0.00           H  
ATOM     79 HG23 THR     4     123.154  85.999  70.040  1.00  0.00           H  
ATOM     80  N   VAL     5     123.674  86.678  73.000  1.00  0.00           N  
ATOM     81  CA  VAL     5     124.056  88.127  73.187  1.00  0.00           C  
ATOM     82  C   VAL     5     125.183  88.450  72.260  1.00  0.00           C  
ATOM     83  O   VAL     5     125.906  87.598  71.781  1.00  0.00           O  
ATOM     84  CB  VAL     5     124.331  88.346  74.663  1.00  0.00           C  
ATOM     85  CG1 VAL     5     123.036  88.382  75.529  1.00  0.00           C  
ATOM     86  CG2 VAL     5     125.391  87.414  75.281  1.00  0.00           C  
ATOM     87  H   VAL     5     124.356  85.970  73.230  1.00  0.00           H  
ATOM     88  HA  VAL     5     123.209  88.773  72.956  1.00  0.00           H  
ATOM     89  HB  VAL     5     124.679  89.377  74.718  1.00  0.00           H  
ATOM     90 HG11 VAL     5     123.319  88.757  76.513  1.00  0.00           H  
ATOM     91 HG12 VAL     5     122.265  88.929  74.987  1.00  0.00           H  
ATOM     92 HG13 VAL     5     122.646  87.366  75.585  1.00  0.00           H  
ATOM     93 HG21 VAL     5     125.563  87.766  76.298  1.00  0.00           H  
ATOM     94 HG22 VAL     5     125.070  86.377  75.177  1.00  0.00           H  
ATOM     95 HG23 VAL     5     126.350  87.422  74.763  1.00  0.00           H  
ATOM     96  N   ARG     6     125.385  89.754  72.018  1.00  0.00           N  
ATOM     97  CA  ARG     6     126.496  90.249  71.122  1.00  0.00           C  
ATOM     98  C   ARG     6     127.505  91.039  71.938  1.00  0.00           C  
ATOM     99  O   ARG     6     127.050  91.717  72.775  1.00  0.00           O  
ATOM    100  CB  ARG     6     126.026  91.133  69.988  1.00  0.00           C  
ATOM    101  CG  ARG     6     125.236  90.444  68.809  1.00  0.00           C  
ATOM    102  CD  ARG     6     126.036  89.454  67.820  1.00  0.00           C  
ATOM    103  NE  ARG     6     125.009  88.549  67.213  1.00  0.00           N  
ATOM    104  CZ  ARG     6     125.372  87.508  66.463  1.00  0.00           C  
ATOM    105  NH1 ARG     6     126.586  87.339  66.089  1.00  0.00           N1+
ATOM    106  NH2 ARG     6     124.559  86.614  66.209  1.00  0.00           N  
ATOM    107  H   ARG     6     124.811  90.448  72.475  1.00  0.00           H  
ATOM    108  HA  ARG     6     127.051  89.503  70.553  1.00  0.00           H  
ATOM    109  HB2 ARG     6     125.423  91.950  70.383  1.00  0.00           H  
ATOM    110  HB3 ARG     6     126.882  91.596  69.496  1.00  0.00           H  
ATOM    111  HG2 ARG     6     124.383  89.913  69.231  1.00  0.00           H  
ATOM    112  HG3 ARG     6     124.857  91.287  68.231  1.00  0.00           H  
ATOM    113  HD2 ARG     6     126.577  89.982  67.035  1.00  0.00           H  
ATOM    114  HD3 ARG     6     126.658  88.866  68.496  1.00  0.00           H  
ATOM    115  HE  ARG     6     124.044  88.700  67.469  1.00  0.00           H  
ATOM    116 HH11 ARG     6     127.338  87.960  66.353  1.00  0.00           H  
ATOM    117 HH12 ARG     6     126.835  86.446  65.688  1.00  0.00           H  
ATOM    118 HH21 ARG     6     123.672  86.718  66.680  1.00  0.00           H  
ATOM    119 HH22 ARG     6     124.877  85.794  65.712  1.00  0.00           H  
ATOM    120  N   LEU     7     128.759  90.972  71.533  1.00  0.00           N  
ATOM    121  CA  LEU     7     129.858  91.798  72.097  1.00  0.00           C  
ATOM    122  C   LEU     7     129.895  93.238  71.557  1.00  0.00           C  
ATOM    123  O   LEU     7     129.811  93.465  70.387  1.00  0.00           O  
ATOM    124  CB  LEU     7     131.235  91.104  71.850  1.00  0.00           C  
ATOM    125  CG  LEU     7     131.371  89.739  72.425  1.00  0.00           C  
ATOM    126  CD1 LEU     7     132.744  89.033  72.036  1.00  0.00           C  
ATOM    127  CD2 LEU     7     131.059  89.543  73.888  1.00  0.00           C  
ATOM    128  H   LEU     7     129.003  90.487  70.681  1.00  0.00           H  
ATOM    129  HA  LEU     7     129.710  91.872  73.175  1.00  0.00           H  
ATOM    130  HB2 LEU     7     131.459  91.027  70.786  1.00  0.00           H  
ATOM    131  HB3 LEU     7     131.987  91.673  72.397  1.00  0.00           H  
ATOM    132  HG  LEU     7     130.622  89.133  71.916  1.00  0.00           H  
ATOM    133 HD11 LEU     7     133.567  89.424  72.634  1.00  0.00           H  
ATOM    134 HD12 LEU     7     132.663  87.970  72.264  1.00  0.00           H  
ATOM    135 HD13 LEU     7     132.990  89.045  70.974  1.00  0.00           H  
ATOM    136 HD21 LEU     7     131.782  90.087  74.496  1.00  0.00           H  
ATOM    137 HD22 LEU     7     130.016  89.814  74.052  1.00  0.00           H  
ATOM    138 HD23 LEU     7     131.233  88.485  74.088  1.00  0.00           H  
ATOM    139  N   GLN     8     130.137  94.171  72.486  1.00  0.00           N  
ATOM    140  CA  GLN     8     130.348  95.516  72.173  1.00  0.00           C  
ATOM    141  C   GLN     8     131.794  96.025  72.321  1.00  0.00           C  
ATOM    142  O   GLN     8     132.425  95.851  73.440  1.00  0.00           O  
ATOM    143  CB  GLN     8     129.263  96.517  72.693  1.00  0.00           C  
ATOM    144  CG  GLN     8     127.782  96.167  72.529  1.00  0.00           C  
ATOM    145  CD  GLN     8     127.411  96.472  71.080  1.00  0.00           C  
ATOM    146  NE2 GLN     8     126.365  95.934  70.473  1.00  0.00           N  
ATOM    147  OE1 GLN     8     127.980  97.375  70.387  1.00  0.00           O  
ATOM    148  H   GLN     8     129.945  94.010  73.465  1.00  0.00           H  
ATOM    149  HA  GLN     8     130.128  95.656  71.115  1.00  0.00           H  
ATOM    150  HB2 GLN     8     129.334  96.581  73.778  1.00  0.00           H  
ATOM    151  HB3 GLN     8     129.514  97.533  72.389  1.00  0.00           H  
ATOM    152  HG2 GLN     8     127.674  95.092  72.672  1.00  0.00           H  
ATOM    153  HG3 GLN     8     127.209  96.739  73.259  1.00  0.00           H  
ATOM    154 HE21 GLN     8     126.089  96.227  69.547  1.00  0.00           H  
ATOM    155 HE22 GLN     8     125.784  95.346  71.053  1.00  0.00           H  
ATOM    156  N   TYR     9     132.281  96.600  71.236  1.00  0.00           N  
ATOM    157  CA  TYR     9     133.512  97.517  71.351  1.00  0.00           C  
ATOM    158  C   TYR     9     133.132  98.774  72.097  1.00  0.00           C  
ATOM    159  O   TYR     9     131.974  99.200  72.195  1.00  0.00           O  
ATOM    160  CB  TYR     9     134.242  97.747  69.956  1.00  0.00           C  
ATOM    161  CG  TYR     9     134.954  96.599  69.301  1.00  0.00           C  
ATOM    162  CD1 TYR     9     134.099  95.834  68.417  1.00  0.00           C  
ATOM    163  CD2 TYR     9     136.267  96.337  69.557  1.00  0.00           C  
ATOM    164  CE1 TYR     9     134.723  94.753  67.704  1.00  0.00           C  
ATOM    165  CE2 TYR     9     136.783  95.206  68.934  1.00  0.00           C  
ATOM    166  CZ  TYR     9     136.107  94.548  67.859  1.00  0.00           C  
ATOM    167  OH  TYR     9     136.718  93.472  67.270  1.00  0.00           O  
ATOM    168  H   TYR     9     131.629  96.659  70.467  1.00  0.00           H  
ATOM    169  HA  TYR     9     134.240  97.079  72.034  1.00  0.00           H  
ATOM    170  HB2 TYR     9     133.520  98.072  69.207  1.00  0.00           H  
ATOM    171  HB3 TYR     9     134.916  98.603  70.001  1.00  0.00           H  
ATOM    172  HD1 TYR     9     133.071  96.133  68.276  1.00  0.00           H  
ATOM    173  HD2 TYR     9     136.781  97.003  70.235  1.00  0.00           H  
ATOM    174  HE1 TYR     9     134.185  94.139  66.997  1.00  0.00           H  
ATOM    175  HE2 TYR     9     137.808  94.908  69.097  1.00  0.00           H  
ATOM    176  HH  TYR     9     136.074  92.775  67.127  1.00  0.00           H  
ATOM    177  N   GLY    10     134.160  99.329  72.840  1.00  0.00           N  
ATOM    178  CA  GLY    10     134.000 100.521  73.635  1.00  0.00           C  
ATOM    179  C   GLY    10     133.185 100.389  74.979  1.00  0.00           C  
ATOM    180  O   GLY    10     132.634  99.360  75.304  1.00  0.00           O  
ATOM    181  H   GLY    10     135.025  98.813  72.911  1.00  0.00           H  
ATOM    182  HA2 GLY    10     134.936 100.924  74.023  1.00  0.00           H  
ATOM    183  HA3 GLY    10     133.425 101.260  73.078  1.00  0.00           H  
ATOM    184  N   SER    11     132.944 101.480  75.745  1.00  0.00           N  
ATOM    185  CA  SER    11     132.137 101.674  76.942  1.00  0.00           C  
ATOM    186  C   SER    11     130.634 101.554  76.726  1.00  0.00           C  
ATOM    187  O   SER    11     129.922 102.619  77.021  1.00  0.00           O  
ATOM    188  CB  SER    11     132.464 102.938  77.715  1.00  0.00           C  
ATOM    189  OG  SER    11     133.705 102.909  78.351  1.00  0.00           O  
ATOM    190  H   SER    11     133.410 102.316  75.422  1.00  0.00           H  
ATOM    191  HA  SER    11     132.430 100.936  77.688  1.00  0.00           H  
ATOM    192  HB2 SER    11     132.409 103.774  77.018  1.00  0.00           H  
ATOM    193  HB3 SER    11     131.732 103.060  78.514  1.00  0.00           H  
ATOM    194  HG  SER    11     134.317 102.684  77.647  1.00  0.00           H  
ATOM    195  N   ALA    12     130.147 100.390  76.386  1.00  0.00           N  
ATOM    196  CA  ALA    12     128.716 100.181  76.108  1.00  0.00           C  
ATOM    197  C   ALA    12     127.860  99.980  77.386  1.00  0.00           C  
ATOM    198  O   ALA    12     128.335  99.462  78.409  1.00  0.00           O  
ATOM    199  CB  ALA    12     128.702  98.926  75.221  1.00  0.00           C  
ATOM    200  H   ALA    12     130.864  99.723  76.137  1.00  0.00           H  
ATOM    201  HA  ALA    12     128.413 101.062  75.542  1.00  0.00           H  
ATOM    202  HB1 ALA    12     128.818  97.984  75.757  1.00  0.00           H  
ATOM    203  HB2 ALA    12     127.685  98.859  74.835  1.00  0.00           H  
ATOM    204  HB3 ALA    12     129.344  98.946  74.340  1.00  0.00           H  
ATOM    205  N   VAL    13     126.611 100.364  77.215  1.00  0.00           N  
ATOM    206  CA  VAL    13     125.571 100.291  78.220  1.00  0.00           C  
ATOM    207  C   VAL    13     125.449  98.895  78.742  1.00  0.00           C  
ATOM    208  O   VAL    13     125.341  97.889  78.036  1.00  0.00           O  
ATOM    209  CB  VAL    13     124.214 100.846  77.708  1.00  0.00           C  
ATOM    210  CG1 VAL    13     123.601 100.100  76.516  1.00  0.00           C  
ATOM    211  CG2 VAL    13     123.239 100.762  78.842  1.00  0.00           C  
ATOM    212  H   VAL    13     126.362 100.761  76.320  1.00  0.00           H  
ATOM    213  HA  VAL    13     125.929 100.872  79.069  1.00  0.00           H  
ATOM    214  HB  VAL    13     124.338 101.922  77.582  1.00  0.00           H  
ATOM    215 HG11 VAL    13     123.259  99.113  76.825  1.00  0.00           H  
ATOM    216 HG12 VAL    13     122.833 100.816  76.223  1.00  0.00           H  
ATOM    217 HG13 VAL    13     124.334 100.071  75.710  1.00  0.00           H  
ATOM    218 HG21 VAL    13     122.859  99.795  79.170  1.00  0.00           H  
ATOM    219 HG22 VAL    13     123.755 101.270  79.656  1.00  0.00           H  
ATOM    220 HG23 VAL    13     122.310 101.299  78.651  1.00  0.00           H  
ATOM    221  N   GLU    14     125.532  98.822  80.111  1.00  0.00           N  
ATOM    222  CA  GLU    14     125.315  97.511  80.738  1.00  0.00           C  
ATOM    223  C   GLU    14     123.943  96.823  80.268  1.00  0.00           C  
ATOM    224  O   GLU    14     122.910  97.463  80.143  1.00  0.00           O  
ATOM    225  CB  GLU    14     125.506  97.612  82.303  1.00  0.00           C  
ATOM    226  CG  GLU    14     124.570  98.576  83.014  1.00  0.00           C  
ATOM    227  CD  GLU    14     125.194  99.990  83.123  1.00  0.00           C  
ATOM    228  OE1 GLU    14     125.039 100.519  84.262  1.00  0.00           O  
ATOM    229  OE2 GLU    14     125.719 100.685  82.209  1.00  0.00           O1-
ATOM    230  H   GLU    14     125.685  99.664  80.647  1.00  0.00           H  
ATOM    231  HA  GLU    14     126.046  96.814  80.329  1.00  0.00           H  
ATOM    232  HB2 GLU    14     125.402  96.611  82.722  1.00  0.00           H  
ATOM    233  HB3 GLU    14     126.529  97.923  82.515  1.00  0.00           H  
ATOM    234  HG2 GLU    14     123.649  98.645  82.435  1.00  0.00           H  
ATOM    235  HG3 GLU    14     124.262  98.194  83.986  1.00  0.00           H  
ATOM    236  N   ALA    15     123.911  95.486  80.104  1.00  0.00           N  
ATOM    237  CA  ALA    15     122.732  94.703  79.947  1.00  0.00           C  
ATOM    238  C   ALA    15     122.240  94.090  81.284  1.00  0.00           C  
ATOM    239  O   ALA    15     123.068  93.744  82.105  1.00  0.00           O  
ATOM    240  CB  ALA    15     123.043  93.743  78.773  1.00  0.00           C  
ATOM    241  H   ALA    15     124.780  95.002  80.278  1.00  0.00           H  
ATOM    242  HA  ALA    15     121.940  95.380  79.627  1.00  0.00           H  
ATOM    243  HB1 ALA    15     122.128  93.224  78.485  1.00  0.00           H  
ATOM    244  HB2 ALA    15     123.473  94.263  77.917  1.00  0.00           H  
ATOM    245  HB3 ALA    15     123.661  92.884  79.035  1.00  0.00           H  
ATOM    246  N   VAL    16     120.963  94.007  81.467  1.00  0.00           N  
ATOM    247  CA  VAL    16     120.331  93.256  82.541  1.00  0.00           C  
ATOM    248  C   VAL    16     120.531  91.722  82.469  1.00  0.00           C  
ATOM    249  O   VAL    16     119.955  91.139  81.513  1.00  0.00           O  
ATOM    250  CB  VAL    16     118.828  93.662  82.569  1.00  0.00           C  
ATOM    251  CG1 VAL    16     117.803  92.730  83.261  1.00  0.00           C  
ATOM    252  CG2 VAL    16     118.742  95.103  83.157  1.00  0.00           C  
ATOM    253  H   VAL    16     120.291  94.318  80.780  1.00  0.00           H  
ATOM    254  HA  VAL    16     120.737  93.591  83.496  1.00  0.00           H  
ATOM    255  HB  VAL    16     118.642  93.626  81.495  1.00  0.00           H  
ATOM    256 HG11 VAL    16     118.173  92.435  84.243  1.00  0.00           H  
ATOM    257 HG12 VAL    16     116.886  93.272  83.496  1.00  0.00           H  
ATOM    258 HG13 VAL    16     117.662  91.909  82.559  1.00  0.00           H  
ATOM    259 HG21 VAL    16     119.167  95.086  84.161  1.00  0.00           H  
ATOM    260 HG22 VAL    16     119.335  95.737  82.498  1.00  0.00           H  
ATOM    261 HG23 VAL    16     117.711  95.442  83.253  1.00  0.00           H  
ATOM    262  N   TYR    17     121.317  91.123  83.328  1.00  0.00           N  
ATOM    263  CA  TYR    17     121.393  89.705  83.564  1.00  0.00           C  
ATOM    264  C   TYR    17     120.193  89.244  84.494  1.00  0.00           C  
ATOM    265  O   TYR    17     120.179  89.461  85.736  1.00  0.00           O  
ATOM    266  CB  TYR    17     122.746  89.305  84.111  1.00  0.00           C  
ATOM    267  CG  TYR    17     123.047  87.811  83.902  1.00  0.00           C  
ATOM    268  CD1 TYR    17     124.145  87.345  83.159  1.00  0.00           C  
ATOM    269  CD2 TYR    17     122.409  86.858  84.681  1.00  0.00           C  
ATOM    270  CE1 TYR    17     124.451  85.998  82.972  1.00  0.00           C  
ATOM    271  CE2 TYR    17     122.637  85.478  84.569  1.00  0.00           C  
ATOM    272  CZ  TYR    17     123.661  85.052  83.659  1.00  0.00           C  
ATOM    273  OH  TYR    17     123.869  83.711  83.442  1.00  0.00           O  
ATOM    274  H   TYR    17     121.780  91.764  83.956  1.00  0.00           H  
ATOM    275  HA  TYR    17     121.171  89.112  82.676  1.00  0.00           H  
ATOM    276  HB2 TYR    17     123.565  89.846  83.637  1.00  0.00           H  
ATOM    277  HB3 TYR    17     122.765  89.373  85.199  1.00  0.00           H  
ATOM    278  HD1 TYR    17     124.769  88.029  82.603  1.00  0.00           H  
ATOM    279  HD2 TYR    17     121.588  87.221  85.283  1.00  0.00           H  
ATOM    280  HE1 TYR    17     125.279  85.681  82.356  1.00  0.00           H  
ATOM    281  HE2 TYR    17     122.050  84.746  85.104  1.00  0.00           H  
ATOM    282  HH  TYR    17     123.000  83.321  83.329  1.00  0.00           H  
ATOM    283  N   VAL    18     119.062  88.874  83.878  1.00  0.00           N  
ATOM    284  CA  VAL    18     118.067  88.194  84.678  1.00  0.00           C  
ATOM    285  C   VAL    18     118.620  86.811  85.161  1.00  0.00           C  
ATOM    286  O   VAL    18     119.090  85.926  84.392  1.00  0.00           O  
ATOM    287  CB  VAL    18     116.735  88.007  83.990  1.00  0.00           C  
ATOM    288  CG1 VAL    18     116.246  89.298  83.562  1.00  0.00           C  
ATOM    289  CG2 VAL    18     116.717  87.054  82.859  1.00  0.00           C  
ATOM    290  H   VAL    18     119.145  88.651  82.897  1.00  0.00           H  
ATOM    291  HA  VAL    18     117.895  88.782  85.580  1.00  0.00           H  
ATOM    292  HB  VAL    18     116.050  87.582  84.724  1.00  0.00           H  
ATOM    293 HG11 VAL    18     115.168  89.397  83.430  1.00  0.00           H  
ATOM    294 HG12 VAL    18     116.582  90.035  84.290  1.00  0.00           H  
ATOM    295 HG13 VAL    18     116.749  89.656  82.664  1.00  0.00           H  
ATOM    296 HG21 VAL    18     117.577  87.028  82.191  1.00  0.00           H  
ATOM    297 HG22 VAL    18     116.662  86.052  83.284  1.00  0.00           H  
ATOM    298 HG23 VAL    18     115.887  87.063  82.153  1.00  0.00           H  
ATOM    299  N   LEU    19     118.730  86.678  86.440  1.00  0.00           N  
ATOM    300  CA  LEU    19     119.173  85.429  87.101  1.00  0.00           C  
ATOM    301  C   LEU    19     118.239  84.297  86.803  1.00  0.00           C  
ATOM    302  O   LEU    19     117.033  84.522  86.754  1.00  0.00           O  
ATOM    303  CB  LEU    19     119.411  85.677  88.611  1.00  0.00           C  
ATOM    304  CG  LEU    19     120.489  86.690  89.005  1.00  0.00           C  
ATOM    305  CD1 LEU    19     120.344  87.025  90.484  1.00  0.00           C  
ATOM    306  CD2 LEU    19     121.817  86.128  88.694  1.00  0.00           C  
ATOM    307  H   LEU    19     118.336  87.430  86.987  1.00  0.00           H  
ATOM    308  HA  LEU    19     120.156  85.191  86.694  1.00  0.00           H  
ATOM    309  HB2 LEU    19     118.521  86.128  89.050  1.00  0.00           H  
ATOM    310  HB3 LEU    19     119.326  84.777  89.220  1.00  0.00           H  
ATOM    311  HG  LEU    19     120.424  87.613  88.430  1.00  0.00           H  
ATOM    312 HD11 LEU    19     120.818  86.333  91.179  1.00  0.00           H  
ATOM    313 HD12 LEU    19     120.855  87.972  90.661  1.00  0.00           H  
ATOM    314 HD13 LEU    19     119.312  87.363  90.573  1.00  0.00           H  
ATOM    315 HD21 LEU    19     121.815  85.059  88.909  1.00  0.00           H  
ATOM    316 HD22 LEU    19     122.018  86.219  87.627  1.00  0.00           H  
ATOM    317 HD23 LEU    19     122.642  86.612  89.216  1.00  0.00           H  
ATOM    318  N   GLY    20     118.829  83.079  86.703  1.00  0.00           N  
ATOM    319  CA  GLY    20     118.045  81.916  86.074  1.00  0.00           C  
ATOM    320  C   GLY    20     117.988  81.946  84.556  1.00  0.00           C  
ATOM    321  O   GLY    20     117.174  81.102  83.988  1.00  0.00           O  
ATOM    322  H   GLY    20     119.759  82.824  87.005  1.00  0.00           H  
ATOM    323  HA2 GLY    20     118.492  81.016  86.496  1.00  0.00           H  
ATOM    324  HA3 GLY    20     117.010  81.804  86.397  1.00  0.00           H  
ATOM    325  N   THR    21     118.844  82.736  83.889  1.00  0.00           N  
ATOM    326  CA  THR    21     119.063  82.620  82.412  1.00  0.00           C  
ATOM    327  C   THR    21     120.572  82.708  82.073  1.00  0.00           C  
ATOM    328  O   THR    21     121.281  83.544  82.622  1.00  0.00           O  
ATOM    329  CB  THR    21     118.167  83.622  81.648  1.00  0.00           C  
ATOM    330  CG2 THR    21     118.407  83.712  80.107  1.00  0.00           C  
ATOM    331  OG1 THR    21     116.830  83.327  81.895  1.00  0.00           O  
ATOM    332  H   THR    21     119.579  83.158  84.438  1.00  0.00           H  
ATOM    333  HA  THR    21     118.593  81.678  82.130  1.00  0.00           H  
ATOM    334  HB  THR    21     118.350  84.640  81.993  1.00  0.00           H  
ATOM    335  HG1 THR    21     116.631  83.539  82.810  1.00  0.00           H  
ATOM    336 HG21 THR    21     117.972  84.640  79.735  1.00  0.00           H  
ATOM    337 HG22 THR    21     119.474  83.897  79.988  1.00  0.00           H  
ATOM    338 HG23 THR    21     118.107  82.771  79.646  1.00  0.00           H  
ATOM    339  N   TYR    22     121.070  81.816  81.272  1.00  0.00           N  
ATOM    340  CA  TYR    22     122.433  81.736  80.764  1.00  0.00           C  
ATOM    341  C   TYR    22     122.692  82.648  79.554  1.00  0.00           C  
ATOM    342  O   TYR    22     121.702  83.123  78.932  1.00  0.00           O  
ATOM    343  CB  TYR    22     122.882  80.265  80.368  1.00  0.00           C  
ATOM    344  CG  TYR    22     122.913  79.250  81.470  1.00  0.00           C  
ATOM    345  CD1 TYR    22     121.844  78.354  81.701  1.00  0.00           C  
ATOM    346  CD2 TYR    22     123.979  79.275  82.410  1.00  0.00           C  
ATOM    347  CE1 TYR    22     121.746  77.669  82.880  1.00  0.00           C  
ATOM    348  CE2 TYR    22     123.891  78.550  83.624  1.00  0.00           C  
ATOM    349  CZ  TYR    22     122.816  77.645  83.769  1.00  0.00           C  
ATOM    350  OH  TYR    22     122.727  77.215  85.027  1.00  0.00           O  
ATOM    351  H   TYR    22     120.469  81.076  80.939  1.00  0.00           H  
ATOM    352  HA  TYR    22     123.038  82.092  81.598  1.00  0.00           H  
ATOM    353  HB2 TYR    22     122.256  79.894  79.557  1.00  0.00           H  
ATOM    354  HB3 TYR    22     123.931  80.276  80.072  1.00  0.00           H  
ATOM    355  HD1 TYR    22     120.959  78.299  81.084  1.00  0.00           H  
ATOM    356  HD2 TYR    22     124.708  80.065  82.305  1.00  0.00           H  
ATOM    357  HE1 TYR    22     120.898  77.025  83.061  1.00  0.00           H  
ATOM    358  HE2 TYR    22     124.710  78.627  84.324  1.00  0.00           H  
ATOM    359  HH  TYR    22     123.109  77.834  85.653  1.00  0.00           H  
ATOM    360  N   LEU    23     123.931  82.900  79.246  1.00  0.00           N  
ATOM    361  CA  LEU    23     124.340  83.705  78.083  1.00  0.00           C  
ATOM    362  C   LEU    23     125.346  83.092  77.162  1.00  0.00           C  
ATOM    363  O   LEU    23     126.385  82.567  77.667  1.00  0.00           O  
ATOM    364  CB  LEU    23     124.919  85.054  78.549  1.00  0.00           C  
ATOM    365  CG  LEU    23     124.091  86.024  79.421  1.00  0.00           C  
ATOM    366  CD1 LEU    23     124.859  87.315  79.703  1.00  0.00           C  
ATOM    367  CD2 LEU    23     122.932  86.415  78.590  1.00  0.00           C  
ATOM    368  H   LEU    23     124.690  82.417  79.704  1.00  0.00           H  
ATOM    369  HA  LEU    23     123.464  83.885  77.459  1.00  0.00           H  
ATOM    370  HB2 LEU    23     125.818  84.855  79.133  1.00  0.00           H  
ATOM    371  HB3 LEU    23     125.232  85.533  77.621  1.00  0.00           H  
ATOM    372  HG  LEU    23     123.729  85.720  80.403  1.00  0.00           H  
ATOM    373 HD11 LEU    23     125.261  87.874  78.858  1.00  0.00           H  
ATOM    374 HD12 LEU    23     124.216  88.001  80.256  1.00  0.00           H  
ATOM    375 HD13 LEU    23     125.711  87.049  80.328  1.00  0.00           H  
ATOM    376 HD21 LEU    23     122.275  87.088  79.142  1.00  0.00           H  
ATOM    377 HD22 LEU    23     123.263  86.960  77.705  1.00  0.00           H  
ATOM    378 HD23 LEU    23     122.396  85.500  78.338  1.00  0.00           H  
ATOM    379  N   TRP    24     125.124  83.222  75.883  1.00  0.00           N  
ATOM    380  CA  TRP    24     125.964  82.647  74.793  1.00  0.00           C  
ATOM    381  C   TRP    24     126.216  83.669  73.708  1.00  0.00           C  
ATOM    382  O   TRP    24     125.426  84.572  73.467  1.00  0.00           O  
ATOM    383  CB  TRP    24     125.406  81.353  74.186  1.00  0.00           C  
ATOM    384  CG  TRP    24     126.021  80.828  72.961  1.00  0.00           C  
ATOM    385  CD1 TRP    24     127.121  79.998  72.925  1.00  0.00           C  
ATOM    386  CD2 TRP    24     125.679  81.072  71.539  1.00  0.00           C  
ATOM    387  CE2 TRP    24     126.677  80.459  70.711  1.00  0.00           C  
ATOM    388  CE3 TRP    24     124.681  81.733  70.866  1.00  0.00           C  
ATOM    389  NE1 TRP    24     127.412  79.721  71.604  1.00  0.00           N  
ATOM    390  CZ2 TRP    24     126.723  80.627  69.314  1.00  0.00           C  
ATOM    391  CZ3 TRP    24     124.700  81.946  69.498  1.00  0.00           C  
ATOM    392  CH2 TRP    24     125.734  81.474  68.716  1.00  0.00           C  
ATOM    393  H   TRP    24     124.330  83.764  75.575  1.00  0.00           H  
ATOM    394  HA  TRP    24     126.954  82.504  75.226  1.00  0.00           H  
ATOM    395  HB2 TRP    24     125.406  80.598  74.972  1.00  0.00           H  
ATOM    396  HB3 TRP    24     124.335  81.509  74.053  1.00  0.00           H  
ATOM    397  HD1 TRP    24     127.620  79.634  73.812  1.00  0.00           H  
ATOM    398  HE1 TRP    24     128.109  79.039  71.341  1.00  0.00           H  
ATOM    399  HE3 TRP    24     123.874  82.146  71.454  1.00  0.00           H  
ATOM    400  HZ2 TRP    24     127.578  80.247  68.774  1.00  0.00           H  
ATOM    401  HZ3 TRP    24     123.858  82.478  69.080  1.00  0.00           H  
ATOM    402  HH2 TRP    24     125.714  81.786  67.682  1.00  0.00           H  
ATOM    403  N   THR    25     127.373  83.498  73.067  1.00  0.00           N  
ATOM    404  CA  THR    25     127.809  84.354  71.945  1.00  0.00           C  
ATOM    405  C   THR    25     128.848  83.735  70.987  1.00  0.00           C  
ATOM    406  O   THR    25     129.557  82.772  71.278  1.00  0.00           O  
ATOM    407  CB  THR    25     128.323  85.733  72.443  1.00  0.00           C  
ATOM    408  CG2 THR    25     129.801  85.606  72.999  1.00  0.00           C  
ATOM    409  OG1 THR    25     128.439  86.805  71.562  1.00  0.00           O  
ATOM    410  H   THR    25     127.992  82.806  73.465  1.00  0.00           H  
ATOM    411  HA  THR    25     126.917  84.662  71.398  1.00  0.00           H  
ATOM    412  HB  THR    25     127.665  86.057  73.250  1.00  0.00           H  
ATOM    413  HG1 THR    25     127.538  87.046  71.333  1.00  0.00           H  
ATOM    414 HG21 THR    25     130.024  84.649  73.471  1.00  0.00           H  
ATOM    415 HG22 THR    25     130.497  85.669  72.162  1.00  0.00           H  
ATOM    416 HG23 THR    25     129.898  86.333  73.804  1.00  0.00           H  
ATOM    417  N   ASP    26     128.891  84.299  69.790  1.00  0.00           N  
ATOM    418  CA  ASP    26     129.996  84.137  68.794  1.00  0.00           C  
ATOM    419  C   ASP    26     131.086  85.196  69.053  1.00  0.00           C  
ATOM    420  O   ASP    26     130.931  86.448  69.022  1.00  0.00           O  
ATOM    421  CB  ASP    26     129.342  84.128  67.432  1.00  0.00           C  
ATOM    422  CG  ASP    26     130.216  83.969  66.194  1.00  0.00           C  
ATOM    423  OD1 ASP    26     131.436  83.983  66.367  1.00  0.00           O  
ATOM    424  OD2 ASP    26     129.670  83.777  65.073  1.00  0.00           O1-
ATOM    425  H   ASP    26     128.269  85.090  69.698  1.00  0.00           H  
ATOM    426  HA  ASP    26     130.559  83.211  68.918  1.00  0.00           H  
ATOM    427  HB2 ASP    26     128.655  83.282  67.418  1.00  0.00           H  
ATOM    428  HB3 ASP    26     128.769  85.035  67.238  1.00  0.00           H  
ATOM    429  N   VAL    27     132.213  84.676  69.481  1.00  0.00           N  
ATOM    430  CA  VAL    27     133.455  85.438  69.827  1.00  0.00           C  
ATOM    431  C   VAL    27     134.256  85.701  68.506  1.00  0.00           C  
ATOM    432  O   VAL    27     135.086  86.599  68.521  1.00  0.00           O  
ATOM    433  CB  VAL    27     134.359  84.916  70.949  1.00  0.00           C  
ATOM    434  CG1 VAL    27     133.593  84.678  72.272  1.00  0.00           C  
ATOM    435  CG2 VAL    27     135.023  83.568  70.662  1.00  0.00           C  
ATOM    436  H   VAL    27     132.256  83.668  69.534  1.00  0.00           H  
ATOM    437  HA  VAL    27     133.199  86.479  70.025  1.00  0.00           H  
ATOM    438  HB  VAL    27     135.180  85.603  71.151  1.00  0.00           H  
ATOM    439 HG11 VAL    27     134.287  84.390  73.063  1.00  0.00           H  
ATOM    440 HG12 VAL    27     133.141  85.614  72.601  1.00  0.00           H  
ATOM    441 HG13 VAL    27     132.830  83.908  72.155  1.00  0.00           H  
ATOM    442 HG21 VAL    27     135.680  83.657  69.796  1.00  0.00           H  
ATOM    443 HG22 VAL    27     135.818  83.443  71.397  1.00  0.00           H  
ATOM    444 HG23 VAL    27     134.296  82.756  70.661  1.00  0.00           H  
ATOM    445  N   TYR    28     134.015  85.063  67.352  1.00  0.00           N  
ATOM    446  CA  TYR    28     134.751  85.278  66.041  1.00  0.00           C  
ATOM    447  C   TYR    28     134.191  86.229  65.083  1.00  0.00           C  
ATOM    448  O   TYR    28     134.913  87.100  64.560  1.00  0.00           O  
ATOM    449  CB  TYR    28     134.754  83.890  65.273  1.00  0.00           C  
ATOM    450  CG  TYR    28     135.636  83.919  63.982  1.00  0.00           C  
ATOM    451  CD1 TYR    28     136.934  83.564  63.975  1.00  0.00           C  
ATOM    452  CD2 TYR    28     134.942  84.117  62.758  1.00  0.00           C  
ATOM    453  CE1 TYR    28     137.647  83.619  62.767  1.00  0.00           C  
ATOM    454  CE2 TYR    28     135.570  84.065  61.557  1.00  0.00           C  
ATOM    455  CZ  TYR    28     136.999  83.945  61.522  1.00  0.00           C  
ATOM    456  OH  TYR    28     137.594  84.003  60.318  1.00  0.00           O  
ATOM    457  H   TYR    28     133.139  84.564  67.288  1.00  0.00           H  
ATOM    458  HA  TYR    28     135.759  85.585  66.319  1.00  0.00           H  
ATOM    459  HB2 TYR    28     135.097  83.056  65.886  1.00  0.00           H  
ATOM    460  HB3 TYR    28     133.712  83.628  65.090  1.00  0.00           H  
ATOM    461  HD1 TYR    28     137.401  83.060  64.809  1.00  0.00           H  
ATOM    462  HD2 TYR    28     133.898  84.395  62.772  1.00  0.00           H  
ATOM    463  HE1 TYR    28     138.666  83.264  62.710  1.00  0.00           H  
ATOM    464  HE2 TYR    28     135.122  84.156  60.579  1.00  0.00           H  
ATOM    465  HH  TYR    28     138.454  83.579  60.271  1.00  0.00           H  
ATOM    466  N   SER    29     132.864  86.173  65.009  1.00  0.00           N  
ATOM    467  CA  SER    29     132.052  87.195  64.275  1.00  0.00           C  
ATOM    468  C   SER    29     132.422  88.562  64.812  1.00  0.00           C  
ATOM    469  O   SER    29     132.663  89.516  64.034  1.00  0.00           O  
ATOM    470  CB  SER    29     130.519  86.871  64.417  1.00  0.00           C  
ATOM    471  OG  SER    29     130.162  85.965  63.434  1.00  0.00           O  
ATOM    472  H   SER    29     132.450  85.356  65.435  1.00  0.00           H  
ATOM    473  HA  SER    29     132.271  87.370  63.221  1.00  0.00           H  
ATOM    474  HB2 SER    29     130.246  86.706  65.459  1.00  0.00           H  
ATOM    475  HB3 SER    29     129.944  87.772  64.200  1.00  0.00           H  
ATOM    476  HG  SER    29     130.198  85.100  63.849  1.00  0.00           H  
ATOM    477  N   ALA    30     132.539  88.679  66.153  1.00  0.00           N  
ATOM    478  CA  ALA    30     132.992  89.930  66.820  1.00  0.00           C  
ATOM    479  C   ALA    30     134.498  90.236  66.735  1.00  0.00           C  
ATOM    480  O   ALA    30     134.801  91.449  66.908  1.00  0.00           O  
ATOM    481  CB  ALA    30     132.646  89.756  68.316  1.00  0.00           C  
ATOM    482  H   ALA    30     132.355  87.883  66.747  1.00  0.00           H  
ATOM    483  HA  ALA    30     132.356  90.672  66.337  1.00  0.00           H  
ATOM    484  HB1 ALA    30     133.296  88.981  68.723  1.00  0.00           H  
ATOM    485  HB2 ALA    30     132.939  90.728  68.712  1.00  0.00           H  
ATOM    486  HB3 ALA    30     131.576  89.576  68.418  1.00  0.00           H  
ATOM    487  N   ALA    31     135.390  89.316  66.259  1.00  0.00           N  
ATOM    488  CA  ALA    31     136.841  89.407  66.336  1.00  0.00           C  
ATOM    489  C   ALA    31     137.389  90.311  65.220  1.00  0.00           C  
ATOM    490  O   ALA    31     136.947  90.190  64.070  1.00  0.00           O  
ATOM    491  CB  ALA    31     137.593  88.126  66.401  1.00  0.00           C  
ATOM    492  H   ALA    31     135.011  88.459  65.882  1.00  0.00           H  
ATOM    493  HA  ALA    31     136.956  89.797  67.347  1.00  0.00           H  
ATOM    494  HB1 ALA    31     137.411  87.696  65.416  1.00  0.00           H  
ATOM    495  HB2 ALA    31     138.675  88.200  66.508  1.00  0.00           H  
ATOM    496  HB3 ALA    31     137.154  87.464  67.147  1.00  0.00           H  
ATOM    497  N   PRO    32     138.430  91.070  65.523  1.00  0.00           N  
ATOM    498  CA  PRO    32     139.149  91.861  64.537  1.00  0.00           C  
ATOM    499  C   PRO    32     139.724  91.103  63.258  1.00  0.00           C  
ATOM    500  O   PRO    32     139.759  89.886  63.193  1.00  0.00           O  
ATOM    501  CB  PRO    32     140.304  92.499  65.339  1.00  0.00           C  
ATOM    502  CG  PRO    32     139.910  92.452  66.781  1.00  0.00           C  
ATOM    503  CD  PRO    32     138.931  91.249  66.875  1.00  0.00           C  
ATOM    504  HA  PRO    32     138.462  92.619  64.163  1.00  0.00           H  
ATOM    505  HB2 PRO    32     141.173  91.856  65.201  1.00  0.00           H  
ATOM    506  HB3 PRO    32     140.545  93.506  64.997  1.00  0.00           H  
ATOM    507  HG2 PRO    32     140.728  92.360  67.495  1.00  0.00           H  
ATOM    508  HG3 PRO    32     139.359  93.379  66.940  1.00  0.00           H  
ATOM    509  HD2 PRO    32     139.571  90.404  67.129  1.00  0.00           H  
ATOM    510  HD3 PRO    32     138.122  91.454  67.576  1.00  0.00           H  
ATOM    511  N   ALA    33     140.186  91.906  62.334  1.00  0.00           N  
ATOM    512  CA  ALA    33     140.825  91.419  61.059  1.00  0.00           C  
ATOM    513  C   ALA    33     142.143  90.635  61.164  1.00  0.00           C  
ATOM    514  O   ALA    33     143.131  91.094  61.689  1.00  0.00           O  
ATOM    515  CB  ALA    33     140.854  92.591  60.111  1.00  0.00           C  
ATOM    516  H   ALA    33     140.315  92.898  62.476  1.00  0.00           H  
ATOM    517  HA  ALA    33     140.169  90.765  60.484  1.00  0.00           H  
ATOM    518  HB1 ALA    33     141.518  93.407  60.398  1.00  0.00           H  
ATOM    519  HB2 ALA    33     141.138  92.228  59.123  1.00  0.00           H  
ATOM    520  HB3 ALA    33     139.841  92.992  60.094  1.00  0.00           H  
ATOM    521  N   GLY    34     142.185  89.400  60.652  1.00  0.00           N  
ATOM    522  CA  GLY    34     143.273  88.438  60.711  1.00  0.00           C  
ATOM    523  C   GLY    34     143.677  88.141  62.188  1.00  0.00           C  
ATOM    524  O   GLY    34     144.851  87.723  62.432  1.00  0.00           O  
ATOM    525  H   GLY    34     141.393  89.070  60.121  1.00  0.00           H  
ATOM    526  HA2 GLY    34     142.842  87.576  60.202  1.00  0.00           H  
ATOM    527  HA3 GLY    34     144.186  88.855  60.284  1.00  0.00           H  
ATOM    528  N   ALA    35     142.835  88.312  63.240  1.00  0.00           N  
ATOM    529  CA  ALA    35     142.903  87.756  64.628  1.00  0.00           C  
ATOM    530  C   ALA    35     142.887  86.291  64.677  1.00  0.00           C  
ATOM    531  O   ALA    35     141.862  85.721  64.453  1.00  0.00           O  
ATOM    532  CB  ALA    35     141.808  88.351  65.389  1.00  0.00           C  
ATOM    533  H   ALA    35     141.893  88.516  62.938  1.00  0.00           H  
ATOM    534  HA  ALA    35     143.842  88.152  65.014  1.00  0.00           H  
ATOM    535  HB1 ALA    35     141.800  89.435  65.498  1.00  0.00           H  
ATOM    536  HB2 ALA    35     140.885  88.124  64.857  1.00  0.00           H  
ATOM    537  HB3 ALA    35     141.655  87.797  66.315  1.00  0.00           H  
ATOM    538  N   GLN    36     144.029  85.691  64.975  1.00  0.00           N  
ATOM    539  CA  GLN    36     144.173  84.197  65.024  1.00  0.00           C  
ATOM    540  C   GLN    36     144.335  83.600  66.458  1.00  0.00           C  
ATOM    541  O   GLN    36     144.031  82.370  66.620  1.00  0.00           O  
ATOM    542  CB  GLN    36     145.353  83.823  64.181  1.00  0.00           C  
ATOM    543  CG  GLN    36     145.274  84.133  62.728  1.00  0.00           C  
ATOM    544  CD  GLN    36     143.868  83.898  62.079  1.00  0.00           C  
ATOM    545  NE2 GLN    36     143.275  84.845  61.347  1.00  0.00           N  
ATOM    546  OE1 GLN    36     143.176  82.875  62.256  1.00  0.00           O  
ATOM    547  H   GLN    36     144.743  86.346  65.262  1.00  0.00           H  
ATOM    548  HA  GLN    36     143.263  83.757  64.615  1.00  0.00           H  
ATOM    549  HB2 GLN    36     146.284  84.254  64.549  1.00  0.00           H  
ATOM    550  HB3 GLN    36     145.395  82.734  64.145  1.00  0.00           H  
ATOM    551  HG2 GLN    36     145.405  85.206  62.587  1.00  0.00           H  
ATOM    552  HG3 GLN    36     146.002  83.476  62.252  1.00  0.00           H  
ATOM    553 HE21 GLN    36     142.371  84.679  60.928  1.00  0.00           H  
ATOM    554 HE22 GLN    36     143.863  85.624  61.086  1.00  0.00           H  
ATOM    555  N   THR    37     144.774  84.314  67.489  1.00  0.00           N  
ATOM    556  CA  THR    37     144.683  83.878  68.871  1.00  0.00           C  
ATOM    557  C   THR    37     143.874  84.892  69.682  1.00  0.00           C  
ATOM    558  O   THR    37     143.618  86.074  69.373  1.00  0.00           O  
ATOM    559  CB  THR    37     146.044  83.795  69.545  1.00  0.00           C  
ATOM    560  CG2 THR    37     146.882  82.763  68.862  1.00  0.00           C  
ATOM    561  OG1 THR    37     146.776  84.952  69.622  1.00  0.00           O  
ATOM    562  H   THR    37     144.950  85.270  67.215  1.00  0.00           H  
ATOM    563  HA  THR    37     144.183  82.915  68.979  1.00  0.00           H  
ATOM    564  HB  THR    37     145.917  83.423  70.562  1.00  0.00           H  
ATOM    565  HG1 THR    37     147.040  85.201  68.733  1.00  0.00           H  
ATOM    566 HG21 THR    37     146.872  82.872  67.777  1.00  0.00           H  
ATOM    567 HG22 THR    37     147.938  82.910  69.090  1.00  0.00           H  
ATOM    568 HG23 THR    37     146.457  81.812  69.184  1.00  0.00           H  
ATOM    569  N   PHE    38     143.338  84.447  70.856  1.00  0.00           N  
ATOM    570  CA  PHE    38     142.544  85.227  71.812  1.00  0.00           C  
ATOM    571  C   PHE    38     142.992  84.932  73.253  1.00  0.00           C  
ATOM    572  O   PHE    38     143.912  84.146  73.561  1.00  0.00           O  
ATOM    573  CB  PHE    38     141.044  84.941  71.508  1.00  0.00           C  
ATOM    574  CG  PHE    38     140.406  83.660  72.105  1.00  0.00           C  
ATOM    575  CD1 PHE    38     140.640  82.447  71.463  1.00  0.00           C  
ATOM    576  CD2 PHE    38     139.735  83.697  73.290  1.00  0.00           C  
ATOM    577  CE1 PHE    38     140.086  81.262  72.043  1.00  0.00           C  
ATOM    578  CE2 PHE    38     139.227  82.555  73.873  1.00  0.00           C  
ATOM    579  CZ  PHE    38     139.504  81.313  73.286  1.00  0.00           C  
ATOM    580  H   PHE    38     143.430  83.472  71.103  1.00  0.00           H  
ATOM    581  HA  PHE    38     142.713  86.303  71.756  1.00  0.00           H  
ATOM    582  HB2 PHE    38     140.529  85.815  71.905  1.00  0.00           H  
ATOM    583  HB3 PHE    38     140.885  85.049  70.435  1.00  0.00           H  
ATOM    584  HD1 PHE    38     141.087  82.405  70.481  1.00  0.00           H  
ATOM    585  HD2 PHE    38     139.463  84.592  73.829  1.00  0.00           H  
ATOM    586  HE1 PHE    38     140.178  80.394  71.406  1.00  0.00           H  
ATOM    587  HE2 PHE    38     138.688  82.574  74.809  1.00  0.00           H  
ATOM    588  HZ  PHE    38     139.137  80.398  73.727  1.00  0.00           H  
ATOM    589  N   SER    39     142.351  85.607  74.299  1.00  0.00           N  
ATOM    590  CA  SER    39     142.678  85.657  75.674  1.00  0.00           C  
ATOM    591  C   SER    39     141.467  86.426  76.321  1.00  0.00           C  
ATOM    592  O   SER    39     140.694  87.165  75.638  1.00  0.00           O  
ATOM    593  CB  SER    39     143.887  86.478  75.993  1.00  0.00           C  
ATOM    594  OG  SER    39     144.238  86.086  77.271  1.00  0.00           O  
ATOM    595  H   SER    39     141.587  86.189  73.988  1.00  0.00           H  
ATOM    596  HA  SER    39     142.590  84.649  76.080  1.00  0.00           H  
ATOM    597  HB2 SER    39     144.659  86.170  75.288  1.00  0.00           H  
ATOM    598  HB3 SER    39     143.551  87.513  76.056  1.00  0.00           H  
ATOM    599  HG  SER    39     144.990  85.492  77.204  1.00  0.00           H  
ATOM    600  N   LEU    40     141.223  86.207  77.583  1.00  0.00           N  
ATOM    601  CA  LEU    40     139.921  86.471  78.233  1.00  0.00           C  
ATOM    602  C   LEU    40     139.945  86.790  79.761  1.00  0.00           C  
ATOM    603  O   LEU    40     140.735  86.175  80.562  1.00  0.00           O  
ATOM    604  CB  LEU    40     138.977  85.202  77.870  1.00  0.00           C  
ATOM    605  CG  LEU    40     137.715  84.955  78.645  1.00  0.00           C  
ATOM    606  CD1 LEU    40     136.722  86.047  78.345  1.00  0.00           C  
ATOM    607  CD2 LEU    40     137.237  83.606  78.087  1.00  0.00           C  
ATOM    608  H   LEU    40     141.947  85.811  78.165  1.00  0.00           H  
ATOM    609  HA  LEU    40     139.378  87.310  77.797  1.00  0.00           H  
ATOM    610  HB2 LEU    40     138.860  85.254  76.788  1.00  0.00           H  
ATOM    611  HB3 LEU    40     139.581  84.312  78.047  1.00  0.00           H  
ATOM    612  HG  LEU    40     137.892  84.968  79.720  1.00  0.00           H  
ATOM    613 HD11 LEU    40     137.022  86.977  78.828  1.00  0.00           H  
ATOM    614 HD12 LEU    40     136.627  86.120  77.262  1.00  0.00           H  
ATOM    615 HD13 LEU    40     135.784  85.635  78.717  1.00  0.00           H  
ATOM    616 HD21 LEU    40     136.970  83.826  77.053  1.00  0.00           H  
ATOM    617 HD22 LEU    40     138.078  82.919  78.186  1.00  0.00           H  
ATOM    618 HD23 LEU    40     136.344  83.366  78.664  1.00  0.00           H  
ATOM    619  N   LYS    41     139.050  87.770  80.143  1.00  0.00           N  
ATOM    620  CA  LYS    41     139.040  88.427  81.463  1.00  0.00           C  
ATOM    621  C   LYS    41     137.627  88.601  81.861  1.00  0.00           C  
ATOM    622  O   LYS    41     136.726  88.723  81.002  1.00  0.00           O  
ATOM    623  CB  LYS    41     139.850  89.743  81.477  1.00  0.00           C  
ATOM    624  CG  LYS    41     139.538  90.910  80.493  1.00  0.00           C  
ATOM    625  CD  LYS    41     140.293  92.189  80.928  1.00  0.00           C  
ATOM    626  CE  LYS    41     139.874  93.427  80.068  1.00  0.00           C  
ATOM    627  NZ  LYS    41     140.454  94.634  80.589  1.00  0.00           N1+
ATOM    628  H   LYS    41     138.401  87.979  79.397  1.00  0.00           H  
ATOM    629  HA  LYS    41     139.522  87.747  82.165  1.00  0.00           H  
ATOM    630  HB2 LYS    41     139.948  90.140  82.487  1.00  0.00           H  
ATOM    631  HB3 LYS    41     140.864  89.452  81.203  1.00  0.00           H  
ATOM    632  HG2 LYS    41     139.718  90.614  79.459  1.00  0.00           H  
ATOM    633  HG3 LYS    41     138.461  91.057  80.577  1.00  0.00           H  
ATOM    634  HD2 LYS    41     140.273  92.423  81.992  1.00  0.00           H  
ATOM    635  HD3 LYS    41     141.350  92.054  80.697  1.00  0.00           H  
ATOM    636  HE2 LYS    41     140.085  93.110  79.047  1.00  0.00           H  
ATOM    637  HE3 LYS    41     138.787  93.508  80.094  1.00  0.00           H  
ATOM    638  HZ1 LYS    41     141.464  94.655  80.616  1.00  0.00           H  
ATOM    639  HZ2 LYS    41     140.172  95.434  80.041  1.00  0.00           H  
ATOM    640  HZ3 LYS    41     140.096  94.717  81.529  1.00  0.00           H  
ATOM    641  N   HIP    42     137.320  88.715  83.154  1.00  0.00           N  
ATOM    642  CA  HIP    42     135.957  88.949  83.655  1.00  0.00           C  
ATOM    643  C   HIP    42     136.069  89.398  85.125  1.00  0.00           C  
ATOM    644  O   HIP    42     137.097  89.358  85.844  1.00  0.00           O  
ATOM    645  CB  HIP    42     135.250  87.472  83.636  1.00  0.00           C  
ATOM    646  CG  HIP    42     135.998  86.432  84.316  1.00  0.00           C  
ATOM    647  CD2 HIP    42     136.828  85.451  83.845  1.00  0.00           C  
ATOM    648  ND1 HIP    42     135.927  86.211  85.662  1.00  0.00           N1+
ATOM    649  CE1 HIP    42     136.807  85.228  86.035  1.00  0.00           C  
ATOM    650  NE2 HIP    42     137.349  84.764  84.929  1.00  0.00           N  
ATOM    651  H   HIP    42     138.112  88.632  83.777  1.00  0.00           H  
ATOM    652  HA  HIP    42     135.386  89.683  83.085  1.00  0.00           H  
ATOM    653  HB2 HIP    42     134.316  87.556  84.192  1.00  0.00           H  
ATOM    654  HB3 HIP    42     134.953  87.305  82.601  1.00  0.00           H  
ATOM    655  HD1 HIP    42     135.406  86.784  86.311  1.00  0.00           H  
ATOM    656  HD2 HIP    42     137.093  85.248  82.818  1.00  0.00           H  
ATOM    657  HE1 HIP    42     137.072  84.804  86.992  1.00  0.00           H  
ATOM    658  HE2 HIP    42     138.098  84.092  84.841  1.00  0.00           H  
ATOM    659  N   SER    43     134.921  89.809  85.701  1.00  0.00           N  
ATOM    660  CA  SER    43     134.817  90.229  87.169  1.00  0.00           C  
ATOM    661  C   SER    43     134.581  88.986  88.070  1.00  0.00           C  
ATOM    662  O   SER    43     134.386  87.867  87.647  1.00  0.00           O  
ATOM    663  CB  SER    43     133.557  91.215  87.215  1.00  0.00           C  
ATOM    664  OG  SER    43     132.452  90.404  86.911  1.00  0.00           O  
ATOM    665  H   SER    43     134.014  89.801  85.255  1.00  0.00           H  
ATOM    666  HA  SER    43     135.662  90.820  87.522  1.00  0.00           H  
ATOM    667  HB2 SER    43     133.553  91.715  88.184  1.00  0.00           H  
ATOM    668  HB3 SER    43     133.638  91.829  86.318  1.00  0.00           H  
ATOM    669  HG  SER    43     131.904  90.399  87.699  1.00  0.00           H  
ATOM    670  N   GLU    44     134.663  89.199  89.411  1.00  0.00           N  
ATOM    671  CA  GLU    44     134.515  88.289  90.606  1.00  0.00           C  
ATOM    672  C   GLU    44     133.218  87.440  90.529  1.00  0.00           C  
ATOM    673  O   GLU    44     133.283  86.383  91.096  1.00  0.00           O  
ATOM    674  CB  GLU    44     134.576  89.230  91.812  1.00  0.00           C  
ATOM    675  CG  GLU    44     136.004  89.740  92.192  1.00  0.00           C  
ATOM    676  CD  GLU    44     136.551  91.011  91.443  1.00  0.00           C  
ATOM    677  OE1 GLU    44     135.867  91.540  90.542  1.00  0.00           O  
ATOM    678  OE2 GLU    44     137.659  91.551  91.683  1.00  0.00           O1-
ATOM    679  H   GLU    44     134.724  90.128  89.805  1.00  0.00           H  
ATOM    680  HA  GLU    44     135.298  87.533  90.676  1.00  0.00           H  
ATOM    681  HB2 GLU    44     133.956  90.115  91.674  1.00  0.00           H  
ATOM    682  HB3 GLU    44     134.265  88.768  92.749  1.00  0.00           H  
ATOM    683  HG2 GLU    44     135.962  89.914  93.267  1.00  0.00           H  
ATOM    684  HG3 GLU    44     136.646  88.866  92.080  1.00  0.00           H  
ATOM    685  N   HIP    45     132.226  87.963  89.800  1.00  0.00           N  
ATOM    686  CA  HIP    45     130.864  87.296  89.814  1.00  0.00           C  
ATOM    687  C   HIP    45     130.309  87.101  88.411  1.00  0.00           C  
ATOM    688  O   HIP    45     129.069  87.037  88.269  1.00  0.00           O  
ATOM    689  CB  HIP    45     129.980  88.005  90.784  1.00  0.00           C  
ATOM    690  CG  HIP    45     130.483  87.984  92.218  1.00  0.00           C  
ATOM    691  CD2 HIP    45     130.323  86.977  93.139  1.00  0.00           C  
ATOM    692  ND1 HIP    45     131.292  88.926  92.734  1.00  0.00           N1+
ATOM    693  CE1 HIP    45     131.712  88.462  93.967  1.00  0.00           C  
ATOM    694  NE2 HIP    45     131.140  87.264  94.199  1.00  0.00           N  
ATOM    695  H   HIP    45     132.297  88.805  89.246  1.00  0.00           H  
ATOM    696  HA  HIP    45     130.925  86.277  90.198  1.00  0.00           H  
ATOM    697  HB2 HIP    45     130.043  89.037  90.438  1.00  0.00           H  
ATOM    698  HB3 HIP    45     128.918  87.759  90.802  1.00  0.00           H  
ATOM    699  HD1 HIP    45     131.306  89.909  92.501  1.00  0.00           H  
ATOM    700  HD2 HIP    45     129.746  86.106  92.865  1.00  0.00           H  
ATOM    701  HE1 HIP    45     131.980  89.107  94.790  1.00  0.00           H  
ATOM    702  HE2 HIP    45     131.086  86.909  95.143  1.00  0.00           H  
ATOM    703  N   VAL    46     131.180  86.915  87.466  1.00  0.00           N  
ATOM    704  CA  VAL    46     130.972  86.350  86.154  1.00  0.00           C  
ATOM    705  C   VAL    46     131.787  85.033  86.156  1.00  0.00           C  
ATOM    706  O   VAL    46     132.898  85.106  86.620  1.00  0.00           O  
ATOM    707  CB  VAL    46     131.244  87.385  85.032  1.00  0.00           C  
ATOM    708  CG1 VAL    46     131.293  86.714  83.670  1.00  0.00           C  
ATOM    709  CG2 VAL    46     130.199  88.515  84.994  1.00  0.00           C  
ATOM    710  H   VAL    46     132.129  87.235  87.596  1.00  0.00           H  
ATOM    711  HA  VAL    46     129.914  86.092  86.138  1.00  0.00           H  
ATOM    712  HB  VAL    46     132.261  87.754  85.171  1.00  0.00           H  
ATOM    713 HG11 VAL    46     130.268  86.362  83.559  1.00  0.00           H  
ATOM    714 HG12 VAL    46     131.639  87.381  82.881  1.00  0.00           H  
ATOM    715 HG13 VAL    46     131.948  85.847  83.749  1.00  0.00           H  
ATOM    716 HG21 VAL    46     130.596  89.278  84.324  1.00  0.00           H  
ATOM    717 HG22 VAL    46     129.261  88.072  84.660  1.00  0.00           H  
ATOM    718 HG23 VAL    46     130.149  88.948  85.993  1.00  0.00           H  
ATOM    719  N   TRP    47     131.388  83.965  85.481  1.00  0.00           N  
ATOM    720  CA  TRP    47     132.159  82.727  85.205  1.00  0.00           C  
ATOM    721  C   TRP    47     131.985  82.334  83.669  1.00  0.00           C  
ATOM    722  O   TRP    47     131.004  82.777  83.080  1.00  0.00           O  
ATOM    723  CB  TRP    47     131.842  81.605  86.222  1.00  0.00           C  
ATOM    724  CG  TRP    47     131.913  81.937  87.670  1.00  0.00           C  
ATOM    725  CD1 TRP    47     132.902  81.462  88.549  1.00  0.00           C  
ATOM    726  CD2 TRP    47     130.991  82.749  88.533  1.00  0.00           C  
ATOM    727  CE2 TRP    47     131.475  82.727  89.916  1.00  0.00           C  
ATOM    728  CE3 TRP    47     129.863  83.484  88.269  1.00  0.00           C  
ATOM    729  NE1 TRP    47     132.598  81.909  89.876  1.00  0.00           N  
ATOM    730  CZ2 TRP    47     130.742  83.316  90.949  1.00  0.00           C  
ATOM    731  CZ3 TRP    47     129.072  84.002  89.304  1.00  0.00           C  
ATOM    732  CH2 TRP    47     129.506  84.061  90.627  1.00  0.00           C  
ATOM    733  H   TRP    47     130.477  84.144  85.082  1.00  0.00           H  
ATOM    734  HA  TRP    47     133.214  82.939  85.376  1.00  0.00           H  
ATOM    735  HB2 TRP    47     130.796  81.325  86.096  1.00  0.00           H  
ATOM    736  HB3 TRP    47     132.403  80.709  85.957  1.00  0.00           H  
ATOM    737  HD1 TRP    47     133.783  80.876  88.332  1.00  0.00           H  
ATOM    738  HE1 TRP    47     133.068  81.555  90.697  1.00  0.00           H  
ATOM    739  HE3 TRP    47     129.450  83.495  87.271  1.00  0.00           H  
ATOM    740  HZ2 TRP    47     131.104  83.324  91.966  1.00  0.00           H  
ATOM    741  HZ3 TRP    47     128.126  84.442  89.025  1.00  0.00           H  
ATOM    742  HH2 TRP    47     128.942  84.391  91.487  1.00  0.00           H  
ATOM    743  N   VAL    48     132.991  81.633  83.076  1.00  0.00           N  
ATOM    744  CA  VAL    48     133.244  81.585  81.633  1.00  0.00           C  
ATOM    745  C   VAL    48     133.733  80.184  81.160  1.00  0.00           C  
ATOM    746  O   VAL    48     134.637  79.544  81.690  1.00  0.00           O  
ATOM    747  CB  VAL    48     134.175  82.696  81.000  1.00  0.00           C  
ATOM    748  CG1 VAL    48     133.514  84.103  81.113  1.00  0.00           C  
ATOM    749  CG2 VAL    48     135.622  82.635  81.623  1.00  0.00           C  
ATOM    750  H   VAL    48     133.680  81.237  83.699  1.00  0.00           H  
ATOM    751  HA  VAL    48     132.286  81.749  81.140  1.00  0.00           H  
ATOM    752  HB  VAL    48     134.212  82.498  79.928  1.00  0.00           H  
ATOM    753 HG11 VAL    48     133.439  84.425  82.151  1.00  0.00           H  
ATOM    754 HG12 VAL    48     134.216  84.746  80.583  1.00  0.00           H  
ATOM    755 HG13 VAL    48     132.605  84.070  80.512  1.00  0.00           H  
ATOM    756 HG21 VAL    48     136.176  83.415  81.100  1.00  0.00           H  
ATOM    757 HG22 VAL    48     135.448  82.780  82.689  1.00  0.00           H  
ATOM    758 HG23 VAL    48     136.082  81.684  81.356  1.00  0.00           H  
ATOM    759  N   GLU    49     133.061  79.639  80.090  1.00  0.00           N  
ATOM    760  CA  GLU    49     133.406  78.435  79.441  1.00  0.00           C  
ATOM    761  C   GLU    49     133.523  78.538  77.917  1.00  0.00           C  
ATOM    762  O   GLU    49     132.641  79.090  77.204  1.00  0.00           O  
ATOM    763  CB  GLU    49     132.316  77.370  79.794  1.00  0.00           C  
ATOM    764  CG  GLU    49     132.303  76.015  79.015  1.00  0.00           C  
ATOM    765  CD  GLU    49     131.347  75.026  79.730  1.00  0.00           C  
ATOM    766  OE1 GLU    49     130.133  74.989  79.383  1.00  0.00           O  
ATOM    767  OE2 GLU    49     131.705  74.410  80.758  1.00  0.00           O1-
ATOM    768  H   GLU    49     132.320  80.189  79.679  1.00  0.00           H  
ATOM    769  HA  GLU    49     134.365  78.036  79.770  1.00  0.00           H  
ATOM    770  HB2 GLU    49     132.542  77.013  80.799  1.00  0.00           H  
ATOM    771  HB3 GLU    49     131.343  77.853  79.876  1.00  0.00           H  
ATOM    772  HG2 GLU    49     132.090  76.284  77.981  1.00  0.00           H  
ATOM    773  HG3 GLU    49     133.265  75.502  79.027  1.00  0.00           H  
ATOM    774  N   VAL    50     134.509  77.889  77.257  1.00  0.00           N  
ATOM    775  CA  VAL    50     134.768  77.870  75.833  1.00  0.00           C  
ATOM    776  C   VAL    50     134.075  76.700  75.182  1.00  0.00           C  
ATOM    777  O   VAL    50     134.133  75.570  75.696  1.00  0.00           O  
ATOM    778  CB  VAL    50     136.304  78.079  75.445  1.00  0.00           C  
ATOM    779  CG1 VAL    50     136.544  78.008  73.866  1.00  0.00           C  
ATOM    780  CG2 VAL    50     136.870  79.476  75.713  1.00  0.00           C  
ATOM    781  H   VAL    50     135.103  77.303  77.825  1.00  0.00           H  
ATOM    782  HA  VAL    50     134.285  78.769  75.448  1.00  0.00           H  
ATOM    783  HB  VAL    50     137.046  77.470  75.959  1.00  0.00           H  
ATOM    784 HG11 VAL    50     136.253  77.044  73.446  1.00  0.00           H  
ATOM    785 HG12 VAL    50     136.080  78.809  73.291  1.00  0.00           H  
ATOM    786 HG13 VAL    50     137.611  78.146  73.694  1.00  0.00           H  
ATOM    787 HG21 VAL    50     136.260  80.190  75.159  1.00  0.00           H  
ATOM    788 HG22 VAL    50     136.856  79.713  76.777  1.00  0.00           H  
ATOM    789 HG23 VAL    50     137.904  79.500  75.369  1.00  0.00           H  
ATOM    790  N   VAL    51     133.509  76.841  73.990  1.00  0.00           N  
ATOM    791  CA  VAL    51     132.838  75.847  73.201  1.00  0.00           C  
ATOM    792  C   VAL    51     133.196  76.017  71.702  1.00  0.00           C  
ATOM    793  O   VAL    51     133.072  77.105  71.120  1.00  0.00           O  
ATOM    794  CB  VAL    51     131.356  75.900  73.548  1.00  0.00           C  
ATOM    795  CG1 VAL    51     130.426  75.179  72.572  1.00  0.00           C  
ATOM    796  CG2 VAL    51     130.958  75.470  74.925  1.00  0.00           C  
ATOM    797  H   VAL    51     133.517  77.779  73.615  1.00  0.00           H  
ATOM    798  HA  VAL    51     133.206  74.868  73.508  1.00  0.00           H  
ATOM    799  HB  VAL    51     131.053  76.939  73.423  1.00  0.00           H  
ATOM    800 HG11 VAL    51     130.513  75.686  71.611  1.00  0.00           H  
ATOM    801 HG12 VAL    51     130.812  74.162  72.501  1.00  0.00           H  
ATOM    802 HG13 VAL    51     129.385  75.151  72.894  1.00  0.00           H  
ATOM    803 HG21 VAL    51     131.612  75.996  75.621  1.00  0.00           H  
ATOM    804 HG22 VAL    51     130.009  75.976  75.100  1.00  0.00           H  
ATOM    805 HG23 VAL    51     131.035  74.391  75.066  1.00  0.00           H  
ATOM    806  N   ARG    52     133.541  74.875  71.040  1.00  0.00           N  
ATOM    807  CA  ARG    52     134.055  74.838  69.681  1.00  0.00           C  
ATOM    808  C   ARG    52     133.485  73.581  69.092  1.00  0.00           C  
ATOM    809  O   ARG    52     133.749  72.482  69.617  1.00  0.00           O  
ATOM    810  CB  ARG    52     135.618  74.892  69.769  1.00  0.00           C  
ATOM    811  CG  ARG    52     136.154  75.051  68.303  1.00  0.00           C  
ATOM    812  CD  ARG    52     137.607  74.749  68.140  1.00  0.00           C  
ATOM    813  NE  ARG    52     137.971  74.367  66.743  1.00  0.00           N  
ATOM    814  CZ  ARG    52     139.125  74.027  66.278  1.00  0.00           C  
ATOM    815  NH1 ARG    52     140.248  74.264  66.881  1.00  0.00           N1+
ATOM    816  NH2 ARG    52     139.183  73.423  65.123  1.00  0.00           N  
ATOM    817  H   ARG    52     133.528  73.993  71.532  1.00  0.00           H  
ATOM    818  HA  ARG    52     133.718  75.682  69.079  1.00  0.00           H  
ATOM    819  HB2 ARG    52     135.925  75.684  70.451  1.00  0.00           H  
ATOM    820  HB3 ARG    52     135.898  73.896  70.113  1.00  0.00           H  
ATOM    821  HG2 ARG    52     135.560  74.410  67.652  1.00  0.00           H  
ATOM    822  HG3 ARG    52     135.925  76.078  68.018  1.00  0.00           H  
ATOM    823  HD2 ARG    52     138.212  75.592  68.473  1.00  0.00           H  
ATOM    824  HD3 ARG    52     137.877  73.944  68.823  1.00  0.00           H  
ATOM    825  HE  ARG    52     137.221  74.214  66.084  1.00  0.00           H  
ATOM    826 HH11 ARG    52     140.281  74.524  67.857  1.00  0.00           H  
ATOM    827 HH12 ARG    52     141.108  73.956  66.450  1.00  0.00           H  
ATOM    828 HH21 ARG    52     138.286  73.299  64.677  1.00  0.00           H  
ATOM    829 HH22 ARG    52     140.027  72.905  64.924  1.00  0.00           H  
ATOM    830  N   ASP    53     132.717  73.677  67.969  1.00  0.00           N  
ATOM    831  CA  ASP    53     132.003  72.463  67.399  1.00  0.00           C  
ATOM    832  C   ASP    53     130.938  71.903  68.276  1.00  0.00           C  
ATOM    833  O   ASP    53     130.690  70.659  68.255  1.00  0.00           O  
ATOM    834  CB  ASP    53     132.982  71.420  66.767  1.00  0.00           C  
ATOM    835  CG  ASP    53     134.081  71.976  65.843  1.00  0.00           C  
ATOM    836  OD1 ASP    53     133.949  73.074  65.233  1.00  0.00           O  
ATOM    837  OD2 ASP    53     135.121  71.242  65.841  1.00  0.00           O1-
ATOM    838  H   ASP    53     132.536  74.560  67.512  1.00  0.00           H  
ATOM    839  HA  ASP    53     131.438  72.883  66.567  1.00  0.00           H  
ATOM    840  HB2 ASP    53     133.429  70.812  67.554  1.00  0.00           H  
ATOM    841  HB3 ASP    53     132.482  70.697  66.124  1.00  0.00           H  
ATOM    842  N   GLY    54     130.319  72.705  69.224  1.00  0.00           N  
ATOM    843  CA  GLY    54     129.319  72.151  70.115  1.00  0.00           C  
ATOM    844  C   GLY    54     129.929  71.385  71.326  1.00  0.00           C  
ATOM    845  O   GLY    54     129.394  71.311  72.397  1.00  0.00           O  
ATOM    846  H   GLY    54     130.451  73.706  69.200  1.00  0.00           H  
ATOM    847  HA2 GLY    54     128.914  73.094  70.481  1.00  0.00           H  
ATOM    848  HA3 GLY    54     128.577  71.537  69.605  1.00  0.00           H  
ATOM    849  N   GLU    55     131.163  70.889  71.210  1.00  0.00           N  
ATOM    850  CA  GLU    55     131.955  70.442  72.378  1.00  0.00           C  
ATOM    851  C   GLU    55     132.629  71.673  73.179  1.00  0.00           C  
ATOM    852  O   GLU    55     133.115  72.561  72.618  1.00  0.00           O  
ATOM    853  CB  GLU    55     132.974  69.443  72.045  1.00  0.00           C  
ATOM    854  CG  GLU    55     132.537  68.167  71.234  1.00  0.00           C  
ATOM    855  CD  GLU    55     131.326  67.398  71.807  1.00  0.00           C  
ATOM    856  OE1 GLU    55     131.037  67.505  73.041  1.00  0.00           O  
ATOM    857  OE2 GLU    55     130.765  66.476  71.068  1.00  0.00           O1-
ATOM    858  H   GLU    55     131.616  71.020  70.317  1.00  0.00           H  
ATOM    859  HA  GLU    55     131.377  69.883  73.114  1.00  0.00           H  
ATOM    860  HB2 GLU    55     133.774  69.785  71.389  1.00  0.00           H  
ATOM    861  HB3 GLU    55     133.515  68.969  72.865  1.00  0.00           H  
ATOM    862  HG2 GLU    55     132.193  68.534  70.267  1.00  0.00           H  
ATOM    863  HG3 GLU    55     133.390  67.489  71.265  1.00  0.00           H  
ATOM    864  N   ALA    56     132.475  71.638  74.470  1.00  0.00           N  
ATOM    865  CA  ALA    56     133.079  72.450  75.434  1.00  0.00           C  
ATOM    866  C   ALA    56     134.598  72.195  75.464  1.00  0.00           C  
ATOM    867  O   ALA    56     135.000  70.999  75.195  1.00  0.00           O  
ATOM    868  CB  ALA    56     132.355  72.263  76.775  1.00  0.00           C  
ATOM    869  H   ALA    56     131.997  70.857  74.896  1.00  0.00           H  
ATOM    870  HA  ALA    56     133.015  73.510  75.187  1.00  0.00           H  
ATOM    871  HB1 ALA    56     132.493  71.278  77.220  1.00  0.00           H  
ATOM    872  HB2 ALA    56     132.677  72.925  77.579  1.00  0.00           H  
ATOM    873  HB3 ALA    56     131.306  72.540  76.677  1.00  0.00           H  
ATOM    874  N   GLU    57     135.441  73.213  75.668  1.00  0.00           N  
ATOM    875  CA  GLU    57     136.888  73.225  75.708  1.00  0.00           C  
ATOM    876  C   GLU    57     137.332  73.992  76.989  1.00  0.00           C  
ATOM    877  O   GLU    57     136.698  75.047  77.346  1.00  0.00           O  
ATOM    878  CB  GLU    57     137.459  73.912  74.476  1.00  0.00           C  
ATOM    879  CG  GLU    57     137.107  73.292  73.124  1.00  0.00           C  
ATOM    880  CD  GLU    57     137.957  73.740  71.986  1.00  0.00           C  
ATOM    881  OE1 GLU    57     138.371  72.883  71.158  1.00  0.00           O  
ATOM    882  OE2 GLU    57     138.230  74.985  71.895  1.00  0.00           O1-
ATOM    883  H   GLU    57     134.982  74.112  75.702  1.00  0.00           H  
ATOM    884  HA  GLU    57     137.227  72.189  75.712  1.00  0.00           H  
ATOM    885  HB2 GLU    57     137.152  74.958  74.461  1.00  0.00           H  
ATOM    886  HB3 GLU    57     138.547  73.929  74.545  1.00  0.00           H  
ATOM    887  HG2 GLU    57     137.276  72.221  73.235  1.00  0.00           H  
ATOM    888  HG3 GLU    57     136.072  73.477  72.835  1.00  0.00           H  
ATOM    889  N   GLU    58     138.339  73.496  77.712  1.00  0.00           N  
ATOM    890  CA  GLU    58     138.824  74.048  79.008  1.00  0.00           C  
ATOM    891  C   GLU    58     139.426  75.426  78.783  1.00  0.00           C  
ATOM    892  O   GLU    58     140.295  75.498  77.892  1.00  0.00           O  
ATOM    893  CB  GLU    58     139.762  72.994  79.632  1.00  0.00           C  
ATOM    894  CG  GLU    58     140.604  73.500  80.844  1.00  0.00           C  
ATOM    895  CD  GLU    58     139.860  74.090  82.093  1.00  0.00           C  
ATOM    896  OE1 GLU    58     140.570  74.237  83.142  1.00  0.00           O  
ATOM    897  OE2 GLU    58     138.702  74.545  82.014  1.00  0.00           O1-
ATOM    898  H   GLU    58     138.743  72.633  77.378  1.00  0.00           H  
ATOM    899  HA  GLU    58     137.974  74.104  79.688  1.00  0.00           H  
ATOM    900  HB2 GLU    58     139.161  72.158  79.990  1.00  0.00           H  
ATOM    901  HB3 GLU    58     140.426  72.582  78.872  1.00  0.00           H  
ATOM    902  HG2 GLU    58     141.186  72.690  81.283  1.00  0.00           H  
ATOM    903  HG3 GLU    58     141.300  74.279  80.534  1.00  0.00           H  
ATOM    904  N   VAL    59     139.123  76.397  79.649  1.00  0.00           N  
ATOM    905  CA  VAL    59     139.724  77.710  79.559  1.00  0.00           C  
ATOM    906  C   VAL    59     140.040  78.217  81.013  1.00  0.00           C  
ATOM    907  O   VAL    59     140.777  79.210  81.135  1.00  0.00           O  
ATOM    908  CB  VAL    59     138.693  78.631  78.833  1.00  0.00           C  
ATOM    909  CG1 VAL    59     137.523  79.020  79.681  1.00  0.00           C  
ATOM    910  CG2 VAL    59     139.389  79.838  78.382  1.00  0.00           C  
ATOM    911  H   VAL    59     138.427  76.145  80.337  1.00  0.00           H  
ATOM    912  HA  VAL    59     140.685  77.778  79.049  1.00  0.00           H  
ATOM    913  HB  VAL    59     138.289  78.183  77.926  1.00  0.00           H  
ATOM    914 HG11 VAL    59     136.931  78.139  79.930  1.00  0.00           H  
ATOM    915 HG12 VAL    59     137.831  79.531  80.592  1.00  0.00           H  
ATOM    916 HG13 VAL    59     136.844  79.679  79.140  1.00  0.00           H  
ATOM    917 HG21 VAL    59     140.175  80.185  79.053  1.00  0.00           H  
ATOM    918 HG22 VAL    59     139.785  79.630  77.389  1.00  0.00           H  
ATOM    919 HG23 VAL    59     138.640  80.610  78.210  1.00  0.00           H  
ATOM    920  N   ALA    60     139.620  77.630  82.144  1.00  0.00           N  
ATOM    921  CA  ALA    60     139.650  78.191  83.449  1.00  0.00           C  
ATOM    922  C   ALA    60     140.944  77.949  84.246  1.00  0.00           C  
ATOM    923  O   ALA    60     141.317  78.713  85.148  1.00  0.00           O  
ATOM    924  CB  ALA    60     138.498  77.751  84.334  1.00  0.00           C  
ATOM    925  H   ALA    60     139.125  76.753  82.072  1.00  0.00           H  
ATOM    926  HA  ALA    60     139.560  79.240  83.166  1.00  0.00           H  
ATOM    927  HB1 ALA    60     137.563  77.998  83.831  1.00  0.00           H  
ATOM    928  HB2 ALA    60     138.537  76.664  84.403  1.00  0.00           H  
ATOM    929  HB3 ALA    60     138.438  78.168  85.339  1.00  0.00           H  
ATOM    930  N   THR    61     141.771  76.950  83.782  1.00  0.00           N  
ATOM    931  CA  THR    61     143.174  76.793  84.288  1.00  0.00           C  
ATOM    932  C   THR    61     144.037  78.057  84.311  1.00  0.00           C  
ATOM    933  O   THR    61     144.014  78.904  83.368  1.00  0.00           O  
ATOM    934  CB  THR    61     143.885  75.682  83.430  1.00  0.00           C  
ATOM    935  CG2 THR    61     144.093  76.087  81.945  1.00  0.00           C  
ATOM    936  OG1 THR    61     145.129  75.450  83.856  1.00  0.00           O  
ATOM    937  H   THR    61     141.442  76.382  83.014  1.00  0.00           H  
ATOM    938  HA  THR    61     143.207  76.393  85.301  1.00  0.00           H  
ATOM    939  HB  THR    61     143.244  74.803  83.489  1.00  0.00           H  
ATOM    940  HG1 THR    61     145.058  74.681  84.427  1.00  0.00           H  
ATOM    941 HG21 THR    61     143.067  76.216  81.602  1.00  0.00           H  
ATOM    942 HG22 THR    61     144.677  77.006  81.887  1.00  0.00           H  
ATOM    943 HG23 THR    61     144.657  75.236  81.563  1.00  0.00           H  
ATOM    944  N   ASN    62     144.925  78.246  85.300  1.00  0.00           N  
ATOM    945  CA  ASN    62     146.096  79.119  85.368  1.00  0.00           C  
ATOM    946  C   ASN    62     147.290  78.697  84.482  1.00  0.00           C  
ATOM    947  O   ASN    62     148.353  79.313  84.545  1.00  0.00           O  
ATOM    948  CB  ASN    62     146.598  79.228  86.777  1.00  0.00           C  
ATOM    949  CG  ASN    62     145.593  79.833  87.672  1.00  0.00           C  
ATOM    950  ND2 ASN    62     145.324  81.101  87.610  1.00  0.00           N  
ATOM    951  OD1 ASN    62     144.949  79.097  88.448  1.00  0.00           O  
ATOM    952  H   ASN    62     144.922  77.600  86.077  1.00  0.00           H  
ATOM    953  HA  ASN    62     145.795  80.085  84.963  1.00  0.00           H  
ATOM    954  HB2 ASN    62     146.808  78.222  87.141  1.00  0.00           H  
ATOM    955  HB3 ASN    62     147.458  79.897  86.751  1.00  0.00           H  
ATOM    956 HD21 ASN    62     144.428  81.311  88.027  1.00  0.00           H  
ATOM    957 HD22 ASN    62     145.588  81.650  86.805  1.00  0.00           H  
ATOM    958  N   GLY    63     147.135  77.666  83.650  1.00  0.00           N  
ATOM    959  CA  GLY    63     148.168  76.963  82.926  1.00  0.00           C  
ATOM    960  C   GLY    63     148.303  77.571  81.508  1.00  0.00           C  
ATOM    961  O   GLY    63     149.372  77.604  80.925  1.00  0.00           O  
ATOM    962  H   GLY    63     146.225  77.231  83.699  1.00  0.00           H  
ATOM    963  HA2 GLY    63     149.106  77.032  83.476  1.00  0.00           H  
ATOM    964  HA3 GLY    63     147.884  75.938  82.689  1.00  0.00           H  
ATOM    965  N   LYS    64     147.279  78.248  80.933  1.00  0.00           N  
ATOM    966  CA  LYS    64     147.350  79.061  79.720  1.00  0.00           C  
ATOM    967  C   LYS    64     146.783  80.362  80.009  1.00  0.00           C  
ATOM    968  O   LYS    64     145.924  80.558  80.850  1.00  0.00           O  
ATOM    969  CB  LYS    64     146.550  78.272  78.666  1.00  0.00           C  
ATOM    970  CG  LYS    64     147.069  76.833  78.296  1.00  0.00           C  
ATOM    971  CD  LYS    64     147.112  76.621  76.789  1.00  0.00           C  
ATOM    972  CE  LYS    64     147.337  75.167  76.429  1.00  0.00           C  
ATOM    973  NZ  LYS    64     147.506  74.992  74.960  1.00  0.00           N1+
ATOM    974  H   LYS    64     146.391  78.301  81.412  1.00  0.00           H  
ATOM    975  HA  LYS    64     148.351  79.202  79.311  1.00  0.00           H  
ATOM    976  HB2 LYS    64     145.517  78.272  79.014  1.00  0.00           H  
ATOM    977  HB3 LYS    64     146.632  78.822  77.728  1.00  0.00           H  
ATOM    978  HG2 LYS    64     148.112  76.908  78.604  1.00  0.00           H  
ATOM    979  HG3 LYS    64     146.408  76.130  78.802  1.00  0.00           H  
ATOM    980  HD2 LYS    64     146.193  76.949  76.303  1.00  0.00           H  
ATOM    981  HD3 LYS    64     148.028  77.054  76.386  1.00  0.00           H  
ATOM    982  HE2 LYS    64     148.234  74.874  76.975  1.00  0.00           H  
ATOM    983  HE3 LYS    64     146.491  74.557  76.746  1.00  0.00           H  
ATOM    984  HZ1 LYS    64     148.044  75.735  74.537  1.00  0.00           H  
ATOM    985  HZ2 LYS    64     147.793  74.066  74.678  1.00  0.00           H  
ATOM    986  HZ3 LYS    64     146.546  74.909  74.655  1.00  0.00           H  
ATOM    987  N   GLN    65     147.185  81.357  79.168  1.00  0.00           N  
ATOM    988  CA  GLN    65     146.487  82.581  78.918  1.00  0.00           C  
ATOM    989  C   GLN    65     146.527  83.100  77.435  1.00  0.00           C  
ATOM    990  O   GLN    65     146.111  84.228  77.216  1.00  0.00           O  
ATOM    991  CB  GLN    65     146.822  83.693  79.887  1.00  0.00           C  
ATOM    992  CG  GLN    65     148.254  84.255  79.901  1.00  0.00           C  
ATOM    993  CD  GLN    65     148.357  85.538  80.698  1.00  0.00           C  
ATOM    994  NE2 GLN    65     148.970  85.564  81.895  1.00  0.00           N  
ATOM    995  OE1 GLN    65     147.983  86.616  80.283  1.00  0.00           O  
ATOM    996  H   GLN    65     147.975  81.257  78.547  1.00  0.00           H  
ATOM    997  HA  GLN    65     145.428  82.339  79.011  1.00  0.00           H  
ATOM    998  HB2 GLN    65     146.103  84.460  79.597  1.00  0.00           H  
ATOM    999  HB3 GLN    65     146.608  83.217  80.844  1.00  0.00           H  
ATOM   1000  HG2 GLN    65     148.865  83.510  80.411  1.00  0.00           H  
ATOM   1001  HG3 GLN    65     148.582  84.391  78.870  1.00  0.00           H  
ATOM   1002 HE21 GLN    65     148.875  86.390  82.468  1.00  0.00           H  
ATOM   1003 HE22 GLN    65     149.323  84.653  82.150  1.00  0.00           H  
ATOM   1004  N   ARG    66     146.827  82.278  76.388  1.00  0.00           N  
ATOM   1005  CA  ARG    66     146.664  82.511  74.982  1.00  0.00           C  
ATOM   1006  C   ARG    66     146.135  81.215  74.310  1.00  0.00           C  
ATOM   1007  O   ARG    66     146.688  80.129  74.688  1.00  0.00           O  
ATOM   1008  CB  ARG    66     148.029  82.972  74.313  1.00  0.00           C  
ATOM   1009  CG  ARG    66     148.521  84.374  74.892  1.00  0.00           C  
ATOM   1010  CD  ARG    66     147.730  85.502  74.240  1.00  0.00           C  
ATOM   1011  NE  ARG    66     148.272  86.820  74.516  1.00  0.00           N  
ATOM   1012  CZ  ARG    66     147.987  87.551  75.581  1.00  0.00           C  
ATOM   1013  NH1 ARG    66     147.272  87.196  76.532  1.00  0.00           N1+
ATOM   1014  NH2 ARG    66     148.536  88.716  75.754  1.00  0.00           N  
ATOM   1015  H   ARG    66     147.178  81.363  76.632  1.00  0.00           H  
ATOM   1016  HA  ARG    66     145.910  83.262  74.746  1.00  0.00           H  
ATOM   1017  HB2 ARG    66     148.782  82.185  74.358  1.00  0.00           H  
ATOM   1018  HB3 ARG    66     148.000  82.988  73.224  1.00  0.00           H  
ATOM   1019  HG2 ARG    66     148.370  84.268  75.966  1.00  0.00           H  
ATOM   1020  HG3 ARG    66     149.596  84.530  74.796  1.00  0.00           H  
ATOM   1021  HD2 ARG    66     147.911  85.379  73.172  1.00  0.00           H  
ATOM   1022  HD3 ARG    66     146.707  85.424  74.608  1.00  0.00           H  
ATOM   1023  HE  ARG    66     148.792  87.310  73.802  1.00  0.00           H  
ATOM   1024 HH11 ARG    66     146.826  86.290  76.503  1.00  0.00           H  
ATOM   1025 HH12 ARG    66     147.054  87.844  77.276  1.00  0.00           H  
ATOM   1026 HH21 ARG    66     149.354  89.100  75.303  1.00  0.00           H  
ATOM   1027 HH22 ARG    66     148.319  89.235  76.593  1.00  0.00           H  
ATOM   1028  N   TRP    67     145.206  81.262  73.379  1.00  0.00           N  
ATOM   1029  CA  TRP    67     144.553  80.136  72.800  1.00  0.00           C  
ATOM   1030  C   TRP    67     144.277  80.451  71.271  1.00  0.00           C  
ATOM   1031  O   TRP    67     143.874  81.549  70.876  1.00  0.00           O  
ATOM   1032  CB  TRP    67     143.249  79.832  73.548  1.00  0.00           C  
ATOM   1033  CG  TRP    67     143.419  79.469  74.936  1.00  0.00           C  
ATOM   1034  CD1 TRP    67     143.720  78.197  75.389  1.00  0.00           C  
ATOM   1035  CD2 TRP    67     143.174  80.205  76.171  1.00  0.00           C  
ATOM   1036  CE2 TRP    67     143.329  79.358  77.287  1.00  0.00           C  
ATOM   1037  CE3 TRP    67     142.962  81.549  76.463  1.00  0.00           C  
ATOM   1038  NE1 TRP    67     143.664  78.168  76.721  1.00  0.00           N  
ATOM   1039  CZ2 TRP    67     143.234  79.680  78.633  1.00  0.00           C  
ATOM   1040  CZ3 TRP    67     142.901  81.958  77.851  1.00  0.00           C  
ATOM   1041  CH2 TRP    67     142.985  81.084  78.901  1.00  0.00           C  
ATOM   1042  H   TRP    67     144.784  82.169  73.246  1.00  0.00           H  
ATOM   1043  HA  TRP    67     145.182  79.248  72.859  1.00  0.00           H  
ATOM   1044  HB2 TRP    67     142.651  80.742  73.583  1.00  0.00           H  
ATOM   1045  HB3 TRP    67     142.821  78.992  73.000  1.00  0.00           H  
ATOM   1046  HD1 TRP    67     143.848  77.405  74.666  1.00  0.00           H  
ATOM   1047  HE1 TRP    67     143.792  77.360  77.315  1.00  0.00           H  
ATOM   1048  HE3 TRP    67     142.868  82.342  75.735  1.00  0.00           H  
ATOM   1049  HZ2 TRP    67     143.317  78.915  79.391  1.00  0.00           H  
ATOM   1050  HZ3 TRP    67     142.643  82.972  78.120  1.00  0.00           H  
ATOM   1051  HH2 TRP    67     142.952  81.428  79.924  1.00  0.00           H  
ATOM   1052  N   LEU    68     144.364  79.410  70.421  1.00  0.00           N  
ATOM   1053  CA  LEU    68     143.964  79.597  69.013  1.00  0.00           C  
ATOM   1054  C   LEU    68     142.447  79.924  68.836  1.00  0.00           C  
ATOM   1055  O   LEU    68     141.627  79.208  69.367  1.00  0.00           O  
ATOM   1056  CB  LEU    68     144.491  78.482  68.098  1.00  0.00           C  
ATOM   1057  CG  LEU    68     146.024  78.583  67.834  1.00  0.00           C  
ATOM   1058  CD1 LEU    68     146.521  77.268  67.306  1.00  0.00           C  
ATOM   1059  CD2 LEU    68     146.378  79.684  66.821  1.00  0.00           C  
ATOM   1060  H   LEU    68     144.496  78.502  70.841  1.00  0.00           H  
ATOM   1061  HA  LEU    68     144.359  80.500  68.548  1.00  0.00           H  
ATOM   1062  HB2 LEU    68     144.281  77.540  68.605  1.00  0.00           H  
ATOM   1063  HB3 LEU    68     143.835  78.486  67.228  1.00  0.00           H  
ATOM   1064  HG  LEU    68     146.473  78.908  68.773  1.00  0.00           H  
ATOM   1065 HD11 LEU    68     147.461  77.343  66.759  1.00  0.00           H  
ATOM   1066 HD12 LEU    68     146.676  76.575  68.133  1.00  0.00           H  
ATOM   1067 HD13 LEU    68     145.755  76.837  66.661  1.00  0.00           H  
ATOM   1068 HD21 LEU    68     145.883  80.647  66.947  1.00  0.00           H  
ATOM   1069 HD22 LEU    68     147.422  79.991  66.888  1.00  0.00           H  
ATOM   1070 HD23 LEU    68     146.168  79.275  65.832  1.00  0.00           H  
ATOM   1071  N   LEU    69     142.079  80.897  68.048  1.00  0.00           N  
ATOM   1072  CA  LEU    69     140.678  81.245  67.622  1.00  0.00           C  
ATOM   1073  C   LEU    69     140.128  80.462  66.367  1.00  0.00           C  
ATOM   1074  O   LEU    69     140.565  80.704  65.293  1.00  0.00           O  
ATOM   1075  CB  LEU    69     140.773  82.725  67.488  1.00  0.00           C  
ATOM   1076  CG  LEU    69     139.428  83.384  67.208  1.00  0.00           C  
ATOM   1077  CD1 LEU    69     138.476  83.284  68.398  1.00  0.00           C  
ATOM   1078  CD2 LEU    69     139.626  84.856  66.998  1.00  0.00           C  
ATOM   1079  H   LEU    69     142.834  81.379  67.582  1.00  0.00           H  
ATOM   1080  HA  LEU    69     140.104  81.010  68.519  1.00  0.00           H  
ATOM   1081  HB2 LEU    69     141.165  83.184  68.396  1.00  0.00           H  
ATOM   1082  HB3 LEU    69     141.446  83.002  66.676  1.00  0.00           H  
ATOM   1083  HG  LEU    69     138.908  82.990  66.334  1.00  0.00           H  
ATOM   1084 HD11 LEU    69     138.315  82.315  68.871  1.00  0.00           H  
ATOM   1085 HD12 LEU    69     139.038  83.706  69.232  1.00  0.00           H  
ATOM   1086 HD13 LEU    69     137.500  83.742  68.235  1.00  0.00           H  
ATOM   1087 HD21 LEU    69     140.007  85.486  67.802  1.00  0.00           H  
ATOM   1088 HD22 LEU    69     140.288  84.852  66.132  1.00  0.00           H  
ATOM   1089 HD23 LEU    69     138.698  85.301  66.637  1.00  0.00           H  
ATOM   1090  N   SER    70     139.111  79.571  66.438  1.00  0.00           N  
ATOM   1091  CA  SER    70     138.452  78.852  65.331  1.00  0.00           C  
ATOM   1092  C   SER    70     137.241  79.611  64.738  1.00  0.00           C  
ATOM   1093  O   SER    70     136.518  80.331  65.497  1.00  0.00           O  
ATOM   1094  CB  SER    70     138.084  77.442  65.708  1.00  0.00           C  
ATOM   1095  OG  SER    70     137.618  76.779  64.578  1.00  0.00           O  
ATOM   1096  H   SER    70     138.687  79.437  67.345  1.00  0.00           H  
ATOM   1097  HA  SER    70     139.120  78.757  64.475  1.00  0.00           H  
ATOM   1098  HB2 SER    70     138.915  76.814  66.027  1.00  0.00           H  
ATOM   1099  HB3 SER    70     137.277  77.360  66.436  1.00  0.00           H  
ATOM   1100  HG  SER    70     138.336  76.618  63.962  1.00  0.00           H  
ATOM   1101  N   PRO    71     136.862  79.384  63.410  1.00  0.00           N  
ATOM   1102  CA  PRO    71     135.577  79.839  62.822  1.00  0.00           C  
ATOM   1103  C   PRO    71     134.319  79.374  63.523  1.00  0.00           C  
ATOM   1104  O   PRO    71     133.204  79.847  63.191  1.00  0.00           O  
ATOM   1105  CB  PRO    71     135.639  79.373  61.344  1.00  0.00           C  
ATOM   1106  CG  PRO    71     137.115  79.719  61.064  1.00  0.00           C  
ATOM   1107  CD  PRO    71     137.730  79.063  62.248  1.00  0.00           C  
ATOM   1108  HA  PRO    71     135.504  80.926  62.865  1.00  0.00           H  
ATOM   1109  HB2 PRO    71     135.418  78.313  61.222  1.00  0.00           H  
ATOM   1110  HB3 PRO    71     134.958  79.968  60.734  1.00  0.00           H  
ATOM   1111  HG2 PRO    71     137.384  79.175  60.159  1.00  0.00           H  
ATOM   1112  HG3 PRO    71     137.279  80.794  60.987  1.00  0.00           H  
ATOM   1113  HD2 PRO    71     137.698  77.978  62.146  1.00  0.00           H  
ATOM   1114  HD3 PRO    71     138.726  79.458  62.448  1.00  0.00           H  
ATOM   1115  N   SER    72     134.437  78.462  64.502  1.00  0.00           N  
ATOM   1116  CA  SER    72     133.367  78.027  65.325  1.00  0.00           C  
ATOM   1117  C   SER    72     133.485  78.232  66.771  1.00  0.00           C  
ATOM   1118  O   SER    72     132.675  77.809  67.567  1.00  0.00           O  
ATOM   1119  CB  SER    72     133.229  76.462  65.068  1.00  0.00           C  
ATOM   1120  OG  SER    72     134.272  75.797  65.508  1.00  0.00           O  
ATOM   1121  H   SER    72     135.349  78.042  64.615  1.00  0.00           H  
ATOM   1122  HA  SER    72     132.336  78.293  65.093  1.00  0.00           H  
ATOM   1123  HB2 SER    72     132.417  76.073  65.682  1.00  0.00           H  
ATOM   1124  HB3 SER    72     133.070  76.329  63.998  1.00  0.00           H  
ATOM   1125  HG  SER    72     134.120  74.897  65.210  1.00  0.00           H  
ATOM   1126  N   THR    73     134.592  78.805  67.143  1.00  0.00           N  
ATOM   1127  CA  THR    73     134.893  79.286  68.584  1.00  0.00           C  
ATOM   1128  C   THR    73     133.818  80.245  69.200  1.00  0.00           C  
ATOM   1129  O   THR    73     133.629  81.313  68.688  1.00  0.00           O  
ATOM   1130  CB  THR    73     136.343  79.757  68.823  1.00  0.00           C  
ATOM   1131  CG2 THR    73     136.603  79.978  70.317  1.00  0.00           C  
ATOM   1132  OG1 THR    73     137.346  78.837  68.514  1.00  0.00           O  
ATOM   1133  H   THR    73     135.201  79.054  66.377  1.00  0.00           H  
ATOM   1134  HA  THR    73     134.760  78.369  69.158  1.00  0.00           H  
ATOM   1135  HB  THR    73     136.419  80.740  68.359  1.00  0.00           H  
ATOM   1136  HG1 THR    73     137.375  78.105  69.134  1.00  0.00           H  
ATOM   1137 HG21 THR    73     135.964  80.800  70.640  1.00  0.00           H  
ATOM   1138 HG22 THR    73     136.553  79.058  70.901  1.00  0.00           H  
ATOM   1139 HG23 THR    73     137.606  80.369  70.487  1.00  0.00           H  
ATOM   1140  N   THR    74     133.213  79.777  70.270  1.00  0.00           N  
ATOM   1141  CA  THR    74     132.062  80.347  71.029  1.00  0.00           C  
ATOM   1142  C   THR    74     132.354  80.458  72.549  1.00  0.00           C  
ATOM   1143  O   THR    74     133.136  79.698  73.094  1.00  0.00           O  
ATOM   1144  CB  THR    74     130.738  79.596  70.761  1.00  0.00           C  
ATOM   1145  CG2 THR    74     130.306  79.768  69.281  1.00  0.00           C  
ATOM   1146  OG1 THR    74     130.706  78.269  71.087  1.00  0.00           O  
ATOM   1147  H   THR    74     133.624  78.926  70.627  1.00  0.00           H  
ATOM   1148  HA  THR    74     131.811  81.357  70.707  1.00  0.00           H  
ATOM   1149  HB  THR    74     130.053  80.242  71.310  1.00  0.00           H  
ATOM   1150  HG1 THR    74     131.573  77.965  70.807  1.00  0.00           H  
ATOM   1151 HG21 THR    74     130.107  80.833  69.162  1.00  0.00           H  
ATOM   1152 HG22 THR    74     131.116  79.419  68.639  1.00  0.00           H  
ATOM   1153 HG23 THR    74     129.374  79.216  69.155  1.00  0.00           H  
ATOM   1154  N   LEU    75     131.817  81.389  73.273  1.00  0.00           N  
ATOM   1155  CA  LEU    75     131.826  81.538  74.756  1.00  0.00           C  
ATOM   1156  C   LEU    75     130.494  81.589  75.396  1.00  0.00           C  
ATOM   1157  O   LEU    75     129.512  82.291  75.136  1.00  0.00           O  
ATOM   1158  CB  LEU    75     132.662  82.740  75.126  1.00  0.00           C  
ATOM   1159  CG  LEU    75     133.150  82.919  76.563  1.00  0.00           C  
ATOM   1160  CD1 LEU    75     134.448  82.170  76.778  1.00  0.00           C  
ATOM   1161  CD2 LEU    75     133.384  84.412  76.817  1.00  0.00           C  
ATOM   1162  H   LEU    75     131.242  82.072  72.801  1.00  0.00           H  
ATOM   1163  HA  LEU    75     132.320  80.691  75.231  1.00  0.00           H  
ATOM   1164  HB2 LEU    75     133.498  82.762  74.426  1.00  0.00           H  
ATOM   1165  HB3 LEU    75     131.975  83.543  74.859  1.00  0.00           H  
ATOM   1166  HG  LEU    75     132.432  82.519  77.279  1.00  0.00           H  
ATOM   1167 HD11 LEU    75     134.363  81.090  76.657  1.00  0.00           H  
ATOM   1168 HD12 LEU    75     135.216  82.375  76.032  1.00  0.00           H  
ATOM   1169 HD13 LEU    75     134.728  82.227  77.829  1.00  0.00           H  
ATOM   1170 HD21 LEU    75     134.125  84.898  76.182  1.00  0.00           H  
ATOM   1171 HD22 LEU    75     132.397  84.874  76.777  1.00  0.00           H  
ATOM   1172 HD23 LEU    75     133.858  84.428  77.798  1.00  0.00           H  
ATOM   1173  N   ARG    76     130.398  80.755  76.420  1.00  0.00           N  
ATOM   1174  CA  ARG    76     129.297  80.600  77.423  1.00  0.00           C  
ATOM   1175  C   ARG    76     129.610  81.408  78.648  1.00  0.00           C  
ATOM   1176  O   ARG    76     130.749  81.206  79.139  1.00  0.00           O  
ATOM   1177  CB  ARG    76     129.154  79.149  77.706  1.00  0.00           C  
ATOM   1178  CG  ARG    76     128.371  78.223  76.855  1.00  0.00           C  
ATOM   1179  CD  ARG    76     128.345  76.844  77.421  1.00  0.00           C  
ATOM   1180  NE  ARG    76     127.700  75.929  76.515  1.00  0.00           N  
ATOM   1181  CZ  ARG    76     128.077  74.670  76.402  1.00  0.00           C  
ATOM   1182  NH1 ARG    76     128.938  74.082  77.163  1.00  0.00           N1+
ATOM   1183  NH2 ARG    76     127.463  73.888  75.616  1.00  0.00           N  
ATOM   1184  H   ARG    76     131.184  80.139  76.566  1.00  0.00           H  
ATOM   1185  HA  ARG    76     128.287  80.900  77.144  1.00  0.00           H  
ATOM   1186  HB2 ARG    76     130.145  78.722  77.864  1.00  0.00           H  
ATOM   1187  HB3 ARG    76     128.761  79.055  78.718  1.00  0.00           H  
ATOM   1188  HG2 ARG    76     127.391  78.682  76.725  1.00  0.00           H  
ATOM   1189  HG3 ARG    76     128.932  78.226  75.920  1.00  0.00           H  
ATOM   1190  HD2 ARG    76     129.341  76.532  77.736  1.00  0.00           H  
ATOM   1191  HD3 ARG    76     127.786  76.914  78.354  1.00  0.00           H  
ATOM   1192  HE  ARG    76     126.957  76.182  75.880  1.00  0.00           H  
ATOM   1193 HH11 ARG    76     129.238  74.477  78.043  1.00  0.00           H  
ATOM   1194 HH12 ARG    76     129.159  73.110  77.000  1.00  0.00           H  
ATOM   1195 HH21 ARG    76     126.518  74.122  75.347  1.00  0.00           H  
ATOM   1196 HH22 ARG    76     127.755  72.949  75.382  1.00  0.00           H  
ATOM   1197  N   VAL    77     128.708  82.177  79.164  1.00  0.00           N  
ATOM   1198  CA  VAL    77     128.942  83.085  80.314  1.00  0.00           C  
ATOM   1199  C   VAL    77     127.829  82.992  81.328  1.00  0.00           C  
ATOM   1200  O   VAL    77     126.625  83.038  81.051  1.00  0.00           O  
ATOM   1201  CB  VAL    77     129.004  84.575  79.861  1.00  0.00           C  
ATOM   1202  CG1 VAL    77     129.476  85.441  81.039  1.00  0.00           C  
ATOM   1203  CG2 VAL    77     130.018  84.790  78.709  1.00  0.00           C  
ATOM   1204  H   VAL    77     127.892  82.335  78.589  1.00  0.00           H  
ATOM   1205  HA  VAL    77     129.811  82.799  80.906  1.00  0.00           H  
ATOM   1206  HB  VAL    77     128.002  84.906  79.589  1.00  0.00           H  
ATOM   1207 HG11 VAL    77     130.413  85.115  81.491  1.00  0.00           H  
ATOM   1208 HG12 VAL    77     129.624  86.464  80.695  1.00  0.00           H  
ATOM   1209 HG13 VAL    77     128.720  85.417  81.825  1.00  0.00           H  
ATOM   1210 HG21 VAL    77     129.621  84.607  77.710  1.00  0.00           H  
ATOM   1211 HG22 VAL    77     130.472  85.776  78.815  1.00  0.00           H  
ATOM   1212 HG23 VAL    77     130.892  84.149  78.826  1.00  0.00           H  
ATOM   1213  N   THR    78     128.167  82.805  82.610  1.00  0.00           N  
ATOM   1214  CA  THR    78     127.247  82.623  83.686  1.00  0.00           C  
ATOM   1215  C   THR    78     127.326  83.750  84.741  1.00  0.00           C  
ATOM   1216  O   THR    78     128.416  84.262  85.031  1.00  0.00           O  
ATOM   1217  CB  THR    78     127.551  81.249  84.371  1.00  0.00           C  
ATOM   1218  CG2 THR    78     126.481  80.799  85.385  1.00  0.00           C  
ATOM   1219  OG1 THR    78     127.493  80.281  83.346  1.00  0.00           O  
ATOM   1220  H   THR    78     129.134  82.895  82.888  1.00  0.00           H  
ATOM   1221  HA  THR    78     126.217  82.518  83.344  1.00  0.00           H  
ATOM   1222  HB  THR    78     128.541  81.286  84.826  1.00  0.00           H  
ATOM   1223  HG1 THR    78     127.868  80.611  82.526  1.00  0.00           H  
ATOM   1224 HG21 THR    78     126.535  79.722  85.545  1.00  0.00           H  
ATOM   1225 HG22 THR    78     126.697  81.303  86.327  1.00  0.00           H  
ATOM   1226 HG23 THR    78     125.477  81.105  85.092  1.00  0.00           H  
ATOM   1227  N   MET    79     126.253  84.091  85.413  1.00  0.00           N  
ATOM   1228  CA  MET    79     126.128  84.870  86.689  1.00  0.00           C  
ATOM   1229  C   MET    79     125.074  84.210  87.649  1.00  0.00           C  
ATOM   1230  O   MET    79     124.255  83.392  87.218  1.00  0.00           O  
ATOM   1231  CB  MET    79     125.638  86.272  86.446  1.00  0.00           C  
ATOM   1232  CG  MET    79     126.680  87.048  85.634  1.00  0.00           C  
ATOM   1233  SD  MET    79     126.331  88.684  85.224  1.00  0.00           S  
ATOM   1234  CE  MET    79     126.728  89.588  86.759  1.00  0.00           C  
ATOM   1235  H   MET    79     125.344  83.782  85.099  1.00  0.00           H  
ATOM   1236  HA  MET    79     127.071  84.803  87.232  1.00  0.00           H  
ATOM   1237  HB2 MET    79     124.707  86.143  85.894  1.00  0.00           H  
ATOM   1238  HB3 MET    79     125.454  86.743  87.411  1.00  0.00           H  
ATOM   1239  HG2 MET    79     127.687  87.034  86.052  1.00  0.00           H  
ATOM   1240  HG3 MET    79     126.785  86.556  84.667  1.00  0.00           H  
ATOM   1241  HE1 MET    79     127.589  89.126  87.242  1.00  0.00           H  
ATOM   1242  HE2 MET    79     126.872  90.651  86.569  1.00  0.00           H  
ATOM   1243  HE3 MET    79     125.852  89.614  87.408  1.00  0.00           H  
ATOM   1244  N   SER    80     125.049  84.612  88.920  1.00  0.00           N  
ATOM   1245  CA  SER    80     124.267  83.894  89.982  1.00  0.00           C  
ATOM   1246  C   SER    80     123.950  84.798  91.228  1.00  0.00           C  
ATOM   1247  O   SER    80     123.077  84.433  91.960  1.00  0.00           O  
ATOM   1248  CB  SER    80     124.942  82.587  90.361  1.00  0.00           C  
ATOM   1249  OG  SER    80     126.182  82.963  90.906  1.00  0.00           O  
ATOM   1250  H   SER    80     125.543  85.473  89.106  1.00  0.00           H  
ATOM   1251  HA  SER    80     123.288  83.666  89.560  1.00  0.00           H  
ATOM   1252  HB2 SER    80     124.356  81.912  90.985  1.00  0.00           H  
ATOM   1253  HB3 SER    80     125.089  82.078  89.408  1.00  0.00           H  
ATOM   1254  HG  SER    80     126.552  82.376  91.569  1.00  0.00           H  
ATOM   1255  N   GLN    81     124.590  85.977  91.402  1.00  0.00           N  
ATOM   1256  CA  GLN    81     124.342  86.873  92.525  1.00  0.00           C  
ATOM   1257  C   GLN    81     123.666  88.195  92.043  1.00  0.00           C  
ATOM   1258  O   GLN    81     124.048  88.635  90.957  1.00  0.00           O  
ATOM   1259  CB  GLN    81     125.711  87.102  93.218  1.00  0.00           C  
ATOM   1260  CG  GLN    81     126.395  85.800  93.742  1.00  0.00           C  
ATOM   1261  CD  GLN    81     127.319  85.997  94.971  1.00  0.00           C  
ATOM   1262  NE2 GLN    81     128.259  85.144  95.301  1.00  0.00           N  
ATOM   1263  OE1 GLN    81     127.265  86.990  95.627  1.00  0.00           O  
ATOM   1264  H   GLN    81     125.287  86.303  90.747  1.00  0.00           H  
ATOM   1265  HA  GLN    81     123.702  86.505  93.327  1.00  0.00           H  
ATOM   1266  HB2 GLN    81     126.336  87.657  92.518  1.00  0.00           H  
ATOM   1267  HB3 GLN    81     125.497  87.635  94.144  1.00  0.00           H  
ATOM   1268  HG2 GLN    81     125.648  85.039  93.967  1.00  0.00           H  
ATOM   1269  HG3 GLN    81     126.998  85.400  92.927  1.00  0.00           H  
ATOM   1270 HE21 GLN    81     128.836  85.416  96.084  1.00  0.00           H  
ATOM   1271 HE22 GLN    81     128.258  84.238  94.855  1.00  0.00           H  
ATOM   1272  N   ALA    82     122.645  88.719  92.691  1.00  0.00           N  
ATOM   1273  CA  ALA    82     122.100  90.026  92.357  1.00  0.00           C  
ATOM   1274  C   ALA    82     123.097  91.183  92.646  1.00  0.00           C  
ATOM   1275  O   ALA    82     123.941  91.091  93.509  1.00  0.00           O  
ATOM   1276  CB  ALA    82     120.815  90.161  93.259  1.00  0.00           C  
ATOM   1277  H   ALA    82     122.362  88.350  93.588  1.00  0.00           H  
ATOM   1278  HA  ALA    82     121.845  90.081  91.299  1.00  0.00           H  
ATOM   1279  HB1 ALA    82     120.126  89.375  92.949  1.00  0.00           H  
ATOM   1280  HB2 ALA    82     121.003  90.074  94.329  1.00  0.00           H  
ATOM   1281  HB3 ALA    82     120.415  91.164  93.105  1.00  0.00           H  
ATOM   1282  N   SER    83     122.970  92.368  92.013  1.00  0.00           N  
ATOM   1283  CA  SER    83     123.825  93.508  92.178  1.00  0.00           C  
ATOM   1284  C   SER    83     123.515  94.196  93.537  1.00  0.00           C  
ATOM   1285  O   SER    83     123.487  95.429  93.521  1.00  0.00           O  
ATOM   1286  CB  SER    83     123.703  94.292  90.885  1.00  0.00           C  
ATOM   1287  OG  SER    83     124.265  93.639  89.819  1.00  0.00           O  
ATOM   1288  H   SER    83     122.288  92.511  91.282  1.00  0.00           H  
ATOM   1289  HA  SER    83     124.844  93.123  92.207  1.00  0.00           H  
ATOM   1290  HB2 SER    83     122.639  94.387  90.669  1.00  0.00           H  
ATOM   1291  HB3 SER    83     124.089  95.302  91.025  1.00  0.00           H  
ATOM   1292  HG  SER    83     125.203  93.820  89.913  1.00  0.00           H  
ATOM   1293  N   THR    84     123.216  93.463  94.626  1.00  0.00           N  
ATOM   1294  CA  THR    84     122.943  93.877  95.982  1.00  0.00           C  
ATOM   1295  C   THR    84     124.148  93.665  96.832  1.00  0.00           C  
ATOM   1296  O   THR    84     124.333  94.392  97.822  1.00  0.00           O  
ATOM   1297  CB  THR    84     121.823  93.089  96.613  1.00  0.00           C  
ATOM   1298  CG2 THR    84     120.448  93.352  96.028  1.00  0.00           C  
ATOM   1299  OG1 THR    84     122.147  91.720  96.490  1.00  0.00           O  
ATOM   1300  H   THR    84     123.181  92.463  94.488  1.00  0.00           H  
ATOM   1301  HA  THR    84     122.678  94.934  95.946  1.00  0.00           H  
ATOM   1302  HB  THR    84     121.666  93.307  97.669  1.00  0.00           H  
ATOM   1303  HG1 THR    84     122.677  91.393  97.221  1.00  0.00           H  
ATOM   1304 HG21 THR    84     120.341  94.427  95.885  1.00  0.00           H  
ATOM   1305 HG22 THR    84     120.369  92.814  95.083  1.00  0.00           H  
ATOM   1306 HG23 THR    84     119.703  92.951  96.716  1.00  0.00           H  
ATOM   1307  N   GLU    85     125.118  92.828  96.463  1.00  0.00           N  
ATOM   1308  CA  GLU    85     126.445  92.722  97.097  1.00  0.00           C  
ATOM   1309  C   GLU    85     127.673  92.774  96.016  1.00  0.00           C  
ATOM   1310  O   GLU    85     128.720  93.202  96.414  1.00  0.00           O  
ATOM   1311  CB  GLU    85     126.585  91.404  97.890  1.00  0.00           C  
ATOM   1312  CG  GLU    85     125.946  91.456  99.226  1.00  0.00           C  
ATOM   1313  CD  GLU    85     124.423  91.238  99.263  1.00  0.00           C  
ATOM   1314  OE1 GLU    85     123.890  91.561 100.339  1.00  0.00           O  
ATOM   1315  OE2 GLU    85     123.749  90.876  98.250  1.00  0.00           O1-
ATOM   1316  H   GLU    85     124.909  92.071  95.828  1.00  0.00           H  
ATOM   1317  HA  GLU    85     126.635  93.514  97.822  1.00  0.00           H  
ATOM   1318  HB2 GLU    85     126.096  90.562  97.400  1.00  0.00           H  
ATOM   1319  HB3 GLU    85     127.653  91.208  97.986  1.00  0.00           H  
ATOM   1320  HG2 GLU    85     126.329  90.579  99.748  1.00  0.00           H  
ATOM   1321  HG3 GLU    85     126.235  92.381  99.725  1.00  0.00           H  
ATOM   1322  N   ALA    86     127.327  92.368  94.786  1.00  0.00           N  
ATOM   1323  CA  ALA    86     128.284  92.398  93.715  1.00  0.00           C  
ATOM   1324  C   ALA    86     128.317  93.824  93.092  1.00  0.00           C  
ATOM   1325  O   ALA    86     127.388  94.543  93.100  1.00  0.00           O  
ATOM   1326  CB  ALA    86     127.610  91.319  92.786  1.00  0.00           C  
ATOM   1327  H   ALA    86     126.468  91.892  94.548  1.00  0.00           H  
ATOM   1328  HA  ALA    86     129.260  92.052  94.056  1.00  0.00           H  
ATOM   1329  HB1 ALA    86     126.791  91.845  92.294  1.00  0.00           H  
ATOM   1330  HB2 ALA    86     128.289  90.935  92.024  1.00  0.00           H  
ATOM   1331  HB3 ALA    86     127.245  90.493  93.396  1.00  0.00           H  
ATOM   1332  N   SER    87     129.473  94.109  92.468  1.00  0.00           N  
ATOM   1333  CA  SER    87     129.756  95.396  91.869  1.00  0.00           C  
ATOM   1334  C   SER    87     130.564  95.293  90.579  1.00  0.00           C  
ATOM   1335  O   SER    87     131.523  94.540  90.440  1.00  0.00           O  
ATOM   1336  CB  SER    87     130.465  96.273  92.840  1.00  0.00           C  
ATOM   1337  OG  SER    87     130.612  97.619  92.272  1.00  0.00           O  
ATOM   1338  H   SER    87     130.115  93.332  92.406  1.00  0.00           H  
ATOM   1339  HA  SER    87     128.765  95.827  91.727  1.00  0.00           H  
ATOM   1340  HB2 SER    87     129.901  96.414  93.762  1.00  0.00           H  
ATOM   1341  HB3 SER    87     131.447  95.899  93.130  1.00  0.00           H  
ATOM   1342  HG  SER    87     131.479  97.786  91.894  1.00  0.00           H  
ATOM   1343  N   SER    88     130.145  96.119  89.665  1.00  0.00           N  
ATOM   1344  CA  SER    88     130.737  96.498  88.381  1.00  0.00           C  
ATOM   1345  C   SER    88     131.228  95.229  87.641  1.00  0.00           C  
ATOM   1346  O   SER    88     132.439  94.958  87.381  1.00  0.00           O  
ATOM   1347  CB  SER    88     131.843  97.548  88.603  1.00  0.00           C  
ATOM   1348  OG  SER    88     131.399  98.721  89.281  1.00  0.00           O  
ATOM   1349  H   SER    88     129.264  96.557  89.890  1.00  0.00           H  
ATOM   1350  HA  SER    88     129.946  96.961  87.790  1.00  0.00           H  
ATOM   1351  HB2 SER    88     132.614  97.075  89.211  1.00  0.00           H  
ATOM   1352  HB3 SER    88     132.265  97.845  87.642  1.00  0.00           H  
ATOM   1353  HG  SER    88     131.963  98.947  90.024  1.00  0.00           H  
ATOM   1354  N   ASP    89     130.344  94.260  87.437  1.00  0.00           N  
ATOM   1355  CA  ASP    89     130.528  92.967  86.718  1.00  0.00           C  
ATOM   1356  C   ASP    89     130.641  93.171  85.148  1.00  0.00           C  
ATOM   1357  O   ASP    89     130.040  94.064  84.576  1.00  0.00           O  
ATOM   1358  CB  ASP    89     129.432  91.946  87.043  1.00  0.00           C  
ATOM   1359  CG  ASP    89     129.526  91.370  88.463  1.00  0.00           C  
ATOM   1360  OD1 ASP    89     130.575  90.639  88.656  1.00  0.00           O  
ATOM   1361  OD2 ASP    89     128.862  91.837  89.404  1.00  0.00           O1-
ATOM   1362  H   ASP    89     129.393  94.562  87.594  1.00  0.00           H  
ATOM   1363  HA  ASP    89     131.486  92.580  87.065  1.00  0.00           H  
ATOM   1364  HB2 ASP    89     128.421  92.345  86.959  1.00  0.00           H  
ATOM   1365  HB3 ASP    89     129.500  91.106  86.352  1.00  0.00           H  
ATOM   1366  N   LYS    90     131.474  92.348  84.571  1.00  0.00           N  
ATOM   1367  CA  LYS    90     131.953  92.478  83.168  1.00  0.00           C  
ATOM   1368  C   LYS    90     132.436  91.106  82.559  1.00  0.00           C  
ATOM   1369  O   LYS    90     133.008  90.335  83.259  1.00  0.00           O  
ATOM   1370  CB  LYS    90     133.198  93.443  83.227  1.00  0.00           C  
ATOM   1371  CG  LYS    90     133.556  93.975  81.851  1.00  0.00           C  
ATOM   1372  CD  LYS    90     134.922  94.687  81.943  1.00  0.00           C  
ATOM   1373  CE  LYS    90     135.065  95.577  80.770  1.00  0.00           C  
ATOM   1374  NZ  LYS    90     136.266  96.345  80.671  1.00  0.00           N1+
ATOM   1375  H   LYS    90     132.091  91.773  85.127  1.00  0.00           H  
ATOM   1376  HA  LYS    90     131.213  92.971  82.538  1.00  0.00           H  
ATOM   1377  HB2 LYS    90     132.996  94.281  83.893  1.00  0.00           H  
ATOM   1378  HB3 LYS    90     134.014  92.801  83.558  1.00  0.00           H  
ATOM   1379  HG2 LYS    90     133.700  93.242  81.057  1.00  0.00           H  
ATOM   1380  HG3 LYS    90     132.830  94.665  81.420  1.00  0.00           H  
ATOM   1381  HD2 LYS    90     134.879  95.389  82.776  1.00  0.00           H  
ATOM   1382  HD3 LYS    90     135.792  94.041  82.062  1.00  0.00           H  
ATOM   1383  HE2 LYS    90     135.077  94.994  79.849  1.00  0.00           H  
ATOM   1384  HE3 LYS    90     134.255  96.306  80.769  1.00  0.00           H  
ATOM   1385  HZ1 LYS    90     136.293  97.154  81.274  1.00  0.00           H  
ATOM   1386  HZ2 LYS    90     137.074  95.809  80.956  1.00  0.00           H  
ATOM   1387  HZ3 LYS    90     136.543  96.729  79.778  1.00  0.00           H  
ATOM   1388  N   VAL    91     132.331  90.889  81.243  1.00  0.00           N  
ATOM   1389  CA  VAL    91     133.201  89.997  80.475  1.00  0.00           C  
ATOM   1390  C   VAL    91     133.927  90.787  79.354  1.00  0.00           C  
ATOM   1391  O   VAL    91     133.305  91.629  78.734  1.00  0.00           O  
ATOM   1392  CB  VAL    91     132.293  88.829  79.967  1.00  0.00           C  
ATOM   1393  CG1 VAL    91     131.284  89.098  78.810  1.00  0.00           C  
ATOM   1394  CG2 VAL    91     133.208  87.666  79.436  1.00  0.00           C  
ATOM   1395  H   VAL    91     131.764  91.512  80.687  1.00  0.00           H  
ATOM   1396  HA  VAL    91     133.888  89.561  81.200  1.00  0.00           H  
ATOM   1397  HB  VAL    91     131.735  88.475  80.833  1.00  0.00           H  
ATOM   1398 HG11 VAL    91     130.898  88.101  78.598  1.00  0.00           H  
ATOM   1399 HG12 VAL    91     130.464  89.682  79.226  1.00  0.00           H  
ATOM   1400 HG13 VAL    91     131.781  89.686  78.039  1.00  0.00           H  
ATOM   1401 HG21 VAL    91     133.932  87.986  78.688  1.00  0.00           H  
ATOM   1402 HG22 VAL    91     133.794  87.330  80.292  1.00  0.00           H  
ATOM   1403 HG23 VAL    91     132.591  86.821  79.129  1.00  0.00           H  
ATOM   1404  N   THR    92     135.124  90.318  78.961  1.00  0.00           N  
ATOM   1405  CA  THR    92     135.845  90.854  77.752  1.00  0.00           C  
ATOM   1406  C   THR    92     136.888  89.906  77.232  1.00  0.00           C  
ATOM   1407  O   THR    92     137.615  89.213  77.902  1.00  0.00           O  
ATOM   1408  CB  THR    92     136.571  92.184  78.057  1.00  0.00           C  
ATOM   1409  CG2 THR    92     137.516  92.630  76.963  1.00  0.00           C  
ATOM   1410  OG1 THR    92     135.642  93.220  78.465  1.00  0.00           O  
ATOM   1411  H   THR    92     135.687  89.774  79.598  1.00  0.00           H  
ATOM   1412  HA  THR    92     135.119  91.133  76.989  1.00  0.00           H  
ATOM   1413  HB  THR    92     137.197  91.887  78.898  1.00  0.00           H  
ATOM   1414  HG1 THR    92     134.857  92.811  78.838  1.00  0.00           H  
ATOM   1415 HG21 THR    92     137.000  92.616  76.002  1.00  0.00           H  
ATOM   1416 HG22 THR    92     137.762  93.676  77.150  1.00  0.00           H  
ATOM   1417 HG23 THR    92     138.439  92.056  77.042  1.00  0.00           H  
ATOM   1418  N   VAL    93     136.762  89.705  75.920  1.00  0.00           N  
ATOM   1419  CA  VAL    93     137.772  88.952  75.067  1.00  0.00           C  
ATOM   1420  C   VAL    93     138.729  90.020  74.534  1.00  0.00           C  
ATOM   1421  O   VAL    93     138.405  91.048  74.052  1.00  0.00           O  
ATOM   1422  CB  VAL    93     137.070  88.133  73.971  1.00  0.00           C  
ATOM   1423  CG1 VAL    93     138.026  87.325  73.062  1.00  0.00           C  
ATOM   1424  CG2 VAL    93     136.049  87.061  74.484  1.00  0.00           C  
ATOM   1425  H   VAL    93     136.047  90.250  75.459  1.00  0.00           H  
ATOM   1426  HA  VAL    93     138.296  88.202  75.660  1.00  0.00           H  
ATOM   1427  HB  VAL    93     136.477  88.834  73.383  1.00  0.00           H  
ATOM   1428 HG11 VAL    93     138.674  86.710  73.686  1.00  0.00           H  
ATOM   1429 HG12 VAL    93     137.465  86.615  72.455  1.00  0.00           H  
ATOM   1430 HG13 VAL    93     138.542  88.130  72.539  1.00  0.00           H  
ATOM   1431 HG21 VAL    93     135.422  86.612  73.714  1.00  0.00           H  
ATOM   1432 HG22 VAL    93     136.578  86.179  74.848  1.00  0.00           H  
ATOM   1433 HG23 VAL    93     135.417  87.440  75.287  1.00  0.00           H  
ATOM   1434  N   ASN    94     140.003  89.580  74.540  1.00  0.00           N  
ATOM   1435  CA  ASN    94     141.139  90.274  73.902  1.00  0.00           C  
ATOM   1436  C   ASN    94     141.686  89.404  72.748  1.00  0.00           C  
ATOM   1437  O   ASN    94     141.856  88.188  72.926  1.00  0.00           O  
ATOM   1438  CB  ASN    94     142.226  90.679  74.934  1.00  0.00           C  
ATOM   1439  CG  ASN    94     141.793  91.605  76.149  1.00  0.00           C  
ATOM   1440  ND2 ASN    94     142.493  92.729  76.355  1.00  0.00           N  
ATOM   1441  OD1 ASN    94     140.884  91.318  76.946  1.00  0.00           O  
ATOM   1442  H   ASN    94     140.180  88.604  74.727  1.00  0.00           H  
ATOM   1443  HA  ASN    94     140.816  91.203  73.432  1.00  0.00           H  
ATOM   1444  HB2 ASN    94     142.651  89.851  75.502  1.00  0.00           H  
ATOM   1445  HB3 ASN    94     143.016  91.229  74.424  1.00  0.00           H  
ATOM   1446 HD21 ASN    94     142.099  93.317  77.076  1.00  0.00           H  
ATOM   1447 HD22 ASN    94     143.212  93.046  75.721  1.00  0.00           H  
ATOM   1448  N   TYR    95     142.151  90.040  71.740  1.00  0.00           N  
ATOM   1449  CA  TYR    95     142.325  89.481  70.381  1.00  0.00           C  
ATOM   1450  C   TYR    95     143.756  89.889  69.803  1.00  0.00           C  
ATOM   1451  O   TYR    95     144.107  91.107  69.773  1.00  0.00           O  
ATOM   1452  CB  TYR    95     141.270  89.974  69.441  1.00  0.00           C  
ATOM   1453  CG  TYR    95     139.831  89.586  69.754  1.00  0.00           C  
ATOM   1454  CD1 TYR    95     139.309  88.310  69.520  1.00  0.00           C  
ATOM   1455  CD2 TYR    95     138.979  90.589  70.302  1.00  0.00           C  
ATOM   1456  CE1 TYR    95     137.922  88.022  69.763  1.00  0.00           C  
ATOM   1457  CE2 TYR    95     137.675  90.366  70.481  1.00  0.00           C  
ATOM   1458  CZ  TYR    95     137.090  89.098  70.083  1.00  0.00           C  
ATOM   1459  OH  TYR    95     135.735  88.921  70.116  1.00  0.00           O  
ATOM   1460  H   TYR    95     142.244  91.039  71.859  1.00  0.00           H  
ATOM   1461  HA  TYR    95     142.221  88.409  70.544  1.00  0.00           H  
ATOM   1462  HB2 TYR    95     141.387  91.056  69.382  1.00  0.00           H  
ATOM   1463  HB3 TYR    95     141.519  89.536  68.474  1.00  0.00           H  
ATOM   1464  HD1 TYR    95     139.954  87.541  69.122  1.00  0.00           H  
ATOM   1465  HD2 TYR    95     139.334  91.567  70.590  1.00  0.00           H  
ATOM   1466  HE1 TYR    95     137.554  87.063  69.429  1.00  0.00           H  
ATOM   1467  HE2 TYR    95     136.981  91.158  70.719  1.00  0.00           H  
ATOM   1468  HH  TYR    95     135.540  88.096  69.665  1.00  0.00           H  
ATOM   1469  N   TYR    96     144.444  88.865  69.183  1.00  0.00           N  
ATOM   1470  CA  TYR    96     145.791  89.002  68.901  1.00  0.00           C  
ATOM   1471  C   TYR    96     146.099  88.179  67.583  1.00  0.00           C  
ATOM   1472  O   TYR    96     145.252  87.570  66.882  1.00  0.00           O  
ATOM   1473  CB  TYR    96     146.673  88.549  70.116  1.00  0.00           C  
ATOM   1474  CG  TYR    96     146.428  89.051  71.476  1.00  0.00           C  
ATOM   1475  CD1 TYR    96     147.309  89.935  72.113  1.00  0.00           C  
ATOM   1476  CD2 TYR    96     145.309  88.513  72.223  1.00  0.00           C  
ATOM   1477  CE1 TYR    96     147.006  90.439  73.368  1.00  0.00           C  
ATOM   1478  CE2 TYR    96     145.009  89.031  73.476  1.00  0.00           C  
ATOM   1479  CZ  TYR    96     145.850  90.029  74.041  1.00  0.00           C  
ATOM   1480  OH  TYR    96     145.675  90.345  75.363  1.00  0.00           O  
ATOM   1481  H   TYR    96     144.044  87.940  69.117  1.00  0.00           H  
ATOM   1482  HA  TYR    96     145.994  90.059  68.730  1.00  0.00           H  
ATOM   1483  HB2 TYR    96     146.583  87.470  70.243  1.00  0.00           H  
ATOM   1484  HB3 TYR    96     147.746  88.584  69.926  1.00  0.00           H  
ATOM   1485  HD1 TYR    96     148.282  90.103  71.675  1.00  0.00           H  
ATOM   1486  HD2 TYR    96     144.625  87.804  71.781  1.00  0.00           H  
ATOM   1487  HE1 TYR    96     147.786  90.976  73.886  1.00  0.00           H  
ATOM   1488  HE2 TYR    96     144.166  88.713  74.071  1.00  0.00           H  
ATOM   1489  HH  TYR    96     145.858  91.281  75.476  1.00  0.00           H  
ATOM   1490  N   ASP    97     147.368  88.083  67.288  1.00  0.00           N  
ATOM   1491  CA  ASP    97     148.006  87.578  66.076  1.00  0.00           C  
ATOM   1492  C   ASP    97     148.205  86.040  66.070  1.00  0.00           C  
ATOM   1493  O   ASP    97     147.600  85.281  66.852  1.00  0.00           O  
ATOM   1494  CB  ASP    97     149.258  88.451  65.850  1.00  0.00           C  
ATOM   1495  CG  ASP    97     150.403  88.334  66.772  1.00  0.00           C  
ATOM   1496  OD1 ASP    97     151.514  87.848  66.426  1.00  0.00           O  
ATOM   1497  OD2 ASP    97     150.121  88.445  68.011  1.00  0.00           O1-
ATOM   1498  H   ASP    97     148.045  88.459  67.936  1.00  0.00           H  
ATOM   1499  HA  ASP    97     147.427  87.970  65.240  1.00  0.00           H  
ATOM   1500  HB2 ASP    97     149.605  88.235  64.839  1.00  0.00           H  
ATOM   1501  HB3 ASP    97     148.805  89.441  65.896  1.00  0.00           H  
ATOM   1502  N   GLU    98     149.081  85.564  65.240  1.00  0.00           N  
ATOM   1503  CA  GLU    98     149.459  84.184  65.201  1.00  0.00           C  
ATOM   1504  C   GLU    98     150.360  83.770  66.304  1.00  0.00           C  
ATOM   1505  O   GLU    98     150.229  82.611  66.699  1.00  0.00           O  
ATOM   1506  CB  GLU    98     150.116  84.010  63.769  1.00  0.00           C  
ATOM   1507  CG  GLU    98     149.198  84.098  62.589  1.00  0.00           C  
ATOM   1508  CD  GLU    98     149.376  85.339  61.793  1.00  0.00           C  
ATOM   1509  OE1 GLU    98     149.559  86.471  62.359  1.00  0.00           O  
ATOM   1510  OE2 GLU    98     149.385  85.289  60.519  1.00  0.00           O1-
ATOM   1511  H   GLU    98     149.532  86.216  64.614  1.00  0.00           H  
ATOM   1512  HA  GLU    98     148.507  83.665  65.087  1.00  0.00           H  
ATOM   1513  HB2 GLU    98     150.982  84.651  63.606  1.00  0.00           H  
ATOM   1514  HB3 GLU    98     150.567  83.023  63.668  1.00  0.00           H  
ATOM   1515  HG2 GLU    98     149.309  83.240  61.925  1.00  0.00           H  
ATOM   1516  HG3 GLU    98     148.197  84.080  63.019  1.00  0.00           H  
ATOM   1517  N   GLU    99     151.179  84.711  66.782  1.00  0.00           N  
ATOM   1518  CA  GLU    99     152.061  84.541  67.905  1.00  0.00           C  
ATOM   1519  C   GLU    99     151.341  84.981  69.205  1.00  0.00           C  
ATOM   1520  O   GLU    99     151.780  84.716  70.267  1.00  0.00           O  
ATOM   1521  CB  GLU    99     153.433  85.104  67.720  1.00  0.00           C  
ATOM   1522  CG  GLU    99     154.166  84.571  66.482  1.00  0.00           C  
ATOM   1523  CD  GLU    99     155.489  85.412  66.242  1.00  0.00           C  
ATOM   1524  OE1 GLU    99     155.375  86.670  66.011  1.00  0.00           O  
ATOM   1525  OE2 GLU    99     156.521  84.807  66.253  1.00  0.00           O1-
ATOM   1526  H   GLU    99     150.951  85.616  66.397  1.00  0.00           H  
ATOM   1527  HA  GLU    99     152.246  83.467  67.935  1.00  0.00           H  
ATOM   1528  HB2 GLU    99     153.410  86.181  67.554  1.00  0.00           H  
ATOM   1529  HB3 GLU    99     154.077  84.972  68.589  1.00  0.00           H  
ATOM   1530  HG2 GLU    99     154.286  83.519  66.743  1.00  0.00           H  
ATOM   1531  HG3 GLU    99     153.514  84.823  65.646  1.00  0.00           H  
ATOM   1532  N   GLY   100     150.164  85.659  69.209  1.00  0.00           N  
ATOM   1533  CA  GLY   100     149.513  86.121  70.367  1.00  0.00           C  
ATOM   1534  C   GLY   100     150.301  87.121  71.113  1.00  0.00           C  
ATOM   1535  O   GLY   100     149.934  87.491  72.260  1.00  0.00           O  
ATOM   1536  H   GLY   100     149.963  86.104  68.325  1.00  0.00           H  
ATOM   1537  HA2 GLY   100     148.541  86.584  70.197  1.00  0.00           H  
ATOM   1538  HA3 GLY   100     149.317  85.241  70.978  1.00  0.00           H  
ATOM   1539  N   SER   101     151.300  87.805  70.558  1.00  0.00           N  
ATOM   1540  CA  SER   101     152.065  88.877  71.211  1.00  0.00           C  
ATOM   1541  C   SER   101     151.286  90.218  70.988  1.00  0.00           C  
ATOM   1542  O   SER   101     151.122  90.964  71.910  1.00  0.00           O  
ATOM   1543  CB  SER   101     153.449  88.900  70.748  1.00  0.00           C  
ATOM   1544  OG  SER   101     154.268  89.873  71.371  1.00  0.00           O  
ATOM   1545  H   SER   101     151.350  87.721  69.552  1.00  0.00           H  
ATOM   1546  HA  SER   101     152.098  88.748  72.293  1.00  0.00           H  
ATOM   1547  HB2 SER   101     153.904  87.912  70.805  1.00  0.00           H  
ATOM   1548  HB3 SER   101     153.451  89.113  69.679  1.00  0.00           H  
ATOM   1549  HG  SER   101     154.806  89.419  72.024  1.00  0.00           H  
ATOM   1550  N   ILE   102     150.877  90.505  69.749  1.00  0.00           N  
ATOM   1551  CA  ILE   102     150.447  91.894  69.349  1.00  0.00           C  
ATOM   1552  C   ILE   102     149.004  92.112  69.862  1.00  0.00           C  
ATOM   1553  O   ILE   102     148.087  91.524  69.294  1.00  0.00           O  
ATOM   1554  CB  ILE   102     150.606  92.120  67.808  1.00  0.00           C  
ATOM   1555  CG1 ILE   102     152.105  91.901  67.304  1.00  0.00           C  
ATOM   1556  CG2 ILE   102     150.186  93.585  67.535  1.00  0.00           C  
ATOM   1557  CD1 ILE   102     153.170  92.830  67.780  1.00  0.00           C  
ATOM   1558  H   ILE   102     150.877  89.779  69.047  1.00  0.00           H  
ATOM   1559  HA  ILE   102     151.131  92.596  69.824  1.00  0.00           H  
ATOM   1560  HB  ILE   102     149.875  91.502  67.288  1.00  0.00           H  
ATOM   1561 HG12 ILE   102     152.457  90.919  67.621  1.00  0.00           H  
ATOM   1562 HG13 ILE   102     152.036  91.903  66.216  1.00  0.00           H  
ATOM   1563 HG21 ILE   102     150.648  93.960  66.621  1.00  0.00           H  
ATOM   1564 HG22 ILE   102     149.100  93.602  67.447  1.00  0.00           H  
ATOM   1565 HG23 ILE   102     150.483  94.308  68.295  1.00  0.00           H  
ATOM   1566 HD11 ILE   102     152.918  93.865  67.545  1.00  0.00           H  
ATOM   1567 HD12 ILE   102     153.224  92.905  68.866  1.00  0.00           H  
ATOM   1568 HD13 ILE   102     154.117  92.754  67.247  1.00  0.00           H  
ATOM   1569  N   PRO   103     148.634  93.109  70.699  1.00  0.00           N  
ATOM   1570  CA  PRO   103     147.312  93.320  71.106  1.00  0.00           C  
ATOM   1571  C   PRO   103     146.552  94.006  69.976  1.00  0.00           C  
ATOM   1572  O   PRO   103     146.813  95.187  69.758  1.00  0.00           O  
ATOM   1573  CB  PRO   103     147.364  94.213  72.405  1.00  0.00           C  
ATOM   1574  CG  PRO   103     148.656  95.005  72.125  1.00  0.00           C  
ATOM   1575  CD  PRO   103     149.552  94.077  71.314  1.00  0.00           C  
ATOM   1576  HA  PRO   103     146.818  92.353  71.197  1.00  0.00           H  
ATOM   1577  HB2 PRO   103     146.442  94.781  72.534  1.00  0.00           H  
ATOM   1578  HB3 PRO   103     147.589  93.529  73.224  1.00  0.00           H  
ATOM   1579  HG2 PRO   103     148.513  95.904  71.524  1.00  0.00           H  
ATOM   1580  HG3 PRO   103     149.033  95.217  73.126  1.00  0.00           H  
ATOM   1581  HD2 PRO   103     150.240  94.608  70.656  1.00  0.00           H  
ATOM   1582  HD3 PRO   103     150.057  93.427  72.029  1.00  0.00           H  
ATOM   1583  N   ILE   104     145.661  93.324  69.239  1.00  0.00           N  
ATOM   1584  CA  ILE   104     144.992  93.889  68.131  1.00  0.00           C  
ATOM   1585  C   ILE   104     143.787  94.692  68.607  1.00  0.00           C  
ATOM   1586  O   ILE   104     143.814  95.919  68.437  1.00  0.00           O  
ATOM   1587  CB  ILE   104     144.672  92.832  67.086  1.00  0.00           C  
ATOM   1588  CG1 ILE   104     145.975  92.279  66.526  1.00  0.00           C  
ATOM   1589  CG2 ILE   104     143.837  93.410  65.950  1.00  0.00           C  
ATOM   1590  CD1 ILE   104     145.800  91.105  65.526  1.00  0.00           C  
ATOM   1591  H   ILE   104     145.728  92.331  69.412  1.00  0.00           H  
ATOM   1592  HA  ILE   104     145.671  94.606  67.670  1.00  0.00           H  
ATOM   1593  HB  ILE   104     144.122  91.952  67.421  1.00  0.00           H  
ATOM   1594 HG12 ILE   104     146.470  93.057  65.944  1.00  0.00           H  
ATOM   1595 HG13 ILE   104     146.720  91.953  67.253  1.00  0.00           H  
ATOM   1596 HG21 ILE   104     142.874  93.807  66.272  1.00  0.00           H  
ATOM   1597 HG22 ILE   104     144.409  94.121  65.355  1.00  0.00           H  
ATOM   1598 HG23 ILE   104     143.705  92.735  65.105  1.00  0.00           H  
ATOM   1599 HD11 ILE   104     145.129  91.304  64.690  1.00  0.00           H  
ATOM   1600 HD12 ILE   104     146.815  90.857  65.215  1.00  0.00           H  
ATOM   1601 HD13 ILE   104     145.319  90.233  65.971  1.00  0.00           H  
ATOM   1602  N   ASP   105     142.759  94.049  69.327  1.00  0.00           N  
ATOM   1603  CA  ASP   105     141.660  94.727  69.912  1.00  0.00           C  
ATOM   1604  C   ASP   105     140.993  93.877  70.991  1.00  0.00           C  
ATOM   1605  O   ASP   105     141.486  92.826  71.331  1.00  0.00           O  
ATOM   1606  CB  ASP   105     140.717  95.220  68.759  1.00  0.00           C  
ATOM   1607  CG  ASP   105     139.975  96.467  69.089  1.00  0.00           C  
ATOM   1608  OD1 ASP   105     139.783  96.817  70.335  1.00  0.00           O  
ATOM   1609  OD2 ASP   105     139.654  97.213  68.084  1.00  0.00           O1-
ATOM   1610  H   ASP   105     142.905  93.058  69.457  1.00  0.00           H  
ATOM   1611  HA  ASP   105     142.022  95.646  70.373  1.00  0.00           H  
ATOM   1612  HB2 ASP   105     141.358  95.511  67.927  1.00  0.00           H  
ATOM   1613  HB3 ASP   105     139.899  94.522  68.580  1.00  0.00           H  
ATOM   1614  N   GLN   106     139.851  94.360  71.555  1.00  0.00           N  
ATOM   1615  CA  GLN   106     139.185  93.796  72.663  1.00  0.00           C  
ATOM   1616  C   GLN   106     137.706  94.226  72.633  1.00  0.00           C  
ATOM   1617  O   GLN   106     137.368  95.414  72.337  1.00  0.00           O  
ATOM   1618  CB  GLN   106     139.749  94.323  73.990  1.00  0.00           C  
ATOM   1619  CG  GLN   106     139.928  95.848  74.169  1.00  0.00           C  
ATOM   1620  CD  GLN   106     140.540  96.181  75.484  1.00  0.00           C  
ATOM   1621  NE2 GLN   106     141.786  95.916  75.790  1.00  0.00           N  
ATOM   1622  OE1 GLN   106     139.873  96.806  76.327  1.00  0.00           O  
ATOM   1623  H   GLN   106     139.535  95.249  71.195  1.00  0.00           H  
ATOM   1624  HA  GLN   106     139.264  92.709  72.670  1.00  0.00           H  
ATOM   1625  HB2 GLN   106     139.140  93.929  74.803  1.00  0.00           H  
ATOM   1626  HB3 GLN   106     140.694  93.837  74.234  1.00  0.00           H  
ATOM   1627  HG2 GLN   106     140.575  96.170  73.353  1.00  0.00           H  
ATOM   1628  HG3 GLN   106     138.918  96.230  74.020  1.00  0.00           H  
ATOM   1629 HE21 GLN   106     142.272  96.288  76.594  1.00  0.00           H  
ATOM   1630 HE22 GLN   106     142.393  95.572  75.061  1.00  0.00           H  
ATOM   1631  N   ALA   107     136.807  93.291  72.973  1.00  0.00           N  
ATOM   1632  CA  ALA   107     135.361  93.513  73.002  1.00  0.00           C  
ATOM   1633  C   ALA   107     134.651  92.675  74.036  1.00  0.00           C  
ATOM   1634  O   ALA   107     135.020  91.596  74.435  1.00  0.00           O  
ATOM   1635  CB  ALA   107     134.806  93.273  71.551  1.00  0.00           C  
ATOM   1636  H   ALA   107     137.172  92.415  73.319  1.00  0.00           H  
ATOM   1637  HA  ALA   107     135.135  94.562  73.196  1.00  0.00           H  
ATOM   1638  HB1 ALA   107     135.240  94.043  70.913  1.00  0.00           H  
ATOM   1639  HB2 ALA   107     135.049  92.251  71.259  1.00  0.00           H  
ATOM   1640  HB3 ALA   107     133.717  93.307  71.552  1.00  0.00           H  
ATOM   1641  N   GLY   108     133.433  93.156  74.460  1.00  0.00           N  
ATOM   1642  CA  GLY   108     132.936  92.717  75.757  1.00  0.00           C  
ATOM   1643  C   GLY   108     131.506  93.142  75.991  1.00  0.00           C  
ATOM   1644  O   GLY   108     130.824  93.571  75.114  1.00  0.00           O  
ATOM   1645  H   GLY   108     133.116  94.046  74.102  1.00  0.00           H  
ATOM   1646  HA2 GLY   108     133.032  91.632  75.718  1.00  0.00           H  
ATOM   1647  HA3 GLY   108     133.623  93.081  76.521  1.00  0.00           H  
ATOM   1648  N   LEU   109     131.138  93.090  77.307  1.00  0.00           N  
ATOM   1649  CA  LEU   109     129.942  93.676  77.827  1.00  0.00           C  
ATOM   1650  C   LEU   109     130.060  93.800  79.301  1.00  0.00           C  
ATOM   1651  O   LEU   109     130.496  92.870  80.011  1.00  0.00           O  
ATOM   1652  CB  LEU   109     128.777  92.776  77.367  1.00  0.00           C  
ATOM   1653  CG  LEU   109     127.333  93.381  77.205  1.00  0.00           C  
ATOM   1654  CD1 LEU   109     127.235  94.224  75.876  1.00  0.00           C  
ATOM   1655  CD2 LEU   109     126.241  92.242  77.113  1.00  0.00           C  
ATOM   1656  H   LEU   109     131.783  92.726  77.994  1.00  0.00           H  
ATOM   1657  HA  LEU   109     129.837  94.655  77.360  1.00  0.00           H  
ATOM   1658  HB2 LEU   109     128.984  92.389  76.370  1.00  0.00           H  
ATOM   1659  HB3 LEU   109     128.752  91.901  78.017  1.00  0.00           H  
ATOM   1660  HG  LEU   109     127.141  93.964  78.106  1.00  0.00           H  
ATOM   1661 HD11 LEU   109     127.566  93.620  75.031  1.00  0.00           H  
ATOM   1662 HD12 LEU   109     126.248  94.614  75.625  1.00  0.00           H  
ATOM   1663 HD13 LEU   109     128.030  94.959  76.000  1.00  0.00           H  
ATOM   1664 HD21 LEU   109     126.107  91.640  78.012  1.00  0.00           H  
ATOM   1665 HD22 LEU   109     125.298  92.775  77.225  1.00  0.00           H  
ATOM   1666 HD23 LEU   109     126.318  91.773  76.132  1.00  0.00           H  
ATOM   1667  N   PHE   110     129.531  94.903  79.861  1.00  0.00           N  
ATOM   1668  CA  PHE   110     129.208  95.129  81.324  1.00  0.00           C  
ATOM   1669  C   PHE   110     127.825  94.567  81.684  1.00  0.00           C  
ATOM   1670  O   PHE   110     126.951  94.554  80.820  1.00  0.00           O  
ATOM   1671  CB  PHE   110     129.159  96.671  81.598  1.00  0.00           C  
ATOM   1672  CG  PHE   110     130.443  97.378  81.491  1.00  0.00           C  
ATOM   1673  CD1 PHE   110     131.507  97.133  82.418  1.00  0.00           C  
ATOM   1674  CD2 PHE   110     130.728  98.149  80.301  1.00  0.00           C  
ATOM   1675  CE1 PHE   110     132.686  97.821  82.386  1.00  0.00           C  
ATOM   1676  CE2 PHE   110     131.951  98.802  80.172  1.00  0.00           C  
ATOM   1677  CZ  PHE   110     132.838  98.698  81.239  1.00  0.00           C  
ATOM   1678  H   PHE   110     129.034  95.568  79.286  1.00  0.00           H  
ATOM   1679  HA  PHE   110     130.004  94.584  81.831  1.00  0.00           H  
ATOM   1680  HB2 PHE   110     128.433  97.101  80.908  1.00  0.00           H  
ATOM   1681  HB3 PHE   110     128.769  96.795  82.609  1.00  0.00           H  
ATOM   1682  HD1 PHE   110     131.268  96.547  83.294  1.00  0.00           H  
ATOM   1683  HD2 PHE   110     129.999  98.167  79.504  1.00  0.00           H  
ATOM   1684  HE1 PHE   110     133.519  97.625  83.045  1.00  0.00           H  
ATOM   1685  HE2 PHE   110     132.183  99.368  79.283  1.00  0.00           H  
ATOM   1686  HZ  PHE   110     133.804  99.153  81.081  1.00  0.00           H  
ATOM   1687  N   LEU   111     127.629  94.200  82.949  1.00  0.00           N  
ATOM   1688  CA  LEU   111     126.473  93.580  83.413  1.00  0.00           C  
ATOM   1689  C   LEU   111     125.922  94.078  84.728  1.00  0.00           C  
ATOM   1690  O   LEU   111     126.660  94.606  85.599  1.00  0.00           O  
ATOM   1691  CB  LEU   111     126.784  92.040  83.356  1.00  0.00           C  
ATOM   1692  CG  LEU   111     126.940  91.373  81.989  1.00  0.00           C  
ATOM   1693  CD1 LEU   111     127.646  90.079  82.091  1.00  0.00           C  
ATOM   1694  CD2 LEU   111     125.627  91.153  81.312  1.00  0.00           C  
ATOM   1695  H   LEU   111     128.337  94.323  83.659  1.00  0.00           H  
ATOM   1696  HA  LEU   111     125.635  93.653  82.719  1.00  0.00           H  
ATOM   1697  HB2 LEU   111     127.611  91.814  84.029  1.00  0.00           H  
ATOM   1698  HB3 LEU   111     125.963  91.511  83.840  1.00  0.00           H  
ATOM   1699  HG  LEU   111     127.415  92.164  81.410  1.00  0.00           H  
ATOM   1700 HD11 LEU   111     127.843  89.664  81.103  1.00  0.00           H  
ATOM   1701 HD12 LEU   111     128.605  90.159  82.601  1.00  0.00           H  
ATOM   1702 HD13 LEU   111     127.049  89.344  82.631  1.00  0.00           H  
ATOM   1703 HD21 LEU   111     125.826  90.707  80.337  1.00  0.00           H  
ATOM   1704 HD22 LEU   111     125.128  90.417  81.941  1.00  0.00           H  
ATOM   1705 HD23 LEU   111     124.962  92.014  81.245  1.00  0.00           H  
ATOM   1706  N   THR   112     124.629  93.972  84.972  1.00  0.00           N  
ATOM   1707  CA  THR   112     123.841  94.268  86.174  1.00  0.00           C  
ATOM   1708  C   THR   112     122.826  93.175  86.374  1.00  0.00           C  
ATOM   1709  O   THR   112     122.132  92.620  85.456  1.00  0.00           O  
ATOM   1710  CB  THR   112     123.202  95.738  86.122  1.00  0.00           C  
ATOM   1711  CG2 THR   112     121.936  95.929  85.250  1.00  0.00           C  
ATOM   1712  OG1 THR   112     122.832  96.232  87.400  1.00  0.00           O  
ATOM   1713  H   THR   112     124.069  93.697  84.178  1.00  0.00           H  
ATOM   1714  HA  THR   112     124.510  94.278  87.035  1.00  0.00           H  
ATOM   1715  HB  THR   112     123.869  96.476  85.678  1.00  0.00           H  
ATOM   1716  HG1 THR   112     122.798  97.187  87.306  1.00  0.00           H  
ATOM   1717 HG21 THR   112     121.131  95.320  85.660  1.00  0.00           H  
ATOM   1718 HG22 THR   112     121.714  96.996  85.232  1.00  0.00           H  
ATOM   1719 HG23 THR   112     122.065  95.597  84.220  1.00  0.00           H  
ATOM   1720  N   ALA   113     122.590  92.797  87.629  1.00  0.00           N  
ATOM   1721  CA  ALA   113     121.985  91.500  87.948  1.00  0.00           C  
ATOM   1722  C   ALA   113     120.771  91.562  88.841  1.00  0.00           C  
ATOM   1723  O   ALA   113     120.919  92.237  89.849  1.00  0.00           O  
ATOM   1724  CB  ALA   113     123.144  90.595  88.535  1.00  0.00           C  
ATOM   1725  H   ALA   113     123.053  93.340  88.345  1.00  0.00           H  
ATOM   1726  HA  ALA   113     121.676  90.987  87.037  1.00  0.00           H  
ATOM   1727  HB1 ALA   113     123.488  91.009  89.483  1.00  0.00           H  
ATOM   1728  HB2 ALA   113     122.829  89.560  88.664  1.00  0.00           H  
ATOM   1729  HB3 ALA   113     124.007  90.553  87.871  1.00  0.00           H  
ATOM   1730  N   ILE   114     119.638  90.919  88.487  1.00  0.00           N  
ATOM   1731  CA  ILE   114     118.317  90.929  89.178  1.00  0.00           C  
ATOM   1732  C   ILE   114     117.622  89.551  89.194  1.00  0.00           C  
ATOM   1733  O   ILE   114     117.720  88.831  88.204  1.00  0.00           O  
ATOM   1734  CB  ILE   114     117.490  92.138  88.646  1.00  0.00           C  
ATOM   1735  CG1 ILE   114     116.027  92.116  89.100  1.00  0.00           C  
ATOM   1736  CG2 ILE   114     117.466  92.070  87.148  1.00  0.00           C  
ATOM   1737  CD1 ILE   114     115.434  93.451  89.259  1.00  0.00           C  
ATOM   1738  H   ILE   114     119.765  90.273  87.721  1.00  0.00           H  
ATOM   1739  HA  ILE   114     118.513  91.194  90.217  1.00  0.00           H  
ATOM   1740  HB  ILE   114     117.951  93.047  89.033  1.00  0.00           H  
ATOM   1741 HG12 ILE   114     115.395  91.503  88.458  1.00  0.00           H  
ATOM   1742 HG13 ILE   114     115.947  91.627  90.071  1.00  0.00           H  
ATOM   1743 HG21 ILE   114     117.153  91.076  86.831  1.00  0.00           H  
ATOM   1744 HG22 ILE   114     116.722  92.735  86.709  1.00  0.00           H  
ATOM   1745 HG23 ILE   114     118.413  92.222  86.630  1.00  0.00           H  
ATOM   1746 HD11 ILE   114     115.639  94.092  88.402  1.00  0.00           H  
ATOM   1747 HD12 ILE   114     114.346  93.458  89.316  1.00  0.00           H  
ATOM   1748 HD13 ILE   114     115.646  93.896  90.231  1.00  0.00           H  
ATOM   1749  N   GLU   115     117.003  89.188  90.312  1.00  0.00           N  
ATOM   1750  CA  GLU   115     116.064  88.039  90.377  1.00  0.00           C  
ATOM   1751  C   GLU   115     114.670  88.646  90.418  1.00  0.00           C  
ATOM   1752  O   GLU   115     114.446  89.628  91.119  1.00  0.00           O  
ATOM   1753  CB  GLU   115     116.273  87.252  91.626  1.00  0.00           C  
ATOM   1754  CG  GLU   115     115.475  85.899  91.732  1.00  0.00           C  
ATOM   1755  CD  GLU   115     115.448  85.403  93.202  1.00  0.00           C  
ATOM   1756  OE1 GLU   115     114.309  85.230  93.663  1.00  0.00           O  
ATOM   1757  OE2 GLU   115     116.522  85.077  93.748  1.00  0.00           O1-
ATOM   1758  H   GLU   115     117.148  89.826  91.081  1.00  0.00           H  
ATOM   1759  HA  GLU   115     116.071  87.330  89.550  1.00  0.00           H  
ATOM   1760  HB2 GLU   115     117.285  86.850  91.582  1.00  0.00           H  
ATOM   1761  HB3 GLU   115     116.130  87.921  92.475  1.00  0.00           H  
ATOM   1762  HG2 GLU   115     114.451  86.171  91.476  1.00  0.00           H  
ATOM   1763  HG3 GLU   115     115.710  85.206  90.924  1.00  0.00           H  
ATOM   1764  N   ILE   116     113.713  87.973  89.791  1.00  0.00           N  
ATOM   1765  CA  ILE   116     112.324  88.430  89.760  1.00  0.00           C  
ATOM   1766  C   ILE   116     111.334  87.248  89.653  1.00  0.00           C  
ATOM   1767  O   ILE   116     111.608  86.158  89.156  1.00  0.00           O  
ATOM   1768  CB  ILE   116     112.158  89.409  88.542  1.00  0.00           C  
ATOM   1769  CG1 ILE   116     110.734  89.841  88.432  1.00  0.00           C  
ATOM   1770  CG2 ILE   116     112.688  88.796  87.200  1.00  0.00           C  
ATOM   1771  CD1 ILE   116     110.580  90.957  87.431  1.00  0.00           C  
ATOM   1772  H   ILE   116     113.973  87.216  89.175  1.00  0.00           H  
ATOM   1773  HA  ILE   116     112.080  89.012  90.649  1.00  0.00           H  
ATOM   1774  HB  ILE   116     112.824  90.256  88.708  1.00  0.00           H  
ATOM   1775 HG12 ILE   116     110.044  89.107  88.015  1.00  0.00           H  
ATOM   1776 HG13 ILE   116     110.443  90.162  89.432  1.00  0.00           H  
ATOM   1777 HG21 ILE   116     113.727  88.569  87.442  1.00  0.00           H  
ATOM   1778 HG22 ILE   116     112.086  87.902  87.039  1.00  0.00           H  
ATOM   1779 HG23 ILE   116     112.722  89.525  86.390  1.00  0.00           H  
ATOM   1780 HD11 ILE   116     110.610  90.556  86.418  1.00  0.00           H  
ATOM   1781 HD12 ILE   116     109.625  91.464  87.573  1.00  0.00           H  
ATOM   1782 HD13 ILE   116     111.350  91.715  87.574  1.00  0.00           H  
ATOM   1783  N   SER   117     110.152  87.440  90.241  1.00  0.00           N  
ATOM   1784  CA  SER   117     108.988  86.571  89.960  1.00  0.00           C  
ATOM   1785  C   SER   117     107.625  87.174  90.324  1.00  0.00           C  
ATOM   1786  O   SER   117     107.569  88.041  91.233  1.00  0.00           O  
ATOM   1787  CB  SER   117     109.108  85.378  90.809  1.00  0.00           C  
ATOM   1788  OG  SER   117     108.240  84.285  90.391  1.00  0.00           O  
ATOM   1789  H   SER   117     109.868  88.269  90.743  1.00  0.00           H  
ATOM   1790  HA  SER   117     108.847  86.327  88.907  1.00  0.00           H  
ATOM   1791  HB2 SER   117     110.137  85.022  90.771  1.00  0.00           H  
ATOM   1792  HB3 SER   117     109.052  85.733  91.838  1.00  0.00           H  
ATOM   1793  HG  SER   117     107.710  84.119  91.174  1.00  0.00           H  
ATOM   1794  N   LEU   118     106.564  86.586  89.748  1.00  0.00           N  
ATOM   1795  CA  LEU   118     105.113  86.849  90.000  1.00  0.00           C  
ATOM   1796  C   LEU   118     104.542  85.624  90.601  1.00  0.00           C  
ATOM   1797  O   LEU   118     104.376  84.586  89.934  1.00  0.00           O  
ATOM   1798  CB  LEU   118     104.420  87.283  88.777  1.00  0.00           C  
ATOM   1799  CG  LEU   118     102.863  87.469  88.830  1.00  0.00           C  
ATOM   1800  CD1 LEU   118     102.401  88.344  89.938  1.00  0.00           C  
ATOM   1801  CD2 LEU   118     102.214  87.794  87.433  1.00  0.00           C  
ATOM   1802  H   LEU   118     106.750  85.805  89.136  1.00  0.00           H  
ATOM   1803  HA  LEU   118     105.135  87.658  90.730  1.00  0.00           H  
ATOM   1804  HB2 LEU   118     104.805  88.254  88.464  1.00  0.00           H  
ATOM   1805  HB3 LEU   118     104.572  86.575  87.962  1.00  0.00           H  
ATOM   1806  HG  LEU   118     102.527  86.453  89.037  1.00  0.00           H  
ATOM   1807 HD11 LEU   118     101.341  88.562  89.806  1.00  0.00           H  
ATOM   1808 HD12 LEU   118     102.676  87.976  90.927  1.00  0.00           H  
ATOM   1809 HD13 LEU   118     102.845  89.316  89.725  1.00  0.00           H  
ATOM   1810 HD21 LEU   118     101.139  87.657  87.550  1.00  0.00           H  
ATOM   1811 HD22 LEU   118     102.523  88.776  87.076  1.00  0.00           H  
ATOM   1812 HD23 LEU   118     102.661  87.049  86.774  1.00  0.00           H  
ATOM   1813  N   ASP   119     104.257  85.643  91.912  1.00  0.00           N  
ATOM   1814  CA  ASP   119     104.048  84.486  92.746  1.00  0.00           C  
ATOM   1815  C   ASP   119     102.653  84.385  93.358  1.00  0.00           C  
ATOM   1816  O   ASP   119     102.059  85.473  93.636  1.00  0.00           O  
ATOM   1817  CB  ASP   119     105.114  84.399  93.921  1.00  0.00           C  
ATOM   1818  CG  ASP   119     106.437  83.921  93.371  1.00  0.00           C  
ATOM   1819  OD1 ASP   119     107.369  83.740  94.145  1.00  0.00           O  
ATOM   1820  OD2 ASP   119     106.495  83.575  92.134  1.00  0.00           O1-
ATOM   1821  H   ASP   119     104.547  86.444  92.455  1.00  0.00           H  
ATOM   1822  HA  ASP   119     104.216  83.596  92.140  1.00  0.00           H  
ATOM   1823  HB2 ASP   119     105.284  85.340  94.445  1.00  0.00           H  
ATOM   1824  HB3 ASP   119     104.813  83.600  94.598  1.00  0.00           H  
ATOM   1825  N   VAL   120     102.080  83.182  93.476  1.00  0.00           N  
ATOM   1826  CA  VAL   120     100.773  82.826  94.067  1.00  0.00           C  
ATOM   1827  C   VAL   120     100.850  81.540  94.823  1.00  0.00           C  
ATOM   1828  O   VAL   120     101.850  80.827  94.854  1.00  0.00           O  
ATOM   1829  CB  VAL   120      99.762  82.647  92.928  1.00  0.00           C  
ATOM   1830  CG1 VAL   120      99.361  83.939  92.294  1.00  0.00           C  
ATOM   1831  CG2 VAL   120     100.093  81.670  91.842  1.00  0.00           C  
ATOM   1832  H   VAL   120     102.585  82.356  93.187  1.00  0.00           H  
ATOM   1833  HA  VAL   120     100.404  83.585  94.757  1.00  0.00           H  
ATOM   1834  HB  VAL   120      98.846  82.287  93.397  1.00  0.00           H  
ATOM   1835 HG11 VAL   120      98.781  84.607  92.930  1.00  0.00           H  
ATOM   1836 HG12 VAL   120     100.168  84.495  91.817  1.00  0.00           H  
ATOM   1837 HG13 VAL   120      98.647  83.647  91.525  1.00  0.00           H  
ATOM   1838 HG21 VAL   120     100.247  80.633  92.142  1.00  0.00           H  
ATOM   1839 HG22 VAL   120      99.285  81.549  91.120  1.00  0.00           H  
ATOM   1840 HG23 VAL   120     101.026  81.997  91.383  1.00  0.00           H  
ATOM   1841  N   ASP   121      99.771  81.296  95.592  1.00  0.00           N  
ATOM   1842  CA  ASP   121      99.658  80.132  96.392  1.00  0.00           C  
ATOM   1843  C   ASP   121      99.546  78.849  95.531  1.00  0.00           C  
ATOM   1844  O   ASP   121      99.053  78.838  94.405  1.00  0.00           O  
ATOM   1845  CB  ASP   121      98.368  80.267  97.245  1.00  0.00           C  
ATOM   1846  CG  ASP   121      98.105  79.096  98.220  1.00  0.00           C  
ATOM   1847  OD1 ASP   121      99.063  78.310  98.537  1.00  0.00           O  
ATOM   1848  OD2 ASP   121      96.955  78.894  98.670  1.00  0.00           O1-
ATOM   1849  H   ASP   121      99.012  81.958  95.662  1.00  0.00           H  
ATOM   1850  HA  ASP   121     100.501  79.939  97.056  1.00  0.00           H  
ATOM   1851  HB2 ASP   121      98.440  81.203  97.800  1.00  0.00           H  
ATOM   1852  HB3 ASP   121      97.474  80.323  96.624  1.00  0.00           H  
ATOM   1853  N   ALA   122     100.180  77.790  95.996  1.00  0.00           N  
ATOM   1854  CA  ALA   122     100.186  76.430  95.386  1.00  0.00           C  
ATOM   1855  C   ALA   122      99.205  75.470  96.031  1.00  0.00           C  
ATOM   1856  O   ALA   122      98.738  74.575  95.334  1.00  0.00           O  
ATOM   1857  CB  ALA   122     101.638  75.879  95.543  1.00  0.00           C  
ATOM   1858  H   ALA   122     100.762  77.957  96.805  1.00  0.00           H  
ATOM   1859  HA  ALA   122     100.042  76.495  94.307  1.00  0.00           H  
ATOM   1860  HB1 ALA   122     102.311  76.662  95.195  1.00  0.00           H  
ATOM   1861  HB2 ALA   122     101.800  75.583  96.580  1.00  0.00           H  
ATOM   1862  HB3 ALA   122     101.849  74.985  94.956  1.00  0.00           H  
ATOM   1863  N   ASP   123      98.843  75.508  97.281  1.00  0.00           N  
ATOM   1864  CA  ASP   123      98.380  74.398  98.149  1.00  0.00           C  
ATOM   1865  C   ASP   123      97.330  74.852  99.218  1.00  0.00           C  
ATOM   1866  O   ASP   123      97.253  74.352 100.303  1.00  0.00           O  
ATOM   1867  CB  ASP   123      99.580  73.655  98.831  1.00  0.00           C  
ATOM   1868  CG  ASP   123     100.399  74.495  99.876  1.00  0.00           C  
ATOM   1869  OD1 ASP   123     101.196  73.868 100.518  1.00  0.00           O  
ATOM   1870  OD2 ASP   123     100.323  75.792 100.009  1.00  0.00           O1-
ATOM   1871  H   ASP   123      99.309  76.243  97.794  1.00  0.00           H  
ATOM   1872  HA  ASP   123      97.796  73.717  97.530  1.00  0.00           H  
ATOM   1873  HB2 ASP   123      99.160  72.783  99.333  1.00  0.00           H  
ATOM   1874  HB3 ASP   123     100.187  73.280  98.007  1.00  0.00           H  
ATOM   1875  N   ARG   124      96.456  75.773  98.685  1.00  0.00           N  
ATOM   1876  CA  ARG   124      95.073  76.220  99.225  1.00  0.00           C  
ATOM   1877  C   ARG   124      95.133  76.608 100.692  1.00  0.00           C  
ATOM   1878  O   ARG   124      94.365  76.098 101.458  1.00  0.00           O  
ATOM   1879  CB  ARG   124      94.018  75.106  98.940  1.00  0.00           C  
ATOM   1880  CG  ARG   124      93.775  74.843  97.438  1.00  0.00           C  
ATOM   1881  CD  ARG   124      95.034  74.388  96.502  1.00  0.00           C  
ATOM   1882  NE  ARG   124      94.673  74.019  95.179  1.00  0.00           N  
ATOM   1883  CZ  ARG   124      94.166  72.949  94.791  1.00  0.00           C  
ATOM   1884  NH1 ARG   124      93.917  71.984  95.629  1.00  0.00           N1+
ATOM   1885  NH2 ARG   124      93.840  72.785  93.544  1.00  0.00           N  
ATOM   1886  H   ARG   124      96.786  76.146  97.806  1.00  0.00           H  
ATOM   1887  HA  ARG   124      94.926  77.158  98.690  1.00  0.00           H  
ATOM   1888  HB2 ARG   124      94.285  74.226  99.526  1.00  0.00           H  
ATOM   1889  HB3 ARG   124      93.068  75.503  99.300  1.00  0.00           H  
ATOM   1890  HG2 ARG   124      93.011  74.066  97.396  1.00  0.00           H  
ATOM   1891  HG3 ARG   124      93.381  75.756  96.991  1.00  0.00           H  
ATOM   1892  HD2 ARG   124      95.722  75.233  96.480  1.00  0.00           H  
ATOM   1893  HD3 ARG   124      95.591  73.618  97.035  1.00  0.00           H  
ATOM   1894  HE  ARG   124      94.635  74.753  94.487  1.00  0.00           H  
ATOM   1895 HH11 ARG   124      94.166  71.995  96.608  1.00  0.00           H  
ATOM   1896 HH12 ARG   124      93.368  71.217  95.269  1.00  0.00           H  
ATOM   1897 HH21 ARG   124      94.172  73.396  92.812  1.00  0.00           H  
ATOM   1898 HH22 ARG   124      93.306  71.971  93.276  1.00  0.00           H  
ATOM   1899  N   ASP   125      95.986  77.586 101.037  1.00  0.00           N  
ATOM   1900  CA  ASP   125      96.051  78.225 102.318  1.00  0.00           C  
ATOM   1901  C   ASP   125      95.852  79.753 102.209  1.00  0.00           C  
ATOM   1902  O   ASP   125      95.561  80.540 103.064  1.00  0.00           O  
ATOM   1903  CB  ASP   125      97.328  77.885 103.022  1.00  0.00           C  
ATOM   1904  CG  ASP   125      98.593  77.922 102.143  1.00  0.00           C  
ATOM   1905  OD1 ASP   125      99.526  77.092 102.300  1.00  0.00           O  
ATOM   1906  OD2 ASP   125      98.760  78.832 101.307  1.00  0.00           O1-
ATOM   1907  H   ASP   125      96.739  77.858 100.421  1.00  0.00           H  
ATOM   1908  HA  ASP   125      95.200  77.880 102.905  1.00  0.00           H  
ATOM   1909  HB2 ASP   125      97.549  78.549 103.857  1.00  0.00           H  
ATOM   1910  HB3 ASP   125      97.167  76.852 103.328  1.00  0.00           H  
ATOM   1911  N   GLY   126      96.057  80.219 100.997  1.00  0.00           N  
ATOM   1912  CA  GLY   126      95.958  81.696 100.672  1.00  0.00           C  
ATOM   1913  C   GLY   126      97.339  82.371 101.134  1.00  0.00           C  
ATOM   1914  O   GLY   126      97.395  83.535 101.555  1.00  0.00           O  
ATOM   1915  H   GLY   126      96.385  79.651 100.229  1.00  0.00           H  
ATOM   1916  HA2 GLY   126      95.906  81.958  99.616  1.00  0.00           H  
ATOM   1917  HA3 GLY   126      95.065  82.098 101.151  1.00  0.00           H  
ATOM   1918  N   VAL   127      98.442  81.648 101.131  1.00  0.00           N  
ATOM   1919  CA  VAL   127      99.794  81.997 101.587  1.00  0.00           C  
ATOM   1920  C   VAL   127     100.774  81.527 100.492  1.00  0.00           C  
ATOM   1921  O   VAL   127     100.852  80.420 100.018  1.00  0.00           O  
ATOM   1922  CB  VAL   127     100.174  81.332 102.909  1.00  0.00           C  
ATOM   1923  CG1 VAL   127     101.559  81.640 103.397  1.00  0.00           C  
ATOM   1924  CG2 VAL   127      99.100  81.802 103.880  1.00  0.00           C  
ATOM   1925  H   VAL   127      98.253  80.702 100.830  1.00  0.00           H  
ATOM   1926  HA  VAL   127      99.896  83.079 101.677  1.00  0.00           H  
ATOM   1927  HB  VAL   127     100.212  80.252 102.772  1.00  0.00           H  
ATOM   1928 HG11 VAL   127     101.777  81.144 104.343  1.00  0.00           H  
ATOM   1929 HG12 VAL   127     102.322  81.365 102.669  1.00  0.00           H  
ATOM   1930 HG13 VAL   127     101.516  82.721 103.537  1.00  0.00           H  
ATOM   1931 HG21 VAL   127      99.099  82.890 103.933  1.00  0.00           H  
ATOM   1932 HG22 VAL   127      98.181  81.287 103.602  1.00  0.00           H  
ATOM   1933 HG23 VAL   127      99.477  81.510 104.861  1.00  0.00           H  
ATOM   1934  N   VAL   128     101.492  82.508  99.913  1.00  0.00           N  
ATOM   1935  CA  VAL   128     102.085  82.371  98.592  1.00  0.00           C  
ATOM   1936  C   VAL   128     103.411  81.569  98.652  1.00  0.00           C  
ATOM   1937  O   VAL   128     104.170  81.770  99.582  1.00  0.00           O  
ATOM   1938  CB  VAL   128     102.402  83.813  97.970  1.00  0.00           C  
ATOM   1939  CG1 VAL   128     103.257  83.805  96.679  1.00  0.00           C  
ATOM   1940  CG2 VAL   128     101.025  84.385  97.658  1.00  0.00           C  
ATOM   1941  H   VAL   128     101.456  83.415 100.357  1.00  0.00           H  
ATOM   1942  HA  VAL   128     101.499  81.778  97.890  1.00  0.00           H  
ATOM   1943  HB  VAL   128     102.963  84.413  98.686  1.00  0.00           H  
ATOM   1944 HG11 VAL   128     104.267  83.513  96.967  1.00  0.00           H  
ATOM   1945 HG12 VAL   128     102.849  83.120  95.935  1.00  0.00           H  
ATOM   1946 HG13 VAL   128     103.229  84.820  96.283  1.00  0.00           H  
ATOM   1947 HG21 VAL   128     101.111  85.426  97.347  1.00  0.00           H  
ATOM   1948 HG22 VAL   128     100.602  83.753  96.878  1.00  0.00           H  
ATOM   1949 HG23 VAL   128     100.349  84.488  98.507  1.00  0.00           H  
ATOM   1950  N   GLU   129     103.665  80.650  97.709  1.00  0.00           N  
ATOM   1951  CA  GLU   129     104.955  79.934  97.679  1.00  0.00           C  
ATOM   1952  C   GLU   129     105.943  80.776  96.906  1.00  0.00           C  
ATOM   1953  O   GLU   129     105.660  81.437  95.920  1.00  0.00           O  
ATOM   1954  CB  GLU   129     104.835  78.473  97.091  1.00  0.00           C  
ATOM   1955  CG  GLU   129     104.258  77.323  97.857  1.00  0.00           C  
ATOM   1956  CD  GLU   129     103.080  77.694  98.732  1.00  0.00           C  
ATOM   1957  OE1 GLU   129     101.934  78.039  98.328  1.00  0.00           O  
ATOM   1958  OE2 GLU   129     103.108  77.608  99.988  1.00  0.00           O1-
ATOM   1959  H   GLU   129     103.035  80.630  96.920  1.00  0.00           H  
ATOM   1960  HA  GLU   129     105.310  79.757  98.695  1.00  0.00           H  
ATOM   1961  HB2 GLU   129     104.281  78.518  96.154  1.00  0.00           H  
ATOM   1962  HB3 GLU   129     105.869  78.176  96.917  1.00  0.00           H  
ATOM   1963  HG2 GLU   129     103.896  76.539  97.192  1.00  0.00           H  
ATOM   1964  HG3 GLU   129     105.013  76.921  98.532  1.00  0.00           H  
ATOM   1965  N   LYS   130     107.220  80.512  97.318  1.00  0.00           N  
ATOM   1966  CA  LYS   130     108.422  80.876  96.529  1.00  0.00           C  
ATOM   1967  C   LYS   130     108.628  80.140  95.135  1.00  0.00           C  
ATOM   1968  O   LYS   130     108.895  78.972  95.044  1.00  0.00           O  
ATOM   1969  CB  LYS   130     109.632  80.803  97.469  1.00  0.00           C  
ATOM   1970  CG  LYS   130     110.867  81.526  97.023  1.00  0.00           C  
ATOM   1971  CD  LYS   130     112.026  81.172  97.974  1.00  0.00           C  
ATOM   1972  CE  LYS   130     113.372  81.818  97.639  1.00  0.00           C  
ATOM   1973  NZ  LYS   130     114.166  81.128  96.580  1.00  0.00           N1+
ATOM   1974  H   LYS   130     107.302  79.935  98.143  1.00  0.00           H  
ATOM   1975  HA  LYS   130     108.147  81.907  96.303  1.00  0.00           H  
ATOM   1976  HB2 LYS   130     109.347  81.171  98.455  1.00  0.00           H  
ATOM   1977  HB3 LYS   130     109.946  79.784  97.697  1.00  0.00           H  
ATOM   1978  HG2 LYS   130     111.196  81.125  96.064  1.00  0.00           H  
ATOM   1979  HG3 LYS   130     110.780  82.612  96.984  1.00  0.00           H  
ATOM   1980  HD2 LYS   130     111.784  81.309  99.028  1.00  0.00           H  
ATOM   1981  HD3 LYS   130     112.210  80.099  98.030  1.00  0.00           H  
ATOM   1982  HE2 LYS   130     113.241  82.890  97.493  1.00  0.00           H  
ATOM   1983  HE3 LYS   130     113.979  81.563  98.508  1.00  0.00           H  
ATOM   1984  HZ1 LYS   130     113.844  81.635  95.768  1.00  0.00           H  
ATOM   1985  HZ2 LYS   130     115.161  81.113  96.752  1.00  0.00           H  
ATOM   1986  HZ3 LYS   130     113.762  80.223  96.385  1.00  0.00           H  
ATOM   1987  N   ASN   131     108.182  80.895  94.115  1.00  0.00           N  
ATOM   1988  CA  ASN   131     108.103  80.540  92.674  1.00  0.00           C  
ATOM   1989  C   ASN   131     107.818  79.059  92.377  1.00  0.00           C  
ATOM   1990  O   ASN   131     108.565  78.373  91.679  1.00  0.00           O  
ATOM   1991  CB  ASN   131     109.433  81.033  92.123  1.00  0.00           C  
ATOM   1992  CG  ASN   131     109.585  81.131  90.610  1.00  0.00           C  
ATOM   1993  ND2 ASN   131     110.636  81.632  90.100  1.00  0.00           N  
ATOM   1994  OD1 ASN   131     108.634  80.753  89.873  1.00  0.00           O  
ATOM   1995  H   ASN   131     107.890  81.833  94.350  1.00  0.00           H  
ATOM   1996  HA  ASN   131     107.297  81.087  92.185  1.00  0.00           H  
ATOM   1997  HB2 ASN   131     109.656  82.052  92.438  1.00  0.00           H  
ATOM   1998  HB3 ASN   131     110.241  80.428  92.534  1.00  0.00           H  
ATOM   1999 HD21 ASN   131     110.677  82.058  89.185  1.00  0.00           H  
ATOM   2000 HD22 ASN   131     111.419  81.781  90.720  1.00  0.00           H  
ATOM   2001  N   ASN   132     106.604  78.624  92.823  1.00  0.00           N  
ATOM   2002  CA  ASN   132     106.266  77.218  92.830  1.00  0.00           C  
ATOM   2003  C   ASN   132     106.401  76.591  91.424  1.00  0.00           C  
ATOM   2004  O   ASN   132     106.041  77.215  90.465  1.00  0.00           O  
ATOM   2005  CB  ASN   132     104.943  76.951  93.519  1.00  0.00           C  
ATOM   2006  CG  ASN   132     104.361  75.559  93.407  1.00  0.00           C  
ATOM   2007  ND2 ASN   132     104.415  74.755  94.421  1.00  0.00           N  
ATOM   2008  OD1 ASN   132     103.813  75.231  92.291  1.00  0.00           O  
ATOM   2009  H   ASN   132     105.903  79.285  93.125  1.00  0.00           H  
ATOM   2010  HA  ASN   132     107.195  76.826  93.245  1.00  0.00           H  
ATOM   2011  HB2 ASN   132     105.016  77.127  94.592  1.00  0.00           H  
ATOM   2012  HB3 ASN   132     104.208  77.699  93.220  1.00  0.00           H  
ATOM   2013 HD21 ASN   132     103.983  73.845  94.343  1.00  0.00           H  
ATOM   2014 HD22 ASN   132     105.064  74.941  95.173  1.00  0.00           H  
ATOM   2015  N   PRO   133     106.861  75.377  91.186  1.00  0.00           N  
ATOM   2016  CA  PRO   133     107.235  74.807  89.862  1.00  0.00           C  
ATOM   2017  C   PRO   133     105.999  74.359  89.002  1.00  0.00           C  
ATOM   2018  O   PRO   133     106.134  73.720  88.022  1.00  0.00           O  
ATOM   2019  CB  PRO   133     108.035  73.533  90.054  1.00  0.00           C  
ATOM   2020  CG  PRO   133     108.693  73.890  91.513  1.00  0.00           C  
ATOM   2021  CD  PRO   133     107.453  74.410  92.150  1.00  0.00           C  
ATOM   2022  HA  PRO   133     107.785  75.545  89.278  1.00  0.00           H  
ATOM   2023  HB2 PRO   133     107.388  72.656  90.054  1.00  0.00           H  
ATOM   2024  HB3 PRO   133     108.893  73.502  89.382  1.00  0.00           H  
ATOM   2025  HG2 PRO   133     109.032  72.955  91.960  1.00  0.00           H  
ATOM   2026  HG3 PRO   133     109.516  74.598  91.408  1.00  0.00           H  
ATOM   2027  HD2 PRO   133     106.794  73.565  92.352  1.00  0.00           H  
ATOM   2028  HD3 PRO   133     107.649  74.912  93.097  1.00  0.00           H  
ATOM   2029  N   LYS   134     104.807  74.729  89.435  1.00  0.00           N  
ATOM   2030  CA  LYS   134     103.525  74.426  88.739  1.00  0.00           C  
ATOM   2031  C   LYS   134     102.457  75.541  88.734  1.00  0.00           C  
ATOM   2032  O   LYS   134     101.251  75.396  88.400  1.00  0.00           O  
ATOM   2033  CB  LYS   134     102.922  73.047  89.158  1.00  0.00           C  
ATOM   2034  CG  LYS   134     103.866  71.855  88.939  1.00  0.00           C  
ATOM   2035  CD  LYS   134     103.114  70.549  88.632  1.00  0.00           C  
ATOM   2036  CE  LYS   134     104.198  69.444  88.562  1.00  0.00           C  
ATOM   2037  NZ  LYS   134     103.677  68.214  87.945  1.00  0.00           N1+
ATOM   2038  H   LYS   134     104.721  75.046  90.390  1.00  0.00           H  
ATOM   2039  HA  LYS   134     103.773  74.306  87.684  1.00  0.00           H  
ATOM   2040  HB2 LYS   134     102.606  73.085  90.201  1.00  0.00           H  
ATOM   2041  HB3 LYS   134     102.056  72.874  88.519  1.00  0.00           H  
ATOM   2042  HG2 LYS   134     104.304  72.049  87.960  1.00  0.00           H  
ATOM   2043  HG3 LYS   134     104.697  71.733  89.634  1.00  0.00           H  
ATOM   2044  HD2 LYS   134     102.415  70.369  89.449  1.00  0.00           H  
ATOM   2045  HD3 LYS   134     102.652  70.551  87.645  1.00  0.00           H  
ATOM   2046  HE2 LYS   134     105.200  69.669  88.197  1.00  0.00           H  
ATOM   2047  HE3 LYS   134     104.516  69.171  89.569  1.00  0.00           H  
ATOM   2048  HZ1 LYS   134     103.867  68.194  86.953  1.00  0.00           H  
ATOM   2049  HZ2 LYS   134     104.116  67.440  88.423  1.00  0.00           H  
ATOM   2050  HZ3 LYS   134     102.695  68.097  88.149  1.00  0.00           H  
ATOM   2051  N   LYS   135     102.817  76.714  89.190  1.00  0.00           N  
ATOM   2052  CA  LYS   135     101.935  77.870  89.454  1.00  0.00           C  
ATOM   2053  C   LYS   135     101.228  78.366  88.181  1.00  0.00           C  
ATOM   2054  O   LYS   135     100.205  79.031  88.320  1.00  0.00           O  
ATOM   2055  CB  LYS   135     102.681  78.997  90.215  1.00  0.00           C  
ATOM   2056  CG  LYS   135     103.565  79.730  89.277  1.00  0.00           C  
ATOM   2057  CD  LYS   135     104.502  80.787  89.892  1.00  0.00           C  
ATOM   2058  CE  LYS   135     105.181  81.602  88.799  1.00  0.00           C  
ATOM   2059  NZ  LYS   135     106.138  82.582  89.327  1.00  0.00           N1+
ATOM   2060  H   LYS   135     103.760  76.825  89.537  1.00  0.00           H  
ATOM   2061  HA  LYS   135     101.115  77.577  90.110  1.00  0.00           H  
ATOM   2062  HB2 LYS   135     101.959  79.694  90.640  1.00  0.00           H  
ATOM   2063  HB3 LYS   135     103.203  78.489  91.026  1.00  0.00           H  
ATOM   2064  HG2 LYS   135     104.213  79.083  88.686  1.00  0.00           H  
ATOM   2065  HG3 LYS   135     102.933  80.257  88.561  1.00  0.00           H  
ATOM   2066  HD2 LYS   135     104.002  81.439  90.607  1.00  0.00           H  
ATOM   2067  HD3 LYS   135     105.286  80.235  90.410  1.00  0.00           H  
ATOM   2068  HE2 LYS   135     105.522  80.882  88.055  1.00  0.00           H  
ATOM   2069  HE3 LYS   135     104.397  82.169  88.297  1.00  0.00           H  
ATOM   2070  HZ1 LYS   135     106.907  82.027  89.676  1.00  0.00           H  
ATOM   2071  HZ2 LYS   135     106.391  83.254  88.618  1.00  0.00           H  
ATOM   2072  HZ3 LYS   135     105.777  83.121  90.101  1.00  0.00           H  
ATOM   2073  N   ALA   136     101.676  78.017  86.977  1.00  0.00           N  
ATOM   2074  CA  ALA   136     100.905  78.205  85.735  1.00  0.00           C  
ATOM   2075  C   ALA   136      99.809  77.098  85.499  1.00  0.00           C  
ATOM   2076  O   ALA   136      99.467  76.846  84.313  1.00  0.00           O  
ATOM   2077  CB  ALA   136     101.934  78.502  84.639  1.00  0.00           C  
ATOM   2078  H   ALA   136     102.472  77.394  86.966  1.00  0.00           H  
ATOM   2079  HA  ALA   136     100.221  79.036  85.908  1.00  0.00           H  
ATOM   2080  HB1 ALA   136     101.439  78.802  83.716  1.00  0.00           H  
ATOM   2081  HB2 ALA   136     102.578  79.370  84.779  1.00  0.00           H  
ATOM   2082  HB3 ALA   136     102.529  77.649  84.313  1.00  0.00           H  
ATOM   2083  N   SER   137      99.289  76.381  86.514  1.00  0.00           N  
ATOM   2084  CA  SER   137      98.324  75.334  86.403  1.00  0.00           C  
ATOM   2085  C   SER   137      97.406  75.266  87.593  1.00  0.00           C  
ATOM   2086  O   SER   137      97.667  75.901  88.690  1.00  0.00           O  
ATOM   2087  CB  SER   137      99.020  73.971  86.016  1.00  0.00           C  
ATOM   2088  OG  SER   137      99.769  73.443  87.048  1.00  0.00           O  
ATOM   2089  H   SER   137      99.585  76.540  87.467  1.00  0.00           H  
ATOM   2090  HA  SER   137      97.576  75.566  85.645  1.00  0.00           H  
ATOM   2091  HB2 SER   137      98.251  73.261  85.714  1.00  0.00           H  
ATOM   2092  HB3 SER   137      99.697  74.180  85.188  1.00  0.00           H  
ATOM   2093  HG  SER   137     100.416  74.090  87.339  1.00  0.00           H  
ATOM   2094  N   TRP   138      96.263  74.560  87.429  1.00  0.00           N  
ATOM   2095  CA  TRP   138      95.481  74.123  88.590  1.00  0.00           C  
ATOM   2096  C   TRP   138      94.892  72.730  88.428  1.00  0.00           C  
ATOM   2097  O   TRP   138      94.534  72.402  87.311  1.00  0.00           O  
ATOM   2098  CB  TRP   138      94.449  75.257  88.889  1.00  0.00           C  
ATOM   2099  CG  TRP   138      93.486  75.146  90.082  1.00  0.00           C  
ATOM   2100  CD1 TRP   138      93.661  75.924  91.158  1.00  0.00           C  
ATOM   2101  CD2 TRP   138      92.468  74.158  90.490  1.00  0.00           C  
ATOM   2102  CE2 TRP   138      91.959  74.571  91.781  1.00  0.00           C  
ATOM   2103  CE3 TRP   138      91.736  73.099  89.836  1.00  0.00           C  
ATOM   2104  NE1 TRP   138      92.818  75.516  92.170  1.00  0.00           N  
ATOM   2105  CZ2 TRP   138      90.875  73.911  92.427  1.00  0.00           C  
ATOM   2106  CZ3 TRP   138      90.656  72.477  90.460  1.00  0.00           C  
ATOM   2107  CH2 TRP   138      90.237  72.807  91.760  1.00  0.00           C  
ATOM   2108  H   TRP   138      95.985  74.184  86.533  1.00  0.00           H  
ATOM   2109  HA  TRP   138      96.057  74.022  89.510  1.00  0.00           H  
ATOM   2110  HB2 TRP   138      94.814  76.282  88.816  1.00  0.00           H  
ATOM   2111  HB3 TRP   138      93.775  75.252  88.033  1.00  0.00           H  
ATOM   2112  HD1 TRP   138      94.296  76.790  91.040  1.00  0.00           H  
ATOM   2113  HE1 TRP   138      92.788  76.069  93.015  1.00  0.00           H  
ATOM   2114  HE3 TRP   138      91.937  72.852  88.805  1.00  0.00           H  
ATOM   2115  HZ2 TRP   138      90.523  74.293  93.374  1.00  0.00           H  
ATOM   2116  HZ3 TRP   138      90.089  71.725  89.930  1.00  0.00           H  
ATOM   2117  HH2 TRP   138      89.366  72.329  92.185  1.00  0.00           H  
ATOM   2118  N   THR   139      94.859  71.900  89.472  1.00  0.00           N  
ATOM   2119  CA  THR   139      94.377  70.535  89.440  1.00  0.00           C  
ATOM   2120  C   THR   139      93.446  70.149  90.552  1.00  0.00           C  
ATOM   2121  O   THR   139      93.640  70.545  91.717  1.00  0.00           O  
ATOM   2122  CB  THR   139      95.523  69.561  89.293  1.00  0.00           C  
ATOM   2123  CG2 THR   139      96.268  69.568  87.954  1.00  0.00           C  
ATOM   2124  OG1 THR   139      96.492  69.913  90.267  1.00  0.00           O  
ATOM   2125  H   THR   139      95.221  72.362  90.294  1.00  0.00           H  
ATOM   2126  HA  THR   139      93.829  70.377  88.511  1.00  0.00           H  
ATOM   2127  HB  THR   139      95.182  68.548  89.509  1.00  0.00           H  
ATOM   2128  HG1 THR   139      96.847  70.768  90.015  1.00  0.00           H  
ATOM   2129 HG21 THR   139      96.989  68.754  87.873  1.00  0.00           H  
ATOM   2130 HG22 THR   139      95.564  69.358  87.148  1.00  0.00           H  
ATOM   2131 HG23 THR   139      96.643  70.584  87.829  1.00  0.00           H  
ATOM   2132  N   TRP   140      92.571  69.156  90.246  1.00  0.00           N  
ATOM   2133  CA  TRP   140      91.611  68.425  91.123  1.00  0.00           C  
ATOM   2134  C   TRP   140      92.259  67.332  92.058  1.00  0.00           C  
ATOM   2135  O   TRP   140      93.502  67.005  92.047  1.00  0.00           O  
ATOM   2136  CB  TRP   140      90.493  67.849  90.181  1.00  0.00           C  
ATOM   2137  CG  TRP   140      89.618  68.936  89.527  1.00  0.00           C  
ATOM   2138  CD1 TRP   140      89.684  69.284  88.268  1.00  0.00           C  
ATOM   2139  CD2 TRP   140      88.525  69.621  90.151  1.00  0.00           C  
ATOM   2140  CE2 TRP   140      87.995  70.523  89.197  1.00  0.00           C  
ATOM   2141  CE3 TRP   140      87.944  69.700  91.449  1.00  0.00           C  
ATOM   2142  NE1 TRP   140      88.668  70.258  88.022  1.00  0.00           N  
ATOM   2143  CZ2 TRP   140      87.026  71.533  89.432  1.00  0.00           C  
ATOM   2144  CZ3 TRP   140      86.862  70.610  91.688  1.00  0.00           C  
ATOM   2145  CH2 TRP   140      86.494  71.513  90.675  1.00  0.00           C  
ATOM   2146  H   TRP   140      92.669  68.821  89.298  1.00  0.00           H  
ATOM   2147  HA  TRP   140      91.117  69.150  91.769  1.00  0.00           H  
ATOM   2148  HB2 TRP   140      90.890  67.335  89.306  1.00  0.00           H  
ATOM   2149  HB3 TRP   140      89.898  67.069  90.658  1.00  0.00           H  
ATOM   2150  HD1 TRP   140      90.332  68.994  87.455  1.00  0.00           H  
ATOM   2151  HE1 TRP   140      88.720  70.672  87.102  1.00  0.00           H  
ATOM   2152  HE3 TRP   140      88.309  69.025  92.208  1.00  0.00           H  
ATOM   2153  HZ2 TRP   140      86.581  72.135  88.653  1.00  0.00           H  
ATOM   2154  HZ3 TRP   140      86.343  70.706  92.630  1.00  0.00           H  
ATOM   2155  HH2 TRP   140      85.737  72.259  90.866  1.00  0.00           H  
ATOM   2156  N   GLY   141      91.359  66.698  92.784  1.00  0.00           N  
ATOM   2157  CA  GLY   141      91.630  65.505  93.613  1.00  0.00           C  
ATOM   2158  C   GLY   141      92.398  65.767  94.990  1.00  0.00           C  
ATOM   2159  O   GLY   141      92.544  66.881  95.544  1.00  0.00           O  
ATOM   2160  H   GLY   141      90.378  66.936  92.757  1.00  0.00           H  
ATOM   2161  HA2 GLY   141      90.696  64.984  93.823  1.00  0.00           H  
ATOM   2162  HA3 GLY   141      92.305  64.818  93.103  1.00  0.00           H  
ATOM   2163  N   PRO   142      92.830  64.686  95.658  1.00  0.00           N  
ATOM   2164  CA  PRO   142      93.577  64.828  96.938  1.00  0.00           C  
ATOM   2165  C   PRO   142      94.953  65.494  96.776  1.00  0.00           C  
ATOM   2166  O   PRO   142      95.324  66.323  97.623  1.00  0.00           O  
ATOM   2167  CB  PRO   142      93.782  63.391  97.482  1.00  0.00           C  
ATOM   2168  CG  PRO   142      93.466  62.520  96.293  1.00  0.00           C  
ATOM   2169  CD  PRO   142      92.491  63.281  95.451  1.00  0.00           C  
ATOM   2170  HA  PRO   142      92.927  65.350  97.640  1.00  0.00           H  
ATOM   2171  HB2 PRO   142      94.808  63.211  97.805  1.00  0.00           H  
ATOM   2172  HB3 PRO   142      93.089  63.291  98.318  1.00  0.00           H  
ATOM   2173  HG2 PRO   142      94.347  62.582  95.654  1.00  0.00           H  
ATOM   2174  HG3 PRO   142      93.082  61.547  96.600  1.00  0.00           H  
ATOM   2175  HD2 PRO   142      92.527  63.084  94.380  1.00  0.00           H  
ATOM   2176  HD3 PRO   142      91.469  63.094  95.782  1.00  0.00           H  
ATOM   2177  N   GLU   143      95.698  65.197  95.743  1.00  0.00           N  
ATOM   2178  CA  GLU   143      97.156  65.620  95.540  1.00  0.00           C  
ATOM   2179  C   GLU   143      97.227  66.994  94.794  1.00  0.00           C  
ATOM   2180  O   GLU   143      98.315  67.475  94.692  1.00  0.00           O  
ATOM   2181  CB  GLU   143      97.920  64.549  94.801  1.00  0.00           C  
ATOM   2182  CG  GLU   143      98.040  63.203  95.546  1.00  0.00           C  
ATOM   2183  CD  GLU   143      98.885  63.260  96.817  1.00  0.00           C  
ATOM   2184  OE1 GLU   143      99.545  64.267  97.140  1.00  0.00           O  
ATOM   2185  OE2 GLU   143      98.977  62.213  97.551  1.00  0.00           O1-
ATOM   2186  H   GLU   143      95.442  64.618  94.955  1.00  0.00           H  
ATOM   2187  HA  GLU   143      97.652  65.791  96.495  1.00  0.00           H  
ATOM   2188  HB2 GLU   143      97.433  64.386  93.839  1.00  0.00           H  
ATOM   2189  HB3 GLU   143      98.905  64.962  94.584  1.00  0.00           H  
ATOM   2190  HG2 GLU   143      97.008  62.912  95.742  1.00  0.00           H  
ATOM   2191  HG3 GLU   143      98.505  62.474  94.882  1.00  0.00           H  
ATOM   2192  N   GLY   144      96.144  67.536  94.300  1.00  0.00           N  
ATOM   2193  CA  GLY   144      96.089  68.713  93.390  1.00  0.00           C  
ATOM   2194  C   GLY   144      96.726  70.004  93.992  1.00  0.00           C  
ATOM   2195  O   GLY   144      96.890  70.208  95.212  1.00  0.00           O  
ATOM   2196  H   GLY   144      95.256  67.077  94.447  1.00  0.00           H  
ATOM   2197  HA2 GLY   144      96.546  68.456  92.435  1.00  0.00           H  
ATOM   2198  HA3 GLY   144      95.025  68.843  93.196  1.00  0.00           H  
ATOM   2199  N   GLN   145      97.006  70.975  93.114  1.00  0.00           N  
ATOM   2200  CA  GLN   145      97.549  72.298  93.399  1.00  0.00           C  
ATOM   2201  C   GLN   145      96.792  73.385  92.659  1.00  0.00           C  
ATOM   2202  O   GLN   145      96.011  73.127  91.707  1.00  0.00           O  
ATOM   2203  CB  GLN   145      98.999  72.188  92.946  1.00  0.00           C  
ATOM   2204  CG  GLN   145      99.249  71.790  91.519  1.00  0.00           C  
ATOM   2205  CD  GLN   145      98.622  72.659  90.419  1.00  0.00           C  
ATOM   2206  NE2 GLN   145      98.952  73.937  90.500  1.00  0.00           N  
ATOM   2207  OE1 GLN   145      97.761  72.153  89.611  1.00  0.00           O  
ATOM   2208  H   GLN   145      96.902  70.742  92.136  1.00  0.00           H  
ATOM   2209  HA  GLN   145      97.467  72.571  94.451  1.00  0.00           H  
ATOM   2210  HB2 GLN   145      99.484  73.152  93.103  1.00  0.00           H  
ATOM   2211  HB3 GLN   145      99.563  71.452  93.519  1.00  0.00           H  
ATOM   2212  HG2 GLN   145     100.329  71.838  91.378  1.00  0.00           H  
ATOM   2213  HG3 GLN   145      98.960  70.744  91.417  1.00  0.00           H  
ATOM   2214 HE21 GLN   145      98.448  74.532  89.857  1.00  0.00           H  
ATOM   2215 HE22 GLN   145      99.683  74.323  91.081  1.00  0.00           H  
ATOM   2216  N   GLY   146      97.060  74.627  93.012  1.00  0.00           N  
ATOM   2217  CA  GLY   146      96.770  75.812  92.305  1.00  0.00           C  
ATOM   2218  C   GLY   146      95.906  76.852  93.081  1.00  0.00           C  
ATOM   2219  O   GLY   146      95.089  76.461  94.004  1.00  0.00           O  
ATOM   2220  H   GLY   146      97.637  74.627  93.841  1.00  0.00           H  
ATOM   2221  HA2 GLY   146      97.749  76.266  92.149  1.00  0.00           H  
ATOM   2222  HA3 GLY   146      96.374  75.620  91.308  1.00  0.00           H  
ATOM   2223  N   ALA   147      95.953  78.080  92.688  1.00  0.00           N  
ATOM   2224  CA  ALA   147      95.229  79.148  93.397  1.00  0.00           C  
ATOM   2225  C   ALA   147      93.731  79.222  93.220  1.00  0.00           C  
ATOM   2226  O   ALA   147      93.178  78.865  92.208  1.00  0.00           O  
ATOM   2227  CB  ALA   147      95.915  80.501  92.939  1.00  0.00           C  
ATOM   2228  H   ALA   147      96.650  78.279  91.985  1.00  0.00           H  
ATOM   2229  HA  ALA   147      95.388  79.003  94.465  1.00  0.00           H  
ATOM   2230  HB1 ALA   147      96.012  80.637  91.862  1.00  0.00           H  
ATOM   2231  HB2 ALA   147      95.350  81.318  93.388  1.00  0.00           H  
ATOM   2232  HB3 ALA   147      96.918  80.514  93.367  1.00  0.00           H  
ATOM   2233  N   ILE   148      93.049  79.666  94.240  1.00  0.00           N  
ATOM   2234  CA  ILE   148      91.635  79.901  94.247  1.00  0.00           C  
ATOM   2235  C   ILE   148      91.199  81.325  94.385  1.00  0.00           C  
ATOM   2236  O   ILE   148      91.893  82.066  95.101  1.00  0.00           O  
ATOM   2237  CB  ILE   148      91.106  79.074  95.511  1.00  0.00           C  
ATOM   2238  CG1 ILE   148      91.281  77.561  95.274  1.00  0.00           C  
ATOM   2239  CG2 ILE   148      89.684  79.438  95.960  1.00  0.00           C  
ATOM   2240  CD1 ILE   148      90.624  76.640  96.456  1.00  0.00           C  
ATOM   2241  H   ILE   148      93.548  79.610  95.116  1.00  0.00           H  
ATOM   2242  HA  ILE   148      91.213  79.350  93.407  1.00  0.00           H  
ATOM   2243  HB  ILE   148      91.621  79.426  96.405  1.00  0.00           H  
ATOM   2244 HG12 ILE   148      90.801  77.450  94.301  1.00  0.00           H  
ATOM   2245 HG13 ILE   148      92.356  77.406  95.187  1.00  0.00           H  
ATOM   2246 HG21 ILE   148      89.623  80.484  96.262  1.00  0.00           H  
ATOM   2247 HG22 ILE   148      89.001  79.195  95.146  1.00  0.00           H  
ATOM   2248 HG23 ILE   148      89.510  78.845  96.858  1.00  0.00           H  
ATOM   2249 HD11 ILE   148      91.165  76.706  97.400  1.00  0.00           H  
ATOM   2250 HD12 ILE   148      89.541  76.760  96.479  1.00  0.00           H  
ATOM   2251 HD13 ILE   148      90.693  75.615  96.091  1.00  0.00           H  
ATOM   2252  N   LEU   149      90.060  81.720  93.756  1.00  0.00           N  
ATOM   2253  CA  LEU   149      89.486  83.027  93.873  1.00  0.00           C  
ATOM   2254  C   LEU   149      87.951  82.938  93.983  1.00  0.00           C  
ATOM   2255  O   LEU   149      87.411  82.048  93.286  1.00  0.00           O  
ATOM   2256  CB  LEU   149      90.041  83.806  92.693  1.00  0.00           C  
ATOM   2257  CG  LEU   149      89.399  85.275  92.406  1.00  0.00           C  
ATOM   2258  CD1 LEU   149      89.726  86.241  93.447  1.00  0.00           C  
ATOM   2259  CD2 LEU   149      89.776  85.763  91.033  1.00  0.00           C  
ATOM   2260  H   LEU   149      89.711  81.086  93.051  1.00  0.00           H  
ATOM   2261  HA  LEU   149      89.850  83.622  94.711  1.00  0.00           H  
ATOM   2262  HB2 LEU   149      91.127  83.880  92.760  1.00  0.00           H  
ATOM   2263  HB3 LEU   149      89.879  83.170  91.823  1.00  0.00           H  
ATOM   2264  HG  LEU   149      88.317  85.287  92.535  1.00  0.00           H  
ATOM   2265 HD11 LEU   149      90.812  86.268  93.534  1.00  0.00           H  
ATOM   2266 HD12 LEU   149      89.348  87.208  93.115  1.00  0.00           H  
ATOM   2267 HD13 LEU   149      89.324  85.863  94.388  1.00  0.00           H  
ATOM   2268 HD21 LEU   149      89.234  86.646  90.694  1.00  0.00           H  
ATOM   2269 HD22 LEU   149      90.861  85.817  90.944  1.00  0.00           H  
ATOM   2270 HD23 LEU   149      89.557  85.079  90.213  1.00  0.00           H  
ATOM   2271  N   LEU   150      87.338  83.765  94.872  1.00  0.00           N  
ATOM   2272  CA  LEU   150      85.890  83.975  94.968  1.00  0.00           C  
ATOM   2273  C   LEU   150      85.408  85.092  93.980  1.00  0.00           C  
ATOM   2274  O   LEU   150      86.124  86.136  93.817  1.00  0.00           O  
ATOM   2275  CB  LEU   150      85.545  84.410  96.421  1.00  0.00           C  
ATOM   2276  CG  LEU   150      85.915  83.374  97.461  1.00  0.00           C  
ATOM   2277  CD1 LEU   150      85.603  83.909  98.902  1.00  0.00           C  
ATOM   2278  CD2 LEU   150      85.140  82.100  97.346  1.00  0.00           C  
ATOM   2279  H   LEU   150      87.868  84.385  95.468  1.00  0.00           H  
ATOM   2280  HA  LEU   150      85.335  83.074  94.706  1.00  0.00           H  
ATOM   2281  HB2 LEU   150      86.109  85.333  96.556  1.00  0.00           H  
ATOM   2282  HB3 LEU   150      84.514  84.710  96.609  1.00  0.00           H  
ATOM   2283  HG  LEU   150      86.941  83.007  97.485  1.00  0.00           H  
ATOM   2284 HD11 LEU   150      86.148  83.294  99.618  1.00  0.00           H  
ATOM   2285 HD12 LEU   150      86.037  84.895  99.065  1.00  0.00           H  
ATOM   2286 HD13 LEU   150      84.539  83.981  99.130  1.00  0.00           H  
ATOM   2287 HD21 LEU   150      85.595  81.612  96.484  1.00  0.00           H  
ATOM   2288 HD22 LEU   150      85.324  81.387  98.150  1.00  0.00           H  
ATOM   2289 HD23 LEU   150      84.113  82.325  97.060  1.00  0.00           H  
ATOM   2290  N   VAL   151      84.183  85.013  93.501  1.00  0.00           N  
ATOM   2291  CA  VAL   151      83.468  86.137  92.858  1.00  0.00           C  
ATOM   2292  C   VAL   151      83.073  87.059  94.056  1.00  0.00           C  
ATOM   2293  O   VAL   151      82.477  86.601  95.055  1.00  0.00           O  
ATOM   2294  CB  VAL   151      82.249  85.642  92.075  1.00  0.00           C  
ATOM   2295  CG1 VAL   151      81.493  86.858  91.452  1.00  0.00           C  
ATOM   2296  CG2 VAL   151      82.669  84.888  90.820  1.00  0.00           C  
ATOM   2297  H   VAL   151      83.643  84.207  93.784  1.00  0.00           H  
ATOM   2298  HA  VAL   151      84.106  86.778  92.250  1.00  0.00           H  
ATOM   2299  HB  VAL   151      81.580  84.992  92.638  1.00  0.00           H  
ATOM   2300 HG11 VAL   151      80.688  86.449  90.840  1.00  0.00           H  
ATOM   2301 HG12 VAL   151      80.991  87.464  92.206  1.00  0.00           H  
ATOM   2302 HG13 VAL   151      82.224  87.448  90.900  1.00  0.00           H  
ATOM   2303 HG21 VAL   151      83.153  83.926  90.987  1.00  0.00           H  
ATOM   2304 HG22 VAL   151      81.845  84.633  90.153  1.00  0.00           H  
ATOM   2305 HG23 VAL   151      83.412  85.399  90.208  1.00  0.00           H  
ATOM   2306  N   ASN   152      83.345  88.411  94.005  1.00  0.00           N  
ATOM   2307  CA  ASN   152      82.982  89.393  95.062  1.00  0.00           C  
ATOM   2308  C   ASN   152      81.588  89.964  95.051  1.00  0.00           C  
ATOM   2309  O   ASN   152      81.349  91.226  95.032  1.00  0.00           O  
ATOM   2310  CB  ASN   152      84.121  90.407  95.096  1.00  0.00           C  
ATOM   2311  CG  ASN   152      84.146  91.382  96.255  1.00  0.00           C  
ATOM   2312  ND2 ASN   152      84.663  92.600  96.083  1.00  0.00           N  
ATOM   2313  OD1 ASN   152      83.821  91.006  97.372  1.00  0.00           O  
ATOM   2314  H   ASN   152      83.837  88.790  93.208  1.00  0.00           H  
ATOM   2315  HA  ASN   152      83.110  88.869  96.010  1.00  0.00           H  
ATOM   2316  HB2 ASN   152      85.057  89.866  94.961  1.00  0.00           H  
ATOM   2317  HB3 ASN   152      83.971  91.055  94.233  1.00  0.00           H  
ATOM   2318 HD21 ASN   152      84.897  93.152  96.895  1.00  0.00           H  
ATOM   2319 HD22 ASN   152      84.852  92.885  95.133  1.00  0.00           H  
ATOM   2320  N   CYS   153      80.554  89.082  95.081  1.00  0.00           N  
ATOM   2321  CA  CYS   153      79.182  89.464  94.777  1.00  0.00           C  
ATOM   2322  C   CYS   153      78.288  89.687  96.050  1.00  0.00           C  
ATOM   2323  O   CYS   153      77.059  89.419  96.049  1.00  0.00           O  
ATOM   2324  CB  CYS   153      78.507  88.451  93.855  1.00  0.00           C  
ATOM   2325  SG  CYS   153      78.536  86.814  94.625  1.00  0.00           S  
ATOM   2326  H   CYS   153      80.902  88.139  95.186  1.00  0.00           H  
ATOM   2327  HA  CYS   153      79.126  90.324  94.110  1.00  0.00           H  
ATOM   2328  HB2 CYS   153      77.538  88.856  93.562  1.00  0.00           H  
ATOM   2329  HB3 CYS   153      79.153  88.414  92.979  1.00  0.00           H  
ATOM   2330  HG  CYS   153      77.267  86.811  95.041  1.00  0.00           H  
ATOM   2331  N   ASP   154      78.866  90.091  97.183  1.00  0.00           N  
ATOM   2332  CA  ASP   154      78.194  90.507  98.467  1.00  0.00           C  
ATOM   2333  C   ASP   154      78.305  92.029  98.493  1.00  0.00           C  
ATOM   2334  O   ASP   154      78.722  92.740  97.626  1.00  0.00           O  
ATOM   2335  CB  ASP   154      78.763  89.722  99.667  1.00  0.00           C  
ATOM   2336  CG  ASP   154      80.240  89.803  99.898  1.00  0.00           C  
ATOM   2337  OD1 ASP   154      81.015  90.463  99.091  1.00  0.00           O  
ATOM   2338  OD2 ASP   154      80.769  89.351 100.940  1.00  0.00           O1-
ATOM   2339  H   ASP   154      79.870  90.194  97.172  1.00  0.00           H  
ATOM   2340  HA  ASP   154      77.112  90.379  98.484  1.00  0.00           H  
ATOM   2341  HB2 ASP   154      78.271  89.846 100.631  1.00  0.00           H  
ATOM   2342  HB3 ASP   154      78.536  88.672  99.483  1.00  0.00           H  
ATOM   2343  N   ARG   155      77.932  92.627  99.594  1.00  0.00           N  
ATOM   2344  CA  ARG   155      77.965  94.064  99.776  1.00  0.00           C  
ATOM   2345  C   ARG   155      78.541  94.526 101.148  1.00  0.00           C  
ATOM   2346  O   ARG   155      77.874  94.742 102.101  1.00  0.00           O  
ATOM   2347  CB  ARG   155      76.561  94.539  99.314  1.00  0.00           C  
ATOM   2348  CG  ARG   155      76.618  96.136  99.170  1.00  0.00           C  
ATOM   2349  CD  ARG   155      75.290  96.633  98.747  1.00  0.00           C  
ATOM   2350  NE  ARG   155      74.248  96.602  99.827  1.00  0.00           N  
ATOM   2351  CZ  ARG   155      72.934  96.552  99.791  1.00  0.00           C  
ATOM   2352  NH1 ARG   155      72.303  96.514  98.670  1.00  0.00           N1+
ATOM   2353  NH2 ARG   155      72.235  96.440 100.872  1.00  0.00           N  
ATOM   2354  H   ARG   155      77.509  92.040 100.299  1.00  0.00           H  
ATOM   2355  HA  ARG   155      78.672  94.605  99.148  1.00  0.00           H  
ATOM   2356  HB2 ARG   155      76.267  94.095  98.363  1.00  0.00           H  
ATOM   2357  HB3 ARG   155      75.795  94.225 100.023  1.00  0.00           H  
ATOM   2358  HG2 ARG   155      76.829  96.580 100.143  1.00  0.00           H  
ATOM   2359  HG3 ARG   155      77.378  96.434  98.447  1.00  0.00           H  
ATOM   2360  HD2 ARG   155      75.517  97.619  98.343  1.00  0.00           H  
ATOM   2361  HD3 ARG   155      74.924  96.007  97.933  1.00  0.00           H  
ATOM   2362  HE  ARG   155      74.547  97.011 100.702  1.00  0.00           H  
ATOM   2363 HH11 ARG   155      72.686  96.795  97.779  1.00  0.00           H  
ATOM   2364 HH12 ARG   155      71.356  96.168  98.733  1.00  0.00           H  
ATOM   2365 HH21 ARG   155      71.238  96.494 100.718  1.00  0.00           H  
ATOM   2366 HH22 ARG   155      72.765  96.545 101.726  1.00  0.00           H  
ATOM   2367  N   GLU   156      79.823  94.782 101.197  1.00  0.00           N  
ATOM   2368  CA  GLU   156      80.528  95.407 102.393  1.00  0.00           C  
ATOM   2369  C   GLU   156      80.705  96.939 102.095  1.00  0.00           C  
ATOM   2370  O   GLU   156      80.926  97.716 103.047  1.00  0.00           O  
ATOM   2371  CB  GLU   156      81.792  94.640 102.845  1.00  0.00           C  
ATOM   2372  CG  GLU   156      81.545  93.359 103.627  1.00  0.00           C  
ATOM   2373  CD  GLU   156      81.586  92.126 102.740  1.00  0.00           C  
ATOM   2374  OE1 GLU   156      81.223  91.000 103.278  1.00  0.00           O  
ATOM   2375  OE2 GLU   156      82.157  91.969 101.609  1.00  0.00           O1-
ATOM   2376  H   GLU   156      80.450  94.587 100.430  1.00  0.00           H  
ATOM   2377  HA  GLU   156      79.900  95.359 103.283  1.00  0.00           H  
ATOM   2378  HB2 GLU   156      82.404  94.528 101.950  1.00  0.00           H  
ATOM   2379  HB3 GLU   156      82.370  95.306 103.486  1.00  0.00           H  
ATOM   2380  HG2 GLU   156      82.410  93.330 104.291  1.00  0.00           H  
ATOM   2381  HG3 GLU   156      80.612  93.426 104.185  1.00  0.00           H  
ATOM   2382  N   THR   157      80.587  97.372 100.876  1.00  0.00           N  
ATOM   2383  CA  THR   157      80.582  98.739 100.371  1.00  0.00           C  
ATOM   2384  C   THR   157      79.359  99.612 100.691  1.00  0.00           C  
ATOM   2385  O   THR   157      78.258  99.236 100.406  1.00  0.00           O  
ATOM   2386  CB  THR   157      80.664  98.540  98.825  1.00  0.00           C  
ATOM   2387  CG2 THR   157      80.812 100.009  98.235  1.00  0.00           C  
ATOM   2388  OG1 THR   157      81.829  97.778  98.366  1.00  0.00           O  
ATOM   2389  H   THR   157      80.406  96.675 100.167  1.00  0.00           H  
ATOM   2390  HA  THR   157      81.524  99.231 100.610  1.00  0.00           H  
ATOM   2391  HB  THR   157      79.823  97.973  98.426  1.00  0.00           H  
ATOM   2392  HG1 THR   157      81.529  96.867  98.376  1.00  0.00           H  
ATOM   2393 HG21 THR   157      80.731  99.864  97.157  1.00  0.00           H  
ATOM   2394 HG22 THR   157      80.054 100.730  98.539  1.00  0.00           H  
ATOM   2395 HG23 THR   157      81.724 100.458  98.629  1.00  0.00           H  
ATOM   2396  N   PRO   158      79.541 100.837 101.295  1.00  0.00           N  
ATOM   2397  CA  PRO   158      78.413 101.785 101.698  1.00  0.00           C  
ATOM   2398  C   PRO   158      77.929 102.810 100.554  1.00  0.00           C  
ATOM   2399  O   PRO   158      78.609 103.070  99.502  1.00  0.00           O  
ATOM   2400  CB  PRO   158      79.095 102.456 102.909  1.00  0.00           C  
ATOM   2401  CG  PRO   158      80.407 102.833 102.246  1.00  0.00           C  
ATOM   2402  CD  PRO   158      80.833 101.516 101.523  1.00  0.00           C  
ATOM   2403  HA  PRO   158      77.535 101.193 101.953  1.00  0.00           H  
ATOM   2404  HB2 PRO   158      78.518 103.334 103.200  1.00  0.00           H  
ATOM   2405  HB3 PRO   158      79.091 101.740 103.731  1.00  0.00           H  
ATOM   2406  HG2 PRO   158      80.232 103.647 101.541  1.00  0.00           H  
ATOM   2407  HG3 PRO   158      81.180 103.074 102.976  1.00  0.00           H  
ATOM   2408  HD2 PRO   158      81.562 101.640 100.722  1.00  0.00           H  
ATOM   2409  HD3 PRO   158      81.441 100.944 102.224  1.00  0.00           H  
ATOM   2410  N   TRP   159      76.784 103.385 100.886  1.00  0.00           N  
ATOM   2411  CA  TRP   159      75.855 104.243 100.118  1.00  0.00           C  
ATOM   2412  C   TRP   159      75.342 103.714  98.801  1.00  0.00           C  
ATOM   2413  O   TRP   159      74.110 103.941  98.511  1.00  0.00           O  
ATOM   2414  CB  TRP   159      76.473 105.604  99.876  1.00  0.00           C  
ATOM   2415  CG  TRP   159      77.331 106.137 100.945  1.00  0.00           C  
ATOM   2416  CD1 TRP   159      78.647 106.345 100.815  1.00  0.00           C  
ATOM   2417  CD2 TRP   159      77.049 106.663 102.265  1.00  0.00           C  
ATOM   2418  CE2 TRP   159      78.234 107.122 102.925  1.00  0.00           C  
ATOM   2419  CE3 TRP   159      75.837 106.862 102.975  1.00  0.00           C  
ATOM   2420  NE1 TRP   159      79.174 106.811 101.951  1.00  0.00           N  
ATOM   2421  CZ2 TRP   159      78.250 107.735 104.185  1.00  0.00           C  
ATOM   2422  CZ3 TRP   159      75.830 107.549 104.184  1.00  0.00           C  
ATOM   2423  CH2 TRP   159      77.003 107.977 104.797  1.00  0.00           C  
ATOM   2424  H   TRP   159      76.374 103.168 101.783  1.00  0.00           H  
ATOM   2425  HA  TRP   159      74.974 104.422 100.735  1.00  0.00           H  
ATOM   2426  HB2 TRP   159      77.003 105.538  98.926  1.00  0.00           H  
ATOM   2427  HB3 TRP   159      75.598 106.253  99.837  1.00  0.00           H  
ATOM   2428  HD1 TRP   159      79.138 106.226  99.860  1.00  0.00           H  
ATOM   2429  HE1 TRP   159      80.138 107.074 102.095  1.00  0.00           H  
ATOM   2430  HE3 TRP   159      74.881 106.621 102.535  1.00  0.00           H  
ATOM   2431  HZ2 TRP   159      79.170 107.965 104.703  1.00  0.00           H  
ATOM   2432  HZ3 TRP   159      74.870 107.601 104.674  1.00  0.00           H  
ATOM   2433  HH2 TRP   159      76.989 108.324 105.820  1.00  0.00           H  
ATOM   2434  N   LEU   160      76.106 102.919  97.965  1.00  0.00           N  
ATOM   2435  CA  LEU   160      75.649 102.415  96.645  1.00  0.00           C  
ATOM   2436  C   LEU   160      74.975 100.967  96.844  1.00  0.00           C  
ATOM   2437  O   LEU   160      75.533 100.128  97.599  1.00  0.00           O  
ATOM   2438  CB  LEU   160      76.906 102.228  95.740  1.00  0.00           C  
ATOM   2439  CG  LEU   160      77.891 103.506  95.852  1.00  0.00           C  
ATOM   2440  CD1 LEU   160      78.976 103.245  94.826  1.00  0.00           C  
ATOM   2441  CD2 LEU   160      77.323 104.892  95.599  1.00  0.00           C  
ATOM   2442  H   LEU   160      77.059 102.723  98.238  1.00  0.00           H  
ATOM   2443  HA  LEU   160      74.924 103.136  96.268  1.00  0.00           H  
ATOM   2444  HB2 LEU   160      77.519 101.397  96.090  1.00  0.00           H  
ATOM   2445  HB3 LEU   160      76.602 102.052  94.708  1.00  0.00           H  
ATOM   2446  HG  LEU   160      78.314 103.524  96.857  1.00  0.00           H  
ATOM   2447 HD11 LEU   160      78.662 103.257  93.783  1.00  0.00           H  
ATOM   2448 HD12 LEU   160      79.744 104.019  94.809  1.00  0.00           H  
ATOM   2449 HD13 LEU   160      79.253 102.203  94.991  1.00  0.00           H  
ATOM   2450 HD21 LEU   160      77.030 104.968  94.552  1.00  0.00           H  
ATOM   2451 HD22 LEU   160      76.351 105.016  96.077  1.00  0.00           H  
ATOM   2452 HD23 LEU   160      77.977 105.717  95.882  1.00  0.00           H  
ATOM   2453  N   PRO   161      73.785 100.736  96.239  1.00  0.00           N  
ATOM   2454  CA  PRO   161      73.030  99.536  96.447  1.00  0.00           C  
ATOM   2455  C   PRO   161      73.526  98.295  95.623  1.00  0.00           C  
ATOM   2456  O   PRO   161      73.207  97.168  96.121  1.00  0.00           O  
ATOM   2457  CB  PRO   161      71.593 100.007  96.122  1.00  0.00           C  
ATOM   2458  CG  PRO   161      71.657 101.155  95.143  1.00  0.00           C  
ATOM   2459  CD  PRO   161      73.006 101.818  95.563  1.00  0.00           C  
ATOM   2460  HA  PRO   161      73.053  99.265  97.503  1.00  0.00           H  
ATOM   2461  HB2 PRO   161      71.019  99.202  95.664  1.00  0.00           H  
ATOM   2462  HB3 PRO   161      71.081 100.397  97.001  1.00  0.00           H  
ATOM   2463  HG2 PRO   161      71.609 100.833  94.103  1.00  0.00           H  
ATOM   2464  HG3 PRO   161      70.852 101.851  95.377  1.00  0.00           H  
ATOM   2465  HD2 PRO   161      73.520 102.227  94.694  1.00  0.00           H  
ATOM   2466  HD3 PRO   161      72.919 102.680  96.224  1.00  0.00           H  
ATOM   2467  N   LYS   162      74.255  98.377  94.498  1.00  0.00           N  
ATOM   2468  CA  LYS   162      74.794  97.223  93.660  1.00  0.00           C  
ATOM   2469  C   LYS   162      75.819  96.369  94.503  1.00  0.00           C  
ATOM   2470  O   LYS   162      76.387  96.878  95.484  1.00  0.00           O  
ATOM   2471  CB  LYS   162      75.347  97.741  92.285  1.00  0.00           C  
ATOM   2472  CG  LYS   162      76.850  98.172  92.213  1.00  0.00           C  
ATOM   2473  CD  LYS   162      77.186  99.303  93.176  1.00  0.00           C  
ATOM   2474  CE  LYS   162      78.616  99.461  93.347  1.00  0.00           C  
ATOM   2475  NZ  LYS   162      79.284  98.326  94.000  1.00  0.00           N1+
ATOM   2476  H   LYS   162      74.354  99.316  94.139  1.00  0.00           H  
ATOM   2477  HA  LYS   162      73.942  96.565  93.495  1.00  0.00           H  
ATOM   2478  HB2 LYS   162      75.245  96.871  91.635  1.00  0.00           H  
ATOM   2479  HB3 LYS   162      74.675  98.528  91.942  1.00  0.00           H  
ATOM   2480  HG2 LYS   162      77.452  97.275  92.366  1.00  0.00           H  
ATOM   2481  HG3 LYS   162      77.144  98.315  91.173  1.00  0.00           H  
ATOM   2482  HD2 LYS   162      76.823 100.235  92.742  1.00  0.00           H  
ATOM   2483  HD3 LYS   162      76.838  99.082  94.185  1.00  0.00           H  
ATOM   2484  HE2 LYS   162      79.079  99.540  92.363  1.00  0.00           H  
ATOM   2485  HE3 LYS   162      78.814 100.392  93.878  1.00  0.00           H  
ATOM   2486  HZ1 LYS   162      78.992  98.264  94.965  1.00  0.00           H  
ATOM   2487  HZ2 LYS   162      79.134  97.460  93.503  1.00  0.00           H  
ATOM   2488  HZ3 LYS   162      80.273  98.520  94.067  1.00  0.00           H  
ATOM   2489  N   GLU   163      76.139  95.185  94.009  1.00  0.00           N  
ATOM   2490  CA  GLU   163      77.171  94.262  94.560  1.00  0.00           C  
ATOM   2491  C   GLU   163      78.605  94.895  94.602  1.00  0.00           C  
ATOM   2492  O   GLU   163      78.855  95.763  93.787  1.00  0.00           O  
ATOM   2493  CB  GLU   163      77.319  92.982  93.805  1.00  0.00           C  
ATOM   2494  CG  GLU   163      75.942  92.230  93.724  1.00  0.00           C  
ATOM   2495  CD  GLU   163      74.947  92.738  92.643  1.00  0.00           C  
ATOM   2496  OE1 GLU   163      74.164  93.718  92.924  1.00  0.00           O  
ATOM   2497  OE2 GLU   163      75.003  92.158  91.559  1.00  0.00           O1-
ATOM   2498  H   GLU   163      75.668  94.877  93.170  1.00  0.00           H  
ATOM   2499  HA  GLU   163      76.897  94.214  95.614  1.00  0.00           H  
ATOM   2500  HB2 GLU   163      77.615  93.201  92.779  1.00  0.00           H  
ATOM   2501  HB3 GLU   163      78.131  92.407  94.250  1.00  0.00           H  
ATOM   2502  HG2 GLU   163      76.154  91.196  93.450  1.00  0.00           H  
ATOM   2503  HG3 GLU   163      75.420  92.259  94.680  1.00  0.00           H  
ATOM   2504  N   ASP   164      79.548  94.474  95.427  1.00  0.00           N  
ATOM   2505  CA  ASP   164      80.936  94.841  95.428  1.00  0.00           C  
ATOM   2506  C   ASP   164      81.752  94.512  94.204  1.00  0.00           C  
ATOM   2507  O   ASP   164      82.741  95.200  93.910  1.00  0.00           O  
ATOM   2508  CB  ASP   164      81.609  94.205  96.675  1.00  0.00           C  
ATOM   2509  CG  ASP   164      81.151  94.565  98.161  1.00  0.00           C  
ATOM   2510  OD1 ASP   164      81.614  93.886  99.156  1.00  0.00           O  
ATOM   2511  OD2 ASP   164      80.543  95.622  98.439  1.00  0.00           O1-
ATOM   2512  H   ASP   164      79.280  93.674  95.982  1.00  0.00           H  
ATOM   2513  HA  ASP   164      80.963  95.905  95.664  1.00  0.00           H  
ATOM   2514  HB2 ASP   164      81.488  93.136  96.499  1.00  0.00           H  
ATOM   2515  HB3 ASP   164      82.665  94.453  96.565  1.00  0.00           H  
ATOM   2516  N   CYS   165      81.446  93.492  93.423  1.00  0.00           N  
ATOM   2517  CA  CYS   165      82.032  93.250  92.095  1.00  0.00           C  
ATOM   2518  C   CYS   165      81.498  94.037  90.923  1.00  0.00           C  
ATOM   2519  O   CYS   165      82.160  93.940  89.895  1.00  0.00           O  
ATOM   2520  CB  CYS   165      81.909  91.751  91.707  1.00  0.00           C  
ATOM   2521  SG  CYS   165      80.130  91.284  91.769  1.00  0.00           S  
ATOM   2522  H   CYS   165      80.967  92.699  93.826  1.00  0.00           H  
ATOM   2523  HA  CYS   165      83.093  93.478  92.200  1.00  0.00           H  
ATOM   2524  HB2 CYS   165      82.458  91.478  90.806  1.00  0.00           H  
ATOM   2525  HB3 CYS   165      82.386  91.155  92.485  1.00  0.00           H  
ATOM   2526  HG  CYS   165      79.744  91.759  90.581  1.00  0.00           H  
ATOM   2527  N   ARG   166      80.323  94.682  91.020  1.00  0.00           N  
ATOM   2528  CA  ARG   166      79.823  95.667  89.994  1.00  0.00           C  
ATOM   2529  C   ARG   166      80.414  97.083  90.165  1.00  0.00           C  
ATOM   2530  O   ARG   166      79.702  98.068  90.210  1.00  0.00           O  
ATOM   2531  CB  ARG   166      78.306  95.531  89.961  1.00  0.00           C  
ATOM   2532  CG  ARG   166      77.773  94.176  89.490  1.00  0.00           C  
ATOM   2533  CD  ARG   166      76.368  94.220  88.793  1.00  0.00           C  
ATOM   2534  NE  ARG   166      75.274  94.315  89.771  1.00  0.00           N  
ATOM   2535  CZ  ARG   166      74.283  95.126  89.805  1.00  0.00           C  
ATOM   2536  NH1 ARG   166      73.957  96.089  89.031  1.00  0.00           N1+
ATOM   2537  NH2 ARG   166      73.378  95.132  90.742  1.00  0.00           N  
ATOM   2538  H   ARG   166      79.818  94.480  91.871  1.00  0.00           H  
ATOM   2539  HA  ARG   166      80.140  95.419  88.981  1.00  0.00           H  
ATOM   2540  HB2 ARG   166      77.892  95.638  90.963  1.00  0.00           H  
ATOM   2541  HB3 ARG   166      77.992  96.397  89.378  1.00  0.00           H  
ATOM   2542  HG2 ARG   166      78.490  93.765  88.779  1.00  0.00           H  
ATOM   2543  HG3 ARG   166      77.808  93.520  90.360  1.00  0.00           H  
ATOM   2544  HD2 ARG   166      76.359  95.078  88.121  1.00  0.00           H  
ATOM   2545  HD3 ARG   166      76.302  93.319  88.182  1.00  0.00           H  
ATOM   2546  HE  ARG   166      75.195  93.547  90.422  1.00  0.00           H  
ATOM   2547 HH11 ARG   166      74.522  96.125  88.194  1.00  0.00           H  
ATOM   2548 HH12 ARG   166      73.137  96.671  89.125  1.00  0.00           H  
ATOM   2549 HH21 ARG   166      73.453  94.416  91.451  1.00  0.00           H  
ATOM   2550 HH22 ARG   166      72.605  95.779  90.680  1.00  0.00           H  
ATOM   2551  N   ASP   167      81.750  97.268  90.119  1.00  0.00           N  
ATOM   2552  CA  ASP   167      82.495  98.548  89.997  1.00  0.00           C  
ATOM   2553  C   ASP   167      83.932  98.230  89.428  1.00  0.00           C  
ATOM   2554  O   ASP   167      84.246  97.091  89.206  1.00  0.00           O  
ATOM   2555  CB  ASP   167      82.508  99.215  91.380  1.00  0.00           C  
ATOM   2556  CG  ASP   167      82.932  98.370  92.617  1.00  0.00           C  
ATOM   2557  OD1 ASP   167      82.464  98.565  93.737  1.00  0.00           O  
ATOM   2558  OD2 ASP   167      83.881  97.532  92.422  1.00  0.00           O1-
ATOM   2559  H   ASP   167      82.270  96.403  90.077  1.00  0.00           H  
ATOM   2560  HA  ASP   167      82.065  99.164  89.207  1.00  0.00           H  
ATOM   2561  HB2 ASP   167      83.041 100.157  91.514  1.00  0.00           H  
ATOM   2562  HB3 ASP   167      81.447  99.416  91.523  1.00  0.00           H  
ATOM   2563  N   GLU   168      84.808  99.203  89.214  1.00  0.00           N  
ATOM   2564  CA  GLU   168      86.260  99.213  89.026  1.00  0.00           C  
ATOM   2565  C   GLU   168      86.981  99.819  90.220  1.00  0.00           C  
ATOM   2566  O   GLU   168      87.872 100.685  90.207  1.00  0.00           O  
ATOM   2567  CB  GLU   168      86.685  99.695  87.602  1.00  0.00           C  
ATOM   2568  CG  GLU   168      86.295 101.219  87.352  1.00  0.00           C  
ATOM   2569  CD  GLU   168      86.534 101.718  85.921  1.00  0.00           C  
ATOM   2570  OE1 GLU   168      87.235 102.687  85.731  1.00  0.00           O  
ATOM   2571  OE2 GLU   168      86.012 101.117  84.892  1.00  0.00           O1-
ATOM   2572  H   GLU   168      84.432 100.064  89.583  1.00  0.00           H  
ATOM   2573  HA  GLU   168      86.671  98.204  89.069  1.00  0.00           H  
ATOM   2574  HB2 GLU   168      87.765  99.804  87.503  1.00  0.00           H  
ATOM   2575  HB3 GLU   168      86.215  99.096  86.821  1.00  0.00           H  
ATOM   2576  HG2 GLU   168      85.261 101.331  87.678  1.00  0.00           H  
ATOM   2577  HG3 GLU   168      86.903 101.861  87.988  1.00  0.00           H  
ATOM   2578  N   LYS   169      86.404  99.412  91.385  1.00  0.00           N  
ATOM   2579  CA  LYS   169      86.686  99.963  92.752  1.00  0.00           C  
ATOM   2580  C   LYS   169      86.849  98.829  93.833  1.00  0.00           C  
ATOM   2581  O   LYS   169      86.305  97.734  93.660  1.00  0.00           O  
ATOM   2582  CB  LYS   169      85.705 101.038  93.193  1.00  0.00           C  
ATOM   2583  CG  LYS   169      85.496 102.198  92.146  1.00  0.00           C  
ATOM   2584  CD  LYS   169      84.829 103.436  92.750  1.00  0.00           C  
ATOM   2585  CE  LYS   169      84.597 104.547  91.676  1.00  0.00           C  
ATOM   2586  NZ  LYS   169      84.151 105.717  92.376  1.00  0.00           N1+
ATOM   2587  H   LYS   169      85.639  98.756  91.323  1.00  0.00           H  
ATOM   2588  HA  LYS   169      87.680 100.407  92.687  1.00  0.00           H  
ATOM   2589  HB2 LYS   169      84.733 100.583  93.381  1.00  0.00           H  
ATOM   2590  HB3 LYS   169      86.043 101.491  94.125  1.00  0.00           H  
ATOM   2591  HG2 LYS   169      86.515 102.453  91.857  1.00  0.00           H  
ATOM   2592  HG3 LYS   169      84.986 101.844  91.250  1.00  0.00           H  
ATOM   2593  HD2 LYS   169      83.894 103.150  93.232  1.00  0.00           H  
ATOM   2594  HD3 LYS   169      85.481 103.789  93.550  1.00  0.00           H  
ATOM   2595  HE2 LYS   169      85.533 104.731  91.150  1.00  0.00           H  
ATOM   2596  HE3 LYS   169      83.798 104.125  91.066  1.00  0.00           H  
ATOM   2597  HZ1 LYS   169      83.978 106.566  91.859  1.00  0.00           H  
ATOM   2598  HZ2 LYS   169      83.331 105.516  92.930  1.00  0.00           H  
ATOM   2599  HZ3 LYS   169      84.835 106.002  93.063  1.00  0.00           H  
ATOM   2600  N   VAL   170      87.376  99.265  94.948  1.00  0.00           N  
ATOM   2601  CA  VAL   170      87.225  98.710  96.301  1.00  0.00           C  
ATOM   2602  C   VAL   170      87.110  99.790  97.396  1.00  0.00           C  
ATOM   2603  O   VAL   170      87.646 100.947  97.264  1.00  0.00           O  
ATOM   2604  CB  VAL   170      88.375  97.743  96.625  1.00  0.00           C  
ATOM   2605  CG1 VAL   170      88.275  97.194  98.057  1.00  0.00           C  
ATOM   2606  CG2 VAL   170      88.553  96.577  95.606  1.00  0.00           C  
ATOM   2607  H   VAL   170      87.843 100.161  94.956  1.00  0.00           H  
ATOM   2608  HA  VAL   170      86.260  98.212  96.403  1.00  0.00           H  
ATOM   2609  HB  VAL   170      89.271  98.332  96.432  1.00  0.00           H  
ATOM   2610 HG11 VAL   170      89.127  96.550  98.272  1.00  0.00           H  
ATOM   2611 HG12 VAL   170      88.249  97.926  98.864  1.00  0.00           H  
ATOM   2612 HG13 VAL   170      87.350  96.618  98.089  1.00  0.00           H  
ATOM   2613 HG21 VAL   170      88.642  96.921  94.575  1.00  0.00           H  
ATOM   2614 HG22 VAL   170      89.441  95.964  95.761  1.00  0.00           H  
ATOM   2615 HG23 VAL   170      87.636  95.989  95.638  1.00  0.00           H  
ATOM   2616  N   TYR   171      86.317  99.597  98.520  1.00  0.00           N  
ATOM   2617  CA  TYR   171      86.100 100.583  99.530  1.00  0.00           C  
ATOM   2618  C   TYR   171      86.589 100.137 100.846  1.00  0.00           C  
ATOM   2619  O   TYR   171      87.211 100.919 101.579  1.00  0.00           O  
ATOM   2620  CB  TYR   171      84.564 100.846  99.568  1.00  0.00           C  
ATOM   2621  CG  TYR   171      84.183 101.951 100.449  1.00  0.00           C  
ATOM   2622  CD1 TYR   171      83.918 103.286  99.958  1.00  0.00           C  
ATOM   2623  CD2 TYR   171      84.139 101.725 101.870  1.00  0.00           C  
ATOM   2624  CE1 TYR   171      83.768 104.318 100.866  1.00  0.00           C  
ATOM   2625  CE2 TYR   171      83.860 102.751 102.768  1.00  0.00           C  
ATOM   2626  CZ  TYR   171      83.738 104.096 102.261  1.00  0.00           C  
ATOM   2627  OH  TYR   171      83.539 105.076 103.094  1.00  0.00           O  
ATOM   2628  H   TYR   171      85.889  98.685  98.596  1.00  0.00           H  
ATOM   2629  HA  TYR   171      86.584 101.494  99.178  1.00  0.00           H  
ATOM   2630  HB2 TYR   171      84.130 100.973  98.576  1.00  0.00           H  
ATOM   2631  HB3 TYR   171      84.037  99.953  99.905  1.00  0.00           H  
ATOM   2632  HD1 TYR   171      83.721 103.457  98.910  1.00  0.00           H  
ATOM   2633  HD2 TYR   171      84.264 100.707 102.209  1.00  0.00           H  
ATOM   2634  HE1 TYR   171      83.564 105.349 100.618  1.00  0.00           H  
ATOM   2635  HE2 TYR   171      83.821 102.523 103.823  1.00  0.00           H  
ATOM   2636  HH  TYR   171      84.055 104.940 103.892  1.00  0.00           H  
ATOM   2637  N   SER   172      86.265  98.878 101.266  1.00  0.00           N  
ATOM   2638  CA  SER   172      86.238  98.502 102.653  1.00  0.00           C  
ATOM   2639  C   SER   172      87.500  97.669 103.034  1.00  0.00           C  
ATOM   2640  O   SER   172      87.937  96.863 102.211  1.00  0.00           O  
ATOM   2641  CB  SER   172      84.898  97.785 102.891  1.00  0.00           C  
ATOM   2642  OG  SER   172      84.987  97.047 104.068  1.00  0.00           O  
ATOM   2643  H   SER   172      85.765  98.274 100.629  1.00  0.00           H  
ATOM   2644  HA  SER   172      86.332  99.365 103.313  1.00  0.00           H  
ATOM   2645  HB2 SER   172      84.036  98.451 102.929  1.00  0.00           H  
ATOM   2646  HB3 SER   172      84.705  97.061 102.099  1.00  0.00           H  
ATOM   2647  HG  SER   172      84.177  97.286 104.526  1.00  0.00           H  
ATOM   2648  N   LYS   173      88.107  97.745 104.239  1.00  0.00           N  
ATOM   2649  CA  LYS   173      89.129  96.767 104.645  1.00  0.00           C  
ATOM   2650  C   LYS   173      88.542  95.351 104.707  1.00  0.00           C  
ATOM   2651  O   LYS   173      89.318  94.383 104.427  1.00  0.00           O  
ATOM   2652  CB  LYS   173      89.821  97.305 105.922  1.00  0.00           C  
ATOM   2653  CG  LYS   173      89.021  97.314 107.255  1.00  0.00           C  
ATOM   2654  CD  LYS   173      89.953  97.895 108.296  1.00  0.00           C  
ATOM   2655  CE  LYS   173      89.399  97.683 109.698  1.00  0.00           C  
ATOM   2656  NZ  LYS   173      90.297  98.290 110.723  1.00  0.00           N1+
ATOM   2657  H   LYS   173      87.874  98.459 104.913  1.00  0.00           H  
ATOM   2658  HA  LYS   173      89.934  96.827 103.913  1.00  0.00           H  
ATOM   2659  HB2 LYS   173      90.690  96.676 106.114  1.00  0.00           H  
ATOM   2660  HB3 LYS   173      90.210  98.270 105.599  1.00  0.00           H  
ATOM   2661  HG2 LYS   173      88.123  97.923 107.151  1.00  0.00           H  
ATOM   2662  HG3 LYS   173      88.801  96.279 107.517  1.00  0.00           H  
ATOM   2663  HD2 LYS   173      90.926  97.417 108.182  1.00  0.00           H  
ATOM   2664  HD3 LYS   173      90.149  98.953 108.120  1.00  0.00           H  
ATOM   2665  HE2 LYS   173      88.398  98.083 109.860  1.00  0.00           H  
ATOM   2666  HE3 LYS   173      89.385  96.621 109.940  1.00  0.00           H  
ATOM   2667  HZ1 LYS   173      91.122  97.731 110.887  1.00  0.00           H  
ATOM   2668  HZ2 LYS   173      90.491  99.252 110.485  1.00  0.00           H  
ATOM   2669  HZ3 LYS   173      89.849  98.369 111.625  1.00  0.00           H  
ATOM   2670  N   GLU   174      87.277  95.226 105.030  1.00  0.00           N  
ATOM   2671  CA  GLU   174      86.594  93.940 105.149  1.00  0.00           C  
ATOM   2672  C   GLU   174      86.223  93.288 103.797  1.00  0.00           C  
ATOM   2673  O   GLU   174      86.320  92.055 103.655  1.00  0.00           O  
ATOM   2674  CB  GLU   174      85.293  94.179 105.865  1.00  0.00           C  
ATOM   2675  CG  GLU   174      85.566  94.492 107.399  1.00  0.00           C  
ATOM   2676  CD  GLU   174      86.450  93.474 108.039  1.00  0.00           C  
ATOM   2677  OE1 GLU   174      86.061  92.294 108.291  1.00  0.00           O  
ATOM   2678  OE2 GLU   174      87.638  93.714 108.322  1.00  0.00           O1-
ATOM   2679  H   GLU   174      86.801  96.109 105.150  1.00  0.00           H  
ATOM   2680  HA  GLU   174      87.142  93.253 105.794  1.00  0.00           H  
ATOM   2681  HB2 GLU   174      84.711  94.981 105.411  1.00  0.00           H  
ATOM   2682  HB3 GLU   174      84.673  93.282 105.849  1.00  0.00           H  
ATOM   2683  HG2 GLU   174      86.043  95.472 107.409  1.00  0.00           H  
ATOM   2684  HG3 GLU   174      84.643  94.519 107.978  1.00  0.00           H  
ATOM   2685  N   ASP   175      85.875  93.994 102.746  1.00  0.00           N  
ATOM   2686  CA  ASP   175      85.863  93.532 101.395  1.00  0.00           C  
ATOM   2687  C   ASP   175      87.183  92.767 101.032  1.00  0.00           C  
ATOM   2688  O   ASP   175      87.109  91.922 100.145  1.00  0.00           O  
ATOM   2689  CB  ASP   175      85.597  94.740 100.527  1.00  0.00           C  
ATOM   2690  CG  ASP   175      85.148  94.503  99.148  1.00  0.00           C  
ATOM   2691  OD1 ASP   175      84.498  93.404  98.917  1.00  0.00           O  
ATOM   2692  OD2 ASP   175      85.280  95.377  98.283  1.00  0.00           O1-
ATOM   2693  H   ASP   175      85.843  94.983 102.951  1.00  0.00           H  
ATOM   2694  HA  ASP   175      85.047  92.824 101.251  1.00  0.00           H  
ATOM   2695  HB2 ASP   175      84.687  95.160 100.957  1.00  0.00           H  
ATOM   2696  HB3 ASP   175      86.383  95.488 100.627  1.00  0.00           H  
ATOM   2697  N   LEU   176      88.339  93.094 101.550  1.00  0.00           N  
ATOM   2698  CA  LEU   176      89.583  92.285 101.200  1.00  0.00           C  
ATOM   2699  C   LEU   176      89.580  90.750 101.519  1.00  0.00           C  
ATOM   2700  O   LEU   176      90.334  89.990 100.966  1.00  0.00           O  
ATOM   2701  CB  LEU   176      90.781  92.962 101.744  1.00  0.00           C  
ATOM   2702  CG  LEU   176      90.904  94.469 101.329  1.00  0.00           C  
ATOM   2703  CD1 LEU   176      92.165  94.976 101.876  1.00  0.00           C  
ATOM   2704  CD2 LEU   176      91.021  94.733  99.835  1.00  0.00           C  
ATOM   2705  H   LEU   176      88.429  93.969 102.047  1.00  0.00           H  
ATOM   2706  HA  LEU   176      89.640  92.377 100.115  1.00  0.00           H  
ATOM   2707  HB2 LEU   176      90.751  92.909 102.832  1.00  0.00           H  
ATOM   2708  HB3 LEU   176      91.690  92.385 101.575  1.00  0.00           H  
ATOM   2709  HG  LEU   176      90.047  94.998 101.745  1.00  0.00           H  
ATOM   2710 HD11 LEU   176      91.939  94.896 102.939  1.00  0.00           H  
ATOM   2711 HD12 LEU   176      93.033  94.362 101.634  1.00  0.00           H  
ATOM   2712 HD13 LEU   176      92.502  95.970 101.582  1.00  0.00           H  
ATOM   2713 HD21 LEU   176      91.865  94.164  99.444  1.00  0.00           H  
ATOM   2714 HD22 LEU   176      90.053  94.552  99.367  1.00  0.00           H  
ATOM   2715 HD23 LEU   176      91.141  95.764  99.503  1.00  0.00           H  
ATOM   2716  N   LYS   177      88.752  90.383 102.498  1.00  0.00           N  
ATOM   2717  CA  LYS   177      88.518  89.017 102.997  1.00  0.00           C  
ATOM   2718  C   LYS   177      87.820  88.117 101.939  1.00  0.00           C  
ATOM   2719  O   LYS   177      87.813  86.907 102.064  1.00  0.00           O  
ATOM   2720  CB  LYS   177      87.873  89.111 104.406  1.00  0.00           C  
ATOM   2721  CG  LYS   177      88.769  89.810 105.466  1.00  0.00           C  
ATOM   2722  CD  LYS   177      88.122  90.115 106.810  1.00  0.00           C  
ATOM   2723  CE  LYS   177      89.151  90.712 107.781  1.00  0.00           C  
ATOM   2724  NZ  LYS   177      88.575  91.110 109.089  1.00  0.00           N1+
ATOM   2725  H   LYS   177      88.242  91.104 102.988  1.00  0.00           H  
ATOM   2726  HA  LYS   177      89.484  88.548 103.183  1.00  0.00           H  
ATOM   2727  HB2 LYS   177      86.886  89.575 104.395  1.00  0.00           H  
ATOM   2728  HB3 LYS   177      87.771  88.080 104.743  1.00  0.00           H  
ATOM   2729  HG2 LYS   177      89.633  89.182 105.678  1.00  0.00           H  
ATOM   2730  HG3 LYS   177      89.115  90.725 104.983  1.00  0.00           H  
ATOM   2731  HD2 LYS   177      87.328  90.824 106.578  1.00  0.00           H  
ATOM   2732  HD3 LYS   177      87.750  89.166 107.198  1.00  0.00           H  
ATOM   2733  HE2 LYS   177      89.994  90.029 107.887  1.00  0.00           H  
ATOM   2734  HE3 LYS   177      89.503  91.649 107.351  1.00  0.00           H  
ATOM   2735  HZ1 LYS   177      88.296  90.247 109.532  1.00  0.00           H  
ATOM   2736  HZ2 LYS   177      89.172  91.694 109.657  1.00  0.00           H  
ATOM   2737  HZ3 LYS   177      87.703  91.565 108.858  1.00  0.00           H  
ATOM   2738  N   ASP   178      87.136  88.709 100.882  1.00  0.00           N  
ATOM   2739  CA  ASP   178      86.637  87.915  99.683  1.00  0.00           C  
ATOM   2740  C   ASP   178      87.713  87.771  98.610  1.00  0.00           C  
ATOM   2741  O   ASP   178      87.568  87.014  97.663  1.00  0.00           O  
ATOM   2742  CB  ASP   178      85.359  88.490  99.102  1.00  0.00           C  
ATOM   2743  CG  ASP   178      84.383  88.750 100.219  1.00  0.00           C  
ATOM   2744  OD1 ASP   178      83.709  89.807 100.407  1.00  0.00           O  
ATOM   2745  OD2 ASP   178      84.125  87.859 101.058  1.00  0.00           O1-
ATOM   2746  H   ASP   178      86.967  89.703 100.926  1.00  0.00           H  
ATOM   2747  HA  ASP   178      86.360  86.914 100.013  1.00  0.00           H  
ATOM   2748  HB2 ASP   178      85.614  89.333  98.459  1.00  0.00           H  
ATOM   2749  HB3 ASP   178      84.769  87.842  98.454  1.00  0.00           H  
ATOM   2750  N   MET   179      88.751  88.573  98.570  1.00  0.00           N  
ATOM   2751  CA  MET   179      89.796  88.614  97.490  1.00  0.00           C  
ATOM   2752  C   MET   179      90.825  87.505  97.562  1.00  0.00           C  
ATOM   2753  O   MET   179      91.226  87.127  98.648  1.00  0.00           O  
ATOM   2754  CB  MET   179      90.475  90.005  97.451  1.00  0.00           C  
ATOM   2755  CG  MET   179      89.463  91.014  96.998  1.00  0.00           C  
ATOM   2756  SD  MET   179      90.106  92.722  97.105  1.00  0.00           S  
ATOM   2757  CE  MET   179      88.446  93.476  97.172  1.00  0.00           C  
ATOM   2758  H   MET   179      88.738  89.286  99.285  1.00  0.00           H  
ATOM   2759  HA  MET   179      89.254  88.374  96.576  1.00  0.00           H  
ATOM   2760  HB2 MET   179      90.738  90.232  98.485  1.00  0.00           H  
ATOM   2761  HB3 MET   179      91.396  90.077  96.873  1.00  0.00           H  
ATOM   2762  HG2 MET   179      89.170  90.819  95.967  1.00  0.00           H  
ATOM   2763  HG3 MET   179      88.722  90.863  97.783  1.00  0.00           H  
ATOM   2764  HE1 MET   179      88.380  94.441  97.675  1.00  0.00           H  
ATOM   2765  HE2 MET   179      87.973  93.566  96.194  1.00  0.00           H  
ATOM   2766  HE3 MET   179      87.873  92.861  97.866  1.00  0.00           H  
ATOM   2767  N   SER   180      91.472  87.004  96.465  1.00  0.00           N  
ATOM   2768  CA  SER   180      92.734  86.243  96.532  1.00  0.00           C  
ATOM   2769  C   SER   180      93.888  87.207  96.449  1.00  0.00           C  
ATOM   2770  O   SER   180      93.637  88.406  96.528  1.00  0.00           O  
ATOM   2771  CB  SER   180      92.853  85.103  95.466  1.00  0.00           C  
ATOM   2772  OG  SER   180      93.863  84.248  95.816  1.00  0.00           O  
ATOM   2773  H   SER   180      91.395  87.512  95.596  1.00  0.00           H  
ATOM   2774  HA  SER   180      92.755  85.756  97.507  1.00  0.00           H  
ATOM   2775  HB2 SER   180      91.881  84.613  95.401  1.00  0.00           H  
ATOM   2776  HB3 SER   180      93.014  85.556  94.488  1.00  0.00           H  
ATOM   2777  HG  SER   180      93.576  83.335  95.735  1.00  0.00           H  
ATOM   2778  N   GLN   181      95.122  86.766  96.309  1.00  0.00           N  
ATOM   2779  CA  GLN   181      96.352  87.626  96.092  1.00  0.00           C  
ATOM   2780  C   GLN   181      97.343  87.091  95.200  1.00  0.00           C  
ATOM   2781  O   GLN   181      97.288  85.857  94.847  1.00  0.00           O  
ATOM   2782  CB  GLN   181      96.994  87.942  97.516  1.00  0.00           C  
ATOM   2783  CG  GLN   181      97.894  86.874  98.168  1.00  0.00           C  
ATOM   2784  CD  GLN   181      97.124  85.689  98.693  1.00  0.00           C  
ATOM   2785  NE2 GLN   181      96.557  85.690  99.905  1.00  0.00           N  
ATOM   2786  OE1 GLN   181      97.030  84.617  98.047  1.00  0.00           O  
ATOM   2787  H   GLN   181      95.225  85.812  95.994  1.00  0.00           H  
ATOM   2788  HA  GLN   181      95.916  88.527  95.659  1.00  0.00           H  
ATOM   2789  HB2 GLN   181      97.601  88.824  97.311  1.00  0.00           H  
ATOM   2790  HB3 GLN   181      96.185  88.204  98.198  1.00  0.00           H  
ATOM   2791  HG2 GLN   181      98.669  86.490  97.504  1.00  0.00           H  
ATOM   2792  HG3 GLN   181      98.435  87.289  99.018  1.00  0.00           H  
ATOM   2793 HE21 GLN   181      96.152  84.827 100.239  1.00  0.00           H  
ATOM   2794 HE22 GLN   181      96.552  86.491 100.519  1.00  0.00           H  
ATOM   2795  N   MET   182      98.309  87.915  94.817  1.00  0.00           N  
ATOM   2796  CA  MET   182      99.542  87.572  94.178  1.00  0.00           C  
ATOM   2797  C   MET   182     100.758  88.425  94.756  1.00  0.00           C  
ATOM   2798  O   MET   182     100.438  89.495  95.274  1.00  0.00           O  
ATOM   2799  CB  MET   182      99.350  87.711  92.614  1.00  0.00           C  
ATOM   2800  CG  MET   182      99.224  89.126  92.274  1.00  0.00           C  
ATOM   2801  SD  MET   182      98.938  89.263  90.535  1.00  0.00           S  
ATOM   2802  CE  MET   182      99.582  90.934  90.090  1.00  0.00           C  
ATOM   2803  H   MET   182      98.305  88.808  95.288  1.00  0.00           H  
ATOM   2804  HA  MET   182      99.834  86.534  94.332  1.00  0.00           H  
ATOM   2805  HB2 MET   182     100.205  87.331  92.056  1.00  0.00           H  
ATOM   2806  HB3 MET   182      98.498  87.134  92.255  1.00  0.00           H  
ATOM   2807  HG2 MET   182      98.300  89.532  92.687  1.00  0.00           H  
ATOM   2808  HG3 MET   182     100.102  89.720  92.526  1.00  0.00           H  
ATOM   2809  HE1 MET   182      99.417  91.065  89.021  1.00  0.00           H  
ATOM   2810  HE2 MET   182      99.121  91.733  90.670  1.00  0.00           H  
ATOM   2811  HE3 MET   182     100.662  91.008  90.219  1.00  0.00           H  
ATOM   2812  N   ILE   183     102.023  87.967  94.657  1.00  0.00           N  
ATOM   2813  CA  ILE   183     103.207  88.812  95.065  1.00  0.00           C  
ATOM   2814  C   ILE   183     104.205  88.951  93.902  1.00  0.00           C  
ATOM   2815  O   ILE   183     104.866  88.002  93.520  1.00  0.00           O  
ATOM   2816  CB  ILE   183     103.827  88.275  96.423  1.00  0.00           C  
ATOM   2817  CG1 ILE   183     102.715  88.295  97.511  1.00  0.00           C  
ATOM   2818  CG2 ILE   183     104.972  89.219  96.926  1.00  0.00           C  
ATOM   2819  CD1 ILE   183     103.121  87.708  98.959  1.00  0.00           C  
ATOM   2820  H   ILE   183     102.331  87.151  94.147  1.00  0.00           H  
ATOM   2821  HA  ILE   183     102.899  89.830  95.300  1.00  0.00           H  
ATOM   2822  HB  ILE   183     104.187  87.271  96.197  1.00  0.00           H  
ATOM   2823 HG12 ILE   183     102.426  89.315  97.763  1.00  0.00           H  
ATOM   2824 HG13 ILE   183     101.823  87.727  97.249  1.00  0.00           H  
ATOM   2825 HG21 ILE   183     105.682  89.247  96.099  1.00  0.00           H  
ATOM   2826 HG22 ILE   183     104.712  90.233  97.229  1.00  0.00           H  
ATOM   2827 HG23 ILE   183     105.410  88.720  97.791  1.00  0.00           H  
ATOM   2828 HD11 ILE   183     102.243  87.476  99.563  1.00  0.00           H  
ATOM   2829 HD12 ILE   183     103.774  86.855  98.775  1.00  0.00           H  
ATOM   2830 HD13 ILE   183     103.636  88.498  99.505  1.00  0.00           H  
ATOM   2831  N   LEU   184     104.408  90.157  93.430  1.00  0.00           N  
ATOM   2832  CA  LEU   184     105.538  90.495  92.644  1.00  0.00           C  
ATOM   2833  C   LEU   184     106.689  90.827  93.556  1.00  0.00           C  
ATOM   2834  O   LEU   184     106.469  91.502  94.557  1.00  0.00           O  
ATOM   2835  CB  LEU   184     105.213  91.756  91.815  1.00  0.00           C  
ATOM   2836  CG  LEU   184     106.226  92.139  90.815  1.00  0.00           C  
ATOM   2837  CD1 LEU   184     106.578  91.084  89.799  1.00  0.00           C  
ATOM   2838  CD2 LEU   184     105.994  93.441  89.975  1.00  0.00           C  
ATOM   2839  H   LEU   184     103.759  90.846  93.782  1.00  0.00           H  
ATOM   2840  HA  LEU   184     105.871  89.692  91.986  1.00  0.00           H  
ATOM   2841  HB2 LEU   184     104.306  91.642  91.220  1.00  0.00           H  
ATOM   2842  HB3 LEU   184     105.009  92.654  92.399  1.00  0.00           H  
ATOM   2843  HG  LEU   184     107.079  92.307  91.473  1.00  0.00           H  
ATOM   2844 HD11 LEU   184     105.725  90.862  89.158  1.00  0.00           H  
ATOM   2845 HD12 LEU   184     107.329  91.453  89.100  1.00  0.00           H  
ATOM   2846 HD13 LEU   184     106.959  90.242  90.377  1.00  0.00           H  
ATOM   2847 HD21 LEU   184     105.936  94.290  90.656  1.00  0.00           H  
ATOM   2848 HD22 LEU   184     106.885  93.671  89.391  1.00  0.00           H  
ATOM   2849 HD23 LEU   184     105.059  93.342  89.423  1.00  0.00           H  
ATOM   2850  N   ARG   185     107.857  90.234  93.246  1.00  0.00           N  
ATOM   2851  CA  ARG   185     109.051  90.393  94.077  1.00  0.00           C  
ATOM   2852  C   ARG   185     110.370  90.345  93.301  1.00  0.00           C  
ATOM   2853  O   ARG   185     110.512  89.686  92.276  1.00  0.00           O  
ATOM   2854  CB  ARG   185     108.960  89.576  95.400  1.00  0.00           C  
ATOM   2855  CG  ARG   185     108.677  88.101  95.120  1.00  0.00           C  
ATOM   2856  CD  ARG   185     108.877  87.320  96.426  1.00  0.00           C  
ATOM   2857  NE  ARG   185     108.253  85.980  96.239  1.00  0.00           N  
ATOM   2858  CZ  ARG   185     107.648  85.243  97.208  1.00  0.00           C  
ATOM   2859  NH1 ARG   185     107.570  85.724  98.371  1.00  0.00           N1+
ATOM   2860  NH2 ARG   185     107.124  84.061  96.857  1.00  0.00           N  
ATOM   2861  H   ARG   185     107.941  89.690  92.399  1.00  0.00           H  
ATOM   2862  HA  ARG   185     109.015  91.433  94.402  1.00  0.00           H  
ATOM   2863  HB2 ARG   185     109.917  89.824  95.858  1.00  0.00           H  
ATOM   2864  HB3 ARG   185     108.064  89.932  95.907  1.00  0.00           H  
ATOM   2865  HG2 ARG   185     107.670  88.002  94.713  1.00  0.00           H  
ATOM   2866  HG3 ARG   185     109.454  87.712  94.463  1.00  0.00           H  
ATOM   2867  HD2 ARG   185     109.918  87.101  96.664  1.00  0.00           H  
ATOM   2868  HD3 ARG   185     108.340  87.818  97.233  1.00  0.00           H  
ATOM   2869  HE  ARG   185     108.169  85.617  95.301  1.00  0.00           H  
ATOM   2870 HH11 ARG   185     107.941  86.645  98.556  1.00  0.00           H  
ATOM   2871 HH12 ARG   185     107.101  85.307  99.162  1.00  0.00           H  
ATOM   2872 HH21 ARG   185     107.199  83.642  95.941  1.00  0.00           H  
ATOM   2873 HH22 ARG   185     106.797  83.520  97.645  1.00  0.00           H  
ATOM   2874  N   THR   186     111.422  91.120  93.705  1.00  0.00           N  
ATOM   2875  CA  THR   186     112.726  91.416  93.090  1.00  0.00           C  
ATOM   2876  C   THR   186     113.808  91.355  94.127  1.00  0.00           C  
ATOM   2877  O   THR   186     113.572  91.446  95.329  1.00  0.00           O  
ATOM   2878  CB  THR   186     112.673  92.799  92.307  1.00  0.00           C  
ATOM   2879  CG2 THR   186     111.564  92.804  91.332  1.00  0.00           C  
ATOM   2880  OG1 THR   186     112.370  93.805  93.189  1.00  0.00           O  
ATOM   2881  H   THR   186     111.273  91.620  94.570  1.00  0.00           H  
ATOM   2882  HA  THR   186     112.833  90.706  92.269  1.00  0.00           H  
ATOM   2883  HB  THR   186     113.567  92.969  91.707  1.00  0.00           H  
ATOM   2884  HG1 THR   186     113.239  94.139  93.420  1.00  0.00           H  
ATOM   2885 HG21 THR   186     111.587  91.861  90.784  1.00  0.00           H  
ATOM   2886 HG22 THR   186     110.578  92.787  91.798  1.00  0.00           H  
ATOM   2887 HG23 THR   186     111.698  93.653  90.662  1.00  0.00           H  
ATOM   2888  N   LYS   187     115.046  91.164  93.641  1.00  0.00           N  
ATOM   2889  CA  LYS   187     116.328  91.396  94.363  1.00  0.00           C  
ATOM   2890  C   LYS   187     117.375  91.825  93.309  1.00  0.00           C  
ATOM   2891  O   LYS   187     117.819  91.073  92.489  1.00  0.00           O  
ATOM   2892  CB  LYS   187     116.800  90.141  95.110  1.00  0.00           C  
ATOM   2893  CG  LYS   187     118.130  90.258  95.867  1.00  0.00           C  
ATOM   2894  CD  LYS   187     118.402  89.246  96.992  1.00  0.00           C  
ATOM   2895  CE  LYS   187     119.766  89.557  97.569  1.00  0.00           C  
ATOM   2896  NZ  LYS   187     120.313  88.390  98.309  1.00  0.00           N1+
ATOM   2897  H   LYS   187     115.243  90.979  92.668  1.00  0.00           H  
ATOM   2898  HA  LYS   187     116.073  92.237  95.008  1.00  0.00           H  
ATOM   2899  HB2 LYS   187     116.053  89.733  95.791  1.00  0.00           H  
ATOM   2900  HB3 LYS   187     116.974  89.386  94.343  1.00  0.00           H  
ATOM   2901  HG2 LYS   187     118.952  90.318  95.153  1.00  0.00           H  
ATOM   2902  HG3 LYS   187     118.112  91.202  96.410  1.00  0.00           H  
ATOM   2903  HD2 LYS   187     117.634  89.432  97.742  1.00  0.00           H  
ATOM   2904  HD3 LYS   187     118.208  88.279  96.530  1.00  0.00           H  
ATOM   2905  HE2 LYS   187     120.346  89.878  96.704  1.00  0.00           H  
ATOM   2906  HE3 LYS   187     119.779  90.468  98.167  1.00  0.00           H  
ATOM   2907  HZ1 LYS   187     120.375  87.669  97.604  1.00  0.00           H  
ATOM   2908  HZ2 LYS   187     121.174  88.714  98.726  1.00  0.00           H  
ATOM   2909  HZ3 LYS   187     119.781  88.081  99.110  1.00  0.00           H  
ATOM   2910  N   GLY   188     117.703  93.105  93.422  1.00  0.00           N  
ATOM   2911  CA  GLY   188     118.643  93.788  92.523  1.00  0.00           C  
ATOM   2912  C   GLY   188     119.151  95.151  92.777  1.00  0.00           C  
ATOM   2913  O   GLY   188     119.157  95.571  93.976  1.00  0.00           O  
ATOM   2914  H   GLY   188     117.377  93.683  94.183  1.00  0.00           H  
ATOM   2915  HA2 GLY   188     119.516  93.140  92.446  1.00  0.00           H  
ATOM   2916  HA3 GLY   188     118.109  93.797  91.572  1.00  0.00           H  
ATOM   2917  N   PRO   189     119.471  95.884  91.708  1.00  0.00           N  
ATOM   2918  CA  PRO   189     120.200  97.199  91.679  1.00  0.00           C  
ATOM   2919  C   PRO   189     119.420  98.288  92.410  1.00  0.00           C  
ATOM   2920  O   PRO   189     118.298  98.124  92.827  1.00  0.00           O  
ATOM   2921  CB  PRO   189     120.466  97.480  90.228  1.00  0.00           C  
ATOM   2922  CG  PRO   189     120.436  96.154  89.477  1.00  0.00           C  
ATOM   2923  CD  PRO   189     119.396  95.356  90.311  1.00  0.00           C  
ATOM   2924  HA  PRO   189     121.187  97.063  92.123  1.00  0.00           H  
ATOM   2925  HB2 PRO   189     119.668  98.054  89.757  1.00  0.00           H  
ATOM   2926  HB3 PRO   189     121.357  98.074  90.026  1.00  0.00           H  
ATOM   2927  HG2 PRO   189     120.175  96.351  88.437  1.00  0.00           H  
ATOM   2928  HG3 PRO   189     121.340  95.552  89.390  1.00  0.00           H  
ATOM   2929  HD2 PRO   189     118.446  95.564  89.819  1.00  0.00           H  
ATOM   2930  HD3 PRO   189     119.614  94.303  90.130  1.00  0.00           H  
ATOM   2931  N   ASP   190     120.087  99.366  92.813  1.00  0.00           N  
ATOM   2932  CA  ASP   190     119.571 100.575  93.398  1.00  0.00           C  
ATOM   2933  C   ASP   190     118.517 101.286  92.526  1.00  0.00           C  
ATOM   2934  O   ASP   190     117.521 101.624  93.040  1.00  0.00           O  
ATOM   2935  CB  ASP   190     120.708 101.587  93.900  1.00  0.00           C  
ATOM   2936  CG  ASP   190     121.525 102.266  92.865  1.00  0.00           C  
ATOM   2937  OD1 ASP   190     122.267 103.267  93.162  1.00  0.00           O  
ATOM   2938  OD2 ASP   190     121.540 101.834  91.682  1.00  0.00           O1-
ATOM   2939  H   ASP   190     121.079  99.301  92.630  1.00  0.00           H  
ATOM   2940  HA  ASP   190     119.061 100.310  94.324  1.00  0.00           H  
ATOM   2941  HB2 ASP   190     120.093 102.364  94.354  1.00  0.00           H  
ATOM   2942  HB3 ASP   190     121.285 101.061  94.661  1.00  0.00           H  
ATOM   2943  N   ARG   191     118.820 101.367  91.203  1.00  0.00           N  
ATOM   2944  CA  ARG   191     117.949 101.550  90.042  1.00  0.00           C  
ATOM   2945  C   ARG   191     118.483 100.829  88.806  1.00  0.00           C  
ATOM   2946  O   ARG   191     119.633 100.322  88.875  1.00  0.00           O  
ATOM   2947  CB  ARG   191     117.665 103.017  89.761  1.00  0.00           C  
ATOM   2948  CG  ARG   191     116.564 103.753  90.606  1.00  0.00           C  
ATOM   2949  CD  ARG   191     116.093 105.134  90.048  1.00  0.00           C  
ATOM   2950  NE  ARG   191     114.845 105.619  90.690  1.00  0.00           N  
ATOM   2951  CZ  ARG   191     114.399 106.869  90.634  1.00  0.00           C  
ATOM   2952  NH1 ARG   191     114.849 107.690  89.704  1.00  0.00           N1+
ATOM   2953  NH2 ARG   191     113.596 107.213  91.512  1.00  0.00           N  
ATOM   2954  H   ARG   191     119.786 101.083  91.123  1.00  0.00           H  
ATOM   2955  HA  ARG   191     117.007 101.100  90.355  1.00  0.00           H  
ATOM   2956  HB2 ARG   191     118.627 103.518  89.869  1.00  0.00           H  
ATOM   2957  HB3 ARG   191     117.272 103.031  88.744  1.00  0.00           H  
ATOM   2958  HG2 ARG   191     115.675 103.129  90.698  1.00  0.00           H  
ATOM   2959  HG3 ARG   191     116.942 103.862  91.622  1.00  0.00           H  
ATOM   2960  HD2 ARG   191     116.892 105.874  90.105  1.00  0.00           H  
ATOM   2961  HD3 ARG   191     115.802 105.040  89.002  1.00  0.00           H  
ATOM   2962  HE  ARG   191     114.163 105.017  91.128  1.00  0.00           H  
ATOM   2963 HH11 ARG   191     115.361 107.289  88.932  1.00  0.00           H  
ATOM   2964 HH12 ARG   191     114.500 108.635  89.636  1.00  0.00           H  
ATOM   2965 HH21 ARG   191     113.362 106.566  92.252  1.00  0.00           H  
ATOM   2966 HH22 ARG   191     113.146 108.115  91.443  1.00  0.00           H  
ATOM   2967  N   LEU   192     117.578 100.409  87.870  1.00  0.00           N  
ATOM   2968  CA  LEU   192     117.917  99.779  86.611  1.00  0.00           C  
ATOM   2969  C   LEU   192     118.478 100.875  85.701  1.00  0.00           C  
ATOM   2970  O   LEU   192     118.395 102.122  85.999  1.00  0.00           O  
ATOM   2971  CB  LEU   192     116.777  99.013  85.975  1.00  0.00           C  
ATOM   2972  CG  LEU   192     116.385  97.807  86.769  1.00  0.00           C  
ATOM   2973  CD1 LEU   192     115.109  97.186  86.300  1.00  0.00           C  
ATOM   2974  CD2 LEU   192     117.551  96.726  86.785  1.00  0.00           C  
ATOM   2975  H   LEU   192     116.620 100.729  87.893  1.00  0.00           H  
ATOM   2976  HA  LEU   192     118.713  99.059  86.801  1.00  0.00           H  
ATOM   2977  HB2 LEU   192     115.983  99.743  85.812  1.00  0.00           H  
ATOM   2978  HB3 LEU   192     117.005  98.616  84.986  1.00  0.00           H  
ATOM   2979  HG  LEU   192     116.186  98.123  87.793  1.00  0.00           H  
ATOM   2980 HD11 LEU   192     115.206  96.999  85.231  1.00  0.00           H  
ATOM   2981 HD12 LEU   192     114.944  96.227  86.792  1.00  0.00           H  
ATOM   2982 HD13 LEU   192     114.210  97.785  86.445  1.00  0.00           H  
ATOM   2983 HD21 LEU   192     117.267  95.857  87.379  1.00  0.00           H  
ATOM   2984 HD22 LEU   192     117.818  96.474  85.758  1.00  0.00           H  
ATOM   2985 HD23 LEU   192     118.418  97.136  87.303  1.00  0.00           H  
ATOM   2986  N   PRO   193     119.116 100.506  84.570  1.00  0.00           N  
ATOM   2987  CA  PRO   193     119.533 101.515  83.516  1.00  0.00           C  
ATOM   2988  C   PRO   193     118.318 102.222  82.860  1.00  0.00           C  
ATOM   2989  O   PRO   193     117.189 101.641  82.802  1.00  0.00           O  
ATOM   2990  CB  PRO   193     120.279 100.671  82.509  1.00  0.00           C  
ATOM   2991  CG  PRO   193     120.766  99.368  83.117  1.00  0.00           C  
ATOM   2992  CD  PRO   193     119.633  99.186  84.162  1.00  0.00           C  
ATOM   2993  HA  PRO   193     120.181 102.260  83.976  1.00  0.00           H  
ATOM   2994  HB2 PRO   193     119.689 100.356  81.648  1.00  0.00           H  
ATOM   2995  HB3 PRO   193     121.163 101.153  82.094  1.00  0.00           H  
ATOM   2996  HG2 PRO   193     120.789  98.532  82.417  1.00  0.00           H  
ATOM   2997  HG3 PRO   193     121.702  99.494  83.660  1.00  0.00           H  
ATOM   2998  HD2 PRO   193     118.809  98.629  83.716  1.00  0.00           H  
ATOM   2999  HD3 PRO   193     120.072  98.746  85.058  1.00  0.00           H  
ATOM   3000  N   ALA   194     118.558 103.439  82.266  1.00  0.00           N  
ATOM   3001  CA  ALA   194     117.478 104.175  81.678  1.00  0.00           C  
ATOM   3002  C   ALA   194     116.866 103.438  80.479  1.00  0.00           C  
ATOM   3003  O   ALA   194     117.486 102.697  79.736  1.00  0.00           O  
ATOM   3004  CB  ALA   194     117.981 105.582  81.222  1.00  0.00           C  
ATOM   3005  H   ALA   194     119.469 103.866  82.173  1.00  0.00           H  
ATOM   3006  HA  ALA   194     116.715 104.228  82.455  1.00  0.00           H  
ATOM   3007  HB1 ALA   194     117.156 106.266  81.023  1.00  0.00           H  
ATOM   3008  HB2 ALA   194     118.555 106.109  81.984  1.00  0.00           H  
ATOM   3009  HB3 ALA   194     118.651 105.485  80.368  1.00  0.00           H  
ATOM   3010  N   GLY   195     115.522 103.602  80.455  1.00  0.00           N  
ATOM   3011  CA  GLY   195     114.662 103.190  79.406  1.00  0.00           C  
ATOM   3012  C   GLY   195     114.120 101.796  79.501  1.00  0.00           C  
ATOM   3013  O   GLY   195     113.165 101.539  78.805  1.00  0.00           O  
ATOM   3014  H   GLY   195     114.987 104.139  81.123  1.00  0.00           H  
ATOM   3015  HA2 GLY   195     113.847 103.913  79.423  1.00  0.00           H  
ATOM   3016  HA3 GLY   195     115.162 103.349  78.450  1.00  0.00           H  
ATOM   3017  N   TYR   196     114.591 100.904  80.336  1.00  0.00           N  
ATOM   3018  CA  TYR   196     114.005  99.617  80.659  1.00  0.00           C  
ATOM   3019  C   TYR   196     112.589  99.822  81.256  1.00  0.00           C  
ATOM   3020  O   TYR   196     112.305 100.686  82.055  1.00  0.00           O  
ATOM   3021  CB  TYR   196     114.880  98.875  81.640  1.00  0.00           C  
ATOM   3022  CG  TYR   196     116.150  98.200  81.086  1.00  0.00           C  
ATOM   3023  CD1 TYR   196     116.228  96.791  80.838  1.00  0.00           C  
ATOM   3024  CD2 TYR   196     117.319  98.999  80.853  1.00  0.00           C  
ATOM   3025  CE1 TYR   196     117.443  96.238  80.238  1.00  0.00           C  
ATOM   3026  CE2 TYR   196     118.496  98.449  80.284  1.00  0.00           C  
ATOM   3027  CZ  TYR   196     118.578  97.024  80.083  1.00  0.00           C  
ATOM   3028  OH  TYR   196     119.744  96.563  79.527  1.00  0.00           O  
ATOM   3029  H   TYR   196     115.420 101.205  80.828  1.00  0.00           H  
ATOM   3030  HA  TYR   196     113.992  99.129  79.684  1.00  0.00           H  
ATOM   3031  HB2 TYR   196     115.198  99.510  82.466  1.00  0.00           H  
ATOM   3032  HB3 TYR   196     114.309  98.196  82.274  1.00  0.00           H  
ATOM   3033  HD1 TYR   196     115.403  96.095  80.811  1.00  0.00           H  
ATOM   3034  HD2 TYR   196     117.249 100.077  80.817  1.00  0.00           H  
ATOM   3035  HE1 TYR   196     117.574  95.182  80.051  1.00  0.00           H  
ATOM   3036  HE2 TYR   196     119.363  99.001  79.952  1.00  0.00           H  
ATOM   3037  HH  TYR   196     119.616  95.640  79.295  1.00  0.00           H  
ATOM   3038  N   GLU   197     111.632  98.967  80.811  1.00  0.00           N  
ATOM   3039  CA  GLU   197     110.318  98.904  81.406  1.00  0.00           C  
ATOM   3040  C   GLU   197     110.100  97.563  82.112  1.00  0.00           C  
ATOM   3041  O   GLU   197     110.658  96.457  81.799  1.00  0.00           O  
ATOM   3042  CB  GLU   197     109.189  99.197  80.323  1.00  0.00           C  
ATOM   3043  CG  GLU   197     108.213 100.338  80.611  1.00  0.00           C  
ATOM   3044  CD  GLU   197     108.631 101.754  80.901  1.00  0.00           C  
ATOM   3045  OE1 GLU   197     108.225 102.282  81.954  1.00  0.00           O  
ATOM   3046  OE2 GLU   197     109.433 102.347  80.050  1.00  0.00           O1-
ATOM   3047  H   GLU   197     111.982  98.233  80.213  1.00  0.00           H  
ATOM   3048  HA  GLU   197     110.308  99.648  82.203  1.00  0.00           H  
ATOM   3049  HB2 GLU   197     109.702  99.549  79.427  1.00  0.00           H  
ATOM   3050  HB3 GLU   197     108.536  98.341  80.152  1.00  0.00           H  
ATOM   3051  HG2 GLU   197     107.537 100.263  79.758  1.00  0.00           H  
ATOM   3052  HG3 GLU   197     107.501 100.077  81.394  1.00  0.00           H  
ATOM   3053  N   ILE   198     109.330  97.545  83.129  1.00  0.00           N  
ATOM   3054  CA  ILE   198     108.712  96.370  83.742  1.00  0.00           C  
ATOM   3055  C   ILE   198     107.198  96.596  83.717  1.00  0.00           C  
ATOM   3056  O   ILE   198     106.649  97.761  83.939  1.00  0.00           O  
ATOM   3057  CB  ILE   198     109.314  96.055  85.086  1.00  0.00           C  
ATOM   3058  CG1 ILE   198     110.851  95.935  85.141  1.00  0.00           C  
ATOM   3059  CG2 ILE   198     108.699  94.716  85.605  1.00  0.00           C  
ATOM   3060  CD1 ILE   198     111.342  96.054  86.551  1.00  0.00           C  
ATOM   3061  H   ILE   198     108.779  98.334  83.435  1.00  0.00           H  
ATOM   3062  HA  ILE   198     108.873  95.599  82.988  1.00  0.00           H  
ATOM   3063  HB  ILE   198     109.012  96.850  85.768  1.00  0.00           H  
ATOM   3064 HG12 ILE   198     111.083  94.936  84.774  1.00  0.00           H  
ATOM   3065 HG13 ILE   198     111.304  96.745  84.569  1.00  0.00           H  
ATOM   3066 HG21 ILE   198     109.053  94.657  86.634  1.00  0.00           H  
ATOM   3067 HG22 ILE   198     107.615  94.815  85.659  1.00  0.00           H  
ATOM   3068 HG23 ILE   198     108.962  93.804  85.069  1.00  0.00           H  
ATOM   3069 HD11 ILE   198     110.753  95.393  87.187  1.00  0.00           H  
ATOM   3070 HD12 ILE   198     112.423  95.919  86.540  1.00  0.00           H  
ATOM   3071 HD13 ILE   198     111.067  97.013  86.990  1.00  0.00           H  
ATOM   3072  N   VAL   199     106.422  95.605  83.338  1.00  0.00           N  
ATOM   3073  CA  VAL   199     104.947  95.724  83.072  1.00  0.00           C  
ATOM   3074  C   VAL   199     104.075  94.493  83.412  1.00  0.00           C  
ATOM   3075  O   VAL   199     104.176  93.459  82.763  1.00  0.00           O  
ATOM   3076  CB  VAL   199     104.771  96.230  81.673  1.00  0.00           C  
ATOM   3077  CG1 VAL   199     105.391  95.443  80.425  1.00  0.00           C  
ATOM   3078  CG2 VAL   199     103.337  96.497  81.265  1.00  0.00           C  
ATOM   3079  H   VAL   199     106.783  94.670  83.211  1.00  0.00           H  
ATOM   3080  HA  VAL   199     104.599  96.493  83.762  1.00  0.00           H  
ATOM   3081  HB  VAL   199     105.306  97.179  81.703  1.00  0.00           H  
ATOM   3082 HG11 VAL   199     104.947  94.451  80.334  1.00  0.00           H  
ATOM   3083 HG12 VAL   199     105.092  95.887  79.476  1.00  0.00           H  
ATOM   3084 HG13 VAL   199     106.461  95.350  80.612  1.00  0.00           H  
ATOM   3085 HG21 VAL   199     102.780  97.148  81.939  1.00  0.00           H  
ATOM   3086 HG22 VAL   199     103.414  96.949  80.277  1.00  0.00           H  
ATOM   3087 HG23 VAL   199     102.825  95.557  81.062  1.00  0.00           H  
ATOM   3088  N   LEU   200     103.150  94.721  84.288  1.00  0.00           N  
ATOM   3089  CA  LEU   200     102.063  93.755  84.765  1.00  0.00           C  
ATOM   3090  C   LEU   200     101.097  93.809  83.600  1.00  0.00           C  
ATOM   3091  O   LEU   200     100.591  94.870  83.181  1.00  0.00           O  
ATOM   3092  CB  LEU   200     101.523  94.225  86.177  1.00  0.00           C  
ATOM   3093  CG  LEU   200     102.382  93.937  87.425  1.00  0.00           C  
ATOM   3094  CD1 LEU   200     101.980  94.856  88.663  1.00  0.00           C  
ATOM   3095  CD2 LEU   200     102.158  92.445  87.700  1.00  0.00           C  
ATOM   3096  H   LEU   200     103.000  95.662  84.623  1.00  0.00           H  
ATOM   3097  HA  LEU   200     102.570  92.793  84.834  1.00  0.00           H  
ATOM   3098  HB2 LEU   200     101.361  95.295  86.047  1.00  0.00           H  
ATOM   3099  HB3 LEU   200     100.558  93.718  86.187  1.00  0.00           H  
ATOM   3100  HG  LEU   200     103.413  94.201  87.188  1.00  0.00           H  
ATOM   3101 HD11 LEU   200     102.827  94.737  89.339  1.00  0.00           H  
ATOM   3102 HD12 LEU   200     102.017  95.894  88.332  1.00  0.00           H  
ATOM   3103 HD13 LEU   200     101.058  94.521  89.138  1.00  0.00           H  
ATOM   3104 HD21 LEU   200     102.780  92.015  88.485  1.00  0.00           H  
ATOM   3105 HD22 LEU   200     101.166  92.264  88.115  1.00  0.00           H  
ATOM   3106 HD23 LEU   200     102.116  91.758  86.855  1.00  0.00           H  
ATOM   3107  N   TYR   201     100.709  92.686  82.978  1.00  0.00           N  
ATOM   3108  CA  TYR   201      99.627  92.593  82.021  1.00  0.00           C  
ATOM   3109  C   TYR   201      98.672  91.379  82.150  1.00  0.00           C  
ATOM   3110  O   TYR   201      98.952  90.468  82.909  1.00  0.00           O  
ATOM   3111  CB  TYR   201     100.189  92.638  80.605  1.00  0.00           C  
ATOM   3112  CG  TYR   201     100.895  91.404  80.151  1.00  0.00           C  
ATOM   3113  CD1 TYR   201     100.232  90.551  79.273  1.00  0.00           C  
ATOM   3114  CD2 TYR   201     102.195  91.177  80.547  1.00  0.00           C  
ATOM   3115  CE1 TYR   201     100.930  89.463  78.697  1.00  0.00           C  
ATOM   3116  CE2 TYR   201     102.849  90.023  80.047  1.00  0.00           C  
ATOM   3117  CZ  TYR   201     102.228  89.264  79.084  1.00  0.00           C  
ATOM   3118  OH  TYR   201     103.022  88.258  78.621  1.00  0.00           O  
ATOM   3119  H   TYR   201     101.113  91.823  83.315  1.00  0.00           H  
ATOM   3120  HA  TYR   201      98.879  93.384  82.062  1.00  0.00           H  
ATOM   3121  HB2 TYR   201      99.300  92.780  79.991  1.00  0.00           H  
ATOM   3122  HB3 TYR   201     100.870  93.488  80.563  1.00  0.00           H  
ATOM   3123  HD1 TYR   201      99.228  90.683  78.897  1.00  0.00           H  
ATOM   3124  HD2 TYR   201     102.636  91.856  81.262  1.00  0.00           H  
ATOM   3125  HE1 TYR   201     100.501  88.872  77.901  1.00  0.00           H  
ATOM   3126  HE2 TYR   201     103.829  89.734  80.397  1.00  0.00           H  
ATOM   3127  HH  TYR   201     102.594  87.404  78.523  1.00  0.00           H  
ATOM   3128  N   ILE   202      97.490  91.427  81.525  1.00  0.00           N  
ATOM   3129  CA  ILE   202      96.375  90.497  81.585  1.00  0.00           C  
ATOM   3130  C   ILE   202      95.819  90.240  80.160  1.00  0.00           C  
ATOM   3131  O   ILE   202      95.991  91.146  79.338  1.00  0.00           O  
ATOM   3132  CB  ILE   202      95.277  91.051  82.567  1.00  0.00           C  
ATOM   3133  CG1 ILE   202      94.111  90.057  82.708  1.00  0.00           C  
ATOM   3134  CG2 ILE   202      94.669  92.424  82.210  1.00  0.00           C  
ATOM   3135  CD1 ILE   202      93.226  90.235  83.924  1.00  0.00           C  
ATOM   3136  H   ILE   202      97.268  92.122  80.826  1.00  0.00           H  
ATOM   3137  HA  ILE   202      96.687  89.528  81.973  1.00  0.00           H  
ATOM   3138  HB  ILE   202      95.835  91.218  83.489  1.00  0.00           H  
ATOM   3139 HG12 ILE   202      93.510  90.121  81.801  1.00  0.00           H  
ATOM   3140 HG13 ILE   202      94.473  89.031  82.781  1.00  0.00           H  
ATOM   3141 HG21 ILE   202      94.239  92.444  81.208  1.00  0.00           H  
ATOM   3142 HG22 ILE   202      93.873  92.784  82.862  1.00  0.00           H  
ATOM   3143 HG23 ILE   202      95.500  93.129  82.196  1.00  0.00           H  
ATOM   3144 HD11 ILE   202      93.822  90.278  84.836  1.00  0.00           H  
ATOM   3145 HD12 ILE   202      92.770  91.223  83.972  1.00  0.00           H  
ATOM   3146 HD13 ILE   202      92.465  89.457  83.993  1.00  0.00           H  
ATOM   3147  N   SER   203      95.219  89.134  79.901  1.00  0.00           N  
ATOM   3148  CA  SER   203      94.776  88.927  78.513  1.00  0.00           C  
ATOM   3149  C   SER   203      93.419  89.626  78.269  1.00  0.00           C  
ATOM   3150  O   SER   203      92.554  89.584  79.149  1.00  0.00           O  
ATOM   3151  CB  SER   203      94.709  87.403  78.312  1.00  0.00           C  
ATOM   3152  OG  SER   203      94.427  87.177  76.953  1.00  0.00           O  
ATOM   3153  H   SER   203      95.109  88.437  80.624  1.00  0.00           H  
ATOM   3154  HA  SER   203      95.586  89.293  77.883  1.00  0.00           H  
ATOM   3155  HB2 SER   203      95.627  86.905  78.624  1.00  0.00           H  
ATOM   3156  HB3 SER   203      93.856  87.060  78.896  1.00  0.00           H  
ATOM   3157  HG  SER   203      95.089  87.423  76.303  1.00  0.00           H  
ATOM   3158  N   MET   204      93.191  90.180  77.072  1.00  0.00           N  
ATOM   3159  CA  MET   204      91.940  90.873  76.786  1.00  0.00           C  
ATOM   3160  C   MET   204      90.695  90.077  76.998  1.00  0.00           C  
ATOM   3161  O   MET   204      89.740  90.595  77.605  1.00  0.00           O  
ATOM   3162  CB  MET   204      91.966  91.540  75.451  1.00  0.00           C  
ATOM   3163  CG  MET   204      90.797  92.390  75.057  1.00  0.00           C  
ATOM   3164  SD  MET   204      90.891  92.766  73.428  1.00  0.00           S  
ATOM   3165  CE  MET   204      92.093  94.138  73.402  1.00  0.00           C  
ATOM   3166  H   MET   204      93.905  90.236  76.361  1.00  0.00           H  
ATOM   3167  HA  MET   204      91.883  91.650  77.549  1.00  0.00           H  
ATOM   3168  HB2 MET   204      92.861  92.162  75.424  1.00  0.00           H  
ATOM   3169  HB3 MET   204      91.981  90.779  74.672  1.00  0.00           H  
ATOM   3170  HG2 MET   204      89.890  91.793  75.158  1.00  0.00           H  
ATOM   3171  HG3 MET   204      90.752  93.308  75.642  1.00  0.00           H  
ATOM   3172  HE1 MET   204      91.963  94.723  72.492  1.00  0.00           H  
ATOM   3173  HE2 MET   204      92.004  94.830  74.240  1.00  0.00           H  
ATOM   3174  HE3 MET   204      93.115  93.759  73.391  1.00  0.00           H  
ATOM   3175  N   SER   205      90.803  88.800  76.720  1.00  0.00           N  
ATOM   3176  CA  SER   205      89.772  87.808  76.888  1.00  0.00           C  
ATOM   3177  C   SER   205      89.365  87.577  78.318  1.00  0.00           C  
ATOM   3178  O   SER   205      88.150  87.463  78.514  1.00  0.00           O  
ATOM   3179  CB  SER   205      90.252  86.494  76.357  1.00  0.00           C  
ATOM   3180  OG  SER   205      89.397  85.411  76.739  1.00  0.00           O  
ATOM   3181  H   SER   205      91.683  88.464  76.355  1.00  0.00           H  
ATOM   3182  HA  SER   205      88.855  88.065  76.358  1.00  0.00           H  
ATOM   3183  HB2 SER   205      90.373  86.512  75.274  1.00  0.00           H  
ATOM   3184  HB3 SER   205      91.191  86.330  76.886  1.00  0.00           H  
ATOM   3185  HG  SER   205      88.613  85.581  76.212  1.00  0.00           H  
ATOM   3186  N   ASP   206      90.258  87.583  79.229  1.00  0.00           N  
ATOM   3187  CA  ASP   206      89.999  87.425  80.676  1.00  0.00           C  
ATOM   3188  C   ASP   206      89.649  88.773  81.364  1.00  0.00           C  
ATOM   3189  O   ASP   206      89.109  88.835  82.532  1.00  0.00           O  
ATOM   3190  CB  ASP   206      91.269  86.832  81.345  1.00  0.00           C  
ATOM   3191  CG  ASP   206      91.552  85.404  80.821  1.00  0.00           C  
ATOM   3192  OD1 ASP   206      92.768  85.103  80.655  1.00  0.00           O  
ATOM   3193  OD2 ASP   206      90.605  84.655  80.650  1.00  0.00           O1-
ATOM   3194  H   ASP   206      91.240  87.603  78.991  1.00  0.00           H  
ATOM   3195  HA  ASP   206      89.175  86.716  80.750  1.00  0.00           H  
ATOM   3196  HB2 ASP   206      92.120  87.512  81.299  1.00  0.00           H  
ATOM   3197  HB3 ASP   206      90.876  86.688  82.351  1.00  0.00           H  
ATOM   3198  N   SER   207      89.879  89.879  80.611  1.00  0.00           N  
ATOM   3199  CA  SER   207      89.933  91.204  81.284  1.00  0.00           C  
ATOM   3200  C   SER   207      88.664  91.715  81.923  1.00  0.00           C  
ATOM   3201  O   SER   207      88.639  92.713  82.668  1.00  0.00           O  
ATOM   3202  CB  SER   207      90.470  92.204  80.309  1.00  0.00           C  
ATOM   3203  OG  SER   207      89.499  92.721  79.396  1.00  0.00           O  
ATOM   3204  H   SER   207      90.306  89.782  79.701  1.00  0.00           H  
ATOM   3205  HA  SER   207      90.563  91.064  82.163  1.00  0.00           H  
ATOM   3206  HB2 SER   207      90.710  92.996  81.017  1.00  0.00           H  
ATOM   3207  HB3 SER   207      91.331  91.823  79.760  1.00  0.00           H  
ATOM   3208  HG  SER   207      89.351  92.083  78.694  1.00  0.00           H  
ATOM   3209  N   ASP   208      87.551  90.979  81.791  1.00  0.00           N  
ATOM   3210  CA  ASP   208      86.257  91.243  82.388  1.00  0.00           C  
ATOM   3211  C   ASP   208      85.730  90.179  83.370  1.00  0.00           C  
ATOM   3212  O   ASP   208      84.827  90.350  84.147  1.00  0.00           O  
ATOM   3213  CB  ASP   208      85.183  91.335  81.355  1.00  0.00           C  
ATOM   3214  CG  ASP   208      84.839  90.009  80.543  1.00  0.00           C  
ATOM   3215  OD1 ASP   208      83.659  89.779  80.369  1.00  0.00           O  
ATOM   3216  OD2 ASP   208      85.809  89.302  80.159  1.00  0.00           O1-
ATOM   3217  H   ASP   208      87.676  90.212  81.147  1.00  0.00           H  
ATOM   3218  HA  ASP   208      86.148  92.173  82.946  1.00  0.00           H  
ATOM   3219  HB2 ASP   208      84.197  91.604  81.733  1.00  0.00           H  
ATOM   3220  HB3 ASP   208      85.401  92.121  80.631  1.00  0.00           H  
ATOM   3221  N   LYS   209      86.499  89.066  83.516  1.00  0.00           N  
ATOM   3222  CA  LYS   209      86.142  87.983  84.527  1.00  0.00           C  
ATOM   3223  C   LYS   209      86.690  88.178  85.925  1.00  0.00           C  
ATOM   3224  O   LYS   209      86.247  87.567  86.854  1.00  0.00           O  
ATOM   3225  CB  LYS   209      86.673  86.707  83.829  1.00  0.00           C  
ATOM   3226  CG  LYS   209      85.843  86.249  82.605  1.00  0.00           C  
ATOM   3227  CD  LYS   209      86.654  86.121  81.309  1.00  0.00           C  
ATOM   3228  CE  LYS   209      85.924  85.653  80.067  1.00  0.00           C  
ATOM   3229  NZ  LYS   209      85.058  86.798  79.598  1.00  0.00           N1+
ATOM   3230  H   LYS   209      87.354  89.042  82.978  1.00  0.00           H  
ATOM   3231  HA  LYS   209      85.073  87.936  84.735  1.00  0.00           H  
ATOM   3232  HB2 LYS   209      87.738  86.713  83.599  1.00  0.00           H  
ATOM   3233  HB3 LYS   209      86.514  85.944  84.591  1.00  0.00           H  
ATOM   3234  HG2 LYS   209      85.155  85.423  82.782  1.00  0.00           H  
ATOM   3235  HG3 LYS   209      85.003  86.932  82.482  1.00  0.00           H  
ATOM   3236  HD2 LYS   209      87.209  87.042  81.127  1.00  0.00           H  
ATOM   3237  HD3 LYS   209      87.412  85.354  81.470  1.00  0.00           H  
ATOM   3238  HE2 LYS   209      86.715  85.442  79.347  1.00  0.00           H  
ATOM   3239  HE3 LYS   209      85.234  84.849  80.323  1.00  0.00           H  
ATOM   3240  HZ1 LYS   209      84.739  86.696  78.645  1.00  0.00           H  
ATOM   3241  HZ2 LYS   209      84.194  86.870  80.115  1.00  0.00           H  
ATOM   3242  HZ3 LYS   209      85.632  87.627  79.539  1.00  0.00           H  
ATOM   3243  N   VAL   210      87.720  89.056  86.002  1.00  0.00           N  
ATOM   3244  CA  VAL   210      88.695  89.333  87.083  1.00  0.00           C  
ATOM   3245  C   VAL   210      89.289  90.786  87.103  1.00  0.00           C  
ATOM   3246  O   VAL   210      89.393  91.429  86.038  1.00  0.00           O  
ATOM   3247  CB  VAL   210      89.782  88.195  87.148  1.00  0.00           C  
ATOM   3248  CG1 VAL   210      90.834  88.361  85.958  1.00  0.00           C  
ATOM   3249  CG2 VAL   210      90.611  88.314  88.470  1.00  0.00           C  
ATOM   3250  H   VAL   210      87.934  89.493  85.117  1.00  0.00           H  
ATOM   3251  HA  VAL   210      88.151  89.243  88.024  1.00  0.00           H  
ATOM   3252  HB  VAL   210      89.262  87.240  87.071  1.00  0.00           H  
ATOM   3253 HG11 VAL   210      91.175  89.396  85.977  1.00  0.00           H  
ATOM   3254 HG12 VAL   210      91.678  87.683  86.083  1.00  0.00           H  
ATOM   3255 HG13 VAL   210      90.419  88.170  84.968  1.00  0.00           H  
ATOM   3256 HG21 VAL   210      91.128  89.267  88.590  1.00  0.00           H  
ATOM   3257 HG22 VAL   210      89.955  88.249  89.338  1.00  0.00           H  
ATOM   3258 HG23 VAL   210      91.348  87.511  88.464  1.00  0.00           H  
ATOM   3259  N   GLY   211      89.749  91.373  88.230  1.00  0.00           N  
ATOM   3260  CA  GLY   211      90.440  92.591  88.368  1.00  0.00           C  
ATOM   3261  C   GLY   211      91.534  92.550  89.436  1.00  0.00           C  
ATOM   3262  O   GLY   211      91.466  91.736  90.352  1.00  0.00           O  
ATOM   3263  H   GLY   211      89.477  90.856  89.054  1.00  0.00           H  
ATOM   3264  HA2 GLY   211      90.821  92.850  87.380  1.00  0.00           H  
ATOM   3265  HA3 GLY   211      89.761  93.398  88.643  1.00  0.00           H  
ATOM   3266  N   VAL   212      92.528  93.409  89.358  1.00  0.00           N  
ATOM   3267  CA  VAL   212      93.689  93.365  90.284  1.00  0.00           C  
ATOM   3268  C   VAL   212      93.906  94.741  90.836  1.00  0.00           C  
ATOM   3269  O   VAL   212      93.786  95.789  90.156  1.00  0.00           O  
ATOM   3270  CB  VAL   212      94.997  92.904  89.635  1.00  0.00           C  
ATOM   3271  CG1 VAL   212      96.271  92.953  90.502  1.00  0.00           C  
ATOM   3272  CG2 VAL   212      95.032  91.526  88.879  1.00  0.00           C  
ATOM   3273  H   VAL   212      92.569  93.993  88.535  1.00  0.00           H  
ATOM   3274  HA  VAL   212      93.432  92.636  91.053  1.00  0.00           H  
ATOM   3275  HB  VAL   212      95.191  93.544  88.774  1.00  0.00           H  
ATOM   3276 HG11 VAL   212      96.451  93.842  91.107  1.00  0.00           H  
ATOM   3277 HG12 VAL   212      96.205  92.211  91.297  1.00  0.00           H  
ATOM   3278 HG13 VAL   212      97.192  92.805  89.937  1.00  0.00           H  
ATOM   3279 HG21 VAL   212      94.640  90.718  89.496  1.00  0.00           H  
ATOM   3280 HG22 VAL   212      94.399  91.511  87.991  1.00  0.00           H  
ATOM   3281 HG23 VAL   212      96.054  91.253  88.618  1.00  0.00           H  
ATOM   3282  N   PHE   213      94.214  94.879  92.171  1.00  0.00           N  
ATOM   3283  CA  PHE   213      94.259  96.232  92.836  1.00  0.00           C  
ATOM   3284  C   PHE   213      95.451  96.262  93.920  1.00  0.00           C  
ATOM   3285  O   PHE   213      95.997  95.309  94.385  1.00  0.00           O  
ATOM   3286  CB  PHE   213      92.976  96.571  93.651  1.00  0.00           C  
ATOM   3287  CG  PHE   213      91.590  96.573  92.953  1.00  0.00           C  
ATOM   3288  CD1 PHE   213      90.940  97.782  92.600  1.00  0.00           C  
ATOM   3289  CD2 PHE   213      90.957  95.396  92.517  1.00  0.00           C  
ATOM   3290  CE1 PHE   213      89.665  97.823  92.032  1.00  0.00           C  
ATOM   3291  CE2 PHE   213      89.747  95.419  91.932  1.00  0.00           C  
ATOM   3292  CZ  PHE   213      89.106  96.616  91.626  1.00  0.00           C  
ATOM   3293  H   PHE   213      94.327  94.056  92.747  1.00  0.00           H  
ATOM   3294  HA  PHE   213      94.399  97.087  92.176  1.00  0.00           H  
ATOM   3295  HB2 PHE   213      92.835  95.900  94.498  1.00  0.00           H  
ATOM   3296  HB3 PHE   213      93.092  97.577  94.054  1.00  0.00           H  
ATOM   3297  HD1 PHE   213      91.432  98.708  92.863  1.00  0.00           H  
ATOM   3298  HD2 PHE   213      91.388  94.407  92.569  1.00  0.00           H  
ATOM   3299  HE1 PHE   213      89.159  98.749  91.801  1.00  0.00           H  
ATOM   3300  HE2 PHE   213      89.225  94.491  91.750  1.00  0.00           H  
ATOM   3301  HZ  PHE   213      88.231  96.600  90.994  1.00  0.00           H  
ATOM   3302  N   TYR   214      95.887  97.505  94.216  1.00  0.00           N  
ATOM   3303  CA  TYR   214      96.960  97.869  95.067  1.00  0.00           C  
ATOM   3304  C   TYR   214      96.440  98.802  96.212  1.00  0.00           C  
ATOM   3305  O   TYR   214      95.908  99.821  95.853  1.00  0.00           O  
ATOM   3306  CB  TYR   214      98.105  98.572  94.201  1.00  0.00           C  
ATOM   3307  CG  TYR   214      99.349  98.749  95.007  1.00  0.00           C  
ATOM   3308  CD1 TYR   214     100.288  97.808  95.162  1.00  0.00           C  
ATOM   3309  CD2 TYR   214      99.514 100.067  95.549  1.00  0.00           C  
ATOM   3310  CE1 TYR   214     101.391  98.200  95.978  1.00  0.00           C  
ATOM   3311  CE2 TYR   214     100.557 100.463  96.274  1.00  0.00           C  
ATOM   3312  CZ  TYR   214     101.497  99.410  96.646  1.00  0.00           C  
ATOM   3313  OH  TYR   214     102.545  99.721  97.533  1.00  0.00           O  
ATOM   3314  H   TYR   214      95.478  98.261  93.685  1.00  0.00           H  
ATOM   3315  HA  TYR   214      97.418  96.953  95.441  1.00  0.00           H  
ATOM   3316  HB2 TYR   214      98.253  97.950  93.318  1.00  0.00           H  
ATOM   3317  HB3 TYR   214      97.717  99.525  93.843  1.00  0.00           H  
ATOM   3318  HD1 TYR   214     100.288  96.799  94.776  1.00  0.00           H  
ATOM   3319  HD2 TYR   214      98.670 100.739  95.496  1.00  0.00           H  
ATOM   3320  HE1 TYR   214     102.196  97.545  96.277  1.00  0.00           H  
ATOM   3321  HE2 TYR   214     100.585 101.401  96.809  1.00  0.00           H  
ATOM   3322  HH  TYR   214     102.496 100.643  97.794  1.00  0.00           H  
ATOM   3323  N   VAL   215      96.534  98.434  97.475  1.00  0.00           N  
ATOM   3324  CA  VAL   215      96.340  99.213  98.613  1.00  0.00           C  
ATOM   3325  C   VAL   215      97.541 100.142  98.809  1.00  0.00           C  
ATOM   3326  O   VAL   215      98.541  99.787  99.354  1.00  0.00           O  
ATOM   3327  CB  VAL   215      96.047  98.366  99.854  1.00  0.00           C  
ATOM   3328  CG1 VAL   215      95.288  99.128 101.014  1.00  0.00           C  
ATOM   3329  CG2 VAL   215      95.247  97.093  99.559  1.00  0.00           C  
ATOM   3330  H   VAL   215      97.076  97.600  97.653  1.00  0.00           H  
ATOM   3331  HA  VAL   215      95.386  99.727  98.500  1.00  0.00           H  
ATOM   3332  HB  VAL   215      97.000  98.024 100.259  1.00  0.00           H  
ATOM   3333 HG11 VAL   215      94.303  99.388 100.627  1.00  0.00           H  
ATOM   3334 HG12 VAL   215      95.206  98.632 101.982  1.00  0.00           H  
ATOM   3335 HG13 VAL   215      95.859 100.038 101.202  1.00  0.00           H  
ATOM   3336 HG21 VAL   215      95.922  96.374  99.094  1.00  0.00           H  
ATOM   3337 HG22 VAL   215      94.957  96.639 100.506  1.00  0.00           H  
ATOM   3338 HG23 VAL   215      94.450  97.241  98.831  1.00  0.00           H  
ATOM   3339  N   GLU   216      97.380 101.360  98.309  1.00  0.00           N  
ATOM   3340  CA  GLU   216      98.094 102.587  98.654  1.00  0.00           C  
ATOM   3341  C   GLU   216      97.707 102.979 100.097  1.00  0.00           C  
ATOM   3342  O   GLU   216      96.592 102.759 100.575  1.00  0.00           O  
ATOM   3343  CB  GLU   216      97.826 103.664  97.548  1.00  0.00           C  
ATOM   3344  CG  GLU   216      98.685 104.929  97.461  1.00  0.00           C  
ATOM   3345  CD  GLU   216     100.140 104.510  97.529  1.00  0.00           C  
ATOM   3346  OE1 GLU   216     100.915 104.504  96.532  1.00  0.00           O  
ATOM   3347  OE2 GLU   216     100.578 104.231  98.687  1.00  0.00           O1-
ATOM   3348  H   GLU   216      96.468 101.430  97.881  1.00  0.00           H  
ATOM   3349  HA  GLU   216      99.140 102.299  98.762  1.00  0.00           H  
ATOM   3350  HB2 GLU   216      97.576 103.214  96.588  1.00  0.00           H  
ATOM   3351  HB3 GLU   216      96.845 104.058  97.816  1.00  0.00           H  
ATOM   3352  HG2 GLU   216      98.406 105.415  96.526  1.00  0.00           H  
ATOM   3353  HG3 GLU   216      98.533 105.596  98.310  1.00  0.00           H  
ATOM   3354  N   ASN   217      98.611 103.707 100.800  1.00  0.00           N  
ATOM   3355  CA  ASN   217      98.433 104.390 102.074  1.00  0.00           C  
ATOM   3356  C   ASN   217      97.800 103.582 103.250  1.00  0.00           C  
ATOM   3357  O   ASN   217      96.890 104.059 103.924  1.00  0.00           O  
ATOM   3358  CB  ASN   217      97.829 105.753 101.817  1.00  0.00           C  
ATOM   3359  CG  ASN   217      98.128 106.795 102.862  1.00  0.00           C  
ATOM   3360  ND2 ASN   217      97.099 107.321 103.634  1.00  0.00           N  
ATOM   3361  OD1 ASN   217      99.242 107.299 102.941  1.00  0.00           O  
ATOM   3362  H   ASN   217      99.493 103.847 100.328  1.00  0.00           H  
ATOM   3363  HA  ASN   217      99.384 104.571 102.574  1.00  0.00           H  
ATOM   3364  HB2 ASN   217      98.159 106.086 100.832  1.00  0.00           H  
ATOM   3365  HB3 ASN   217      96.744 105.657 101.847  1.00  0.00           H  
ATOM   3366 HD21 ASN   217      97.325 107.876 104.448  1.00  0.00           H  
ATOM   3367 HD22 ASN   217      96.149 107.002 103.510  1.00  0.00           H  
ATOM   3368  N   PRO   218      98.203 102.331 103.446  1.00  0.00           N  
ATOM   3369  CA  PRO   218      97.508 101.405 104.330  1.00  0.00           C  
ATOM   3370  C   PRO   218      97.375 101.825 105.760  1.00  0.00           C  
ATOM   3371  O   PRO   218      98.293 102.398 106.345  1.00  0.00           O  
ATOM   3372  CB  PRO   218      98.116  99.972 104.195  1.00  0.00           C  
ATOM   3373  CG  PRO   218      99.634 100.481 103.950  1.00  0.00           C  
ATOM   3374  CD  PRO   218      99.439 101.746 103.152  1.00  0.00           C  
ATOM   3375  HA  PRO   218      96.538 101.418 103.834  1.00  0.00           H  
ATOM   3376  HB2 PRO   218      98.037  99.335 105.075  1.00  0.00           H  
ATOM   3377  HB3 PRO   218      97.855  99.415 103.295  1.00  0.00           H  
ATOM   3378  HG2 PRO   218     100.093 100.846 104.868  1.00  0.00           H  
ATOM   3379  HG3 PRO   218     100.316  99.824 103.410  1.00  0.00           H  
ATOM   3380  HD2 PRO   218     100.176 102.515 103.378  1.00  0.00           H  
ATOM   3381  HD3 PRO   218      99.508 101.538 102.084  1.00  0.00           H  
ATOM   3382  N   ALA   219      96.166 101.525 106.280  1.00  0.00           N  
ATOM   3383  CA  ALA   219      95.831 101.857 107.716  1.00  0.00           C  
ATOM   3384  C   ALA   219      95.913 103.278 108.168  1.00  0.00           C  
ATOM   3385  O   ALA   219      95.920 103.685 109.335  1.00  0.00           O  
ATOM   3386  CB  ALA   219      96.465 100.757 108.567  1.00  0.00           C  
ATOM   3387  H   ALA   219      95.430 101.120 105.719  1.00  0.00           H  
ATOM   3388  HA  ALA   219      94.780 101.733 107.980  1.00  0.00           H  
ATOM   3389  HB1 ALA   219      96.317  99.789 108.089  1.00  0.00           H  
ATOM   3390  HB2 ALA   219      97.512 101.010 108.739  1.00  0.00           H  
ATOM   3391  HB3 ALA   219      95.930 100.602 109.504  1.00  0.00           H  
ATOM   3392  N   ALA   220      95.945 104.198 107.236  1.00  0.00           N  
ATOM   3393  CA  ALA   220      96.196 105.618 107.422  1.00  0.00           C  
ATOM   3394  C   ALA   220      94.976 106.428 106.803  1.00  0.00           C  
ATOM   3395  O   ALA   220      95.008 107.615 106.716  1.00  0.00           O  
ATOM   3396  CB  ALA   220      97.564 105.999 106.751  1.00  0.00           C  
ATOM   3397  H   ALA   220      96.039 103.746 106.338  1.00  0.00           H  
ATOM   3398  HA  ALA   220      96.172 105.774 108.501  1.00  0.00           H  
ATOM   3399  HB1 ALA   220      97.827 107.021 107.024  1.00  0.00           H  
ATOM   3400  HB2 ALA   220      98.380 105.403 107.159  1.00  0.00           H  
ATOM   3401  HB3 ALA   220      97.454 105.881 105.673  1.00  0.00           H  
ATOM   3402  N   GLY   221      93.891 105.753 106.331  1.00  0.00           N  
ATOM   3403  CA  GLY   221      93.045 106.191 105.243  1.00  0.00           C  
ATOM   3404  C   GLY   221      93.644 105.802 103.908  1.00  0.00           C  
ATOM   3405  O   GLY   221      94.332 106.545 103.157  1.00  0.00           O  
ATOM   3406  H   GLY   221      93.758 104.789 106.601  1.00  0.00           H  
ATOM   3407  HA2 GLY   221      92.044 105.760 105.240  1.00  0.00           H  
ATOM   3408  HA3 GLY   221      92.693 107.199 105.462  1.00  0.00           H  
ATOM   3409  N   GLN   222      93.366 104.572 103.596  1.00  0.00           N  
ATOM   3410  CA  GLN   222      94.010 103.767 102.587  1.00  0.00           C  
ATOM   3411  C   GLN   222      93.166 103.906 101.250  1.00  0.00           C  
ATOM   3412  O   GLN   222      91.936 104.065 101.178  1.00  0.00           O  
ATOM   3413  CB  GLN   222      94.272 102.302 102.987  1.00  0.00           C  
ATOM   3414  CG  GLN   222      92.966 101.435 103.030  1.00  0.00           C  
ATOM   3415  CD  GLN   222      93.466 100.210 103.852  1.00  0.00           C  
ATOM   3416  NE2 GLN   222      92.781  99.096 103.798  1.00  0.00           N  
ATOM   3417  OE1 GLN   222      94.470 100.077 104.529  1.00  0.00           O  
ATOM   3418  H   GLN   222      92.812 104.048 104.258  1.00  0.00           H  
ATOM   3419  HA  GLN   222      94.894 104.376 102.402  1.00  0.00           H  
ATOM   3420  HB2 GLN   222      95.027 101.914 102.304  1.00  0.00           H  
ATOM   3421  HB3 GLN   222      94.691 102.358 103.992  1.00  0.00           H  
ATOM   3422  HG2 GLN   222      92.258 102.115 103.503  1.00  0.00           H  
ATOM   3423  HG3 GLN   222      92.738 101.147 102.004  1.00  0.00           H  
ATOM   3424 HE21 GLN   222      93.379  98.372 104.171  1.00  0.00           H  
ATOM   3425 HE22 GLN   222      91.895  99.055 103.316  1.00  0.00           H  
ATOM   3426  N   ARG   223      93.880 103.826 100.099  1.00  0.00           N  
ATOM   3427  CA  ARG   223      93.425 103.824  98.667  1.00  0.00           C  
ATOM   3428  C   ARG   223      93.583 102.516  97.843  1.00  0.00           C  
ATOM   3429  O   ARG   223      94.532 101.777  97.933  1.00  0.00           O  
ATOM   3430  CB  ARG   223      93.853 105.150  97.758  1.00  0.00           C  
ATOM   3431  CG  ARG   223      93.935 106.343  98.739  1.00  0.00           C  
ATOM   3432  CD  ARG   223      94.131 107.736  98.014  1.00  0.00           C  
ATOM   3433  NE  ARG   223      95.377 107.834  97.176  1.00  0.00           N  
ATOM   3434  CZ  ARG   223      96.673 108.003  97.494  1.00  0.00           C  
ATOM   3435  NH1 ARG   223      97.153 108.098  98.641  1.00  0.00           N1+
ATOM   3436  NH2 ARG   223      97.606 108.081  96.530  1.00  0.00           N  
ATOM   3437  H   ARG   223      94.876 103.661 100.118  1.00  0.00           H  
ATOM   3438  HA  ARG   223      92.342 103.842  98.786  1.00  0.00           H  
ATOM   3439  HB2 ARG   223      94.817 105.006  97.271  1.00  0.00           H  
ATOM   3440  HB3 ARG   223      93.140 105.266  96.941  1.00  0.00           H  
ATOM   3441  HG2 ARG   223      93.026 106.506  99.318  1.00  0.00           H  
ATOM   3442  HG3 ARG   223      94.785 106.060  99.361  1.00  0.00           H  
ATOM   3443  HD2 ARG   223      93.233 107.946  97.433  1.00  0.00           H  
ATOM   3444  HD3 ARG   223      94.243 108.606  98.661  1.00  0.00           H  
ATOM   3445  HE  ARG   223      95.256 108.099  96.209  1.00  0.00           H  
ATOM   3446 HH11 ARG   223      96.567 107.980  99.456  1.00  0.00           H  
ATOM   3447 HH12 ARG   223      98.128 108.303  98.804  1.00  0.00           H  
ATOM   3448 HH21 ARG   223      97.307 108.231  95.577  1.00  0.00           H  
ATOM   3449 HH22 ARG   223      98.588 108.106  96.765  1.00  0.00           H  
ATOM   3450  N   TYR   224      92.628 102.281  97.012  1.00  0.00           N  
ATOM   3451  CA  TYR   224      92.515 101.010  96.275  1.00  0.00           C  
ATOM   3452  C   TYR   224      92.680 101.285  94.833  1.00  0.00           C  
ATOM   3453  O   TYR   224      91.706 101.307  94.072  1.00  0.00           O  
ATOM   3454  CB  TYR   224      91.180 100.314  96.725  1.00  0.00           C  
ATOM   3455  CG  TYR   224      90.851 100.255  98.223  1.00  0.00           C  
ATOM   3456  CD1 TYR   224      90.229 101.374  98.894  1.00  0.00           C  
ATOM   3457  CD2 TYR   224      91.177  99.102  98.986  1.00  0.00           C  
ATOM   3458  CE1 TYR   224      89.828 101.231 100.328  1.00  0.00           C  
ATOM   3459  CE2 TYR   224      90.845  99.014 100.349  1.00  0.00           C  
ATOM   3460  CZ  TYR   224      90.158 100.057 101.004  1.00  0.00           C  
ATOM   3461  OH  TYR   224      89.628  99.831 102.255  1.00  0.00           O  
ATOM   3462  H   TYR   224      91.836 102.897  97.129  1.00  0.00           H  
ATOM   3463  HA  TYR   224      93.345 100.354  96.539  1.00  0.00           H  
ATOM   3464  HB2 TYR   224      90.434 100.969  96.276  1.00  0.00           H  
ATOM   3465  HB3 TYR   224      91.078  99.334  96.258  1.00  0.00           H  
ATOM   3466  HD1 TYR   224      89.985 102.214  98.260  1.00  0.00           H  
ATOM   3467  HD2 TYR   224      91.789  98.348  98.513  1.00  0.00           H  
ATOM   3468  HE1 TYR   224      89.355 102.060 100.834  1.00  0.00           H  
ATOM   3469  HE2 TYR   224      91.027  98.082 100.862  1.00  0.00           H  
ATOM   3470  HH  TYR   224      88.818 100.342 102.327  1.00  0.00           H  
ATOM   3471  N   ILE   225      93.954 101.544  94.282  1.00  0.00           N  
ATOM   3472  CA  ILE   225      94.171 101.985  92.887  1.00  0.00           C  
ATOM   3473  C   ILE   225      94.059 100.810  91.922  1.00  0.00           C  
ATOM   3474  O   ILE   225      94.615  99.760  92.169  1.00  0.00           O  
ATOM   3475  CB  ILE   225      95.481 102.858  92.773  1.00  0.00           C  
ATOM   3476  CG1 ILE   225      95.376 104.138  93.680  1.00  0.00           C  
ATOM   3477  CG2 ILE   225      95.693 103.385  91.280  1.00  0.00           C  
ATOM   3478  CD1 ILE   225      96.652 105.092  93.698  1.00  0.00           C  
ATOM   3479  H   ILE   225      94.741 101.437  94.905  1.00  0.00           H  
ATOM   3480  HA  ILE   225      93.387 102.706  92.654  1.00  0.00           H  
ATOM   3481  HB  ILE   225      96.261 102.179  93.117  1.00  0.00           H  
ATOM   3482 HG12 ILE   225      94.503 104.683  93.322  1.00  0.00           H  
ATOM   3483 HG13 ILE   225      95.287 103.816  94.718  1.00  0.00           H  
ATOM   3484 HG21 ILE   225      94.776 103.895  90.984  1.00  0.00           H  
ATOM   3485 HG22 ILE   225      96.526 104.081  91.183  1.00  0.00           H  
ATOM   3486 HG23 ILE   225      95.837 102.482  90.686  1.00  0.00           H  
ATOM   3487 HD11 ILE   225      96.383 105.828  94.455  1.00  0.00           H  
ATOM   3488 HD12 ILE   225      97.532 104.551  94.048  1.00  0.00           H  
ATOM   3489 HD13 ILE   225      96.898 105.540  92.734  1.00  0.00           H  
ATOM   3490  N   HIE   226      93.386 101.041  90.778  1.00  0.00           N  
ATOM   3491  CA  HIE   226      93.081 100.058  89.730  1.00  0.00           C  
ATOM   3492  C   HIE   226      94.248  99.679  88.849  1.00  0.00           C  
ATOM   3493  O   HIE   226      94.903 100.505  88.216  1.00  0.00           O  
ATOM   3494  CB  HIE   226      91.897 100.545  88.778  1.00  0.00           C  
ATOM   3495  CG  HIE   226      91.428  99.503  87.807  1.00  0.00           C  
ATOM   3496  CD2 HIE   226      90.567  98.487  88.081  1.00  0.00           C  
ATOM   3497  ND1 HIE   226      91.730  99.444  86.400  1.00  0.00           N  
ATOM   3498  CE1 HIE   226      91.023  98.337  85.981  1.00  0.00           C  
ATOM   3499  NE2 HIE   226      90.447  97.692  87.032  1.00  0.00           N  
ATOM   3500  H   HIE   226      92.906 101.930  90.761  1.00  0.00           H  
ATOM   3501  HA  HIE   226      92.728  99.131  90.182  1.00  0.00           H  
ATOM   3502  HB2 HIE   226      91.038 100.754  89.416  1.00  0.00           H  
ATOM   3503  HB3 HIE   226      92.225 101.422  88.220  1.00  0.00           H  
ATOM   3504  HD2 HIE   226      90.097  98.262  89.028  1.00  0.00           H  
ATOM   3505  HE1 HIE   226      90.929  98.080  84.936  1.00  0.00           H  
ATOM   3506  HE2 HIE   226      90.016  96.789  86.895  1.00  0.00           H  
ATOM   3507  N   ILE   227      94.597  98.379  88.767  1.00  0.00           N  
ATOM   3508  CA  ILE   227      95.811  97.951  88.078  1.00  0.00           C  
ATOM   3509  C   ILE   227      95.545  97.121  86.821  1.00  0.00           C  
ATOM   3510  O   ILE   227      96.146  97.466  85.894  1.00  0.00           O  
ATOM   3511  CB  ILE   227      96.815  97.181  88.983  1.00  0.00           C  
ATOM   3512  CG1 ILE   227      97.126  97.830  90.326  1.00  0.00           C  
ATOM   3513  CG2 ILE   227      98.121  96.767  88.264  1.00  0.00           C  
ATOM   3514  CD1 ILE   227      97.666  99.295  90.227  1.00  0.00           C  
ATOM   3515  H   ILE   227      94.072  97.652  89.234  1.00  0.00           H  
ATOM   3516  HA  ILE   227      96.263  98.859  87.680  1.00  0.00           H  
ATOM   3517  HB  ILE   227      96.343  96.241  89.267  1.00  0.00           H  
ATOM   3518 HG12 ILE   227      96.200  97.822  90.900  1.00  0.00           H  
ATOM   3519 HG13 ILE   227      97.916  97.239  90.791  1.00  0.00           H  
ATOM   3520 HG21 ILE   227      98.573  95.910  88.765  1.00  0.00           H  
ATOM   3521 HG22 ILE   227      97.972  96.376  87.258  1.00  0.00           H  
ATOM   3522 HG23 ILE   227      98.949  97.476  88.277  1.00  0.00           H  
ATOM   3523 HD11 ILE   227      96.851  99.985  90.008  1.00  0.00           H  
ATOM   3524 HD12 ILE   227      98.189  99.566  91.144  1.00  0.00           H  
ATOM   3525 HD13 ILE   227      98.438  99.407  89.466  1.00  0.00           H  
ATOM   3526  N   LEU   228      94.673  96.075  86.896  1.00  0.00           N  
ATOM   3527  CA  LEU   228      94.408  95.222  85.714  1.00  0.00           C  
ATOM   3528  C   LEU   228      92.901  94.972  85.571  1.00  0.00           C  
ATOM   3529  O   LEU   228      92.201  94.884  86.618  1.00  0.00           O  
ATOM   3530  CB  LEU   228      95.183  93.900  85.786  1.00  0.00           C  
ATOM   3531  CG  LEU   228      96.726  94.093  85.853  1.00  0.00           C  
ATOM   3532  CD1 LEU   228      97.405  92.786  86.111  1.00  0.00           C  
ATOM   3533  CD2 LEU   228      97.161  94.697  84.474  1.00  0.00           C  
ATOM   3534  H   LEU   228      94.097  95.849  87.694  1.00  0.00           H  
ATOM   3535  HA  LEU   228      94.808  95.735  84.840  1.00  0.00           H  
ATOM   3536  HB2 LEU   228      94.839  93.326  86.646  1.00  0.00           H  
ATOM   3537  HB3 LEU   228      94.924  93.366  84.871  1.00  0.00           H  
ATOM   3538  HG  LEU   228      97.000  94.757  86.673  1.00  0.00           H  
ATOM   3539 HD11 LEU   228      96.854  91.903  85.785  1.00  0.00           H  
ATOM   3540 HD12 LEU   228      98.416  92.736  85.708  1.00  0.00           H  
ATOM   3541 HD13 LEU   228      97.607  92.652  87.174  1.00  0.00           H  
ATOM   3542 HD21 LEU   228      96.797  95.700  84.252  1.00  0.00           H  
ATOM   3543 HD22 LEU   228      98.249  94.708  84.522  1.00  0.00           H  
ATOM   3544 HD23 LEU   228      96.946  94.032  83.638  1.00  0.00           H  
ATOM   3545  N   GLY   229      92.364  94.846  84.351  1.00  0.00           N  
ATOM   3546  CA  GLY   229      90.999  94.587  84.098  1.00  0.00           C  
ATOM   3547  C   GLY   229      90.312  95.367  82.926  1.00  0.00           C  
ATOM   3548  O   GLY   229      90.962  95.489  81.882  1.00  0.00           O  
ATOM   3549  H   GLY   229      93.031  94.974  83.604  1.00  0.00           H  
ATOM   3550  HA2 GLY   229      90.891  93.532  83.847  1.00  0.00           H  
ATOM   3551  HA3 GLY   229      90.438  94.933  84.966  1.00  0.00           H  
ATOM   3552  N   ARG   230      89.064  95.707  83.257  1.00  0.00           N  
ATOM   3553  CA  ARG   230      88.111  96.551  82.441  1.00  0.00           C  
ATOM   3554  C   ARG   230      88.828  97.699  81.687  1.00  0.00           C  
ATOM   3555  O   ARG   230      89.050  98.746  82.301  1.00  0.00           O  
ATOM   3556  CB  ARG   230      86.853  97.054  83.198  1.00  0.00           C  
ATOM   3557  CG  ARG   230      85.788  97.700  82.260  1.00  0.00           C  
ATOM   3558  CD  ARG   230      84.404  97.756  83.063  1.00  0.00           C  
ATOM   3559  NE  ARG   230      84.295  98.948  83.850  1.00  0.00           N  
ATOM   3560  CZ  ARG   230      83.483  99.077  84.867  1.00  0.00           C  
ATOM   3561  NH1 ARG   230      82.752  98.071  85.455  1.00  0.00           N1+
ATOM   3562  NH2 ARG   230      83.408 100.168  85.554  1.00  0.00           N  
ATOM   3563  H   ARG   230      88.765  95.340  84.150  1.00  0.00           H  
ATOM   3564  HA  ARG   230      87.685  96.021  81.589  1.00  0.00           H  
ATOM   3565  HB2 ARG   230      86.543  96.126  83.679  1.00  0.00           H  
ATOM   3566  HB3 ARG   230      87.127  97.831  83.911  1.00  0.00           H  
ATOM   3567  HG2 ARG   230      86.113  98.704  81.987  1.00  0.00           H  
ATOM   3568  HG3 ARG   230      85.595  97.124  81.355  1.00  0.00           H  
ATOM   3569  HD2 ARG   230      83.582  97.712  82.349  1.00  0.00           H  
ATOM   3570  HD3 ARG   230      84.476  96.899  83.733  1.00  0.00           H  
ATOM   3571  HE  ARG   230      84.871  99.754  83.655  1.00  0.00           H  
ATOM   3572 HH11 ARG   230      82.553  97.260  84.886  1.00  0.00           H  
ATOM   3573 HH12 ARG   230      82.057  98.298  86.152  1.00  0.00           H  
ATOM   3574 HH21 ARG   230      84.076 100.874  85.281  1.00  0.00           H  
ATOM   3575 HH22 ARG   230      82.696 100.206  86.270  1.00  0.00           H  
ATOM   3576  N   ARG   231      89.029  97.488  80.368  1.00  0.00           N  
ATOM   3577  CA  ARG   231      89.677  98.531  79.581  1.00  0.00           C  
ATOM   3578  C   ARG   231      91.160  98.868  79.998  1.00  0.00           C  
ATOM   3579  O   ARG   231      91.722  99.868  79.477  1.00  0.00           O  
ATOM   3580  CB  ARG   231      88.801  99.639  79.036  1.00  0.00           C  
ATOM   3581  CG  ARG   231      88.146 100.683  79.891  1.00  0.00           C  
ATOM   3582  CD  ARG   231      89.189 101.635  80.422  1.00  0.00           C  
ATOM   3583  NE  ARG   231      88.628 102.781  81.199  1.00  0.00           N  
ATOM   3584  CZ  ARG   231      87.978 102.669  82.363  1.00  0.00           C  
ATOM   3585  NH1 ARG   231      87.925 101.522  82.996  1.00  0.00           N1+
ATOM   3586  NH2 ARG   231      87.397 103.670  82.959  1.00  0.00           N  
ATOM   3587  H   ARG   231      88.779  96.603  79.951  1.00  0.00           H  
ATOM   3588  HA  ARG   231      90.001  97.982  78.696  1.00  0.00           H  
ATOM   3589  HB2 ARG   231      89.310 100.253  78.292  1.00  0.00           H  
ATOM   3590  HB3 ARG   231      87.915  99.270  78.519  1.00  0.00           H  
ATOM   3591  HG2 ARG   231      87.409 101.200  79.276  1.00  0.00           H  
ATOM   3592  HG3 ARG   231      87.577 100.222  80.698  1.00  0.00           H  
ATOM   3593  HD2 ARG   231      89.915 101.137  81.064  1.00  0.00           H  
ATOM   3594  HD3 ARG   231      89.736 101.971  79.541  1.00  0.00           H  
ATOM   3595  HE  ARG   231      88.582 103.668  80.719  1.00  0.00           H  
ATOM   3596 HH11 ARG   231      88.349 100.696  82.599  1.00  0.00           H  
ATOM   3597 HH12 ARG   231      87.340 101.406  83.812  1.00  0.00           H  
ATOM   3598 HH21 ARG   231      87.426 104.593  82.549  1.00  0.00           H  
ATOM   3599 HH22 ARG   231      86.961 103.519  83.858  1.00  0.00           H  
ATOM   3600  N   LYS   232      91.813  98.204  80.947  1.00  0.00           N  
ATOM   3601  CA  LYS   232      93.247  98.389  81.391  1.00  0.00           C  
ATOM   3602  C   LYS   232      93.949  96.971  81.320  1.00  0.00           C  
ATOM   3603  O   LYS   232      93.981  96.208  82.297  1.00  0.00           O  
ATOM   3604  CB  LYS   232      93.146  98.978  82.811  1.00  0.00           C  
ATOM   3605  CG  LYS   232      94.631  99.507  83.270  1.00  0.00           C  
ATOM   3606  CD  LYS   232      94.671 100.235  84.592  1.00  0.00           C  
ATOM   3607  CE  LYS   232      96.179 100.491  84.967  1.00  0.00           C  
ATOM   3608  NZ  LYS   232      96.350 101.421  86.081  1.00  0.00           N1+
ATOM   3609  H   LYS   232      91.299  97.415  81.313  1.00  0.00           H  
ATOM   3610  HA  LYS   232      93.770  99.114  80.767  1.00  0.00           H  
ATOM   3611  HB2 LYS   232      92.510  99.854  82.685  1.00  0.00           H  
ATOM   3612  HB3 LYS   232      92.651  98.334  83.538  1.00  0.00           H  
ATOM   3613  HG2 LYS   232      95.225  98.594  83.236  1.00  0.00           H  
ATOM   3614  HG3 LYS   232      94.974 100.161  82.469  1.00  0.00           H  
ATOM   3615  HD2 LYS   232      94.170 101.201  84.648  1.00  0.00           H  
ATOM   3616  HD3 LYS   232      94.130  99.658  85.342  1.00  0.00           H  
ATOM   3617  HE2 LYS   232      96.670  99.528  85.112  1.00  0.00           H  
ATOM   3618  HE3 LYS   232      96.553 101.008  84.083  1.00  0.00           H  
ATOM   3619  HZ1 LYS   232      96.039 102.308  85.711  1.00  0.00           H  
ATOM   3620  HZ2 LYS   232      95.824 101.201  86.914  1.00  0.00           H  
ATOM   3621  HZ3 LYS   232      97.331 101.576  86.265  1.00  0.00           H  
ATOM   3622  N   LEU   233      94.494  96.671  80.139  1.00  0.00           N  
ATOM   3623  CA  LEU   233      95.269  95.504  79.833  1.00  0.00           C  
ATOM   3624  C   LEU   233      96.657  95.424  80.590  1.00  0.00           C  
ATOM   3625  O   LEU   233      97.160  94.336  80.873  1.00  0.00           O  
ATOM   3626  CB  LEU   233      95.423  95.304  78.352  1.00  0.00           C  
ATOM   3627  CG  LEU   233      94.250  95.635  77.476  1.00  0.00           C  
ATOM   3628  CD1 LEU   233      94.663  95.558  76.041  1.00  0.00           C  
ATOM   3629  CD2 LEU   233      93.026  94.743  77.654  1.00  0.00           C  
ATOM   3630  H   LEU   233      94.377  97.330  79.383  1.00  0.00           H  
ATOM   3631  HA  LEU   233      94.701  94.715  80.325  1.00  0.00           H  
ATOM   3632  HB2 LEU   233      96.066  96.134  78.056  1.00  0.00           H  
ATOM   3633  HB3 LEU   233      95.889  94.358  78.077  1.00  0.00           H  
ATOM   3634  HG  LEU   233      93.928  96.655  77.688  1.00  0.00           H  
ATOM   3635 HD11 LEU   233      93.914  95.989  75.377  1.00  0.00           H  
ATOM   3636 HD12 LEU   233      95.592  96.077  75.809  1.00  0.00           H  
ATOM   3637 HD13 LEU   233      94.917  94.564  75.670  1.00  0.00           H  
ATOM   3638 HD21 LEU   233      93.329  93.696  77.680  1.00  0.00           H  
ATOM   3639 HD22 LEU   233      92.590  95.125  78.577  1.00  0.00           H  
ATOM   3640 HD23 LEU   233      92.324  94.906  76.837  1.00  0.00           H  
ATOM   3641  N   TYR   234      97.206  96.563  80.930  1.00  0.00           N  
ATOM   3642  CA  TYR   234      98.522  96.716  81.453  1.00  0.00           C  
ATOM   3643  C   TYR   234      98.610  97.747  82.624  1.00  0.00           C  
ATOM   3644  O   TYR   234      97.969  98.811  82.622  1.00  0.00           O  
ATOM   3645  CB  TYR   234      99.523  97.055  80.271  1.00  0.00           C  
ATOM   3646  CG  TYR   234      99.170  98.293  79.495  1.00  0.00           C  
ATOM   3647  CD1 TYR   234      99.306  99.626  80.099  1.00  0.00           C  
ATOM   3648  CD2 TYR   234      98.577  98.228  78.234  1.00  0.00           C  
ATOM   3649  CE1 TYR   234      98.865 100.732  79.427  1.00  0.00           C  
ATOM   3650  CE2 TYR   234      98.051  99.458  77.562  1.00  0.00           C  
ATOM   3651  CZ  TYR   234      98.151 100.634  78.248  1.00  0.00           C  
ATOM   3652  OH  TYR   234      97.558 101.735  77.645  1.00  0.00           O  
ATOM   3653  H   TYR   234      96.665  97.354  80.611  1.00  0.00           H  
ATOM   3654  HA  TYR   234      98.833  95.783  81.924  1.00  0.00           H  
ATOM   3655  HB2 TYR   234     100.535  96.986  80.670  1.00  0.00           H  
ATOM   3656  HB3 TYR   234      99.396  96.258  79.538  1.00  0.00           H  
ATOM   3657  HD1 TYR   234      99.797  99.848  81.035  1.00  0.00           H  
ATOM   3658  HD2 TYR   234      98.395  97.230  77.864  1.00  0.00           H  
ATOM   3659  HE1 TYR   234      99.035 101.683  79.911  1.00  0.00           H  
ATOM   3660  HE2 TYR   234      97.665  99.385  76.556  1.00  0.00           H  
ATOM   3661  HH  TYR   234      97.391 101.683  76.701  1.00  0.00           H  
ATOM   3662  N   HIE   235      99.641  97.506  83.491  1.00  0.00           N  
ATOM   3663  CA  HIE   235     100.229  98.641  84.236  1.00  0.00           C  
ATOM   3664  C   HIE   235     101.757  98.500  84.256  1.00  0.00           C  
ATOM   3665  O   HIE   235     102.308  97.490  84.698  1.00  0.00           O  
ATOM   3666  CB  HIE   235      99.524  98.528  85.668  1.00  0.00           C  
ATOM   3667  CG  HIE   235      99.898  99.627  86.569  1.00  0.00           C  
ATOM   3668  CD2 HIE   235     100.961  99.560  87.377  1.00  0.00           C  
ATOM   3669  ND1 HIE   235      99.196 100.788  86.760  1.00  0.00           N  
ATOM   3670  CE1 HIE   235      99.897 101.402  87.782  1.00  0.00           C  
ATOM   3671  NE2 HIE   235     100.991 100.711  88.150  1.00  0.00           N  
ATOM   3672  H   HIE   235     100.108  96.610  83.486  1.00  0.00           H  
ATOM   3673  HA  HIE   235      99.895  99.528  83.698  1.00  0.00           H  
ATOM   3674  HB2 HIE   235      98.444  98.523  85.517  1.00  0.00           H  
ATOM   3675  HB3 HIE   235      99.888  97.559  86.010  1.00  0.00           H  
ATOM   3676  HD2 HIE   235     101.627  98.710  87.357  1.00  0.00           H  
ATOM   3677  HE1 HIE   235      99.737 102.402  88.156  1.00  0.00           H  
ATOM   3678  HE2 HIE   235     101.677 101.003  88.832  1.00  0.00           H  
ATOM   3679  N   VAL   236     102.448  99.591  83.811  1.00  0.00           N  
ATOM   3680  CA  VAL   236     103.810  99.889  84.043  1.00  0.00           C  
ATOM   3681  C   VAL   236     104.234 100.135  85.455  1.00  0.00           C  
ATOM   3682  O   VAL   236     103.632 100.959  86.186  1.00  0.00           O  
ATOM   3683  CB  VAL   236     104.189 101.069  83.051  1.00  0.00           C  
ATOM   3684  CG1 VAL   236     105.724 101.367  83.266  1.00  0.00           C  
ATOM   3685  CG2 VAL   236     104.048 100.708  81.548  1.00  0.00           C  
ATOM   3686  H   VAL   236     101.872 100.357  83.494  1.00  0.00           H  
ATOM   3687  HA  VAL   236     104.328  98.997  83.690  1.00  0.00           H  
ATOM   3688  HB  VAL   236     103.657 102.006  83.219  1.00  0.00           H  
ATOM   3689 HG11 VAL   236     106.063 102.103  82.538  1.00  0.00           H  
ATOM   3690 HG12 VAL   236     106.045 101.829  84.200  1.00  0.00           H  
ATOM   3691 HG13 VAL   236     106.282 100.461  83.029  1.00  0.00           H  
ATOM   3692 HG21 VAL   236     103.266  99.965  81.393  1.00  0.00           H  
ATOM   3693 HG22 VAL   236     103.950 101.580  80.901  1.00  0.00           H  
ATOM   3694 HG23 VAL   236     104.929 100.237  81.111  1.00  0.00           H  
ATOM   3695  N   VAL   237     105.225  99.323  85.912  1.00  0.00           N  
ATOM   3696  CA  VAL   237     105.679  99.305  87.311  1.00  0.00           C  
ATOM   3697  C   VAL   237     106.771 100.379  87.458  1.00  0.00           C  
ATOM   3698  O   VAL   237     107.561 100.572  86.551  1.00  0.00           O  
ATOM   3699  CB  VAL   237     106.164  97.899  87.643  1.00  0.00           C  
ATOM   3700  CG1 VAL   237     106.793  97.705  89.013  1.00  0.00           C  
ATOM   3701  CG2 VAL   237     105.101  96.870  87.549  1.00  0.00           C  
ATOM   3702  H   VAL   237     105.710  98.787  85.207  1.00  0.00           H  
ATOM   3703  HA  VAL   237     104.852  99.598  87.958  1.00  0.00           H  
ATOM   3704  HB  VAL   237     106.982  97.610  86.983  1.00  0.00           H  
ATOM   3705 HG11 VAL   237     106.948  96.629  89.082  1.00  0.00           H  
ATOM   3706 HG12 VAL   237     107.743  98.233  88.928  1.00  0.00           H  
ATOM   3707 HG13 VAL   237     106.236  98.202  89.807  1.00  0.00           H  
ATOM   3708 HG21 VAL   237     105.591  95.897  87.546  1.00  0.00           H  
ATOM   3709 HG22 VAL   237     104.464  96.909  88.433  1.00  0.00           H  
ATOM   3710 HG23 VAL   237     104.475  96.932  86.659  1.00  0.00           H  
ATOM   3711  N   LYS   238     106.862 101.135  88.582  1.00  0.00           N  
ATOM   3712  CA  LYS   238     108.194 101.724  89.010  1.00  0.00           C  
ATOM   3713  C   LYS   238     108.942 100.641  89.782  1.00  0.00           C  
ATOM   3714  O   LYS   238     108.437 100.186  90.827  1.00  0.00           O  
ATOM   3715  CB  LYS   238     107.932 102.966  89.770  1.00  0.00           C  
ATOM   3716  CG  LYS   238     109.206 103.564  90.267  1.00  0.00           C  
ATOM   3717  CD  LYS   238     109.132 104.964  90.868  1.00  0.00           C  
ATOM   3718  CE  LYS   238     110.493 105.647  91.074  1.00  0.00           C  
ATOM   3719  NZ  LYS   238     110.275 106.924  91.822  1.00  0.00           N1+
ATOM   3720  H   LYS   238     106.116 100.974  89.244  1.00  0.00           H  
ATOM   3721  HA  LYS   238     108.880 101.895  88.180  1.00  0.00           H  
ATOM   3722  HB2 LYS   238     107.452 103.630  89.052  1.00  0.00           H  
ATOM   3723  HB3 LYS   238     107.233 102.814  90.593  1.00  0.00           H  
ATOM   3724  HG2 LYS   238     109.677 102.882  90.975  1.00  0.00           H  
ATOM   3725  HG3 LYS   238     109.856 103.721  89.406  1.00  0.00           H  
ATOM   3726  HD2 LYS   238     108.449 105.592  90.297  1.00  0.00           H  
ATOM   3727  HD3 LYS   238     108.621 104.896  91.829  1.00  0.00           H  
ATOM   3728  HE2 LYS   238     111.071 104.951  91.681  1.00  0.00           H  
ATOM   3729  HE3 LYS   238     110.908 105.905  90.100  1.00  0.00           H  
ATOM   3730  HZ1 LYS   238     110.134 106.663  92.787  1.00  0.00           H  
ATOM   3731  HZ2 LYS   238     110.991 107.627  91.717  1.00  0.00           H  
ATOM   3732  HZ3 LYS   238     109.418 107.290  91.432  1.00  0.00           H  
ATOM   3733  N   TYR   239     110.187 100.374  89.434  1.00  0.00           N  
ATOM   3734  CA  TYR   239     111.133  99.678  90.213  1.00  0.00           C  
ATOM   3735  C   TYR   239     111.425 100.371  91.596  1.00  0.00           C  
ATOM   3736  O   TYR   239     111.315 101.549  91.860  1.00  0.00           O  
ATOM   3737  CB  TYR   239     112.376  99.587  89.349  1.00  0.00           C  
ATOM   3738  CG  TYR   239     113.506  98.780  89.882  1.00  0.00           C  
ATOM   3739  CD1 TYR   239     113.445  97.395  89.772  1.00  0.00           C  
ATOM   3740  CD2 TYR   239     114.624  99.451  90.498  1.00  0.00           C  
ATOM   3741  CE1 TYR   239     114.611  96.707  90.123  1.00  0.00           C  
ATOM   3742  CE2 TYR   239     115.671  98.749  91.019  1.00  0.00           C  
ATOM   3743  CZ  TYR   239     115.733  97.350  90.817  1.00  0.00           C  
ATOM   3744  OH  TYR   239     116.618  96.566  91.380  1.00  0.00           O  
ATOM   3745  H   TYR   239     110.528 100.729  88.552  1.00  0.00           H  
ATOM   3746  HA  TYR   239     110.773  98.668  90.407  1.00  0.00           H  
ATOM   3747  HB2 TYR   239     112.209  99.125  88.376  1.00  0.00           H  
ATOM   3748  HB3 TYR   239     112.714 100.594  89.101  1.00  0.00           H  
ATOM   3749  HD1 TYR   239     112.562  96.911  89.382  1.00  0.00           H  
ATOM   3750  HD2 TYR   239     114.517 100.514  90.657  1.00  0.00           H  
ATOM   3751  HE1 TYR   239     114.687  95.632  90.067  1.00  0.00           H  
ATOM   3752  HE2 TYR   239     116.473  99.179  91.600  1.00  0.00           H  
ATOM   3753  HH  TYR   239     117.153  97.109  91.964  1.00  0.00           H  
ATOM   3754  N   THR   240     112.019  99.578  92.523  1.00  0.00           N  
ATOM   3755  CA  THR   240     112.726  99.940  93.674  1.00  0.00           C  
ATOM   3756  C   THR   240     113.778  98.896  94.041  1.00  0.00           C  
ATOM   3757  O   THR   240     113.816  97.753  93.522  1.00  0.00           O  
ATOM   3758  CB  THR   240     111.793 100.087  94.930  1.00  0.00           C  
ATOM   3759  CG2 THR   240     111.170  98.813  95.465  1.00  0.00           C  
ATOM   3760  OG1 THR   240     112.489 100.690  95.986  1.00  0.00           O  
ATOM   3761  H   THR   240     111.991  98.588  92.324  1.00  0.00           H  
ATOM   3762  HA  THR   240     113.173 100.875  93.336  1.00  0.00           H  
ATOM   3763  HB  THR   240     110.980 100.790  94.749  1.00  0.00           H  
ATOM   3764  HG1 THR   240     112.510 101.638  95.836  1.00  0.00           H  
ATOM   3765 HG21 THR   240     110.695  98.186  94.711  1.00  0.00           H  
ATOM   3766 HG22 THR   240     111.979  98.217  95.888  1.00  0.00           H  
ATOM   3767 HG23 THR   240     110.457  99.129  96.226  1.00  0.00           H  
ATOM   3768  N   GLY   241     114.914  99.401  94.667  1.00  0.00           N  
ATOM   3769  CA  GLY   241     116.192  98.743  94.738  1.00  0.00           C  
ATOM   3770  C   GLY   241     116.352  97.876  95.964  1.00  0.00           C  
ATOM   3771  O   GLY   241     115.606  97.967  96.931  1.00  0.00           O  
ATOM   3772  H   GLY   241     114.847 100.290  95.142  1.00  0.00           H  
ATOM   3773  HA2 GLY   241     116.355  98.131  93.851  1.00  0.00           H  
ATOM   3774  HA3 GLY   241     116.937  99.537  94.775  1.00  0.00           H  
ATOM   3775  N   GLY   242     117.348  97.044  95.980  1.00  0.00           N  
ATOM   3776  CA  GLY   242     117.546  96.084  97.029  1.00  0.00           C  
ATOM   3777  C   GLY   242     116.634  94.842  96.879  1.00  0.00           C  
ATOM   3778  O   GLY   242     116.320  94.574  95.706  1.00  0.00           O  
ATOM   3779  H   GLY   242     117.999  96.911  95.219  1.00  0.00           H  
ATOM   3780  HA2 GLY   242     118.587  95.776  97.114  1.00  0.00           H  
ATOM   3781  HA3 GLY   242     117.465  96.546  98.014  1.00  0.00           H  
ATOM   3782  N   SER   243     116.320  94.040  97.886  1.00  0.00           N  
ATOM   3783  CA  SER   243     115.210  93.063  97.900  1.00  0.00           C  
ATOM   3784  C   SER   243     113.872  93.790  98.100  1.00  0.00           C  
ATOM   3785  O   SER   243     113.801  94.750  98.861  1.00  0.00           O  
ATOM   3786  CB  SER   243     115.448  91.979  98.918  1.00  0.00           C  
ATOM   3787  OG  SER   243     115.072  92.223 100.210  1.00  0.00           O  
ATOM   3788  H   SER   243     116.813  94.177  98.757  1.00  0.00           H  
ATOM   3789  HA  SER   243     115.092  92.590  96.925  1.00  0.00           H  
ATOM   3790  HB2 SER   243     114.945  91.065  98.604  1.00  0.00           H  
ATOM   3791  HB3 SER   243     116.520  91.825  98.795  1.00  0.00           H  
ATOM   3792  HG  SER   243     115.575  92.966 100.553  1.00  0.00           H  
ATOM   3793  N   ALA   244     112.732  93.334  97.494  1.00  0.00           N  
ATOM   3794  CA  ALA   244     111.438  94.027  97.529  1.00  0.00           C  
ATOM   3795  C   ALA   244     110.318  93.025  97.288  1.00  0.00           C  
ATOM   3796  O   ALA   244     110.299  92.227  96.354  1.00  0.00           O  
ATOM   3797  CB  ALA   244     111.465  95.084  96.433  1.00  0.00           C  
ATOM   3798  H   ALA   244     112.828  92.414  97.089  1.00  0.00           H  
ATOM   3799  HA  ALA   244     111.251  94.431  98.524  1.00  0.00           H  
ATOM   3800  HB1 ALA   244     110.560  95.683  96.536  1.00  0.00           H  
ATOM   3801  HB2 ALA   244     112.319  95.730  96.635  1.00  0.00           H  
ATOM   3802  HB3 ALA   244     111.502  94.587  95.463  1.00  0.00           H  
ATOM   3803  N   GLU   245     109.254  93.136  98.068  1.00  0.00           N  
ATOM   3804  CA  GLU   245     107.867  92.594  97.865  1.00  0.00           C  
ATOM   3805  C   GLU   245     106.727  93.615  97.763  1.00  0.00           C  
ATOM   3806  O   GLU   245     106.559  94.525  98.560  1.00  0.00           O  
ATOM   3807  CB  GLU   245     107.530  91.627  98.970  1.00  0.00           C  
ATOM   3808  CG  GLU   245     108.547  90.522  99.165  1.00  0.00           C  
ATOM   3809  CD  GLU   245     107.986  89.342 100.001  1.00  0.00           C  
ATOM   3810  OE1 GLU   245     107.566  89.653 101.134  1.00  0.00           O  
ATOM   3811  OE2 GLU   245     108.109  88.192  99.587  1.00  0.00           O1-
ATOM   3812  H   GLU   245     109.343  93.652  98.932  1.00  0.00           H  
ATOM   3813  HA  GLU   245     107.959  92.006  96.952  1.00  0.00           H  
ATOM   3814  HB2 GLU   245     107.524  92.098  99.953  1.00  0.00           H  
ATOM   3815  HB3 GLU   245     106.576  91.200  98.663  1.00  0.00           H  
ATOM   3816  HG2 GLU   245     108.808  90.105  98.192  1.00  0.00           H  
ATOM   3817  HG3 GLU   245     109.380  90.965  99.711  1.00  0.00           H  
ATOM   3818  N   LEU   246     105.912  93.416  96.739  1.00  0.00           N  
ATOM   3819  CA  LEU   246     104.706  94.152  96.370  1.00  0.00           C  
ATOM   3820  C   LEU   246     103.566  93.150  96.072  1.00  0.00           C  
ATOM   3821  O   LEU   246     103.509  92.450  95.037  1.00  0.00           O  
ATOM   3822  CB  LEU   246     105.162  95.101  95.194  1.00  0.00           C  
ATOM   3823  CG  LEU   246     106.199  96.143  95.551  1.00  0.00           C  
ATOM   3824  CD1 LEU   246     106.842  96.838  94.257  1.00  0.00           C  
ATOM   3825  CD2 LEU   246     105.731  97.321  96.476  1.00  0.00           C  
ATOM   3826  H   LEU   246     106.130  92.618  96.159  1.00  0.00           H  
ATOM   3827  HA  LEU   246     104.387  94.826  97.165  1.00  0.00           H  
ATOM   3828  HB2 LEU   246     105.570  94.422  94.445  1.00  0.00           H  
ATOM   3829  HB3 LEU   246     104.253  95.505  94.747  1.00  0.00           H  
ATOM   3830  HG  LEU   246     107.055  95.672  96.035  1.00  0.00           H  
ATOM   3831 HD11 LEU   246     107.687  97.390  94.668  1.00  0.00           H  
ATOM   3832 HD12 LEU   246     107.249  96.049  93.626  1.00  0.00           H  
ATOM   3833 HD13 LEU   246     106.236  97.566  93.718  1.00  0.00           H  
ATOM   3834 HD21 LEU   246     104.964  97.887  95.948  1.00  0.00           H  
ATOM   3835 HD22 LEU   246     105.364  96.940  97.429  1.00  0.00           H  
ATOM   3836 HD23 LEU   246     106.581  97.988  96.621  1.00  0.00           H  
ATOM   3837  N   LEU   247     102.662  93.017  96.987  1.00  0.00           N  
ATOM   3838  CA  LEU   247     101.421  92.120  97.040  1.00  0.00           C  
ATOM   3839  C   LEU   247     100.252  92.796  96.329  1.00  0.00           C  
ATOM   3840  O   LEU   247     100.160  94.015  96.334  1.00  0.00           O  
ATOM   3841  CB  LEU   247     101.180  91.906  98.575  1.00  0.00           C  
ATOM   3842  CG  LEU   247      99.963  91.043  99.087  1.00  0.00           C  
ATOM   3843  CD1 LEU   247     100.435  90.292 100.322  1.00  0.00           C  
ATOM   3844  CD2 LEU   247      98.682  91.770  99.190  1.00  0.00           C  
ATOM   3845  H   LEU   247     102.832  93.544  97.831  1.00  0.00           H  
ATOM   3846  HA  LEU   247     101.756  91.198  96.564  1.00  0.00           H  
ATOM   3847  HB2 LEU   247     102.124  91.427  98.834  1.00  0.00           H  
ATOM   3848  HB3 LEU   247     101.182  92.802  99.197  1.00  0.00           H  
ATOM   3849  HG  LEU   247      99.832  90.294  98.306  1.00  0.00           H  
ATOM   3850 HD11 LEU   247      99.700  89.578 100.694  1.00  0.00           H  
ATOM   3851 HD12 LEU   247     101.327  89.727 100.051  1.00  0.00           H  
ATOM   3852 HD13 LEU   247     100.663  91.057 101.063  1.00  0.00           H  
ATOM   3853 HD21 LEU   247      98.420  92.317  98.284  1.00  0.00           H  
ATOM   3854 HD22 LEU   247      97.919  91.044  99.470  1.00  0.00           H  
ATOM   3855 HD23 LEU   247      98.807  92.416 100.059  1.00  0.00           H  
ATOM   3856  N   PHE   248      99.390  92.108  95.636  1.00  0.00           N  
ATOM   3857  CA  PHE   248      98.203  92.622  94.910  1.00  0.00           C  
ATOM   3858  C   PHE   248      96.989  91.736  95.254  1.00  0.00           C  
ATOM   3859  O   PHE   248      97.002  90.546  95.061  1.00  0.00           O  
ATOM   3860  CB  PHE   248      98.459  92.777  93.421  1.00  0.00           C  
ATOM   3861  CG  PHE   248      99.551  93.789  93.022  1.00  0.00           C  
ATOM   3862  CD1 PHE   248     100.906  93.427  93.137  1.00  0.00           C  
ATOM   3863  CD2 PHE   248      99.232  95.057  92.535  1.00  0.00           C  
ATOM   3864  CE1 PHE   248     101.972  94.344  92.806  1.00  0.00           C  
ATOM   3865  CE2 PHE   248     100.257  95.996  92.168  1.00  0.00           C  
ATOM   3866  CZ  PHE   248     101.615  95.660  92.251  1.00  0.00           C  
ATOM   3867  H   PHE   248      99.581  91.118  95.576  1.00  0.00           H  
ATOM   3868  HA  PHE   248      98.085  93.647  95.263  1.00  0.00           H  
ATOM   3869  HB2 PHE   248      98.696  91.767  93.085  1.00  0.00           H  
ATOM   3870  HB3 PHE   248      97.565  92.910  92.812  1.00  0.00           H  
ATOM   3871  HD1 PHE   248     101.069  92.379  93.341  1.00  0.00           H  
ATOM   3872  HD2 PHE   248      98.202  95.311  92.334  1.00  0.00           H  
ATOM   3873  HE1 PHE   248     103.032  94.185  92.939  1.00  0.00           H  
ATOM   3874  HE2 PHE   248      99.962  96.974  91.816  1.00  0.00           H  
ATOM   3875  HZ  PHE   248     102.472  96.280  92.032  1.00  0.00           H  
ATOM   3876  N   PHE   249      95.927  92.407  95.702  1.00  0.00           N  
ATOM   3877  CA  PHE   249      94.635  91.803  95.873  1.00  0.00           C  
ATOM   3878  C   PHE   249      93.922  91.530  94.554  1.00  0.00           C  
ATOM   3879  O   PHE   249      93.937  92.486  93.725  1.00  0.00           O  
ATOM   3880  CB  PHE   249      93.840  92.713  96.828  1.00  0.00           C  
ATOM   3881  CG  PHE   249      94.349  92.740  98.282  1.00  0.00           C  
ATOM   3882  CD1 PHE   249      95.298  93.659  98.741  1.00  0.00           C  
ATOM   3883  CD2 PHE   249      93.855  91.785  99.178  1.00  0.00           C  
ATOM   3884  CE1 PHE   249      95.864  93.636 100.058  1.00  0.00           C  
ATOM   3885  CE2 PHE   249      94.347  91.799 100.558  1.00  0.00           C  
ATOM   3886  CZ  PHE   249      95.303  92.774 100.964  1.00  0.00           C  
ATOM   3887  H   PHE   249      95.987  93.409  95.586  1.00  0.00           H  
ATOM   3888  HA  PHE   249      94.782  90.890  96.449  1.00  0.00           H  
ATOM   3889  HB2 PHE   249      93.700  93.737  96.483  1.00  0.00           H  
ATOM   3890  HB3 PHE   249      92.860  92.238  96.790  1.00  0.00           H  
ATOM   3891  HD1 PHE   249      95.741  94.290  97.985  1.00  0.00           H  
ATOM   3892  HD2 PHE   249      93.059  91.109  98.905  1.00  0.00           H  
ATOM   3893  HE1 PHE   249      96.752  94.165 100.371  1.00  0.00           H  
ATOM   3894  HE2 PHE   249      93.945  91.080 101.257  1.00  0.00           H  
ATOM   3895  HZ  PHE   249      95.676  92.910 101.968  1.00  0.00           H  
ATOM   3896  N   VAL   250      93.357  90.331  94.458  1.00  0.00           N  
ATOM   3897  CA  VAL   250      92.696  89.863  93.178  1.00  0.00           C  
ATOM   3898  C   VAL   250      91.248  89.731  93.398  1.00  0.00           C  
ATOM   3899  O   VAL   250      90.941  88.986  94.362  1.00  0.00           O  
ATOM   3900  CB  VAL   250      93.420  88.603  92.741  1.00  0.00           C  
ATOM   3901  CG1 VAL   250      92.999  88.191  91.348  1.00  0.00           C  
ATOM   3902  CG2 VAL   250      94.961  88.663  92.571  1.00  0.00           C  
ATOM   3903  H   VAL   250      93.311  89.611  95.165  1.00  0.00           H  
ATOM   3904  HA  VAL   250      92.796  90.694  92.479  1.00  0.00           H  
ATOM   3905  HB  VAL   250      93.290  87.701  93.339  1.00  0.00           H  
ATOM   3906 HG11 VAL   250      93.658  87.407  90.975  1.00  0.00           H  
ATOM   3907 HG12 VAL   250      91.943  87.969  91.199  1.00  0.00           H  
ATOM   3908 HG13 VAL   250      93.220  89.025  90.682  1.00  0.00           H  
ATOM   3909 HG21 VAL   250      95.218  89.265  91.700  1.00  0.00           H  
ATOM   3910 HG22 VAL   250      95.518  89.025  93.435  1.00  0.00           H  
ATOM   3911 HG23 VAL   250      95.264  87.629  92.403  1.00  0.00           H  
ATOM   3912  N   GLU   251      90.397  90.386  92.550  1.00  0.00           N  
ATOM   3913  CA  GLU   251      88.906  90.364  92.676  1.00  0.00           C  
ATOM   3914  C   GLU   251      88.268  89.596  91.467  1.00  0.00           C  
ATOM   3915  O   GLU   251      88.387  89.940  90.287  1.00  0.00           O  
ATOM   3916  CB  GLU   251      88.392  91.812  92.751  1.00  0.00           C  
ATOM   3917  CG  GLU   251      86.991  91.799  93.307  1.00  0.00           C  
ATOM   3918  CD  GLU   251      86.382  93.204  93.366  1.00  0.00           C  
ATOM   3919  OE1 GLU   251      86.994  94.324  93.068  1.00  0.00           O  
ATOM   3920  OE2 GLU   251      85.219  93.379  93.638  1.00  0.00           O1-
ATOM   3921  H   GLU   251      90.800  90.903  91.782  1.00  0.00           H  
ATOM   3922  HA  GLU   251      88.705  89.764  93.564  1.00  0.00           H  
ATOM   3923  HB2 GLU   251      89.033  92.218  93.533  1.00  0.00           H  
ATOM   3924  HB3 GLU   251      88.437  92.270  91.763  1.00  0.00           H  
ATOM   3925  HG2 GLU   251      86.311  91.186  92.716  1.00  0.00           H  
ATOM   3926  HG3 GLU   251      87.150  91.469  94.334  1.00  0.00           H  
ATOM   3927  N   GLY   252      87.554  88.569  91.742  1.00  0.00           N  
ATOM   3928  CA  GLY   252      86.821  87.772  90.812  1.00  0.00           C  
ATOM   3929  C   GLY   252      85.441  88.291  90.554  1.00  0.00           C  
ATOM   3930  O   GLY   252      84.747  88.722  91.482  1.00  0.00           O  
ATOM   3931  H   GLY   252      87.574  88.247  92.699  1.00  0.00           H  
ATOM   3932  HA2 GLY   252      87.363  87.709  89.868  1.00  0.00           H  
ATOM   3933  HA3 GLY   252      86.630  86.796  91.257  1.00  0.00           H  
ATOM   3934  N   LEU   253      85.039  88.420  89.282  1.00  0.00           N  
ATOM   3935  CA  LEU   253      83.972  89.179  88.749  1.00  0.00           C  
ATOM   3936  C   LEU   253      83.028  88.364  87.792  1.00  0.00           C  
ATOM   3937  O   LEU   253      81.988  88.924  87.489  1.00  0.00           O  
ATOM   3938  CB  LEU   253      84.495  90.418  87.930  1.00  0.00           C  
ATOM   3939  CG  LEU   253      85.528  91.426  88.509  1.00  0.00           C  
ATOM   3940  CD1 LEU   253      85.885  92.568  87.667  1.00  0.00           C  
ATOM   3941  CD2 LEU   253      85.035  91.838  89.854  1.00  0.00           C  
ATOM   3942  H   LEU   253      85.715  88.153  88.581  1.00  0.00           H  
ATOM   3943  HA  LEU   253      83.256  89.495  89.508  1.00  0.00           H  
ATOM   3944  HB2 LEU   253      84.953  90.107  86.990  1.00  0.00           H  
ATOM   3945  HB3 LEU   253      83.613  90.956  87.584  1.00  0.00           H  
ATOM   3946  HG  LEU   253      86.382  90.758  88.621  1.00  0.00           H  
ATOM   3947 HD11 LEU   253      84.988  93.181  87.574  1.00  0.00           H  
ATOM   3948 HD12 LEU   253      86.824  93.066  87.908  1.00  0.00           H  
ATOM   3949 HD13 LEU   253      86.102  92.236  86.652  1.00  0.00           H  
ATOM   3950 HD21 LEU   253      84.067  92.307  89.675  1.00  0.00           H  
ATOM   3951 HD22 LEU   253      85.000  91.066  90.622  1.00  0.00           H  
ATOM   3952 HD23 LEU   253      85.689  92.584  90.305  1.00  0.00           H  
ATOM   3953  N   CYS   254      83.334  87.114  87.636  1.00  0.00           N  
ATOM   3954  CA  CYS   254      82.455  86.233  86.782  1.00  0.00           C  
ATOM   3955  C   CYS   254      82.427  84.761  87.339  1.00  0.00           C  
ATOM   3956  O   CYS   254      83.424  84.077  87.553  1.00  0.00           O  
ATOM   3957  CB  CYS   254      82.872  86.492  85.307  1.00  0.00           C  
ATOM   3958  SG  CYS   254      81.832  85.365  84.301  1.00  0.00           S  
ATOM   3959  H   CYS   254      84.178  86.738  88.043  1.00  0.00           H  
ATOM   3960  HA  CYS   254      81.432  86.599  86.867  1.00  0.00           H  
ATOM   3961  HB2 CYS   254      82.754  87.563  85.141  1.00  0.00           H  
ATOM   3962  HB3 CYS   254      83.917  86.232  85.140  1.00  0.00           H  
ATOM   3963  HG  CYS   254      82.479  84.343  84.869  1.00  0.00           H  
ATOM   3964  N   PHE   255      81.241  84.210  87.475  1.00  0.00           N  
ATOM   3965  CA  PHE   255      81.060  82.767  87.806  1.00  0.00           C  
ATOM   3966  C   PHE   255      81.488  81.926  86.632  1.00  0.00           C  
ATOM   3967  O   PHE   255      81.369  82.424  85.508  1.00  0.00           O  
ATOM   3968  CB  PHE   255      79.618  82.521  88.284  1.00  0.00           C  
ATOM   3969  CG  PHE   255      79.368  82.871  89.773  1.00  0.00           C  
ATOM   3970  CD1 PHE   255      78.964  84.188  90.156  1.00  0.00           C  
ATOM   3971  CD2 PHE   255      79.631  81.859  90.719  1.00  0.00           C  
ATOM   3972  CE1 PHE   255      78.718  84.397  91.545  1.00  0.00           C  
ATOM   3973  CE2 PHE   255      79.417  82.165  92.093  1.00  0.00           C  
ATOM   3974  CZ  PHE   255      78.973  83.412  92.557  1.00  0.00           C  
ATOM   3975  H   PHE   255      80.433  84.804  87.351  1.00  0.00           H  
ATOM   3976  HA  PHE   255      81.757  82.505  88.602  1.00  0.00           H  
ATOM   3977  HB2 PHE   255      78.890  82.922  87.580  1.00  0.00           H  
ATOM   3978  HB3 PHE   255      79.477  81.447  88.161  1.00  0.00           H  
ATOM   3979  HD1 PHE   255      78.961  84.983  89.425  1.00  0.00           H  
ATOM   3980  HD2 PHE   255      79.962  80.880  90.407  1.00  0.00           H  
ATOM   3981  HE1 PHE   255      78.325  85.345  91.881  1.00  0.00           H  
ATOM   3982  HE2 PHE   255      79.695  81.425  92.829  1.00  0.00           H  
ATOM   3983  HZ  PHE   255      78.863  83.666  93.601  1.00  0.00           H  
ATOM   3984  N   PRO   256      81.860  80.651  86.815  1.00  0.00           N  
ATOM   3985  CA  PRO   256      81.968  79.707  85.723  1.00  0.00           C  
ATOM   3986  C   PRO   256      80.737  79.618  84.849  1.00  0.00           C  
ATOM   3987  O   PRO   256      79.648  79.932  85.329  1.00  0.00           O  
ATOM   3988  CB  PRO   256      82.299  78.301  86.355  1.00  0.00           C  
ATOM   3989  CG  PRO   256      82.912  78.659  87.718  1.00  0.00           C  
ATOM   3990  CD  PRO   256      82.257  80.006  88.029  1.00  0.00           C  
ATOM   3991  HA  PRO   256      82.848  80.082  85.200  1.00  0.00           H  
ATOM   3992  HB2 PRO   256      81.342  77.792  86.464  1.00  0.00           H  
ATOM   3993  HB3 PRO   256      82.963  77.749  85.689  1.00  0.00           H  
ATOM   3994  HG2 PRO   256      82.753  77.960  88.539  1.00  0.00           H  
ATOM   3995  HG3 PRO   256      83.977  78.826  87.561  1.00  0.00           H  
ATOM   3996  HD2 PRO   256      81.405  79.892  88.700  1.00  0.00           H  
ATOM   3997  HD3 PRO   256      83.113  80.548  88.430  1.00  0.00           H  
ATOM   3998  N   ASP   257      80.809  79.220  83.607  1.00  0.00           N  
ATOM   3999  CA  ASP   257      79.731  79.542  82.662  1.00  0.00           C  
ATOM   4000  C   ASP   257      79.721  78.722  81.375  1.00  0.00           C  
ATOM   4001  O   ASP   257      80.761  78.081  81.024  1.00  0.00           O  
ATOM   4002  CB  ASP   257      79.968  81.048  82.210  1.00  0.00           C  
ATOM   4003  CG  ASP   257      78.622  81.732  81.932  1.00  0.00           C  
ATOM   4004  OD1 ASP   257      77.575  80.989  81.629  1.00  0.00           O  
ATOM   4005  OD2 ASP   257      78.460  82.963  82.159  1.00  0.00           O1-
ATOM   4006  H   ASP   257      81.685  78.925  83.199  1.00  0.00           H  
ATOM   4007  HA  ASP   257      78.779  79.349  83.155  1.00  0.00           H  
ATOM   4008  HB2 ASP   257      80.507  81.657  82.935  1.00  0.00           H  
ATOM   4009  HB3 ASP   257      80.694  81.009  81.398  1.00  0.00           H  
ATOM   4010  N   GLU   258      78.587  78.757  80.655  1.00  0.00           N  
ATOM   4011  CA  GLU   258      78.817  78.313  79.244  1.00  0.00           C  
ATOM   4012  C   GLU   258      79.928  79.034  78.527  1.00  0.00           C  
ATOM   4013  O   GLU   258      79.953  80.271  78.537  1.00  0.00           O  
ATOM   4014  CB  GLU   258      77.482  78.377  78.518  1.00  0.00           C  
ATOM   4015  CG  GLU   258      77.518  78.087  77.032  1.00  0.00           C  
ATOM   4016  CD  GLU   258      78.291  76.812  76.643  1.00  0.00           C  
ATOM   4017  OE1 GLU   258      78.012  76.267  75.587  1.00  0.00           O  
ATOM   4018  OE2 GLU   258      79.177  76.350  77.413  1.00  0.00           O1-
ATOM   4019  H   GLU   258      77.881  79.450  80.858  1.00  0.00           H  
ATOM   4020  HA  GLU   258      79.096  77.261  79.308  1.00  0.00           H  
ATOM   4021  HB2 GLU   258      76.739  77.803  79.073  1.00  0.00           H  
ATOM   4022  HB3 GLU   258      77.166  79.418  78.591  1.00  0.00           H  
ATOM   4023  HG2 GLU   258      76.512  78.053  76.614  1.00  0.00           H  
ATOM   4024  HG3 GLU   258      78.035  78.941  76.595  1.00  0.00           H  
ATOM   4025  N   GLY   259      80.934  78.385  77.979  1.00  0.00           N  
ATOM   4026  CA  GLY   259      82.064  79.042  77.228  1.00  0.00           C  
ATOM   4027  C   GLY   259      83.085  79.803  78.079  1.00  0.00           C  
ATOM   4028  O   GLY   259      83.947  80.479  77.611  1.00  0.00           O  
ATOM   4029  H   GLY   259      80.828  77.387  77.859  1.00  0.00           H  
ATOM   4030  HA2 GLY   259      82.606  78.200  76.800  1.00  0.00           H  
ATOM   4031  HA3 GLY   259      81.707  79.725  76.457  1.00  0.00           H  
ATOM   4032  N   PHE   260      83.044  79.555  79.433  1.00  0.00           N  
ATOM   4033  CA  PHE   260      84.062  80.070  80.282  1.00  0.00           C  
ATOM   4034  C   PHE   260      84.302  79.174  81.528  1.00  0.00           C  
ATOM   4035  O   PHE   260      83.437  79.072  82.414  1.00  0.00           O  
ATOM   4036  CB  PHE   260      83.761  81.572  80.725  1.00  0.00           C  
ATOM   4037  CG  PHE   260      84.524  82.042  81.919  1.00  0.00           C  
ATOM   4038  CD1 PHE   260      85.916  82.162  81.744  1.00  0.00           C  
ATOM   4039  CD2 PHE   260      84.008  82.024  83.252  1.00  0.00           C  
ATOM   4040  CE1 PHE   260      86.667  82.681  82.832  1.00  0.00           C  
ATOM   4041  CE2 PHE   260      84.760  82.541  84.308  1.00  0.00           C  
ATOM   4042  CZ  PHE   260      86.085  82.935  84.097  1.00  0.00           C  
ATOM   4043  H   PHE   260      82.219  79.129  79.832  1.00  0.00           H  
ATOM   4044  HA  PHE   260      85.005  80.117  79.737  1.00  0.00           H  
ATOM   4045  HB2 PHE   260      84.006  82.191  79.862  1.00  0.00           H  
ATOM   4046  HB3 PHE   260      82.680  81.630  80.854  1.00  0.00           H  
ATOM   4047  HD1 PHE   260      86.388  81.924  80.802  1.00  0.00           H  
ATOM   4048  HD2 PHE   260      82.948  81.861  83.373  1.00  0.00           H  
ATOM   4049  HE1 PHE   260      87.728  82.880  82.784  1.00  0.00           H  
ATOM   4050  HE2 PHE   260      84.307  82.688  85.277  1.00  0.00           H  
ATOM   4051  HZ  PHE   260      86.641  83.235  84.973  1.00  0.00           H  
ATOM   4052  N   SER   261      85.401  78.490  81.657  1.00  0.00           N  
ATOM   4053  CA  SER   261      85.660  77.452  82.681  1.00  0.00           C  
ATOM   4054  C   SER   261      85.848  77.966  84.138  1.00  0.00           C  
ATOM   4055  O   SER   261      85.759  77.160  85.067  1.00  0.00           O  
ATOM   4056  CB  SER   261      87.024  76.846  82.237  1.00  0.00           C  
ATOM   4057  OG  SER   261      88.054  77.871  82.330  1.00  0.00           O  
ATOM   4058  H   SER   261      86.088  78.592  80.924  1.00  0.00           H  
ATOM   4059  HA  SER   261      84.819  76.765  82.592  1.00  0.00           H  
ATOM   4060  HB2 SER   261      87.303  76.110  82.990  1.00  0.00           H  
ATOM   4061  HB3 SER   261      87.012  76.411  81.238  1.00  0.00           H  
ATOM   4062  HG  SER   261      88.741  77.623  81.708  1.00  0.00           H  
ATOM   4063  N   GLY   262      86.006  79.295  84.359  1.00  0.00           N  
ATOM   4064  CA  GLY   262      86.547  79.843  85.647  1.00  0.00           C  
ATOM   4065  C   GLY   262      88.102  79.902  85.729  1.00  0.00           C  
ATOM   4066  O   GLY   262      88.547  80.239  86.828  1.00  0.00           O  
ATOM   4067  H   GLY   262      86.155  79.966  83.620  1.00  0.00           H  
ATOM   4068  HA2 GLY   262      86.071  80.822  85.711  1.00  0.00           H  
ATOM   4069  HA3 GLY   262      86.246  79.179  86.457  1.00  0.00           H  
ATOM   4070  N   LEU   263      88.775  79.644  84.642  1.00  0.00           N  
ATOM   4071  CA  LEU   263      90.241  79.655  84.733  1.00  0.00           C  
ATOM   4072  C   LEU   263      90.662  81.080  84.270  1.00  0.00           C  
ATOM   4073  O   LEU   263      90.330  81.498  83.142  1.00  0.00           O  
ATOM   4074  CB  LEU   263      90.933  78.617  83.844  1.00  0.00           C  
ATOM   4075  CG  LEU   263      90.682  77.200  84.329  1.00  0.00           C  
ATOM   4076  CD1 LEU   263      91.083  76.117  83.326  1.00  0.00           C  
ATOM   4077  CD2 LEU   263      91.513  76.969  85.572  1.00  0.00           C  
ATOM   4078  H   LEU   263      88.359  79.333  83.776  1.00  0.00           H  
ATOM   4079  HA  LEU   263      90.704  79.583  85.718  1.00  0.00           H  
ATOM   4080  HB2 LEU   263      90.716  78.754  82.784  1.00  0.00           H  
ATOM   4081  HB3 LEU   263      92.005  78.811  83.823  1.00  0.00           H  
ATOM   4082  HG  LEU   263      89.613  77.090  84.509  1.00  0.00           H  
ATOM   4083 HD11 LEU   263      92.002  76.405  82.816  1.00  0.00           H  
ATOM   4084 HD12 LEU   263      91.027  75.133  83.790  1.00  0.00           H  
ATOM   4085 HD13 LEU   263      90.448  76.081  82.441  1.00  0.00           H  
ATOM   4086 HD21 LEU   263      91.500  77.800  86.277  1.00  0.00           H  
ATOM   4087 HD22 LEU   263      91.195  76.055  86.072  1.00  0.00           H  
ATOM   4088 HD23 LEU   263      92.525  76.808  85.201  1.00  0.00           H  
ATOM   4089  N   VAL   264      91.475  81.749  85.142  1.00  0.00           N  
ATOM   4090  CA  VAL   264      92.034  83.102  84.778  1.00  0.00           C  
ATOM   4091  C   VAL   264      93.581  83.329  85.172  1.00  0.00           C  
ATOM   4092  O   VAL   264      94.126  82.704  85.985  1.00  0.00           O  
ATOM   4093  CB  VAL   264      91.151  84.223  85.350  1.00  0.00           C  
ATOM   4094  CG1 VAL   264      89.698  84.048  84.939  1.00  0.00           C  
ATOM   4095  CG2 VAL   264      91.166  84.366  86.928  1.00  0.00           C  
ATOM   4096  H   VAL   264      91.872  81.313  85.962  1.00  0.00           H  
ATOM   4097  HA  VAL   264      91.991  83.351  83.718  1.00  0.00           H  
ATOM   4098  HB  VAL   264      91.549  85.167  84.978  1.00  0.00           H  
ATOM   4099 HG11 VAL   264      89.156  83.206  85.369  1.00  0.00           H  
ATOM   4100 HG12 VAL   264      89.096  84.920  85.196  1.00  0.00           H  
ATOM   4101 HG13 VAL   264      89.672  84.107  83.851  1.00  0.00           H  
ATOM   4102 HG21 VAL   264      92.213  84.524  87.187  1.00  0.00           H  
ATOM   4103 HG22 VAL   264      90.604  85.203  87.345  1.00  0.00           H  
ATOM   4104 HG23 VAL   264      90.685  83.531  87.436  1.00  0.00           H  
ATOM   4105  N   SER   265      94.238  84.180  84.365  1.00  0.00           N  
ATOM   4106  CA  SER   265      95.710  84.254  84.292  1.00  0.00           C  
ATOM   4107  C   SER   265      96.243  85.677  84.478  1.00  0.00           C  
ATOM   4108  O   SER   265      95.737  86.587  83.866  1.00  0.00           O  
ATOM   4109  CB  SER   265      96.268  83.706  82.952  1.00  0.00           C  
ATOM   4110  OG  SER   265      97.605  83.638  83.101  1.00  0.00           O  
ATOM   4111  H   SER   265      93.757  84.819  83.748  1.00  0.00           H  
ATOM   4112  HA  SER   265      96.101  83.703  85.147  1.00  0.00           H  
ATOM   4113  HB2 SER   265      95.853  82.727  82.712  1.00  0.00           H  
ATOM   4114  HB3 SER   265      96.128  84.388  82.113  1.00  0.00           H  
ATOM   4115  HG  SER   265      97.871  83.126  83.868  1.00  0.00           H  
ATOM   4116  N   ILE   266      97.363  85.793  85.294  1.00  0.00           N  
ATOM   4117  CA  ILE   266      98.077  87.085  85.413  1.00  0.00           C  
ATOM   4118  C   ILE   266      99.469  86.954  85.019  1.00  0.00           C  
ATOM   4119  O   ILE   266     100.236  86.049  85.371  1.00  0.00           O  
ATOM   4120  CB  ILE   266      97.914  87.620  86.856  1.00  0.00           C  
ATOM   4121  CG1 ILE   266      96.472  87.438  87.571  1.00  0.00           C  
ATOM   4122  CG2 ILE   266      98.403  89.139  86.914  1.00  0.00           C  
ATOM   4123  CD1 ILE   266      95.349  88.149  86.893  1.00  0.00           C  
ATOM   4124  H   ILE   266      97.789  85.011  85.769  1.00  0.00           H  
ATOM   4125  HA  ILE   266      97.586  87.840  84.798  1.00  0.00           H  
ATOM   4126  HB  ILE   266      98.656  87.075  87.438  1.00  0.00           H  
ATOM   4127 HG12 ILE   266      96.231  86.380  87.674  1.00  0.00           H  
ATOM   4128 HG13 ILE   266      96.545  87.766  88.608  1.00  0.00           H  
ATOM   4129 HG21 ILE   266      99.461  89.199  86.659  1.00  0.00           H  
ATOM   4130 HG22 ILE   266      97.803  89.791  86.280  1.00  0.00           H  
ATOM   4131 HG23 ILE   266      98.143  89.530  87.897  1.00  0.00           H  
ATOM   4132 HD11 ILE   266      95.669  88.833  86.107  1.00  0.00           H  
ATOM   4133 HD12 ILE   266      94.803  87.407  86.310  1.00  0.00           H  
ATOM   4134 HD13 ILE   266      94.647  88.684  87.533  1.00  0.00           H  
ATOM   4135  N   HIE   267      99.976  87.928  84.303  1.00  0.00           N  
ATOM   4136  CA  HIE   267     101.313  87.925  83.636  1.00  0.00           C  
ATOM   4137  C   HIE   267     102.156  89.173  84.143  1.00  0.00           C  
ATOM   4138  O   HIE   267     101.632  90.206  84.552  1.00  0.00           O  
ATOM   4139  CB  HIE   267     101.200  88.050  82.184  1.00  0.00           C  
ATOM   4140  CG  HIE   267     100.327  87.042  81.390  1.00  0.00           C  
ATOM   4141  CD2 HIE   267      99.022  87.313  81.177  1.00  0.00           C  
ATOM   4142  ND1 HIE   267     100.674  85.709  81.224  1.00  0.00           N  
ATOM   4143  CE1 HIE   267      99.473  85.159  80.964  1.00  0.00           C  
ATOM   4144  NE2 HIE   267      98.558  86.066  80.754  1.00  0.00           N  
ATOM   4145  H   HIE   267      99.335  88.651  84.009  1.00  0.00           H  
ATOM   4146  HA  HIE   267     101.985  87.113  83.913  1.00  0.00           H  
ATOM   4147  HB2 HIE   267     100.896  89.024  81.801  1.00  0.00           H  
ATOM   4148  HB3 HIE   267     102.150  87.798  81.714  1.00  0.00           H  
ATOM   4149  HD2 HIE   267      98.491  88.201  81.488  1.00  0.00           H  
ATOM   4150  HE1 HIE   267      99.254  84.121  80.760  1.00  0.00           H  
ATOM   4151  HE2 HIE   267      97.603  85.836  80.522  1.00  0.00           H  
ATOM   4152  N   VAL   268     103.414  89.010  83.968  1.00  0.00           N  
ATOM   4153  CA  VAL   268     104.381  90.070  84.058  1.00  0.00           C  
ATOM   4154  C   VAL   268     105.412  90.009  82.892  1.00  0.00           C  
ATOM   4155  O   VAL   268     106.009  88.925  82.690  1.00  0.00           O  
ATOM   4156  CB  VAL   268     104.941  90.322  85.526  1.00  0.00           C  
ATOM   4157  CG1 VAL   268     105.693  89.087  86.058  1.00  0.00           C  
ATOM   4158  CG2 VAL   268     105.941  91.480  85.437  1.00  0.00           C  
ATOM   4159  H   VAL   268     103.858  88.111  83.846  1.00  0.00           H  
ATOM   4160  HA  VAL   268     103.756  90.920  83.785  1.00  0.00           H  
ATOM   4161  HB  VAL   268     104.088  90.589  86.150  1.00  0.00           H  
ATOM   4162 HG11 VAL   268     106.621  88.803  85.563  1.00  0.00           H  
ATOM   4163 HG12 VAL   268     105.932  89.418  87.069  1.00  0.00           H  
ATOM   4164 HG13 VAL   268     105.007  88.252  86.201  1.00  0.00           H  
ATOM   4165 HG21 VAL   268     105.547  92.209  84.728  1.00  0.00           H  
ATOM   4166 HG22 VAL   268     106.189  92.027  86.346  1.00  0.00           H  
ATOM   4167 HG23 VAL   268     106.855  91.158  84.938  1.00  0.00           H  
ATOM   4168  N   SER   269     105.720  91.083  82.178  1.00  0.00           N  
ATOM   4169  CA  SER   269     106.895  91.195  81.296  1.00  0.00           C  
ATOM   4170  C   SER   269     107.944  92.119  81.903  1.00  0.00           C  
ATOM   4171  O   SER   269     107.665  92.914  82.807  1.00  0.00           O  
ATOM   4172  CB  SER   269     106.516  91.672  79.901  1.00  0.00           C  
ATOM   4173  OG  SER   269     107.506  91.550  78.879  1.00  0.00           O  
ATOM   4174  H   SER   269     105.211  91.949  82.282  1.00  0.00           H  
ATOM   4175  HA  SER   269     107.427  90.253  81.158  1.00  0.00           H  
ATOM   4176  HB2 SER   269     105.577  91.195  79.622  1.00  0.00           H  
ATOM   4177  HB3 SER   269     106.394  92.748  80.030  1.00  0.00           H  
ATOM   4178  HG  SER   269     107.492  90.657  78.526  1.00  0.00           H  
ATOM   4179  N   LEU   270     109.184  92.062  81.361  1.00  0.00           N  
ATOM   4180  CA  LEU   270     110.353  92.959  81.559  1.00  0.00           C  
ATOM   4181  C   LEU   270     111.072  93.134  80.212  1.00  0.00           C  
ATOM   4182  O   LEU   270     111.339  92.164  79.544  1.00  0.00           O  
ATOM   4183  CB  LEU   270     111.206  92.395  82.734  1.00  0.00           C  
ATOM   4184  CG  LEU   270     112.553  93.131  82.838  1.00  0.00           C  
ATOM   4185  CD1 LEU   270     113.078  92.840  84.231  1.00  0.00           C  
ATOM   4186  CD2 LEU   270     113.579  92.519  81.812  1.00  0.00           C  
ATOM   4187  H   LEU   270     109.316  91.326  80.682  1.00  0.00           H  
ATOM   4188  HA  LEU   270     109.949  93.928  81.850  1.00  0.00           H  
ATOM   4189  HB2 LEU   270     110.650  92.656  83.635  1.00  0.00           H  
ATOM   4190  HB3 LEU   270     111.494  91.346  82.670  1.00  0.00           H  
ATOM   4191  HG  LEU   270     112.451  94.195  82.624  1.00  0.00           H  
ATOM   4192 HD11 LEU   270     113.805  93.612  84.484  1.00  0.00           H  
ATOM   4193 HD12 LEU   270     112.287  92.999  84.963  1.00  0.00           H  
ATOM   4194 HD13 LEU   270     113.512  91.842  84.279  1.00  0.00           H  
ATOM   4195 HD21 LEU   270     113.648  93.266  81.021  1.00  0.00           H  
ATOM   4196 HD22 LEU   270     114.563  92.330  82.239  1.00  0.00           H  
ATOM   4197 HD23 LEU   270     113.193  91.674  81.241  1.00  0.00           H  
ATOM   4198  N   LEU   271     111.315  94.372  79.757  1.00  0.00           N  
ATOM   4199  CA  LEU   271     111.746  94.708  78.419  1.00  0.00           C  
ATOM   4200  C   LEU   271     113.087  95.511  78.447  1.00  0.00           C  
ATOM   4201  O   LEU   271     113.374  96.281  79.300  1.00  0.00           O  
ATOM   4202  CB  LEU   271     110.714  95.569  77.766  1.00  0.00           C  
ATOM   4203  CG  LEU   271     109.249  95.182  77.743  1.00  0.00           C  
ATOM   4204  CD1 LEU   271     108.455  95.587  79.018  1.00  0.00           C  
ATOM   4205  CD2 LEU   271     108.639  95.635  76.442  1.00  0.00           C  
ATOM   4206  H   LEU   271     111.050  95.162  80.327  1.00  0.00           H  
ATOM   4207  HA  LEU   271     111.825  93.830  77.777  1.00  0.00           H  
ATOM   4208  HB2 LEU   271     110.879  96.577  78.146  1.00  0.00           H  
ATOM   4209  HB3 LEU   271     110.966  95.641  76.708  1.00  0.00           H  
ATOM   4210  HG  LEU   271     109.203  94.096  77.652  1.00  0.00           H  
ATOM   4211 HD11 LEU   271     107.854  96.467  78.788  1.00  0.00           H  
ATOM   4212 HD12 LEU   271     107.790  94.751  79.237  1.00  0.00           H  
ATOM   4213 HD13 LEU   271     109.049  95.825  79.900  1.00  0.00           H  
ATOM   4214 HD21 LEU   271     109.141  95.178  75.589  1.00  0.00           H  
ATOM   4215 HD22 LEU   271     107.583  95.364  76.461  1.00  0.00           H  
ATOM   4216 HD23 LEU   271     108.782  96.714  76.399  1.00  0.00           H  
ATOM   4217  N   GLU   272     113.905  95.118  77.463  1.00  0.00           N  
ATOM   4218  CA  GLU   272     115.241  95.774  77.260  1.00  0.00           C  
ATOM   4219  C   GLU   272     115.179  97.076  76.421  1.00  0.00           C  
ATOM   4220  O   GLU   272     114.191  97.198  75.632  1.00  0.00           O  
ATOM   4221  CB  GLU   272     116.188  94.761  76.508  1.00  0.00           C  
ATOM   4222  CG  GLU   272     117.687  95.227  76.381  1.00  0.00           C  
ATOM   4223  CD  GLU   272     118.426  94.131  75.685  1.00  0.00           C  
ATOM   4224  OE1 GLU   272     119.091  93.329  76.328  1.00  0.00           O  
ATOM   4225  OE2 GLU   272     118.354  93.964  74.413  1.00  0.00           O1-
ATOM   4226  H   GLU   272     113.556  94.529  76.721  1.00  0.00           H  
ATOM   4227  HA  GLU   272     115.542  96.082  78.261  1.00  0.00           H  
ATOM   4228  HB2 GLU   272     116.185  93.809  77.039  1.00  0.00           H  
ATOM   4229  HB3 GLU   272     115.742  94.682  75.517  1.00  0.00           H  
ATOM   4230  HG2 GLU   272     117.720  96.100  75.730  1.00  0.00           H  
ATOM   4231  HG3 GLU   272     118.140  95.468  77.342  1.00  0.00           H  
ATOM   4232  N   TYR   273     116.147  98.002  76.644  1.00  0.00           N  
ATOM   4233  CA  TYR   273     116.187  99.264  75.829  1.00  0.00           C  
ATOM   4234  C   TYR   273     117.504  99.502  75.114  1.00  0.00           C  
ATOM   4235  O   TYR   273     118.521  99.056  75.598  1.00  0.00           O  
ATOM   4236  CB  TYR   273     115.876 100.509  76.702  1.00  0.00           C  
ATOM   4237  CG  TYR   273     116.071 101.893  76.131  1.00  0.00           C  
ATOM   4238  CD1 TYR   273     117.230 102.720  76.360  1.00  0.00           C  
ATOM   4239  CD2 TYR   273     115.138 102.384  75.207  1.00  0.00           C  
ATOM   4240  CE1 TYR   273     117.299 104.031  75.833  1.00  0.00           C  
ATOM   4241  CE2 TYR   273     115.233 103.664  74.640  1.00  0.00           C  
ATOM   4242  CZ  TYR   273     116.312 104.494  74.942  1.00  0.00           C  
ATOM   4243  OH  TYR   273     116.353 105.775  74.539  1.00  0.00           O  
ATOM   4244  H   TYR   273     116.992  97.863  77.180  1.00  0.00           H  
ATOM   4245  HA  TYR   273     115.363  99.258  75.115  1.00  0.00           H  
ATOM   4246  HB2 TYR   273     114.846 100.527  77.060  1.00  0.00           H  
ATOM   4247  HB3 TYR   273     116.500 100.500  77.595  1.00  0.00           H  
ATOM   4248  HD1 TYR   273     118.033 102.232  76.892  1.00  0.00           H  
ATOM   4249  HD2 TYR   273     114.257 101.781  75.042  1.00  0.00           H  
ATOM   4250  HE1 TYR   273     118.109 104.720  76.018  1.00  0.00           H  
ATOM   4251  HE2 TYR   273     114.482 103.986  73.934  1.00  0.00           H  
ATOM   4252  HH  TYR   273     117.172 106.153  74.869  1.00  0.00           H  
ATOM   4253  N   MET   274     117.535 100.309  74.019  1.00  0.00           N  
ATOM   4254  CA  MET   274     118.897 100.695  73.266  1.00  0.00           C  
ATOM   4255  C   MET   274     118.741 101.928  72.403  1.00  0.00           C  
ATOM   4256  O   MET   274     119.807 102.461  71.993  1.00  0.00           O  
ATOM   4257  CB  MET   274     119.451  99.406  72.542  1.00  0.00           C  
ATOM   4258  CG  MET   274     118.508  98.928  71.384  1.00  0.00           C  
ATOM   4259  SD  MET   274     119.009  97.279  70.777  1.00  0.00           S  
ATOM   4260  CE  MET   274     120.302  97.729  69.733  1.00  0.00           C  
ATOM   4261  H   MET   274     116.680 100.715  73.667  1.00  0.00           H  
ATOM   4262  HA  MET   274     119.635 100.895  74.043  1.00  0.00           H  
ATOM   4263  HB2 MET   274     120.439  99.616  72.132  1.00  0.00           H  
ATOM   4264  HB3 MET   274     119.514  98.579  73.249  1.00  0.00           H  
ATOM   4265  HG2 MET   274     117.486  98.913  71.763  1.00  0.00           H  
ATOM   4266  HG3 MET   274     118.535  99.589  70.518  1.00  0.00           H  
ATOM   4267  HE1 MET   274     120.748  96.886  69.205  1.00  0.00           H  
ATOM   4268  HE2 MET   274     119.837  98.414  69.024  1.00  0.00           H  
ATOM   4269  HE3 MET   274     120.962  98.365  70.323  1.00  0.00           H  
ATOM   4270  N   ALA   275     117.584 102.510  72.088  1.00  0.00           N  
ATOM   4271  CA  ALA   275     117.490 103.603  71.049  1.00  0.00           C  
ATOM   4272  C   ALA   275     116.110 104.241  71.183  1.00  0.00           C  
ATOM   4273  O   ALA   275     115.044 103.601  71.199  1.00  0.00           O  
ATOM   4274  CB  ALA   275     117.815 103.096  69.651  1.00  0.00           C  
ATOM   4275  H   ALA   275     116.720 102.133  72.451  1.00  0.00           H  
ATOM   4276  HA  ALA   275     118.251 104.353  71.261  1.00  0.00           H  
ATOM   4277  HB1 ALA   275     117.262 102.184  69.422  1.00  0.00           H  
ATOM   4278  HB2 ALA   275     117.615 103.890  68.931  1.00  0.00           H  
ATOM   4279  HB3 ALA   275     118.855 102.780  69.733  1.00  0.00           H  
ATOM   4280  N   GLN   276     116.004 105.631  71.193  1.00  0.00           N  
ATOM   4281  CA  GLN   276     114.826 106.505  71.394  1.00  0.00           C  
ATOM   4282  C   GLN   276     113.749 106.390  70.355  1.00  0.00           C  
ATOM   4283  O   GLN   276     114.082 106.398  69.183  1.00  0.00           O  
ATOM   4284  CB  GLN   276     115.282 108.008  71.658  1.00  0.00           C  
ATOM   4285  CG  GLN   276     116.007 108.740  70.557  1.00  0.00           C  
ATOM   4286  CD  GLN   276     116.781 109.975  70.989  1.00  0.00           C  
ATOM   4287  NE2 GLN   276     117.382 110.659  70.031  1.00  0.00           N  
ATOM   4288  OE1 GLN   276     116.980 110.262  72.199  1.00  0.00           O  
ATOM   4289  H   GLN   276     116.900 106.090  71.107  1.00  0.00           H  
ATOM   4290  HA  GLN   276     114.421 106.190  72.355  1.00  0.00           H  
ATOM   4291  HB2 GLN   276     114.390 108.600  71.866  1.00  0.00           H  
ATOM   4292  HB3 GLN   276     115.947 108.093  72.517  1.00  0.00           H  
ATOM   4293  HG2 GLN   276     116.707 108.090  70.032  1.00  0.00           H  
ATOM   4294  HG3 GLN   276     115.280 109.178  69.873  1.00  0.00           H  
ATOM   4295 HE21 GLN   276     117.893 111.458  70.376  1.00  0.00           H  
ATOM   4296 HE22 GLN   276     117.520 110.339  69.083  1.00  0.00           H  
ATOM   4297  N   ASP   277     112.460 106.315  70.818  1.00  0.00           N  
ATOM   4298  CA  ASP   277     111.268 105.894  70.062  1.00  0.00           C  
ATOM   4299  C   ASP   277     111.300 104.492  69.476  1.00  0.00           C  
ATOM   4300  O   ASP   277     110.258 103.974  69.078  1.00  0.00           O  
ATOM   4301  CB  ASP   277     110.973 106.896  68.965  1.00  0.00           C  
ATOM   4302  CG  ASP   277     109.627 106.932  68.307  1.00  0.00           C  
ATOM   4303  OD1 ASP   277     109.566 107.430  67.166  1.00  0.00           O  
ATOM   4304  OD2 ASP   277     108.594 106.674  68.929  1.00  0.00           O1-
ATOM   4305  H   ASP   277     112.430 106.455  71.817  1.00  0.00           H  
ATOM   4306  HA  ASP   277     110.388 105.869  70.705  1.00  0.00           H  
ATOM   4307  HB2 ASP   277     111.039 107.930  69.306  1.00  0.00           H  
ATOM   4308  HB3 ASP   277     111.727 106.820  68.182  1.00  0.00           H  
ATOM   4309  N   ILE   278     112.474 103.812  69.354  1.00  0.00           N  
ATOM   4310  CA  ILE   278     112.574 102.416  68.768  1.00  0.00           C  
ATOM   4311  C   ILE   278     111.723 101.336  69.566  1.00  0.00           C  
ATOM   4312  O   ILE   278     111.813 101.405  70.826  1.00  0.00           O  
ATOM   4313  CB  ILE   278     114.104 101.923  68.523  1.00  0.00           C  
ATOM   4314  CG1 ILE   278     114.916 102.836  67.515  1.00  0.00           C  
ATOM   4315  CG2 ILE   278     114.109 100.413  68.023  1.00  0.00           C  
ATOM   4316  CD1 ILE   278     114.084 103.185  66.284  1.00  0.00           C  
ATOM   4317  H   ILE   278     113.318 104.235  69.714  1.00  0.00           H  
ATOM   4318  HA  ILE   278     112.049 102.490  67.815  1.00  0.00           H  
ATOM   4319  HB  ILE   278     114.537 101.938  69.523  1.00  0.00           H  
ATOM   4320 HG12 ILE   278     115.117 103.769  68.040  1.00  0.00           H  
ATOM   4321 HG13 ILE   278     115.881 102.409  67.240  1.00  0.00           H  
ATOM   4322 HG21 ILE   278     113.767 100.407  66.988  1.00  0.00           H  
ATOM   4323 HG22 ILE   278     115.090  99.939  67.989  1.00  0.00           H  
ATOM   4324 HG23 ILE   278     113.368  99.791  68.524  1.00  0.00           H  
ATOM   4325 HD11 ILE   278     113.538 102.296  65.968  1.00  0.00           H  
ATOM   4326 HD12 ILE   278     113.514 104.081  66.528  1.00  0.00           H  
ATOM   4327 HD13 ILE   278     114.615 103.612  65.433  1.00  0.00           H  
ATOM   4328  N   PRO   279     110.987 100.443  68.966  1.00  0.00           N  
ATOM   4329  CA  PRO   279     110.167  99.537  69.771  1.00  0.00           C  
ATOM   4330  C   PRO   279     110.952  98.543  70.636  1.00  0.00           C  
ATOM   4331  O   PRO   279     111.906  97.903  70.167  1.00  0.00           O  
ATOM   4332  CB  PRO   279     109.182  98.860  68.728  1.00  0.00           C  
ATOM   4333  CG  PRO   279     109.992  98.994  67.438  1.00  0.00           C  
ATOM   4334  CD  PRO   279     110.646 100.302  67.552  1.00  0.00           C  
ATOM   4335  HA  PRO   279     109.545 100.148  70.424  1.00  0.00           H  
ATOM   4336  HB2 PRO   279     109.091  97.805  68.986  1.00  0.00           H  
ATOM   4337  HB3 PRO   279     108.221  99.366  68.631  1.00  0.00           H  
ATOM   4338  HG2 PRO   279     110.667  98.137  67.415  1.00  0.00           H  
ATOM   4339  HG3 PRO   279     109.304  98.971  66.593  1.00  0.00           H  
ATOM   4340  HD2 PRO   279     111.480 100.424  66.862  1.00  0.00           H  
ATOM   4341  HD3 PRO   279     109.939 101.092  67.297  1.00  0.00           H  
ATOM   4342  N   LEU   280     110.628  98.560  71.955  1.00  0.00           N  
ATOM   4343  CA  LEU   280     111.107  97.769  73.110  1.00  0.00           C  
ATOM   4344  C   LEU   280     110.865  96.281  72.908  1.00  0.00           C  
ATOM   4345  O   LEU   280     109.758  95.849  72.558  1.00  0.00           O  
ATOM   4346  CB  LEU   280     110.334  98.271  74.384  1.00  0.00           C  
ATOM   4347  CG  LEU   280     110.336  99.704  74.810  1.00  0.00           C  
ATOM   4348  CD1 LEU   280     109.602 100.120  76.076  1.00  0.00           C  
ATOM   4349  CD2 LEU   280     111.722 100.276  74.900  1.00  0.00           C  
ATOM   4350  H   LEU   280     109.881  99.204  72.172  1.00  0.00           H  
ATOM   4351  HA  LEU   280     112.148  98.026  73.309  1.00  0.00           H  
ATOM   4352  HB2 LEU   280     109.272  98.088  74.217  1.00  0.00           H  
ATOM   4353  HB3 LEU   280     110.637  97.637  75.217  1.00  0.00           H  
ATOM   4354  HG  LEU   280     109.996 100.297  73.961  1.00  0.00           H  
ATOM   4355 HD11 LEU   280     108.541  99.884  76.003  1.00  0.00           H  
ATOM   4356 HD12 LEU   280     110.083  99.673  76.946  1.00  0.00           H  
ATOM   4357 HD13 LEU   280     109.669 101.207  76.110  1.00  0.00           H  
ATOM   4358 HD21 LEU   280     112.341  99.712  75.598  1.00  0.00           H  
ATOM   4359 HD22 LEU   280     112.150 100.078  73.918  1.00  0.00           H  
ATOM   4360 HD23 LEU   280     111.638 101.344  75.102  1.00  0.00           H  
ATOM   4361  N   THR   281     111.816  95.513  73.465  1.00  0.00           N  
ATOM   4362  CA  THR   281     111.887  94.064  73.399  1.00  0.00           C  
ATOM   4363  C   THR   281     111.839  93.209  74.692  1.00  0.00           C  
ATOM   4364  O   THR   281     112.659  93.400  75.591  1.00  0.00           O  
ATOM   4365  CB  THR   281     113.161  93.675  72.571  1.00  0.00           C  
ATOM   4366  CG2 THR   281     113.269  92.274  71.973  1.00  0.00           C  
ATOM   4367  OG1 THR   281     113.394  94.582  71.512  1.00  0.00           O  
ATOM   4368  H   THR   281     112.573  96.053  73.859  1.00  0.00           H  
ATOM   4369  HA  THR   281     111.067  93.760  72.747  1.00  0.00           H  
ATOM   4370  HB  THR   281     114.032  93.691  73.226  1.00  0.00           H  
ATOM   4371  HG1 THR   281     114.029  95.201  71.878  1.00  0.00           H  
ATOM   4372 HG21 THR   281     113.006  91.595  72.784  1.00  0.00           H  
ATOM   4373 HG22 THR   281     112.678  92.055  71.084  1.00  0.00           H  
ATOM   4374 HG23 THR   281     114.314  92.147  71.691  1.00  0.00           H  
ATOM   4375  N   PRO   282     110.893  92.225  74.822  1.00  0.00           N  
ATOM   4376  CA  PRO   282     110.709  91.411  76.004  1.00  0.00           C  
ATOM   4377  C   PRO   282     111.858  90.410  76.091  1.00  0.00           C  
ATOM   4378  O   PRO   282     112.189  89.702  75.121  1.00  0.00           O  
ATOM   4379  CB  PRO   282     109.419  90.622  75.779  1.00  0.00           C  
ATOM   4380  CG  PRO   282     109.201  90.582  74.233  1.00  0.00           C  
ATOM   4381  CD  PRO   282     109.888  91.901  73.816  1.00  0.00           C  
ATOM   4382  HA  PRO   282     110.719  91.981  76.932  1.00  0.00           H  
ATOM   4383  HB2 PRO   282     109.455  89.584  76.110  1.00  0.00           H  
ATOM   4384  HB3 PRO   282     108.566  91.128  76.231  1.00  0.00           H  
ATOM   4385  HG2 PRO   282     109.724  89.709  73.843  1.00  0.00           H  
ATOM   4386  HG3 PRO   282     108.168  90.713  73.913  1.00  0.00           H  
ATOM   4387  HD2 PRO   282     110.422  91.624  72.907  1.00  0.00           H  
ATOM   4388  HD3 PRO   282     109.143  92.687  73.695  1.00  0.00           H  
ATOM   4389  N   ILE   283     112.464  90.322  77.299  1.00  0.00           N  
ATOM   4390  CA  ILE   283     113.559  89.442  77.501  1.00  0.00           C  
ATOM   4391  C   ILE   283     113.331  88.590  78.727  1.00  0.00           C  
ATOM   4392  O   ILE   283     114.153  87.699  79.063  1.00  0.00           O  
ATOM   4393  CB  ILE   283     114.884  90.274  77.535  1.00  0.00           C  
ATOM   4394  CG1 ILE   283     114.826  91.342  78.630  1.00  0.00           C  
ATOM   4395  CG2 ILE   283     115.286  90.843  76.131  1.00  0.00           C  
ATOM   4396  CD1 ILE   283     116.176  91.788  79.102  1.00  0.00           C  
ATOM   4397  H   ILE   283     112.318  91.071  77.960  1.00  0.00           H  
ATOM   4398  HA  ILE   283     113.657  88.740  76.673  1.00  0.00           H  
ATOM   4399  HB  ILE   283     115.675  89.588  77.838  1.00  0.00           H  
ATOM   4400 HG12 ILE   283     114.351  92.257  78.276  1.00  0.00           H  
ATOM   4401 HG13 ILE   283     114.296  90.980  79.511  1.00  0.00           H  
ATOM   4402 HG21 ILE   283     115.334  90.005  75.435  1.00  0.00           H  
ATOM   4403 HG22 ILE   283     114.567  91.600  75.816  1.00  0.00           H  
ATOM   4404 HG23 ILE   283     116.264  91.292  76.305  1.00  0.00           H  
ATOM   4405 HD11 ILE   283     116.675  90.910  79.513  1.00  0.00           H  
ATOM   4406 HD12 ILE   283     116.871  92.121  78.330  1.00  0.00           H  
ATOM   4407 HD13 ILE   283     116.208  92.672  79.739  1.00  0.00           H  
ATOM   4408  N   PHE   284     112.336  88.885  79.568  1.00  0.00           N  
ATOM   4409  CA  PHE   284     111.827  88.041  80.668  1.00  0.00           C  
ATOM   4410  C   PHE   284     110.293  88.003  80.675  1.00  0.00           C  
ATOM   4411  O   PHE   284     109.607  89.073  80.555  1.00  0.00           O  
ATOM   4412  CB  PHE   284     112.422  88.444  82.018  1.00  0.00           C  
ATOM   4413  CG  PHE   284     111.949  87.577  83.215  1.00  0.00           C  
ATOM   4414  CD1 PHE   284     112.783  86.516  83.732  1.00  0.00           C  
ATOM   4415  CD2 PHE   284     110.683  87.805  83.881  1.00  0.00           C  
ATOM   4416  CE1 PHE   284     112.353  85.751  84.826  1.00  0.00           C  
ATOM   4417  CE2 PHE   284     110.272  87.070  84.998  1.00  0.00           C  
ATOM   4418  CZ  PHE   284     111.191  86.104  85.516  1.00  0.00           C  
ATOM   4419  H   PHE   284     111.756  89.667  79.303  1.00  0.00           H  
ATOM   4420  HA  PHE   284     112.173  87.024  80.486  1.00  0.00           H  
ATOM   4421  HB2 PHE   284     113.511  88.483  81.981  1.00  0.00           H  
ATOM   4422  HB3 PHE   284     112.137  89.491  82.119  1.00  0.00           H  
ATOM   4423  HD1 PHE   284     113.673  86.166  83.230  1.00  0.00           H  
ATOM   4424  HD2 PHE   284     110.066  88.588  83.464  1.00  0.00           H  
ATOM   4425  HE1 PHE   284     113.076  85.031  85.181  1.00  0.00           H  
ATOM   4426  HE2 PHE   284     109.300  87.343  85.383  1.00  0.00           H  
ATOM   4427  HZ  PHE   284     110.884  85.543  86.386  1.00  0.00           H  
ATOM   4428  N   THR   285     109.691  86.844  80.835  1.00  0.00           N  
ATOM   4429  CA  THR   285     108.304  86.772  81.134  1.00  0.00           C  
ATOM   4430  C   THR   285     107.883  85.650  82.153  1.00  0.00           C  
ATOM   4431  O   THR   285     108.280  84.492  82.016  1.00  0.00           O  
ATOM   4432  CB  THR   285     107.524  86.656  79.785  1.00  0.00           C  
ATOM   4433  CG2 THR   285     106.001  86.958  79.993  1.00  0.00           C  
ATOM   4434  OG1 THR   285     107.834  87.692  78.829  1.00  0.00           O  
ATOM   4435  H   THR   285     110.231  85.991  80.819  1.00  0.00           H  
ATOM   4436  HA  THR   285     107.931  87.674  81.619  1.00  0.00           H  
ATOM   4437  HB  THR   285     107.633  85.653  79.372  1.00  0.00           H  
ATOM   4438  HG1 THR   285     108.399  88.283  79.334  1.00  0.00           H  
ATOM   4439 HG21 THR   285     105.449  86.688  79.093  1.00  0.00           H  
ATOM   4440 HG22 THR   285     105.532  86.312  80.735  1.00  0.00           H  
ATOM   4441 HG23 THR   285     105.693  87.948  80.329  1.00  0.00           H  
ATOM   4442  N   ASP   286     107.021  86.075  83.159  1.00  0.00           N  
ATOM   4443  CA  ASP   286     106.350  85.174  84.088  1.00  0.00           C  
ATOM   4444  C   ASP   286     104.856  85.268  84.076  1.00  0.00           C  
ATOM   4445  O   ASP   286     104.246  86.273  83.788  1.00  0.00           O  
ATOM   4446  CB  ASP   286     107.075  85.273  85.506  1.00  0.00           C  
ATOM   4447  CG  ASP   286     106.794  84.279  86.580  1.00  0.00           C  
ATOM   4448  OD1 ASP   286     107.352  84.588  87.654  1.00  0.00           O  
ATOM   4449  OD2 ASP   286     106.177  83.176  86.464  1.00  0.00           O1-
ATOM   4450  H   ASP   286     106.675  87.021  83.091  1.00  0.00           H  
ATOM   4451  HA  ASP   286     106.582  84.150  83.795  1.00  0.00           H  
ATOM   4452  HB2 ASP   286     108.149  85.178  85.343  1.00  0.00           H  
ATOM   4453  HB3 ASP   286     106.869  86.266  85.905  1.00  0.00           H  
ATOM   4454  N   THR   287     104.210  84.131  84.557  1.00  0.00           N  
ATOM   4455  CA  THR   287     102.738  83.758  84.543  1.00  0.00           C  
ATOM   4456  C   THR   287     102.178  82.977  85.768  1.00  0.00           C  
ATOM   4457  O   THR   287     102.824  82.060  86.219  1.00  0.00           O  
ATOM   4458  CB  THR   287     102.493  83.027  83.294  1.00  0.00           C  
ATOM   4459  CG2 THR   287     101.013  82.556  83.158  1.00  0.00           C  
ATOM   4460  OG1 THR   287     102.659  83.829  82.173  1.00  0.00           O  
ATOM   4461  H   THR   287     104.847  83.407  84.857  1.00  0.00           H  
ATOM   4462  HA  THR   287     102.174  84.681  84.409  1.00  0.00           H  
ATOM   4463  HB  THR   287     103.085  82.114  83.225  1.00  0.00           H  
ATOM   4464  HG1 THR   287     102.221  84.670  82.323  1.00  0.00           H  
ATOM   4465 HG21 THR   287     100.933  82.149  82.150  1.00  0.00           H  
ATOM   4466 HG22 THR   287     100.794  81.746  83.854  1.00  0.00           H  
ATOM   4467 HG23 THR   287     100.214  83.293  83.234  1.00  0.00           H  
ATOM   4468  N   VAL   288     100.955  83.292  86.179  1.00  0.00           N  
ATOM   4469  CA  VAL   288     100.200  82.448  87.097  1.00  0.00           C  
ATOM   4470  C   VAL   288      98.807  82.113  86.694  1.00  0.00           C  
ATOM   4471  O   VAL   288      98.237  82.743  85.840  1.00  0.00           O  
ATOM   4472  CB  VAL   288     100.207  83.249  88.435  1.00  0.00           C  
ATOM   4473  CG1 VAL   288     101.648  83.466  88.952  1.00  0.00           C  
ATOM   4474  CG2 VAL   288      99.457  84.545  88.511  1.00  0.00           C  
ATOM   4475  H   VAL   288     100.558  84.152  85.828  1.00  0.00           H  
ATOM   4476  HA  VAL   288     100.694  81.513  87.359  1.00  0.00           H  
ATOM   4477  HB  VAL   288      99.797  82.570  89.183  1.00  0.00           H  
ATOM   4478 HG11 VAL   288     101.672  83.931  89.937  1.00  0.00           H  
ATOM   4479 HG12 VAL   288     102.211  82.534  89.013  1.00  0.00           H  
ATOM   4480 HG13 VAL   288     102.197  84.106  88.261  1.00  0.00           H  
ATOM   4481 HG21 VAL   288      99.560  84.925  89.528  1.00  0.00           H  
ATOM   4482 HG22 VAL   288      99.845  85.307  87.835  1.00  0.00           H  
ATOM   4483 HG23 VAL   288      98.413  84.298  88.318  1.00  0.00           H  
ATOM   4484  N   ILE   289      98.130  81.202  87.379  1.00  0.00           N  
ATOM   4485  CA  ILE   289      96.743  80.746  87.171  1.00  0.00           C  
ATOM   4486  C   ILE   289      95.992  80.842  88.474  1.00  0.00           C  
ATOM   4487  O   ILE   289      96.485  80.326  89.464  1.00  0.00           O  
ATOM   4488  CB  ILE   289      96.816  79.291  86.707  1.00  0.00           C  
ATOM   4489  CG1 ILE   289      97.235  79.271  85.222  1.00  0.00           C  
ATOM   4490  CG2 ILE   289      95.527  78.399  86.906  1.00  0.00           C  
ATOM   4491  CD1 ILE   289      96.211  79.853  84.103  1.00  0.00           C  
ATOM   4492  H   ILE   289      98.552  80.631  88.098  1.00  0.00           H  
ATOM   4493  HA  ILE   289      96.258  81.430  86.475  1.00  0.00           H  
ATOM   4494  HB  ILE   289      97.644  78.798  87.216  1.00  0.00           H  
ATOM   4495 HG12 ILE   289      98.265  79.598  85.080  1.00  0.00           H  
ATOM   4496 HG13 ILE   289      97.326  78.229  84.912  1.00  0.00           H  
ATOM   4497 HG21 ILE   289      94.645  78.868  86.471  1.00  0.00           H  
ATOM   4498 HG22 ILE   289      95.560  77.447  86.376  1.00  0.00           H  
ATOM   4499 HG23 ILE   289      95.405  78.079  87.941  1.00  0.00           H  
ATOM   4500 HD11 ILE   289      95.990  80.799  84.598  1.00  0.00           H  
ATOM   4501 HD12 ILE   289      96.768  79.820  83.167  1.00  0.00           H  
ATOM   4502 HD13 ILE   289      95.406  79.120  84.071  1.00  0.00           H  
ATOM   4503  N   PHE   290      94.724  81.287  88.433  1.00  0.00           N  
ATOM   4504  CA  PHE   290      93.652  81.081  89.380  1.00  0.00           C  
ATOM   4505  C   PHE   290      92.525  80.240  88.768  1.00  0.00           C  
ATOM   4506  O   PHE   290      92.109  80.441  87.587  1.00  0.00           O  
ATOM   4507  CB  PHE   290      93.039  82.375  89.836  1.00  0.00           C  
ATOM   4508  CG  PHE   290      94.110  83.286  90.522  1.00  0.00           C  
ATOM   4509  CD1 PHE   290      94.093  83.171  91.934  1.00  0.00           C  
ATOM   4510  CD2 PHE   290      95.032  84.100  89.761  1.00  0.00           C  
ATOM   4511  CE1 PHE   290      95.104  83.877  92.612  1.00  0.00           C  
ATOM   4512  CE2 PHE   290      95.948  84.820  90.461  1.00  0.00           C  
ATOM   4513  CZ  PHE   290      95.999  84.697  91.863  1.00  0.00           C  
ATOM   4514  H   PHE   290      94.482  81.761  87.575  1.00  0.00           H  
ATOM   4515  HA  PHE   290      94.084  80.627  90.272  1.00  0.00           H  
ATOM   4516  HB2 PHE   290      92.706  82.992  89.002  1.00  0.00           H  
ATOM   4517  HB3 PHE   290      92.213  82.220  90.530  1.00  0.00           H  
ATOM   4518  HD1 PHE   290      93.445  82.503  92.481  1.00  0.00           H  
ATOM   4519  HD2 PHE   290      94.876  84.145  88.693  1.00  0.00           H  
ATOM   4520  HE1 PHE   290      95.115  83.745  93.684  1.00  0.00           H  
ATOM   4521  HE2 PHE   290      96.572  85.542  89.954  1.00  0.00           H  
ATOM   4522  HZ  PHE   290      96.756  85.267  92.381  1.00  0.00           H  
ATOM   4523  N   ARG   291      91.845  79.382  89.566  1.00  0.00           N  
ATOM   4524  CA  ARG   291      90.512  78.873  89.259  1.00  0.00           C  
ATOM   4525  C   ARG   291      89.459  79.495  90.192  1.00  0.00           C  
ATOM   4526  O   ARG   291      89.827  79.821  91.315  1.00  0.00           O  
ATOM   4527  CB  ARG   291      90.529  77.381  89.254  1.00  0.00           C  
ATOM   4528  CG  ARG   291      89.104  76.749  89.001  1.00  0.00           C  
ATOM   4529  CD  ARG   291      89.210  75.228  89.332  1.00  0.00           C  
ATOM   4530  NE  ARG   291      89.647  74.387  88.156  1.00  0.00           N  
ATOM   4531  CZ  ARG   291      88.976  74.323  87.020  1.00  0.00           C  
ATOM   4532  NH1 ARG   291      87.791  74.928  86.827  1.00  0.00           N1+
ATOM   4533  NH2 ARG   291      89.625  73.728  86.098  1.00  0.00           N  
ATOM   4534  H   ARG   291      92.269  79.154  90.454  1.00  0.00           H  
ATOM   4535  HA  ARG   291      90.223  79.203  88.261  1.00  0.00           H  
ATOM   4536  HB2 ARG   291      91.281  77.082  88.524  1.00  0.00           H  
ATOM   4537  HB3 ARG   291      90.885  77.124  90.251  1.00  0.00           H  
ATOM   4538  HG2 ARG   291      88.408  77.183  89.718  1.00  0.00           H  
ATOM   4539  HG3 ARG   291      88.864  76.991  87.965  1.00  0.00           H  
ATOM   4540  HD2 ARG   291      89.845  75.063  90.202  1.00  0.00           H  
ATOM   4541  HD3 ARG   291      88.213  74.893  89.617  1.00  0.00           H  
ATOM   4542  HE  ARG   291      90.621  74.125  88.104  1.00  0.00           H  
ATOM   4543 HH11 ARG   291      87.464  75.434  87.638  1.00  0.00           H  
ATOM   4544 HH12 ARG   291      87.275  74.740  85.979  1.00  0.00           H  
ATOM   4545 HH21 ARG   291      90.458  73.191  86.290  1.00  0.00           H  
ATOM   4546 HH22 ARG   291      89.326  73.806  85.136  1.00  0.00           H  
ATOM   4547  N   ILE   292      88.252  79.711  89.737  1.00  0.00           N  
ATOM   4548  CA  ILE   292      87.232  80.408  90.479  1.00  0.00           C  
ATOM   4549  C   ILE   292      86.379  79.394  91.168  1.00  0.00           C  
ATOM   4550  O   ILE   292      86.053  78.329  90.651  1.00  0.00           O  
ATOM   4551  CB  ILE   292      86.435  81.367  89.612  1.00  0.00           C  
ATOM   4552  CG1 ILE   292      87.264  82.487  89.037  1.00  0.00           C  
ATOM   4553  CG2 ILE   292      85.244  82.011  90.394  1.00  0.00           C  
ATOM   4554  CD1 ILE   292      86.567  83.297  87.862  1.00  0.00           C  
ATOM   4555  H   ILE   292      87.954  79.563  88.783  1.00  0.00           H  
ATOM   4556  HA  ILE   292      87.717  80.928  91.306  1.00  0.00           H  
ATOM   4557  HB  ILE   292      86.036  80.738  88.817  1.00  0.00           H  
ATOM   4558 HG12 ILE   292      87.473  83.068  89.936  1.00  0.00           H  
ATOM   4559 HG13 ILE   292      88.117  81.991  88.574  1.00  0.00           H  
ATOM   4560 HG21 ILE   292      84.621  81.225  90.822  1.00  0.00           H  
ATOM   4561 HG22 ILE   292      85.538  82.673  91.209  1.00  0.00           H  
ATOM   4562 HG23 ILE   292      84.635  82.572  89.685  1.00  0.00           H  
ATOM   4563 HD11 ILE   292      87.295  83.919  87.340  1.00  0.00           H  
ATOM   4564 HD12 ILE   292      86.052  82.786  87.049  1.00  0.00           H  
ATOM   4565 HD13 ILE   292      85.912  83.981  88.402  1.00  0.00           H  
ATOM   4566  N   ALA   293      86.132  79.634  92.462  1.00  0.00           N  
ATOM   4567  CA  ALA   293      85.309  78.844  93.331  1.00  0.00           C  
ATOM   4568  C   ALA   293      83.851  78.737  92.742  1.00  0.00           C  
ATOM   4569  O   ALA   293      83.207  79.800  92.475  1.00  0.00           O  
ATOM   4570  CB  ALA   293      85.349  79.467  94.701  1.00  0.00           C  
ATOM   4571  H   ALA   293      86.373  80.554  92.804  1.00  0.00           H  
ATOM   4572  HA  ALA   293      85.723  77.836  93.353  1.00  0.00           H  
ATOM   4573  HB1 ALA   293      85.129  80.527  94.577  1.00  0.00           H  
ATOM   4574  HB2 ALA   293      84.506  79.081  95.274  1.00  0.00           H  
ATOM   4575  HB3 ALA   293      86.349  79.252  95.078  1.00  0.00           H  
ATOM   4576  N   PRO   294      83.346  77.471  92.659  1.00  0.00           N  
ATOM   4577  CA  PRO   294      82.103  77.178  91.954  1.00  0.00           C  
ATOM   4578  C   PRO   294      80.968  77.767  92.746  1.00  0.00           C  
ATOM   4579  O   PRO   294      81.155  78.006  93.996  1.00  0.00           O  
ATOM   4580  CB  PRO   294      82.037  75.603  91.915  1.00  0.00           C  
ATOM   4581  CG  PRO   294      82.813  75.207  93.191  1.00  0.00           C  
ATOM   4582  CD  PRO   294      83.886  76.252  93.311  1.00  0.00           C  
ATOM   4583  HA  PRO   294      81.977  77.638  90.974  1.00  0.00           H  
ATOM   4584  HB2 PRO   294      80.996  75.300  91.802  1.00  0.00           H  
ATOM   4585  HB3 PRO   294      82.588  75.359  91.006  1.00  0.00           H  
ATOM   4586  HG2 PRO   294      82.266  75.360  94.121  1.00  0.00           H  
ATOM   4587  HG3 PRO   294      83.142  74.168  93.180  1.00  0.00           H  
ATOM   4588  HD2 PRO   294      84.246  76.499  94.310  1.00  0.00           H  
ATOM   4589  HD3 PRO   294      84.724  75.844  92.747  1.00  0.00           H  
ATOM   4590  N   TRP   295      79.741  77.561  92.242  1.00  0.00           N  
ATOM   4591  CA  TRP   295      78.489  77.700  92.974  1.00  0.00           C  
ATOM   4592  C   TRP   295      77.875  76.390  93.390  1.00  0.00           C  
ATOM   4593  O   TRP   295      77.735  75.533  92.566  1.00  0.00           O  
ATOM   4594  CB  TRP   295      77.524  78.614  92.233  1.00  0.00           C  
ATOM   4595  CG  TRP   295      76.338  78.856  93.041  1.00  0.00           C  
ATOM   4596  CD1 TRP   295      76.220  79.853  93.987  1.00  0.00           C  
ATOM   4597  CD2 TRP   295      75.011  78.203  93.065  1.00  0.00           C  
ATOM   4598  CE2 TRP   295      74.090  78.883  93.980  1.00  0.00           C  
ATOM   4599  CE3 TRP   295      74.451  77.151  92.272  1.00  0.00           C  
ATOM   4600  NE1 TRP   295      74.883  79.981  94.408  1.00  0.00           N  
ATOM   4601  CZ2 TRP   295      72.738  78.514  94.033  1.00  0.00           C  
ATOM   4602  CZ3 TRP   295      73.128  76.765  92.363  1.00  0.00           C  
ATOM   4603  CH2 TRP   295      72.226  77.369  93.352  1.00  0.00           C  
ATOM   4604  H   TRP   295      79.721  77.217  91.293  1.00  0.00           H  
ATOM   4605  HA  TRP   295      78.689  78.290  93.868  1.00  0.00           H  
ATOM   4606  HB2 TRP   295      77.976  79.582  92.015  1.00  0.00           H  
ATOM   4607  HB3 TRP   295      77.104  78.049  91.401  1.00  0.00           H  
ATOM   4608  HD1 TRP   295      77.012  80.521  94.291  1.00  0.00           H  
ATOM   4609  HE1 TRP   295      74.457  80.775  94.864  1.00  0.00           H  
ATOM   4610  HE3 TRP   295      75.064  76.696  91.507  1.00  0.00           H  
ATOM   4611  HZ2 TRP   295      72.096  79.061  94.707  1.00  0.00           H  
ATOM   4612  HZ3 TRP   295      72.718  75.939  91.801  1.00  0.00           H  
ATOM   4613  HH2 TRP   295      71.187  77.103  93.475  1.00  0.00           H  
ATOM   4614  N   ILE   296      77.701  76.143  94.714  1.00  0.00           N  
ATOM   4615  CA  ILE   296      77.487  74.849  95.304  1.00  0.00           C  
ATOM   4616  C   ILE   296      76.078  74.828  95.795  1.00  0.00           C  
ATOM   4617  O   ILE   296      75.606  75.717  96.513  1.00  0.00           O  
ATOM   4618  CB  ILE   296      78.489  74.438  96.462  1.00  0.00           C  
ATOM   4619  CG1 ILE   296      79.962  74.582  95.946  1.00  0.00           C  
ATOM   4620  CG2 ILE   296      78.355  72.981  96.888  1.00  0.00           C  
ATOM   4621  CD1 ILE   296      80.933  74.763  97.094  1.00  0.00           C  
ATOM   4622  H   ILE   296      77.959  76.897  95.335  1.00  0.00           H  
ATOM   4623  HA  ILE   296      77.550  74.112  94.504  1.00  0.00           H  
ATOM   4624  HB  ILE   296      78.374  75.110  97.313  1.00  0.00           H  
ATOM   4625 HG12 ILE   296      80.153  73.671  95.379  1.00  0.00           H  
ATOM   4626 HG13 ILE   296      79.965  75.452  95.290  1.00  0.00           H  
ATOM   4627 HG21 ILE   296      78.901  72.828  97.819  1.00  0.00           H  
ATOM   4628 HG22 ILE   296      77.283  72.816  96.998  1.00  0.00           H  
ATOM   4629 HG23 ILE   296      78.651  72.210  96.177  1.00  0.00           H  
ATOM   4630 HD11 ILE   296      80.684  75.668  97.648  1.00  0.00           H  
ATOM   4631 HD12 ILE   296      80.875  73.914  97.774  1.00  0.00           H  
ATOM   4632 HD13 ILE   296      81.969  74.780  96.757  1.00  0.00           H  
ATOM   4633  N   MET   297      75.286  73.819  95.397  1.00  0.00           N  
ATOM   4634  CA  MET   297      73.932  73.506  96.087  1.00  0.00           C  
ATOM   4635  C   MET   297      74.084  72.683  97.420  1.00  0.00           C  
ATOM   4636  O   MET   297      75.163  72.082  97.715  1.00  0.00           O  
ATOM   4637  CB  MET   297      73.037  72.910  95.051  1.00  0.00           C  
ATOM   4638  CG  MET   297      72.507  73.993  94.097  1.00  0.00           C  
ATOM   4639  SD  MET   297      71.316  73.403  92.846  1.00  0.00           S  
ATOM   4640  CE  MET   297      69.995  73.098  93.985  1.00  0.00           C  
ATOM   4641  H   MET   297      75.633  73.123  94.752  1.00  0.00           H  
ATOM   4642  HA  MET   297      73.518  74.461  96.413  1.00  0.00           H  
ATOM   4643  HB2 MET   297      73.530  72.093  94.525  1.00  0.00           H  
ATOM   4644  HB3 MET   297      72.208  72.619  95.697  1.00  0.00           H  
ATOM   4645  HG2 MET   297      72.089  74.830  94.658  1.00  0.00           H  
ATOM   4646  HG3 MET   297      73.432  74.272  93.593  1.00  0.00           H  
ATOM   4647  HE1 MET   297      69.968  73.887  94.736  1.00  0.00           H  
ATOM   4648  HE2 MET   297      69.033  73.220  93.487  1.00  0.00           H  
ATOM   4649  HE3 MET   297      69.918  72.164  94.543  1.00  0.00           H  
ATOM   4650  N   THR   298      72.946  72.518  98.090  1.00  0.00           N  
ATOM   4651  CA  THR   298      72.875  71.973  99.485  1.00  0.00           C  
ATOM   4652  C   THR   298      71.608  71.064  99.741  1.00  0.00           C  
ATOM   4653  O   THR   298      70.545  71.676  99.653  1.00  0.00           O  
ATOM   4654  CB  THR   298      72.939  73.139 100.493  1.00  0.00           C  
ATOM   4655  CG2 THR   298      74.348  73.780 100.626  1.00  0.00           C  
ATOM   4656  OG1 THR   298      72.000  74.187 100.195  1.00  0.00           O  
ATOM   4657  H   THR   298      72.160  73.000  97.676  1.00  0.00           H  
ATOM   4658  HA  THR   298      73.761  71.357  99.634  1.00  0.00           H  
ATOM   4659  HB  THR   298      72.654  72.704 101.451  1.00  0.00           H  
ATOM   4660  HG1 THR   298      71.465  73.943  99.437  1.00  0.00           H  
ATOM   4661 HG21 THR   298      74.462  74.554  99.867  1.00  0.00           H  
ATOM   4662 HG22 THR   298      74.421  74.285 101.589  1.00  0.00           H  
ATOM   4663 HG23 THR   298      75.136  73.032 100.537  1.00  0.00           H  
ATOM   4664  N   PRO   299      71.680  69.723  99.909  1.00  0.00           N  
ATOM   4665  CA  PRO   299      70.555  68.832 100.048  1.00  0.00           C  
ATOM   4666  C   PRO   299      69.781  68.909 101.333  1.00  0.00           C  
ATOM   4667  O   PRO   299      70.293  69.368 102.364  1.00  0.00           O  
ATOM   4668  CB  PRO   299      71.181  67.373  99.891  1.00  0.00           C  
ATOM   4669  CG  PRO   299      72.637  67.467 100.316  1.00  0.00           C  
ATOM   4670  CD  PRO   299      72.853  68.839  99.740  1.00  0.00           C  
ATOM   4671  HA  PRO   299      69.827  68.958  99.247  1.00  0.00           H  
ATOM   4672  HB2 PRO   299      70.654  66.733 100.599  1.00  0.00           H  
ATOM   4673  HB3 PRO   299      71.201  66.889  98.915  1.00  0.00           H  
ATOM   4674  HG2 PRO   299      72.836  67.589 101.381  1.00  0.00           H  
ATOM   4675  HG3 PRO   299      73.181  66.723  99.735  1.00  0.00           H  
ATOM   4676  HD2 PRO   299      73.818  69.173 100.119  1.00  0.00           H  
ATOM   4677  HD3 PRO   299      72.938  68.602  98.680  1.00  0.00           H  
ATOM   4678  N   ASN   300      68.546  68.445 101.361  1.00  0.00           N  
ATOM   4679  CA  ASN   300      67.604  68.569 102.509  1.00  0.00           C  
ATOM   4680  C   ASN   300      67.977  67.774 103.824  1.00  0.00           C  
ATOM   4681  O   ASN   300      67.292  67.905 104.885  1.00  0.00           O  
ATOM   4682  CB  ASN   300      66.144  68.174 101.964  1.00  0.00           C  
ATOM   4683  CG  ASN   300      65.858  66.671 101.756  1.00  0.00           C  
ATOM   4684  ND2 ASN   300      64.588  66.472 101.481  1.00  0.00           N  
ATOM   4685  OD1 ASN   300      66.749  65.832 101.907  1.00  0.00           O  
ATOM   4686  H   ASN   300      68.137  68.031 100.536  1.00  0.00           H  
ATOM   4687  HA  ASN   300      67.546  69.625 102.770  1.00  0.00           H  
ATOM   4688  HB2 ASN   300      65.353  68.547 102.614  1.00  0.00           H  
ATOM   4689  HB3 ASN   300      65.924  68.743 101.060  1.00  0.00           H  
ATOM   4690 HD21 ASN   300      64.366  65.567 101.091  1.00  0.00           H  
ATOM   4691 HD22 ASN   300      64.012  67.286 101.321  1.00  0.00           H  
ATOM   4692  N   ILE   301      69.081  67.022 103.727  1.00  0.00           N  
ATOM   4693  CA  ILE   301      69.705  66.263 104.896  1.00  0.00           C  
ATOM   4694  C   ILE   301      70.629  67.115 105.798  1.00  0.00           C  
ATOM   4695  O   ILE   301      70.945  66.677 106.905  1.00  0.00           O  
ATOM   4696  CB  ILE   301      70.471  65.012 104.282  1.00  0.00           C  
ATOM   4697  CG1 ILE   301      70.759  63.993 105.402  1.00  0.00           C  
ATOM   4698  CG2 ILE   301      71.764  65.358 103.551  1.00  0.00           C  
ATOM   4699  CD1 ILE   301      70.715  62.500 104.962  1.00  0.00           C  
ATOM   4700  H   ILE   301      69.419  66.862 102.789  1.00  0.00           H  
ATOM   4701  HA  ILE   301      68.871  65.814 105.435  1.00  0.00           H  
ATOM   4702  HB  ILE   301      69.793  64.448 103.642  1.00  0.00           H  
ATOM   4703 HG12 ILE   301      71.752  64.146 105.824  1.00  0.00           H  
ATOM   4704 HG13 ILE   301      70.018  64.110 106.193  1.00  0.00           H  
ATOM   4705 HG21 ILE   301      72.361  64.486 103.284  1.00  0.00           H  
ATOM   4706 HG22 ILE   301      71.397  66.018 102.765  1.00  0.00           H  
ATOM   4707 HG23 ILE   301      72.386  65.997 104.177  1.00  0.00           H  
ATOM   4708 HD11 ILE   301      71.410  62.533 104.123  1.00  0.00           H  
ATOM   4709 HD12 ILE   301      71.079  61.789 105.703  1.00  0.00           H  
ATOM   4710 HD13 ILE   301      69.797  62.345 104.395  1.00  0.00           H  
ATOM   4711  N   LEU   302      70.888  68.364 105.456  1.00  0.00           N  
ATOM   4712  CA  LEU   302      71.762  69.330 106.160  1.00  0.00           C  
ATOM   4713  C   LEU   302      70.880  70.476 106.809  1.00  0.00           C  
ATOM   4714  O   LEU   302      69.962  70.918 106.125  1.00  0.00           O  
ATOM   4715  CB  LEU   302      72.712  70.049 105.194  1.00  0.00           C  
ATOM   4716  CG  LEU   302      73.731  69.173 104.260  1.00  0.00           C  
ATOM   4717  CD1 LEU   302      74.208  70.056 103.134  1.00  0.00           C  
ATOM   4718  CD2 LEU   302      74.850  68.567 105.046  1.00  0.00           C  
ATOM   4719  H   LEU   302      70.500  68.723 104.595  1.00  0.00           H  
ATOM   4720  HA  LEU   302      72.183  68.814 107.023  1.00  0.00           H  
ATOM   4721  HB2 LEU   302      72.040  70.692 104.626  1.00  0.00           H  
ATOM   4722  HB3 LEU   302      73.221  70.787 105.815  1.00  0.00           H  
ATOM   4723  HG  LEU   302      73.163  68.341 103.845  1.00  0.00           H  
ATOM   4724 HD11 LEU   302      74.738  69.483 102.373  1.00  0.00           H  
ATOM   4725 HD12 LEU   302      73.440  70.657 102.647  1.00  0.00           H  
ATOM   4726 HD13 LEU   302      74.892  70.786 103.567  1.00  0.00           H  
ATOM   4727 HD21 LEU   302      74.403  67.831 105.714  1.00  0.00           H  
ATOM   4728 HD22 LEU   302      75.527  67.974 104.431  1.00  0.00           H  
ATOM   4729 HD23 LEU   302      75.365  69.315 105.649  1.00  0.00           H  
ATOM   4730  N   PRO   303      71.289  71.116 107.929  1.00  0.00           N  
ATOM   4731  CA  PRO   303      70.340  71.945 108.748  1.00  0.00           C  
ATOM   4732  C   PRO   303      69.784  73.159 107.993  1.00  0.00           C  
ATOM   4733  O   PRO   303      70.660  73.936 107.476  1.00  0.00           O  
ATOM   4734  CB  PRO   303      71.173  72.284 110.005  1.00  0.00           C  
ATOM   4735  CG  PRO   303      72.644  71.858 109.787  1.00  0.00           C  
ATOM   4736  CD  PRO   303      72.536  70.753 108.690  1.00  0.00           C  
ATOM   4737  HA  PRO   303      69.523  71.344 109.147  1.00  0.00           H  
ATOM   4738  HB2 PRO   303      71.170  73.320 110.345  1.00  0.00           H  
ATOM   4739  HB3 PRO   303      70.855  71.624 110.812  1.00  0.00           H  
ATOM   4740  HG2 PRO   303      73.145  72.754 109.422  1.00  0.00           H  
ATOM   4741  HG3 PRO   303      73.190  71.411 110.618  1.00  0.00           H  
ATOM   4742  HD2 PRO   303      73.418  70.717 108.052  1.00  0.00           H  
ATOM   4743  HD3 PRO   303      72.453  69.740 109.082  1.00  0.00           H  
ATOM   4744  N   PRO   304      68.495  73.502 108.180  1.00  0.00           N  
ATOM   4745  CA  PRO   304      68.096  74.770 107.589  1.00  0.00           C  
ATOM   4746  C   PRO   304      68.405  76.003 108.395  1.00  0.00           C  
ATOM   4747  O   PRO   304      68.415  75.902 109.604  1.00  0.00           O  
ATOM   4748  CB  PRO   304      66.516  74.513 107.498  1.00  0.00           C  
ATOM   4749  CG  PRO   304      66.189  73.599 108.640  1.00  0.00           C  
ATOM   4750  CD  PRO   304      67.441  72.716 108.809  1.00  0.00           C  
ATOM   4751  HA  PRO   304      68.414  74.909 106.556  1.00  0.00           H  
ATOM   4752  HB2 PRO   304      66.040  75.493 107.518  1.00  0.00           H  
ATOM   4753  HB3 PRO   304      66.408  73.913 106.594  1.00  0.00           H  
ATOM   4754  HG2 PRO   304      66.233  74.223 109.533  1.00  0.00           H  
ATOM   4755  HG3 PRO   304      65.254  73.079 108.432  1.00  0.00           H  
ATOM   4756  HD2 PRO   304      67.748  72.526 109.837  1.00  0.00           H  
ATOM   4757  HD3 PRO   304      67.327  71.781 108.261  1.00  0.00           H  
ATOM   4758  N   VAL   305      68.495  77.160 107.738  1.00  0.00           N  
ATOM   4759  CA  VAL   305      68.875  78.435 108.402  1.00  0.00           C  
ATOM   4760  C   VAL   305      67.746  79.572 108.239  1.00  0.00           C  
ATOM   4761  O   VAL   305      67.431  80.263 109.225  1.00  0.00           O  
ATOM   4762  CB  VAL   305      70.280  78.986 107.838  1.00  0.00           C  
ATOM   4763  CG1 VAL   305      70.550  80.376 108.423  1.00  0.00           C  
ATOM   4764  CG2 VAL   305      71.438  78.058 108.270  1.00  0.00           C  
ATOM   4765  H   VAL   305      68.423  77.071 106.734  1.00  0.00           H  
ATOM   4766  HA  VAL   305      69.022  78.315 109.475  1.00  0.00           H  
ATOM   4767  HB  VAL   305      70.349  79.066 106.753  1.00  0.00           H  
ATOM   4768 HG11 VAL   305      69.943  81.214 108.082  1.00  0.00           H  
ATOM   4769 HG12 VAL   305      70.618  80.301 109.509  1.00  0.00           H  
ATOM   4770 HG13 VAL   305      71.552  80.540 108.027  1.00  0.00           H  
ATOM   4771 HG21 VAL   305      71.322  77.042 107.893  1.00  0.00           H  
ATOM   4772 HG22 VAL   305      72.424  78.370 107.926  1.00  0.00           H  
ATOM   4773 HG23 VAL   305      71.541  77.896 109.343  1.00  0.00           H  
ATOM   4774  N   SER   306      67.112  79.703 107.048  1.00  0.00           N  
ATOM   4775  CA  SER   306      65.913  80.591 106.871  1.00  0.00           C  
ATOM   4776  C   SER   306      64.921  80.080 105.787  1.00  0.00           C  
ATOM   4777  O   SER   306      65.443  79.634 104.778  1.00  0.00           O  
ATOM   4778  CB  SER   306      66.340  81.998 106.659  1.00  0.00           C  
ATOM   4779  OG  SER   306      65.313  82.886 106.196  1.00  0.00           O  
ATOM   4780  H   SER   306      67.303  79.145 106.229  1.00  0.00           H  
ATOM   4781  HA  SER   306      65.411  80.646 107.837  1.00  0.00           H  
ATOM   4782  HB2 SER   306      66.826  82.328 107.577  1.00  0.00           H  
ATOM   4783  HB3 SER   306      67.183  81.941 105.971  1.00  0.00           H  
ATOM   4784  HG  SER   306      64.500  82.748 106.688  1.00  0.00           H  
ATOM   4785  N   VAL   307      63.632  80.194 105.967  1.00  0.00           N  
ATOM   4786  CA  VAL   307      62.555  79.766 105.070  1.00  0.00           C  
ATOM   4787  C   VAL   307      61.646  80.883 104.591  1.00  0.00           C  
ATOM   4788  O   VAL   307      61.277  81.814 105.314  1.00  0.00           O  
ATOM   4789  CB  VAL   307      61.735  78.683 105.796  1.00  0.00           C  
ATOM   4790  CG1 VAL   307      60.978  79.073 107.109  1.00  0.00           C  
ATOM   4791  CG2 VAL   307      60.682  78.095 104.925  1.00  0.00           C  
ATOM   4792  H   VAL   307      63.395  80.612 106.855  1.00  0.00           H  
ATOM   4793  HA  VAL   307      63.061  79.366 104.191  1.00  0.00           H  
ATOM   4794  HB  VAL   307      62.432  77.879 106.033  1.00  0.00           H  
ATOM   4795 HG11 VAL   307      60.666  78.126 107.549  1.00  0.00           H  
ATOM   4796 HG12 VAL   307      61.558  79.576 107.883  1.00  0.00           H  
ATOM   4797 HG13 VAL   307      60.166  79.760 106.871  1.00  0.00           H  
ATOM   4798 HG21 VAL   307      59.977  78.848 104.574  1.00  0.00           H  
ATOM   4799 HG22 VAL   307      61.209  77.569 104.130  1.00  0.00           H  
ATOM   4800 HG23 VAL   307      60.159  77.285 105.434  1.00  0.00           H  
ATOM   4801  N   PHE   308      61.442  80.935 103.281  1.00  0.00           N  
ATOM   4802  CA  PHE   308      60.709  81.933 102.467  1.00  0.00           C  
ATOM   4803  C   PHE   308      59.294  81.347 102.107  1.00  0.00           C  
ATOM   4804  O   PHE   308      59.164  80.311 101.403  1.00  0.00           O  
ATOM   4805  CB  PHE   308      61.564  82.370 101.255  1.00  0.00           C  
ATOM   4806  CG  PHE   308      62.914  82.970 101.640  1.00  0.00           C  
ATOM   4807  CD1 PHE   308      63.945  82.134 102.224  1.00  0.00           C  
ATOM   4808  CD2 PHE   308      63.076  84.362 101.761  1.00  0.00           C  
ATOM   4809  CE1 PHE   308      64.987  82.708 102.916  1.00  0.00           C  
ATOM   4810  CE2 PHE   308      64.188  84.936 102.401  1.00  0.00           C  
ATOM   4811  CZ  PHE   308      65.212  84.128 102.885  1.00  0.00           C  
ATOM   4812  H   PHE   308      61.833  80.112 102.845  1.00  0.00           H  
ATOM   4813  HA  PHE   308      60.473  82.744 103.156  1.00  0.00           H  
ATOM   4814  HB2 PHE   308      61.755  81.526 100.592  1.00  0.00           H  
ATOM   4815  HB3 PHE   308      61.048  83.177 100.735  1.00  0.00           H  
ATOM   4816  HD1 PHE   308      63.802  81.064 102.243  1.00  0.00           H  
ATOM   4817  HD2 PHE   308      62.267  84.989 101.415  1.00  0.00           H  
ATOM   4818  HE1 PHE   308      65.730  82.059 103.357  1.00  0.00           H  
ATOM   4819  HE2 PHE   308      64.161  86.013 102.473  1.00  0.00           H  
ATOM   4820  HZ  PHE   308      66.095  84.595 103.296  1.00  0.00           H  
ATOM   4821  N   VAL   309      58.222  82.024 102.543  1.00  0.00           N  
ATOM   4822  CA  VAL   309      56.811  81.533 102.421  1.00  0.00           C  
ATOM   4823  C   VAL   309      56.001  82.679 101.805  1.00  0.00           C  
ATOM   4824  O   VAL   309      55.857  83.753 102.400  1.00  0.00           O  
ATOM   4825  CB  VAL   309      56.181  80.985 103.755  1.00  0.00           C  
ATOM   4826  CG1 VAL   309      54.779  80.422 103.469  1.00  0.00           C  
ATOM   4827  CG2 VAL   309      57.161  79.976 104.217  1.00  0.00           C  
ATOM   4828  H   VAL   309      58.447  82.819 103.124  1.00  0.00           H  
ATOM   4829  HA  VAL   309      56.801  80.752 101.660  1.00  0.00           H  
ATOM   4830  HB  VAL   309      56.094  81.739 104.537  1.00  0.00           H  
ATOM   4831 HG11 VAL   309      54.771  79.967 102.478  1.00  0.00           H  
ATOM   4832 HG12 VAL   309      54.446  79.721 104.234  1.00  0.00           H  
ATOM   4833 HG13 VAL   309      54.091  81.265 103.421  1.00  0.00           H  
ATOM   4834 HG21 VAL   309      58.059  80.503 104.540  1.00  0.00           H  
ATOM   4835 HG22 VAL   309      56.722  79.281 104.932  1.00  0.00           H  
ATOM   4836 HG23 VAL   309      57.422  79.322 103.385  1.00  0.00           H  
ATOM   4837  N   CYS   310      55.441  82.419 100.592  1.00  0.00           N  
ATOM   4838  CA  CYS   310      54.245  83.163 100.133  1.00  0.00           C  
ATOM   4839  C   CYS   310      53.051  83.063 101.087  1.00  0.00           C  
ATOM   4840  O   CYS   310      52.610  81.962 101.447  1.00  0.00           O  
ATOM   4841  CB  CYS   310      53.840  82.569  98.829  1.00  0.00           C  
ATOM   4842  SG  CYS   310      55.275  82.844  97.690  1.00  0.00           S  
ATOM   4843  H   CYS   310      55.504  81.445 100.332  1.00  0.00           H  
ATOM   4844  HA  CYS   310      54.489  84.221 100.040  1.00  0.00           H  
ATOM   4845  HB2 CYS   310      53.680  81.507  99.019  1.00  0.00           H  
ATOM   4846  HB3 CYS   310      52.942  83.050  98.444  1.00  0.00           H  
ATOM   4847  HG  CYS   310      55.015  82.082  96.624  1.00  0.00           H  
ATOM   4848  N   CYS   311      52.428  84.233 101.452  1.00  0.00           N  
ATOM   4849  CA  CYS   311      51.175  84.349 102.235  1.00  0.00           C  
ATOM   4850  C   CYS   311      50.269  85.380 101.445  1.00  0.00           C  
ATOM   4851  O   CYS   311      50.688  86.198 100.736  1.00  0.00           O  
ATOM   4852  CB  CYS   311      51.581  84.769 103.701  1.00  0.00           C  
ATOM   4853  SG  CYS   311      52.582  83.469 104.494  1.00  0.00           S  
ATOM   4854  H   CYS   311      52.981  85.078 101.439  1.00  0.00           H  
ATOM   4855  HA  CYS   311      50.675  83.381 102.193  1.00  0.00           H  
ATOM   4856  HB2 CYS   311      52.060  85.747 103.738  1.00  0.00           H  
ATOM   4857  HB3 CYS   311      50.647  84.873 104.252  1.00  0.00           H  
ATOM   4858  HG  CYS   311      53.726  83.466 103.804  1.00  0.00           H  
ATOM   4859  N   MET   312      48.976  85.268 101.577  1.00  0.00           N  
ATOM   4860  CA  MET   312      48.121  84.454 102.450  1.00  0.00           C  
ATOM   4861  C   MET   312      47.667  83.204 101.687  1.00  0.00           C  
ATOM   4862  O   MET   312      47.607  83.111 100.451  1.00  0.00           O  
ATOM   4863  CB  MET   312      46.874  85.212 102.923  1.00  0.00           C  
ATOM   4864  CG  MET   312      47.140  86.573 103.691  1.00  0.00           C  
ATOM   4865  SD  MET   312      48.482  86.524 105.023  1.00  0.00           S  
ATOM   4866  CE  MET   312      49.296  88.090 104.499  1.00  0.00           C  
ATOM   4867  H   MET   312      48.413  85.958 101.101  1.00  0.00           H  
ATOM   4868  HA  MET   312      48.682  84.149 103.333  1.00  0.00           H  
ATOM   4869  HB2 MET   312      46.122  85.434 102.167  1.00  0.00           H  
ATOM   4870  HB3 MET   312      46.399  84.594 103.684  1.00  0.00           H  
ATOM   4871  HG2 MET   312      47.468  87.204 102.865  1.00  0.00           H  
ATOM   4872  HG3 MET   312      46.216  86.998 104.084  1.00  0.00           H  
ATOM   4873  HE1 MET   312      48.630  88.939 104.652  1.00  0.00           H  
ATOM   4874  HE2 MET   312      50.040  88.408 105.229  1.00  0.00           H  
ATOM   4875  HE3 MET   312      49.617  88.113 103.457  1.00  0.00           H  
ATOM   4876  N   LYS   313      46.990  82.289 102.440  1.00  0.00           N  
ATOM   4877  CA  LYS   313      46.008  81.283 102.010  1.00  0.00           C  
ATOM   4878  C   LYS   313      44.762  82.019 101.528  1.00  0.00           C  
ATOM   4879  O   LYS   313      44.542  83.206 101.941  1.00  0.00           O  
ATOM   4880  CB  LYS   313      45.679  80.292 103.180  1.00  0.00           C  
ATOM   4881  CG  LYS   313      46.797  79.336 103.418  1.00  0.00           C  
ATOM   4882  CD  LYS   313      47.264  78.425 102.264  1.00  0.00           C  
ATOM   4883  CE  LYS   313      45.973  77.516 101.979  1.00  0.00           C  
ATOM   4884  NZ  LYS   313      46.149  76.873 100.652  1.00  0.00           N1+
ATOM   4885  H   LYS   313      47.158  82.388 103.431  1.00  0.00           H  
ATOM   4886  HA  LYS   313      46.339  80.840 101.071  1.00  0.00           H  
ATOM   4887  HB2 LYS   313      45.420  80.787 104.115  1.00  0.00           H  
ATOM   4888  HB3 LYS   313      44.793  79.708 102.931  1.00  0.00           H  
ATOM   4889  HG2 LYS   313      47.703  79.846 103.744  1.00  0.00           H  
ATOM   4890  HG3 LYS   313      46.497  78.598 104.162  1.00  0.00           H  
ATOM   4891  HD2 LYS   313      47.511  79.024 101.387  1.00  0.00           H  
ATOM   4892  HD3 LYS   313      48.142  77.856 102.572  1.00  0.00           H  
ATOM   4893  HE2 LYS   313      45.871  76.715 102.712  1.00  0.00           H  
ATOM   4894  HE3 LYS   313      45.023  78.044 101.900  1.00  0.00           H  
ATOM   4895  HZ1 LYS   313      45.519  76.112 100.442  1.00  0.00           H  
ATOM   4896  HZ2 LYS   313      45.950  77.579  99.958  1.00  0.00           H  
ATOM   4897  HZ3 LYS   313      47.065  76.447 100.645  1.00  0.00           H  
ATOM   4898  N   ASP   314      43.782  81.446 100.852  1.00  0.00           N  
ATOM   4899  CA  ASP   314      43.690  80.187 100.029  1.00  0.00           C  
ATOM   4900  C   ASP   314      44.746  79.999  98.920  1.00  0.00           C  
ATOM   4901  O   ASP   314      45.139  80.953  98.222  1.00  0.00           O  
ATOM   4902  CB  ASP   314      42.331  80.072  99.312  1.00  0.00           C  
ATOM   4903  CG  ASP   314      41.067  79.973 100.111  1.00  0.00           C  
ATOM   4904  OD1 ASP   314      39.952  79.806  99.517  1.00  0.00           O  
ATOM   4905  OD2 ASP   314      41.096  80.154 101.329  1.00  0.00           O1-
ATOM   4906  OXT ASP   314      45.159  78.809  98.713  1.00  0.00           O1-
ATOM   4907  H   ASP   314      43.083  82.168 100.751  1.00  0.00           H  
ATOM   4908  HA  ASP   314      43.735  79.371 100.750  1.00  0.00           H  
ATOM   4909  HB2 ASP   314      42.177  80.934  98.662  1.00  0.00           H  
ATOM   4910  HB3 ASP   314      42.401  79.217  98.640  1.00  0.00           H  
ATOM   4911  N   THR   315      58.129  79.016 113.123  1.00  0.00           N  
ATOM   4912  CA  THR   315      59.067  78.181 112.426  1.00  0.00           C  
ATOM   4913  C   THR   315      60.373  78.283 113.265  1.00  0.00           C  
ATOM   4914  O   THR   315      60.666  79.271 113.874  1.00  0.00           O  
ATOM   4915  CB  THR   315      59.278  78.622 110.961  1.00  0.00           C  
ATOM   4916  CG2 THR   315      57.999  78.687 110.124  1.00  0.00           C  
ATOM   4917  OG1 THR   315      59.776  79.896 110.962  1.00  0.00           O  
ATOM   4918  HA  THR   315      58.671  77.169 112.514  1.00  0.00           H  
ATOM   4919  HB  THR   315      60.006  77.981 110.462  1.00  0.00           H  
ATOM   4920  HG1 THR   315      60.734  79.854 111.009  1.00  0.00           H  
ATOM   4921 HG21 THR   315      57.501  77.732 110.290  1.00  0.00           H  
ATOM   4922 HG22 THR   315      57.354  79.526 110.386  1.00  0.00           H  
ATOM   4923 HG23 THR   315      58.253  78.793 109.069  1.00  0.00           H  
ATOM   4924  H1  THR   315      57.206  78.705 112.859  1.00  0.00           H  
ATOM   4925  H2  THR   315      58.303  79.982 112.883  1.00  0.00           H  
ATOM   4926  H3  THR   315      58.215  78.922 114.125  1.00  0.00           H  
ATOM   4927  N   ASN   316      61.101  77.204 113.381  1.00  0.00           N  
ATOM   4928  CA  ASN   316      62.297  77.208 114.145  1.00  0.00           C  
ATOM   4929  C   ASN   316      63.510  77.827 113.442  1.00  0.00           C  
ATOM   4930  O   ASN   316      64.364  78.426 114.113  1.00  0.00           O  
ATOM   4931  CB  ASN   316      62.511  75.742 114.695  1.00  0.00           C  
ATOM   4932  CG  ASN   316      61.957  75.517 116.049  1.00  0.00           C  
ATOM   4933  ND2 ASN   316      60.748  75.086 116.110  1.00  0.00           N  
ATOM   4934  OD1 ASN   316      62.656  75.748 117.060  1.00  0.00           O  
ATOM   4935  H   ASN   316      60.804  76.329 112.973  1.00  0.00           H  
ATOM   4936  HA  ASN   316      62.250  77.788 115.067  1.00  0.00           H  
ATOM   4937  HB2 ASN   316      62.101  74.944 114.077  1.00  0.00           H  
ATOM   4938  HB3 ASN   316      63.552  75.442 114.812  1.00  0.00           H
[truncated: 1,314,825 more chars]
