# Supplementary material for: Molecular Mechanism of Protein Arginine Deiminase 2: A Study Involving Multiple Microsecond Long Molecular Dynamics Simulations
Source: Biochemistry. 2022 Jun 23;61(13):1286–97. doi: 10.1021/acs.biochem.2c00158 (PMC9260958; doi:10.1021/acs.biochem.2c00158)
Supplement: Supplementary file 2 — bi2c00158_si_002.zip [file bi2c00158_si_002.zip › closest/ps2-05-100w-last-frame.pdb]

ATOM      1  N   ARG     1      52.636  74.062 105.537  1.00  0.00           N  
ATOM      2  CA  ARG     1      52.026  73.330 106.683  1.00  0.00           C  
ATOM      3  C   ARG     1      50.503  73.343 106.550  1.00  0.00           C  
ATOM      4  O   ARG     1      49.865  72.263 106.665  1.00  0.00           O  
ATOM      5  CB  ARG     1      52.470  73.920 107.981  1.00  0.00           C  
ATOM      6  CG  ARG     1      52.505  72.891 109.150  1.00  0.00           C  
ATOM      7  CD  ARG     1      52.690  73.432 110.558  1.00  0.00           C  
ATOM      8  NE  ARG     1      51.666  74.408 110.963  1.00  0.00           N  
ATOM      9  CZ  ARG     1      51.698  75.179 111.996  1.00  0.00           C  
ATOM     10  NH1 ARG     1      52.487  75.007 112.990  1.00  0.00           N1+
ATOM     11  NH2 ARG     1      50.828  76.136 112.145  1.00  0.00           N  
ATOM     12  HA  ARG     1      52.316  72.280 106.681  1.00  0.00           H  
ATOM     13  HB2 ARG     1      53.468  74.344 107.872  1.00  0.00           H  
ATOM     14  HB3 ARG     1      51.970  74.856 108.229  1.00  0.00           H  
ATOM     15  HG2 ARG     1      51.587  72.305 109.195  1.00  0.00           H  
ATOM     16  HG3 ARG     1      53.325  72.194 108.978  1.00  0.00           H  
ATOM     17  HD2 ARG     1      52.706  72.610 111.275  1.00  0.00           H  
ATOM     18  HD3 ARG     1      53.719  73.776 110.667  1.00  0.00           H  
ATOM     19  HE  ARG     1      50.883  74.582 110.349  1.00  0.00           H  
ATOM     20 HH11 ARG     1      52.928  74.100 113.035  1.00  0.00           H  
ATOM     21 HH12 ARG     1      52.517  75.631 113.784  1.00  0.00           H  
ATOM     22 HH21 ARG     1      50.144  76.293 111.418  1.00  0.00           H  
ATOM     23 HH22 ARG     1      50.833  76.709 112.977  1.00  0.00           H  
ATOM     24  H1  ARG     1      52.287  73.706 104.659  1.00  0.00           H  
ATOM     25  H2  ARG     1      53.638  73.938 105.528  1.00  0.00           H  
ATOM     26  H3  ARG     1      52.485  75.060 105.502  1.00  0.00           H  
ATOM     27  N   GLU     2      49.837  74.478 106.306  1.00  0.00           N  
ATOM     28  CA  GLU     2      48.419  74.651 106.189  1.00  0.00           C  
ATOM     29  C   GLU     2      48.033  75.367 104.920  1.00  0.00           C  
ATOM     30  O   GLU     2      48.763  76.252 104.464  1.00  0.00           O  
ATOM     31  CB  GLU     2      47.772  75.284 107.461  1.00  0.00           C  
ATOM     32  CG  GLU     2      48.485  76.576 107.859  1.00  0.00           C  
ATOM     33  CD  GLU     2      49.089  76.414 109.189  1.00  0.00           C  
ATOM     34  OE1 GLU     2      48.932  77.136 110.176  1.00  0.00           O  
ATOM     35  OE2 GLU     2      49.742  75.399 109.394  1.00  0.00           O1-
ATOM     36  H   GLU     2      50.333  75.328 106.079  1.00  0.00           H  
ATOM     37  HA  GLU     2      48.048  73.626 106.218  1.00  0.00           H  
ATOM     38  HB2 GLU     2      46.774  75.599 107.155  1.00  0.00           H  
ATOM     39  HB3 GLU     2      47.835  74.605 108.310  1.00  0.00           H  
ATOM     40  HG2 GLU     2      49.202  76.839 107.082  1.00  0.00           H  
ATOM     41  HG3 GLU     2      47.786  77.394 108.036  1.00  0.00           H  
ATOM     42  N   ARG     3      46.883  75.132 104.358  1.00  0.00           N  
ATOM     43  CA  ARG     3      46.168  76.039 103.432  1.00  0.00           C  
ATOM     44  C   ARG     3      44.994  76.769 104.060  1.00  0.00           C  
ATOM     45  O   ARG     3      44.023  76.116 104.571  1.00  0.00           O  
ATOM     46  CB  ARG     3      45.901  75.357 102.113  1.00  0.00           C  
ATOM     47  CG  ARG     3      45.007  76.069 101.128  1.00  0.00           C  
ATOM     48  CD  ARG     3      44.518  75.211  99.951  1.00  0.00           C  
ATOM     49  NE  ARG     3      43.785  76.149  99.038  1.00  0.00           N  
ATOM     50  CZ  ARG     3      42.912  75.996  98.146  1.00  0.00           C  
ATOM     51  NH1 ARG     3      42.295  74.907  97.978  1.00  0.00           N1+
ATOM     52  NH2 ARG     3      42.328  76.979  97.541  1.00  0.00           N  
ATOM     53  H   ARG     3      46.406  74.296 104.663  1.00  0.00           H  
ATOM     54  HA  ARG     3      46.834  76.858 103.161  1.00  0.00           H  
ATOM     55  HB2 ARG     3      46.792  74.937 101.645  1.00  0.00           H  
ATOM     56  HB3 ARG     3      45.366  74.452 102.401  1.00  0.00           H  
ATOM     57  HG2 ARG     3      44.127  76.510 101.596  1.00  0.00           H  
ATOM     58  HG3 ARG     3      45.542  76.948 100.768  1.00  0.00           H  
ATOM     59  HD2 ARG     3      45.390  74.799  99.443  1.00  0.00           H  
ATOM     60  HD3 ARG     3      43.803  74.457 100.279  1.00  0.00           H  
ATOM     61  HE  ARG     3      43.936  77.133  99.205  1.00  0.00           H  
ATOM     62 HH11 ARG     3      42.689  74.085  98.412  1.00  0.00           H  
ATOM     63 HH12 ARG     3      41.604  74.870  97.243  1.00  0.00           H  
ATOM     64 HH21 ARG     3      42.698  77.910  97.666  1.00  0.00           H  
ATOM     65 HH22 ARG     3      41.552  76.709  96.953  1.00  0.00           H  
ATOM     66  N   THR     4      44.931  78.144 103.899  1.00  0.00           N  
ATOM     67  CA  THR     4      43.776  78.916 104.337  1.00  0.00           C  
ATOM     68  C   THR     4      42.543  78.628 103.489  1.00  0.00           C  
ATOM     69  O   THR     4      42.596  78.836 102.252  1.00  0.00           O  
ATOM     70  CB  THR     4      44.136  80.442 104.043  1.00  0.00           C  
ATOM     71  CG2 THR     4      42.990  81.396 104.464  1.00  0.00           C  
ATOM     72  OG1 THR     4      45.295  80.880 104.751  1.00  0.00           O  
ATOM     73  H   THR     4      45.717  78.584 103.442  1.00  0.00           H  
ATOM     74  HA  THR     4      43.565  78.853 105.405  1.00  0.00           H  
ATOM     75  HB  THR     4      44.348  80.578 102.982  1.00  0.00           H  
ATOM     76  HG1 THR     4      45.986  80.788 104.090  1.00  0.00           H  
ATOM     77 HG21 THR     4      42.023  81.298 103.970  1.00  0.00           H  
ATOM     78 HG22 THR     4      42.867  81.327 105.545  1.00  0.00           H  
ATOM     79 HG23 THR     4      43.307  82.378 104.114  1.00  0.00           H  
ATOM     80  N   VAL     5      41.407  78.281 104.074  1.00  0.00           N  
ATOM     81  CA  VAL     5      40.174  77.981 103.358  1.00  0.00           C  
ATOM     82  C   VAL     5      38.955  78.589 104.036  1.00  0.00           C  
ATOM     83  O   VAL     5      39.077  78.851 105.221  1.00  0.00           O  
ATOM     84  CB  VAL     5      39.985  76.452 103.213  1.00  0.00           C  
ATOM     85  CG1 VAL     5      39.469  75.659 104.457  1.00  0.00           C  
ATOM     86  CG2 VAL     5      39.196  76.154 101.963  1.00  0.00           C  
ATOM     87  H   VAL     5      41.463  77.990 105.039  1.00  0.00           H  
ATOM     88  HA  VAL     5      40.364  78.503 102.421  1.00  0.00           H  
ATOM     89  HB  VAL     5      41.015  76.120 103.079  1.00  0.00           H  
ATOM     90 HG11 VAL     5      38.638  76.178 104.932  1.00  0.00           H  
ATOM     91 HG12 VAL     5      39.083  74.679 104.175  1.00  0.00           H  
ATOM     92 HG13 VAL     5      40.300  75.610 105.161  1.00  0.00           H  
ATOM     93 HG21 VAL     5      38.159  76.472 102.070  1.00  0.00           H  
ATOM     94 HG22 VAL     5      39.619  76.779 101.177  1.00  0.00           H  
ATOM     95 HG23 VAL     5      39.360  75.122 101.654  1.00  0.00           H  
ATOM     96  N   ARG     6      37.778  78.749 103.467  1.00  0.00           N  
ATOM     97  CA  ARG     6      36.547  79.322 103.977  1.00  0.00           C  
ATOM     98  C   ARG     6      35.324  78.381 104.099  1.00  0.00           C  
ATOM     99  O   ARG     6      35.202  77.502 103.268  1.00  0.00           O  
ATOM    100  CB  ARG     6      36.097  80.607 103.152  1.00  0.00           C  
ATOM    101  CG  ARG     6      37.092  81.776 103.027  1.00  0.00           C  
ATOM    102  CD  ARG     6      37.760  82.070 104.407  1.00  0.00           C  
ATOM    103  NE  ARG     6      38.916  82.972 104.271  1.00  0.00           N  
ATOM    104  CZ  ARG     6      39.491  83.657 105.291  1.00  0.00           C  
ATOM    105  NH1 ARG     6      39.060  83.852 106.466  1.00  0.00           N1+
ATOM    106  NH2 ARG     6      40.749  84.036 105.095  1.00  0.00           N  
ATOM    107  H   ARG     6      37.694  78.317 102.557  1.00  0.00           H  
ATOM    108  HA  ARG     6      36.736  79.571 105.021  1.00  0.00           H  
ATOM    109  HB2 ARG     6      35.621  80.392 102.195  1.00  0.00           H  
ATOM    110  HB3 ARG     6      35.329  81.105 103.745  1.00  0.00           H  
ATOM    111  HG2 ARG     6      37.887  81.468 102.347  1.00  0.00           H  
ATOM    112  HG3 ARG     6      36.514  82.630 102.676  1.00  0.00           H  
ATOM    113  HD2 ARG     6      37.024  82.454 105.113  1.00  0.00           H  
ATOM    114  HD3 ARG     6      38.196  81.200 104.899  1.00  0.00           H  
ATOM    115  HE  ARG     6      39.437  82.799 103.423  1.00  0.00           H  
ATOM    116 HH11 ARG     6      38.243  83.339 106.764  1.00  0.00           H  
ATOM    117 HH12 ARG     6      39.689  84.166 107.192  1.00  0.00           H  
ATOM    118 HH21 ARG     6      41.159  83.802 104.202  1.00  0.00           H  
ATOM    119 HH22 ARG     6      41.300  84.332 105.889  1.00  0.00           H  
ATOM    120  N   LEU     7      34.475  78.491 105.116  1.00  0.00           N  
ATOM    121  CA  LEU     7      33.197  77.672 105.213  1.00  0.00           C  
ATOM    122  C   LEU     7      32.086  78.430 104.445  1.00  0.00           C  
ATOM    123  O   LEU     7      32.156  79.666 104.200  1.00  0.00           O  
ATOM    124  CB  LEU     7      32.744  77.348 106.652  1.00  0.00           C  
ATOM    125  CG  LEU     7      33.884  76.811 107.680  1.00  0.00           C  
ATOM    126  CD1 LEU     7      33.228  76.641 109.046  1.00  0.00           C  
ATOM    127  CD2 LEU     7      34.429  75.513 107.157  1.00  0.00           C  
ATOM    128  H   LEU     7      34.762  79.206 105.769  1.00  0.00           H  
ATOM    129  HA  LEU     7      33.372  76.761 104.641  1.00  0.00           H  
ATOM    130  HB2 LEU     7      32.129  78.125 107.107  1.00  0.00           H  
ATOM    131  HB3 LEU     7      32.007  76.547 106.598  1.00  0.00           H  
ATOM    132  HG  LEU     7      34.711  77.521 107.674  1.00  0.00           H  
ATOM    133 HD11 LEU     7      33.982  76.325 109.767  1.00  0.00           H  
ATOM    134 HD12 LEU     7      32.887  77.588 109.462  1.00  0.00           H  
ATOM    135 HD13 LEU     7      32.399  75.934 109.000  1.00  0.00           H  
ATOM    136 HD21 LEU     7      35.270  75.308 107.820  1.00  0.00           H  
ATOM    137 HD22 LEU     7      33.597  74.814 107.065  1.00  0.00           H  
ATOM    138 HD23 LEU     7      34.793  75.620 106.136  1.00  0.00           H  
ATOM    139  N   GLN     8      31.148  77.647 103.940  1.00  0.00           N  
ATOM    140  CA  GLN     8      30.123  78.087 102.987  1.00  0.00           C  
ATOM    141  C   GLN     8      28.931  78.540 103.720  1.00  0.00           C  
ATOM    142  O   GLN     8      28.484  77.955 104.741  1.00  0.00           O  
ATOM    143  CB  GLN     8      29.842  76.925 102.062  1.00  0.00           C  
ATOM    144  CG  GLN     8      30.941  76.724 100.969  1.00  0.00           C  
ATOM    145  CD  GLN     8      30.878  77.615  99.734  1.00  0.00           C  
ATOM    146  NE2 GLN     8      32.000  77.757  99.028  1.00  0.00           N  
ATOM    147  OE1 GLN     8      29.882  78.095  99.272  1.00  0.00           O  
ATOM    148  H   GLN     8      31.120  76.669 104.188  1.00  0.00           H  
ATOM    149  HA  GLN     8      30.482  78.956 102.436  1.00  0.00           H  
ATOM    150  HB2 GLN     8      29.588  76.050 102.661  1.00  0.00           H  
ATOM    151  HB3 GLN     8      28.891  77.112 101.564  1.00  0.00           H  
ATOM    152  HG2 GLN     8      31.883  76.609 101.505  1.00  0.00           H  
ATOM    153  HG3 GLN     8      30.763  75.706 100.624  1.00  0.00           H  
ATOM    154 HE21 GLN     8      31.920  78.498  98.347  1.00  0.00           H  
ATOM    155 HE22 GLN     8      32.893  77.483  99.413  1.00  0.00           H  
ATOM    156  N   TYR     9      28.262  79.499 103.103  1.00  0.00           N  
ATOM    157  CA  TYR     9      27.126  80.241 103.662  1.00  0.00           C  
ATOM    158  C   TYR     9      25.824  79.602 103.194  1.00  0.00           C  
ATOM    159  O   TYR     9      24.857  79.826 103.930  1.00  0.00           O  
ATOM    160  CB  TYR     9      27.201  81.754 103.286  1.00  0.00           C  
ATOM    161  CG  TYR     9      28.454  82.631 103.628  1.00  0.00           C  
ATOM    162  CD1 TYR     9      29.023  83.511 102.737  1.00  0.00           C  
ATOM    163  CD2 TYR     9      29.142  82.588 104.910  1.00  0.00           C  
ATOM    164  CE1 TYR     9      30.223  84.237 102.937  1.00  0.00           C  
ATOM    165  CE2 TYR     9      30.302  83.385 105.154  1.00  0.00           C  
ATOM    166  CZ  TYR     9      30.859  84.263 104.166  1.00  0.00           C  
ATOM    167  OH  TYR     9      31.983  84.976 104.454  1.00  0.00           O  
ATOM    168  H   TYR     9      28.684  79.969 102.314  1.00  0.00           H  
ATOM    169  HA  TYR     9      27.135  80.125 104.746  1.00  0.00           H  
ATOM    170  HB2 TYR     9      26.903  81.972 102.261  1.00  0.00           H  
ATOM    171  HB3 TYR     9      26.411  82.250 103.851  1.00  0.00           H  
ATOM    172  HD1 TYR     9      28.611  83.506 101.739  1.00  0.00           H  
ATOM    173  HD2 TYR     9      28.645  82.012 105.676  1.00  0.00           H  
ATOM    174  HE1 TYR     9      30.620  84.864 102.152  1.00  0.00           H  
ATOM    175  HE2 TYR     9      30.774  83.347 106.124  1.00  0.00           H  
ATOM    176  HH  TYR     9      32.377  85.204 103.609  1.00  0.00           H  
ATOM    177  N   GLY    10      25.876  78.768 102.174  1.00  0.00           N  
ATOM    178  CA  GLY    10      24.694  78.164 101.633  1.00  0.00           C  
ATOM    179  C   GLY    10      24.846  77.108 100.530  1.00  0.00           C  
ATOM    180  O   GLY    10      24.331  75.948 100.454  1.00  0.00           O  
ATOM    181  H   GLY    10      26.732  78.538 101.689  1.00  0.00           H  
ATOM    182  HA2 GLY    10      24.154  77.738 102.478  1.00  0.00           H  
ATOM    183  HA3 GLY    10      24.015  78.934 101.266  1.00  0.00           H  
ATOM    184  N   SER    11      25.756  77.477  99.569  1.00  0.00           N  
ATOM    185  CA  SER    11      26.045  76.469  98.534  1.00  0.00           C  
ATOM    186  C   SER    11      26.719  75.171  99.039  1.00  0.00           C  
ATOM    187  O   SER    11      27.426  75.158 100.094  1.00  0.00           O  
ATOM    188  CB  SER    11      27.007  77.042  97.440  1.00  0.00           C  
ATOM    189  OG  SER    11      27.052  76.088  96.327  1.00  0.00           O  
ATOM    190  H   SER    11      26.230  78.368  99.544  1.00  0.00           H  
ATOM    191  HA  SER    11      25.096  76.173  98.087  1.00  0.00           H  
ATOM    192  HB2 SER    11      26.580  78.008  97.169  1.00  0.00           H  
ATOM    193  HB3 SER    11      28.031  77.138  97.801  1.00  0.00           H  
ATOM    194  HG  SER    11      27.150  76.700  95.595  1.00  0.00           H  
ATOM    195  N   ALA    12      26.533  74.127  98.332  1.00  0.00           N  
ATOM    196  CA  ALA    12      27.091  72.750  98.632  1.00  0.00           C  
ATOM    197  C   ALA    12      28.530  72.471  98.082  1.00  0.00           C  
ATOM    198  O   ALA    12      28.798  71.323  97.736  1.00  0.00           O  
ATOM    199  CB  ALA    12      26.045  71.676  98.285  1.00  0.00           C  
ATOM    200  H   ALA    12      25.911  74.204  97.540  1.00  0.00           H  
ATOM    201  HA  ALA    12      27.311  72.844  99.695  1.00  0.00           H  
ATOM    202  HB1 ALA    12      26.390  70.719  98.678  1.00  0.00           H  
ATOM    203  HB2 ALA    12      25.024  71.875  98.610  1.00  0.00           H  
ATOM    204  HB3 ALA    12      26.143  71.593  97.202  1.00  0.00           H  
ATOM    205  N   VAL    13      29.322  73.524  97.940  1.00  0.00           N  
ATOM    206  CA  VAL    13      30.800  73.449  97.394  1.00  0.00           C  
ATOM    207  C   VAL    13      31.678  72.483  98.146  1.00  0.00           C  
ATOM    208  O   VAL    13      31.571  72.549  99.356  1.00  0.00           O  
ATOM    209  CB  VAL    13      31.467  74.880  97.349  1.00  0.00           C  
ATOM    210  CG1 VAL    13      32.949  74.862  97.379  1.00  0.00           C  
ATOM    211  CG2 VAL    13      30.851  75.822  96.392  1.00  0.00           C  
ATOM    212  H   VAL    13      29.032  74.348  98.448  1.00  0.00           H  
ATOM    213  HA  VAL    13      30.751  73.129  96.353  1.00  0.00           H  
ATOM    214  HB  VAL    13      31.135  75.268  98.312  1.00  0.00           H  
ATOM    215 HG11 VAL    13      33.335  74.299  98.228  1.00  0.00           H  
ATOM    216 HG12 VAL    13      33.416  74.431  96.493  1.00  0.00           H  
ATOM    217 HG13 VAL    13      33.388  75.850  97.516  1.00  0.00           H  
ATOM    218 HG21 VAL    13      30.900  75.468  95.362  1.00  0.00           H  
ATOM    219 HG22 VAL    13      29.808  75.983  96.666  1.00  0.00           H  
ATOM    220 HG23 VAL    13      31.345  76.792  96.339  1.00  0.00           H  
ATOM    221  N   GLU    14      32.549  71.713  97.472  1.00  0.00           N  
ATOM    222  CA  GLU    14      33.465  70.806  98.070  1.00  0.00           C  
ATOM    223  C   GLU    14      34.935  71.156  97.811  1.00  0.00           C  
ATOM    224  O   GLU    14      35.239  71.618  96.696  1.00  0.00           O  
ATOM    225  CB  GLU    14      33.096  69.391  97.583  1.00  0.00           C  
ATOM    226  CG  GLU    14      33.923  68.276  98.155  1.00  0.00           C  
ATOM    227  CD  GLU    14      33.363  66.886  98.052  1.00  0.00           C  
ATOM    228  OE1 GLU    14      32.366  66.699  97.253  1.00  0.00           O  
ATOM    229  OE2 GLU    14      33.827  66.002  98.766  1.00  0.00           O1-
ATOM    230  H   GLU    14      32.471  71.759  96.467  1.00  0.00           H  
ATOM    231  HA  GLU    14      33.408  70.834  99.158  1.00  0.00           H  
ATOM    232  HB2 GLU    14      32.063  69.275  97.910  1.00  0.00           H  
ATOM    233  HB3 GLU    14      33.035  69.380  96.494  1.00  0.00           H  
ATOM    234  HG2 GLU    14      34.890  68.325  97.655  1.00  0.00           H  
ATOM    235  HG3 GLU    14      33.988  68.519  99.215  1.00  0.00           H  
ATOM    236  N   ALA    15      35.759  71.045  98.851  1.00  0.00           N  
ATOM    237  CA  ALA    15      37.220  71.288  98.716  1.00  0.00           C  
ATOM    238  C   ALA    15      37.987  69.958  98.685  1.00  0.00           C  
ATOM    239  O   ALA    15      37.596  68.925  99.239  1.00  0.00           O  
ATOM    240  CB  ALA    15      37.796  72.138  99.854  1.00  0.00           C  
ATOM    241  H   ALA    15      35.370  70.784  99.746  1.00  0.00           H  
ATOM    242  HA  ALA    15      37.517  71.761  97.780  1.00  0.00           H  
ATOM    243  HB1 ALA    15      38.874  72.160  99.694  1.00  0.00           H  
ATOM    244  HB2 ALA    15      37.435  73.166  99.830  1.00  0.00           H  
ATOM    245  HB3 ALA    15      37.598  71.778 100.864  1.00  0.00           H  
ATOM    246  N   VAL    16      39.075  69.929  97.895  1.00  0.00           N  
ATOM    247  CA  VAL    16      40.082  68.864  97.903  1.00  0.00           C  
ATOM    248  C   VAL    16      41.068  69.153  99.032  1.00  0.00           C  
ATOM    249  O   VAL    16      41.822  70.091  99.007  1.00  0.00           O  
ATOM    250  CB  VAL    16      40.760  68.761  96.498  1.00  0.00           C  
ATOM    251  CG1 VAL    16      41.927  67.807  96.744  1.00  0.00           C  
ATOM    252  CG2 VAL    16      39.913  68.128  95.405  1.00  0.00           C  
ATOM    253  H   VAL    16      39.169  70.740  97.300  1.00  0.00           H  
ATOM    254  HA  VAL    16      39.605  67.898  98.065  1.00  0.00           H  
ATOM    255  HB  VAL    16      41.237  69.719  96.290  1.00  0.00           H  
ATOM    256 HG11 VAL    16      41.668  66.961  97.381  1.00  0.00           H  
ATOM    257 HG12 VAL    16      42.384  67.382  95.851  1.00  0.00           H  
ATOM    258 HG13 VAL    16      42.699  68.341  97.298  1.00  0.00           H  
ATOM    259 HG21 VAL    16      38.966  68.651  95.275  1.00  0.00           H  
ATOM    260 HG22 VAL    16      40.494  68.211  94.487  1.00  0.00           H  
ATOM    261 HG23 VAL    16      39.771  67.050  95.488  1.00  0.00           H  
ATOM    262  N   TYR    17      41.251  68.174 100.007  1.00  0.00           N  
ATOM    263  CA  TYR    17      42.257  68.069 101.012  1.00  0.00           C  
ATOM    264  C   TYR    17      43.371  67.138 100.491  1.00  0.00           C  
ATOM    265  O   TYR    17      43.171  65.910 100.484  1.00  0.00           O  
ATOM    266  CB  TYR    17      41.550  67.424 102.246  1.00  0.00           C  
ATOM    267  CG  TYR    17      42.473  67.057 103.389  1.00  0.00           C  
ATOM    268  CD1 TYR    17      42.841  68.007 104.380  1.00  0.00           C  
ATOM    269  CD2 TYR    17      42.995  65.759 103.457  1.00  0.00           C  
ATOM    270  CE1 TYR    17      43.759  67.708 105.362  1.00  0.00           C  
ATOM    271  CE2 TYR    17      43.949  65.400 104.449  1.00  0.00           C  
ATOM    272  CZ  TYR    17      44.391  66.437 105.349  1.00  0.00           C  
ATOM    273  OH  TYR    17      45.325  66.051 106.319  1.00  0.00           O  
ATOM    274  H   TYR    17      40.719  67.332  99.837  1.00  0.00           H  
ATOM    275  HA  TYR    17      42.615  69.059 101.296  1.00  0.00           H  
ATOM    276  HB2 TYR    17      40.929  68.235 102.625  1.00  0.00           H  
ATOM    277  HB3 TYR    17      41.006  66.536 101.924  1.00  0.00           H  
ATOM    278  HD1 TYR    17      42.360  68.974 104.398  1.00  0.00           H  
ATOM    279  HD2 TYR    17      42.644  65.061 102.711  1.00  0.00           H  
ATOM    280  HE1 TYR    17      44.014  68.395 106.156  1.00  0.00           H  
ATOM    281  HE2 TYR    17      44.326  64.392 104.541  1.00  0.00           H  
ATOM    282  HH  TYR    17      45.595  65.179 106.022  1.00  0.00           H  
ATOM    283  N   VAL    18      44.530  67.619 100.052  1.00  0.00           N  
ATOM    284  CA  VAL    18      45.700  66.770  99.719  1.00  0.00           C  
ATOM    285  C   VAL    18      46.149  66.098 101.090  1.00  0.00           C  
ATOM    286  O   VAL    18      46.405  66.800 102.077  1.00  0.00           O  
ATOM    287  CB  VAL    18      46.908  67.492  99.021  1.00  0.00           C  
ATOM    288  CG1 VAL    18      48.073  66.635  98.750  1.00  0.00           C  
ATOM    289  CG2 VAL    18      46.419  68.254  97.747  1.00  0.00           C  
ATOM    290  H   VAL    18      44.649  68.614 100.179  1.00  0.00           H  
ATOM    291  HA  VAL    18      45.389  65.942  99.081  1.00  0.00           H  
ATOM    292  HB  VAL    18      47.142  68.304  99.711  1.00  0.00           H  
ATOM    293 HG11 VAL    18      48.613  66.328  99.645  1.00  0.00           H  
ATOM    294 HG12 VAL    18      47.776  65.926  97.977  1.00  0.00           H  
ATOM    295 HG13 VAL    18      48.776  67.356  98.331  1.00  0.00           H  
ATOM    296 HG21 VAL    18      47.199  68.863  97.290  1.00  0.00           H  
ATOM    297 HG22 VAL    18      46.051  67.591  96.965  1.00  0.00           H  
ATOM    298 HG23 VAL    18      45.614  68.894  98.109  1.00  0.00           H  
ATOM    299  N   LEU    19      46.269  64.778 101.225  1.00  0.00           N  
ATOM    300  CA  LEU    19      46.850  64.171 102.445  1.00  0.00           C  
ATOM    301  C   LEU    19      48.231  64.797 102.910  1.00  0.00           C  
ATOM    302  O   LEU    19      49.071  65.090 102.087  1.00  0.00           O  
ATOM    303  CB  LEU    19      47.033  62.676 102.270  1.00  0.00           C  
ATOM    304  CG  LEU    19      45.735  61.802 101.836  1.00  0.00           C  
ATOM    305  CD1 LEU    19      46.066  60.352 101.990  1.00  0.00           C  
ATOM    306  CD2 LEU    19      44.529  62.176 102.724  1.00  0.00           C  
ATOM    307  H   LEU    19      45.840  64.144 100.567  1.00  0.00           H  
ATOM    308  HA  LEU    19      46.121  64.355 103.235  1.00  0.00           H  
ATOM    309  HB2 LEU    19      47.834  62.576 101.537  1.00  0.00           H  
ATOM    310  HB3 LEU    19      47.361  62.309 103.243  1.00  0.00           H  
ATOM    311  HG  LEU    19      45.345  61.981 100.834  1.00  0.00           H  
ATOM    312 HD11 LEU    19      46.928  60.130 101.360  1.00  0.00           H  
ATOM    313 HD12 LEU    19      46.316  60.101 103.021  1.00  0.00           H  
ATOM    314 HD13 LEU    19      45.244  59.692 101.713  1.00  0.00           H  
ATOM    315 HD21 LEU    19      44.189  63.176 102.454  1.00  0.00           H  
ATOM    316 HD22 LEU    19      43.706  61.505 102.475  1.00  0.00           H  
ATOM    317 HD23 LEU    19      44.643  62.163 103.808  1.00  0.00           H  
ATOM    318  N   GLY    20      48.397  65.070 104.213  1.00  0.00           N  
ATOM    319  CA  GLY    20      49.655  65.578 104.744  1.00  0.00           C  
ATOM    320  C   GLY    20      49.744  67.097 104.801  1.00  0.00           C  
ATOM    321  O   GLY    20      50.752  67.587 105.304  1.00  0.00           O  
ATOM    322  H   GLY    20      47.641  64.811 104.830  1.00  0.00           H  
ATOM    323  HA2 GLY    20      49.840  65.173 105.739  1.00  0.00           H  
ATOM    324  HA3 GLY    20      50.404  65.275 104.013  1.00  0.00           H  
ATOM    325  N   THR    21      48.755  67.839 104.233  1.00  0.00           N  
ATOM    326  CA  THR    21      48.668  69.298 104.534  1.00  0.00           C  
ATOM    327  C   THR    21      47.383  69.737 105.273  1.00  0.00           C  
ATOM    328  O   THR    21      46.293  69.177 104.956  1.00  0.00           O  
ATOM    329  CB  THR    21      48.884  70.153 103.235  1.00  0.00           C  
ATOM    330  CG2 THR    21      48.572  71.580 103.415  1.00  0.00           C  
ATOM    331  OG1 THR    21      50.134  70.010 102.862  1.00  0.00           O  
ATOM    332  H   THR    21      47.994  67.474 103.678  1.00  0.00           H  
ATOM    333  HA  THR    21      49.548  69.560 105.121  1.00  0.00           H  
ATOM    334  HB  THR    21      48.226  69.725 102.478  1.00  0.00           H  
ATOM    335  HG1 THR    21      50.191  69.125 102.494  1.00  0.00           H  
ATOM    336 HG21 THR    21      47.530  71.785 103.661  1.00  0.00           H  
ATOM    337 HG22 THR    21      49.206  71.942 104.225  1.00  0.00           H  
ATOM    338 HG23 THR    21      48.768  72.054 102.453  1.00  0.00           H  
ATOM    339  N   TYR    22      47.382  70.533 106.347  1.00  0.00           N  
ATOM    340  CA  TYR    22      46.143  70.973 107.027  1.00  0.00           C  
ATOM    341  C   TYR    22      45.356  72.003 106.208  1.00  0.00           C  
ATOM    342  O   TYR    22      45.854  72.809 105.471  1.00  0.00           O  
ATOM    343  CB  TYR    22      46.456  71.523 108.413  1.00  0.00           C  
ATOM    344  CG  TYR    22      47.015  70.544 109.508  1.00  0.00           C  
ATOM    345  CD1 TYR    22      46.076  69.673 110.126  1.00  0.00           C  
ATOM    346  CD2 TYR    22      48.295  70.729 109.971  1.00  0.00           C  
ATOM    347  CE1 TYR    22      46.395  69.040 111.329  1.00  0.00           C  
ATOM    348  CE2 TYR    22      48.722  70.002 111.105  1.00  0.00           C  
ATOM    349  CZ  TYR    22      47.805  69.125 111.813  1.00  0.00           C  
ATOM    350  OH  TYR    22      48.324  68.367 112.843  1.00  0.00           O  
ATOM    351  H   TYR    22      48.262  70.985 106.548  1.00  0.00           H  
ATOM    352  HA  TYR    22      45.611  70.029 107.146  1.00  0.00           H  
ATOM    353  HB2 TYR    22      47.071  72.417 108.309  1.00  0.00           H  
ATOM    354  HB3 TYR    22      45.594  71.928 108.943  1.00  0.00           H  
ATOM    355  HD1 TYR    22      45.073  69.604 109.732  1.00  0.00           H  
ATOM    356  HD2 TYR    22      48.890  71.496 109.497  1.00  0.00           H  
ATOM    357  HE1 TYR    22      45.742  68.347 111.839  1.00  0.00           H  
ATOM    358  HE2 TYR    22      49.755  70.076 111.413  1.00  0.00           H  
ATOM    359  HH  TYR    22      47.703  67.930 113.431  1.00  0.00           H  
ATOM    360  N   LEU    23      44.039  72.002 106.480  1.00  0.00           N  
ATOM    361  CA  LEU    23      43.152  73.018 106.043  1.00  0.00           C  
ATOM    362  C   LEU    23      42.778  73.869 107.198  1.00  0.00           C  
ATOM    363  O   LEU    23      42.460  73.322 108.200  1.00  0.00           O  
ATOM    364  CB  LEU    23      41.908  72.358 105.336  1.00  0.00           C  
ATOM    365  CG  LEU    23      42.090  71.866 103.883  1.00  0.00           C  
ATOM    366  CD1 LEU    23      40.759  71.483 103.210  1.00  0.00           C  
ATOM    367  CD2 LEU    23      42.647  73.001 103.020  1.00  0.00           C  
ATOM    368  H   LEU    23      43.762  71.334 107.186  1.00  0.00           H  
ATOM    369  HA  LEU    23      43.552  73.691 105.284  1.00  0.00           H  
ATOM    370  HB2 LEU    23      41.650  71.524 105.987  1.00  0.00           H  
ATOM    371  HB3 LEU    23      41.193  73.179 105.281  1.00  0.00           H  
ATOM    372  HG  LEU    23      42.758  71.006 103.931  1.00  0.00           H  
ATOM    373 HD11 LEU    23      40.472  70.568 103.729  1.00  0.00           H  
ATOM    374 HD12 LEU    23      39.942  72.195 103.321  1.00  0.00           H  
ATOM    375 HD13 LEU    23      41.011  71.128 102.210  1.00  0.00           H  
ATOM    376 HD21 LEU    23      41.953  73.791 103.307  1.00  0.00           H  
ATOM    377 HD22 LEU    23      43.668  73.178 103.356  1.00  0.00           H  
ATOM    378 HD23 LEU    23      42.626  72.646 101.989  1.00  0.00           H  
ATOM    379  N   TRP    24      42.851  75.198 107.151  1.00  0.00           N  
ATOM    380  CA  TRP    24      42.775  76.176 108.243  1.00  0.00           C  
ATOM    381  C   TRP    24      41.625  77.185 107.912  1.00  0.00           C  
ATOM    382  O   TRP    24      41.648  77.897 106.895  1.00  0.00           O  
ATOM    383  CB  TRP    24      44.138  76.774 108.418  1.00  0.00           C  
ATOM    384  CG  TRP    24      44.192  77.919 109.448  1.00  0.00           C  
ATOM    385  CD1 TRP    24      43.875  77.739 110.753  1.00  0.00           C  
ATOM    386  CD2 TRP    24      44.298  79.343 109.233  1.00  0.00           C  
ATOM    387  CE2 TRP    24      44.113  79.975 110.466  1.00  0.00           C  
ATOM    388  CE3 TRP    24      44.650  80.200 108.146  1.00  0.00           C  
ATOM    389  NE1 TRP    24      43.940  78.971 111.370  1.00  0.00           N  
ATOM    390  CZ2 TRP    24      44.255  81.359 110.604  1.00  0.00           C  
ATOM    391  CZ3 TRP    24      44.679  81.571 108.242  1.00  0.00           C  
ATOM    392  CH2 TRP    24      44.405  82.216 109.455  1.00  0.00           C  
ATOM    393  H   TRP    24      43.049  75.622 106.255  1.00  0.00           H  
ATOM    394  HA  TRP    24      42.457  75.661 109.150  1.00  0.00           H  
ATOM    395  HB2 TRP    24      44.771  75.971 108.794  1.00  0.00           H  
ATOM    396  HB3 TRP    24      44.649  77.125 107.521  1.00  0.00           H  
ATOM    397  HD1 TRP    24      43.588  76.785 111.170  1.00  0.00           H  
ATOM    398  HE1 TRP    24      43.573  79.218 112.278  1.00  0.00           H  
ATOM    399  HE3 TRP    24      44.799  79.804 107.152  1.00  0.00           H  
ATOM    400  HZ2 TRP    24      44.049  81.778 111.578  1.00  0.00           H  
ATOM    401  HZ3 TRP    24      44.816  81.951 107.240  1.00  0.00           H  
ATOM    402  HH2 TRP    24      44.266  83.282 109.552  1.00  0.00           H  
ATOM    403  N   THR    25      40.598  77.280 108.805  1.00  0.00           N  
ATOM    404  CA  THR    25      39.223  77.750 108.506  1.00  0.00           C  
ATOM    405  C   THR    25      38.552  78.476 109.623  1.00  0.00           C  
ATOM    406  O   THR    25      38.736  78.139 110.800  1.00  0.00           O  
ATOM    407  CB  THR    25      38.347  76.595 107.921  1.00  0.00           C  
ATOM    408  CG2 THR    25      37.897  75.680 109.033  1.00  0.00           C  
ATOM    409  OG1 THR    25      37.341  77.063 107.049  1.00  0.00           O  
ATOM    410  H   THR    25      40.787  76.723 109.626  1.00  0.00           H  
ATOM    411  HA  THR    25      39.350  78.370 107.619  1.00  0.00           H  
ATOM    412  HB  THR    25      39.000  76.048 107.241  1.00  0.00           H  
ATOM    413  HG1 THR    25      37.687  77.130 106.156  1.00  0.00           H  
ATOM    414 HG21 THR    25      37.153  76.207 109.630  1.00  0.00           H  
ATOM    415 HG22 THR    25      37.402  74.845 108.536  1.00  0.00           H  
ATOM    416 HG23 THR    25      38.750  75.294 109.591  1.00  0.00           H  
ATOM    417  N   ASP    26      37.890  79.624 109.370  1.00  0.00           N  
ATOM    418  CA  ASP    26      37.232  80.417 110.420  1.00  0.00           C  
ATOM    419  C   ASP    26      35.741  80.187 110.544  1.00  0.00           C  
ATOM    420  O   ASP    26      35.172  79.650 109.625  1.00  0.00           O  
ATOM    421  CB  ASP    26      37.612  81.959 110.190  1.00  0.00           C  
ATOM    422  CG  ASP    26      36.942  82.639 109.029  1.00  0.00           C  
ATOM    423  OD1 ASP    26      37.273  82.325 107.893  1.00  0.00           O  
ATOM    424  OD2 ASP    26      36.093  83.468 109.386  1.00  0.00           O1-
ATOM    425  H   ASP    26      37.704  79.873 108.409  1.00  0.00           H  
ATOM    426  HA  ASP    26      37.556  80.105 111.413  1.00  0.00           H  
ATOM    427  HB2 ASP    26      37.350  82.371 111.165  1.00  0.00           H  
ATOM    428  HB3 ASP    26      38.693  82.002 110.059  1.00  0.00           H  
ATOM    429  N   VAL    27      35.225  80.519 111.730  1.00  0.00           N  
ATOM    430  CA  VAL    27      33.787  80.369 111.953  1.00  0.00           C  
ATOM    431  C   VAL    27      33.178  81.671 112.470  1.00  0.00           C  
ATOM    432  O   VAL    27      31.907  81.698 112.602  1.00  0.00           O  
ATOM    433  CB  VAL    27      33.482  79.310 113.097  1.00  0.00           C  
ATOM    434  CG1 VAL    27      34.142  77.923 112.679  1.00  0.00           C  
ATOM    435  CG2 VAL    27      33.939  79.654 114.503  1.00  0.00           C  
ATOM    436  H   VAL    27      35.837  80.780 112.490  1.00  0.00           H  
ATOM    437  HA  VAL    27      33.248  80.073 111.053  1.00  0.00           H  
ATOM    438  HB  VAL    27      32.396  79.228 113.140  1.00  0.00           H  
ATOM    439 HG11 VAL    27      35.221  77.847 112.821  1.00  0.00           H  
ATOM    440 HG12 VAL    27      33.725  77.157 113.333  1.00  0.00           H  
ATOM    441 HG13 VAL    27      33.959  77.660 111.637  1.00  0.00           H  
ATOM    442 HG21 VAL    27      33.546  80.603 114.868  1.00  0.00           H  
ATOM    443 HG22 VAL    27      33.650  78.902 115.237  1.00  0.00           H  
ATOM    444 HG23 VAL    27      35.027  79.647 114.573  1.00  0.00           H  
ATOM    445  N   TYR    28      33.984  82.731 112.757  1.00  0.00           N  
ATOM    446  CA  TYR    28      33.447  84.036 113.166  1.00  0.00           C  
ATOM    447  C   TYR    28      32.794  84.830 112.098  1.00  0.00           C  
ATOM    448  O   TYR    28      31.825  85.478 112.330  1.00  0.00           O  
ATOM    449  CB  TYR    28      34.521  84.795 113.942  1.00  0.00           C  
ATOM    450  CG  TYR    28      34.148  86.219 114.416  1.00  0.00           C  
ATOM    451  CD1 TYR    28      34.261  87.352 113.591  1.00  0.00           C  
ATOM    452  CD2 TYR    28      33.665  86.314 115.780  1.00  0.00           C  
ATOM    453  CE1 TYR    28      33.980  88.662 114.097  1.00  0.00           C  
ATOM    454  CE2 TYR    28      33.317  87.606 116.196  1.00  0.00           C  
ATOM    455  CZ  TYR    28      33.573  88.778 115.433  1.00  0.00           C  
ATOM    456  OH  TYR    28      33.323  90.017 115.864  1.00  0.00           O  
ATOM    457  H   TYR    28      34.977  82.600 112.628  1.00  0.00           H  
ATOM    458  HA  TYR    28      32.685  83.706 113.872  1.00  0.00           H  
ATOM    459  HB2 TYR    28      35.036  84.198 114.694  1.00  0.00           H  
ATOM    460  HB3 TYR    28      35.379  84.934 113.284  1.00  0.00           H  
ATOM    461  HD1 TYR    28      34.637  87.242 112.584  1.00  0.00           H  
ATOM    462  HD2 TYR    28      33.527  85.398 116.335  1.00  0.00           H  
ATOM    463  HE1 TYR    28      34.214  89.544 113.519  1.00  0.00           H  
ATOM    464  HE2 TYR    28      32.938  87.810 117.187  1.00  0.00           H  
ATOM    465  HH  TYR    28      32.971  90.117 116.752  1.00  0.00           H  
ATOM    466  N   SER    29      33.530  84.905 110.965  1.00  0.00           N  
ATOM    467  CA  SER    29      33.075  85.632 109.803  1.00  0.00           C  
ATOM    468  C   SER    29      31.643  85.304 109.467  1.00  0.00           C  
ATOM    469  O   SER    29      30.820  86.226 109.331  1.00  0.00           O  
ATOM    470  CB  SER    29      33.892  85.526 108.518  1.00  0.00           C  
ATOM    471  OG  SER    29      35.204  85.933 108.807  1.00  0.00           O  
ATOM    472  H   SER    29      34.446  84.488 110.887  1.00  0.00           H  
ATOM    473  HA  SER    29      33.092  86.637 110.225  1.00  0.00           H  
ATOM    474  HB2 SER    29      33.847  84.515 108.112  1.00  0.00           H  
ATOM    475  HB3 SER    29      33.343  86.214 107.875  1.00  0.00           H  
ATOM    476  HG  SER    29      35.572  85.085 109.068  1.00  0.00           H  
ATOM    477  N   ALA    30      31.284  84.047 109.408  1.00  0.00           N  
ATOM    478  CA  ALA    30      29.998  83.429 109.038  1.00  0.00           C  
ATOM    479  C   ALA    30      28.942  83.585 110.152  1.00  0.00           C  
ATOM    480  O   ALA    30      27.804  83.272 109.860  1.00  0.00           O  
ATOM    481  CB  ALA    30      30.252  81.892 108.771  1.00  0.00           C  
ATOM    482  H   ALA    30      32.057  83.398 109.439  1.00  0.00           H  
ATOM    483  HA  ALA    30      29.784  83.831 108.047  1.00  0.00           H  
ATOM    484  HB1 ALA    30      29.344  81.350 109.037  1.00  0.00           H  
ATOM    485  HB2 ALA    30      30.280  81.667 107.705  1.00  0.00           H  
ATOM    486  HB3 ALA    30      31.124  81.557 109.331  1.00  0.00           H  
ATOM    487  N   ALA    31      29.342  83.886 111.440  1.00  0.00           N  
ATOM    488  CA  ALA    31      28.316  83.975 112.469  1.00  0.00           C  
ATOM    489  C   ALA    31      27.339  85.229 112.356  1.00  0.00           C  
ATOM    490  O   ALA    31      27.772  86.347 111.900  1.00  0.00           O  
ATOM    491  CB  ALA    31      29.043  83.816 113.805  1.00  0.00           C  
ATOM    492  H   ALA    31      30.253  84.313 111.528  1.00  0.00           H  
ATOM    493  HA  ALA    31      27.760  83.038 112.434  1.00  0.00           H  
ATOM    494  HB1 ALA    31      28.299  83.739 114.598  1.00  0.00           H  
ATOM    495  HB2 ALA    31      29.639  82.905 113.753  1.00  0.00           H  
ATOM    496  HB3 ALA    31      29.566  84.729 114.092  1.00  0.00           H  
ATOM    497  N   PRO    32      26.006  85.161 112.591  1.00  0.00           N  
ATOM    498  CA  PRO    32      25.153  86.338 112.722  1.00  0.00           C  
ATOM    499  C   PRO    32      25.262  87.156 113.980  1.00  0.00           C  
ATOM    500  O   PRO    32      26.007  86.800 114.881  1.00  0.00           O  
ATOM    501  CB  PRO    32      23.680  85.726 112.626  1.00  0.00           C  
ATOM    502  CG  PRO    32      23.839  84.425 113.386  1.00  0.00           C  
ATOM    503  CD  PRO    32      25.321  83.979 113.012  1.00  0.00           C  
ATOM    504  HA  PRO    32      25.352  86.990 111.871  1.00  0.00           H  
ATOM    505  HB2 PRO    32      22.915  86.330 113.113  1.00  0.00           H  
ATOM    506  HB3 PRO    32      23.494  85.532 111.570  1.00  0.00           H  
ATOM    507  HG2 PRO    32      23.802  84.586 114.463  1.00  0.00           H  
ATOM    508  HG3 PRO    32      23.051  83.737 113.081  1.00  0.00           H  
ATOM    509  HD2 PRO    32      25.754  83.645 113.955  1.00  0.00           H  
ATOM    510  HD3 PRO    32      25.416  83.202 112.254  1.00  0.00           H  
ATOM    511  N   ALA    33      24.470  88.212 114.028  1.00  0.00           N  
ATOM    512  CA  ALA    33      24.271  88.888 115.342  1.00  0.00           C  
ATOM    513  C   ALA    33      23.478  87.965 116.283  1.00  0.00           C  
ATOM    514  O   ALA    33      22.906  86.987 115.826  1.00  0.00           O  
ATOM    515  CB  ALA    33      23.504  90.201 114.966  1.00  0.00           C  
ATOM    516  H   ALA    33      23.831  88.481 113.294  1.00  0.00           H  
ATOM    517  HA  ALA    33      25.187  89.226 115.826  1.00  0.00           H  
ATOM    518  HB1 ALA    33      22.564  89.932 114.486  1.00  0.00           H  
ATOM    519  HB2 ALA    33      23.483  90.820 115.863  1.00  0.00           H  
ATOM    520  HB3 ALA    33      24.066  90.702 114.177  1.00  0.00           H  
ATOM    521  N   GLY    34      23.363  88.351 117.564  1.00  0.00           N  
ATOM    522  CA  GLY    34      22.472  87.618 118.522  1.00  0.00           C  
ATOM    523  C   GLY    34      23.200  86.439 119.153  1.00  0.00           C  
ATOM    524  O   GLY    34      23.027  86.224 120.317  1.00  0.00           O  
ATOM    525  H   GLY    34      23.982  89.119 117.782  1.00  0.00           H  
ATOM    526  HA2 GLY    34      22.200  88.342 119.291  1.00  0.00           H  
ATOM    527  HA3 GLY    34      21.575  87.182 118.082  1.00  0.00           H  
ATOM    528  N   ALA    35      23.933  85.605 118.378  1.00  0.00           N  
ATOM    529  CA  ALA    35      24.765  84.507 118.887  1.00  0.00           C  
ATOM    530  C   ALA    35      26.054  84.946 119.613  1.00  0.00           C  
ATOM    531  O   ALA    35      26.597  86.029 119.352  1.00  0.00           O  
ATOM    532  CB  ALA    35      25.198  83.659 117.707  1.00  0.00           C  
ATOM    533  H   ALA    35      23.785  85.678 117.381  1.00  0.00           H  
ATOM    534  HA  ALA    35      24.217  83.881 119.591  1.00  0.00           H  
ATOM    535  HB1 ALA    35      25.990  82.945 117.930  1.00  0.00           H  
ATOM    536  HB2 ALA    35      24.416  82.936 117.477  1.00  0.00           H  
ATOM    537  HB3 ALA    35      25.532  84.279 116.875  1.00  0.00           H  
ATOM    538  N   GLN    36      26.516  84.138 120.521  1.00  0.00           N  
ATOM    539  CA  GLN    36      27.728  84.448 121.365  1.00  0.00           C  
ATOM    540  C   GLN    36      28.512  83.108 121.466  1.00  0.00           C  
ATOM    541  O   GLN    36      29.700  83.132 121.810  1.00  0.00           O  
ATOM    542  CB  GLN    36      27.270  84.919 122.775  1.00  0.00           C  
ATOM    543  CG  GLN    36      28.396  85.418 123.700  1.00  0.00           C  
ATOM    544  CD  GLN    36      28.351  84.764 125.096  1.00  0.00           C  
ATOM    545  NE2 GLN    36      28.681  85.420 126.114  1.00  0.00           N  
ATOM    546  OE1 GLN    36      28.147  83.560 125.187  1.00  0.00           O  
ATOM    547  H   GLN    36      25.989  83.300 120.722  1.00  0.00           H  
ATOM    548  HA  GLN    36      28.354  85.186 120.863  1.00  0.00           H  
ATOM    549  HB2 GLN    36      26.534  85.721 122.726  1.00  0.00           H  
ATOM    550  HB3 GLN    36      26.718  84.055 123.145  1.00  0.00           H  
ATOM    551  HG2 GLN    36      29.379  85.256 123.257  1.00  0.00           H  
ATOM    552  HG3 GLN    36      28.229  86.475 123.909  1.00  0.00           H  
ATOM    553 HE21 GLN    36      29.033  84.965 126.944  1.00  0.00           H  
ATOM    554 HE22 GLN    36      28.768  86.408 125.919  1.00  0.00           H  
ATOM    555  N   THR    37      27.905  81.974 121.065  1.00  0.00           N  
ATOM    556  CA  THR    37      28.509  80.626 121.069  1.00  0.00           C  
ATOM    557  C   THR    37      28.313  79.789 119.875  1.00  0.00           C  
ATOM    558  O   THR    37      27.552  80.076 119.020  1.00  0.00           O  
ATOM    559  CB  THR    37      27.902  79.842 122.285  1.00  0.00           C  
ATOM    560  CG2 THR    37      28.273  80.385 123.591  1.00  0.00           C  
ATOM    561  OG1 THR    37      26.428  79.687 122.154  1.00  0.00           O  
ATOM    562  H   THR    37      26.911  81.953 120.886  1.00  0.00           H  
ATOM    563  HA  THR    37      29.584  80.771 121.181  1.00  0.00           H  
ATOM    564  HB  THR    37      28.326  78.839 122.332  1.00  0.00           H  
ATOM    565  HG1 THR    37      26.130  80.531 122.501  1.00  0.00           H  
ATOM    566 HG21 THR    37      27.686  81.290 123.745  1.00  0.00           H  
ATOM    567 HG22 THR    37      28.021  79.653 124.359  1.00  0.00           H  
ATOM    568 HG23 THR    37      29.349  80.524 123.694  1.00  0.00           H  
ATOM    569  N   PHE    38      29.080  78.732 119.620  1.00  0.00           N  
ATOM    570  CA  PHE    38      28.959  77.850 118.472  1.00  0.00           C  
ATOM    571  C   PHE    38      29.226  76.368 118.872  1.00  0.00           C  
ATOM    572  O   PHE    38      29.682  76.030 119.976  1.00  0.00           O  
ATOM    573  CB  PHE    38      29.800  78.400 117.370  1.00  0.00           C  
ATOM    574  CG  PHE    38      31.350  78.018 117.499  1.00  0.00           C  
ATOM    575  CD1 PHE    38      31.902  76.814 117.037  1.00  0.00           C  
ATOM    576  CD2 PHE    38      32.137  78.902 118.176  1.00  0.00           C  
ATOM    577  CE1 PHE    38      33.237  76.516 117.162  1.00  0.00           C  
ATOM    578  CE2 PHE    38      33.538  78.595 118.382  1.00  0.00           C  
ATOM    579  CZ  PHE    38      34.145  77.408 117.886  1.00  0.00           C  
ATOM    580  H   PHE    38      29.843  78.545 120.254  1.00  0.00           H  
ATOM    581  HA  PHE    38      27.922  77.977 118.162  1.00  0.00           H  
ATOM    582  HB2 PHE    38      29.452  78.050 116.398  1.00  0.00           H  
ATOM    583  HB3 PHE    38      29.701  79.485 117.364  1.00  0.00           H  
ATOM    584  HD1 PHE    38      31.260  76.111 116.527  1.00  0.00           H  
ATOM    585  HD2 PHE    38      31.715  79.826 118.543  1.00  0.00           H  
ATOM    586  HE1 PHE    38      33.621  75.549 116.873  1.00  0.00           H  
ATOM    587  HE2 PHE    38      34.108  79.270 119.004  1.00  0.00           H  
ATOM    588  HZ  PHE    38      35.182  77.120 117.982  1.00  0.00           H  
ATOM    589  N   SER    39      28.904  75.421 117.942  1.00  0.00           N  
ATOM    590  CA  SER    39      28.991  74.012 118.117  1.00  0.00           C  
ATOM    591  C   SER    39      29.182  73.363 116.733  1.00  0.00           C  
ATOM    592  O   SER    39      28.611  73.875 115.716  1.00  0.00           O  
ATOM    593  CB  SER    39      27.745  73.551 118.825  1.00  0.00           C  
ATOM    594  OG  SER    39      27.760  72.126 118.871  1.00  0.00           O  
ATOM    595  H   SER    39      28.556  75.733 117.048  1.00  0.00           H  
ATOM    596  HA  SER    39      29.815  73.721 118.768  1.00  0.00           H  
ATOM    597  HB2 SER    39      27.716  73.987 119.824  1.00  0.00           H  
ATOM    598  HB3 SER    39      26.900  74.005 118.307  1.00  0.00           H  
ATOM    599  HG  SER    39      27.278  71.776 119.623  1.00  0.00           H  
ATOM    600  N   LEU    40      29.920  72.335 116.648  1.00  0.00           N  
ATOM    601  CA  LEU    40      30.375  71.734 115.401  1.00  0.00           C  
ATOM    602  C   LEU    40      29.916  70.266 115.216  1.00  0.00           C  
ATOM    603  O   LEU    40      29.761  69.429 116.176  1.00  0.00           O  
ATOM    604  CB  LEU    40      31.921  71.619 115.339  1.00  0.00           C  
ATOM    605  CG  LEU    40      32.684  72.906 115.611  1.00  0.00           C  
ATOM    606  CD1 LEU    40      34.144  72.698 115.775  1.00  0.00           C  
ATOM    607  CD2 LEU    40      32.394  73.946 114.503  1.00  0.00           C  
ATOM    608  H   LEU    40      30.099  71.910 117.547  1.00  0.00           H  
ATOM    609  HA  LEU    40      30.004  72.239 114.509  1.00  0.00           H  
ATOM    610  HB2 LEU    40      32.275  70.913 116.092  1.00  0.00           H  
ATOM    611  HB3 LEU    40      32.263  71.306 114.353  1.00  0.00           H  
ATOM    612  HG  LEU    40      32.277  73.279 116.551  1.00  0.00           H  
ATOM    613 HD11 LEU    40      34.333  71.917 116.513  1.00  0.00           H  
ATOM    614 HD12 LEU    40      34.652  72.528 114.826  1.00  0.00           H  
ATOM    615 HD13 LEU    40      34.610  73.563 116.247  1.00  0.00           H  
ATOM    616 HD21 LEU    40      32.535  73.457 113.539  1.00  0.00           H  
ATOM    617 HD22 LEU    40      31.329  74.175 114.534  1.00  0.00           H  
ATOM    618 HD23 LEU    40      32.845  74.935 114.592  1.00  0.00           H  
ATOM    619  N   LYS    41      29.839  69.708 114.012  1.00  0.00           N  
ATOM    620  CA  LYS    41      29.685  68.348 113.603  1.00  0.00           C  
ATOM    621  C   LYS    41      30.602  68.105 112.476  1.00  0.00           C  
ATOM    622  O   LYS    41      30.856  68.932 111.612  1.00  0.00           O  
ATOM    623  CB  LYS    41      28.191  68.021 113.423  1.00  0.00           C  
ATOM    624  CG  LYS    41      27.701  66.537 113.297  1.00  0.00           C  
ATOM    625  CD  LYS    41      26.176  66.455 113.097  1.00  0.00           C  
ATOM    626  CE  LYS    41      25.424  66.640 114.421  1.00  0.00           C  
ATOM    627  NZ  LYS    41      24.302  67.527 114.184  1.00  0.00           N1+
ATOM    628  H   LYS    41      30.014  70.347 113.250  1.00  0.00           H  
ATOM    629  HA  LYS    41      29.963  67.673 114.412  1.00  0.00           H  
ATOM    630  HB2 LYS    41      27.579  68.497 114.190  1.00  0.00           H  
ATOM    631  HB3 LYS    41      27.939  68.499 112.477  1.00  0.00           H  
ATOM    632  HG2 LYS    41      28.231  65.953 112.543  1.00  0.00           H  
ATOM    633  HG3 LYS    41      27.797  66.003 114.242  1.00  0.00           H  
ATOM    634  HD2 LYS    41      25.839  67.192 112.368  1.00  0.00           H  
ATOM    635  HD3 LYS    41      25.877  65.528 112.607  1.00  0.00           H  
ATOM    636  HE2 LYS    41      24.981  65.696 114.736  1.00  0.00           H  
ATOM    637  HE3 LYS    41      26.087  66.902 115.246  1.00  0.00           H  
ATOM    638  HZ1 LYS    41      23.716  67.530 115.007  1.00  0.00           H  
ATOM    639  HZ2 LYS    41      24.652  68.456 114.001  1.00  0.00           H  
ATOM    640  HZ3 LYS    41      23.708  67.256 113.413  1.00  0.00           H  
ATOM    641  N   HIP    42      31.078  66.861 112.442  1.00  0.00           N  
ATOM    642  CA  HIP    42      31.747  66.324 111.317  1.00  0.00           C  
ATOM    643  C   HIP    42      31.376  64.853 111.159  1.00  0.00           C  
ATOM    644  O   HIP    42      31.066  64.192 112.130  1.00  0.00           O  
ATOM    645  CB  HIP    42      33.274  66.592 111.429  1.00  0.00           C  
ATOM    646  CG  HIP    42      33.836  65.829 112.622  1.00  0.00           C  
ATOM    647  CD2 HIP    42      34.191  66.378 113.841  1.00  0.00           C  
ATOM    648  ND1 HIP    42      34.195  64.498 112.654  1.00  0.00           N1+
ATOM    649  CE1 HIP    42      34.531  64.232 113.929  1.00  0.00           C  
ATOM    650  NE2 HIP    42      34.621  65.403 114.681  1.00  0.00           N  
ATOM    651  H   HIP    42      30.839  66.202 113.169  1.00  0.00           H  
ATOM    652  HA  HIP    42      31.344  66.859 110.457  1.00  0.00           H  
ATOM    653  HB2 HIP    42      33.729  66.238 110.504  1.00  0.00           H  
ATOM    654  HB3 HIP    42      33.432  67.670 111.473  1.00  0.00           H  
ATOM    655  HD1 HIP    42      34.032  63.881 111.872  1.00  0.00           H  
ATOM    656  HD2 HIP    42      34.082  67.434 114.035  1.00  0.00           H  
ATOM    657  HE1 HIP    42      34.724  63.279 114.399  1.00  0.00           H  
ATOM    658  HE2 HIP    42      34.978  65.528 115.618  1.00  0.00           H  
ATOM    659  N   SER    43      31.482  64.358 109.918  1.00  0.00           N  
ATOM    660  CA  SER    43      31.440  62.971 109.656  1.00  0.00           C  
ATOM    661  C   SER    43      32.729  62.309 110.167  1.00  0.00           C  
ATOM    662  O   SER    43      33.735  62.939 110.535  1.00  0.00           O  
ATOM    663  CB  SER    43      31.352  62.833 108.126  1.00  0.00           C  
ATOM    664  OG  SER    43      32.455  63.478 107.542  1.00  0.00           O  
ATOM    665  H   SER    43      31.845  65.022 109.249  1.00  0.00           H  
ATOM    666  HA  SER    43      30.557  62.518 110.106  1.00  0.00           H  
ATOM    667  HB2 SER    43      31.191  61.815 107.771  1.00  0.00           H  
ATOM    668  HB3 SER    43      30.464  63.421 107.894  1.00  0.00           H  
ATOM    669  HG  SER    43      32.841  62.870 106.907  1.00  0.00           H  
ATOM    670  N   GLU    44      32.665  61.008 110.329  1.00  0.00           N  
ATOM    671  CA  GLU    44      33.633  60.106 110.994  1.00  0.00           C  
ATOM    672  C   GLU    44      35.072  60.283 110.517  1.00  0.00           C  
ATOM    673  O   GLU    44      36.021  60.216 111.345  1.00  0.00           O  
ATOM    674  CB  GLU    44      33.175  58.647 110.885  1.00  0.00           C  
ATOM    675  CG  GLU    44      31.856  58.328 111.619  1.00  0.00           C  
ATOM    676  CD  GLU    44      30.532  58.666 110.949  1.00  0.00           C  
ATOM    677  OE1 GLU    44      29.401  58.636 111.410  1.00  0.00           O  
ATOM    678  OE2 GLU    44      30.584  59.114 109.783  1.00  0.00           O1-
ATOM    679  H   GLU    44      31.861  60.555 109.919  1.00  0.00           H  
ATOM    680  HA  GLU    44      33.601  60.400 112.043  1.00  0.00           H  
ATOM    681  HB2 GLU    44      33.016  58.303 109.863  1.00  0.00           H  
ATOM    682  HB3 GLU    44      33.994  58.075 111.320  1.00  0.00           H  
ATOM    683  HG2 GLU    44      31.768  57.249 111.739  1.00  0.00           H  
ATOM    684  HG3 GLU    44      31.939  58.839 112.578  1.00  0.00           H  
ATOM    685  N   HIP    45      35.299  60.542 109.234  1.00  0.00           N  
ATOM    686  CA  HIP    45      36.643  60.557 108.596  1.00  0.00           C  
ATOM    687  C   HIP    45      37.549  61.659 109.010  1.00  0.00           C  
ATOM    688  O   HIP    45      38.564  61.750 108.346  1.00  0.00           O  
ATOM    689  CB  HIP    45      36.421  60.400 107.076  1.00  0.00           C  
ATOM    690  CG  HIP    45      35.595  59.217 106.805  1.00  0.00           C  
ATOM    691  CD2 HIP    45      35.773  57.943 107.412  1.00  0.00           C  
ATOM    692  ND1 HIP    45      34.497  59.025 105.984  1.00  0.00           N1+
ATOM    693  CE1 HIP    45      34.054  57.760 106.006  1.00  0.00           C  
ATOM    694  NE2 HIP    45      34.833  57.093 106.930  1.00  0.00           N  
ATOM    695  H   HIP    45      34.438  60.607 108.710  1.00  0.00           H  
ATOM    696  HA  HIP    45      37.138  59.691 109.037  1.00  0.00           H  
ATOM    697  HB2 HIP    45      35.981  61.258 106.568  1.00  0.00           H  
ATOM    698  HB3 HIP    45      37.425  60.196 106.705  1.00  0.00           H  
ATOM    699  HD1 HIP    45      34.073  59.768 105.446  1.00  0.00           H  
ATOM    700  HD2 HIP    45      36.507  57.696 108.164  1.00  0.00           H  
ATOM    701  HE1 HIP    45      33.271  57.299 105.422  1.00  0.00           H  
ATOM    702  HE2 HIP    45      34.769  56.110 107.152  1.00  0.00           H  
ATOM    703  N   VAL    46      37.143  62.503 109.904  1.00  0.00           N  
ATOM    704  CA  VAL    46      37.572  63.949 109.961  1.00  0.00           C  
ATOM    705  C   VAL    46      38.004  64.311 111.439  1.00  0.00           C  
ATOM    706  O   VAL    46      37.250  63.983 112.411  1.00  0.00           O  
ATOM    707  CB  VAL    46      36.697  64.979 109.358  1.00  0.00           C  
ATOM    708  CG1 VAL    46      37.431  66.269 109.363  1.00  0.00           C  
ATOM    709  CG2 VAL    46      36.131  64.609 107.961  1.00  0.00           C  
ATOM    710  H   VAL    46      36.459  62.189 110.577  1.00  0.00           H  
ATOM    711  HA  VAL    46      38.481  63.958 109.359  1.00  0.00           H  
ATOM    712  HB  VAL    46      35.830  64.997 110.019  1.00  0.00           H  
ATOM    713 HG11 VAL    46      37.598  66.651 110.371  1.00  0.00           H  
ATOM    714 HG12 VAL    46      38.413  66.331 108.894  1.00  0.00           H  
ATOM    715 HG13 VAL    46      36.783  66.982 108.854  1.00  0.00           H  
ATOM    716 HG21 VAL    46      35.635  65.420 107.428  1.00  0.00           H  
ATOM    717 HG22 VAL    46      36.917  64.248 107.297  1.00  0.00           H  
ATOM    718 HG23 VAL    46      35.293  63.922 108.080  1.00  0.00           H  
ATOM    719  N   TRP    47      39.215  64.879 111.671  1.00  0.00           N  
ATOM    720  CA  TRP    47      39.565  65.611 112.890  1.00  0.00           C  
ATOM    721  C   TRP    47      39.598  67.147 112.702  1.00  0.00           C  
ATOM    722  O   TRP    47      39.981  67.595 111.639  1.00  0.00           O  
ATOM    723  CB  TRP    47      40.869  65.000 113.454  1.00  0.00           C  
ATOM    724  CG  TRP    47      41.248  65.359 114.944  1.00  0.00           C  
ATOM    725  CD1 TRP    47      41.868  66.554 115.247  1.00  0.00           C  
ATOM    726  CD2 TRP    47      40.977  64.705 116.217  1.00  0.00           C  
ATOM    727  CE2 TRP    47      41.610  65.453 117.266  1.00  0.00           C  
ATOM    728  CE3 TRP    47      40.291  63.550 116.596  1.00  0.00           C  
ATOM    729  NE1 TRP    47      41.993  66.589 116.554  1.00  0.00           N  
ATOM    730  CZ2 TRP    47      41.594  65.029 118.516  1.00  0.00           C  
ATOM    731  CZ3 TRP    47      40.302  63.058 117.916  1.00  0.00           C  
ATOM    732  CH2 TRP    47      40.939  63.835 118.924  1.00  0.00           C  
ATOM    733  H   TRP    47      39.776  64.986 110.838  1.00  0.00           H  
ATOM    734  HA  TRP    47      38.807  65.417 113.649  1.00  0.00           H  
ATOM    735  HB2 TRP    47      40.688  63.930 113.562  1.00  0.00           H  
ATOM    736  HB3 TRP    47      41.781  65.100 112.866  1.00  0.00           H  
ATOM    737  HD1 TRP    47      42.081  67.353 114.552  1.00  0.00           H  
ATOM    738  HE1 TRP    47      42.540  67.273 117.057  1.00  0.00           H  
ATOM    739  HE3 TRP    47      39.851  62.949 115.814  1.00  0.00           H  
ATOM    740  HZ2 TRP    47      42.096  65.587 119.292  1.00  0.00           H  
ATOM    741  HZ3 TRP    47      39.851  62.138 118.257  1.00  0.00           H  
ATOM    742  HH2 TRP    47      40.752  63.618 119.965  1.00  0.00           H  
ATOM    743  N   VAL    48      39.177  67.904 113.665  1.00  0.00           N  
ATOM    744  CA  VAL    48      39.023  69.331 113.561  1.00  0.00           C  
ATOM    745  C   VAL    48      39.387  69.805 114.967  1.00  0.00           C  
ATOM    746  O   VAL    48      38.843  69.319 115.993  1.00  0.00           O  
ATOM    747  CB  VAL    48      37.778  69.798 112.894  1.00  0.00           C  
ATOM    748  CG1 VAL    48      36.543  69.008 113.420  1.00  0.00           C  
ATOM    749  CG2 VAL    48      37.677  71.302 113.049  1.00  0.00           C  
ATOM    750  H   VAL    48      38.867  67.466 114.521  1.00  0.00           H  
ATOM    751  HA  VAL    48      39.931  69.646 113.045  1.00  0.00           H  
ATOM    752  HB  VAL    48      37.834  69.603 111.823  1.00  0.00           H  
ATOM    753 HG11 VAL    48      35.714  69.472 112.885  1.00  0.00           H  
ATOM    754 HG12 VAL    48      36.733  67.937 113.351  1.00  0.00           H  
ATOM    755 HG13 VAL    48      36.413  69.208 114.484  1.00  0.00           H  
ATOM    756 HG21 VAL    48      37.712  71.574 114.103  1.00  0.00           H  
ATOM    757 HG22 VAL    48      38.524  71.691 112.483  1.00  0.00           H  
ATOM    758 HG23 VAL    48      36.825  71.726 112.518  1.00  0.00           H  
ATOM    759  N   GLU    49      40.192  70.846 115.043  1.00  0.00           N  
ATOM    760  CA  GLU    49      40.702  71.301 116.424  1.00  0.00           C  
ATOM    761  C   GLU    49      40.954  72.808 116.411  1.00  0.00           C  
ATOM    762  O   GLU    49      41.241  73.393 115.350  1.00  0.00           O  
ATOM    763  CB  GLU    49      41.958  70.421 116.688  1.00  0.00           C  
ATOM    764  CG  GLU    49      43.277  70.639 115.910  1.00  0.00           C  
ATOM    765  CD  GLU    49      44.310  69.530 116.188  1.00  0.00           C  
ATOM    766  OE1 GLU    49      44.006  68.739 117.108  1.00  0.00           O  
ATOM    767  OE2 GLU    49      45.378  69.409 115.537  1.00  0.00           O1-
ATOM    768  H   GLU    49      40.442  71.393 114.232  1.00  0.00           H  
ATOM    769  HA  GLU    49      39.965  71.064 117.190  1.00  0.00           H  
ATOM    770  HB2 GLU    49      42.218  70.701 117.709  1.00  0.00           H  
ATOM    771  HB3 GLU    49      41.692  69.364 116.722  1.00  0.00           H  
ATOM    772  HG2 GLU    49      43.060  70.677 114.842  1.00  0.00           H  
ATOM    773  HG3 GLU    49      43.769  71.540 116.275  1.00  0.00           H  
ATOM    774  N   VAL    50      40.933  73.362 117.625  1.00  0.00           N  
ATOM    775  CA  VAL    50      41.018  74.821 117.808  1.00  0.00           C  
ATOM    776  C   VAL    50      42.441  75.367 117.661  1.00  0.00           C  
ATOM    777  O   VAL    50      43.478  74.772 117.996  1.00  0.00           O  
ATOM    778  CB  VAL    50      40.259  75.308 119.028  1.00  0.00           C  
ATOM    779  CG1 VAL    50      40.591  76.755 119.415  1.00  0.00           C  
ATOM    780  CG2 VAL    50      38.761  75.272 118.717  1.00  0.00           C  
ATOM    781  H   VAL    50      40.754  72.758 118.415  1.00  0.00           H  
ATOM    782  HA  VAL    50      40.641  75.313 116.911  1.00  0.00           H  
ATOM    783  HB  VAL    50      40.401  74.611 119.854  1.00  0.00           H  
ATOM    784 HG11 VAL    50      40.375  77.501 118.650  1.00  0.00           H  
ATOM    785 HG12 VAL    50      40.130  77.045 120.359  1.00  0.00           H  
ATOM    786 HG13 VAL    50      41.655  76.807 119.645  1.00  0.00           H  
ATOM    787 HG21 VAL    50      38.422  76.018 117.998  1.00  0.00           H  
ATOM    788 HG22 VAL    50      38.414  74.278 118.436  1.00  0.00           H  
ATOM    789 HG23 VAL    50      38.193  75.488 119.622  1.00  0.00           H  
ATOM    790  N   VAL    51      42.517  76.582 117.063  1.00  0.00           N  
ATOM    791  CA  VAL    51      43.773  77.392 116.682  1.00  0.00           C  
ATOM    792  C   VAL    51      43.565  78.830 117.230  1.00  0.00           C  
ATOM    793  O   VAL    51      42.561  79.515 117.005  1.00  0.00           O  
ATOM    794  CB  VAL    51      44.100  77.334 115.224  1.00  0.00           C  
ATOM    795  CG1 VAL    51      45.308  78.190 114.841  1.00  0.00           C  
ATOM    796  CG2 VAL    51      44.387  75.901 114.806  1.00  0.00           C  
ATOM    797  H   VAL    51      41.684  77.037 116.716  1.00  0.00           H  
ATOM    798  HA  VAL    51      44.636  76.983 117.208  1.00  0.00           H  
ATOM    799  HB  VAL    51      43.236  77.582 114.608  1.00  0.00           H  
ATOM    800 HG11 VAL    51      45.395  78.013 113.769  1.00  0.00           H  
ATOM    801 HG12 VAL    51      45.145  79.260 114.964  1.00  0.00           H  
ATOM    802 HG13 VAL    51      46.164  77.657 115.255  1.00  0.00           H  
ATOM    803 HG21 VAL    51      44.598  75.926 113.737  1.00  0.00           H  
ATOM    804 HG22 VAL    51      45.247  75.515 115.353  1.00  0.00           H  
ATOM    805 HG23 VAL    51      43.549  75.227 114.983  1.00  0.00           H  
ATOM    806  N   ARG    52      44.620  79.367 117.861  1.00  0.00           N  
ATOM    807  CA  ARG    52      44.652  80.680 118.513  1.00  0.00           C  
ATOM    808  C   ARG    52      45.935  81.475 117.970  1.00  0.00           C  
ATOM    809  O   ARG    52      47.065  81.115 118.311  1.00  0.00           O  
ATOM    810  CB  ARG    52      44.767  80.416 120.065  1.00  0.00           C  
ATOM    811  CG  ARG    52      45.211  81.671 120.945  1.00  0.00           C  
ATOM    812  CD  ARG    52      45.075  81.419 122.391  1.00  0.00           C  
ATOM    813  NE  ARG    52      45.775  80.178 122.809  1.00  0.00           N  
ATOM    814  CZ  ARG    52      47.040  80.056 123.026  1.00  0.00           C  
ATOM    815  NH1 ARG    52      47.851  81.074 122.955  1.00  0.00           N1+
ATOM    816  NH2 ARG    52      47.634  78.926 123.339  1.00  0.00           N  
ATOM    817  H   ARG    52      45.450  78.834 118.076  1.00  0.00           H  
ATOM    818  HA  ARG    52      43.742  81.218 118.248  1.00  0.00           H  
ATOM    819  HB2 ARG    52      43.783  80.127 120.433  1.00  0.00           H  
ATOM    820  HB3 ARG    52      45.434  79.578 120.268  1.00  0.00           H  
ATOM    821  HG2 ARG    52      46.253  81.816 120.661  1.00  0.00           H  
ATOM    822  HG3 ARG    52      44.568  82.499 120.644  1.00  0.00           H  
ATOM    823  HD2 ARG    52      45.555  82.270 122.873  1.00  0.00           H  
ATOM    824  HD3 ARG    52      44.045  81.308 122.730  1.00  0.00           H  
ATOM    825  HE  ARG    52      45.204  79.350 122.717  1.00  0.00           H  
ATOM    826 HH11 ARG    52      47.423  81.987 122.896  1.00  0.00           H  
ATOM    827 HH12 ARG    52      48.856  80.986 122.907  1.00  0.00           H  
ATOM    828 HH21 ARG    52      47.132  78.061 123.482  1.00  0.00           H  
ATOM    829 HH22 ARG    52      48.642  78.858 123.335  1.00  0.00           H  
ATOM    830  N   ASP    53      45.595  82.454 117.123  1.00  0.00           N  
ATOM    831  CA  ASP    53      46.451  83.338 116.286  1.00  0.00           C  
ATOM    832  C   ASP    53      47.361  82.573 115.363  1.00  0.00           C  
ATOM    833  O   ASP    53      48.579  82.797 115.375  1.00  0.00           O  
ATOM    834  CB  ASP    53      47.200  84.380 117.143  1.00  0.00           C  
ATOM    835  CG  ASP    53      46.317  85.424 117.844  1.00  0.00           C  
ATOM    836  OD1 ASP    53      46.859  85.943 118.850  1.00  0.00           O  
ATOM    837  OD2 ASP    53      45.143  85.569 117.420  1.00  0.00           O1-
ATOM    838  H   ASP    53      44.605  82.538 116.943  1.00  0.00           H  
ATOM    839  HA  ASP    53      45.796  83.965 115.681  1.00  0.00           H  
ATOM    840  HB2 ASP    53      47.913  83.982 117.865  1.00  0.00           H  
ATOM    841  HB3 ASP    53      47.850  84.951 116.480  1.00  0.00           H  
ATOM    842  N   GLY    54      46.830  81.549 114.638  1.00  0.00           N  
ATOM    843  CA  GLY    54      47.488  80.650 113.656  1.00  0.00           C  
ATOM    844  C   GLY    54      48.177  79.399 114.269  1.00  0.00           C  
ATOM    845  O   GLY    54      48.476  78.482 113.558  1.00  0.00           O  
ATOM    846  H   GLY    54      45.865  81.331 114.839  1.00  0.00           H  
ATOM    847  HA2 GLY    54      46.746  80.333 112.923  1.00  0.00           H  
ATOM    848  HA3 GLY    54      48.123  81.151 112.925  1.00  0.00           H  
ATOM    849  N   GLU    55      48.335  79.237 115.606  1.00  0.00           N  
ATOM    850  CA  GLU    55      49.006  78.033 116.178  1.00  0.00           C  
ATOM    851  C   GLU    55      47.975  77.257 117.019  1.00  0.00           C  
ATOM    852  O   GLU    55      47.152  77.731 117.754  1.00  0.00           O  
ATOM    853  CB  GLU    55      50.298  78.405 116.905  1.00  0.00           C  
ATOM    854  CG  GLU    55      51.388  78.932 116.005  1.00  0.00           C  
ATOM    855  CD  GLU    55      51.622  78.089 114.694  1.00  0.00           C  
ATOM    856  OE1 GLU    55      51.829  78.671 113.628  1.00  0.00           O  
ATOM    857  OE2 GLU    55      51.811  76.893 114.875  1.00  0.00           O1-
ATOM    858  H   GLU    55      48.098  80.011 116.210  1.00  0.00           H  
ATOM    859  HA  GLU    55      49.251  77.307 115.403  1.00  0.00           H  
ATOM    860  HB2 GLU    55      50.132  79.120 117.711  1.00  0.00           H  
ATOM    861  HB3 GLU    55      50.588  77.446 117.333  1.00  0.00           H  
ATOM    862  HG2 GLU    55      51.075  79.923 115.677  1.00  0.00           H  
ATOM    863  HG3 GLU    55      52.346  79.101 116.497  1.00  0.00           H  
ATOM    864  N   ALA    56      48.032  75.952 116.965  1.00  0.00           N  
ATOM    865  CA  ALA    56      47.001  75.051 117.492  1.00  0.00           C  
ATOM    866  C   ALA    56      46.969  75.092 119.088  1.00  0.00           C  
ATOM    867  O   ALA    56      47.983  75.026 119.769  1.00  0.00           O  
ATOM    868  CB  ALA    56      47.099  73.664 116.934  1.00  0.00           C  
ATOM    869  H   ALA    56      48.844  75.519 116.549  1.00  0.00           H  
ATOM    870  HA  ALA    56      46.060  75.484 117.152  1.00  0.00           H  
ATOM    871  HB1 ALA    56      48.105  73.321 117.174  1.00  0.00           H  
ATOM    872  HB2 ALA    56      46.362  73.000 117.384  1.00  0.00           H  
ATOM    873  HB3 ALA    56      46.935  73.607 115.858  1.00  0.00           H  
ATOM    874  N   GLU    57      45.719  75.133 119.640  1.00  0.00           N  
ATOM    875  CA  GLU    57      45.471  75.304 121.093  1.00  0.00           C  
ATOM    876  C   GLU    57      45.640  73.900 121.702  1.00  0.00           C  
ATOM    877  O   GLU    57      45.172  72.870 121.281  1.00  0.00           O  
ATOM    878  CB  GLU    57      44.030  75.824 121.333  1.00  0.00           C  
ATOM    879  CG  GLU    57      43.564  76.105 122.714  1.00  0.00           C  
ATOM    880  CD  GLU    57      44.563  77.059 123.388  1.00  0.00           C  
ATOM    881  OE1 GLU    57      44.158  78.255 123.480  1.00  0.00           O  
ATOM    882  OE2 GLU    57      45.678  76.679 123.665  1.00  0.00           O1-
ATOM    883  H   GLU    57      44.920  75.111 119.022  1.00  0.00           H  
ATOM    884  HA  GLU    57      46.207  76.004 121.489  1.00  0.00           H  
ATOM    885  HB2 GLU    57      44.031  76.850 120.965  1.00  0.00           H  
ATOM    886  HB3 GLU    57      43.273  75.277 120.771  1.00  0.00           H  
ATOM    887  HG2 GLU    57      42.566  76.519 122.569  1.00  0.00           H  
ATOM    888  HG3 GLU    57      43.628  75.073 123.061  1.00  0.00           H  
ATOM    889  N   GLU    58      46.254  73.964 122.959  1.00  0.00           N  
ATOM    890  CA  GLU    58      46.549  72.866 123.850  1.00  0.00           C  
ATOM    891  C   GLU    58      45.249  72.243 124.533  1.00  0.00           C  
ATOM    892  O   GLU    58      45.322  71.392 125.396  1.00  0.00           O  
ATOM    893  CB  GLU    58      47.531  73.425 124.833  1.00  0.00           C  
ATOM    894  CG  GLU    58      48.855  74.041 124.364  1.00  0.00           C  
ATOM    895  CD  GLU    58      49.674  73.019 123.456  1.00  0.00           C  
ATOM    896  OE1 GLU    58      50.363  73.404 122.508  1.00  0.00           O  
ATOM    897  OE2 GLU    58      49.461  71.797 123.541  1.00  0.00           O1-
ATOM    898  H   GLU    58      46.332  74.909 123.306  1.00  0.00           H  
ATOM    899  HA  GLU    58      47.022  72.018 123.355  1.00  0.00           H  
ATOM    900  HB2 GLU    58      47.084  74.162 125.500  1.00  0.00           H  
ATOM    901  HB3 GLU    58      47.739  72.580 125.488  1.00  0.00           H  
ATOM    902  HG2 GLU    58      48.769  74.995 123.845  1.00  0.00           H  
ATOM    903  HG3 GLU    58      49.491  74.272 125.218  1.00  0.00           H  
ATOM    904  N   VAL    59      44.023  72.608 124.133  1.00  0.00           N  
ATOM    905  CA  VAL    59      42.805  72.086 124.822  1.00  0.00           C  
ATOM    906  C   VAL    59      42.184  70.835 124.181  1.00  0.00           C  
ATOM    907  O   VAL    59      42.183  70.850 122.914  1.00  0.00           O  
ATOM    908  CB  VAL    59      41.740  73.086 125.024  1.00  0.00           C  
ATOM    909  CG1 VAL    59      42.370  74.192 125.955  1.00  0.00           C  
ATOM    910  CG2 VAL    59      40.920  73.713 123.857  1.00  0.00           C  
ATOM    911  H   VAL    59      43.891  73.213 123.335  1.00  0.00           H  
ATOM    912  HA  VAL    59      43.110  71.694 125.792  1.00  0.00           H  
ATOM    913  HB  VAL    59      40.926  72.685 125.628  1.00  0.00           H  
ATOM    914 HG11 VAL    59      41.632  74.921 126.288  1.00  0.00           H  
ATOM    915 HG12 VAL    59      42.756  73.760 126.879  1.00  0.00           H  
ATOM    916 HG13 VAL    59      43.100  74.812 125.435  1.00  0.00           H  
ATOM    917 HG21 VAL    59      40.443  72.873 123.354  1.00  0.00           H  
ATOM    918 HG22 VAL    59      40.241  74.519 124.135  1.00  0.00           H  
ATOM    919 HG23 VAL    59      41.581  74.235 123.165  1.00  0.00           H  
ATOM    920  N   ALA    60      41.664  69.905 124.952  1.00  0.00           N  
ATOM    921  CA  ALA    60      40.711  68.883 124.422  1.00  0.00           C  
ATOM    922  C   ALA    60      39.391  69.585 124.038  1.00  0.00           C  
ATOM    923  O   ALA    60      39.050  70.691 124.616  1.00  0.00           O  
ATOM    924  CB  ALA    60      40.606  67.860 125.520  1.00  0.00           C  
ATOM    925  H   ALA    60      41.656  70.029 125.954  1.00  0.00           H  
ATOM    926  HA  ALA    60      41.166  68.505 123.507  1.00  0.00           H  
ATOM    927  HB1 ALA    60      40.154  68.232 126.439  1.00  0.00           H  
ATOM    928  HB2 ALA    60      39.945  67.079 125.142  1.00  0.00           H  
ATOM    929  HB3 ALA    60      41.567  67.398 125.742  1.00  0.00           H  
ATOM    930  N   THR    61      38.557  68.922 123.248  1.00  0.00           N  
ATOM    931  CA  THR    61      37.232  69.262 122.912  1.00  0.00           C  
ATOM    932  C   THR    61      36.233  68.918 123.992  1.00  0.00           C  
ATOM    933  O   THR    61      36.219  67.744 124.417  1.00  0.00           O  
ATOM    934  CB  THR    61      36.747  68.920 121.475  1.00  0.00           C  
ATOM    935  CG2 THR    61      35.391  69.392 121.030  1.00  0.00           C  
ATOM    936  OG1 THR    61      37.586  69.563 120.547  1.00  0.00           O  
ATOM    937  H   THR    61      38.897  68.049 122.871  1.00  0.00           H  
ATOM    938  HA  THR    61      37.232  70.352 122.933  1.00  0.00           H  
ATOM    939  HB  THR    61      36.804  67.842 121.328  1.00  0.00           H  
ATOM    940  HG1 THR    61      38.468  69.266 120.783  1.00  0.00           H  
ATOM    941 HG21 THR    61      34.624  69.051 121.725  1.00  0.00           H  
ATOM    942 HG22 THR    61      35.324  70.475 121.131  1.00  0.00           H  
ATOM    943 HG23 THR    61      35.152  69.175 119.989  1.00  0.00           H  
ATOM    944  N   ASN    62      35.493  69.890 124.488  1.00  0.00           N  
ATOM    945  CA  ASN    62      34.515  69.741 125.640  1.00  0.00           C  
ATOM    946  C   ASN    62      33.379  68.911 125.118  1.00  0.00           C  
ATOM    947  O   ASN    62      32.854  69.018 123.997  1.00  0.00           O  
ATOM    948  CB  ASN    62      33.915  71.061 126.146  1.00  0.00           C  
ATOM    949  CG  ASN    62      33.075  70.851 127.398  1.00  0.00           C  
ATOM    950  ND2 ASN    62      33.505  71.185 128.596  1.00  0.00           N  
ATOM    951  OD1 ASN    62      31.934  70.430 127.311  1.00  0.00           O  
ATOM    952  H   ASN    62      35.603  70.819 124.107  1.00  0.00           H  
ATOM    953  HA  ASN    62      34.993  69.270 126.498  1.00  0.00           H  
ATOM    954  HB2 ASN    62      34.683  71.789 126.409  1.00  0.00           H  
ATOM    955  HB3 ASN    62      33.359  71.482 125.309  1.00  0.00           H  
ATOM    956 HD21 ASN    62      32.890  70.827 129.314  1.00  0.00           H  
ATOM    957 HD22 ASN    62      34.474  71.421 128.753  1.00  0.00           H  
ATOM    958  N   GLY    63      32.792  68.073 125.961  1.00  0.00           N  
ATOM    959  CA  GLY    63      31.865  66.956 125.671  1.00  0.00           C  
ATOM    960  C   GLY    63      30.399  67.214 125.926  1.00  0.00           C  
ATOM    961  O   GLY    63      29.533  66.376 125.584  1.00  0.00           O  
ATOM    962  H   GLY    63      33.154  68.000 126.901  1.00  0.00           H  
ATOM    963  HA2 GLY    63      31.992  66.609 124.645  1.00  0.00           H  
ATOM    964  HA3 GLY    63      32.109  66.109 126.313  1.00  0.00           H  
ATOM    965  N   LYS    64      30.072  68.455 126.397  1.00  0.00           N  
ATOM    966  CA  LYS    64      28.633  68.805 126.567  1.00  0.00           C  
ATOM    967  C   LYS    64      28.401  70.339 126.252  1.00  0.00           C  
ATOM    968  O   LYS    64      27.352  70.715 125.657  1.00  0.00           O  
ATOM    969  CB  LYS    64      28.144  68.457 127.990  1.00  0.00           C  
ATOM    970  CG  LYS    64      26.794  69.019 128.524  1.00  0.00           C  
ATOM    971  CD  LYS    64      25.617  68.496 127.683  1.00  0.00           C  
ATOM    972  CE  LYS    64      24.375  69.134 128.329  1.00  0.00           C  
ATOM    973  NZ  LYS    64      23.137  68.603 127.666  1.00  0.00           N1+
ATOM    974  H   LYS    64      30.717  69.196 126.633  1.00  0.00           H  
ATOM    975  HA  LYS    64      28.012  68.297 125.829  1.00  0.00           H  
ATOM    976  HB2 LYS    64      28.086  67.381 128.151  1.00  0.00           H  
ATOM    977  HB3 LYS    64      28.881  68.920 128.646  1.00  0.00           H  
ATOM    978  HG2 LYS    64      26.677  68.559 129.505  1.00  0.00           H  
ATOM    979  HG3 LYS    64      26.798  70.109 128.512  1.00  0.00           H  
ATOM    980  HD2 LYS    64      25.701  68.806 126.641  1.00  0.00           H  
ATOM    981  HD3 LYS    64      25.645  67.413 127.566  1.00  0.00           H  
ATOM    982  HE2 LYS    64      24.387  68.985 129.409  1.00  0.00           H  
ATOM    983  HE3 LYS    64      24.326  70.200 128.104  1.00  0.00           H  
ATOM    984  HZ1 LYS    64      22.352  69.055 128.114  1.00  0.00           H  
ATOM    985  HZ2 LYS    64      23.171  68.993 126.735  1.00  0.00           H  
ATOM    986  HZ3 LYS    64      23.168  67.595 127.708  1.00  0.00           H  
ATOM    987  N   GLN    65      29.420  71.188 126.379  1.00  0.00           N  
ATOM    988  CA  GLN    65      29.236  72.642 126.249  1.00  0.00           C  
ATOM    989  C   GLN    65      29.544  73.199 124.803  1.00  0.00           C  
ATOM    990  O   GLN    65      30.365  72.648 124.094  1.00  0.00           O  
ATOM    991  CB  GLN    65      30.013  73.442 127.335  1.00  0.00           C  
ATOM    992  CG  GLN    65      29.895  72.974 128.869  1.00  0.00           C  
ATOM    993  CD  GLN    65      28.474  73.289 129.419  1.00  0.00           C  
ATOM    994  NE2 GLN    65      28.217  72.795 130.542  1.00  0.00           N  
ATOM    995  OE1 GLN    65      27.590  73.908 128.827  1.00  0.00           O  
ATOM    996  H   GLN    65      30.283  70.828 126.759  1.00  0.00           H  
ATOM    997  HA  GLN    65      28.161  72.781 126.372  1.00  0.00           H  
ATOM    998  HB2 GLN    65      31.085  73.284 127.212  1.00  0.00           H  
ATOM    999  HB3 GLN    65      29.755  74.499 127.279  1.00  0.00           H  
ATOM   1000  HG2 GLN    65      30.120  71.913 128.982  1.00  0.00           H  
ATOM   1001  HG3 GLN    65      30.621  73.458 129.524  1.00  0.00           H  
ATOM   1002 HE21 GLN    65      27.355  73.011 131.022  1.00  0.00           H  
ATOM   1003 HE22 GLN    65      29.024  72.412 131.013  1.00  0.00           H  
ATOM   1004  N   ARG    66      28.850  74.280 124.421  1.00  0.00           N  
ATOM   1005  CA  ARG    66      29.128  75.057 123.190  1.00  0.00           C  
ATOM   1006  C   ARG    66      30.232  76.023 123.396  1.00  0.00           C  
ATOM   1007  O   ARG    66      30.309  76.680 124.385  1.00  0.00           O  
ATOM   1008  CB  ARG    66      27.899  75.930 122.893  1.00  0.00           C  
ATOM   1009  CG  ARG    66      26.706  75.025 122.676  1.00  0.00           C  
ATOM   1010  CD  ARG    66      25.772  75.739 121.746  1.00  0.00           C  
ATOM   1011  NE  ARG    66      25.053  76.881 122.389  1.00  0.00           N  
ATOM   1012  CZ  ARG    66      23.962  76.873 123.164  1.00  0.00           C  
ATOM   1013  NH1 ARG    66      23.294  75.804 123.342  1.00  0.00           N1+
ATOM   1014  NH2 ARG    66      23.655  77.919 123.874  1.00  0.00           N  
ATOM   1015  H   ARG    66      28.222  74.690 125.098  1.00  0.00           H  
ATOM   1016  HA  ARG    66      29.340  74.384 122.359  1.00  0.00           H  
ATOM   1017  HB2 ARG    66      27.738  76.664 123.683  1.00  0.00           H  
ATOM   1018  HB3 ARG    66      28.009  76.513 121.979  1.00  0.00           H  
ATOM   1019  HG2 ARG    66      26.929  74.077 122.185  1.00  0.00           H  
ATOM   1020  HG3 ARG    66      26.193  74.792 123.609  1.00  0.00           H  
ATOM   1021  HD2 ARG    66      26.343  76.086 120.885  1.00  0.00           H  
ATOM   1022  HD3 ARG    66      24.994  75.055 121.408  1.00  0.00           H  
ATOM   1023  HE  ARG    66      25.495  77.788 122.434  1.00  0.00           H  
ATOM   1024 HH11 ARG    66      23.668  74.934 122.990  1.00  0.00           H  
ATOM   1025 HH12 ARG    66      22.434  75.838 123.870  1.00  0.00           H  
ATOM   1026 HH21 ARG    66      24.122  78.792 123.675  1.00  0.00           H  
ATOM   1027 HH22 ARG    66      23.139  77.779 124.731  1.00  0.00           H  
ATOM   1028  N   TRP    67      31.217  76.047 122.462  1.00  0.00           N  
ATOM   1029  CA  TRP    67      32.332  76.987 122.482  1.00  0.00           C  
ATOM   1030  C   TRP    67      31.859  78.515 122.527  1.00  0.00           C  
ATOM   1031  O   TRP    67      30.820  78.855 122.018  1.00  0.00           O  
ATOM   1032  CB  TRP    67      33.211  76.826 121.207  1.00  0.00           C  
ATOM   1033  CG  TRP    67      33.912  75.491 120.938  1.00  0.00           C  
ATOM   1034  CD1 TRP    67      33.469  74.605 120.056  1.00  0.00           C  
ATOM   1035  CD2 TRP    67      35.204  75.037 121.402  1.00  0.00           C  
ATOM   1036  CE2 TRP    67      35.496  73.841 120.743  1.00  0.00           C  
ATOM   1037  CE3 TRP    67      36.207  75.533 122.289  1.00  0.00           C  
ATOM   1038  NE1 TRP    67      34.384  73.611 119.941  1.00  0.00           N  
ATOM   1039  CZ2 TRP    67      36.759  73.242 120.827  1.00  0.00           C  
ATOM   1040  CZ3 TRP    67      37.496  74.979 122.378  1.00  0.00           C  
ATOM   1041  CH2 TRP    67      37.743  73.743 121.765  1.00  0.00           C  
ATOM   1042  H   TRP    67      31.114  75.440 121.661  1.00  0.00           H  
ATOM   1043  HA  TRP    67      32.887  76.754 123.391  1.00  0.00           H  
ATOM   1044  HB2 TRP    67      32.622  76.971 120.301  1.00  0.00           H  
ATOM   1045  HB3 TRP    67      33.970  77.608 121.218  1.00  0.00           H  
ATOM   1046  HD1 TRP    67      32.639  74.813 119.397  1.00  0.00           H  
ATOM   1047  HE1 TRP    67      34.399  72.889 119.235  1.00  0.00           H  
ATOM   1048  HE3 TRP    67      35.990  76.371 122.936  1.00  0.00           H  
ATOM   1049  HZ2 TRP    67      36.906  72.344 120.245  1.00  0.00           H  
ATOM   1050  HZ3 TRP    67      38.194  75.338 123.120  1.00  0.00           H  
ATOM   1051  HH2 TRP    67      38.657  73.204 121.965  1.00  0.00           H  
ATOM   1052  N   LEU    68      32.652  79.469 123.054  1.00  0.00           N  
ATOM   1053  CA  LEU    68      32.437  80.967 122.897  1.00  0.00           C  
ATOM   1054  C   LEU    68      32.992  81.492 121.539  1.00  0.00           C  
ATOM   1055  O   LEU    68      33.936  80.926 120.979  1.00  0.00           O  
ATOM   1056  CB  LEU    68      33.178  81.615 124.179  1.00  0.00           C  
ATOM   1057  CG  LEU    68      32.963  83.086 124.559  1.00  0.00           C  
ATOM   1058  CD1 LEU    68      31.501  83.363 125.102  1.00  0.00           C  
ATOM   1059  CD2 LEU    68      33.983  83.412 125.665  1.00  0.00           C  
ATOM   1060  H   LEU    68      33.473  79.190 123.572  1.00  0.00           H  
ATOM   1061  HA  LEU    68      31.381  81.236 122.925  1.00  0.00           H  
ATOM   1062  HB2 LEU    68      32.797  80.988 124.986  1.00  0.00           H  
ATOM   1063  HB3 LEU    68      34.217  81.338 124.001  1.00  0.00           H  
ATOM   1064  HG  LEU    68      33.148  83.837 123.792  1.00  0.00           H  
ATOM   1065 HD11 LEU    68      31.384  84.439 125.224  1.00  0.00           H  
ATOM   1066 HD12 LEU    68      30.730  82.862 124.517  1.00  0.00           H  
ATOM   1067 HD13 LEU    68      31.415  82.873 126.072  1.00  0.00           H  
ATOM   1068 HD21 LEU    68      35.022  83.405 125.338  1.00  0.00           H  
ATOM   1069 HD22 LEU    68      33.781  84.426 126.009  1.00  0.00           H  
ATOM   1070 HD23 LEU    68      33.943  82.762 126.539  1.00  0.00           H  
ATOM   1071  N   LEU    69      32.412  82.584 120.981  1.00  0.00           N  
ATOM   1072  CA  LEU    69      32.963  83.161 119.730  1.00  0.00           C  
ATOM   1073  C   LEU    69      34.200  84.048 120.043  1.00  0.00           C  
ATOM   1074  O   LEU    69      34.265  84.659 121.066  1.00  0.00           O  
ATOM   1075  CB  LEU    69      31.861  84.088 119.078  1.00  0.00           C  
ATOM   1076  CG  LEU    69      30.977  83.083 118.273  1.00  0.00           C  
ATOM   1077  CD1 LEU    69      29.650  83.685 117.988  1.00  0.00           C  
ATOM   1078  CD2 LEU    69      31.537  82.677 116.883  1.00  0.00           C  
ATOM   1079  H   LEU    69      31.532  82.958 121.308  1.00  0.00           H  
ATOM   1080  HA  LEU    69      33.258  82.317 119.107  1.00  0.00           H  
ATOM   1081  HB2 LEU    69      31.403  84.657 119.887  1.00  0.00           H  
ATOM   1082  HB3 LEU    69      32.308  84.814 118.398  1.00  0.00           H  
ATOM   1083  HG  LEU    69      30.846  82.159 118.837  1.00  0.00           H  
ATOM   1084 HD11 LEU    69      29.126  82.964 117.361  1.00  0.00           H  
ATOM   1085 HD12 LEU    69      29.004  83.935 118.829  1.00  0.00           H  
ATOM   1086 HD13 LEU    69      29.723  84.605 117.406  1.00  0.00           H  
ATOM   1087 HD21 LEU    69      30.952  82.018 116.243  1.00  0.00           H  
ATOM   1088 HD22 LEU    69      31.691  83.617 116.353  1.00  0.00           H  
ATOM   1089 HD23 LEU    69      32.477  82.190 117.142  1.00  0.00           H  
ATOM   1090  N   SER    70      35.234  83.985 119.268  1.00  0.00           N  
ATOM   1091  CA  SER    70      36.394  84.935 119.302  1.00  0.00           C  
ATOM   1092  C   SER    70      36.901  85.223 117.855  1.00  0.00           C  
ATOM   1093  O   SER    70      37.019  84.273 117.107  1.00  0.00           O  
ATOM   1094  CB  SER    70      37.546  84.386 120.196  1.00  0.00           C  
ATOM   1095  OG  SER    70      38.666  85.115 119.860  1.00  0.00           O  
ATOM   1096  H   SER    70      35.078  83.414 118.449  1.00  0.00           H  
ATOM   1097  HA  SER    70      36.057  85.881 119.726  1.00  0.00           H  
ATOM   1098  HB2 SER    70      37.373  84.441 121.270  1.00  0.00           H  
ATOM   1099  HB3 SER    70      37.787  83.364 119.901  1.00  0.00           H  
ATOM   1100  HG  SER    70      39.123  85.429 120.644  1.00  0.00           H  
ATOM   1101  N   PRO    71      37.190  86.461 117.425  1.00  0.00           N  
ATOM   1102  CA  PRO    71      37.867  86.720 116.122  1.00  0.00           C  
ATOM   1103  C   PRO    71      39.225  86.014 116.027  1.00  0.00           C  
ATOM   1104  O   PRO    71      39.607  85.670 114.910  1.00  0.00           O  
ATOM   1105  CB  PRO    71      37.978  88.258 116.100  1.00  0.00           C  
ATOM   1106  CG  PRO    71      38.049  88.698 117.521  1.00  0.00           C  
ATOM   1107  CD  PRO    71      37.200  87.598 118.255  1.00  0.00           C  
ATOM   1108  HA  PRO    71      37.235  86.499 115.262  1.00  0.00           H  
ATOM   1109  HB2 PRO    71      38.939  88.518 115.656  1.00  0.00           H  
ATOM   1110  HB3 PRO    71      37.065  88.628 115.634  1.00  0.00           H  
ATOM   1111  HG2 PRO    71      39.074  88.525 117.848  1.00  0.00           H  
ATOM   1112  HG3 PRO    71      37.665  89.718 117.556  1.00  0.00           H  
ATOM   1113  HD2 PRO    71      37.451  87.422 119.302  1.00  0.00           H  
ATOM   1114  HD3 PRO    71      36.187  87.999 118.285  1.00  0.00           H  
ATOM   1115  N   SER    72      39.812  85.688 117.135  1.00  0.00           N  
ATOM   1116  CA  SER    72      41.069  84.919 117.328  1.00  0.00           C  
ATOM   1117  C   SER    72      40.982  83.418 117.455  1.00  0.00           C  
ATOM   1118  O   SER    72      41.928  82.721 117.056  1.00  0.00           O  
ATOM   1119  CB  SER    72      41.659  85.424 118.659  1.00  0.00           C  
ATOM   1120  OG  SER    72      42.952  84.834 118.917  1.00  0.00           O  
ATOM   1121  H   SER    72      39.263  85.620 117.981  1.00  0.00           H  
ATOM   1122  HA  SER    72      41.792  85.060 116.524  1.00  0.00           H  
ATOM   1123  HB2 SER    72      41.765  86.500 118.796  1.00  0.00           H  
ATOM   1124  HB3 SER    72      41.073  85.208 119.552  1.00  0.00           H  
ATOM   1125  HG  SER    72      43.480  85.059 118.148  1.00  0.00           H  
ATOM   1126  N   THR    73      39.839  82.896 117.934  1.00  0.00           N  
ATOM   1127  CA  THR    73      39.536  81.467 117.806  1.00  0.00           C  
ATOM   1128  C   THR    73      39.234  81.085 116.360  1.00  0.00           C  
ATOM   1129  O   THR    73      38.246  81.558 115.774  1.00  0.00           O  
ATOM   1130  CB  THR    73      38.328  81.115 118.739  1.00  0.00           C  
ATOM   1131  CG2 THR    73      37.650  79.767 118.511  1.00  0.00           C  
ATOM   1132  OG1 THR    73      38.871  81.132 120.038  1.00  0.00           O  
ATOM   1133  H   THR    73      39.117  83.533 118.241  1.00  0.00           H  
ATOM   1134  HA  THR    73      40.449  80.931 118.067  1.00  0.00           H  
ATOM   1135  HB  THR    73      37.582  81.894 118.586  1.00  0.00           H  
ATOM   1136  HG1 THR    73      38.167  80.708 120.535  1.00  0.00           H  
ATOM   1137 HG21 THR    73      38.240  78.852 118.570  1.00  0.00           H  
ATOM   1138 HG22 THR    73      36.799  79.759 119.192  1.00  0.00           H  
ATOM   1139 HG23 THR    73      37.197  79.781 117.520  1.00  0.00           H  
ATOM   1140  N   THR    74      39.987  80.111 115.786  1.00  0.00           N  
ATOM   1141  CA  THR    74      39.831  79.457 114.457  1.00  0.00           C  
ATOM   1142  C   THR    74      39.950  77.931 114.567  1.00  0.00           C  
ATOM   1143  O   THR    74      40.205  77.480 115.691  1.00  0.00           O  
ATOM   1144  CB  THR    74      40.871  80.010 113.441  1.00  0.00           C  
ATOM   1145  CG2 THR    74      40.826  81.583 113.405  1.00  0.00           C  
ATOM   1146  OG1 THR    74      42.131  79.458 113.563  1.00  0.00           O  
ATOM   1147  H   THR    74      40.645  79.713 116.440  1.00  0.00           H  
ATOM   1148  HA  THR    74      38.858  79.537 113.973  1.00  0.00           H  
ATOM   1149  HB  THR    74      40.470  79.558 112.534  1.00  0.00           H  
ATOM   1150  HG1 THR    74      42.626  80.108 114.067  1.00  0.00           H  
ATOM   1151 HG21 THR    74      41.210  81.949 114.357  1.00  0.00           H  
ATOM   1152 HG22 THR    74      41.416  82.010 112.594  1.00  0.00           H  
ATOM   1153 HG23 THR    74      39.821  81.856 113.082  1.00  0.00           H  
ATOM   1154  N   LEU    75      39.845  77.191 113.425  1.00  0.00           N  
ATOM   1155  CA  LEU    75      39.911  75.758 113.436  1.00  0.00           C  
ATOM   1156  C   LEU    75      40.941  75.363 112.345  1.00  0.00           C  
ATOM   1157  O   LEU    75      40.968  75.909 111.239  1.00  0.00           O  
ATOM   1158  CB  LEU    75      38.492  75.202 113.103  1.00  0.00           C  
ATOM   1159  CG  LEU    75      37.428  75.495 114.091  1.00  0.00           C  
ATOM   1160  CD1 LEU    75      36.106  75.061 113.435  1.00  0.00           C  
ATOM   1161  CD2 LEU    75      37.548  74.763 115.393  1.00  0.00           C  
ATOM   1162  H   LEU    75      39.846  77.606 112.505  1.00  0.00           H  
ATOM   1163  HA  LEU    75      40.220  75.376 114.408  1.00  0.00           H  
ATOM   1164  HB2 LEU    75      38.223  75.596 112.123  1.00  0.00           H  
ATOM   1165  HB3 LEU    75      38.708  74.133 113.097  1.00  0.00           H  
ATOM   1166  HG  LEU    75      37.314  76.557 114.308  1.00  0.00           H  
ATOM   1167 HD11 LEU    75      35.288  75.409 114.065  1.00  0.00           H  
ATOM   1168 HD12 LEU    75      35.904  75.535 112.474  1.00  0.00           H  
ATOM   1169 HD13 LEU    75      36.061  73.991 113.233  1.00  0.00           H  
ATOM   1170 HD21 LEU    75      38.329  75.186 116.024  1.00  0.00           H  
ATOM   1171 HD22 LEU    75      36.631  74.790 115.982  1.00  0.00           H  
ATOM   1172 HD23 LEU    75      37.986  73.791 115.164  1.00  0.00           H  
ATOM   1173  N   ARG    76      41.645  74.242 112.606  1.00  0.00           N  
ATOM   1174  CA  ARG    76      42.385  73.518 111.487  1.00  0.00           C  
ATOM   1175  C   ARG    76      41.694  72.167 111.306  1.00  0.00           C  
ATOM   1176  O   ARG    76      41.128  71.532 112.180  1.00  0.00           O  
ATOM   1177  CB  ARG    76      43.819  73.370 111.616  1.00  0.00           C  
ATOM   1178  CG  ARG    76      44.424  72.262 112.535  1.00  0.00           C  
ATOM   1179  CD  ARG    76      45.923  72.359 112.602  1.00  0.00           C  
ATOM   1180  NE  ARG    76      46.431  71.495 113.723  1.00  0.00           N  
ATOM   1181  CZ  ARG    76      47.638  71.403 114.297  1.00  0.00           C  
ATOM   1182  NH1 ARG    76      48.650  72.030 113.758  1.00  0.00           N1+
ATOM   1183  NH2 ARG    76      47.697  70.800 115.490  1.00  0.00           N  
ATOM   1184  H   ARG    76      41.320  73.730 113.413  1.00  0.00           H  
ATOM   1185  HA  ARG    76      42.211  74.049 110.551  1.00  0.00           H  
ATOM   1186  HB2 ARG    76      44.117  73.227 110.577  1.00  0.00           H  
ATOM   1187  HB3 ARG    76      44.219  74.335 111.927  1.00  0.00           H  
ATOM   1188  HG2 ARG    76      43.977  72.316 113.528  1.00  0.00           H  
ATOM   1189  HG3 ARG    76      44.203  71.286 112.103  1.00  0.00           H  
ATOM   1190  HD2 ARG    76      46.430  72.286 111.640  1.00  0.00           H  
ATOM   1191  HD3 ARG    76      46.109  73.350 113.015  1.00  0.00           H  
ATOM   1192  HE  ARG    76      45.732  71.106 114.341  1.00  0.00           H  
ATOM   1193 HH11 ARG    76      48.525  72.655 112.974  1.00  0.00           H  
ATOM   1194 HH12 ARG    76      49.577  72.166 114.135  1.00  0.00           H  
ATOM   1195 HH21 ARG    76      46.896  70.236 115.734  1.00  0.00           H  
ATOM   1196 HH22 ARG    76      48.569  70.918 115.986  1.00  0.00           H  
ATOM   1197  N   VAL    77      41.760  71.622 110.068  1.00  0.00           N  
ATOM   1198  CA  VAL    77      41.119  70.374 109.647  1.00  0.00           C  
ATOM   1199  C   VAL    77      42.189  69.348 109.150  1.00  0.00           C  
ATOM   1200  O   VAL    77      43.061  69.677 108.372  1.00  0.00           O  
ATOM   1201  CB  VAL    77      39.956  70.539 108.660  1.00  0.00           C  
ATOM   1202  CG1 VAL    77      39.179  69.274 108.548  1.00  0.00           C  
ATOM   1203  CG2 VAL    77      39.128  71.780 109.132  1.00  0.00           C  
ATOM   1204  H   VAL    77      42.434  71.989 109.411  1.00  0.00           H  
ATOM   1205  HA  VAL    77      40.662  69.937 110.535  1.00  0.00           H  
ATOM   1206  HB  VAL    77      40.397  70.689 107.674  1.00  0.00           H  
ATOM   1207 HG11 VAL    77      38.334  69.485 107.892  1.00  0.00           H  
ATOM   1208 HG12 VAL    77      39.721  68.450 108.084  1.00  0.00           H  
ATOM   1209 HG13 VAL    77      38.866  69.015 109.560  1.00  0.00           H  
ATOM   1210 HG21 VAL    77      39.692  72.707 109.025  1.00  0.00           H  
ATOM   1211 HG22 VAL    77      38.306  71.973 108.444  1.00  0.00           H  
ATOM   1212 HG23 VAL    77      38.775  71.634 110.153  1.00  0.00           H  
ATOM   1213  N   THR    78      42.018  68.053 109.520  1.00  0.00           N  
ATOM   1214  CA  THR    78      42.837  66.900 108.988  1.00  0.00           C  
ATOM   1215  C   THR    78      41.953  65.685 108.716  1.00  0.00           C  
ATOM   1216  O   THR    78      40.911  65.547 109.348  1.00  0.00           O  
ATOM   1217  CB  THR    78      44.111  66.609 109.767  1.00  0.00           C  
ATOM   1218  CG2 THR    78      43.985  66.082 111.245  1.00  0.00           C  
ATOM   1219  OG1 THR    78      44.934  65.584 109.204  1.00  0.00           O  
ATOM   1220  H   THR    78      41.279  67.779 110.152  1.00  0.00           H  
ATOM   1221  HA  THR    78      43.221  67.171 108.005  1.00  0.00           H  
ATOM   1222  HB  THR    78      44.739  67.499 109.806  1.00  0.00           H  
ATOM   1223  HG1 THR    78      45.651  65.983 108.705  1.00  0.00           H  
ATOM   1224 HG21 THR    78      43.351  65.200 111.326  1.00  0.00           H  
ATOM   1225 HG22 THR    78      44.947  65.751 111.636  1.00  0.00           H  
ATOM   1226 HG23 THR    78      43.454  66.768 111.904  1.00  0.00           H  
ATOM   1227  N   MET    79      42.359  64.844 107.753  1.00  0.00           N  
ATOM   1228  CA  MET    79      41.787  63.612 107.374  1.00  0.00           C  
ATOM   1229  C   MET    79      42.781  62.513 107.121  1.00  0.00           C  
ATOM   1230  O   MET    79      43.819  62.702 106.598  1.00  0.00           O  
ATOM   1231  CB  MET    79      40.935  63.720 106.131  1.00  0.00           C  
ATOM   1232  CG  MET    79      39.944  64.928 106.118  1.00  0.00           C  
ATOM   1233  SD  MET    79      39.002  65.121 104.591  1.00  0.00           S  
ATOM   1234  CE  MET    79      38.193  63.481 104.442  1.00  0.00           C  
ATOM   1235  H   MET    79      43.216  65.128 107.301  1.00  0.00           H  
ATOM   1236  HA  MET    79      41.073  63.300 108.137  1.00  0.00           H  
ATOM   1237  HB2 MET    79      41.597  63.989 105.308  1.00  0.00           H  
ATOM   1238  HB3 MET    79      40.272  62.875 105.946  1.00  0.00           H  
ATOM   1239  HG2 MET    79      39.339  64.902 107.024  1.00  0.00           H  
ATOM   1240  HG3 MET    79      40.587  65.806 106.179  1.00  0.00           H  
ATOM   1241  HE1 MET    79      37.457  63.472 103.638  1.00  0.00           H  
ATOM   1242  HE2 MET    79      38.886  62.640 104.414  1.00  0.00           H  
ATOM   1243  HE3 MET    79      37.634  63.454 105.377  1.00  0.00           H  
ATOM   1244  N   SER    80      42.583  61.285 107.572  1.00  0.00           N  
ATOM   1245  CA  SER    80      43.548  60.225 107.608  1.00  0.00           C  
ATOM   1246  C   SER    80      43.830  59.566 106.320  1.00  0.00           C  
ATOM   1247  O   SER    80      44.960  59.239 106.013  1.00  0.00           O  
ATOM   1248  CB  SER    80      43.338  59.180 108.724  1.00  0.00           C  
ATOM   1249  OG  SER    80      42.606  59.814 109.753  1.00  0.00           O  
ATOM   1250  H   SER    80      41.734  61.035 108.059  1.00  0.00           H  
ATOM   1251  HA  SER    80      44.487  60.658 107.952  1.00  0.00           H  
ATOM   1252  HB2 SER    80      42.760  58.345 108.327  1.00  0.00           H  
ATOM   1253  HB3 SER    80      44.349  58.880 108.998  1.00  0.00           H  
ATOM   1254  HG  SER    80      42.298  59.124 110.345  1.00  0.00           H  
ATOM   1255  N   GLN    81      42.755  59.285 105.517  1.00  0.00           N  
ATOM   1256  CA  GLN    81      42.796  58.475 104.263  1.00  0.00           C  
ATOM   1257  C   GLN    81      42.175  59.127 103.063  1.00  0.00           C  
ATOM   1258  O   GLN    81      41.190  59.849 103.224  1.00  0.00           O  
ATOM   1259  CB  GLN    81      42.450  57.020 104.524  1.00  0.00           C  
ATOM   1260  CG  GLN    81      40.915  56.715 104.636  1.00  0.00           C  
ATOM   1261  CD  GLN    81      40.435  56.655 106.086  1.00  0.00           C  
ATOM   1262  NE2 GLN    81      39.202  56.649 106.292  1.00  0.00           N  
ATOM   1263  OE1 GLN    81      41.129  56.482 107.092  1.00  0.00           O  
ATOM   1264  H   GLN    81      41.848  59.579 105.852  1.00  0.00           H  
ATOM   1265  HA  GLN    81      43.869  58.557 104.085  1.00  0.00           H  
ATOM   1266  HB2 GLN    81      42.908  56.471 103.701  1.00  0.00           H  
ATOM   1267  HB3 GLN    81      42.942  56.680 105.435  1.00  0.00           H  
ATOM   1268  HG2 GLN    81      40.352  57.318 103.924  1.00  0.00           H  
ATOM   1269  HG3 GLN    81      40.788  55.700 104.259  1.00  0.00           H  
ATOM   1270 HE21 GLN    81      38.898  56.450 107.235  1.00  0.00           H  
ATOM   1271 HE22 GLN    81      38.516  56.796 105.566  1.00  0.00           H  
ATOM   1272  N   ALA    82      42.550  58.719 101.828  1.00  0.00           N  
ATOM   1273  CA  ALA    82      41.761  58.955 100.636  1.00  0.00           C  
ATOM   1274  C   ALA    82      40.409  58.325 100.552  1.00  0.00           C  
ATOM   1275  O   ALA    82      40.205  57.123 100.858  1.00  0.00           O  
ATOM   1276  CB  ALA    82      42.658  58.539  99.441  1.00  0.00           C  
ATOM   1277  H   ALA    82      43.388  58.155 101.796  1.00  0.00           H  
ATOM   1278  HA  ALA    82      41.607  60.034 100.613  1.00  0.00           H  
ATOM   1279  HB1 ALA    82      42.152  58.799  98.511  1.00  0.00           H  
ATOM   1280  HB2 ALA    82      43.550  59.141  99.613  1.00  0.00           H  
ATOM   1281  HB3 ALA    82      42.893  57.475  99.437  1.00  0.00           H  
ATOM   1282  N   SER    83      39.432  59.191 100.212  1.00  0.00           N  
ATOM   1283  CA  SER    83      38.106  58.911  99.911  1.00  0.00           C  
ATOM   1284  C   SER    83      37.857  57.817  98.869  1.00  0.00           C  
ATOM   1285  O   SER    83      38.703  57.615  98.011  1.00  0.00           O  
ATOM   1286  CB  SER    83      37.399  60.194  99.461  1.00  0.00           C  
ATOM   1287  OG  SER    83      37.538  61.302 100.284  1.00  0.00           O  
ATOM   1288  H   SER    83      39.866  60.067  99.956  1.00  0.00           H  
ATOM   1289  HA  SER    83      37.586  58.626 100.826  1.00  0.00           H  
ATOM   1290  HB2 SER    83      37.805  60.426  98.476  1.00  0.00           H  
ATOM   1291  HB3 SER    83      36.335  60.029  99.294  1.00  0.00           H  
ATOM   1292  HG  SER    83      36.774  61.359 100.863  1.00  0.00           H  
ATOM   1293  N   THR    84      36.658  57.210  98.938  1.00  0.00           N  
ATOM   1294  CA  THR    84      35.995  56.278  97.967  1.00  0.00           C  
ATOM   1295  C   THR    84      34.715  56.749  97.290  1.00  0.00           C  
ATOM   1296  O   THR    84      34.427  56.315  96.167  1.00  0.00           O  
ATOM   1297  CB  THR    84      35.724  55.036  98.740  1.00  0.00           C  
ATOM   1298  CG2 THR    84      37.009  54.243  99.000  1.00  0.00           C  
ATOM   1299  OG1 THR    84      35.241  55.214 100.067  1.00  0.00           O  
ATOM   1300  H   THR    84      36.023  57.556  99.642  1.00  0.00           H  
ATOM   1301  HA  THR    84      36.785  56.069  97.245  1.00  0.00           H  
ATOM   1302  HB  THR    84      34.976  54.357  98.331  1.00  0.00           H  
ATOM   1303  HG1 THR    84      34.383  55.642 100.024  1.00  0.00           H  
ATOM   1304 HG21 THR    84      37.087  53.459  98.247  1.00  0.00           H  
ATOM   1305 HG22 THR    84      37.917  54.828  98.849  1.00  0.00           H  
ATOM   1306 HG23 THR    84      37.033  53.666  99.924  1.00  0.00           H  
ATOM   1307  N   GLU    85      34.052  57.823  97.868  1.00  0.00           N  
ATOM   1308  CA  GLU    85      33.004  58.570  97.183  1.00  0.00           C  
ATOM   1309  C   GLU    85      32.987  60.091  97.572  1.00  0.00           C  
ATOM   1310  O   GLU    85      33.204  60.395  98.766  1.00  0.00           O  
ATOM   1311  CB  GLU    85      31.665  57.899  97.525  1.00  0.00           C  
ATOM   1312  CG  GLU    85      31.453  57.616  99.056  1.00  0.00           C  
ATOM   1313  CD  GLU    85      32.036  56.254  99.577  1.00  0.00           C  
ATOM   1314  OE1 GLU    85      33.072  56.272 100.306  1.00  0.00           O  
ATOM   1315  OE2 GLU    85      31.495  55.175  99.297  1.00  0.00           O1-
ATOM   1316  H   GLU    85      34.380  58.081  98.788  1.00  0.00           H  
ATOM   1317  HA  GLU    85      33.141  58.530  96.102  1.00  0.00           H  
ATOM   1318  HB2 GLU    85      30.892  58.642  97.331  1.00  0.00           H  
ATOM   1319  HB3 GLU    85      31.435  56.974  96.996  1.00  0.00           H  
ATOM   1320  HG2 GLU    85      31.826  58.375  99.744  1.00  0.00           H  
ATOM   1321  HG3 GLU    85      30.366  57.540  99.027  1.00  0.00           H  
ATOM   1322  N   ALA    86      32.811  61.033  96.684  1.00  0.00           N  
ATOM   1323  CA  ALA    86      32.860  62.500  97.072  1.00  0.00           C  
ATOM   1324  C   ALA    86      31.582  62.913  97.796  1.00  0.00           C  
ATOM   1325  O   ALA    86      30.621  62.151  97.850  1.00  0.00           O  
ATOM   1326  CB  ALA    86      32.908  63.378  95.786  1.00  0.00           C  
ATOM   1327  H   ALA    86      32.802  60.744  95.716  1.00  0.00           H  
ATOM   1328  HA  ALA    86      33.699  62.742  97.724  1.00  0.00           H  
ATOM   1329  HB1 ALA    86      33.053  64.399  96.138  1.00  0.00           H  
ATOM   1330  HB2 ALA    86      33.782  63.120  95.187  1.00  0.00           H  
ATOM   1331  HB3 ALA    86      31.912  63.272  95.357  1.00  0.00           H  
ATOM   1332  N   SER    87      31.641  64.107  98.366  1.00  0.00           N  
ATOM   1333  CA  SER    87      30.432  64.784  98.889  1.00  0.00           C  
ATOM   1334  C   SER    87      29.710  63.943  99.946  1.00  0.00           C  
ATOM   1335  O   SER    87      28.413  63.935 100.108  1.00  0.00           O  
ATOM   1336  CB  SER    87      29.580  65.152  97.693  1.00  0.00           C  
ATOM   1337  OG  SER    87      29.779  66.454  97.187  1.00  0.00           O  
ATOM   1338  H   SER    87      32.497  64.641  98.416  1.00  0.00           H  
ATOM   1339  HA  SER    87      30.729  65.700  99.398  1.00  0.00           H  
ATOM   1340  HB2 SER    87      29.704  64.344  96.972  1.00  0.00           H  
ATOM   1341  HB3 SER    87      28.537  65.128  98.009  1.00  0.00           H  
ATOM   1342  HG  SER    87      30.710  66.689  97.186  1.00  0.00           H  
ATOM   1343  N   SER    88      30.457  63.231 100.845  1.00  0.00           N  
ATOM   1344  CA  SER    88      29.922  62.494 102.031  1.00  0.00           C  
ATOM   1345  C   SER    88      30.762  62.712 103.333  1.00  0.00           C  
ATOM   1346  O   SER    88      30.242  62.307 104.399  1.00  0.00           O  
ATOM   1347  CB  SER    88      29.699  60.979 101.658  1.00  0.00           C  
ATOM   1348  OG  SER    88      28.395  60.789 101.065  1.00  0.00           O  
ATOM   1349  H   SER    88      31.454  63.350 100.731  1.00  0.00           H  
ATOM   1350  HA  SER    88      28.913  62.881 102.173  1.00  0.00           H  
ATOM   1351  HB2 SER    88      30.464  60.453 101.087  1.00  0.00           H  
ATOM   1352  HB3 SER    88      29.650  60.522 102.646  1.00  0.00           H  
ATOM   1353  HG  SER    88      27.817  61.499 101.356  1.00  0.00           H  
ATOM   1354  N   ASP    89      31.848  63.446 103.301  1.00  0.00           N  
ATOM   1355  CA  ASP    89      32.570  63.978 104.453  1.00  0.00           C  
ATOM   1356  C   ASP    89      32.552  65.511 104.401  1.00  0.00           C  
ATOM   1357  O   ASP    89      32.403  66.075 103.307  1.00  0.00           O  
ATOM   1358  CB  ASP    89      34.038  63.544 104.630  1.00  0.00           C  
ATOM   1359  CG  ASP    89      34.160  62.088 104.953  1.00  0.00           C  
ATOM   1360  OD1 ASP    89      33.567  61.561 105.937  1.00  0.00           O  
ATOM   1361  OD2 ASP    89      34.539  61.292 104.064  1.00  0.00           O1-
ATOM   1362  H   ASP    89      32.211  63.722 102.400  1.00  0.00           H  
ATOM   1363  HA  ASP    89      31.914  63.771 105.299  1.00  0.00           H  
ATOM   1364  HB2 ASP    89      34.519  63.753 103.675  1.00  0.00           H  
ATOM   1365  HB3 ASP    89      34.460  64.142 105.438  1.00  0.00           H  
ATOM   1366  N   LYS    90      32.539  66.041 105.627  1.00  0.00           N  
ATOM   1367  CA  LYS    90      32.171  67.460 105.894  1.00  0.00           C  
ATOM   1368  C   LYS    90      32.495  67.861 107.318  1.00  0.00           C  
ATOM   1369  O   LYS    90      32.524  67.097 108.257  1.00  0.00           O  
ATOM   1370  CB  LYS    90      30.676  67.615 105.527  1.00  0.00           C  
ATOM   1371  CG  LYS    90      29.666  66.661 106.263  1.00  0.00           C  
ATOM   1372  CD  LYS    90      28.208  66.910 105.793  1.00  0.00           C  
ATOM   1373  CE  LYS    90      27.373  66.295 106.918  1.00  0.00           C  
ATOM   1374  NZ  LYS    90      25.942  66.770 107.031  1.00  0.00           N1+
ATOM   1375  H   LYS    90      32.536  65.421 106.425  1.00  0.00           H  
ATOM   1376  HA  LYS    90      32.718  68.064 105.170  1.00  0.00           H  
ATOM   1377  HB2 LYS    90      30.330  68.626 105.740  1.00  0.00           H  
ATOM   1378  HB3 LYS    90      30.595  67.453 104.452  1.00  0.00           H  
ATOM   1379  HG2 LYS    90      29.837  65.606 106.053  1.00  0.00           H  
ATOM   1380  HG3 LYS    90      29.823  66.765 107.337  1.00  0.00           H  
ATOM   1381  HD2 LYS    90      27.911  67.942 105.608  1.00  0.00           H  
ATOM   1382  HD3 LYS    90      28.002  66.260 104.943  1.00  0.00           H  
ATOM   1383  HE2 LYS    90      27.494  65.214 106.851  1.00  0.00           H  
ATOM   1384  HE3 LYS    90      27.886  66.490 107.860  1.00  0.00           H  
ATOM   1385  HZ1 LYS    90      25.884  67.527 107.697  1.00  0.00           H  
ATOM   1386  HZ2 LYS    90      25.626  67.092 106.127  1.00  0.00           H  
ATOM   1387  HZ3 LYS    90      25.343  66.004 107.301  1.00  0.00           H  
ATOM   1388  N   VAL    91      32.688  69.183 107.472  1.00  0.00           N  
ATOM   1389  CA  VAL    91      32.810  69.862 108.731  1.00  0.00           C  
ATOM   1390  C   VAL    91      31.770  71.065 108.757  1.00  0.00           C  
ATOM   1391  O   VAL    91      31.767  71.876 107.826  1.00  0.00           O  
ATOM   1392  CB  VAL    91      34.296  70.393 109.116  1.00  0.00           C  
ATOM   1393  CG1 VAL    91      34.433  71.202 110.387  1.00  0.00           C  
ATOM   1394  CG2 VAL    91      35.240  69.162 109.178  1.00  0.00           C  
ATOM   1395  H   VAL    91      32.708  69.706 106.608  1.00  0.00           H  
ATOM   1396  HA  VAL    91      32.428  69.256 109.553  1.00  0.00           H  
ATOM   1397  HB  VAL    91      34.465  71.085 108.290  1.00  0.00           H  
ATOM   1398 HG11 VAL    91      33.988  70.535 111.125  1.00  0.00           H  
ATOM   1399 HG12 VAL    91      35.493  71.388 110.565  1.00  0.00           H  
ATOM   1400 HG13 VAL    91      33.917  72.140 110.179  1.00  0.00           H  
ATOM   1401 HG21 VAL    91      36.290  69.423 109.315  1.00  0.00           H  
ATOM   1402 HG22 VAL    91      34.977  68.517 110.016  1.00  0.00           H  
ATOM   1403 HG23 VAL    91      35.184  68.435 108.368  1.00  0.00           H  
ATOM   1404  N   THR    92      30.939  71.207 109.791  1.00  0.00           N  
ATOM   1405  CA  THR    92      29.825  72.144 109.898  1.00  0.00           C  
ATOM   1406  C   THR    92      29.843  72.850 111.238  1.00  0.00           C  
ATOM   1407  O   THR    92      30.315  72.309 112.223  1.00  0.00           O  
ATOM   1408  CB  THR    92      28.436  71.507 109.647  1.00  0.00           C  
ATOM   1409  CG2 THR    92      28.500  70.818 108.273  1.00  0.00           C  
ATOM   1410  OG1 THR    92      28.001  70.489 110.583  1.00  0.00           O  
ATOM   1411  H   THR    92      30.922  70.510 110.522  1.00  0.00           H  
ATOM   1412  HA  THR    92      29.925  72.978 109.203  1.00  0.00           H  
ATOM   1413  HB  THR    92      27.721  72.322 109.759  1.00  0.00           H  
ATOM   1414  HG1 THR    92      27.929  70.970 111.411  1.00  0.00           H  
ATOM   1415 HG21 THR    92      27.527  70.350 108.120  1.00  0.00           H  
ATOM   1416 HG22 THR    92      28.623  71.458 107.400  1.00  0.00           H  
ATOM   1417 HG23 THR    92      29.175  69.962 108.254  1.00  0.00           H  
ATOM   1418  N   VAL    93      29.124  73.954 111.327  1.00  0.00           N  
ATOM   1419  CA  VAL    93      29.107  74.750 112.563  1.00  0.00           C  
ATOM   1420  C   VAL    93      27.750  75.486 112.640  1.00  0.00           C  
ATOM   1421  O   VAL    93      27.214  75.847 111.605  1.00  0.00           O  
ATOM   1422  CB  VAL    93      30.319  75.738 112.563  1.00  0.00           C  
ATOM   1423  CG1 VAL    93      30.280  76.662 111.302  1.00  0.00           C  
ATOM   1424  CG2 VAL    93      30.283  76.659 113.809  1.00  0.00           C  
ATOM   1425  H   VAL    93      28.586  74.344 110.567  1.00  0.00           H  
ATOM   1426  HA  VAL    93      29.158  74.154 113.474  1.00  0.00           H  
ATOM   1427  HB  VAL    93      31.213  75.117 112.529  1.00  0.00           H  
ATOM   1428 HG11 VAL    93      29.452  77.364 111.396  1.00  0.00           H  
ATOM   1429 HG12 VAL    93      31.190  77.260 111.347  1.00  0.00           H  
ATOM   1430 HG13 VAL    93      30.350  75.994 110.443  1.00  0.00           H  
ATOM   1431 HG21 VAL    93      29.525  77.423 113.634  1.00  0.00           H  
ATOM   1432 HG22 VAL    93      30.129  76.148 114.759  1.00  0.00           H  
ATOM   1433 HG23 VAL    93      31.208  77.205 113.995  1.00  0.00           H  
ATOM   1434  N   ASN    94      27.056  75.564 113.795  1.00  0.00           N  
ATOM   1435  CA  ASN    94      25.855  76.331 113.951  1.00  0.00           C  
ATOM   1436  C   ASN    94      25.976  77.260 115.140  1.00  0.00           C  
ATOM   1437  O   ASN    94      26.817  77.040 116.022  1.00  0.00           O  
ATOM   1438  CB  ASN    94      24.656  75.412 114.114  1.00  0.00           C  
ATOM   1439  CG  ASN    94      24.722  73.944 114.274  1.00  0.00           C  
ATOM   1440  ND2 ASN    94      24.486  73.256 113.271  1.00  0.00           N  
ATOM   1441  OD1 ASN    94      25.101  73.488 115.389  1.00  0.00           O  
ATOM   1442  H   ASN    94      27.386  75.077 114.616  1.00  0.00           H  
ATOM   1443  HA  ASN    94      25.627  76.947 113.081  1.00  0.00           H  
ATOM   1444  HB2 ASN    94      24.072  75.831 114.933  1.00  0.00           H  
ATOM   1445  HB3 ASN    94      23.954  75.594 113.301  1.00  0.00           H  
ATOM   1446 HD21 ASN    94      24.531  72.256 113.406  1.00  0.00           H  
ATOM   1447 HD22 ASN    94      24.496  73.697 112.363  1.00  0.00           H  
ATOM   1448  N   TYR    95      25.176  78.317 115.104  1.00  0.00           N  
ATOM   1449  CA  TYR    95      25.473  79.475 115.980  1.00  0.00           C  
ATOM   1450  C   TYR    95      24.431  79.668 117.019  1.00  0.00           C  
ATOM   1451  O   TYR    95      23.182  79.720 116.704  1.00  0.00           O  
ATOM   1452  CB  TYR    95      25.583  80.650 115.046  1.00  0.00           C  
ATOM   1453  CG  TYR    95      26.794  80.524 114.109  1.00  0.00           C  
ATOM   1454  CD1 TYR    95      28.131  80.550 114.629  1.00  0.00           C  
ATOM   1455  CD2 TYR    95      26.532  80.250 112.751  1.00  0.00           C  
ATOM   1456  CE1 TYR    95      29.185  80.437 113.768  1.00  0.00           C  
ATOM   1457  CE2 TYR    95      27.625  80.228 111.866  1.00  0.00           C  
ATOM   1458  CZ  TYR    95      28.893  80.326 112.400  1.00  0.00           C  
ATOM   1459  OH  TYR    95      29.963  80.211 111.555  1.00  0.00           O  
ATOM   1460  H   TYR    95      24.481  78.400 114.376  1.00  0.00           H  
ATOM   1461  HA  TYR    95      26.391  79.232 116.516  1.00  0.00           H  
ATOM   1462  HB2 TYR    95      24.769  80.762 114.330  1.00  0.00           H  
ATOM   1463  HB3 TYR    95      25.878  81.521 115.631  1.00  0.00           H  
ATOM   1464  HD1 TYR    95      28.351  80.639 115.683  1.00  0.00           H  
ATOM   1465  HD2 TYR    95      25.555  80.007 112.359  1.00  0.00           H  
ATOM   1466  HE1 TYR    95      30.189  80.461 114.164  1.00  0.00           H  
ATOM   1467  HE2 TYR    95      27.509  80.065 110.805  1.00  0.00           H  
ATOM   1468  HH  TYR    95      30.561  80.907 111.835  1.00  0.00           H  
ATOM   1469  N   TYR    96      24.781  79.865 118.294  1.00  0.00           N  
ATOM   1470  CA  TYR    96      23.781  79.857 119.382  1.00  0.00           C  
ATOM   1471  C   TYR    96      23.902  81.077 120.367  1.00  0.00           C  
ATOM   1472  O   TYR    96      24.954  81.755 120.435  1.00  0.00           O  
ATOM   1473  CB  TYR    96      23.870  78.558 120.196  1.00  0.00           C  
ATOM   1474  CG  TYR    96      23.641  77.274 119.373  1.00  0.00           C  
ATOM   1475  CD1 TYR    96      24.679  76.869 118.564  1.00  0.00           C  
ATOM   1476  CD2 TYR    96      22.487  76.552 119.421  1.00  0.00           C  
ATOM   1477  CE1 TYR    96      24.613  75.757 117.792  1.00  0.00           C  
ATOM   1478  CE2 TYR    96      22.381  75.352 118.692  1.00  0.00           C  
ATOM   1479  CZ  TYR    96      23.452  74.938 117.900  1.00  0.00           C  
ATOM   1480  OH  TYR    96      23.348  73.743 117.237  1.00  0.00           O  
ATOM   1481  H   TYR    96      25.728  79.981 118.626  1.00  0.00           H  
ATOM   1482  HA  TYR    96      22.772  79.892 118.970  1.00  0.00           H  
ATOM   1483  HB2 TYR    96      24.862  78.531 120.647  1.00  0.00           H  
ATOM   1484  HB3 TYR    96      23.063  78.621 120.926  1.00  0.00           H  
ATOM   1485  HD1 TYR    96      25.576  77.471 118.557  1.00  0.00           H  
ATOM   1486  HD2 TYR    96      21.652  76.933 119.991  1.00  0.00           H  
ATOM   1487  HE1 TYR    96      25.431  75.384 117.193  1.00  0.00           H  
ATOM   1488  HE2 TYR    96      21.426  74.878 118.520  1.00  0.00           H  
ATOM   1489  HH  TYR    96      24.067  73.495 116.651  1.00  0.00           H  
ATOM   1490  N   ASP    97      22.857  81.381 121.163  1.00  0.00           N  
ATOM   1491  CA  ASP    97      22.815  82.366 122.299  1.00  0.00           C  
ATOM   1492  C   ASP    97      23.706  81.959 123.491  1.00  0.00           C  
ATOM   1493  O   ASP    97      24.213  80.844 123.471  1.00  0.00           O  
ATOM   1494  CB  ASP    97      21.331  82.444 122.732  1.00  0.00           C  
ATOM   1495  CG  ASP    97      21.131  83.308 124.008  1.00  0.00           C  
ATOM   1496  OD1 ASP    97      20.780  82.775 125.060  1.00  0.00           O  
ATOM   1497  OD2 ASP    97      21.511  84.494 123.972  1.00  0.00           O1-
ATOM   1498  H   ASP    97      22.030  80.803 121.122  1.00  0.00           H  
ATOM   1499  HA  ASP    97      23.177  83.329 121.936  1.00  0.00           H  
ATOM   1500  HB2 ASP    97      20.793  82.950 121.930  1.00  0.00           H  
ATOM   1501  HB3 ASP    97      21.066  81.391 122.822  1.00  0.00           H  
ATOM   1502  N   GLU    98      23.945  82.820 124.471  1.00  0.00           N  
ATOM   1503  CA  GLU    98      24.722  82.491 125.638  1.00  0.00           C  
ATOM   1504  C   GLU    98      24.191  81.290 126.530  1.00  0.00           C  
ATOM   1505  O   GLU    98      25.007  80.692 127.139  1.00  0.00           O  
ATOM   1506  CB  GLU    98      25.127  83.749 126.354  1.00  0.00           C  
ATOM   1507  CG  GLU    98      23.852  84.260 127.156  1.00  0.00           C  
ATOM   1508  CD  GLU    98      23.983  85.736 127.464  1.00  0.00           C  
ATOM   1509  OE1 GLU    98      24.994  86.298 127.914  1.00  0.00           O  
ATOM   1510  OE2 GLU    98      22.929  86.407 127.264  1.00  0.00           O1-
ATOM   1511  H   GLU    98      23.501  83.726 124.510  1.00  0.00           H  
ATOM   1512  HA  GLU    98      25.678  82.154 125.237  1.00  0.00           H  
ATOM   1513  HB2 GLU    98      25.828  83.621 127.179  1.00  0.00           H  
ATOM   1514  HB3 GLU    98      25.552  84.498 125.685  1.00  0.00           H  
ATOM   1515  HG2 GLU    98      23.063  84.175 126.409  1.00  0.00           H  
ATOM   1516  HG3 GLU    98      23.742  83.680 128.072  1.00  0.00           H  
ATOM   1517  N   GLU    99      22.850  81.157 126.591  1.00  0.00           N  
ATOM   1518  CA  GLU    99      22.165  80.140 127.367  1.00  0.00           C  
ATOM   1519  C   GLU    99      21.116  79.400 126.612  1.00  0.00           C  
ATOM   1520  O   GLU    99      20.398  78.611 127.211  1.00  0.00           O  
ATOM   1521  CB  GLU    99      21.684  80.880 128.636  1.00  0.00           C  
ATOM   1522  CG  GLU    99      22.659  81.045 129.747  1.00  0.00           C  
ATOM   1523  CD  GLU    99      22.926  79.741 130.583  1.00  0.00           C  
ATOM   1524  OE1 GLU    99      23.125  79.927 131.795  1.00  0.00           O  
ATOM   1525  OE2 GLU    99      22.708  78.612 130.196  1.00  0.00           O1-
ATOM   1526  H   GLU    99      22.203  81.786 126.136  1.00  0.00           H  
ATOM   1527  HA  GLU    99      22.836  79.356 127.715  1.00  0.00           H  
ATOM   1528  HB2 GLU    99      21.254  81.853 128.401  1.00  0.00           H  
ATOM   1529  HB3 GLU    99      20.816  80.315 128.976  1.00  0.00           H  
ATOM   1530  HG2 GLU    99      23.563  81.526 129.377  1.00  0.00           H  
ATOM   1531  HG3 GLU    99      22.190  81.649 130.525  1.00  0.00           H  
ATOM   1532  N   GLY   100      20.940  79.531 125.317  1.00  0.00           N  
ATOM   1533  CA  GLY   100      19.804  78.888 124.563  1.00  0.00           C  
ATOM   1534  C   GLY   100      20.040  77.517 124.093  1.00  0.00           C  
ATOM   1535  O   GLY   100      21.010  76.819 124.572  1.00  0.00           O  
ATOM   1536  H   GLY   100      21.524  80.231 124.882  1.00  0.00           H  
ATOM   1537  HA2 GLY   100      18.938  78.762 125.212  1.00  0.00           H  
ATOM   1538  HA3 GLY   100      19.562  79.463 123.669  1.00  0.00           H  
ATOM   1539  N   SER   101      19.291  77.018 123.101  1.00  0.00           N  
ATOM   1540  CA  SER   101      19.608  75.898 122.319  1.00  0.00           C  
ATOM   1541  C   SER   101      19.076  75.929 120.851  1.00  0.00           C  
ATOM   1542  O   SER   101      19.407  75.016 120.088  1.00  0.00           O  
ATOM   1543  CB  SER   101      19.239  74.578 123.079  1.00  0.00           C  
ATOM   1544  OG  SER   101      17.840  74.558 123.314  1.00  0.00           O  
ATOM   1545  H   SER   101      18.465  77.532 122.828  1.00  0.00           H  
ATOM   1546  HA  SER   101      20.685  75.864 122.155  1.00  0.00           H  
ATOM   1547  HB2 SER   101      19.604  73.745 122.477  1.00  0.00           H  
ATOM   1548  HB3 SER   101      19.792  74.541 124.018  1.00  0.00           H  
ATOM   1549  HG  SER   101      17.589  75.123 124.048  1.00  0.00           H  
ATOM   1550  N   ILE   102      18.334  77.002 120.500  1.00  0.00           N  
ATOM   1551  CA  ILE   102      17.985  77.176 119.104  1.00  0.00           C  
ATOM   1552  C   ILE   102      19.258  77.432 118.224  1.00  0.00           C  
ATOM   1553  O   ILE   102      20.059  78.365 118.476  1.00  0.00           O  
ATOM   1554  CB  ILE   102      17.016  78.336 118.902  1.00  0.00           C  
ATOM   1555  CG1 ILE   102      15.620  78.068 119.522  1.00  0.00           C  
ATOM   1556  CG2 ILE   102      16.899  78.689 117.411  1.00  0.00           C  
ATOM   1557  CD1 ILE   102      14.694  76.968 118.946  1.00  0.00           C  
ATOM   1558  H   ILE   102      17.920  77.639 121.165  1.00  0.00           H  
ATOM   1559  HA  ILE   102      17.489  76.270 118.756  1.00  0.00           H  
ATOM   1560  HB  ILE   102      17.430  79.155 119.490  1.00  0.00           H  
ATOM   1561 HG12 ILE   102      15.784  77.747 120.550  1.00  0.00           H  
ATOM   1562 HG13 ILE   102      15.038  78.987 119.590  1.00  0.00           H  
ATOM   1563 HG21 ILE   102      17.729  79.307 117.070  1.00  0.00           H  
ATOM   1564 HG22 ILE   102      16.874  77.757 116.846  1.00  0.00           H  
ATOM   1565 HG23 ILE   102      15.947  79.162 117.171  1.00  0.00           H  
ATOM   1566 HD11 ILE   102      14.267  77.178 117.966  1.00  0.00           H  
ATOM   1567 HD12 ILE   102      15.219  76.023 118.804  1.00  0.00           H  
ATOM   1568 HD13 ILE   102      13.946  76.705 119.694  1.00  0.00           H  
ATOM   1569  N   PRO   103      19.497  76.740 117.052  1.00  0.00           N  
ATOM   1570  CA  PRO   103      20.441  77.222 116.018  1.00  0.00           C  
ATOM   1571  C   PRO   103      19.916  78.485 115.289  1.00  0.00           C  
ATOM   1572  O   PRO   103      19.061  78.424 114.425  1.00  0.00           O  
ATOM   1573  CB  PRO   103      20.647  76.050 115.052  1.00  0.00           C  
ATOM   1574  CG  PRO   103      19.404  75.246 115.245  1.00  0.00           C  
ATOM   1575  CD  PRO   103      18.808  75.580 116.629  1.00  0.00           C  
ATOM   1576  HA  PRO   103      21.407  77.454 116.466  1.00  0.00           H  
ATOM   1577  HB2 PRO   103      20.765  76.318 114.002  1.00  0.00           H  
ATOM   1578  HB3 PRO   103      21.505  75.491 115.424  1.00  0.00           H  
ATOM   1579  HG2 PRO   103      18.712  75.378 114.412  1.00  0.00           H  
ATOM   1580  HG3 PRO   103      19.586  74.173 115.304  1.00  0.00           H  
ATOM   1581  HD2 PRO   103      17.740  75.787 116.558  1.00  0.00           H  
ATOM   1582  HD3 PRO   103      19.061  74.736 117.271  1.00  0.00           H  
ATOM   1583  N   ILE   104      20.628  79.573 115.536  1.00  0.00           N  
ATOM   1584  CA  ILE   104      20.255  80.863 114.841  1.00  0.00           C  
ATOM   1585  C   ILE   104      20.584  80.773 113.296  1.00  0.00           C  
ATOM   1586  O   ILE   104      19.887  81.359 112.426  1.00  0.00           O  
ATOM   1587  CB  ILE   104      20.844  82.110 115.600  1.00  0.00           C  
ATOM   1588  CG1 ILE   104      20.411  82.132 117.123  1.00  0.00           C  
ATOM   1589  CG2 ILE   104      20.413  83.386 114.942  1.00  0.00           C  
ATOM   1590  CD1 ILE   104      21.270  83.048 117.978  1.00  0.00           C  
ATOM   1591  H   ILE   104      21.381  79.567 116.210  1.00  0.00           H  
ATOM   1592  HA  ILE   104      19.171  80.976 114.881  1.00  0.00           H  
ATOM   1593  HB  ILE   104      21.934  82.119 115.570  1.00  0.00           H  
ATOM   1594 HG12 ILE   104      19.346  82.360 117.152  1.00  0.00           H  
ATOM   1595 HG13 ILE   104      20.497  81.140 117.566  1.00  0.00           H  
ATOM   1596 HG21 ILE   104      19.340  83.517 114.809  1.00  0.00           H  
ATOM   1597 HG22 ILE   104      20.828  84.243 115.472  1.00  0.00           H  
ATOM   1598 HG23 ILE   104      20.907  83.451 113.972  1.00  0.00           H  
ATOM   1599 HD11 ILE   104      22.313  82.745 118.071  1.00  0.00           H  
ATOM   1600 HD12 ILE   104      21.228  84.097 117.684  1.00  0.00           H  
ATOM   1601 HD13 ILE   104      20.903  83.009 119.004  1.00  0.00           H  
ATOM   1602  N   ASP   105      21.752  80.195 113.030  1.00  0.00           N  
ATOM   1603  CA  ASP   105      22.370  80.102 111.697  1.00  0.00           C  
ATOM   1604  C   ASP   105      23.340  78.918 111.630  1.00  0.00           C  
ATOM   1605  O   ASP   105      23.634  78.423 112.667  1.00  0.00           O  
ATOM   1606  CB  ASP   105      22.900  81.492 111.276  1.00  0.00           C  
ATOM   1607  CG  ASP   105      23.241  81.624 109.861  1.00  0.00           C  
ATOM   1608  OD1 ASP   105      23.704  82.724 109.480  1.00  0.00           O  
ATOM   1609  OD2 ASP   105      22.946  80.735 109.015  1.00  0.00           O1-
ATOM   1610  H   ASP   105      22.392  79.874 113.743  1.00  0.00           H  
ATOM   1611  HA  ASP   105      21.567  79.730 111.061  1.00  0.00           H  
ATOM   1612  HB2 ASP   105      22.204  82.307 111.475  1.00  0.00           H  
ATOM   1613  HB3 ASP   105      23.820  81.720 111.813  1.00  0.00           H  
ATOM   1614  N   GLN   106      23.921  78.605 110.465  1.00  0.00           N  
ATOM   1615  CA  GLN   106      25.000  77.602 110.250  1.00  0.00           C  
ATOM   1616  C   GLN   106      25.829  77.776 109.029  1.00  0.00           C  
ATOM   1617  O   GLN   106      25.412  78.350 108.020  1.00  0.00           O  
ATOM   1618  CB  GLN   106      24.255  76.224 110.224  1.00  0.00           C  
ATOM   1619  CG  GLN   106      23.204  76.204 109.203  1.00  0.00           C  
ATOM   1620  CD  GLN   106      22.543  74.835 109.032  1.00  0.00           C  
ATOM   1621  NE2 GLN   106      21.423  74.663 108.443  1.00  0.00           N  
ATOM   1622  OE1 GLN   106      23.109  73.789 109.448  1.00  0.00           O  
ATOM   1623  H   GLN   106      23.655  79.213 109.703  1.00  0.00           H  
ATOM   1624  HA  GLN   106      25.709  77.597 111.077  1.00  0.00           H  
ATOM   1625  HB2 GLN   106      25.020  75.495 109.957  1.00  0.00           H  
ATOM   1626  HB3 GLN   106      23.962  75.993 111.249  1.00  0.00           H  
ATOM   1627  HG2 GLN   106      22.359  76.851 109.441  1.00  0.00           H  
ATOM   1628  HG3 GLN   106      23.602  76.525 108.240  1.00  0.00           H  
ATOM   1629 HE21 GLN   106      21.238  73.676 108.327  1.00  0.00           H  
ATOM   1630 HE22 GLN   106      20.991  75.455 107.989  1.00  0.00           H  
ATOM   1631  N   ALA   107      27.034  77.188 109.072  1.00  0.00           N  
ATOM   1632  CA  ALA   107      28.079  77.196 107.999  1.00  0.00           C  
ATOM   1633  C   ALA   107      28.838  75.811 107.848  1.00  0.00           C  
ATOM   1634  O   ALA   107      28.720  75.038 108.835  1.00  0.00           O  
ATOM   1635  CB  ALA   107      29.067  78.422 108.250  1.00  0.00           C  
ATOM   1636  H   ALA   107      27.282  76.561 109.824  1.00  0.00           H  
ATOM   1637  HA  ALA   107      27.560  77.462 107.079  1.00  0.00           H  
ATOM   1638  HB1 ALA   107      29.777  78.553 107.433  1.00  0.00           H  
ATOM   1639  HB2 ALA   107      28.539  79.330 108.539  1.00  0.00           H  
ATOM   1640  HB3 ALA   107      29.696  78.186 109.107  1.00  0.00           H  
ATOM   1641  N   GLY   108      29.571  75.593 106.801  1.00  0.00           N  
ATOM   1642  CA  GLY   108      30.286  74.267 106.627  1.00  0.00           C  
ATOM   1643  C   GLY   108      31.201  74.108 105.346  1.00  0.00           C  
ATOM   1644  O   GLY   108      31.217  74.956 104.447  1.00  0.00           O  
ATOM   1645  H   GLY   108      29.692  76.325 106.116  1.00  0.00           H  
ATOM   1646  HA2 GLY   108      31.061  74.388 107.384  1.00  0.00           H  
ATOM   1647  HA3 GLY   108      29.601  73.421 106.689  1.00  0.00           H  
ATOM   1648  N   LEU   109      31.793  72.949 105.204  1.00  0.00           N  
ATOM   1649  CA  LEU   109      32.710  72.618 104.116  1.00  0.00           C  
ATOM   1650  C   LEU   109      32.750  71.076 103.896  1.00  0.00           C  
ATOM   1651  O   LEU   109      33.078  70.279 104.787  1.00  0.00           O  
ATOM   1652  CB  LEU   109      33.975  73.348 104.410  1.00  0.00           C  
ATOM   1653  CG  LEU   109      35.097  73.216 103.275  1.00  0.00           C  
ATOM   1654  CD1 LEU   109      34.560  73.681 101.908  1.00  0.00           C  
ATOM   1655  CD2 LEU   109      36.375  73.913 103.745  1.00  0.00           C  
ATOM   1656  H   LEU   109      31.738  72.331 106.001  1.00  0.00           H  
ATOM   1657  HA  LEU   109      32.322  73.078 103.206  1.00  0.00           H  
ATOM   1658  HB2 LEU   109      33.876  74.431 104.486  1.00  0.00           H  
ATOM   1659  HB3 LEU   109      34.216  72.867 105.358  1.00  0.00           H  
ATOM   1660  HG  LEU   109      35.356  72.163 103.165  1.00  0.00           H  
ATOM   1661 HD11 LEU   109      35.425  73.783 101.252  1.00  0.00           H  
ATOM   1662 HD12 LEU   109      33.935  72.891 101.492  1.00  0.00           H  
ATOM   1663 HD13 LEU   109      33.913  74.558 101.908  1.00  0.00           H  
ATOM   1664 HD21 LEU   109      36.836  73.442 104.613  1.00  0.00           H  
ATOM   1665 HD22 LEU   109      37.149  74.006 102.983  1.00  0.00           H  
ATOM   1666 HD23 LEU   109      36.081  74.928 104.011  1.00  0.00           H  
ATOM   1667  N   PHE   110      32.143  70.615 102.797  1.00  0.00           N  
ATOM   1668  CA  PHE   110      32.353  69.254 102.270  1.00  0.00           C  
ATOM   1669  C   PHE   110      33.830  69.135 101.908  1.00  0.00           C  
ATOM   1670  O   PHE   110      34.495  70.017 101.415  1.00  0.00           O  
ATOM   1671  CB  PHE   110      31.475  69.201 100.972  1.00  0.00           C  
ATOM   1672  CG  PHE   110      29.978  68.710 101.287  1.00  0.00           C  
ATOM   1673  CD1 PHE   110      28.938  69.610 101.274  1.00  0.00           C  
ATOM   1674  CD2 PHE   110      29.718  67.364 101.576  1.00  0.00           C  
ATOM   1675  CE1 PHE   110      27.547  69.205 101.478  1.00  0.00           C  
ATOM   1676  CE2 PHE   110      28.364  66.936 101.763  1.00  0.00           C  
ATOM   1677  CZ  PHE   110      27.319  67.877 101.701  1.00  0.00           C  
ATOM   1678  H   PHE   110      31.959  71.275 102.055  1.00  0.00           H  
ATOM   1679  HA  PHE   110      32.018  68.503 102.985  1.00  0.00           H  
ATOM   1680  HB2 PHE   110      31.419  70.151 100.440  1.00  0.00           H  
ATOM   1681  HB3 PHE   110      31.927  68.493 100.277  1.00  0.00           H  
ATOM   1682  HD1 PHE   110      29.119  70.625 100.951  1.00  0.00           H  
ATOM   1683  HD2 PHE   110      30.566  66.695 101.562  1.00  0.00           H  
ATOM   1684  HE1 PHE   110      26.708  69.881 101.410  1.00  0.00           H  
ATOM   1685  HE2 PHE   110      28.078  65.899 101.863  1.00  0.00           H  
ATOM   1686  HZ  PHE   110      26.311  67.487 101.722  1.00  0.00           H  
ATOM   1687  N   LEU   111      34.304  67.885 102.014  1.00  0.00           N  
ATOM   1688  CA  LEU   111      35.740  67.521 101.975  1.00  0.00           C  
ATOM   1689  C   LEU   111      35.941  66.122 101.338  1.00  0.00           C  
ATOM   1690  O   LEU   111      35.620  65.031 101.861  1.00  0.00           O  
ATOM   1691  CB  LEU   111      36.157  67.348 103.490  1.00  0.00           C  
ATOM   1692  CG  LEU   111      36.323  68.718 104.176  1.00  0.00           C  
ATOM   1693  CD1 LEU   111      36.438  68.486 105.693  1.00  0.00           C  
ATOM   1694  CD2 LEU   111      37.571  69.555 103.771  1.00  0.00           C  
ATOM   1695  H   LEU   111      33.593  67.250 102.347  1.00  0.00           H  
ATOM   1696  HA  LEU   111      36.303  68.318 101.490  1.00  0.00           H  
ATOM   1697  HB2 LEU   111      35.358  66.875 104.060  1.00  0.00           H  
ATOM   1698  HB3 LEU   111      37.011  66.672 103.550  1.00  0.00           H  
ATOM   1699  HG  LEU   111      35.423  69.297 103.970  1.00  0.00           H  
ATOM   1700 HD11 LEU   111      36.877  67.507 105.886  1.00  0.00           H  
ATOM   1701 HD12 LEU   111      36.805  69.332 106.275  1.00  0.00           H  
ATOM   1702 HD13 LEU   111      35.418  68.510 106.077  1.00  0.00           H  
ATOM   1703 HD21 LEU   111      38.455  69.013 104.107  1.00  0.00           H  
ATOM   1704 HD22 LEU   111      37.617  69.670 102.688  1.00  0.00           H  
ATOM   1705 HD23 LEU   111      37.558  70.610 104.044  1.00  0.00           H  
ATOM   1706  N   THR   112      36.704  66.197 100.173  1.00  0.00           N  
ATOM   1707  CA  THR   112      37.338  65.020  99.504  1.00  0.00           C  
ATOM   1708  C   THR   112      38.817  64.945  99.902  1.00  0.00           C  
ATOM   1709  O   THR   112      39.591  65.899  99.775  1.00  0.00           O  
ATOM   1710  CB  THR   112      37.104  65.200  97.956  1.00  0.00           C  
ATOM   1711  CG2 THR   112      37.920  64.305  97.092  1.00  0.00           C  
ATOM   1712  OG1 THR   112      35.777  64.631  97.729  1.00  0.00           O  
ATOM   1713  H   THR   112      36.994  67.136  99.941  1.00  0.00           H  
ATOM   1714  HA  THR   112      36.848  64.096  99.811  1.00  0.00           H  
ATOM   1715  HB  THR   112      37.216  66.220  97.590  1.00  0.00           H  
ATOM   1716  HG1 THR   112      35.068  65.209  98.019  1.00  0.00           H  
ATOM   1717 HG21 THR   112      38.916  64.741  97.013  1.00  0.00           H  
ATOM   1718 HG22 THR   112      37.996  63.366  97.639  1.00  0.00           H  
ATOM   1719 HG23 THR   112      37.578  64.283  96.057  1.00  0.00           H  
ATOM   1720  N   ALA   113      39.248  63.758 100.160  1.00  0.00           N  
ATOM   1721  CA  ALA   113      40.636  63.392 100.324  1.00  0.00           C  
ATOM   1722  C   ALA   113      41.187  62.559  99.171  1.00  0.00           C  
ATOM   1723  O   ALA   113      40.674  61.560  98.806  1.00  0.00           O  
ATOM   1724  CB  ALA   113      40.675  62.703 101.750  1.00  0.00           C  
ATOM   1725  H   ALA   113      38.534  63.044 100.133  1.00  0.00           H  
ATOM   1726  HA  ALA   113      41.302  64.255 100.310  1.00  0.00           H  
ATOM   1727  HB1 ALA   113      40.200  61.742 101.552  1.00  0.00           H  
ATOM   1728  HB2 ALA   113      41.728  62.575 102.002  1.00  0.00           H  
ATOM   1729  HB3 ALA   113      40.191  63.316 102.511  1.00  0.00           H  
ATOM   1730  N   ILE   114      42.347  62.910  98.659  1.00  0.00           N  
ATOM   1731  CA  ILE   114      43.107  62.327  97.481  1.00  0.00           C  
ATOM   1732  C   ILE   114      44.610  62.464  97.741  1.00  0.00           C  
ATOM   1733  O   ILE   114      45.006  63.120  98.704  1.00  0.00           O  
ATOM   1734  CB  ILE   114      42.764  63.083  96.214  1.00  0.00           C  
ATOM   1735  CG1 ILE   114      43.326  64.511  96.062  1.00  0.00           C  
ATOM   1736  CG2 ILE   114      41.242  63.103  95.983  1.00  0.00           C  
ATOM   1737  CD1 ILE   114      44.610  64.583  95.295  1.00  0.00           C  
ATOM   1738  H   ILE   114      42.890  63.649  99.081  1.00  0.00           H  
ATOM   1739  HA  ILE   114      42.917  61.257  97.397  1.00  0.00           H  
ATOM   1740  HB  ILE   114      43.134  62.425  95.427  1.00  0.00           H  
ATOM   1741 HG12 ILE   114      42.547  65.110  95.590  1.00  0.00           H  
ATOM   1742 HG13 ILE   114      43.428  64.993  97.035  1.00  0.00           H  
ATOM   1743 HG21 ILE   114      40.949  63.500  95.011  1.00  0.00           H  
ATOM   1744 HG22 ILE   114      40.854  62.085  95.998  1.00  0.00           H  
ATOM   1745 HG23 ILE   114      40.699  63.711  96.707  1.00  0.00           H  
ATOM   1746 HD11 ILE   114      44.836  65.609  95.003  1.00  0.00           H  
ATOM   1747 HD12 ILE   114      45.431  64.258  95.934  1.00  0.00           H  
ATOM   1748 HD13 ILE   114      44.656  63.977  94.390  1.00  0.00           H  
ATOM   1749  N   GLU   115      45.417  61.726  96.914  1.00  0.00           N  
ATOM   1750  CA  GLU   115      46.902  61.776  96.902  1.00  0.00           C  
ATOM   1751  C   GLU   115      47.422  61.698  95.456  1.00  0.00           C  
ATOM   1752  O   GLU   115      46.789  61.165  94.559  1.00  0.00           O  
ATOM   1753  CB  GLU   115      47.619  60.648  97.708  1.00  0.00           C  
ATOM   1754  CG  GLU   115      47.079  59.253  97.500  1.00  0.00           C  
ATOM   1755  CD  GLU   115      48.005  58.093  97.826  1.00  0.00           C  
ATOM   1756  OE1 GLU   115      47.880  57.003  97.168  1.00  0.00           O  
ATOM   1757  OE2 GLU   115      48.843  58.284  98.745  1.00  0.00           O1-
ATOM   1758  H   GLU   115      44.841  61.111  96.358  1.00  0.00           H  
ATOM   1759  HA  GLU   115      47.320  62.731  97.222  1.00  0.00           H  
ATOM   1760  HB2 GLU   115      48.655  60.697  97.371  1.00  0.00           H  
ATOM   1761  HB3 GLU   115      47.493  60.800  98.780  1.00  0.00           H  
ATOM   1762  HG2 GLU   115      46.296  59.158  98.253  1.00  0.00           H  
ATOM   1763  HG3 GLU   115      46.764  59.229  96.457  1.00  0.00           H  
ATOM   1764  N   ILE   116      48.603  62.212  95.280  1.00  0.00           N  
ATOM   1765  CA  ILE   116      49.323  62.402  94.030  1.00  0.00           C  
ATOM   1766  C   ILE   116      50.881  62.287  94.199  1.00  0.00           C  
ATOM   1767  O   ILE   116      51.435  62.999  95.034  1.00  0.00           O  
ATOM   1768  CB  ILE   116      48.931  63.751  93.264  1.00  0.00           C  
ATOM   1769  CG1 ILE   116      47.416  63.944  92.856  1.00  0.00           C  
ATOM   1770  CG2 ILE   116      49.840  64.001  92.055  1.00  0.00           C  
ATOM   1771  CD1 ILE   116      47.012  65.385  92.392  1.00  0.00           C  
ATOM   1772  H   ILE   116      49.035  62.453  96.161  1.00  0.00           H  
ATOM   1773  HA  ILE   116      48.936  61.583  93.423  1.00  0.00           H  
ATOM   1774  HB  ILE   116      49.135  64.468  94.060  1.00  0.00           H  
ATOM   1775 HG12 ILE   116      47.208  63.213  92.074  1.00  0.00           H  
ATOM   1776 HG13 ILE   116      46.885  63.801  93.797  1.00  0.00           H  
ATOM   1777 HG21 ILE   116      49.789  63.209  91.309  1.00  0.00           H  
ATOM   1778 HG22 ILE   116      49.494  64.957  91.663  1.00  0.00           H  
ATOM   1779 HG23 ILE   116      50.869  64.098  92.402  1.00  0.00           H  
ATOM   1780 HD11 ILE   116      45.978  65.268  92.068  1.00  0.00           H  
ATOM   1781 HD12 ILE   116      47.192  66.178  93.119  1.00  0.00           H  
ATOM   1782 HD13 ILE   116      47.561  65.655  91.490  1.00  0.00           H  
ATOM   1783  N   SER   117      51.616  61.546  93.332  1.00  0.00           N  
ATOM   1784  CA  SER   117      53.053  61.510  93.218  1.00  0.00           C  
ATOM   1785  C   SER   117      53.490  61.075  91.734  1.00  0.00           C  
ATOM   1786  O   SER   117      52.774  60.610  90.880  1.00  0.00           O  
ATOM   1787  CB  SER   117      53.681  60.503  94.216  1.00  0.00           C  
ATOM   1788  OG  SER   117      55.118  60.593  94.460  1.00  0.00           O  
ATOM   1789  H   SER   117      51.169  61.019  92.595  1.00  0.00           H  
ATOM   1790  HA  SER   117      53.468  62.489  93.458  1.00  0.00           H  
ATOM   1791  HB2 SER   117      53.101  60.478  95.138  1.00  0.00           H  
ATOM   1792  HB3 SER   117      53.555  59.541  93.719  1.00  0.00           H  
ATOM   1793  HG  SER   117      55.703  60.070  93.907  1.00  0.00           H  
ATOM   1794  N   LEU   118      54.795  61.462  91.486  1.00  0.00           N  
ATOM   1795  CA  LEU   118      55.493  61.305  90.180  1.00  0.00           C  
ATOM   1796  C   LEU   118      56.943  60.780  90.478  1.00  0.00           C  
ATOM   1797  O   LEU   118      57.646  61.492  91.228  1.00  0.00           O  
ATOM   1798  CB  LEU   118      55.494  62.757  89.566  1.00  0.00           C  
ATOM   1799  CG  LEU   118      56.154  62.828  88.142  1.00  0.00           C  
ATOM   1800  CD1 LEU   118      55.408  62.225  86.986  1.00  0.00           C  
ATOM   1801  CD2 LEU   118      56.405  64.413  87.831  1.00  0.00           C  
ATOM   1802  H   LEU   118      55.326  61.996  92.159  1.00  0.00           H  
ATOM   1803  HA  LEU   118      54.884  60.593  89.623  1.00  0.00           H  
ATOM   1804  HB2 LEU   118      54.477  63.146  89.604  1.00  0.00           H  
ATOM   1805  HB3 LEU   118      56.113  63.380  90.212  1.00  0.00           H  
ATOM   1806  HG  LEU   118      57.162  62.418  88.205  1.00  0.00           H  
ATOM   1807 HD11 LEU   118      55.875  62.511  86.044  1.00  0.00           H  
ATOM   1808 HD12 LEU   118      55.400  61.136  86.932  1.00  0.00           H  
ATOM   1809 HD13 LEU   118      54.376  62.573  86.948  1.00  0.00           H  
ATOM   1810 HD21 LEU   118      57.118  64.794  88.562  1.00  0.00           H  
ATOM   1811 HD22 LEU   118      56.897  64.515  86.864  1.00  0.00           H  
ATOM   1812 HD23 LEU   118      55.426  64.887  87.903  1.00  0.00           H  
ATOM   1813  N   ASP   119      57.352  59.624  90.045  1.00  0.00           N  
ATOM   1814  CA  ASP   119      58.489  58.930  90.614  1.00  0.00           C  
ATOM   1815  C   ASP   119      59.519  58.524  89.514  1.00  0.00           C  
ATOM   1816  O   ASP   119      59.179  58.187  88.387  1.00  0.00           O  
ATOM   1817  CB  ASP   119      58.021  57.669  91.440  1.00  0.00           C  
ATOM   1818  CG  ASP   119      56.990  57.990  92.531  1.00  0.00           C  
ATOM   1819  OD1 ASP   119      56.531  56.934  93.029  1.00  0.00           O  
ATOM   1820  OD2 ASP   119      56.814  59.085  93.073  1.00  0.00           O1-
ATOM   1821  H   ASP   119      56.638  59.150  89.511  1.00  0.00           H  
ATOM   1822  HA  ASP   119      59.009  59.600  91.300  1.00  0.00           H  
ATOM   1823  HB2 ASP   119      57.488  56.978  90.787  1.00  0.00           H  
ATOM   1824  HB3 ASP   119      58.759  57.079  91.983  1.00  0.00           H  
ATOM   1825  N   VAL   120      60.759  58.452  90.015  1.00  0.00           N  
ATOM   1826  CA  VAL   120      61.967  58.007  89.243  1.00  0.00           C  
ATOM   1827  C   VAL   120      62.834  56.994  89.983  1.00  0.00           C  
ATOM   1828  O   VAL   120      62.679  56.852  91.250  1.00  0.00           O  
ATOM   1829  CB  VAL   120      62.780  59.216  88.831  1.00  0.00           C  
ATOM   1830  CG1 VAL   120      62.230  60.038  87.656  1.00  0.00           C  
ATOM   1831  CG2 VAL   120      63.166  60.081  89.993  1.00  0.00           C  
ATOM   1832  H   VAL   120      60.853  58.710  90.987  1.00  0.00           H  
ATOM   1833  HA  VAL   120      61.678  57.499  88.323  1.00  0.00           H  
ATOM   1834  HB  VAL   120      63.738  58.812  88.505  1.00  0.00           H  
ATOM   1835 HG11 VAL   120      61.292  60.449  88.030  1.00  0.00           H  
ATOM   1836 HG12 VAL   120      62.971  60.814  87.462  1.00  0.00           H  
ATOM   1837 HG13 VAL   120      62.060  59.475  86.739  1.00  0.00           H  
ATOM   1838 HG21 VAL   120      63.855  60.830  89.601  1.00  0.00           H  
ATOM   1839 HG22 VAL   120      62.268  60.617  90.302  1.00  0.00           H  
ATOM   1840 HG23 VAL   120      63.623  59.459  90.761  1.00  0.00           H  
ATOM   1841  N   ASP   121      63.735  56.232  89.307  1.00  0.00           N  
ATOM   1842  CA  ASP   121      64.954  55.629  90.023  1.00  0.00           C  
ATOM   1843  C   ASP   121      65.951  56.616  90.591  1.00  0.00           C  
ATOM   1844  O   ASP   121      66.186  57.607  89.860  1.00  0.00           O  
ATOM   1845  CB  ASP   121      65.687  54.660  89.109  1.00  0.00           C  
ATOM   1846  CG  ASP   121      66.885  53.891  89.709  1.00  0.00           C  
ATOM   1847  OD1 ASP   121      67.035  53.601  90.924  1.00  0.00           O  
ATOM   1848  OD2 ASP   121      67.811  53.754  88.845  1.00  0.00           O1-
ATOM   1849  H   ASP   121      63.683  56.061  88.313  1.00  0.00           H  
ATOM   1850  HA  ASP   121      64.648  54.933  90.805  1.00  0.00           H  
ATOM   1851  HB2 ASP   121      65.024  53.983  88.571  1.00  0.00           H  
ATOM   1852  HB3 ASP   121      66.121  55.294  88.336  1.00  0.00           H  
ATOM   1853  N   ALA   122      66.517  56.484  91.762  1.00  0.00           N  
ATOM   1854  CA  ALA   122      67.343  57.466  92.428  1.00  0.00           C  
ATOM   1855  C   ALA   122      68.670  56.841  92.826  1.00  0.00           C  
ATOM   1856  O   ALA   122      69.640  57.589  93.081  1.00  0.00           O  
ATOM   1857  CB  ALA   122      66.571  58.149  93.538  1.00  0.00           C  
ATOM   1858  H   ALA   122      66.215  55.717  92.346  1.00  0.00           H  
ATOM   1859  HA  ALA   122      67.597  58.237  91.701  1.00  0.00           H  
ATOM   1860  HB1 ALA   122      66.263  57.416  94.284  1.00  0.00           H  
ATOM   1861  HB2 ALA   122      67.229  58.933  93.911  1.00  0.00           H  
ATOM   1862  HB3 ALA   122      65.638  58.601  93.200  1.00  0.00           H  
ATOM   1863  N   ASP   123      68.775  55.567  92.775  1.00  0.00           N  
ATOM   1864  CA  ASP   123      69.900  54.736  93.344  1.00  0.00           C  
ATOM   1865  C   ASP   123      70.564  53.857  92.306  1.00  0.00           C  
ATOM   1866  O   ASP   123      71.376  52.914  92.636  1.00  0.00           O  
ATOM   1867  CB  ASP   123      69.535  54.120  94.699  1.00  0.00           C  
ATOM   1868  CG  ASP   123      68.742  52.777  94.541  1.00  0.00           C  
ATOM   1869  OD1 ASP   123      68.824  51.894  95.419  1.00  0.00           O  
ATOM   1870  OD2 ASP   123      68.117  52.538  93.494  1.00  0.00           O1-
ATOM   1871  H   ASP   123      67.944  55.113  92.423  1.00  0.00           H  
ATOM   1872  HA  ASP   123      70.717  55.391  93.646  1.00  0.00           H  
ATOM   1873  HB2 ASP   123      70.509  53.811  95.082  1.00  0.00           H  
ATOM   1874  HB3 ASP   123      68.914  54.800  95.281  1.00  0.00           H  
ATOM   1875  N   ARG   124      70.191  54.153  91.036  1.00  0.00           N  
ATOM   1876  CA  ARG   124      70.795  53.678  89.775  1.00  0.00           C  
ATOM   1877  C   ARG   124      70.748  52.202  89.671  1.00  0.00           C  
ATOM   1878  O   ARG   124      71.781  51.585  89.408  1.00  0.00           O  
ATOM   1879  CB  ARG   124      72.229  54.270  89.605  1.00  0.00           C  
ATOM   1880  CG  ARG   124      72.297  55.760  89.453  1.00  0.00           C  
ATOM   1881  CD  ARG   124      72.607  56.583  90.715  1.00  0.00           C  
ATOM   1882  NE  ARG   124      72.680  58.075  90.445  1.00  0.00           N  
ATOM   1883  CZ  ARG   124      73.662  58.850  90.882  1.00  0.00           C  
ATOM   1884  NH1 ARG   124      74.693  58.452  91.604  1.00  0.00           N1+
ATOM   1885  NH2 ARG   124      73.673  60.082  90.572  1.00  0.00           N  
ATOM   1886  H   ARG   124      69.506  54.889  90.948  1.00  0.00           H  
ATOM   1887  HA  ARG   124      70.109  54.229  89.132  1.00  0.00           H  
ATOM   1888  HB2 ARG   124      72.882  53.900  90.396  1.00  0.00           H  
ATOM   1889  HB3 ARG   124      72.785  53.864  88.760  1.00  0.00           H  
ATOM   1890  HG2 ARG   124      73.088  55.953  88.728  1.00  0.00           H  
ATOM   1891  HG3 ARG   124      71.370  56.147  89.031  1.00  0.00           H  
ATOM   1892  HD2 ARG   124      71.728  56.455  91.347  1.00  0.00           H  
ATOM   1893  HD3 ARG   124      73.457  56.129  91.223  1.00  0.00           H  
ATOM   1894  HE  ARG   124      71.966  58.538  89.902  1.00  0.00           H  
ATOM   1895 HH11 ARG   124      74.812  57.505  91.933  1.00  0.00           H  
ATOM   1896 HH12 ARG   124      75.433  59.058  91.927  1.00  0.00           H  
ATOM   1897 HH21 ARG   124      72.995  60.406  89.896  1.00  0.00           H  
ATOM   1898 HH22 ARG   124      74.390  60.683  90.952  1.00  0.00           H  
ATOM   1899  N   ASP   125      69.585  51.558  89.801  1.00  0.00           N  
ATOM   1900  CA  ASP   125      69.419  50.164  89.449  1.00  0.00           C  
ATOM   1901  C   ASP   125      68.466  49.987  88.249  1.00  0.00           C  
ATOM   1902  O   ASP   125      68.281  48.819  87.844  1.00  0.00           O  
ATOM   1903  CB  ASP   125      68.891  49.402  90.690  1.00  0.00           C  
ATOM   1904  CG  ASP   125      67.654  49.870  91.443  1.00  0.00           C  
ATOM   1905  OD1 ASP   125      66.865  50.724  90.865  1.00  0.00           O  
ATOM   1906  OD2 ASP   125      67.395  49.668  92.663  1.00  0.00           O1-
ATOM   1907  H   ASP   125      68.787  52.105  90.089  1.00  0.00           H  
ATOM   1908  HA  ASP   125      70.368  49.707  89.167  1.00  0.00           H  
ATOM   1909  HB2 ASP   125      68.751  48.397  90.290  1.00  0.00           H  
ATOM   1910  HB3 ASP   125      69.664  49.325  91.454  1.00  0.00           H  
ATOM   1911  N   GLY   126      67.794  51.064  87.665  1.00  0.00           N  
ATOM   1912  CA  GLY   126      66.787  50.752  86.674  1.00  0.00           C  
ATOM   1913  C   GLY   126      65.382  50.441  87.202  1.00  0.00           C  
ATOM   1914  O   GLY   126      64.493  50.388  86.361  1.00  0.00           O  
ATOM   1915  H   GLY   126      67.881  51.978  88.087  1.00  0.00           H  
ATOM   1916  HA2 GLY   126      66.713  51.596  85.987  1.00  0.00           H  
ATOM   1917  HA3 GLY   126      67.097  49.857  86.136  1.00  0.00           H  
ATOM   1918  N   VAL   127      65.154  50.407  88.558  1.00  0.00           N  
ATOM   1919  CA  VAL   127      63.896  50.325  89.196  1.00  0.00           C  
ATOM   1920  C   VAL   127      63.505  51.668  89.908  1.00  0.00           C  
ATOM   1921  O   VAL   127      64.353  52.325  90.520  1.00  0.00           O  
ATOM   1922  CB  VAL   127      63.832  49.210  90.231  1.00  0.00           C  
ATOM   1923  CG1 VAL   127      62.448  48.852  90.738  1.00  0.00           C  
ATOM   1924  CG2 VAL   127      64.535  47.960  89.832  1.00  0.00           C  
ATOM   1925  H   VAL   127      65.898  50.715  89.168  1.00  0.00           H  
ATOM   1926  HA  VAL   127      63.147  50.066  88.447  1.00  0.00           H  
ATOM   1927  HB  VAL   127      64.276  49.563  91.162  1.00  0.00           H  
ATOM   1928 HG11 VAL   127      61.823  48.577  89.888  1.00  0.00           H  
ATOM   1929 HG12 VAL   127      62.625  47.935  91.299  1.00  0.00           H  
ATOM   1930 HG13 VAL   127      61.904  49.588  91.331  1.00  0.00           H  
ATOM   1931 HG21 VAL   127      65.572  48.032  89.504  1.00  0.00           H  
ATOM   1932 HG22 VAL   127      64.573  47.289  90.690  1.00  0.00           H  
ATOM   1933 HG23 VAL   127      63.935  47.504  89.045  1.00  0.00           H  
ATOM   1934  N   VAL   128      62.210  52.024  89.731  1.00  0.00           N  
ATOM   1935  CA  VAL   128      61.694  53.317  90.315  1.00  0.00           C  
ATOM   1936  C   VAL   128      61.582  53.326  91.868  1.00  0.00           C  
ATOM   1937  O   VAL   128      61.300  52.272  92.495  1.00  0.00           O  
ATOM   1938  CB  VAL   128      60.320  53.577  89.821  1.00  0.00           C  
ATOM   1939  CG1 VAL   128      59.489  54.790  90.426  1.00  0.00           C  
ATOM   1940  CG2 VAL   128      60.480  53.984  88.260  1.00  0.00           C  
ATOM   1941  H   VAL   128      61.494  51.452  89.307  1.00  0.00           H  
ATOM   1942  HA  VAL   128      62.316  54.166  90.032  1.00  0.00           H  
ATOM   1943  HB  VAL   128      59.738  52.657  89.869  1.00  0.00           H  
ATOM   1944 HG11 VAL   128      59.979  55.738  90.206  1.00  0.00           H  
ATOM   1945 HG12 VAL   128      58.429  54.854  90.179  1.00  0.00           H  
ATOM   1946 HG13 VAL   128      59.582  54.733  91.511  1.00  0.00           H  
ATOM   1947 HG21 VAL   128      61.331  53.396  87.917  1.00  0.00           H  
ATOM   1948 HG22 VAL   128      59.532  53.835  87.743  1.00  0.00           H  
ATOM   1949 HG23 VAL   128      60.605  55.065  88.197  1.00  0.00           H  
ATOM   1950  N   GLU   129      62.072  54.481  92.470  1.00  0.00           N  
ATOM   1951  CA  GLU   129      61.898  54.751  93.897  1.00  0.00           C  
ATOM   1952  C   GLU   129      60.528  55.207  94.212  1.00  0.00           C  
ATOM   1953  O   GLU   129      60.252  56.379  93.932  1.00  0.00           O  
ATOM   1954  CB  GLU   129      62.969  55.713  94.490  1.00  0.00           C  
ATOM   1955  CG  GLU   129      64.205  55.160  95.145  1.00  0.00           C  
ATOM   1956  CD  GLU   129      64.930  54.066  94.325  1.00  0.00           C  
ATOM   1957  OE1 GLU   129      65.217  54.283  93.121  1.00  0.00           O  
ATOM   1958  OE2 GLU   129      65.313  52.957  94.795  1.00  0.00           O1-
ATOM   1959  H   GLU   129      62.392  55.185  91.820  1.00  0.00           H  
ATOM   1960  HA  GLU   129      61.913  53.786  94.402  1.00  0.00           H  
ATOM   1961  HB2 GLU   129      63.295  56.438  93.745  1.00  0.00           H  
ATOM   1962  HB3 GLU   129      62.450  56.364  95.194  1.00  0.00           H  
ATOM   1963  HG2 GLU   129      64.906  55.973  95.338  1.00  0.00           H  
ATOM   1964  HG3 GLU   129      63.956  54.619  96.058  1.00  0.00           H  
ATOM   1965  N   LYS   130      59.674  54.426  94.890  1.00  0.00           N  
ATOM   1966  CA  LYS   130      58.274  54.751  95.073  1.00  0.00           C  
ATOM   1967  C   LYS   130      57.995  55.879  96.107  1.00  0.00           C  
ATOM   1968  O   LYS   130      58.461  55.737  97.260  1.00  0.00           O  
ATOM   1969  CB  LYS   130      57.390  53.515  95.353  1.00  0.00           C  
ATOM   1970  CG  LYS   130      57.641  52.245  94.485  1.00  0.00           C  
ATOM   1971  CD  LYS   130      56.764  51.060  94.893  1.00  0.00           C  
ATOM   1972  CE  LYS   130      55.298  51.312  94.448  1.00  0.00           C  
ATOM   1973  NZ  LYS   130      54.417  50.109  94.844  1.00  0.00           N1+
ATOM   1974  H   LYS   130      60.104  53.605  95.293  1.00  0.00           H  
ATOM   1975  HA  LYS   130      57.962  55.132  94.101  1.00  0.00           H  
ATOM   1976  HB2 LYS   130      57.556  53.219  96.388  1.00  0.00           H  
ATOM   1977  HB3 LYS   130      56.336  53.779  95.266  1.00  0.00           H  
ATOM   1978  HG2 LYS   130      57.640  52.359  93.401  1.00  0.00           H  
ATOM   1979  HG3 LYS   130      58.673  51.966  94.696  1.00  0.00           H  
ATOM   1980  HD2 LYS   130      57.119  50.127  94.456  1.00  0.00           H  
ATOM   1981  HD3 LYS   130      56.801  50.874  95.966  1.00  0.00           H  
ATOM   1982  HE2 LYS   130      54.802  52.128  94.972  1.00  0.00           H  
ATOM   1983  HE3 LYS   130      55.197  51.516  93.382  1.00  0.00           H  
ATOM   1984  HZ1 LYS   130      54.419  49.392  94.133  1.00  0.00           H  
ATOM   1985  HZ2 LYS   130      54.641  49.659  95.719  1.00  0.00           H  
ATOM   1986  HZ3 LYS   130      53.478  50.446  95.002  1.00  0.00           H  
ATOM   1987  N   ASN   131      57.439  56.999  95.696  1.00  0.00           N  
ATOM   1988  CA  ASN   131      57.127  58.139  96.493  1.00  0.00           C  
ATOM   1989  C   ASN   131      58.333  58.886  97.181  1.00  0.00           C  
ATOM   1990  O   ASN   131      58.062  59.749  97.939  1.00  0.00           O  
ATOM   1991  CB  ASN   131      56.046  57.801  97.524  1.00  0.00           C  
ATOM   1992  CG  ASN   131      55.342  59.017  98.149  1.00  0.00           C  
ATOM   1993  ND2 ASN   131      54.862  60.021  97.379  1.00  0.00           N  
ATOM   1994  OD1 ASN   131      55.213  59.111  99.359  1.00  0.00           O  
ATOM   1995  H   ASN   131      57.186  57.012  94.718  1.00  0.00           H  
ATOM   1996  HA  ASN   131      56.619  58.800  95.791  1.00  0.00           H  
ATOM   1997  HB2 ASN   131      55.287  57.202  97.022  1.00  0.00           H  
ATOM   1998  HB3 ASN   131      56.415  57.136  98.305  1.00  0.00           H  
ATOM   1999 HD21 ASN   131      54.334  60.700  97.909  1.00  0.00           H  
ATOM   2000 HD22 ASN   131      55.002  60.077  96.380  1.00  0.00           H  
ATOM   2001  N   ASN   132      59.573  58.447  96.983  1.00  0.00           N  
ATOM   2002  CA  ASN   132      60.771  58.837  97.721  1.00  0.00           C  
ATOM   2003  C   ASN   132      61.250  60.330  97.639  1.00  0.00           C  
ATOM   2004  O   ASN   132      61.540  60.806  96.542  1.00  0.00           O  
ATOM   2005  CB  ASN   132      61.867  57.827  97.390  1.00  0.00           C  
ATOM   2006  CG  ASN   132      63.121  57.975  98.265  1.00  0.00           C  
ATOM   2007  ND2 ASN   132      63.766  56.853  98.545  1.00  0.00           N  
ATOM   2008  OD1 ASN   132      63.404  59.050  98.728  1.00  0.00           O  
ATOM   2009  H   ASN   132      59.747  57.594  96.471  1.00  0.00           H  
ATOM   2010  HA  ASN   132      60.508  58.720  98.772  1.00  0.00           H  
ATOM   2011  HB2 ASN   132      61.506  56.799  97.421  1.00  0.00           H  
ATOM   2012  HB3 ASN   132      62.133  58.093  96.367  1.00  0.00           H  
ATOM   2013 HD21 ASN   132      64.527  56.852  99.208  1.00  0.00           H  
ATOM   2014 HD22 ASN   132      63.315  55.979  98.313  1.00  0.00           H  
ATOM   2015  N   PRO   133      61.164  61.115  98.738  1.00  0.00           N  
ATOM   2016  CA  PRO   133      61.514  62.546  98.661  1.00  0.00           C  
ATOM   2017  C   PRO   133      62.984  62.973  98.219  1.00  0.00           C  
ATOM   2018  O   PRO   133      63.355  64.158  98.178  1.00  0.00           O  
ATOM   2019  CB  PRO   133      61.199  63.071 100.139  1.00  0.00           C  
ATOM   2020  CG  PRO   133      60.900  61.837 100.958  1.00  0.00           C  
ATOM   2021  CD  PRO   133      60.323  60.861  99.903  1.00  0.00           C  
ATOM   2022  HA  PRO   133      60.793  62.945  97.947  1.00  0.00           H  
ATOM   2023  HB2 PRO   133      62.047  63.650 100.505  1.00  0.00           H  
ATOM   2024  HB3 PRO   133      60.316  63.688  99.976  1.00  0.00           H  
ATOM   2025  HG2 PRO   133      61.785  61.468 101.476  1.00  0.00           H  
ATOM   2026  HG3 PRO   133      60.200  62.173 101.724  1.00  0.00           H  
ATOM   2027  HD2 PRO   133      60.414  59.826 100.232  1.00  0.00           H  
ATOM   2028  HD3 PRO   133      59.263  61.105  99.834  1.00  0.00           H  
ATOM   2029  N   LYS   134      63.828  61.951  97.956  1.00  0.00           N  
ATOM   2030  CA  LYS   134      65.086  62.111  97.204  1.00  0.00           C  
ATOM   2031  C   LYS   134      64.855  62.476  95.743  1.00  0.00           C  
ATOM   2032  O   LYS   134      65.753  62.955  95.083  1.00  0.00           O  
ATOM   2033  CB  LYS   134      66.031  60.923  97.461  1.00  0.00           C  
ATOM   2034  CG  LYS   134      66.551  61.016  98.865  1.00  0.00           C  
ATOM   2035  CD  LYS   134      67.520  59.891  99.131  1.00  0.00           C  
ATOM   2036  CE  LYS   134      68.150  59.940 100.487  1.00  0.00           C  
ATOM   2037  NZ  LYS   134      67.137  59.640 101.552  1.00  0.00           N1+
ATOM   2038  H   LYS   134      63.421  61.031  98.050  1.00  0.00           H  
ATOM   2039  HA  LYS   134      65.649  62.979  97.548  1.00  0.00           H  
ATOM   2040  HB2 LYS   134      65.510  59.965  97.458  1.00  0.00           H  
ATOM   2041  HB3 LYS   134      66.865  60.941  96.759  1.00  0.00           H  
ATOM   2042  HG2 LYS   134      67.143  61.921  99.001  1.00  0.00           H  
ATOM   2043  HG3 LYS   134      65.757  61.081  99.610  1.00  0.00           H  
ATOM   2044  HD2 LYS   134      66.977  58.978  98.890  1.00  0.00           H  
ATOM   2045  HD3 LYS   134      68.321  59.892  98.392  1.00  0.00           H  
ATOM   2046  HE2 LYS   134      68.963  59.218 100.564  1.00  0.00           H  
ATOM   2047  HE3 LYS   134      68.640  60.885 100.719  1.00  0.00           H  
ATOM   2048  HZ1 LYS   134      66.834  58.691 101.388  1.00  0.00           H  
ATOM   2049  HZ2 LYS   134      67.439  59.674 102.515  1.00  0.00           H  
ATOM   2050  HZ3 LYS   134      66.427  60.319 101.317  1.00  0.00           H  
ATOM   2051  N   LYS   135      63.706  62.278  95.147  1.00  0.00           N  
ATOM   2052  CA  LYS   135      63.411  62.489  93.711  1.00  0.00           C  
ATOM   2053  C   LYS   135      63.463  63.898  93.268  1.00  0.00           C  
ATOM   2054  O   LYS   135      63.607  64.140  92.079  1.00  0.00           O  
ATOM   2055  CB  LYS   135      61.997  61.895  93.376  1.00  0.00           C  
ATOM   2056  CG  LYS   135      60.710  62.546  93.971  1.00  0.00           C  
ATOM   2057  CD  LYS   135      59.658  61.451  93.844  1.00  0.00           C  
ATOM   2058  CE  LYS   135      58.296  61.841  94.282  1.00  0.00           C  
ATOM   2059  NZ  LYS   135      57.808  63.073  93.498  1.00  0.00           N1+
ATOM   2060  H   LYS   135      62.923  61.913  95.670  1.00  0.00           H  
ATOM   2061  HA  LYS   135      64.172  62.091  93.040  1.00  0.00           H  
ATOM   2062  HB2 LYS   135      61.995  62.038  92.295  1.00  0.00           H  
ATOM   2063  HB3 LYS   135      62.161  60.864  93.688  1.00  0.00           H  
ATOM   2064  HG2 LYS   135      60.811  62.898  94.998  1.00  0.00           H  
ATOM   2065  HG3 LYS   135      60.418  63.345  93.290  1.00  0.00           H  
ATOM   2066  HD2 LYS   135      59.600  61.266  92.771  1.00  0.00           H  
ATOM   2067  HD3 LYS   135      59.868  60.510  94.353  1.00  0.00           H  
ATOM   2068  HE2 LYS   135      57.621  61.015  94.058  1.00  0.00           H  
ATOM   2069  HE3 LYS   135      58.253  62.193  95.313  1.00  0.00           H  
ATOM   2070  HZ1 LYS   135      57.808  62.845  92.514  1.00  0.00           H  
ATOM   2071  HZ2 LYS   135      56.951  63.518  93.792  1.00  0.00           H  
ATOM   2072  HZ3 LYS   135      58.497  63.809  93.558  1.00  0.00           H  
ATOM   2073  N   ALA   136      63.316  64.788  94.239  1.00  0.00           N  
ATOM   2074  CA  ALA   136      63.266  66.223  94.075  1.00  0.00           C  
ATOM   2075  C   ALA   136      64.580  66.830  94.502  1.00  0.00           C  
ATOM   2076  O   ALA   136      64.707  67.906  95.168  1.00  0.00           O  
ATOM   2077  CB  ALA   136      62.063  66.676  94.869  1.00  0.00           C  
ATOM   2078  H   ALA   136      63.258  64.400  95.170  1.00  0.00           H  
ATOM   2079  HA  ALA   136      63.158  66.413  93.007  1.00  0.00           H  
ATOM   2080  HB1 ALA   136      62.055  66.442  95.934  1.00  0.00           H  
ATOM   2081  HB2 ALA   136      61.825  67.735  94.769  1.00  0.00           H  
ATOM   2082  HB3 ALA   136      61.240  66.162  94.372  1.00  0.00           H  
ATOM   2083  N   SER   137      65.689  66.179  94.135  1.00  0.00           N  
ATOM   2084  CA  SER   137      67.154  66.516  94.297  1.00  0.00           C  
ATOM   2085  C   SER   137      67.978  65.704  93.283  1.00  0.00           C  
ATOM   2086  O   SER   137      67.489  64.797  92.685  1.00  0.00           O  
ATOM   2087  CB  SER   137      67.590  66.263  95.716  1.00  0.00           C  
ATOM   2088  OG  SER   137      68.937  66.535  95.824  1.00  0.00           O  
ATOM   2089  H   SER   137      65.591  65.380  93.525  1.00  0.00           H  
ATOM   2090  HA  SER   137      67.261  67.576  94.066  1.00  0.00           H  
ATOM   2091  HB2 SER   137      67.032  66.949  96.353  1.00  0.00           H  
ATOM   2092  HB3 SER   137      67.450  65.235  96.050  1.00  0.00           H  
ATOM   2093  HG  SER   137      69.411  65.700  95.835  1.00  0.00           H  
ATOM   2094  N   TRP   138      69.180  66.008  93.139  1.00  0.00           N  
ATOM   2095  CA  TRP   138      70.240  65.272  92.424  1.00  0.00           C  
ATOM   2096  C   TRP   138      71.598  65.655  93.073  1.00  0.00           C  
ATOM   2097  O   TRP   138      71.989  66.826  93.043  1.00  0.00           O  
ATOM   2098  CB  TRP   138      70.123  65.406  90.935  1.00  0.00           C  
ATOM   2099  CG  TRP   138      70.830  64.389  90.108  1.00  0.00           C  
ATOM   2100  CD1 TRP   138      70.141  63.659  89.256  1.00  0.00           C  
ATOM   2101  CD2 TRP   138      72.163  63.946  89.966  1.00  0.00           C  
ATOM   2102  CE2 TRP   138      72.287  63.009  88.912  1.00  0.00           C  
ATOM   2103  CE3 TRP   138      73.407  64.465  90.377  1.00  0.00           C  
ATOM   2104  NE1 TRP   138      70.953  62.794  88.596  1.00  0.00           N  
ATOM   2105  CZ2 TRP   138      73.517  62.460  88.525  1.00  0.00           C  
ATOM   2106  CZ3 TRP   138      74.649  63.872  90.023  1.00  0.00           C  
ATOM   2107  CH2 TRP   138      74.691  62.810  89.188  1.00  0.00           C  
ATOM   2108  H   TRP   138      69.376  66.952  93.442  1.00  0.00           H  
ATOM   2109  HA  TRP   138      69.986  64.241  92.667  1.00  0.00           H  
ATOM   2110  HB2 TRP   138      69.069  65.319  90.671  1.00  0.00           H  
ATOM   2111  HB3 TRP   138      70.584  66.313  90.544  1.00  0.00           H  
ATOM   2112  HD1 TRP   138      69.077  63.793  89.127  1.00  0.00           H  
ATOM   2113  HE1 TRP   138      70.706  62.130  87.877  1.00  0.00           H  
ATOM   2114  HE3 TRP   138      73.498  65.336  91.009  1.00  0.00           H  
ATOM   2115  HZ2 TRP   138      73.482  61.578  87.902  1.00  0.00           H  
ATOM   2116  HZ3 TRP   138      75.526  64.402  90.363  1.00  0.00           H  
ATOM   2117  HH2 TRP   138      75.632  62.319  88.986  1.00  0.00           H  
ATOM   2118  N   THR   139      72.380  64.650  93.584  1.00  0.00           N  
ATOM   2119  CA  THR   139      73.641  65.049  94.215  1.00  0.00           C  
ATOM   2120  C   THR   139      74.914  64.262  93.811  1.00  0.00           C  
ATOM   2121  O   THR   139      74.913  63.063  93.627  1.00  0.00           O  
ATOM   2122  CB  THR   139      73.567  65.097  95.744  1.00  0.00           C  
ATOM   2123  CG2 THR   139      72.768  66.341  96.139  1.00  0.00           C  
ATOM   2124  OG1 THR   139      72.770  63.938  96.122  1.00  0.00           O  
ATOM   2125  H   THR   139      72.088  63.684  93.560  1.00  0.00           H  
ATOM   2126  HA  THR   139      73.861  66.077  93.927  1.00  0.00           H  
ATOM   2127  HB  THR   139      74.527  65.098  96.261  1.00  0.00           H  
ATOM   2128  HG1 THR   139      72.980  63.825  97.052  1.00  0.00           H  
ATOM   2129 HG21 THR   139      72.861  66.512  97.211  1.00  0.00           H  
ATOM   2130 HG22 THR   139      73.180  67.240  95.678  1.00  0.00           H  
ATOM   2131 HG23 THR   139      71.709  66.297  95.885  1.00  0.00           H  
ATOM   2132  N   TRP   140      76.094  64.979  93.698  1.00  0.00           N  
ATOM   2133  CA  TRP   140      77.487  64.368  93.471  1.00  0.00           C  
ATOM   2134  C   TRP   140      78.074  63.434  94.438  1.00  0.00           C  
ATOM   2135  O   TRP   140      77.510  63.082  95.490  1.00  0.00           O  
ATOM   2136  CB  TRP   140      78.526  65.517  93.385  1.00  0.00           C  
ATOM   2137  CG  TRP   140      78.211  66.550  92.272  1.00  0.00           C  
ATOM   2138  CD1 TRP   140      78.016  67.878  92.504  1.00  0.00           C  
ATOM   2139  CD2 TRP   140      77.963  66.310  90.826  1.00  0.00           C  
ATOM   2140  CE2 TRP   140      77.698  67.596  90.267  1.00  0.00           C  
ATOM   2141  CE3 TRP   140      78.146  65.200  89.916  1.00  0.00           C  
ATOM   2142  NE1 TRP   140      77.886  68.530  91.262  1.00  0.00           N  
ATOM   2143  CZ2 TRP   140      77.496  67.729  88.915  1.00  0.00           C  
ATOM   2144  CZ3 TRP   140      77.999  65.354  88.506  1.00  0.00           C  
ATOM   2145  CH2 TRP   140      77.674  66.639  88.053  1.00  0.00           C  
ATOM   2146  H   TRP   140      76.074  65.937  94.016  1.00  0.00           H  
ATOM   2147  HA  TRP   140      77.518  63.841  92.517  1.00  0.00           H  
ATOM   2148  HB2 TRP   140      78.564  66.119  94.293  1.00  0.00           H  
ATOM   2149  HB3 TRP   140      79.497  65.074  93.165  1.00  0.00           H  
ATOM   2150  HD1 TRP   140      78.144  68.434  93.421  1.00  0.00           H  
ATOM   2151  HE1 TRP   140      77.683  69.516  91.180  1.00  0.00           H  
ATOM   2152  HE3 TRP   140      78.633  64.279  90.202  1.00  0.00           H  
ATOM   2153  HZ2 TRP   140      77.096  68.650  88.516  1.00  0.00           H  
ATOM   2154  HZ3 TRP   140      78.241  64.562  87.813  1.00  0.00           H  
ATOM   2155  HH2 TRP   140      77.611  66.910  87.009  1.00  0.00           H  
ATOM   2156  N   GLY   141      79.197  62.763  94.058  1.00  0.00           N  
ATOM   2157  CA  GLY   141      80.073  62.184  95.011  1.00  0.00           C  
ATOM   2158  C   GLY   141      79.688  60.711  95.381  1.00  0.00           C  
ATOM   2159  O   GLY   141      78.938  60.028  94.709  1.00  0.00           O  
ATOM   2160  H   GLY   141      79.498  62.899  93.104  1.00  0.00           H  
ATOM   2161  HA2 GLY   141      81.086  62.179  94.609  1.00  0.00           H  
ATOM   2162  HA3 GLY   141      80.116  62.803  95.907  1.00  0.00           H  
ATOM   2163  N   PRO   142      80.289  60.127  96.458  1.00  0.00           N  
ATOM   2164  CA  PRO   142      80.353  58.641  96.689  1.00  0.00           C  
ATOM   2165  C   PRO   142      79.012  58.044  97.070  1.00  0.00           C  
ATOM   2166  O   PRO   142      78.767  56.916  96.649  1.00  0.00           O  
ATOM   2167  CB  PRO   142      81.442  58.443  97.833  1.00  0.00           C  
ATOM   2168  CG  PRO   142      82.264  59.665  97.755  1.00  0.00           C  
ATOM   2169  CD  PRO   142      81.244  60.756  97.416  1.00  0.00           C  
ATOM   2170  HA  PRO   142      80.662  58.238  95.724  1.00  0.00           H  
ATOM   2171  HB2 PRO   142      80.943  58.431  98.802  1.00  0.00           H  
ATOM   2172  HB3 PRO   142      82.089  57.570  97.745  1.00  0.00           H  
ATOM   2173  HG2 PRO   142      82.762  59.833  98.710  1.00  0.00           H  
ATOM   2174  HG3 PRO   142      82.967  59.559  96.929  1.00  0.00           H  
ATOM   2175  HD2 PRO   142      80.745  60.951  98.365  1.00  0.00           H  
ATOM   2176  HD3 PRO   142      81.828  61.579  97.005  1.00  0.00           H  
ATOM   2177  N   GLU   143      78.167  58.761  97.720  1.00  0.00           N  
ATOM   2178  CA  GLU   143      76.716  58.542  98.028  1.00  0.00           C  
ATOM   2179  C   GLU   143      75.673  59.286  97.234  1.00  0.00           C  
ATOM   2180  O   GLU   143      74.591  59.633  97.715  1.00  0.00           O  
ATOM   2181  CB  GLU   143      76.459  58.723  99.573  1.00  0.00           C  
ATOM   2182  CG  GLU   143      76.674  60.153 100.084  1.00  0.00           C  
ATOM   2183  CD  GLU   143      78.080  60.774 100.025  1.00  0.00           C  
ATOM   2184  OE1 GLU   143      78.962  60.431 100.849  1.00  0.00           O  
ATOM   2185  OE2 GLU   143      78.502  61.494  99.094  1.00  0.00           O1-
ATOM   2186  H   GLU   143      78.545  59.632  98.065  1.00  0.00           H  
ATOM   2187  HA  GLU   143      76.476  57.501  97.812  1.00  0.00           H  
ATOM   2188  HB2 GLU   143      75.441  58.435  99.834  1.00  0.00           H  
ATOM   2189  HB3 GLU   143      77.123  58.058 100.125  1.00  0.00           H  
ATOM   2190  HG2 GLU   143      75.923  60.780  99.603  1.00  0.00           H  
ATOM   2191  HG3 GLU   143      76.300  60.184 101.107  1.00  0.00           H  
ATOM   2192  N   GLY   144      76.164  59.784  96.112  1.00  0.00           N  
ATOM   2193  CA  GLY   144      75.353  60.503  95.026  1.00  0.00           C  
ATOM   2194  C   GLY   144      74.041  59.841  94.685  1.00  0.00           C  
ATOM   2195  O   GLY   144      73.944  58.607  94.592  1.00  0.00           O  
ATOM   2196  H   GLY   144      77.114  59.576  95.842  1.00  0.00           H  
ATOM   2197  HA2 GLY   144      75.106  61.466  95.471  1.00  0.00           H  
ATOM   2198  HA3 GLY   144      75.979  60.728  94.162  1.00  0.00           H  
ATOM   2199  N   GLN   145      72.986  60.634  94.484  1.00  0.00           N  
ATOM   2200  CA  GLN   145      71.638  60.193  94.161  1.00  0.00           C  
ATOM   2201  C   GLN   145      70.963  61.022  93.012  1.00  0.00           C  
ATOM   2202  O   GLN   145      71.222  62.170  92.776  1.00  0.00           O  
ATOM   2203  CB  GLN   145      70.651  59.946  95.316  1.00  0.00           C  
ATOM   2204  CG  GLN   145      71.304  59.091  96.407  1.00  0.00           C  
ATOM   2205  CD  GLN   145      71.201  57.552  96.205  1.00  0.00           C  
ATOM   2206  NE2 GLN   145      72.167  56.812  95.674  1.00  0.00           N  
ATOM   2207  OE1 GLN   145      70.290  56.979  96.807  1.00  0.00           O  
ATOM   2208  H   GLN   145      73.246  61.606  94.571  1.00  0.00           H  
ATOM   2209  HA  GLN   145      71.858  59.269  93.626  1.00  0.00           H  
ATOM   2210  HB2 GLN   145      70.371  60.919  95.720  1.00  0.00           H  
ATOM   2211  HB3 GLN   145      69.731  59.476  94.967  1.00  0.00           H  
ATOM   2212  HG2 GLN   145      72.330  59.369  96.651  1.00  0.00           H  
ATOM   2213  HG3 GLN   145      70.751  59.374  97.303  1.00  0.00           H  
ATOM   2214 HE21 GLN   145      72.065  55.809  95.605  1.00  0.00           H  
ATOM   2215 HE22 GLN   145      72.839  57.282  95.085  1.00  0.00           H  
ATOM   2216  N   GLY   146      70.087  60.371  92.294  1.00  0.00           N  
ATOM   2217  CA  GLY   146      69.133  60.891  91.280  1.00  0.00           C  
ATOM   2218  C   GLY   146      69.380  60.470  89.842  1.00  0.00           C  
ATOM   2219  O   GLY   146      70.377  59.797  89.523  1.00  0.00           O  
ATOM   2220  H   GLY   146      69.938  59.397  92.516  1.00  0.00           H  
ATOM   2221  HA2 GLY   146      68.150  60.455  91.454  1.00  0.00           H  
ATOM   2222  HA3 GLY   146      69.134  61.981  91.278  1.00  0.00           H  
ATOM   2223  N   ALA   147      68.475  60.859  88.914  1.00  0.00           N  
ATOM   2224  CA  ALA   147      68.160  60.127  87.689  1.00  0.00           C  
ATOM   2225  C   ALA   147      69.115  60.591  86.532  1.00  0.00           C  
ATOM   2226  O   ALA   147      69.315  61.732  86.262  1.00  0.00           O  
ATOM   2227  CB  ALA   147      66.696  60.394  87.409  1.00  0.00           C  
ATOM   2228  H   ALA   147      67.787  61.585  89.049  1.00  0.00           H  
ATOM   2229  HA  ALA   147      68.302  59.064  87.885  1.00  0.00           H  
ATOM   2230  HB1 ALA   147      66.128  60.351  88.339  1.00  0.00           H  
ATOM   2231  HB2 ALA   147      66.511  61.455  87.240  1.00  0.00           H  
ATOM   2232  HB3 ALA   147      66.219  59.852  86.593  1.00  0.00           H  
ATOM   2233  N   ILE   148      69.698  59.687  85.757  1.00  0.00           N  
ATOM   2234  CA  ILE   148      70.675  60.058  84.684  1.00  0.00           C  
ATOM   2235  C   ILE   148      70.028  59.741  83.291  1.00  0.00           C  
ATOM   2236  O   ILE   148      69.377  58.643  83.281  1.00  0.00           O  
ATOM   2237  CB  ILE   148      72.012  59.413  84.913  1.00  0.00           C  
ATOM   2238  CG1 ILE   148      72.787  59.873  86.202  1.00  0.00           C  
ATOM   2239  CG2 ILE   148      73.054  59.471  83.753  1.00  0.00           C  
ATOM   2240  CD1 ILE   148      73.667  58.872  86.850  1.00  0.00           C  
ATOM   2241  H   ILE   148      69.587  58.732  86.063  1.00  0.00           H  
ATOM   2242  HA  ILE   148      70.944  61.112  84.750  1.00  0.00           H  
ATOM   2243  HB  ILE   148      71.921  58.334  85.037  1.00  0.00           H  
ATOM   2244 HG12 ILE   148      73.428  60.731  86.002  1.00  0.00           H  
ATOM   2245 HG13 ILE   148      71.993  60.210  86.868  1.00  0.00           H  
ATOM   2246 HG21 ILE   148      73.973  58.931  83.981  1.00  0.00           H  
ATOM   2247 HG22 ILE   148      72.666  58.907  82.906  1.00  0.00           H  
ATOM   2248 HG23 ILE   148      73.270  60.485  83.417  1.00  0.00           H  
ATOM   2249 HD11 ILE   148      74.504  58.658  86.184  1.00  0.00           H  
ATOM   2250 HD12 ILE   148      73.996  59.175  87.844  1.00  0.00           H  
ATOM   2251 HD13 ILE   148      73.171  57.902  86.820  1.00  0.00           H  
ATOM   2252  N   LEU   149      70.262  60.503  82.280  1.00  0.00           N  
ATOM   2253  CA  LEU   149      69.658  60.248  80.943  1.00  0.00           C  
ATOM   2254  C   LEU   149      70.650  60.228  79.735  1.00  0.00           C  
ATOM   2255  O   LEU   149      71.594  61.030  79.673  1.00  0.00           O  
ATOM   2256  CB  LEU   149      68.451  61.227  80.878  1.00  0.00           C  
ATOM   2257  CG  LEU   149      67.630  61.228  79.520  1.00  0.00           C  
ATOM   2258  CD1 LEU   149      66.883  59.933  79.225  1.00  0.00           C  
ATOM   2259  CD2 LEU   149      66.594  62.320  79.512  1.00  0.00           C  
ATOM   2260  H   LEU   149      71.048  61.135  82.329  1.00  0.00           H  
ATOM   2261  HA  LEU   149      69.225  59.248  80.899  1.00  0.00           H  
ATOM   2262  HB2 LEU   149      67.843  60.808  81.680  1.00  0.00           H  
ATOM   2263  HB3 LEU   149      68.758  62.251  81.091  1.00  0.00           H  
ATOM   2264  HG  LEU   149      68.400  61.396  78.766  1.00  0.00           H  
ATOM   2265 HD11 LEU   149      66.084  59.776  79.949  1.00  0.00           H  
ATOM   2266 HD12 LEU   149      66.627  60.063  78.174  1.00  0.00           H  
ATOM   2267 HD13 LEU   149      67.572  59.125  79.475  1.00  0.00           H  
ATOM   2268 HD21 LEU   149      65.956  62.257  80.393  1.00  0.00           H  
ATOM   2269 HD22 LEU   149      67.016  63.323  79.573  1.00  0.00           H  
ATOM   2270 HD23 LEU   149      66.016  62.315  78.587  1.00  0.00           H  
ATOM   2271  N   LEU   150      70.541  59.218  78.836  1.00  0.00           N  
ATOM   2272  CA  LEU   150      71.206  59.209  77.542  1.00  0.00           C  
ATOM   2273  C   LEU   150      70.657  60.191  76.555  1.00  0.00           C  
ATOM   2274  O   LEU   150      69.458  60.415  76.556  1.00  0.00           O  
ATOM   2275  CB  LEU   150      71.165  57.789  76.824  1.00  0.00           C  
ATOM   2276  CG  LEU   150      72.106  56.733  77.546  1.00  0.00           C  
ATOM   2277  CD1 LEU   150      71.782  55.420  76.839  1.00  0.00           C  
ATOM   2278  CD2 LEU   150      73.548  57.034  77.331  1.00  0.00           C  
ATOM   2279  H   LEU   150      69.740  58.614  78.955  1.00  0.00           H  
ATOM   2280  HA  LEU   150      72.203  59.608  77.727  1.00  0.00           H  
ATOM   2281  HB2 LEU   150      70.116  57.494  76.833  1.00  0.00           H  
ATOM   2282  HB3 LEU   150      71.516  57.914  75.800  1.00  0.00           H  
ATOM   2283  HG  LEU   150      71.868  56.683  78.608  1.00  0.00           H  
ATOM   2284 HD11 LEU   150      71.804  55.485  75.751  1.00  0.00           H  
ATOM   2285 HD12 LEU   150      72.454  54.620  77.147  1.00  0.00           H  
ATOM   2286 HD13 LEU   150      70.779  55.155  77.176  1.00  0.00           H  
ATOM   2287 HD21 LEU   150      73.775  58.094  77.445  1.00  0.00           H  
ATOM   2288 HD22 LEU   150      74.124  56.436  78.037  1.00  0.00           H  
ATOM   2289 HD23 LEU   150      73.753  56.796  76.287  1.00  0.00           H  
ATOM   2290  N   VAL   151      71.542  60.787  75.743  1.00  0.00           N  
ATOM   2291  CA  VAL   151      71.191  61.605  74.577  1.00  0.00           C  
ATOM   2292  C   VAL   151      71.127  60.700  73.391  1.00  0.00           C  
ATOM   2293  O   VAL   151      71.967  59.831  73.214  1.00  0.00           O  
ATOM   2294  CB  VAL   151      72.149  62.769  74.243  1.00  0.00           C  
ATOM   2295  CG1 VAL   151      71.826  63.613  73.056  1.00  0.00           C  
ATOM   2296  CG2 VAL   151      72.200  63.710  75.394  1.00  0.00           C  
ATOM   2297  H   VAL   151      72.534  60.655  75.881  1.00  0.00           H  
ATOM   2298  HA  VAL   151      70.233  62.110  74.702  1.00  0.00           H  
ATOM   2299  HB  VAL   151      73.169  62.390  74.177  1.00  0.00           H  
ATOM   2300 HG11 VAL   151      70.752  63.788  72.997  1.00  0.00           H  
ATOM   2301 HG12 VAL   151      72.306  64.592  73.054  1.00  0.00           H  
ATOM   2302 HG13 VAL   151      72.012  63.160  72.082  1.00  0.00           H  
ATOM   2303 HG21 VAL   151      72.963  64.481  75.291  1.00  0.00           H  
ATOM   2304 HG22 VAL   151      71.272  64.261  75.545  1.00  0.00           H  
ATOM   2305 HG23 VAL   151      72.574  63.166  76.261  1.00  0.00           H  
ATOM   2306  N   ASN   152      70.012  60.809  72.605  1.00  0.00           N  
ATOM   2307  CA  ASN   152      69.657  59.760  71.667  1.00  0.00           C  
ATOM   2308  C   ASN   152      70.330  59.929  70.288  1.00  0.00           C  
ATOM   2309  O   ASN   152      69.647  59.753  69.213  1.00  0.00           O  
ATOM   2310  CB  ASN   152      68.108  59.685  71.698  1.00  0.00           C  
ATOM   2311  CG  ASN   152      67.600  58.391  71.076  1.00  0.00           C  
ATOM   2312  ND2 ASN   152      66.474  58.393  70.366  1.00  0.00           N  
ATOM   2313  OD1 ASN   152      68.273  57.369  71.170  1.00  0.00           O  
ATOM   2314  H   ASN   152      69.232  61.355  72.943  1.00  0.00           H  
ATOM   2315  HA  ASN   152      70.037  58.809  72.040  1.00  0.00           H  
ATOM   2316  HB2 ASN   152      67.726  59.809  72.712  1.00  0.00           H  
ATOM   2317  HB3 ASN   152      67.666  60.550  71.204  1.00  0.00           H  
ATOM   2318 HD21 ASN   152      65.976  57.600  69.988  1.00  0.00           H  
ATOM   2319 HD22 ASN   152      65.931  59.234  70.500  1.00  0.00           H  
ATOM   2320  N   CYS   153      71.617  60.235  70.188  1.00  0.00           N  
ATOM   2321  CA  CYS   153      72.478  60.713  69.059  1.00  0.00           C  
ATOM   2322  C   CYS   153      72.854  59.587  68.033  1.00  0.00           C  
ATOM   2323  O   CYS   153      73.481  59.909  66.994  1.00  0.00           O  
ATOM   2324  CB  CYS   153      73.591  61.487  69.675  1.00  0.00           C  
ATOM   2325  SG  CYS   153      74.639  60.406  70.706  1.00  0.00           S  
ATOM   2326  H   CYS   153      72.086  60.157  71.080  1.00  0.00           H  
ATOM   2327  HA  CYS   153      71.863  61.344  68.418  1.00  0.00           H  
ATOM   2328  HB2 CYS   153      74.268  61.707  68.850  1.00  0.00           H  
ATOM   2329  HB3 CYS   153      73.277  62.391  70.197  1.00  0.00           H  
ATOM   2330  HG  CYS   153      73.974  60.473  71.863  1.00  0.00           H  
ATOM   2331  N   ASP   154      72.491  58.305  68.275  1.00  0.00           N  
ATOM   2332  CA  ASP   154      72.704  57.184  67.354  1.00  0.00           C  
ATOM   2333  C   ASP   154      71.452  57.186  66.483  1.00  0.00           C  
ATOM   2334  O   ASP   154      70.679  58.153  66.394  1.00  0.00           O  
ATOM   2335  CB  ASP   154      72.945  55.920  68.103  1.00  0.00           C  
ATOM   2336  CG  ASP   154      71.805  55.449  69.052  1.00  0.00           C  
ATOM   2337  OD1 ASP   154      70.662  55.991  69.039  1.00  0.00           O  
ATOM   2338  OD2 ASP   154      71.982  54.521  69.872  1.00  0.00           O1-
ATOM   2339  H   ASP   154      71.769  58.253  68.980  1.00  0.00           H  
ATOM   2340  HA  ASP   154      73.562  57.438  66.732  1.00  0.00           H  
ATOM   2341  HB2 ASP   154      73.336  55.092  67.512  1.00  0.00           H  
ATOM   2342  HB3 ASP   154      73.866  56.033  68.675  1.00  0.00           H  
ATOM   2343  N   ARG   155      71.211  56.070  65.723  1.00  0.00           N  
ATOM   2344  CA  ARG   155      70.244  55.976  64.650  1.00  0.00           C  
ATOM   2345  C   ARG   155      69.597  54.611  64.575  1.00  0.00           C  
ATOM   2346  O   ARG   155      70.169  53.752  63.881  1.00  0.00           O  
ATOM   2347  CB  ARG   155      70.878  56.486  63.341  1.00  0.00           C  
ATOM   2348  CG  ARG   155      69.923  56.441  62.141  1.00  0.00           C  
ATOM   2349  CD  ARG   155      70.241  57.240  60.917  1.00  0.00           C  
ATOM   2350  NE  ARG   155      70.878  56.345  59.908  1.00  0.00           N  
ATOM   2351  CZ  ARG   155      71.924  56.596  59.057  1.00  0.00           C  
ATOM   2352  NH1 ARG   155      72.403  57.815  58.848  1.00  0.00           N1+
ATOM   2353  NH2 ARG   155      72.350  55.594  58.369  1.00  0.00           N  
ATOM   2354  H   ARG   155      71.971  55.407  65.757  1.00  0.00           H  
ATOM   2355  HA  ARG   155      69.446  56.640  64.982  1.00  0.00           H  
ATOM   2356  HB2 ARG   155      71.165  57.527  63.486  1.00  0.00           H  
ATOM   2357  HB3 ARG   155      71.709  55.794  63.201  1.00  0.00           H  
ATOM   2358  HG2 ARG   155      69.864  55.367  61.967  1.00  0.00           H  
ATOM   2359  HG3 ARG   155      68.939  56.734  62.507  1.00  0.00           H  
ATOM   2360  HD2 ARG   155      69.292  57.579  60.502  1.00  0.00           H  
ATOM   2361  HD3 ARG   155      70.896  58.077  61.161  1.00  0.00           H  
ATOM   2362  HE  ARG   155      70.514  55.403  59.895  1.00  0.00           H  
ATOM   2363 HH11 ARG   155      71.988  58.590  59.345  1.00  0.00           H  
ATOM   2364 HH12 ARG   155      73.134  57.800  58.152  1.00  0.00           H  
ATOM   2365 HH21 ARG   155      73.171  55.813  57.822  1.00  0.00           H  
ATOM   2366 HH22 ARG   155      71.912  54.685  58.394  1.00  0.00           H  
ATOM   2367  N   GLU   156      68.535  54.427  65.243  1.00  0.00           N  
ATOM   2368  CA  GLU   156      67.756  53.158  65.056  1.00  0.00           C  
ATOM   2369  C   GLU   156      66.470  53.242  64.216  1.00  0.00           C  
ATOM   2370  O   GLU   156      66.079  52.280  63.553  1.00  0.00           O  
ATOM   2371  CB  GLU   156      67.388  52.549  66.386  1.00  0.00           C  
ATOM   2372  CG  GLU   156      68.506  51.793  67.167  1.00  0.00           C  
ATOM   2373  CD  GLU   156      69.307  52.573  68.232  1.00  0.00           C  
ATOM   2374  OE1 GLU   156      68.819  53.487  68.909  1.00  0.00           O  
ATOM   2375  OE2 GLU   156      70.495  52.211  68.368  1.00  0.00           O1-
ATOM   2376  H   GLU   156      68.163  55.088  65.909  1.00  0.00           H  
ATOM   2377  HA  GLU   156      68.390  52.423  64.560  1.00  0.00           H  
ATOM   2378  HB2 GLU   156      66.849  53.284  66.985  1.00  0.00           H  
ATOM   2379  HB3 GLU   156      66.585  51.835  66.205  1.00  0.00           H  
ATOM   2380  HG2 GLU   156      67.893  51.079  67.715  1.00  0.00           H  
ATOM   2381  HG3 GLU   156      69.147  51.214  66.501  1.00  0.00           H  
ATOM   2382  N   THR   157      65.734  54.403  64.247  1.00  0.00           N  
ATOM   2383  CA  THR   157      64.589  54.685  63.340  1.00  0.00           C  
ATOM   2384  C   THR   157      64.909  54.467  61.874  1.00  0.00           C  
ATOM   2385  O   THR   157      65.959  54.947  61.408  1.00  0.00           O  
ATOM   2386  CB  THR   157      64.029  56.079  63.616  1.00  0.00           C  
ATOM   2387  CG2 THR   157      62.651  56.253  62.951  1.00  0.00           C  
ATOM   2388  OG1 THR   157      63.967  56.239  65.016  1.00  0.00           O  
ATOM   2389  H   THR   157      66.303  55.089  64.723  1.00  0.00           H  
ATOM   2390  HA  THR   157      63.770  54.084  63.735  1.00  0.00           H  
ATOM   2391  HB  THR   157      64.700  56.796  63.143  1.00  0.00           H  
ATOM   2392  HG1 THR   157      64.875  56.421  65.268  1.00  0.00           H  
ATOM   2393 HG21 THR   157      62.092  55.388  63.307  1.00  0.00           H  
ATOM   2394 HG22 THR   157      62.226  57.170  63.358  1.00  0.00           H  
ATOM   2395 HG23 THR   157      62.668  56.296  61.862  1.00  0.00           H  
ATOM   2396  N   PRO   158      64.153  53.623  61.072  1.00  0.00           N  
ATOM   2397  CA  PRO   158      64.633  53.309  59.687  1.00  0.00           C  
ATOM   2398  C   PRO   158      64.448  54.267  58.612  1.00  0.00           C  
ATOM   2399  O   PRO   158      64.757  54.090  57.446  1.00  0.00           O  
ATOM   2400  CB  PRO   158      64.055  51.856  59.451  1.00  0.00           C  
ATOM   2401  CG  PRO   158      63.363  51.373  60.679  1.00  0.00           C  
ATOM   2402  CD  PRO   158      63.199  52.593  61.559  1.00  0.00           C  
ATOM   2403  HA  PRO   158      65.704  53.126  59.777  1.00  0.00           H  
ATOM   2404  HB2 PRO   158      63.297  51.871  58.667  1.00  0.00           H  
ATOM   2405  HB3 PRO   158      64.831  51.126  59.222  1.00  0.00           H  
ATOM   2406  HG2 PRO   158      62.366  50.952  60.555  1.00  0.00           H  
ATOM   2407  HG3 PRO   158      63.888  50.666  61.321  1.00  0.00           H  
ATOM   2408  HD2 PRO   158      62.270  53.139  61.397  1.00  0.00           H  
ATOM   2409  HD3 PRO   158      63.187  52.458  62.640  1.00  0.00           H  
ATOM   2410  N   TRP   159      63.669  55.406  58.844  1.00  0.00           N  
ATOM   2411  CA  TRP   159      62.993  56.179  57.794  1.00  0.00           C  
ATOM   2412  C   TRP   159      63.929  57.122  57.007  1.00  0.00           C  
ATOM   2413  O   TRP   159      63.690  57.479  55.840  1.00  0.00           O  
ATOM   2414  CB  TRP   159      61.794  56.997  58.299  1.00  0.00           C  
ATOM   2415  CG  TRP   159      60.822  56.335  59.274  1.00  0.00           C  
ATOM   2416  CD1 TRP   159      60.088  56.982  60.243  1.00  0.00           C  
ATOM   2417  CD2 TRP   159      60.376  54.933  59.394  1.00  0.00           C  
ATOM   2418  CE2 TRP   159      59.419  54.737  60.462  1.00  0.00           C  
ATOM   2419  CE3 TRP   159      60.602  53.722  58.651  1.00  0.00           C  
ATOM   2420  NE1 TRP   159      59.402  56.018  60.993  1.00  0.00           N  
ATOM   2421  CZ2 TRP   159      58.832  53.515  60.796  1.00  0.00           C  
ATOM   2422  CZ3 TRP   159      60.134  52.444  59.019  1.00  0.00           C  
ATOM   2423  CH2 TRP   159      59.234  52.373  60.069  1.00  0.00           C  
ATOM   2424  H   TRP   159      63.527  55.716  59.795  1.00  0.00           H  
ATOM   2425  HA  TRP   159      62.616  55.531  57.002  1.00  0.00           H  
ATOM   2426  HB2 TRP   159      62.237  57.854  58.807  1.00  0.00           H  
ATOM   2427  HB3 TRP   159      61.273  57.439  57.450  1.00  0.00           H  
ATOM   2428  HD1 TRP   159      60.205  58.030  60.475  1.00  0.00           H  
ATOM   2429  HE1 TRP   159      58.879  56.326  61.800  1.00  0.00           H  
ATOM   2430  HE3 TRP   159      61.340  53.851  57.873  1.00  0.00           H  
ATOM   2431  HZ2 TRP   159      58.162  53.283  61.610  1.00  0.00           H  
ATOM   2432  HZ3 TRP   159      60.391  51.579  58.427  1.00  0.00           H  
ATOM   2433  HH2 TRP   159      58.810  51.409  60.308  1.00  0.00           H  
ATOM   2434  N   LEU   160      64.977  57.655  57.663  1.00  0.00           N  
ATOM   2435  CA  LEU   160      65.707  58.858  57.324  1.00  0.00           C  
ATOM   2436  C   LEU   160      67.171  58.741  57.752  1.00  0.00           C  
ATOM   2437  O   LEU   160      67.552  57.952  58.670  1.00  0.00           O  
ATOM   2438  CB  LEU   160      65.058  60.236  57.824  1.00  0.00           C  
ATOM   2439  CG  LEU   160      63.755  60.581  57.077  1.00  0.00           C  
ATOM   2440  CD1 LEU   160      62.984  61.737  57.691  1.00  0.00           C  
ATOM   2441  CD2 LEU   160      64.106  61.103  55.693  1.00  0.00           C  
ATOM   2442  H   LEU   160      65.107  57.337  58.613  1.00  0.00           H  
ATOM   2443  HA  LEU   160      65.794  58.815  56.238  1.00  0.00           H  
ATOM   2444  HB2 LEU   160      64.781  60.160  58.875  1.00  0.00           H  
ATOM   2445  HB3 LEU   160      65.782  61.046  57.741  1.00  0.00           H  
ATOM   2446  HG  LEU   160      63.117  59.701  56.998  1.00  0.00           H  
ATOM   2447 HD11 LEU   160      63.584  62.646  57.680  1.00  0.00           H  
ATOM   2448 HD12 LEU   160      62.118  61.952  57.064  1.00  0.00           H  
ATOM   2449 HD13 LEU   160      62.686  61.397  58.683  1.00  0.00           H  
ATOM   2450 HD21 LEU   160      64.811  60.418  55.222  1.00  0.00           H  
ATOM   2451 HD22 LEU   160      63.224  61.224  55.064  1.00  0.00           H  
ATOM   2452 HD23 LEU   160      64.528  62.101  55.815  1.00  0.00           H  
ATOM   2453  N   PRO   161      68.154  59.575  57.185  1.00  0.00           N  
ATOM   2454  CA  PRO   161      69.589  59.617  57.596  1.00  0.00           C  
ATOM   2455  C   PRO   161      69.855  60.305  58.861  1.00  0.00           C  
ATOM   2456  O   PRO   161      70.899  60.247  59.392  1.00  0.00           O  
ATOM   2457  CB  PRO   161      70.363  60.223  56.361  1.00  0.00           C  
ATOM   2458  CG  PRO   161      69.259  61.254  55.907  1.00  0.00           C  
ATOM   2459  CD  PRO   161      67.874  60.542  56.130  1.00  0.00           C  
ATOM   2460  HA  PRO   161      69.992  58.611  57.712  1.00  0.00           H  
ATOM   2461  HB2 PRO   161      71.175  60.894  56.641  1.00  0.00           H  
ATOM   2462  HB3 PRO   161      70.448  59.610  55.464  1.00  0.00           H  
ATOM   2463  HG2 PRO   161      69.244  62.156  56.519  1.00  0.00           H  
ATOM   2464  HG3 PRO   161      69.330  61.592  54.873  1.00  0.00           H  
ATOM   2465  HD2 PRO   161      67.173  61.350  56.341  1.00  0.00           H  
ATOM   2466  HD3 PRO   161      67.607  59.924  55.272  1.00  0.00           H  
ATOM   2467  N   LYS   162      68.910  60.906  59.527  1.00  0.00           N  
ATOM   2468  CA  LYS   162      69.041  61.670  60.855  1.00  0.00           C  
ATOM   2469  C   LYS   162      69.413  60.844  62.076  1.00  0.00           C  
ATOM   2470  O   LYS   162      69.002  59.612  62.223  1.00  0.00           O  
ATOM   2471  CB  LYS   162      67.945  62.668  61.111  1.00  0.00           C  
ATOM   2472  CG  LYS   162      67.426  63.521  59.905  1.00  0.00           C  
ATOM   2473  CD  LYS   162      66.313  64.474  60.332  1.00  0.00           C  
ATOM   2474  CE  LYS   162      65.892  65.140  58.977  1.00  0.00           C  
ATOM   2475  NZ  LYS   162      64.949  66.278  59.235  1.00  0.00           N1+
ATOM   2476  H   LYS   162      68.032  60.909  59.028  1.00  0.00           H  
ATOM   2477  HA  LYS   162      69.885  62.338  60.689  1.00  0.00           H  
ATOM   2478  HB2 LYS   162      67.140  62.118  61.599  1.00  0.00           H  
ATOM   2479  HB3 LYS   162      68.351  63.362  61.847  1.00  0.00           H  
ATOM   2480  HG2 LYS   162      68.287  64.127  59.624  1.00  0.00           H  
ATOM   2481  HG3 LYS   162      67.112  62.875  59.085  1.00  0.00           H  
ATOM   2482  HD2 LYS   162      65.428  63.961  60.708  1.00  0.00           H  
ATOM   2483  HD3 LYS   162      66.624  65.245  61.037  1.00  0.00           H  
ATOM   2484  HE2 LYS   162      66.800  65.619  58.609  1.00  0.00           H  
ATOM   2485  HE3 LYS   162      65.607  64.430  58.201  1.00  0.00           H  
ATOM   2486  HZ1 LYS   162      64.072  65.877  59.533  1.00  0.00           H  
ATOM   2487  HZ2 LYS   162      65.301  66.949  59.903  1.00  0.00           H  
ATOM   2488  HZ3 LYS   162      64.715  66.685  58.341  1.00  0.00           H  
ATOM   2489  N   GLU   163      70.006  61.508  63.022  1.00  0.00           N  
ATOM   2490  CA  GLU   163      70.024  61.002  64.388  1.00  0.00           C  
ATOM   2491  C   GLU   163      68.622  60.938  64.951  1.00  0.00           C  
ATOM   2492  O   GLU   163      67.709  61.780  64.690  1.00  0.00           O  
ATOM   2493  CB  GLU   163      70.923  61.870  65.341  1.00  0.00           C  
ATOM   2494  CG  GLU   163      72.289  62.209  64.919  1.00  0.00           C  
ATOM   2495  CD  GLU   163      72.294  63.634  64.324  1.00  0.00           C  
ATOM   2496  OE1 GLU   163      71.495  64.007  63.422  1.00  0.00           O  
ATOM   2497  OE2 GLU   163      73.061  64.507  64.717  1.00  0.00           O1-
ATOM   2498  H   GLU   163      70.334  62.439  62.811  1.00  0.00           H  
ATOM   2499  HA  GLU   163      70.432  59.993  64.329  1.00  0.00           H  
ATOM   2500  HB2 GLU   163      70.380  62.759  65.661  1.00  0.00           H  
ATOM   2501  HB3 GLU   163      71.038  61.222  66.210  1.00  0.00           H  
ATOM   2502  HG2 GLU   163      72.957  62.173  65.779  1.00  0.00           H  
ATOM   2503  HG3 GLU   163      72.622  61.478  64.181  1.00  0.00           H  
ATOM   2504  N   ASP   164      68.421  60.025  65.927  1.00  0.00           N  
ATOM   2505  CA  ASP   164      67.096  59.830  66.524  1.00  0.00           C  
ATOM   2506  C   ASP   164      66.709  61.011  67.394  1.00  0.00           C  
ATOM   2507  O   ASP   164      65.528  61.386  67.605  1.00  0.00           O  
ATOM   2508  CB  ASP   164      66.886  58.505  67.259  1.00  0.00           C  
ATOM   2509  CG  ASP   164      67.059  57.205  66.503  1.00  0.00           C  
ATOM   2510  OD1 ASP   164      67.671  56.315  67.139  1.00  0.00           O  
ATOM   2511  OD2 ASP   164      66.609  56.981  65.370  1.00  0.00           O1-
ATOM   2512  H   ASP   164      69.205  59.437  66.171  1.00  0.00           H  
ATOM   2513  HA  ASP   164      66.378  59.901  65.707  1.00  0.00           H  
ATOM   2514  HB2 ASP   164      67.538  58.612  68.126  1.00  0.00           H  
ATOM   2515  HB3 ASP   164      65.852  58.520  67.605  1.00  0.00           H  
ATOM   2516  N   CYS   165      67.691  61.752  67.943  1.00  0.00           N  
ATOM   2517  CA  CYS   165      67.471  62.990  68.712  1.00  0.00           C  
ATOM   2518  C   CYS   165      67.080  64.272  67.917  1.00  0.00           C  
ATOM   2519  O   CYS   165      66.696  65.208  68.579  1.00  0.00           O  
ATOM   2520  CB  CYS   165      68.742  63.275  69.532  1.00  0.00           C  
ATOM   2521  SG  CYS   165      70.203  63.522  68.449  1.00  0.00           S  
ATOM   2522  H   CYS   165      68.650  61.476  67.785  1.00  0.00           H  
ATOM   2523  HA  CYS   165      66.686  62.833  69.452  1.00  0.00           H  
ATOM   2524  HB2 CYS   165      68.545  64.096  70.220  1.00  0.00           H  
ATOM   2525  HB3 CYS   165      68.977  62.429  70.179  1.00  0.00           H  
ATOM   2526  HG  CYS   165      70.015  64.832  68.263  1.00  0.00           H  
ATOM   2527  N   ARG   166      67.000  64.182  66.599  1.00  0.00           N  
ATOM   2528  CA  ARG   166      66.532  65.285  65.697  1.00  0.00           C  
ATOM   2529  C   ARG   166      64.978  65.402  65.683  1.00  0.00           C  
ATOM   2530  O   ARG   166      64.416  66.206  64.907  1.00  0.00           O  
ATOM   2531  CB  ARG   166      67.132  65.224  64.267  1.00  0.00           C  
ATOM   2532  CG  ARG   166      68.683  65.332  64.186  1.00  0.00           C  
ATOM   2533  CD  ARG   166      69.348  66.684  64.576  1.00  0.00           C  
ATOM   2534  NE  ARG   166      70.804  66.502  64.711  1.00  0.00           N  
ATOM   2535  CZ  ARG   166      71.638  67.500  65.208  1.00  0.00           C  
ATOM   2536  NH1 ARG   166      71.204  68.755  65.431  1.00  0.00           N1+
ATOM   2537  NH2 ARG   166      72.918  67.263  65.350  1.00  0.00           N  
ATOM   2538  H   ARG   166      67.170  63.267  66.208  1.00  0.00           H  
ATOM   2539  HA  ARG   166      66.832  66.184  66.235  1.00  0.00           H  
ATOM   2540  HB2 ARG   166      66.796  64.287  63.822  1.00  0.00           H  
ATOM   2541  HB3 ARG   166      66.812  66.063  63.650  1.00  0.00           H  
ATOM   2542  HG2 ARG   166      69.044  64.636  64.943  1.00  0.00           H  
ATOM   2543  HG3 ARG   166      69.021  65.072  63.183  1.00  0.00           H  
ATOM   2544  HD2 ARG   166      69.013  67.470  63.899  1.00  0.00           H  
ATOM   2545  HD3 ARG   166      69.000  66.981  65.566  1.00  0.00           H  
ATOM   2546  HE  ARG   166      71.184  65.673  64.276  1.00  0.00           H  
ATOM   2547 HH11 ARG   166      70.295  69.010  65.074  1.00  0.00           H  
ATOM   2548 HH12 ARG   166      71.844  69.433  65.818  1.00  0.00           H  
ATOM   2549 HH21 ARG   166      73.237  66.308  65.261  1.00  0.00           H  
ATOM   2550 HH22 ARG   166      73.431  67.947  65.887  1.00  0.00           H  
ATOM   2551  N   ASP   167      64.210  64.566  66.413  1.00  0.00           N  
ATOM   2552  CA  ASP   167      62.783  64.722  66.641  1.00  0.00           C  
ATOM   2553  C   ASP   167      62.557  64.214  68.144  1.00  0.00           C  
ATOM   2554  O   ASP   167      63.169  63.317  68.671  1.00  0.00           O  
ATOM   2555  CB  ASP   167      61.911  63.955  65.621  1.00  0.00           C  
ATOM   2556  CG  ASP   167      62.049  62.448  65.532  1.00  0.00           C  
ATOM   2557  OD1 ASP   167      61.644  61.897  64.508  1.00  0.00           O  
ATOM   2558  OD2 ASP   167      62.492  61.806  66.519  1.00  0.00           O1-
ATOM   2559  H   ASP   167      64.657  64.010  67.128  1.00  0.00           H  
ATOM   2560  HA  ASP   167      62.443  65.756  66.581  1.00  0.00           H  
ATOM   2561  HB2 ASP   167      60.885  64.280  65.796  1.00  0.00           H  
ATOM   2562  HB3 ASP   167      62.243  64.444  64.705  1.00  0.00           H  
ATOM   2563  N   GLU   168      61.587  64.876  68.822  1.00  0.00           N  
ATOM   2564  CA  GLU   168      61.174  64.577  70.137  1.00  0.00           C  
ATOM   2565  C   GLU   168      60.264  63.345  70.228  1.00  0.00           C  
ATOM   2566  O   GLU   168      59.823  62.972  71.301  1.00  0.00           O  
ATOM   2567  CB  GLU   168      60.462  65.785  70.643  1.00  0.00           C  
ATOM   2568  CG  GLU   168      59.010  66.008  70.237  1.00  0.00           C  
ATOM   2569  CD  GLU   168      58.880  66.803  68.930  1.00  0.00           C  
ATOM   2570  OE1 GLU   168      57.730  67.115  68.482  1.00  0.00           O  
ATOM   2571  OE2 GLU   168      59.894  67.152  68.269  1.00  0.00           O1-
ATOM   2572  H   GLU   168      61.177  65.663  68.340  1.00  0.00           H  
ATOM   2573  HA  GLU   168      61.981  64.363  70.837  1.00  0.00           H  
ATOM   2574  HB2 GLU   168      60.418  65.610  71.718  1.00  0.00           H  
ATOM   2575  HB3 GLU   168      60.998  66.733  70.607  1.00  0.00           H  
ATOM   2576  HG2 GLU   168      58.548  65.021  70.229  1.00  0.00           H  
ATOM   2577  HG3 GLU   168      58.538  66.548  71.058  1.00  0.00           H  
ATOM   2578  N   LYS   169      59.897  62.803  69.073  1.00  0.00           N  
ATOM   2579  CA  LYS   169      59.006  61.602  68.897  1.00  0.00           C  
ATOM   2580  C   LYS   169      59.756  60.297  68.846  1.00  0.00           C  
ATOM   2581  O   LYS   169      60.950  60.286  68.404  1.00  0.00           O  
ATOM   2582  CB  LYS   169      58.089  61.698  67.681  1.00  0.00           C  
ATOM   2583  CG  LYS   169      57.338  63.064  67.476  1.00  0.00           C  
ATOM   2584  CD  LYS   169      56.568  63.072  66.189  1.00  0.00           C  
ATOM   2585  CE  LYS   169      56.013  64.444  65.998  1.00  0.00           C  
ATOM   2586  NZ  LYS   169      54.900  64.607  65.038  1.00  0.00           N1+
ATOM   2587  H   LYS   169      60.355  63.217  68.274  1.00  0.00           H  
ATOM   2588  HA  LYS   169      58.515  61.493  69.864  1.00  0.00           H  
ATOM   2589  HB2 LYS   169      58.778  61.513  66.857  1.00  0.00           H  
ATOM   2590  HB3 LYS   169      57.364  60.894  67.549  1.00  0.00           H  
ATOM   2591  HG2 LYS   169      56.748  63.209  68.381  1.00  0.00           H  
ATOM   2592  HG3 LYS   169      58.040  63.889  67.594  1.00  0.00           H  
ATOM   2593  HD2 LYS   169      57.249  62.747  65.402  1.00  0.00           H  
ATOM   2594  HD3 LYS   169      55.796  62.303  66.179  1.00  0.00           H  
ATOM   2595  HE2 LYS   169      55.469  64.591  66.931  1.00  0.00           H  
ATOM   2596  HE3 LYS   169      56.713  65.270  65.871  1.00  0.00           H  
ATOM   2597  HZ1 LYS   169      55.266  64.500  64.102  1.00  0.00           H  
ATOM   2598  HZ2 LYS   169      54.208  63.881  65.156  1.00  0.00           H  
ATOM   2599  HZ3 LYS   169      54.444  65.507  65.093  1.00  0.00           H  
ATOM   2600  N   VAL   170      59.035  59.223  69.070  1.00  0.00           N  
ATOM   2601  CA  VAL   170      59.461  57.856  69.001  1.00  0.00           C  
ATOM   2602  C   VAL   170      58.478  57.052  68.130  1.00  0.00           C  
ATOM   2603  O   VAL   170      57.284  57.363  68.048  1.00  0.00           O  
ATOM   2604  CB  VAL   170      59.677  57.246  70.393  1.00  0.00           C  
ATOM   2605  CG1 VAL   170      58.400  57.406  71.299  1.00  0.00           C  
ATOM   2606  CG2 VAL   170      60.096  55.747  70.403  1.00  0.00           C  
ATOM   2607  H   VAL   170      58.097  59.372  69.414  1.00  0.00           H  
ATOM   2608  HA  VAL   170      60.326  57.878  68.339  1.00  0.00           H  
ATOM   2609  HB  VAL   170      60.509  57.832  70.786  1.00  0.00           H  
ATOM   2610 HG11 VAL   170      57.524  57.007  70.786  1.00  0.00           H  
ATOM   2611 HG12 VAL   170      58.390  56.807  72.210  1.00  0.00           H  
ATOM   2612 HG13 VAL   170      58.185  58.438  71.576  1.00  0.00           H  
ATOM   2613 HG21 VAL   170      60.965  55.730  69.746  1.00  0.00           H  
ATOM   2614 HG22 VAL   170      60.493  55.370  71.346  1.00  0.00           H  
ATOM   2615 HG23 VAL   170      59.211  55.180  70.115  1.00  0.00           H  
ATOM   2616  N   TYR   171      59.024  55.932  67.630  1.00  0.00           N  
ATOM   2617  CA  TYR   171      58.382  55.049  66.629  1.00  0.00           C  
ATOM   2618  C   TYR   171      58.777  53.609  66.612  1.00  0.00           C  
ATOM   2619  O   TYR   171      58.221  52.784  65.903  1.00  0.00           O  
ATOM   2620  CB  TYR   171      58.816  55.588  65.223  1.00  0.00           C  
ATOM   2621  CG  TYR   171      58.287  57.004  64.902  1.00  0.00           C  
ATOM   2622  CD1 TYR   171      56.950  57.335  64.828  1.00  0.00           C  
ATOM   2623  CD2 TYR   171      59.278  57.945  64.655  1.00  0.00           C  
ATOM   2624  CE1 TYR   171      56.588  58.654  64.639  1.00  0.00           C  
ATOM   2625  CE2 TYR   171      58.907  59.283  64.413  1.00  0.00           C  
ATOM   2626  CZ  TYR   171      57.552  59.602  64.420  1.00  0.00           C  
ATOM   2627  OH  TYR   171      57.203  60.876  64.121  1.00  0.00           O  
ATOM   2628  H   TYR   171      60.003  55.857  67.868  1.00  0.00           H  
ATOM   2629  HA  TYR   171      57.293  55.082  66.643  1.00  0.00           H  
ATOM   2630  HB2 TYR   171      59.896  55.504  65.102  1.00  0.00           H  
ATOM   2631  HB3 TYR   171      58.204  54.990  64.547  1.00  0.00           H  
ATOM   2632  HD1 TYR   171      56.158  56.618  64.982  1.00  0.00           H  
ATOM   2633  HD2 TYR   171      60.328  57.707  64.733  1.00  0.00           H  
ATOM   2634  HE1 TYR   171      55.611  59.093  64.773  1.00  0.00           H  
ATOM   2635  HE2 TYR   171      59.705  60.012  64.402  1.00  0.00           H  
ATOM   2636  HH  TYR   171      57.953  61.401  63.832  1.00  0.00           H  
ATOM   2637  N   SER   172      59.884  53.258  67.361  1.00  0.00           N  
ATOM   2638  CA  SER   172      60.381  51.894  67.392  1.00  0.00           C  
ATOM   2639  C   SER   172      60.687  51.189  68.720  1.00  0.00           C  
ATOM   2640  O   SER   172      61.156  51.933  69.677  1.00  0.00           O  
ATOM   2641  CB  SER   172      61.502  51.831  66.402  1.00  0.00           C  
ATOM   2642  OG  SER   172      62.226  50.573  66.588  1.00  0.00           O  
ATOM   2643  H   SER   172      60.283  53.889  68.042  1.00  0.00           H  
ATOM   2644  HA  SER   172      59.609  51.222  67.016  1.00  0.00           H  
ATOM   2645  HB2 SER   172      61.210  51.926  65.356  1.00  0.00           H  
ATOM   2646  HB3 SER   172      62.187  52.652  66.611  1.00  0.00           H  
ATOM   2647  HG  SER   172      62.792  50.394  65.834  1.00  0.00           H  
ATOM   2648  N   LYS   173      60.334  49.909  68.858  1.00  0.00           N  
ATOM   2649  CA  LYS   173      60.590  49.232  70.142  1.00  0.00           C  
ATOM   2650  C   LYS   173      62.118  49.164  70.449  1.00  0.00           C  
ATOM   2651  O   LYS   173      62.466  49.090  71.643  1.00  0.00           O  
ATOM   2652  CB  LYS   173      59.997  47.850  70.199  1.00  0.00           C  
ATOM   2653  CG  LYS   173      58.515  48.038  69.897  1.00  0.00           C  
ATOM   2654  CD  LYS   173      57.623  46.824  70.224  1.00  0.00           C  
ATOM   2655  CE  LYS   173      56.217  46.950  69.668  1.00  0.00           C  
ATOM   2656  NZ  LYS   173      55.316  47.607  70.675  1.00  0.00           N1+
ATOM   2657  H   LYS   173      60.115  49.298  68.085  1.00  0.00           H  
ATOM   2658  HA  LYS   173      60.122  49.889  70.876  1.00  0.00           H  
ATOM   2659  HB2 LYS   173      60.333  47.204  69.388  1.00  0.00           H  
ATOM   2660  HB3 LYS   173      60.192  47.422  71.182  1.00  0.00           H  
ATOM   2661  HG2 LYS   173      58.081  48.756  70.593  1.00  0.00           H  
ATOM   2662  HG3 LYS   173      58.372  48.443  68.896  1.00  0.00           H  
ATOM   2663  HD2 LYS   173      58.073  45.957  69.742  1.00  0.00           H  
ATOM   2664  HD3 LYS   173      57.448  46.612  71.279  1.00  0.00           H  
ATOM   2665  HE2 LYS   173      56.251  47.556  68.763  1.00  0.00           H  
ATOM   2666  HE3 LYS   173      55.880  45.962  69.353  1.00  0.00           H  
ATOM   2667  HZ1 LYS   173      54.816  46.932  71.237  1.00  0.00           H  
ATOM   2668  HZ2 LYS   173      55.901  48.185  71.261  1.00  0.00           H  
ATOM   2669  HZ3 LYS   173      54.608  48.164  70.218  1.00  0.00           H  
ATOM   2670  N   GLU   174      63.011  49.160  69.428  1.00  0.00           N  
ATOM   2671  CA  GLU   174      64.447  49.248  69.502  1.00  0.00           C  
ATOM   2672  C   GLU   174      65.015  50.672  69.880  1.00  0.00           C  
ATOM   2673  O   GLU   174      66.100  50.639  70.402  1.00  0.00           O  
ATOM   2674  CB  GLU   174      65.080  48.720  68.199  1.00  0.00           C  
ATOM   2675  CG  GLU   174      64.756  47.285  67.881  1.00  0.00           C  
ATOM   2676  CD  GLU   174      64.841  46.259  69.088  1.00  0.00           C  
ATOM   2677  OE1 GLU   174      63.751  45.744  69.452  1.00  0.00           O  
ATOM   2678  OE2 GLU   174      65.836  46.195  69.764  1.00  0.00           O1-
ATOM   2679  H   GLU   174      62.643  49.246  68.492  1.00  0.00           H  
ATOM   2680  HA  GLU   174      64.817  48.624  70.315  1.00  0.00           H  
ATOM   2681  HB2 GLU   174      64.743  49.270  67.320  1.00  0.00           H  
ATOM   2682  HB3 GLU   174      66.161  48.802  68.315  1.00  0.00           H  
ATOM   2683  HG2 GLU   174      63.797  47.277  67.363  1.00  0.00           H  
ATOM   2684  HG3 GLU   174      65.513  47.101  67.119  1.00  0.00           H  
ATOM   2685  N   ASP   175      64.301  51.801  69.482  1.00  0.00           N  
ATOM   2686  CA  ASP   175      64.768  53.202  69.898  1.00  0.00           C  
ATOM   2687  C   ASP   175      64.359  53.508  71.347  1.00  0.00           C  
ATOM   2688  O   ASP   175      65.198  54.139  72.082  1.00  0.00           O  
ATOM   2689  CB  ASP   175      64.178  54.179  68.912  1.00  0.00           C  
ATOM   2690  CG  ASP   175      64.930  55.576  69.062  1.00  0.00           C  
ATOM   2691  OD1 ASP   175      66.027  55.672  69.716  1.00  0.00           O  
ATOM   2692  OD2 ASP   175      64.421  56.568  68.553  1.00  0.00           O1-
ATOM   2693  H   ASP   175      63.427  51.741  68.978  1.00  0.00           H  
ATOM   2694  HA  ASP   175      65.857  53.157  69.887  1.00  0.00           H  
ATOM   2695  HB2 ASP   175      64.281  53.772  67.906  1.00  0.00           H  
ATOM   2696  HB3 ASP   175      63.125  54.359  69.130  1.00  0.00           H  
ATOM   2697  N   LEU   176      63.204  53.103  71.856  1.00  0.00           N  
ATOM   2698  CA  LEU   176      62.734  53.155  73.242  1.00  0.00           C  
ATOM   2699  C   LEU   176      63.787  52.590  74.233  1.00  0.00           C  
ATOM   2700  O   LEU   176      63.699  52.989  75.422  1.00  0.00           O  
ATOM   2701  CB  LEU   176      61.380  52.434  73.367  1.00  0.00           C  
ATOM   2702  CG  LEU   176      60.524  52.761  74.626  1.00  0.00           C  
ATOM   2703  CD1 LEU   176      59.090  53.111  74.314  1.00  0.00           C  
ATOM   2704  CD2 LEU   176      60.505  51.791  75.793  1.00  0.00           C  
ATOM   2705  H   LEU   176      62.597  52.627  71.204  1.00  0.00           H  
ATOM   2706  HA  LEU   176      62.530  54.191  73.511  1.00  0.00           H  
ATOM   2707  HB2 LEU   176      60.813  52.738  72.487  1.00  0.00           H  
ATOM   2708  HB3 LEU   176      61.369  51.346  73.294  1.00  0.00           H  
ATOM   2709  HG  LEU   176      61.009  53.657  75.012  1.00  0.00           H  
ATOM   2710 HD11 LEU   176      59.039  53.639  73.361  1.00  0.00           H  
ATOM   2711 HD12 LEU   176      58.542  52.183  74.154  1.00  0.00           H  
ATOM   2712 HD13 LEU   176      58.484  53.563  75.099  1.00  0.00           H  
ATOM   2713 HD21 LEU   176      59.955  50.912  75.454  1.00  0.00           H  
ATOM   2714 HD22 LEU   176      61.550  51.524  75.949  1.00  0.00           H  
ATOM   2715 HD23 LEU   176      59.916  52.087  76.661  1.00  0.00           H  
ATOM   2716  N   LYS   177      64.649  51.624  73.886  1.00  0.00           N  
ATOM   2717  CA  LYS   177      65.740  51.139  74.705  1.00  0.00           C  
ATOM   2718  C   LYS   177      66.810  52.221  75.118  1.00  0.00           C  
ATOM   2719  O   LYS   177      67.333  52.100  76.239  1.00  0.00           O  
ATOM   2720  CB  LYS   177      66.477  50.010  73.953  1.00  0.00           C  
ATOM   2721  CG  LYS   177      65.585  48.796  73.932  1.00  0.00           C  
ATOM   2722  CD  LYS   177      66.213  47.539  73.183  1.00  0.00           C  
ATOM   2723  CE  LYS   177      65.123  46.396  73.070  1.00  0.00           C  
ATOM   2724  NZ  LYS   177      65.595  45.268  72.198  1.00  0.00           N1+
ATOM   2725  H   LYS   177      64.682  51.374  72.908  1.00  0.00           H  
ATOM   2726  HA  LYS   177      65.319  50.770  75.640  1.00  0.00           H  
ATOM   2727  HB2 LYS   177      66.867  50.369  73.001  1.00  0.00           H  
ATOM   2728  HB3 LYS   177      67.346  49.714  74.541  1.00  0.00           H  
ATOM   2729  HG2 LYS   177      65.497  48.453  74.963  1.00  0.00           H  
ATOM   2730  HG3 LYS   177      64.554  49.007  73.648  1.00  0.00           H  
ATOM   2731  HD2 LYS   177      66.325  47.771  72.124  1.00  0.00           H  
ATOM   2732  HD3 LYS   177      67.104  47.268  73.750  1.00  0.00           H  
ATOM   2733  HE2 LYS   177      64.831  46.064  74.067  1.00  0.00           H  
ATOM   2734  HE3 LYS   177      64.198  46.719  72.591  1.00  0.00           H  
ATOM   2735  HZ1 LYS   177      65.716  45.608  71.255  1.00  0.00           H  
ATOM   2736  HZ2 LYS   177      66.475  44.987  72.606  1.00  0.00           H  
ATOM   2737  HZ3 LYS   177      64.855  44.580  72.177  1.00  0.00           H  
ATOM   2738  N   ASP   178      66.968  53.306  74.380  1.00  0.00           N  
ATOM   2739  CA  ASP   178      67.838  54.482  74.700  1.00  0.00           C  
ATOM   2740  C   ASP   178      67.186  55.524  75.632  1.00  0.00           C  
ATOM   2741  O   ASP   178      67.818  56.425  76.117  1.00  0.00           O  
ATOM   2742  CB  ASP   178      68.350  55.127  73.475  1.00  0.00           C  
ATOM   2743  CG  ASP   178      68.842  54.181  72.365  1.00  0.00           C  
ATOM   2744  OD1 ASP   178      68.977  54.578  71.246  1.00  0.00           O  
ATOM   2745  OD2 ASP   178      69.370  53.091  72.710  1.00  0.00           O1-
ATOM   2746  H   ASP   178      66.668  53.325  73.416  1.00  0.00           H  
ATOM   2747  HA  ASP   178      68.758  54.210  75.219  1.00  0.00           H  
ATOM   2748  HB2 ASP   178      67.646  55.812  73.004  1.00  0.00           H  
ATOM   2749  HB3 ASP   178      69.182  55.798  73.689  1.00  0.00           H  
ATOM   2750  N   MET   179      65.924  55.316  76.083  1.00  0.00           N  
ATOM   2751  CA  MET   179      65.086  56.282  76.876  1.00  0.00           C  
ATOM   2752  C   MET   179      64.909  55.829  78.312  1.00  0.00           C  
ATOM   2753  O   MET   179      64.894  54.605  78.554  1.00  0.00           O  
ATOM   2754  CB  MET   179      63.746  56.393  76.208  1.00  0.00           C  
ATOM   2755  CG  MET   179      63.807  56.943  74.808  1.00  0.00           C  
ATOM   2756  SD  MET   179      62.165  56.966  73.901  1.00  0.00           S  
ATOM   2757  CE  MET   179      61.031  58.050  74.865  1.00  0.00           C  
ATOM   2758  H   MET   179      65.434  54.468  75.837  1.00  0.00           H  
ATOM   2759  HA  MET   179      65.593  57.247  76.871  1.00  0.00           H  
ATOM   2760  HB2 MET   179      63.239  55.432  76.292  1.00  0.00           H  
ATOM   2761  HB3 MET   179      63.166  57.055  76.851  1.00  0.00           H  
ATOM   2762  HG2 MET   179      64.108  57.989  74.769  1.00  0.00           H  
ATOM   2763  HG3 MET   179      64.528  56.365  74.230  1.00  0.00           H  
ATOM   2764  HE1 MET   179      60.057  57.675  74.551  1.00  0.00           H  
ATOM   2765  HE2 MET   179      61.218  57.812  75.912  1.00  0.00           H  
ATOM   2766  HE3 MET   179      61.235  59.104  74.672  1.00  0.00           H  
ATOM   2767  N   SER   180      64.914  56.681  79.246  1.00  0.00           N  
ATOM   2768  CA  SER   180      64.711  56.354  80.682  1.00  0.00           C  
ATOM   2769  C   SER   180      63.215  56.279  81.046  1.00  0.00           C  
ATOM   2770  O   SER   180      62.475  56.849  80.227  1.00  0.00           O  
ATOM   2771  CB  SER   180      65.446  57.282  81.593  1.00  0.00           C  
ATOM   2772  OG  SER   180      65.351  56.877  82.891  1.00  0.00           O  
ATOM   2773  H   SER   180      64.818  57.652  78.986  1.00  0.00           H  
ATOM   2774  HA  SER   180      65.043  55.319  80.763  1.00  0.00           H  
ATOM   2775  HB2 SER   180      66.513  57.381  81.396  1.00  0.00           H  
ATOM   2776  HB3 SER   180      65.085  58.308  81.522  1.00  0.00           H  
ATOM   2777  HG  SER   180      66.225  56.867  83.288  1.00  0.00           H  
ATOM   2778  N   GLN   181      62.746  55.623  82.105  1.00  0.00           N  
ATOM   2779  CA  GLN   181      61.319  55.556  82.467  1.00  0.00           C  
ATOM   2780  C   GLN   181      60.887  56.580  83.506  1.00  0.00           C  
ATOM   2781  O   GLN   181      61.700  57.177  84.250  1.00  0.00           O  
ATOM   2782  CB  GLN   181      60.892  54.188  82.838  1.00  0.00           C  
ATOM   2783  CG  GLN   181      61.323  53.726  84.215  1.00  0.00           C  
ATOM   2784  CD  GLN   181      62.528  52.839  84.332  1.00  0.00           C  
ATOM   2785  NE2 GLN   181      62.436  51.719  84.966  1.00  0.00           N  
ATOM   2786  OE1 GLN   181      63.568  53.301  83.923  1.00  0.00           O  
ATOM   2787  H   GLN   181      63.423  55.330  82.795  1.00  0.00           H  
ATOM   2788  HA  GLN   181      60.695  55.707  81.586  1.00  0.00           H  
ATOM   2789  HB2 GLN   181      59.809  54.079  82.896  1.00  0.00           H  
ATOM   2790  HB3 GLN   181      61.207  53.419  82.132  1.00  0.00           H  
ATOM   2791  HG2 GLN   181      61.528  54.542  84.909  1.00  0.00           H  
ATOM   2792  HG3 GLN   181      60.418  53.306  84.654  1.00  0.00           H  
ATOM   2793 HE21 GLN   181      63.259  51.241  85.303  1.00  0.00           H  
ATOM   2794 HE22 GLN   181      61.567  51.412  85.380  1.00  0.00           H  
ATOM   2795  N   MET   182      59.603  56.843  83.632  1.00  0.00           N  
ATOM   2796  CA  MET   182      58.994  57.580  84.769  1.00  0.00           C  
ATOM   2797  C   MET   182      57.555  57.089  84.989  1.00  0.00           C  
ATOM   2798  O   MET   182      56.987  56.476  84.133  1.00  0.00           O  
ATOM   2799  CB  MET   182      58.962  59.037  84.349  1.00  0.00           C  
ATOM   2800  CG  MET   182      58.166  60.023  85.210  1.00  0.00           C  
ATOM   2801  SD  MET   182      58.302  61.835  84.758  1.00  0.00           S  
ATOM   2802  CE  MET   182      57.707  61.795  83.085  1.00  0.00           C  
ATOM   2803  H   MET   182      58.945  56.376  83.024  1.00  0.00           H  
ATOM   2804  HA  MET   182      59.611  57.565  85.667  1.00  0.00           H  
ATOM   2805  HB2 MET   182      60.010  59.332  84.416  1.00  0.00           H  
ATOM   2806  HB3 MET   182      58.543  59.094  83.344  1.00  0.00           H  
ATOM   2807  HG2 MET   182      57.106  59.781  85.125  1.00  0.00           H  
ATOM   2808  HG3 MET   182      58.451  59.807  86.239  1.00  0.00           H  
ATOM   2809  HE1 MET   182      56.981  62.560  82.813  1.00  0.00           H  
ATOM   2810  HE2 MET   182      58.573  61.904  82.432  1.00  0.00           H  
ATOM   2811  HE3 MET   182      57.122  60.924  82.789  1.00  0.00           H  
ATOM   2812  N   ILE   183      56.950  57.319  86.211  1.00  0.00           N  
ATOM   2813  CA  ILE   183      55.524  56.911  86.579  1.00  0.00           C  
ATOM   2814  C   ILE   183      54.788  58.035  87.295  1.00  0.00           C  
ATOM   2815  O   ILE   183      55.297  58.440  88.335  1.00  0.00           O  
ATOM   2816  CB  ILE   183      55.428  55.508  87.263  1.00  0.00           C  
ATOM   2817  CG1 ILE   183      55.807  54.266  86.372  1.00  0.00           C  
ATOM   2818  CG2 ILE   183      53.996  55.326  87.798  1.00  0.00           C  
ATOM   2819  CD1 ILE   183      57.296  53.905  86.733  1.00  0.00           C  
ATOM   2820  H   ILE   183      57.548  57.768  86.890  1.00  0.00           H  
ATOM   2821  HA  ILE   183      54.898  56.783  85.696  1.00  0.00           H  
ATOM   2822  HB  ILE   183      55.960  55.524  88.215  1.00  0.00           H  
ATOM   2823 HG12 ILE   183      55.077  53.471  86.524  1.00  0.00           H  
ATOM   2824 HG13 ILE   183      55.829  54.547  85.319  1.00  0.00           H  
ATOM   2825 HG21 ILE   183      53.369  55.428  86.912  1.00  0.00           H  
ATOM   2826 HG22 ILE   183      53.859  54.356  88.275  1.00  0.00           H  
ATOM   2827 HG23 ILE   183      53.710  56.034  88.576  1.00  0.00           H  
ATOM   2828 HD11 ILE   183      57.769  54.854  86.984  1.00  0.00           H  
ATOM   2829 HD12 ILE   183      57.255  53.190  87.554  1.00  0.00           H  
ATOM   2830 HD13 ILE   183      57.737  53.410  85.868  1.00  0.00           H  
ATOM   2831  N   LEU   184      53.572  58.477  86.873  1.00  0.00           N  
ATOM   2832  CA  LEU   184      52.659  59.341  87.564  1.00  0.00           C  
ATOM   2833  C   LEU   184      51.660  58.386  88.335  1.00  0.00           C  
ATOM   2834  O   LEU   184      51.183  57.526  87.634  1.00  0.00           O  
ATOM   2835  CB  LEU   184      52.011  60.239  86.449  1.00  0.00           C  
ATOM   2836  CG  LEU   184      50.769  60.994  86.946  1.00  0.00           C  
ATOM   2837  CD1 LEU   184      51.200  62.055  87.970  1.00  0.00           C  
ATOM   2838  CD2 LEU   184      50.160  61.775  85.800  1.00  0.00           C  
ATOM   2839  H   LEU   184      53.348  58.113  85.958  1.00  0.00           H  
ATOM   2840  HA  LEU   184      53.143  60.051  88.235  1.00  0.00           H  
ATOM   2841  HB2 LEU   184      52.807  60.923  86.156  1.00  0.00           H  
ATOM   2842  HB3 LEU   184      51.638  59.683  85.590  1.00  0.00           H  
ATOM   2843  HG  LEU   184      50.071  60.328  87.453  1.00  0.00           H  
ATOM   2844 HD11 LEU   184      50.358  62.542  88.462  1.00  0.00           H  
ATOM   2845 HD12 LEU   184      51.848  61.674  88.759  1.00  0.00           H  
ATOM   2846 HD13 LEU   184      51.772  62.791  87.406  1.00  0.00           H  
ATOM   2847 HD21 LEU   184      49.680  61.085  85.106  1.00  0.00           H  
ATOM   2848 HD22 LEU   184      49.368  62.437  86.150  1.00  0.00           H  
ATOM   2849 HD23 LEU   184      50.912  62.262  85.179  1.00  0.00           H  
ATOM   2850  N   ARG   185      51.330  58.665  89.570  1.00  0.00           N  
ATOM   2851  CA  ARG   185      50.396  57.994  90.449  1.00  0.00           C  
ATOM   2852  C   ARG   185      49.445  58.949  91.088  1.00  0.00           C  
ATOM   2853  O   ARG   185      49.860  59.974  91.575  1.00  0.00           O  
ATOM   2854  CB  ARG   185      51.102  57.259  91.598  1.00  0.00           C  
ATOM   2855  CG  ARG   185      51.574  55.944  91.141  1.00  0.00           C  
ATOM   2856  CD  ARG   185      52.351  55.199  92.244  1.00  0.00           C  
ATOM   2857  NE  ARG   185      53.801  55.195  92.136  1.00  0.00           N  
ATOM   2858  CZ  ARG   185      54.634  54.283  91.730  1.00  0.00           C  
ATOM   2859  NH1 ARG   185      54.285  53.286  91.020  1.00  0.00           N1+
ATOM   2860  NH2 ARG   185      55.910  54.502  91.938  1.00  0.00           N  
ATOM   2861  H   ARG   185      51.661  59.543  89.945  1.00  0.00           H  
ATOM   2862  HA  ARG   185      49.787  57.344  89.820  1.00  0.00           H  
ATOM   2863  HB2 ARG   185      51.976  57.817  91.933  1.00  0.00           H  
ATOM   2864  HB3 ARG   185      50.407  57.114  92.425  1.00  0.00           H  
ATOM   2865  HG2 ARG   185      50.797  55.277  90.769  1.00  0.00           H  
ATOM   2866  HG3 ARG   185      52.314  56.121  90.361  1.00  0.00           H  
ATOM   2867  HD2 ARG   185      52.034  55.570  93.218  1.00  0.00           H  
ATOM   2868  HD3 ARG   185      52.023  54.160  92.288  1.00  0.00           H  
ATOM   2869  HE  ARG   185      54.191  56.076  92.438  1.00  0.00           H  
ATOM   2870 HH11 ARG   185      53.298  53.159  90.844  1.00  0.00           H  
ATOM   2871 HH12 ARG   185      54.943  52.541  90.839  1.00  0.00           H  
ATOM   2872 HH21 ARG   185      56.211  55.376  92.345  1.00  0.00           H  
ATOM   2873 HH22 ARG   185      56.564  53.878  91.488  1.00  0.00           H  
ATOM   2874  N   THR   186      48.196  58.449  91.272  1.00  0.00           N  
ATOM   2875  CA  THR   186      47.215  59.106  92.068  1.00  0.00           C  
ATOM   2876  C   THR   186      46.283  58.051  92.506  1.00  0.00           C  
ATOM   2877  O   THR   186      46.249  56.887  91.981  1.00  0.00           O  
ATOM   2878  CB  THR   186      46.615  60.259  91.260  1.00  0.00           C  
ATOM   2879  CG2 THR   186      45.837  59.775  90.075  1.00  0.00           C  
ATOM   2880  OG1 THR   186      45.892  61.072  92.097  1.00  0.00           O  
ATOM   2881  H   THR   186      47.997  57.497  91.002  1.00  0.00           H  
ATOM   2882  HA  THR   186      47.777  59.659  92.821  1.00  0.00           H  
ATOM   2883  HB  THR   186      47.413  60.877  90.845  1.00  0.00           H  
ATOM   2884  HG1 THR   186      46.453  61.392  92.807  1.00  0.00           H  
ATOM   2885 HG21 THR   186      45.237  58.913  90.365  1.00  0.00           H  
ATOM   2886 HG22 THR   186      45.114  60.566  89.878  1.00  0.00           H  
ATOM   2887 HG23 THR   186      46.483  59.434  89.266  1.00  0.00           H  
ATOM   2888  N   LYS   187      45.468  58.514  93.544  1.00  0.00           N  
ATOM   2889  CA  LYS   187      44.473  57.695  94.155  1.00  0.00           C  
ATOM   2890  C   LYS   187      43.375  58.626  94.743  1.00  0.00           C  
ATOM   2891  O   LYS   187      43.641  59.735  95.264  1.00  0.00           O  
ATOM   2892  CB  LYS   187      45.148  56.684  95.159  1.00  0.00           C  
ATOM   2893  CG  LYS   187      44.104  55.734  95.862  1.00  0.00           C  
ATOM   2894  CD  LYS   187      44.931  54.871  96.828  1.00  0.00           C  
ATOM   2895  CE  LYS   187      45.162  55.612  98.212  1.00  0.00           C  
ATOM   2896  NZ  LYS   187      46.374  54.996  98.789  1.00  0.00           N1+
ATOM   2897  H   LYS   187      45.536  59.463  93.884  1.00  0.00           H  
ATOM   2898  HA  LYS   187      43.933  57.045  93.467  1.00  0.00           H  
ATOM   2899  HB2 LYS   187      45.994  56.228  94.644  1.00  0.00           H  
ATOM   2900  HB3 LYS   187      45.672  57.346  95.848  1.00  0.00           H  
ATOM   2901  HG2 LYS   187      43.442  56.307  96.511  1.00  0.00           H  
ATOM   2902  HG3 LYS   187      43.497  55.155  95.166  1.00  0.00           H  
ATOM   2903  HD2 LYS   187      44.333  53.966  96.940  1.00  0.00           H  
ATOM   2904  HD3 LYS   187      45.888  54.708  96.334  1.00  0.00           H  
ATOM   2905  HE2 LYS   187      45.355  56.662  97.989  1.00  0.00           H  
ATOM   2906  HE3 LYS   187      44.246  55.557  98.800  1.00  0.00           H  
ATOM   2907  HZ1 LYS   187      46.397  55.167  99.784  1.00  0.00           H  
ATOM   2908  HZ2 LYS   187      46.327  53.996  98.654  1.00  0.00           H  
ATOM   2909  HZ3 LYS   187      47.289  55.352  98.552  1.00  0.00           H  
ATOM   2910  N   GLY   188      42.144  58.231  94.596  1.00  0.00           N  
ATOM   2911  CA  GLY   188      40.948  58.946  95.069  1.00  0.00           C  
ATOM   2912  C   GLY   188      39.610  58.290  94.904  1.00  0.00           C  
ATOM   2913  O   GLY   188      39.570  57.240  94.295  1.00  0.00           O  
ATOM   2914  H   GLY   188      42.088  57.418  93.999  1.00  0.00           H  
ATOM   2915  HA2 GLY   188      41.166  59.181  96.111  1.00  0.00           H  
ATOM   2916  HA3 GLY   188      40.765  59.823  94.448  1.00  0.00           H  
ATOM   2917  N   PRO   189      38.500  58.921  95.304  1.00  0.00           N  
ATOM   2918  CA  PRO   189      37.069  58.537  95.274  1.00  0.00           C  
ATOM   2919  C   PRO   189      36.519  58.291  93.831  1.00  0.00           C  
ATOM   2920  O   PRO   189      37.182  58.572  92.845  1.00  0.00           O  
ATOM   2921  CB  PRO   189      36.282  59.675  95.961  1.00  0.00           C  
ATOM   2922  CG  PRO   189      37.158  60.842  95.550  1.00  0.00           C  
ATOM   2923  CD  PRO   189      38.561  60.332  95.741  1.00  0.00           C  
ATOM   2924  HA  PRO   189      37.049  57.625  95.871  1.00  0.00           H  
ATOM   2925  HB2 PRO   189      35.264  59.826  95.599  1.00  0.00           H  
ATOM   2926  HB3 PRO   189      36.217  59.535  97.040  1.00  0.00           H  
ATOM   2927  HG2 PRO   189      36.979  61.186  94.531  1.00  0.00           H  
ATOM   2928  HG3 PRO   189      36.975  61.691  96.208  1.00  0.00           H  
ATOM   2929  HD2 PRO   189      39.298  60.837  95.116  1.00  0.00           H  
ATOM   2930  HD3 PRO   189      38.812  60.297  96.801  1.00  0.00           H  
ATOM   2931  N   ASP   190      35.317  57.684  93.786  1.00  0.00           N  
ATOM   2932  CA  ASP   190      34.605  57.105  92.546  1.00  0.00           C  
ATOM   2933  C   ASP   190      34.339  58.133  91.413  1.00  0.00           C  
ATOM   2934  O   ASP   190      34.228  57.742  90.274  1.00  0.00           O  
ATOM   2935  CB  ASP   190      33.212  56.427  92.952  1.00  0.00           C  
ATOM   2936  CG  ASP   190      32.047  57.352  93.291  1.00  0.00           C  
ATOM   2937  OD1 ASP   190      30.935  56.866  93.185  1.00  0.00           O  
ATOM   2938  OD2 ASP   190      32.388  58.495  93.761  1.00  0.00           O1-
ATOM   2939  H   ASP   190      34.981  57.416  94.700  1.00  0.00           H  
ATOM   2940  HA  ASP   190      35.190  56.257  92.192  1.00  0.00           H  
ATOM   2941  HB2 ASP   190      32.946  55.960  92.003  1.00  0.00           H  
ATOM   2942  HB3 ASP   190      33.306  55.692  93.752  1.00  0.00           H  
ATOM   2943  N   ARG   191      34.229  59.390  91.764  1.00  0.00           N  
ATOM   2944  CA  ARG   191      34.229  60.570  90.851  1.00  0.00           C  
ATOM   2945  C   ARG   191      34.693  61.857  91.627  1.00  0.00           C  
ATOM   2946  O   ARG   191      34.035  62.264  92.595  1.00  0.00           O  
ATOM   2947  CB  ARG   191      32.834  60.804  90.242  1.00  0.00           C  
ATOM   2948  CG  ARG   191      32.779  62.036  89.359  1.00  0.00           C  
ATOM   2949  CD  ARG   191      31.485  62.252  88.584  1.00  0.00           C  
ATOM   2950  NE  ARG   191      31.506  63.509  87.791  1.00  0.00           N  
ATOM   2951  CZ  ARG   191      30.782  63.713  86.682  1.00  0.00           C  
ATOM   2952  NH1 ARG   191      30.262  62.792  85.974  1.00  0.00           N1+
ATOM   2953  NH2 ARG   191      30.808  64.934  86.205  1.00  0.00           N  
ATOM   2954  H   ARG   191      34.426  59.478  92.750  1.00  0.00           H  
ATOM   2955  HA  ARG   191      34.883  60.373  90.002  1.00  0.00           H  
ATOM   2956  HB2 ARG   191      32.552  59.941  89.639  1.00  0.00           H  
ATOM   2957  HB3 ARG   191      32.121  60.914  91.060  1.00  0.00           H  
ATOM   2958  HG2 ARG   191      33.053  62.976  89.838  1.00  0.00           H  
ATOM   2959  HG3 ARG   191      33.591  61.882  88.648  1.00  0.00           H  
ATOM   2960  HD2 ARG   191      31.425  61.387  87.924  1.00  0.00           H  
ATOM   2961  HD3 ARG   191      30.596  62.265  89.215  1.00  0.00           H  
ATOM   2962  HE  ARG   191      32.007  64.323  88.116  1.00  0.00           H  
ATOM   2963 HH11 ARG   191      30.380  61.818  86.217  1.00  0.00           H  
ATOM   2964 HH12 ARG   191      29.872  63.081  85.089  1.00  0.00           H  
ATOM   2965 HH21 ARG   191      31.467  65.624  86.537  1.00  0.00           H  
ATOM   2966 HH22 ARG   191      30.305  65.223  85.378  1.00  0.00           H  
ATOM   2967  N   LEU   192      35.752  62.513  91.218  1.00  0.00           N  
ATOM   2968  CA  LEU   192      36.301  63.792  91.696  1.00  0.00           C  
ATOM   2969  C   LEU   192      35.232  64.899  91.664  1.00  0.00           C  
ATOM   2970  O   LEU   192      34.450  64.959  90.696  1.00  0.00           O  
ATOM   2971  CB  LEU   192      37.514  64.119  90.804  1.00  0.00           C  
ATOM   2972  CG  LEU   192      38.423  65.186  91.447  1.00  0.00           C  
ATOM   2973  CD1 LEU   192      39.263  64.575  92.493  1.00  0.00           C  
ATOM   2974  CD2 LEU   192      39.344  65.831  90.481  1.00  0.00           C  
ATOM   2975  H   LEU   192      36.343  61.934  90.638  1.00  0.00           H  
ATOM   2976  HA  LEU   192      36.547  63.519  92.722  1.00  0.00           H  
ATOM   2977  HB2 LEU   192      38.128  63.243  90.594  1.00  0.00           H  
ATOM   2978  HB3 LEU   192      37.197  64.439  89.812  1.00  0.00           H  
ATOM   2979  HG  LEU   192      37.798  65.949  91.911  1.00  0.00           H  
ATOM   2980 HD11 LEU   192      39.934  63.787  92.152  1.00  0.00           H  
ATOM   2981 HD12 LEU   192      39.799  65.354  93.035  1.00  0.00           H  
ATOM   2982 HD13 LEU   192      38.655  64.233  93.331  1.00  0.00           H  
ATOM   2983 HD21 LEU   192      38.837  66.359  89.673  1.00  0.00           H  
ATOM   2984 HD22 LEU   192      40.000  66.599  90.890  1.00  0.00           H  
ATOM   2985 HD23 LEU   192      40.116  65.173  90.083  1.00  0.00           H  
ATOM   2986  N   PRO   193      35.171  65.870  92.632  1.00  0.00           N  
ATOM   2987  CA  PRO   193      34.450  67.112  92.607  1.00  0.00           C  
ATOM   2988  C   PRO   193      34.743  68.006  91.394  1.00  0.00           C  
ATOM   2989  O   PRO   193      35.851  67.977  90.812  1.00  0.00           O  
ATOM   2990  CB  PRO   193      34.942  67.842  93.864  1.00  0.00           C  
ATOM   2991  CG  PRO   193      35.593  66.849  94.857  1.00  0.00           C  
ATOM   2992  CD  PRO   193      35.774  65.618  93.920  1.00  0.00           C  
ATOM   2993  HA  PRO   193      33.398  66.885  92.781  1.00  0.00           H  
ATOM   2994  HB2 PRO   193      35.663  68.591  93.535  1.00  0.00           H  
ATOM   2995  HB3 PRO   193      34.089  68.384  94.271  1.00  0.00           H  
ATOM   2996  HG2 PRO   193      36.553  67.334  95.031  1.00  0.00           H  
ATOM   2997  HG3 PRO   193      34.939  66.591  95.690  1.00  0.00           H  
ATOM   2998  HD2 PRO   193      36.833  65.364  93.878  1.00  0.00           H  
ATOM   2999  HD3 PRO   193      35.210  64.817  94.398  1.00  0.00           H  
ATOM   3000  N   ALA   194      33.749  68.758  91.003  1.00  0.00           N  
ATOM   3001  CA  ALA   194      33.636  69.877  90.039  1.00  0.00           C  
ATOM   3002  C   ALA   194      34.657  70.972  90.264  1.00  0.00           C  
ATOM   3003  O   ALA   194      35.064  71.241  91.414  1.00  0.00           O  
ATOM   3004  CB  ALA   194      32.221  70.448  90.056  1.00  0.00           C  
ATOM   3005  H   ALA   194      32.839  68.648  91.427  1.00  0.00           H  
ATOM   3006  HA  ALA   194      33.773  69.557  89.006  1.00  0.00           H  
ATOM   3007  HB1 ALA   194      32.153  70.909  91.041  1.00  0.00           H  
ATOM   3008  HB2 ALA   194      32.109  71.183  89.259  1.00  0.00           H  
ATOM   3009  HB3 ALA   194      31.472  69.670  89.909  1.00  0.00           H  
ATOM   3010  N   GLY   195      35.069  71.596  89.197  1.00  0.00           N  
ATOM   3011  CA  GLY   195      35.893  72.875  89.260  1.00  0.00           C  
ATOM   3012  C   GLY   195      37.322  72.566  89.684  1.00  0.00           C  
ATOM   3013  O   GLY   195      37.967  73.401  90.379  1.00  0.00           O  
ATOM   3014  H   GLY   195      34.783  71.247  88.293  1.00  0.00           H  
ATOM   3015  HA2 GLY   195      35.742  73.428  88.333  1.00  0.00           H  
ATOM   3016  HA3 GLY   195      35.401  73.551  89.959  1.00  0.00           H  
ATOM   3017  N   TYR   196      37.846  71.430  89.286  1.00  0.00           N  
ATOM   3018  CA  TYR   196      39.249  70.983  89.404  1.00  0.00           C  
ATOM   3019  C   TYR   196      39.811  70.383  88.044  1.00  0.00           C  
ATOM   3020  O   TYR   196      39.002  70.045  87.164  1.00  0.00           O  
ATOM   3021  CB  TYR   196      39.387  70.003  90.610  1.00  0.00           C  
ATOM   3022  CG  TYR   196      39.274  70.464  92.033  1.00  0.00           C  
ATOM   3023  CD1 TYR   196      40.413  70.954  92.653  1.00  0.00           C  
ATOM   3024  CD2 TYR   196      37.986  70.516  92.568  1.00  0.00           C  
ATOM   3025  CE1 TYR   196      40.268  71.440  93.952  1.00  0.00           C  
ATOM   3026  CE2 TYR   196      37.883  71.037  93.874  1.00  0.00           C  
ATOM   3027  CZ  TYR   196      39.033  71.500  94.586  1.00  0.00           C  
ATOM   3028  OH  TYR   196      38.935  71.936  95.865  1.00  0.00           O  
ATOM   3029  H   TYR   196      37.271  70.755  88.801  1.00  0.00           H  
ATOM   3030  HA  TYR   196      39.943  71.799  89.606  1.00  0.00           H  
ATOM   3031  HB2 TYR   196      38.596  69.259  90.518  1.00  0.00           H  
ATOM   3032  HB3 TYR   196      40.346  69.487  90.561  1.00  0.00           H  
ATOM   3033  HD1 TYR   196      41.329  71.013  92.083  1.00  0.00           H  
ATOM   3034  HD2 TYR   196      37.119  70.099  92.078  1.00  0.00           H  
ATOM   3035  HE1 TYR   196      41.180  71.725  94.456  1.00  0.00           H  
ATOM   3036  HE2 TYR   196      36.944  71.152  94.394  1.00  0.00           H  
ATOM   3037  HH  TYR   196      39.618  72.602  95.973  1.00  0.00           H  
ATOM   3038  N   GLU   197      41.146  70.275  87.960  1.00  0.00           N  
ATOM   3039  CA  GLU   197      41.845  69.748  86.815  1.00  0.00           C  
ATOM   3040  C   GLU   197      43.309  69.169  87.258  1.00  0.00           C  
ATOM   3041  O   GLU   197      43.987  69.798  88.057  1.00  0.00           O  
ATOM   3042  CB  GLU   197      41.991  70.962  85.876  1.00  0.00           C  
ATOM   3043  CG  GLU   197      42.510  70.488  84.462  1.00  0.00           C  
ATOM   3044  CD  GLU   197      41.544  69.595  83.718  1.00  0.00           C  
ATOM   3045  OE1 GLU   197      40.632  70.105  83.020  1.00  0.00           O  
ATOM   3046  OE2 GLU   197      41.718  68.342  83.675  1.00  0.00           O1-
ATOM   3047  H   GLU   197      41.623  70.656  88.764  1.00  0.00           H  
ATOM   3048  HA  GLU   197      41.295  68.918  86.371  1.00  0.00           H  
ATOM   3049  HB2 GLU   197      40.982  71.335  85.701  1.00  0.00           H  
ATOM   3050  HB3 GLU   197      42.659  71.712  86.298  1.00  0.00           H  
ATOM   3051  HG2 GLU   197      42.733  71.410  83.926  1.00  0.00           H  
ATOM   3052  HG3 GLU   197      43.422  69.919  84.640  1.00  0.00           H  
ATOM   3053  N   ILE   198      43.747  68.103  86.602  1.00  0.00           N  
ATOM   3054  CA  ILE   198      45.104  67.624  86.868  1.00  0.00           C  
ATOM   3055  C   ILE   198      46.001  67.707  85.649  1.00  0.00           C  
ATOM   3056  O   ILE   198      45.714  67.128  84.538  1.00  0.00           O  
ATOM   3057  CB  ILE   198      45.089  66.173  87.487  1.00  0.00           C  
ATOM   3058  CG1 ILE   198      44.310  66.038  88.849  1.00  0.00           C  
ATOM   3059  CG2 ILE   198      46.501  65.572  87.782  1.00  0.00           C  
ATOM   3060  CD1 ILE   198      44.097  64.687  89.488  1.00  0.00           C  
ATOM   3061  H   ILE   198      43.148  67.522  86.034  1.00  0.00           H  
ATOM   3062  HA  ILE   198      45.571  68.247  87.630  1.00  0.00           H  
ATOM   3063  HB  ILE   198      44.623  65.514  86.754  1.00  0.00           H  
ATOM   3064 HG12 ILE   198      44.730  66.728  89.581  1.00  0.00           H  
ATOM   3065 HG13 ILE   198      43.308  66.350  88.554  1.00  0.00           H  
ATOM   3066 HG21 ILE   198      47.262  65.831  87.047  1.00  0.00           H  
ATOM   3067 HG22 ILE   198      46.879  65.918  88.745  1.00  0.00           H  
ATOM   3068 HG23 ILE   198      46.429  64.493  87.649  1.00  0.00           H  
ATOM   3069 HD11 ILE   198      43.808  63.966  88.723  1.00  0.00           H  
ATOM   3070 HD12 ILE   198      45.068  64.278  89.767  1.00  0.00           H  
ATOM   3071 HD13 ILE   198      43.466  64.676  90.377  1.00  0.00           H  
ATOM   3072  N   VAL   199      47.145  68.336  85.845  1.00  0.00           N  
ATOM   3073  CA  VAL   199      48.060  68.787  84.702  1.00  0.00           C  
ATOM   3074  C   VAL   199      49.458  68.270  84.967  1.00  0.00           C  
ATOM   3075  O   VAL   199      50.105  68.619  85.962  1.00  0.00           O  
ATOM   3076  CB  VAL   199      47.990  70.318  84.239  1.00  0.00           C  
ATOM   3077  CG1 VAL   199      49.281  70.830  83.632  1.00  0.00           C  
ATOM   3078  CG2 VAL   199      46.812  70.587  83.332  1.00  0.00           C  
ATOM   3079  H   VAL   199      47.465  68.455  86.796  1.00  0.00           H  
ATOM   3080  HA  VAL   199      47.754  68.207  83.831  1.00  0.00           H  
ATOM   3081  HB  VAL   199      47.794  70.862  85.163  1.00  0.00           H  
ATOM   3082 HG11 VAL   199      50.180  70.608  84.207  1.00  0.00           H  
ATOM   3083 HG12 VAL   199      49.407  70.408  82.635  1.00  0.00           H  
ATOM   3084 HG13 VAL   199      49.210  71.918  83.612  1.00  0.00           H  
ATOM   3085 HG21 VAL   199      46.679  71.663  83.217  1.00  0.00           H  
ATOM   3086 HG22 VAL   199      46.999  70.291  82.300  1.00  0.00           H  
ATOM   3087 HG23 VAL   199      45.993  70.186  83.930  1.00  0.00           H  
ATOM   3088  N   LEU   200      50.067  67.486  83.999  1.00  0.00           N  
ATOM   3089  CA  LEU   200      51.504  67.321  83.891  1.00  0.00           C  
ATOM   3090  C   LEU   200      52.192  68.279  82.958  1.00  0.00           C  
ATOM   3091  O   LEU   200      51.712  68.546  81.864  1.00  0.00           O  
ATOM   3092  CB  LEU   200      51.768  65.830  83.482  1.00  0.00           C  
ATOM   3093  CG  LEU   200      53.211  65.413  83.552  1.00  0.00           C  
ATOM   3094  CD1 LEU   200      53.514  64.665  84.961  1.00  0.00           C  
ATOM   3095  CD2 LEU   200      53.550  64.323  82.449  1.00  0.00           C  
ATOM   3096  H   LEU   200      49.460  67.272  83.220  1.00  0.00           H  
ATOM   3097  HA  LEU   200      51.978  67.255  84.871  1.00  0.00           H  
ATOM   3098  HB2 LEU   200      51.057  65.141  83.938  1.00  0.00           H  
ATOM   3099  HB3 LEU   200      51.431  65.719  82.451  1.00  0.00           H  
ATOM   3100  HG  LEU   200      53.889  66.253  83.402  1.00  0.00           H  
ATOM   3101 HD11 LEU   200      53.360  65.293  85.838  1.00  0.00           H  
ATOM   3102 HD12 LEU   200      53.099  63.668  85.113  1.00  0.00           H  
ATOM   3103 HD13 LEU   200      54.596  64.588  85.070  1.00  0.00           H  
ATOM   3104 HD21 LEU   200      53.353  64.689  81.441  1.00  0.00           H  
ATOM   3105 HD22 LEU   200      54.601  64.034  82.475  1.00  0.00           H  
ATOM   3106 HD23 LEU   200      52.990  63.406  82.629  1.00  0.00           H  
ATOM   3107  N   TYR   201      53.327  68.943  83.338  1.00  0.00           N  
ATOM   3108  CA  TYR   201      54.021  70.006  82.550  1.00  0.00           C  
ATOM   3109  C   TYR   201      55.509  70.018  82.600  1.00  0.00           C  
ATOM   3110  O   TYR   201      56.074  69.546  83.589  1.00  0.00           O  
ATOM   3111  CB  TYR   201      53.418  71.371  83.021  1.00  0.00           C  
ATOM   3112  CG  TYR   201      53.762  71.932  84.386  1.00  0.00           C  
ATOM   3113  CD1 TYR   201      54.663  73.023  84.494  1.00  0.00           C  
ATOM   3114  CD2 TYR   201      53.226  71.321  85.568  1.00  0.00           C  
ATOM   3115  CE1 TYR   201      54.859  73.543  85.706  1.00  0.00           C  
ATOM   3116  CE2 TYR   201      53.540  71.915  86.824  1.00  0.00           C  
ATOM   3117  CZ  TYR   201      54.278  73.098  86.852  1.00  0.00           C  
ATOM   3118  OH  TYR   201      54.345  73.686  88.036  1.00  0.00           O  
ATOM   3119  H   TYR   201      53.683  68.693  84.249  1.00  0.00           H  
ATOM   3120  HA  TYR   201      53.838  69.851  81.487  1.00  0.00           H  
ATOM   3121  HB2 TYR   201      53.750  72.133  82.316  1.00  0.00           H  
ATOM   3122  HB3 TYR   201      52.338  71.300  82.889  1.00  0.00           H  
ATOM   3123  HD1 TYR   201      55.255  73.239  83.617  1.00  0.00           H  
ATOM   3124  HD2 TYR   201      52.621  70.427  85.549  1.00  0.00           H  
ATOM   3125  HE1 TYR   201      55.415  74.466  85.789  1.00  0.00           H  
ATOM   3126  HE2 TYR   201      53.183  71.562  87.780  1.00  0.00           H  
ATOM   3127  HH  TYR   201      55.237  73.945  88.279  1.00  0.00           H  
ATOM   3128  N   ILE   202      56.162  70.530  81.530  1.00  0.00           N  
ATOM   3129  CA  ILE   202      57.641  70.823  81.397  1.00  0.00           C  
ATOM   3130  C   ILE   202      57.934  72.314  81.036  1.00  0.00           C  
ATOM   3131  O   ILE   202      57.202  72.848  80.212  1.00  0.00           O  
ATOM   3132  CB  ILE   202      58.316  69.808  80.386  1.00  0.00           C  
ATOM   3133  CG1 ILE   202      59.859  69.703  80.546  1.00  0.00           C  
ATOM   3134  CG2 ILE   202      57.993  70.277  78.841  1.00  0.00           C  
ATOM   3135  CD1 ILE   202      60.563  68.479  79.814  1.00  0.00           C  
ATOM   3136  H   ILE   202      55.576  70.871  80.782  1.00  0.00           H  
ATOM   3137  HA  ILE   202      58.062  70.580  82.373  1.00  0.00           H  
ATOM   3138  HB  ILE   202      57.944  68.803  80.586  1.00  0.00           H  
ATOM   3139 HG12 ILE   202      60.433  70.607  80.342  1.00  0.00           H  
ATOM   3140 HG13 ILE   202      59.867  69.601  81.631  1.00  0.00           H  
ATOM   3141 HG21 ILE   202      56.927  70.490  78.773  1.00  0.00           H  
ATOM   3142 HG22 ILE   202      58.560  71.197  78.699  1.00  0.00           H  
ATOM   3143 HG23 ILE   202      58.367  69.573  78.097  1.00  0.00           H  
ATOM   3144 HD11 ILE   202      60.364  68.461  78.742  1.00  0.00           H  
ATOM   3145 HD12 ILE   202      61.640  68.628  79.892  1.00  0.00           H  
ATOM   3146 HD13 ILE   202      60.173  67.566  80.263  1.00  0.00           H  
ATOM   3147  N   SER   203      59.019  72.925  81.597  1.00  0.00           N  
ATOM   3148  CA  SER   203      59.412  74.261  81.308  1.00  0.00           C  
ATOM   3149  C   SER   203      59.859  74.450  79.871  1.00  0.00           C  
ATOM   3150  O   SER   203      60.214  73.416  79.278  1.00  0.00           O  
ATOM   3151  CB  SER   203      60.548  74.740  82.227  1.00  0.00           C  
ATOM   3152  OG  SER   203      61.177  75.947  81.885  1.00  0.00           O  
ATOM   3153  H   SER   203      59.600  72.449  82.272  1.00  0.00           H  
ATOM   3154  HA  SER   203      58.576  74.958  81.360  1.00  0.00           H  
ATOM   3155  HB2 SER   203      60.062  74.985  83.171  1.00  0.00           H  
ATOM   3156  HB3 SER   203      61.295  73.947  82.262  1.00  0.00           H  
ATOM   3157  HG  SER   203      61.886  76.014  82.529  1.00  0.00           H  
ATOM   3158  N   MET   204      59.893  75.628  79.210  1.00  0.00           N  
ATOM   3159  CA  MET   204      60.353  75.771  77.856  1.00  0.00           C  
ATOM   3160  C   MET   204      61.896  75.345  77.725  1.00  0.00           C  
ATOM   3161  O   MET   204      62.308  74.735  76.765  1.00  0.00           O  
ATOM   3162  CB  MET   204      59.966  77.181  77.382  1.00  0.00           C  
ATOM   3163  CG  MET   204      60.522  77.524  75.988  1.00  0.00           C  
ATOM   3164  SD  MET   204      60.026  79.064  75.097  1.00  0.00           S  
ATOM   3165  CE  MET   204      58.420  78.478  74.534  1.00  0.00           C  
ATOM   3166  H   MET   204      59.558  76.447  79.697  1.00  0.00           H  
ATOM   3167  HA  MET   204      59.800  75.013  77.301  1.00  0.00           H  
ATOM   3168  HB2 MET   204      58.877  77.189  77.324  1.00  0.00           H  
ATOM   3169  HB3 MET   204      60.235  77.924  78.133  1.00  0.00           H  
ATOM   3170  HG2 MET   204      61.603  77.643  76.069  1.00  0.00           H  
ATOM   3171  HG3 MET   204      60.343  76.724  75.270  1.00  0.00           H  
ATOM   3172  HE1 MET   204      57.741  79.301  74.312  1.00  0.00           H  
ATOM   3173  HE2 MET   204      58.505  77.849  73.648  1.00  0.00           H  
ATOM   3174  HE3 MET   204      57.904  77.797  75.210  1.00  0.00           H  
ATOM   3175  N   SER   205      62.764  75.918  78.588  1.00  0.00           N  
ATOM   3176  CA  SER   205      64.254  75.740  78.514  1.00  0.00           C  
ATOM   3177  C   SER   205      64.635  74.286  78.795  1.00  0.00           C  
ATOM   3178  O   SER   205      65.566  73.727  78.162  1.00  0.00           O  
ATOM   3179  CB  SER   205      64.977  76.727  79.355  1.00  0.00           C  
ATOM   3180  OG  SER   205      64.843  76.526  80.654  1.00  0.00           O  
ATOM   3181  H   SER   205      62.359  76.523  79.288  1.00  0.00           H  
ATOM   3182  HA  SER   205      64.413  75.947  77.456  1.00  0.00           H  
ATOM   3183  HB2 SER   205      66.001  76.741  78.981  1.00  0.00           H  
ATOM   3184  HB3 SER   205      64.728  77.754  79.088  1.00  0.00           H  
ATOM   3185  HG  SER   205      64.425  77.303  81.033  1.00  0.00           H  
ATOM   3186  N   ASP   206      63.795  73.524  79.455  1.00  0.00           N  
ATOM   3187  CA  ASP   206      63.953  72.046  79.638  1.00  0.00           C  
ATOM   3188  C   ASP   206      63.340  71.271  78.474  1.00  0.00           C  
ATOM   3189  O   ASP   206      63.917  70.311  78.001  1.00  0.00           O  
ATOM   3190  CB  ASP   206      63.202  71.608  80.932  1.00  0.00           C  
ATOM   3191  CG  ASP   206      63.913  72.098  82.256  1.00  0.00           C  
ATOM   3192  OD1 ASP   206      63.501  71.540  83.326  1.00  0.00           O  
ATOM   3193  OD2 ASP   206      64.833  72.977  82.319  1.00  0.00           O1-
ATOM   3194  H   ASP   206      63.151  74.000  80.070  1.00  0.00           H  
ATOM   3195  HA  ASP   206      64.996  71.731  79.671  1.00  0.00           H  
ATOM   3196  HB2 ASP   206      62.156  71.909  80.878  1.00  0.00           H  
ATOM   3197  HB3 ASP   206      63.246  70.519  80.978  1.00  0.00           H  
ATOM   3198  N   SER   207      62.255  71.748  77.860  1.00  0.00           N  
ATOM   3199  CA  SER   207      61.502  71.118  76.702  1.00  0.00           C  
ATOM   3200  C   SER   207      62.279  70.991  75.451  1.00  0.00           C  
ATOM   3201  O   SER   207      62.084  70.062  74.617  1.00  0.00           O  
ATOM   3202  CB  SER   207      60.181  71.783  76.363  1.00  0.00           C  
ATOM   3203  OG  SER   207      60.480  72.878  75.527  1.00  0.00           O  
ATOM   3204  H   SER   207      61.762  72.492  78.333  1.00  0.00           H  
ATOM   3205  HA  SER   207      61.211  70.127  77.052  1.00  0.00           H  
ATOM   3206  HB2 SER   207      59.604  71.058  75.788  1.00  0.00           H  
ATOM   3207  HB3 SER   207      59.775  72.148  77.306  1.00  0.00           H  
ATOM   3208  HG  SER   207      60.942  73.445  76.149  1.00  0.00           H  
ATOM   3209  N   ASP   208      63.193  71.932  75.225  1.00  0.00           N  
ATOM   3210  CA  ASP   208      64.154  71.925  74.124  1.00  0.00           C  
ATOM   3211  C   ASP   208      65.310  70.881  74.382  1.00  0.00           C  
ATOM   3212  O   ASP   208      66.064  70.528  73.450  1.00  0.00           O  
ATOM   3213  CB  ASP   208      64.678  73.303  73.886  1.00  0.00           C  
ATOM   3214  CG  ASP   208      65.033  73.734  72.478  1.00  0.00           C  
ATOM   3215  OD1 ASP   208      65.741  74.782  72.349  1.00  0.00           O  
ATOM   3216  OD2 ASP   208      64.519  73.111  71.504  1.00  0.00           O1-
ATOM   3217  H   ASP   208      63.352  72.696  75.867  1.00  0.00           H  
ATOM   3218  HA  ASP   208      63.636  71.620  73.215  1.00  0.00           H  
ATOM   3219  HB2 ASP   208      64.113  74.099  74.370  1.00  0.00           H  
ATOM   3220  HB3 ASP   208      65.609  73.390  74.446  1.00  0.00           H  
ATOM   3221  N   LYS   209      65.502  70.409  75.640  1.00  0.00           N  
ATOM   3222  CA  LYS   209      66.546  69.418  76.118  1.00  0.00           C  
ATOM   3223  C   LYS   209      66.011  68.032  76.184  1.00  0.00           C  
ATOM   3224  O   LYS   209      66.874  67.211  75.937  1.00  0.00           O  
ATOM   3225  CB  LYS   209      67.178  69.875  77.478  1.00  0.00           C  
ATOM   3226  CG  LYS   209      67.654  71.332  77.729  1.00  0.00           C  
ATOM   3227  CD  LYS   209      68.564  71.819  76.552  1.00  0.00           C  
ATOM   3228  CE  LYS   209      69.226  73.174  76.897  1.00  0.00           C  
ATOM   3229  NZ  LYS   209      68.213  74.135  76.561  1.00  0.00           N1+
ATOM   3230  H   LYS   209      64.903  70.722  76.391  1.00  0.00           H  
ATOM   3231  HA  LYS   209      67.392  69.399  75.432  1.00  0.00           H  
ATOM   3232  HB2 LYS   209      66.565  69.501  78.298  1.00  0.00           H  
ATOM   3233  HB3 LYS   209      68.041  69.214  77.554  1.00  0.00           H  
ATOM   3234  HG2 LYS   209      66.769  71.966  77.781  1.00  0.00           H  
ATOM   3235  HG3 LYS   209      68.151  71.362  78.699  1.00  0.00           H  
ATOM   3236  HD2 LYS   209      69.405  71.147  76.381  1.00  0.00           H  
ATOM   3237  HD3 LYS   209      67.931  71.928  75.672  1.00  0.00           H  
ATOM   3238  HE2 LYS   209      69.396  73.193  77.974  1.00  0.00           H  
ATOM   3239  HE3 LYS   209      70.058  73.465  76.257  1.00  0.00           H  
ATOM   3240  HZ1 LYS   209      68.549  75.054  76.814  1.00  0.00           H  
ATOM   3241  HZ2 LYS   209      68.052  74.287  75.575  1.00  0.00           H  
ATOM   3242  HZ3 LYS   209      67.361  74.026  77.092  1.00  0.00           H  
ATOM   3243  N   VAL   210      64.714  67.716  76.299  1.00  0.00           N  
ATOM   3244  CA  VAL   210      64.074  66.357  76.337  1.00  0.00           C  
ATOM   3245  C   VAL   210      62.645  66.328  75.667  1.00  0.00           C  
ATOM   3246  O   VAL   210      61.932  67.354  75.608  1.00  0.00           O  
ATOM   3247  CB  VAL   210      63.931  65.854  77.776  1.00  0.00           C  
ATOM   3248  CG1 VAL   210      65.324  65.461  78.476  1.00  0.00           C  
ATOM   3249  CG2 VAL   210      63.230  66.750  78.675  1.00  0.00           C  
ATOM   3250  H   VAL   210      64.107  68.493  76.516  1.00  0.00           H  
ATOM   3251  HA  VAL   210      64.677  65.630  75.793  1.00  0.00           H  
ATOM   3252  HB  VAL   210      63.307  64.975  77.613  1.00  0.00           H  
ATOM   3253 HG11 VAL   210      65.839  66.406  78.649  1.00  0.00           H  
ATOM   3254 HG12 VAL   210      65.192  64.929  79.418  1.00  0.00           H  
ATOM   3255 HG13 VAL   210      65.941  64.959  77.731  1.00  0.00           H  
ATOM   3256 HG21 VAL   210      62.936  66.256  79.601  1.00  0.00           H  
ATOM   3257 HG22 VAL   210      63.868  67.609  78.882  1.00  0.00           H  
ATOM   3258 HG23 VAL   210      62.256  67.116  78.347  1.00  0.00           H  
ATOM   3259  N   GLY   211      62.295  65.150  75.191  1.00  0.00           N  
ATOM   3260  CA  GLY   211      60.917  64.659  74.863  1.00  0.00           C  
ATOM   3261  C   GLY   211      60.446  63.576  75.776  1.00  0.00           C  
ATOM   3262  O   GLY   211      61.266  62.739  76.146  1.00  0.00           O  
ATOM   3263  H   GLY   211      62.968  64.397  75.212  1.00  0.00           H  
ATOM   3264  HA2 GLY   211      60.230  65.505  74.824  1.00  0.00           H  
ATOM   3265  HA3 GLY   211      60.971  64.155  73.898  1.00  0.00           H  
ATOM   3266  N   VAL   212      59.156  63.566  76.153  1.00  0.00           N  
ATOM   3267  CA  VAL   212      58.433  62.666  76.998  1.00  0.00           C  
ATOM   3268  C   VAL   212      57.279  61.959  76.318  1.00  0.00           C  
ATOM   3269  O   VAL   212      56.388  62.530  75.786  1.00  0.00           O  
ATOM   3270  CB  VAL   212      58.037  63.230  78.346  1.00  0.00           C  
ATOM   3271  CG1 VAL   212      57.441  62.138  79.243  1.00  0.00           C  
ATOM   3272  CG2 VAL   212      59.263  63.778  79.034  1.00  0.00           C  
ATOM   3273  H   VAL   212      58.526  64.265  75.785  1.00  0.00           H  
ATOM   3274  HA  VAL   212      59.146  61.879  77.243  1.00  0.00           H  
ATOM   3275  HB  VAL   212      57.268  64.001  78.300  1.00  0.00           H  
ATOM   3276 HG11 VAL   212      58.138  61.300  79.280  1.00  0.00           H  
ATOM   3277 HG12 VAL   212      57.209  62.549  80.225  1.00  0.00           H  
ATOM   3278 HG13 VAL   212      56.464  61.779  78.921  1.00  0.00           H  
ATOM   3279 HG21 VAL   212      59.782  64.501  78.405  1.00  0.00           H  
ATOM   3280 HG22 VAL   212      58.964  64.237  79.976  1.00  0.00           H  
ATOM   3281 HG23 VAL   212      60.040  63.018  79.125  1.00  0.00           H  
ATOM   3282  N   PHE   213      57.232  60.628  76.401  1.00  0.00           N  
ATOM   3283  CA  PHE   213      56.329  59.753  75.640  1.00  0.00           C  
ATOM   3284  C   PHE   213      55.569  58.608  76.485  1.00  0.00           C  
ATOM   3285  O   PHE   213      55.954  58.347  77.700  1.00  0.00           O  
ATOM   3286  CB  PHE   213      57.054  59.158  74.422  1.00  0.00           C  
ATOM   3287  CG  PHE   213      56.646  59.819  73.106  1.00  0.00           C  
ATOM   3288  CD1 PHE   213      55.595  59.213  72.357  1.00  0.00           C  
ATOM   3289  CD2 PHE   213      57.131  61.053  72.735  1.00  0.00           C  
ATOM   3290  CE1 PHE   213      55.187  59.837  71.128  1.00  0.00           C  
ATOM   3291  CE2 PHE   213      56.645  61.696  71.621  1.00  0.00           C  
ATOM   3292  CZ  PHE   213      55.789  61.045  70.751  1.00  0.00           C  
ATOM   3293  H   PHE   213      57.926  60.141  76.950  1.00  0.00           H  
ATOM   3294  HA  PHE   213      55.492  60.300  75.207  1.00  0.00           H  
ATOM   3295  HB2 PHE   213      58.134  59.288  74.497  1.00  0.00           H  
ATOM   3296  HB3 PHE   213      56.951  58.073  74.377  1.00  0.00           H  
ATOM   3297  HD1 PHE   213      55.188  58.251  72.632  1.00  0.00           H  
ATOM   3298  HD2 PHE   213      57.790  61.561  73.423  1.00  0.00           H  
ATOM   3299  HE1 PHE   213      54.417  59.387  70.519  1.00  0.00           H  
ATOM   3300  HE2 PHE   213      57.073  62.548  71.114  1.00  0.00           H  
ATOM   3301  HZ  PHE   213      55.505  61.431  69.783  1.00  0.00           H  
ATOM   3302  N   TYR   214      54.518  58.055  75.910  1.00  0.00           N  
ATOM   3303  CA  TYR   214      53.762  56.868  76.326  1.00  0.00           C  
ATOM   3304  C   TYR   214      53.603  55.928  75.123  1.00  0.00           C  
ATOM   3305  O   TYR   214      53.721  56.404  73.961  1.00  0.00           O  
ATOM   3306  CB  TYR   214      52.322  57.333  76.839  1.00  0.00           C  
ATOM   3307  CG  TYR   214      51.313  56.314  77.214  1.00  0.00           C  
ATOM   3308  CD1 TYR   214      50.514  55.611  76.208  1.00  0.00           C  
ATOM   3309  CD2 TYR   214      51.051  56.033  78.557  1.00  0.00           C  
ATOM   3310  CE1 TYR   214      49.611  54.627  76.507  1.00  0.00           C  
ATOM   3311  CE2 TYR   214      50.013  55.132  78.943  1.00  0.00           C  
ATOM   3312  CZ  TYR   214      49.354  54.343  77.896  1.00  0.00           C  
ATOM   3313  OH  TYR   214      48.582  53.279  78.228  1.00  0.00           O  
ATOM   3314  H   TYR   214      54.229  58.356  74.990  1.00  0.00           H  
ATOM   3315  HA  TYR   214      54.269  56.385  77.161  1.00  0.00           H  
ATOM   3316  HB2 TYR   214      52.533  58.048  77.634  1.00  0.00           H  
ATOM   3317  HB3 TYR   214      51.859  57.988  76.100  1.00  0.00           H  
ATOM   3318  HD1 TYR   214      50.708  55.742  75.154  1.00  0.00           H  
ATOM   3319  HD2 TYR   214      51.683  56.518  79.287  1.00  0.00           H  
ATOM   3320  HE1 TYR   214      49.049  54.072  75.771  1.00  0.00           H  
ATOM   3321  HE2 TYR   214      49.815  54.887  79.976  1.00  0.00           H  
ATOM   3322  HH  TYR   214      48.370  53.422  79.153  1.00  0.00           H  
ATOM   3323  N   VAL   215      53.397  54.650  75.259  1.00  0.00           N  
ATOM   3324  CA  VAL   215      53.299  53.621  74.196  1.00  0.00           C  
ATOM   3325  C   VAL   215      52.187  52.666  74.436  1.00  0.00           C  
ATOM   3326  O   VAL   215      52.135  52.101  75.568  1.00  0.00           O  
ATOM   3327  CB  VAL   215      54.563  52.778  73.942  1.00  0.00           C  
ATOM   3328  CG1 VAL   215      55.024  51.867  75.097  1.00  0.00           C  
ATOM   3329  CG2 VAL   215      54.479  52.159  72.624  1.00  0.00           C  
ATOM   3330  H   VAL   215      53.509  54.265  76.186  1.00  0.00           H  
ATOM   3331  HA  VAL   215      53.087  54.139  73.260  1.00  0.00           H  
ATOM   3332  HB  VAL   215      55.321  53.550  73.816  1.00  0.00           H  
ATOM   3333 HG11 VAL   215      54.464  50.933  75.037  1.00  0.00           H  
ATOM   3334 HG12 VAL   215      56.087  51.657  74.975  1.00  0.00           H  
ATOM   3335 HG13 VAL   215      54.932  52.266  76.107  1.00  0.00           H  
ATOM   3336 HG21 VAL   215      53.578  51.563  72.478  1.00  0.00           H  
ATOM   3337 HG22 VAL   215      54.548  52.893  71.822  1.00  0.00           H  
ATOM   3338 HG23 VAL   215      55.293  51.448  72.483  1.00  0.00           H  
ATOM   3339  N   GLU   216      51.185  52.507  73.552  1.00  0.00           N  
ATOM   3340  CA  GLU   216      49.988  51.655  73.759  1.00  0.00           C  
ATOM   3341  C   GLU   216      50.383  50.204  74.079  1.00  0.00           C  
ATOM   3342  O   GLU   216      51.366  49.715  73.501  1.00  0.00           O  
ATOM   3343  CB  GLU   216      48.905  51.811  72.680  1.00  0.00           C  
ATOM   3344  CG  GLU   216      48.141  53.138  72.488  1.00  0.00           C  
ATOM   3345  CD  GLU   216      47.193  53.096  71.273  1.00  0.00           C  
ATOM   3346  OE1 GLU   216      46.123  53.700  71.391  1.00  0.00           O  
ATOM   3347  OE2 GLU   216      47.394  52.423  70.261  1.00  0.00           O1-
ATOM   3348  H   GLU   216      51.190  52.944  72.641  1.00  0.00           H  
ATOM   3349  HA  GLU   216      49.482  51.974  74.670  1.00  0.00           H  
ATOM   3350  HB2 GLU   216      49.401  51.536  71.749  1.00  0.00           H  
ATOM   3351  HB3 GLU   216      48.140  51.042  72.785  1.00  0.00           H  
ATOM   3352  HG2 GLU   216      47.654  53.606  73.344  1.00  0.00           H  
ATOM   3353  HG3 GLU   216      48.855  53.953  72.366  1.00  0.00           H  
ATOM   3354  N   ASN   217      49.622  49.554  74.999  1.00  0.00           N  
ATOM   3355  CA  ASN   217      49.791  48.131  75.361  1.00  0.00           C  
ATOM   3356  C   ASN   217      49.289  47.187  74.274  1.00  0.00           C  
ATOM   3357  O   ASN   217      48.156  47.427  73.767  1.00  0.00           O  
ATOM   3358  CB  ASN   217      49.043  47.900  76.684  1.00  0.00           C  
ATOM   3359  CG  ASN   217      49.421  48.771  77.812  1.00  0.00           C  
ATOM   3360  ND2 ASN   217      48.645  49.160  78.790  1.00  0.00           N  
ATOM   3361  OD1 ASN   217      50.598  49.218  77.876  1.00  0.00           O  
ATOM   3362  H   ASN   217      48.807  49.974  75.422  1.00  0.00           H  
ATOM   3363  HA  ASN   217      50.868  47.997  75.459  1.00  0.00           H  
ATOM   3364  HB2 ASN   217      48.027  48.260  76.524  1.00  0.00           H  
ATOM   3365  HB3 ASN   217      49.115  46.870  77.034  1.00  0.00           H  
ATOM   3366 HD21 ASN   217      48.950  49.966  79.318  1.00  0.00           H  
ATOM   3367 HD22 ASN   217      47.782  48.691  79.027  1.00  0.00           H  
ATOM   3368  N   PRO   218      49.988  46.085  74.011  1.00  0.00           N  
ATOM   3369  CA  PRO   218      49.471  45.043  73.123  1.00  0.00           C  
ATOM   3370  C   PRO   218      48.019  44.525  73.516  1.00  0.00           C  
ATOM   3371  O   PRO   218      47.633  44.580  74.741  1.00  0.00           O  
ATOM   3372  CB  PRO   218      50.452  43.923  73.006  1.00  0.00           C  
ATOM   3373  CG  PRO   218      51.127  44.025  74.402  1.00  0.00           C  
ATOM   3374  CD  PRO   218      51.131  45.516  74.697  1.00  0.00           C  
ATOM   3375  HA  PRO   218      49.435  45.405  72.096  1.00  0.00           H  
ATOM   3376  HB2 PRO   218      50.053  42.913  72.907  1.00  0.00           H  
ATOM   3377  HB3 PRO   218      51.201  44.160  72.251  1.00  0.00           H  
ATOM   3378  HG2 PRO   218      50.562  43.442  75.129  1.00  0.00           H  
ATOM   3379  HG3 PRO   218      52.084  43.508  74.470  1.00  0.00           H  
ATOM   3380  HD2 PRO   218      51.050  45.634  75.777  1.00  0.00           H  
ATOM   3381  HD3 PRO   218      52.061  45.928  74.306  1.00  0.00           H  
ATOM   3382  N   ALA   219      47.194  44.059  72.625  1.00  0.00           N  
ATOM   3383  CA  ALA   219      45.799  43.672  72.806  1.00  0.00           C  
ATOM   3384  C   ALA   219      44.853  44.862  73.132  1.00  0.00           C  
ATOM   3385  O   ALA   219      43.667  44.617  72.757  1.00  0.00           O  
ATOM   3386  CB  ALA   219      45.560  42.483  73.741  1.00  0.00           C  
ATOM   3387  H   ALA   219      47.484  43.933  71.666  1.00  0.00           H  
ATOM   3388  HA  ALA   219      45.537  43.353  71.797  1.00  0.00           H  
ATOM   3389  HB1 ALA   219      44.595  41.976  73.710  1.00  0.00           H  
ATOM   3390  HB2 ALA   219      46.338  41.739  73.575  1.00  0.00           H  
ATOM   3391  HB3 ALA   219      45.599  42.804  74.782  1.00  0.00           H  
ATOM   3392  N   ALA   220      45.387  46.058  73.504  1.00  0.00           N  
ATOM   3393  CA  ALA   220      44.771  47.356  73.325  1.00  0.00           C  
ATOM   3394  C   ALA   220      45.145  48.095  72.041  1.00  0.00           C  
ATOM   3395  O   ALA   220      44.279  48.805  71.547  1.00  0.00           O  
ATOM   3396  CB  ALA   220      44.831  48.164  74.646  1.00  0.00           C  
ATOM   3397  H   ALA   220      46.363  46.096  73.762  1.00  0.00           H  
ATOM   3398  HA  ALA   220      43.698  47.165  73.327  1.00  0.00           H  
ATOM   3399  HB1 ALA   220      45.848  48.336  74.999  1.00  0.00           H  
ATOM   3400  HB2 ALA   220      44.260  49.076  74.474  1.00  0.00           H  
ATOM   3401  HB3 ALA   220      44.193  47.560  75.292  1.00  0.00           H  
ATOM   3402  N   GLY   221      46.347  47.945  71.619  1.00  0.00           N  
ATOM   3403  CA  GLY   221      46.917  48.985  70.733  1.00  0.00           C  
ATOM   3404  C   GLY   221      48.368  48.709  70.316  1.00  0.00           C  
ATOM   3405  O   GLY   221      49.012  47.763  70.864  1.00  0.00           O  
ATOM   3406  H   GLY   221      46.919  47.405  72.252  1.00  0.00           H  
ATOM   3407  HA2 GLY   221      46.387  49.097  69.788  1.00  0.00           H  
ATOM   3408  HA3 GLY   221      46.858  49.945  71.246  1.00  0.00           H  
ATOM   3409  N   GLN   222      48.875  49.646  69.536  1.00  0.00           N  
ATOM   3410  CA  GLN   222      50.360  49.689  69.276  1.00  0.00           C  
ATOM   3411  C   GLN   222      50.817  51.187  68.948  1.00  0.00           C  
ATOM   3412  O   GLN   222      51.954  51.273  68.536  1.00  0.00           O  
ATOM   3413  CB  GLN   222      50.776  48.563  68.253  1.00  0.00           C  
ATOM   3414  CG  GLN   222      50.412  48.718  66.811  1.00  0.00           C  
ATOM   3415  CD  GLN   222      50.751  47.551  65.822  1.00  0.00           C  
ATOM   3416  NE2 GLN   222      50.463  47.705  64.545  1.00  0.00           N  
ATOM   3417  OE1 GLN   222      51.156  46.454  66.212  1.00  0.00           O  
ATOM   3418  H   GLN   222      48.315  50.448  69.284  1.00  0.00           H  
ATOM   3419  HA  GLN   222      50.900  49.471  70.197  1.00  0.00           H  
ATOM   3420  HB2 GLN   222      51.823  48.338  68.456  1.00  0.00           H  
ATOM   3421  HB3 GLN   222      50.242  47.698  68.646  1.00  0.00           H  
ATOM   3422  HG2 GLN   222      49.325  48.799  66.845  1.00  0.00           H  
ATOM   3423  HG3 GLN   222      50.835  49.606  66.342  1.00  0.00           H  
ATOM   3424 HE21 GLN   222      50.781  47.008  63.887  1.00  0.00           H  
ATOM   3425 HE22 GLN   222      50.094  48.550  64.133  1.00  0.00           H  
ATOM   3426  N   ARG   223      50.024  52.310  69.152  1.00  0.00           N  
ATOM   3427  CA  ARG   223      50.562  53.693  68.823  1.00  0.00           C  
ATOM   3428  C   ARG   223      51.596  54.184  69.880  1.00  0.00           C  
ATOM   3429  O   ARG   223      51.665  53.630  71.025  1.00  0.00           O  
ATOM   3430  CB  ARG   223      49.426  54.641  68.695  1.00  0.00           C  
ATOM   3431  CG  ARG   223      48.342  54.337  67.687  1.00  0.00           C  
ATOM   3432  CD  ARG   223      47.125  55.261  67.794  1.00  0.00           C  
ATOM   3433  NE  ARG   223      46.176  55.001  68.852  1.00  0.00           N  
ATOM   3434  CZ  ARG   223      45.011  55.583  68.980  1.00  0.00           C  
ATOM   3435  NH1 ARG   223      44.492  56.337  68.100  1.00  0.00           N1+
ATOM   3436  NH2 ARG   223      44.352  55.330  70.105  1.00  0.00           N  
ATOM   3437  H   ARG   223      49.206  52.261  69.742  1.00  0.00           H  
ATOM   3438  HA  ARG   223      51.107  53.611  67.882  1.00  0.00           H  
ATOM   3439  HB2 ARG   223      48.927  54.882  69.634  1.00  0.00           H  
ATOM   3440  HB3 ARG   223      49.872  55.610  68.470  1.00  0.00           H  
ATOM   3441  HG2 ARG   223      48.800  54.438  66.703  1.00  0.00           H  
ATOM   3442  HG3 ARG   223      48.039  53.291  67.736  1.00  0.00           H  
ATOM   3443  HD2 ARG   223      47.422  56.308  67.861  1.00  0.00           H  
ATOM   3444  HD3 ARG   223      46.618  55.224  66.830  1.00  0.00           H  
ATOM   3445  HE  ARG   223      46.357  54.246  69.498  1.00  0.00           H  
ATOM   3446 HH11 ARG   223      45.041  56.740  67.354  1.00  0.00           H  
ATOM   3447 HH12 ARG   223      43.515  56.499  68.295  1.00  0.00           H  
ATOM   3448 HH21 ARG   223      44.836  54.816  70.827  1.00  0.00           H  
ATOM   3449 HH22 ARG   223      43.571  55.934  70.318  1.00  0.00           H  
ATOM   3450  N   TYR   224      52.359  55.192  69.482  1.00  0.00           N  
ATOM   3451  CA  TYR   224      53.156  55.994  70.430  1.00  0.00           C  
ATOM   3452  C   TYR   224      52.366  57.307  70.457  1.00  0.00           C  
ATOM   3453  O   TYR   224      51.800  57.862  69.515  1.00  0.00           O  
ATOM   3454  CB  TYR   224      54.510  56.239  69.806  1.00  0.00           C  
ATOM   3455  CG  TYR   224      55.294  54.999  69.544  1.00  0.00           C  
ATOM   3456  CD1 TYR   224      55.254  54.249  68.350  1.00  0.00           C  
ATOM   3457  CD2 TYR   224      56.115  54.574  70.631  1.00  0.00           C  
ATOM   3458  CE1 TYR   224      56.027  53.068  68.257  1.00  0.00           C  
ATOM   3459  CE2 TYR   224      56.783  53.362  70.554  1.00  0.00           C  
ATOM   3460  CZ  TYR   224      56.716  52.584  69.397  1.00  0.00           C  
ATOM   3461  OH  TYR   224      57.219  51.379  69.400  1.00  0.00           O  
ATOM   3462  H   TYR   224      52.285  55.445  68.506  1.00  0.00           H  
ATOM   3463  HA  TYR   224      53.191  55.572  71.434  1.00  0.00           H  
ATOM   3464  HB2 TYR   224      54.349  56.662  68.814  1.00  0.00           H  
ATOM   3465  HB3 TYR   224      55.096  56.909  70.435  1.00  0.00           H  
ATOM   3466  HD1 TYR   224      54.745  54.647  67.484  1.00  0.00           H  
ATOM   3467  HD2 TYR   224      56.104  55.141  71.550  1.00  0.00           H  
ATOM   3468  HE1 TYR   224      56.138  52.394  67.421  1.00  0.00           H  
ATOM   3469  HE2 TYR   224      57.412  53.008  71.358  1.00  0.00           H  
ATOM   3470  HH  TYR   224      56.814  50.822  68.731  1.00  0.00           H  
ATOM   3471  N   ILE   225      52.197  57.914  71.757  1.00  0.00           N  
ATOM   3472  CA  ILE   225      51.291  59.051  72.069  1.00  0.00           C  
ATOM   3473  C   ILE   225      52.178  60.112  72.748  1.00  0.00           C  
ATOM   3474  O   ILE   225      52.783  59.753  73.802  1.00  0.00           O  
ATOM   3475  CB  ILE   225      50.140  58.447  72.820  1.00  0.00           C  
ATOM   3476  CG1 ILE   225      49.365  57.541  71.838  1.00  0.00           C  
ATOM   3477  CG2 ILE   225      49.254  59.527  73.308  1.00  0.00           C  
ATOM   3478  CD1 ILE   225      48.324  56.708  72.575  1.00  0.00           C  
ATOM   3479  H   ILE   225      52.664  57.395  72.487  1.00  0.00           H  
ATOM   3480  HA  ILE   225      50.814  59.507  71.201  1.00  0.00           H  
ATOM   3481  HB  ILE   225      50.527  57.962  73.716  1.00  0.00           H  
ATOM   3482 HG12 ILE   225      48.875  58.061  71.015  1.00  0.00           H  
ATOM   3483 HG13 ILE   225      50.071  56.829  71.412  1.00  0.00           H  
ATOM   3484 HG21 ILE   225      48.485  59.835  72.599  1.00  0.00           H  
ATOM   3485 HG22 ILE   225      48.656  59.124  74.126  1.00  0.00           H  
ATOM   3486 HG23 ILE   225      49.775  60.330  73.830  1.00  0.00           H  
ATOM   3487 HD11 ILE   225      48.783  56.387  73.510  1.00  0.00           H  
ATOM   3488 HD12 ILE   225      47.463  57.356  72.737  1.00  0.00           H  
ATOM   3489 HD13 ILE   225      48.048  55.971  71.821  1.00  0.00           H  
ATOM   3490  N   HIE   226      52.275  61.310  72.221  1.00  0.00           N  
ATOM   3491  CA  HIE   226      53.273  62.315  72.737  1.00  0.00           C  
ATOM   3492  C   HIE   226      52.859  62.982  74.041  1.00  0.00           C  
ATOM   3493  O   HIE   226      51.749  63.537  74.039  1.00  0.00           O  
ATOM   3494  CB  HIE   226      53.484  63.360  71.557  1.00  0.00           C  
ATOM   3495  CG  HIE   226      54.442  64.504  71.760  1.00  0.00           C  
ATOM   3496  CD2 HIE   226      55.524  64.557  72.651  1.00  0.00           C  
ATOM   3497  ND1 HIE   226      54.410  65.800  71.114  1.00  0.00           N  
ATOM   3498  CE1 HIE   226      55.402  66.540  71.601  1.00  0.00           C  
ATOM   3499  NE2 HIE   226      56.064  65.865  72.562  1.00  0.00           N  
ATOM   3500  H   HIE   226      51.742  61.473  71.378  1.00  0.00           H  
ATOM   3501  HA  HIE   226      54.282  61.910  72.814  1.00  0.00           H  
ATOM   3502  HB2 HIE   226      53.800  62.944  70.600  1.00  0.00           H  
ATOM   3503  HB3 HIE   226      52.505  63.815  71.402  1.00  0.00           H  
ATOM   3504  HD2 HIE   226      55.864  63.768  73.306  1.00  0.00           H  
ATOM   3505  HE1 HIE   226      55.694  67.536  71.302  1.00  0.00           H  
ATOM   3506  HE2 HIE   226      56.912  66.123  73.047  1.00  0.00           H  
ATOM   3507  N   ILE   227      53.677  63.033  75.081  1.00  0.00           N  
ATOM   3508  CA  ILE   227      53.210  63.535  76.416  1.00  0.00           C  
ATOM   3509  C   ILE   227      53.697  64.941  76.608  1.00  0.00           C  
ATOM   3510  O   ILE   227      52.847  65.821  76.723  1.00  0.00           O  
ATOM   3511  CB  ILE   227      53.611  62.504  77.521  1.00  0.00           C  
ATOM   3512  CG1 ILE   227      52.758  61.255  77.458  1.00  0.00           C  
ATOM   3513  CG2 ILE   227      53.298  63.177  78.874  1.00  0.00           C  
ATOM   3514  CD1 ILE   227      51.219  61.424  77.500  1.00  0.00           C  
ATOM   3515  H   ILE   227      54.614  62.658  75.054  1.00  0.00           H  
ATOM   3516  HA  ILE   227      52.121  63.517  76.435  1.00  0.00           H  
ATOM   3517  HB  ILE   227      54.687  62.339  77.573  1.00  0.00           H  
ATOM   3518 HG12 ILE   227      53.045  60.796  76.512  1.00  0.00           H  
ATOM   3519 HG13 ILE   227      53.054  60.522  78.208  1.00  0.00           H  
ATOM   3520 HG21 ILE   227      53.263  62.438  79.675  1.00  0.00           H  
ATOM   3521 HG22 ILE   227      54.157  63.740  79.239  1.00  0.00           H  
ATOM   3522 HG23 ILE   227      52.422  63.822  78.803  1.00  0.00           H  
ATOM   3523 HD11 ILE   227      51.001  61.898  76.543  1.00  0.00           H  
ATOM   3524 HD12 ILE   227      50.790  60.423  77.560  1.00  0.00           H  
ATOM   3525 HD13 ILE   227      50.824  62.084  78.272  1.00  0.00           H  
ATOM   3526  N   LEU   228      55.008  65.177  76.557  1.00  0.00           N  
ATOM   3527  CA  LEU   228      55.549  66.446  76.722  1.00  0.00           C  
ATOM   3528  C   LEU   228      56.823  66.702  75.843  1.00  0.00           C  
ATOM   3529  O   LEU   228      57.508  65.836  75.345  1.00  0.00           O  
ATOM   3530  CB  LEU   228      55.906  66.821  78.174  1.00  0.00           C  
ATOM   3531  CG  LEU   228      54.666  67.075  79.147  1.00  0.00           C  
ATOM   3532  CD1 LEU   228      55.156  67.102  80.613  1.00  0.00           C  
ATOM   3533  CD2 LEU   228      54.159  68.412  78.751  1.00  0.00           C  
ATOM   3534  H   LEU   228      55.651  64.401  76.490  1.00  0.00           H  
ATOM   3535  HA  LEU   228      54.873  67.177  76.279  1.00  0.00           H  
ATOM   3536  HB2 LEU   228      56.533  66.018  78.561  1.00  0.00           H  
ATOM   3537  HB3 LEU   228      56.476  67.747  78.244  1.00  0.00           H  
ATOM   3538  HG  LEU   228      54.021  66.234  78.889  1.00  0.00           H  
ATOM   3539 HD11 LEU   228      55.668  66.175  80.873  1.00  0.00           H  
ATOM   3540 HD12 LEU   228      55.925  67.846  80.820  1.00  0.00           H  
ATOM   3541 HD13 LEU   228      54.292  67.219  81.268  1.00  0.00           H  
ATOM   3542 HD21 LEU   228      53.556  68.876  79.532  1.00  0.00           H  
ATOM   3543 HD22 LEU   228      54.891  69.176  78.488  1.00  0.00           H  
ATOM   3544 HD23 LEU   228      53.456  68.276  77.929  1.00  0.00           H  
ATOM   3545  N   GLY   229      57.109  67.983  75.640  1.00  0.00           N  
ATOM   3546  CA  GLY   229      58.339  68.605  75.106  1.00  0.00           C  
ATOM   3547  C   GLY   229      57.917  69.709  74.154  1.00  0.00           C  
ATOM   3548  O   GLY   229      57.000  70.451  74.443  1.00  0.00           O  
ATOM   3549  H   GLY   229      56.270  68.511  75.836  1.00  0.00           H  
ATOM   3550  HA2 GLY   229      58.951  68.982  75.925  1.00  0.00           H  
ATOM   3551  HA3 GLY   229      58.978  67.890  74.589  1.00  0.00           H  
ATOM   3552  N   ARG   230      58.781  69.850  73.088  1.00  0.00           N  
ATOM   3553  CA  ARG   230      58.736  70.829  72.017  1.00  0.00           C  
ATOM   3554  C   ARG   230      57.353  70.957  71.449  1.00  0.00           C  
ATOM   3555  O   ARG   230      56.682  69.993  71.045  1.00  0.00           O  
ATOM   3556  CB  ARG   230      59.677  70.358  70.940  1.00  0.00           C  
ATOM   3557  CG  ARG   230      61.149  70.758  71.171  1.00  0.00           C  
ATOM   3558  CD  ARG   230      62.236  70.073  70.325  1.00  0.00           C  
ATOM   3559  NE  ARG   230      63.601  70.713  70.453  1.00  0.00           N  
ATOM   3560  CZ  ARG   230      64.690  70.346  69.739  1.00  0.00           C  
ATOM   3561  NH1 ARG   230      64.668  69.345  68.867  1.00  0.00           N1+
ATOM   3562  NH2 ARG   230      65.786  70.885  70.049  1.00  0.00           N  
ATOM   3563  H   ARG   230      59.527  69.171  73.044  1.00  0.00           H  
ATOM   3564  HA  ARG   230      58.949  71.819  72.421  1.00  0.00           H  
ATOM   3565  HB2 ARG   230      59.532  69.290  70.772  1.00  0.00           H  
ATOM   3566  HB3 ARG   230      59.237  70.836  70.065  1.00  0.00           H  
ATOM   3567  HG2 ARG   230      61.179  71.826  70.954  1.00  0.00           H  
ATOM   3568  HG3 ARG   230      61.361  70.651  72.235  1.00  0.00           H  
ATOM   3569  HD2 ARG   230      62.217  68.992  70.456  1.00  0.00           H  
ATOM   3570  HD3 ARG   230      61.955  70.241  69.285  1.00  0.00           H  
ATOM   3571  HE  ARG   230      63.640  71.568  70.988  1.00  0.00           H  
ATOM   3572 HH11 ARG   230      63.774  68.934  68.639  1.00  0.00           H  
ATOM   3573 HH12 ARG   230      65.528  68.817  68.848  1.00  0.00           H  
ATOM   3574 HH21 ARG   230      65.761  71.520  70.834  1.00  0.00           H  
ATOM   3575 HH22 ARG   230      66.604  70.619  69.519  1.00  0.00           H  
ATOM   3576  N   ARG   231      56.822  72.138  71.469  1.00  0.00           N  
ATOM   3577  CA  ARG   231      55.376  72.445  71.180  1.00  0.00           C  
ATOM   3578  C   ARG   231      54.290  71.668  71.952  1.00  0.00           C  
ATOM   3579  O   ARG   231      53.130  71.730  71.548  1.00  0.00           O  
ATOM   3580  CB  ARG   231      55.253  72.757  69.671  1.00  0.00           C  
ATOM   3581  CG  ARG   231      54.595  74.131  69.401  1.00  0.00           C  
ATOM   3582  CD  ARG   231      54.443  74.385  67.870  1.00  0.00           C  
ATOM   3583  NE  ARG   231      53.820  75.706  67.672  1.00  0.00           N  
ATOM   3584  CZ  ARG   231      54.400  76.898  67.698  1.00  0.00           C  
ATOM   3585  NH1 ARG   231      55.691  76.991  67.483  1.00  0.00           N1+
ATOM   3586  NH2 ARG   231      53.614  78.004  67.690  1.00  0.00           N  
ATOM   3587  H   ARG   231      57.476  72.895  71.610  1.00  0.00           H  
ATOM   3588  HA  ARG   231      55.268  73.436  71.620  1.00  0.00           H  
ATOM   3589  HB2 ARG   231      56.226  72.776  69.181  1.00  0.00           H  
ATOM   3590  HB3 ARG   231      54.590  71.973  69.304  1.00  0.00           H  
ATOM   3591  HG2 ARG   231      53.635  74.141  69.918  1.00  0.00           H  
ATOM   3592  HG3 ARG   231      55.194  74.926  69.844  1.00  0.00           H  
ATOM   3593  HD2 ARG   231      55.463  74.373  67.486  1.00  0.00           H  
ATOM   3594  HD3 ARG   231      53.923  73.581  67.348  1.00  0.00           H  
ATOM   3595  HE  ARG   231      52.822  75.712  67.521  1.00  0.00           H  
ATOM   3596 HH11 ARG   231      56.240  76.167  67.282  1.00  0.00           H  
ATOM   3597 HH12 ARG   231      56.098  77.915  67.449  1.00  0.00           H  
ATOM   3598 HH21 ARG   231      52.638  77.764  67.790  1.00  0.00           H  
ATOM   3599 HH22 ARG   231      54.020  78.924  67.776  1.00  0.00           H  
ATOM   3600  N   LYS   232      54.634  71.014  73.086  1.00  0.00           N  
ATOM   3601  CA  LYS   232      53.642  70.553  74.050  1.00  0.00           C  
ATOM   3602  C   LYS   232      54.075  70.626  75.470  1.00  0.00           C  
ATOM   3603  O   LYS   232      54.673  69.726  76.076  1.00  0.00           O  
ATOM   3604  CB  LYS   232      53.262  69.085  73.751  1.00  0.00           C  
ATOM   3605  CG  LYS   232      52.004  68.568  74.479  1.00  0.00           C  
ATOM   3606  CD  LYS   232      51.621  67.082  74.146  1.00  0.00           C  
ATOM   3607  CE  LYS   232      50.331  66.721  74.914  1.00  0.00           C  
ATOM   3608  NZ  LYS   232      49.655  65.522  74.330  1.00  0.00           N1+
ATOM   3609  H   LYS   232      55.593  70.844  73.353  1.00  0.00           H  
ATOM   3610  HA  LYS   232      52.725  71.117  73.877  1.00  0.00           H  
ATOM   3611  HB2 LYS   232      52.941  69.002  72.712  1.00  0.00           H  
ATOM   3612  HB3 LYS   232      54.099  68.427  73.981  1.00  0.00           H  
ATOM   3613  HG2 LYS   232      52.030  68.756  75.552  1.00  0.00           H  
ATOM   3614  HG3 LYS   232      51.207  69.221  74.123  1.00  0.00           H  
ATOM   3615  HD2 LYS   232      51.388  67.032  73.082  1.00  0.00           H  
ATOM   3616  HD3 LYS   232      52.501  66.475  74.357  1.00  0.00           H  
ATOM   3617  HE2 LYS   232      50.625  66.419  75.920  1.00  0.00           H  
ATOM   3618  HE3 LYS   232      49.659  67.557  75.107  1.00  0.00           H  
ATOM   3619  HZ1 LYS   232      50.301  64.753  74.224  1.00  0.00           H  
ATOM   3620  HZ2 LYS   232      48.839  65.212  74.838  1.00  0.00           H  
ATOM   3621  HZ3 LYS   232      49.314  65.871  73.446  1.00  0.00           H  
ATOM   3622  N   LEU   233      53.996  71.846  75.941  1.00  0.00           N  
ATOM   3623  CA  LEU   233      54.453  72.367  77.273  1.00  0.00           C  
ATOM   3624  C   LEU   233      53.641  71.921  78.495  1.00  0.00           C  
ATOM   3625  O   LEU   233      54.196  71.796  79.564  1.00  0.00           O  
ATOM   3626  CB  LEU   233      54.706  73.912  77.071  1.00  0.00           C  
ATOM   3627  CG  LEU   233      55.921  74.220  76.170  1.00  0.00           C  
ATOM   3628  CD1 LEU   233      56.023  75.712  76.077  1.00  0.00           C  
ATOM   3629  CD2 LEU   233      57.249  73.564  76.455  1.00  0.00           C  
ATOM   3630  H   LEU   233      53.579  72.574  75.379  1.00  0.00           H  
ATOM   3631  HA  LEU   233      55.424  71.892  77.413  1.00  0.00           H  
ATOM   3632  HB2 LEU   233      53.814  74.345  76.619  1.00  0.00           H  
ATOM   3633  HB3 LEU   233      54.866  74.323  78.068  1.00  0.00           H  
ATOM   3634  HG  LEU   233      55.673  73.922  75.151  1.00  0.00           H  
ATOM   3635 HD11 LEU   233      56.902  75.995  75.498  1.00  0.00           H  
ATOM   3636 HD12 LEU   233      55.130  75.961  75.504  1.00  0.00           H  
ATOM   3637 HD13 LEU   233      55.956  76.209  77.045  1.00  0.00           H  
ATOM   3638 HD21 LEU   233      58.024  74.034  75.848  1.00  0.00           H  
ATOM   3639 HD22 LEU   233      57.601  73.711  77.476  1.00  0.00           H  
ATOM   3640 HD23 LEU   233      57.210  72.490  76.275  1.00  0.00           H  
ATOM   3641  N   TYR   234      52.345  71.582  78.352  1.00  0.00           N  
ATOM   3642  CA  TYR   234      51.394  71.103  79.334  1.00  0.00           C  
ATOM   3643  C   TYR   234      50.327  70.097  78.920  1.00  0.00           C  
ATOM   3644  O   TYR   234      49.842  70.236  77.815  1.00  0.00           O  
ATOM   3645  CB  TYR   234      50.968  72.214  80.222  1.00  0.00           C  
ATOM   3646  CG  TYR   234      49.903  73.091  79.516  1.00  0.00           C  
ATOM   3647  CD1 TYR   234      50.094  73.908  78.372  1.00  0.00           C  
ATOM   3648  CD2 TYR   234      48.577  73.051  79.986  1.00  0.00           C  
ATOM   3649  CE1 TYR   234      49.065  74.528  77.631  1.00  0.00           C  
ATOM   3650  CE2 TYR   234      47.560  73.711  79.364  1.00  0.00           C  
ATOM   3651  CZ  TYR   234      47.753  74.400  78.172  1.00  0.00           C  
ATOM   3652  OH  TYR   234      46.742  74.898  77.390  1.00  0.00           O  
ATOM   3653  H   TYR   234      51.995  71.627  77.406  1.00  0.00           H  
ATOM   3654  HA  TYR   234      52.016  70.417  79.908  1.00  0.00           H  
ATOM   3655  HB2 TYR   234      50.592  71.931  81.205  1.00  0.00           H  
ATOM   3656  HB3 TYR   234      51.804  72.876  80.447  1.00  0.00           H  
ATOM   3657  HD1 TYR   234      51.120  74.050  78.064  1.00  0.00           H  
ATOM   3658  HD2 TYR   234      48.378  72.535  80.914  1.00  0.00           H  
ATOM   3659  HE1 TYR   234      49.211  75.130  76.746  1.00  0.00           H  
ATOM   3660  HE2 TYR   234      46.584  73.670  79.824  1.00  0.00           H  
ATOM   3661  HH  TYR   234      47.160  75.134  76.559  1.00  0.00           H  
ATOM   3662  N   HIE   235      50.079  69.012  79.720  1.00  0.00           N  
ATOM   3663  CA  HIE   235      49.166  67.924  79.329  1.00  0.00           C  
ATOM   3664  C   HIE   235      48.143  67.525  80.385  1.00  0.00           C  
ATOM   3665  O   HIE   235      48.413  67.263  81.596  1.00  0.00           O  
ATOM   3666  CB  HIE   235      50.063  66.693  78.960  1.00  0.00           C  
ATOM   3667  CG  HIE   235      49.322  65.362  78.671  1.00  0.00           C  
ATOM   3668  CD2 HIE   235      48.529  64.567  79.470  1.00  0.00           C  
ATOM   3669  ND1 HIE   235      49.383  64.753  77.472  1.00  0.00           N  
ATOM   3670  CE1 HIE   235      48.625  63.602  77.494  1.00  0.00           C  
ATOM   3671  NE2 HIE   235      48.064  63.546  78.672  1.00  0.00           N  
ATOM   3672  H   HIE   235      50.541  68.912  80.613  1.00  0.00           H  
ATOM   3673  HA  HIE   235      48.650  68.291  78.441  1.00  0.00           H  
ATOM   3674  HB2 HIE   235      50.645  66.890  78.060  1.00  0.00           H  
ATOM   3675  HB3 HIE   235      50.768  66.540  79.777  1.00  0.00           H  
ATOM   3676  HD2 HIE   235      48.200  64.758  80.480  1.00  0.00           H  
ATOM   3677  HE1 HIE   235      48.478  62.923  76.667  1.00  0.00           H  
ATOM   3678  HE2 HIE   235      47.446  62.783  78.912  1.00  0.00           H  
ATOM   3679  N   VAL   236      46.888  67.477  79.951  1.00  0.00           N  
ATOM   3680  CA  VAL   236      45.656  67.080  80.672  1.00  0.00           C  
ATOM   3681  C   VAL   236      45.490  65.578  80.807  1.00  0.00           C  
ATOM   3682  O   VAL   236      45.226  64.891  79.839  1.00  0.00           O  
ATOM   3683  CB  VAL   236      44.375  67.663  80.016  1.00  0.00           C  
ATOM   3684  CG1 VAL   236      43.152  67.280  80.889  1.00  0.00           C  
ATOM   3685  CG2 VAL   236      44.547  69.204  79.934  1.00  0.00           C  
ATOM   3686  H   VAL   236      46.711  67.865  79.035  1.00  0.00           H  
ATOM   3687  HA  VAL   236      45.789  67.516  81.662  1.00  0.00           H  
ATOM   3688  HB  VAL   236      44.224  67.304  78.998  1.00  0.00           H  
ATOM   3689 HG11 VAL   236      43.373  67.444  81.944  1.00  0.00           H  
ATOM   3690 HG12 VAL   236      42.251  67.808  80.574  1.00  0.00           H  
ATOM   3691 HG13 VAL   236      42.941  66.236  80.656  1.00  0.00           H  
ATOM   3692 HG21 VAL   236      45.284  69.498  79.186  1.00  0.00           H  
ATOM   3693 HG22 VAL   236      43.583  69.650  79.689  1.00  0.00           H  
ATOM   3694 HG23 VAL   236      44.912  69.530  80.907  1.00  0.00           H  
ATOM   3695  N   VAL   237      45.413  65.097  82.099  1.00  0.00           N  
ATOM   3696  CA  VAL   237      44.977  63.776  82.475  1.00  0.00           C  
ATOM   3697  C   VAL   237      43.452  63.781  82.433  1.00  0.00           C  
ATOM   3698  O   VAL   237      42.816  64.561  83.147  1.00  0.00           O  
ATOM   3699  CB  VAL   237      45.699  63.144  83.678  1.00  0.00           C  
ATOM   3700  CG1 VAL   237      45.271  61.709  83.990  1.00  0.00           C  
ATOM   3701  CG2 VAL   237      47.255  63.334  83.387  1.00  0.00           C  
ATOM   3702  H   VAL   237      45.445  65.729  82.887  1.00  0.00           H  
ATOM   3703  HA  VAL   237      45.242  63.204  81.585  1.00  0.00           H  
ATOM   3704  HB  VAL   237      45.407  63.816  84.485  1.00  0.00           H  
ATOM   3705 HG11 VAL   237      45.541  61.040  83.172  1.00  0.00           H  
ATOM   3706 HG12 VAL   237      45.697  61.580  84.985  1.00  0.00           H  
ATOM   3707 HG13 VAL   237      44.187  61.651  83.896  1.00  0.00           H  
ATOM   3708 HG21 VAL   237      47.624  62.823  82.497  1.00  0.00           H  
ATOM   3709 HG22 VAL   237      47.554  64.375  83.267  1.00  0.00           H  
ATOM   3710 HG23 VAL   237      47.715  62.887  84.267  1.00  0.00           H  
ATOM   3711  N   LYS   238      42.897  62.887  81.653  1.00  0.00           N  
ATOM   3712  CA  LYS   238      41.436  62.832  81.463  1.00  0.00           C  
ATOM   3713  C   LYS   238      40.741  62.093  82.597  1.00  0.00           C  
ATOM   3714  O   LYS   238      39.860  61.327  82.290  1.00  0.00           O  
ATOM   3715  CB  LYS   238      41.038  62.374  80.024  1.00  0.00           C  
ATOM   3716  CG  LYS   238      41.777  63.271  79.035  1.00  0.00           C  
ATOM   3717  CD  LYS   238      41.066  63.187  77.645  1.00  0.00           C  
ATOM   3718  CE  LYS   238      41.204  64.439  76.830  1.00  0.00           C  
ATOM   3719  NZ  LYS   238      40.488  64.419  75.565  1.00  0.00           N1+
ATOM   3720  H   LYS   238      43.463  62.245  81.118  1.00  0.00           H  
ATOM   3721  HA  LYS   238      41.085  63.817  81.770  1.00  0.00           H  
ATOM   3722  HB2 LYS   238      41.359  61.374  79.730  1.00  0.00           H  
ATOM   3723  HB3 LYS   238      39.974  62.491  79.818  1.00  0.00           H  
ATOM   3724  HG2 LYS   238      41.657  64.272  79.449  1.00  0.00           H  
ATOM   3725  HG3 LYS   238      42.846  63.056  79.034  1.00  0.00           H  
ATOM   3726  HD2 LYS   238      41.291  62.246  77.145  1.00  0.00           H  
ATOM   3727  HD3 LYS   238      39.991  63.082  77.794  1.00  0.00           H  
ATOM   3728  HE2 LYS   238      40.854  65.238  77.482  1.00  0.00           H  
ATOM   3729  HE3 LYS   238      42.288  64.515  76.734  1.00  0.00           H  
ATOM   3730  HZ1 LYS   238      40.757  65.239  75.039  1.00  0.00           H  
ATOM   3731  HZ2 LYS   238      40.910  63.635  75.090  1.00  0.00           H  
ATOM   3732  HZ3 LYS   238      39.486  64.399  75.694  1.00  0.00           H  
ATOM   3733  N   TYR   239      41.142  62.359  83.828  1.00  0.00           N  
ATOM   3734  CA  TYR   239      40.704  61.776  84.968  1.00  0.00           C  
ATOM   3735  C   TYR   239      39.242  62.092  85.378  1.00  0.00           C  
ATOM   3736  O   TYR   239      38.936  63.270  85.351  1.00  0.00           O  
ATOM   3737  CB  TYR   239      41.630  62.225  86.126  1.00  0.00           C  
ATOM   3738  CG  TYR   239      41.393  61.535  87.501  1.00  0.00           C  
ATOM   3739  CD1 TYR   239      40.955  62.325  88.595  1.00  0.00           C  
ATOM   3740  CD2 TYR   239      41.760  60.144  87.767  1.00  0.00           C  
ATOM   3741  CE1 TYR   239      40.988  61.859  89.905  1.00  0.00           C  
ATOM   3742  CE2 TYR   239      41.677  59.618  89.017  1.00  0.00           C  
ATOM   3743  CZ  TYR   239      41.280  60.448  90.097  1.00  0.00           C  
ATOM   3744  OH  TYR   239      41.309  59.985  91.449  1.00  0.00           O  
ATOM   3745  H   TYR   239      41.925  62.990  83.926  1.00  0.00           H  
ATOM   3746  HA  TYR   239      40.776  60.701  84.801  1.00  0.00           H  
ATOM   3747  HB2 TYR   239      42.640  61.974  85.802  1.00  0.00           H  
ATOM   3748  HB3 TYR   239      41.626  63.307  86.254  1.00  0.00           H  
ATOM   3749  HD1 TYR   239      40.822  63.376  88.384  1.00  0.00           H  
ATOM   3750  HD2 TYR   239      42.038  59.513  86.937  1.00  0.00           H  
ATOM   3751  HE1 TYR   239      40.698  62.422  90.780  1.00  0.00           H  
ATOM   3752  HE2 TYR   239      42.000  58.590  89.089  1.00  0.00           H  
ATOM   3753  HH  TYR   239      41.514  59.055  91.331  1.00  0.00           H  
ATOM   3754  N   THR   240      38.410  61.114  85.790  1.00  0.00           N  
ATOM   3755  CA  THR   240      37.271  61.284  86.632  1.00  0.00           C  
ATOM   3756  C   THR   240      37.338  60.811  88.135  1.00  0.00           C  
ATOM   3757  O   THR   240      36.712  61.442  88.956  1.00  0.00           O  
ATOM   3758  CB  THR   240      36.076  60.558  86.062  1.00  0.00           C  
ATOM   3759  CG2 THR   240      35.734  61.092  84.659  1.00  0.00           C  
ATOM   3760  OG1 THR   240      36.485  59.189  85.837  1.00  0.00           O  
ATOM   3761  H   THR   240      38.760  60.172  85.692  1.00  0.00           H  
ATOM   3762  HA  THR   240      36.929  62.318  86.603  1.00  0.00           H  
ATOM   3763  HB  THR   240      35.253  60.664  86.768  1.00  0.00           H  
ATOM   3764  HG1 THR   240      35.747  58.676  86.174  1.00  0.00           H  
ATOM   3765 HG21 THR   240      36.423  60.781  83.874  1.00  0.00           H  
ATOM   3766 HG22 THR   240      34.712  60.754  84.489  1.00  0.00           H  
ATOM   3767 HG23 THR   240      35.732  62.182  84.703  1.00  0.00           H  
ATOM   3768  N   GLY   241      38.076  59.715  88.400  1.00  0.00           N  
ATOM   3769  CA  GLY   241      38.098  59.072  89.726  1.00  0.00           C  
ATOM   3770  C   GLY   241      39.043  57.818  89.784  1.00  0.00           C  
ATOM   3771  O   GLY   241      39.501  57.305  88.765  1.00  0.00           O  
ATOM   3772  H   GLY   241      38.622  59.217  87.712  1.00  0.00           H  
ATOM   3773  HA2 GLY   241      38.323  59.758  90.542  1.00  0.00           H  
ATOM   3774  HA3 GLY   241      37.091  58.690  89.898  1.00  0.00           H  
ATOM   3775  N   GLY   242      39.036  57.174  90.967  1.00  0.00           N  
ATOM   3776  CA  GLY   242      39.706  55.947  91.245  1.00  0.00           C  
ATOM   3777  C   GLY   242      41.217  56.057  91.287  1.00  0.00           C  
ATOM   3778  O   GLY   242      41.757  57.103  91.196  1.00  0.00           O  
ATOM   3779  H   GLY   242      38.824  57.684  91.812  1.00  0.00           H  
ATOM   3780  HA2 GLY   242      39.351  55.509  92.178  1.00  0.00           H  
ATOM   3781  HA3 GLY   242      39.466  55.201  90.487  1.00  0.00           H  
ATOM   3782  N   SER   243      41.940  54.995  91.488  1.00  0.00           N  
ATOM   3783  CA  SER   243      43.370  54.987  91.292  1.00  0.00           C  
ATOM   3784  C   SER   243      43.841  54.986  89.866  1.00  0.00           C  
ATOM   3785  O   SER   243      43.236  54.265  89.041  1.00  0.00           O  
ATOM   3786  CB  SER   243      43.930  53.853  92.066  1.00  0.00           C  
ATOM   3787  OG  SER   243      45.298  53.992  92.207  1.00  0.00           O  
ATOM   3788  H   SER   243      41.428  54.124  91.493  1.00  0.00           H  
ATOM   3789  HA  SER   243      43.785  55.875  91.768  1.00  0.00           H  
ATOM   3790  HB2 SER   243      43.470  53.829  93.054  1.00  0.00           H  
ATOM   3791  HB3 SER   243      43.593  52.939  91.576  1.00  0.00           H  
ATOM   3792  HG  SER   243      45.807  53.593  91.498  1.00  0.00           H  
ATOM   3793  N   ALA   244      44.873  55.754  89.521  1.00  0.00           N  
ATOM   3794  CA  ALA   244      45.333  55.799  88.170  1.00  0.00           C  
ATOM   3795  C   ALA   244      46.894  55.711  88.195  1.00  0.00           C  
ATOM   3796  O   ALA   244      47.488  56.434  89.011  1.00  0.00           O  
ATOM   3797  CB  ALA   244      44.740  57.047  87.467  1.00  0.00           C  
ATOM   3798  H   ALA   244      45.292  56.282  90.274  1.00  0.00           H  
ATOM   3799  HA  ALA   244      44.944  54.893  87.705  1.00  0.00           H  
ATOM   3800  HB1 ALA   244      45.009  56.969  86.414  1.00  0.00           H  
ATOM   3801  HB2 ALA   244      43.651  57.029  87.529  1.00  0.00           H  
ATOM   3802  HB3 ALA   244      45.156  57.882  88.030  1.00  0.00           H  
ATOM   3803  N   GLU   245      47.491  54.793  87.378  1.00  0.00           N  
ATOM   3804  CA  GLU   245      48.954  54.683  87.226  1.00  0.00           C  
ATOM   3805  C   GLU   245      49.310  54.752  85.708  1.00  0.00           C  
ATOM   3806  O   GLU   245      48.954  53.852  84.930  1.00  0.00           O  
ATOM   3807  CB  GLU   245      49.494  53.413  87.878  1.00  0.00           C  
ATOM   3808  CG  GLU   245      51.040  53.356  88.050  1.00  0.00           C  
ATOM   3809  CD  GLU   245      51.435  52.216  89.000  1.00  0.00           C  
ATOM   3810  OE1 GLU   245      51.477  51.090  88.534  1.00  0.00           O  
ATOM   3811  OE2 GLU   245      51.795  52.465  90.163  1.00  0.00           O1-
ATOM   3812  H   GLU   245      46.899  54.136  86.891  1.00  0.00           H  
ATOM   3813  HA  GLU   245      49.402  55.499  87.792  1.00  0.00           H  
ATOM   3814  HB2 GLU   245      49.099  53.439  88.894  1.00  0.00           H  
ATOM   3815  HB3 GLU   245      49.246  52.500  87.337  1.00  0.00           H  
ATOM   3816  HG2 GLU   245      51.587  53.312  87.108  1.00  0.00           H  
ATOM   3817  HG3 GLU   245      51.384  54.270  88.533  1.00  0.00           H  
ATOM   3818  N   LEU   246      50.030  55.743  85.296  1.00  0.00           N  
ATOM   3819  CA  LEU   246      50.524  56.051  83.873  1.00  0.00           C  
ATOM   3820  C   LEU   246      52.107  56.005  83.874  1.00  0.00           C  
ATOM   3821  O   LEU   246      52.800  56.826  84.511  1.00  0.00           O  
ATOM   3822  CB  LEU   246      49.841  57.287  83.366  1.00  0.00           C  
ATOM   3823  CG  LEU   246      48.311  57.200  83.052  1.00  0.00           C  
ATOM   3824  CD1 LEU   246      47.836  58.604  82.681  1.00  0.00           C  
ATOM   3825  CD2 LEU   246      48.198  56.347  81.742  1.00  0.00           C  
ATOM   3826  H   LEU   246      50.515  56.239  86.031  1.00  0.00           H  
ATOM   3827  HA  LEU   246      50.222  55.188  83.281  1.00  0.00           H  
ATOM   3828  HB2 LEU   246      49.886  58.031  84.160  1.00  0.00           H  
ATOM   3829  HB3 LEU   246      50.310  57.593  82.431  1.00  0.00           H  
ATOM   3830  HG  LEU   246      47.701  56.908  83.907  1.00  0.00           H  
ATOM   3831 HD11 LEU   246      48.454  59.107  81.937  1.00  0.00           H  
ATOM   3832 HD12 LEU   246      46.781  58.532  82.416  1.00  0.00           H  
ATOM   3833 HD13 LEU   246      47.853  59.146  83.627  1.00  0.00           H  
ATOM   3834 HD21 LEU   246      48.603  56.909  80.900  1.00  0.00           H  
ATOM   3835 HD22 LEU   246      48.678  55.389  81.940  1.00  0.00           H  
ATOM   3836 HD23 LEU   246      47.150  56.090  81.590  1.00  0.00           H  
ATOM   3837  N   LEU   247      52.593  55.095  83.082  1.00  0.00           N  
ATOM   3838  CA  LEU   247      54.098  54.930  82.838  1.00  0.00           C  
ATOM   3839  C   LEU   247      54.429  55.627  81.558  1.00  0.00           C  
ATOM   3840  O   LEU   247      53.782  55.309  80.515  1.00  0.00           O  
ATOM   3841  CB  LEU   247      54.294  53.381  82.834  1.00  0.00           C  
ATOM   3842  CG  LEU   247      55.564  52.890  82.060  1.00  0.00           C  
ATOM   3843  CD1 LEU   247      56.859  53.454  82.608  1.00  0.00           C  
ATOM   3844  CD2 LEU   247      55.649  51.341  82.215  1.00  0.00           C  
ATOM   3845  H   LEU   247      51.959  54.498  82.571  1.00  0.00           H  
ATOM   3846  HA  LEU   247      54.606  55.322  83.719  1.00  0.00           H  
ATOM   3847  HB2 LEU   247      54.366  53.028  83.862  1.00  0.00           H  
ATOM   3848  HB3 LEU   247      53.540  52.840  82.263  1.00  0.00           H  
ATOM   3849  HG  LEU   247      55.344  53.093  81.012  1.00  0.00           H  
ATOM   3850 HD11 LEU   247      56.998  53.248  83.669  1.00  0.00           H  
ATOM   3851 HD12 LEU   247      57.737  52.999  82.149  1.00  0.00           H  
ATOM   3852 HD13 LEU   247      56.827  54.521  82.387  1.00  0.00           H  
ATOM   3853 HD21 LEU   247      55.609  51.110  83.280  1.00  0.00           H  
ATOM   3854 HD22 LEU   247      54.797  50.945  81.663  1.00  0.00           H  
ATOM   3855 HD23 LEU   247      56.653  51.008  81.953  1.00  0.00           H  
ATOM   3856  N   PHE   248      55.443  56.475  81.670  1.00  0.00           N  
ATOM   3857  CA  PHE   248      55.957  57.338  80.564  1.00  0.00           C  
ATOM   3858  C   PHE   248      57.519  57.059  80.412  1.00  0.00           C  
ATOM   3859  O   PHE   248      58.201  56.442  81.250  1.00  0.00           O  
ATOM   3860  CB  PHE   248      55.766  58.785  81.072  1.00  0.00           C  
ATOM   3861  CG  PHE   248      54.339  59.256  81.408  1.00  0.00           C  
ATOM   3862  CD1 PHE   248      53.295  58.913  80.515  1.00  0.00           C  
ATOM   3863  CD2 PHE   248      54.088  60.000  82.587  1.00  0.00           C  
ATOM   3864  CE1 PHE   248      51.994  59.423  80.706  1.00  0.00           C  
ATOM   3865  CE2 PHE   248      52.731  60.376  82.877  1.00  0.00           C  
ATOM   3866  CZ  PHE   248      51.737  60.153  81.931  1.00  0.00           C  
ATOM   3867  H   PHE   248      55.994  56.493  82.516  1.00  0.00           H  
ATOM   3868  HA  PHE   248      55.440  57.103  79.633  1.00  0.00           H  
ATOM   3869  HB2 PHE   248      56.270  58.892  82.032  1.00  0.00           H  
ATOM   3870  HB3 PHE   248      56.317  59.525  80.491  1.00  0.00           H  
ATOM   3871  HD1 PHE   248      53.579  58.354  79.636  1.00  0.00           H  
ATOM   3872  HD2 PHE   248      54.892  60.303  83.241  1.00  0.00           H  
ATOM   3873  HE1 PHE   248      51.294  59.282  79.895  1.00  0.00           H  
ATOM   3874  HE2 PHE   248      52.585  60.911  83.803  1.00  0.00           H  
ATOM   3875  HZ  PHE   248      50.734  60.515  82.099  1.00  0.00           H  
ATOM   3876  N   PHE   249      58.148  57.589  79.345  1.00  0.00           N  
ATOM   3877  CA  PHE   249      59.533  57.330  78.930  1.00  0.00           C  
ATOM   3878  C   PHE   249      60.009  58.606  78.319  1.00  0.00           C  
ATOM   3879  O   PHE   249      59.348  59.314  77.582  1.00  0.00           O  
ATOM   3880  CB  PHE   249      59.656  56.124  77.803  1.00  0.00           C  
ATOM   3881  CG  PHE   249      59.129  54.829  78.250  1.00  0.00           C  
ATOM   3882  CD1 PHE   249      57.758  54.421  78.046  1.00  0.00           C  
ATOM   3883  CD2 PHE   249      60.005  53.973  78.951  1.00  0.00           C  
ATOM   3884  CE1 PHE   249      57.384  53.160  78.428  1.00  0.00           C  
ATOM   3885  CE2 PHE   249      59.572  52.639  79.317  1.00  0.00           C  
ATOM   3886  CZ  PHE   249      58.258  52.230  79.111  1.00  0.00           C  
ATOM   3887  H   PHE   249      57.591  58.155  78.722  1.00  0.00           H  
ATOM   3888  HA  PHE   249      60.075  57.058  79.835  1.00  0.00           H  
ATOM   3889  HB2 PHE   249      59.048  56.343  76.925  1.00  0.00           H  
ATOM   3890  HB3 PHE   249      60.726  56.029  77.615  1.00  0.00           H  
ATOM   3891  HD1 PHE   249      57.062  55.142  77.644  1.00  0.00           H  
ATOM   3892  HD2 PHE   249      61.001  54.374  79.074  1.00  0.00           H  
ATOM   3893  HE1 PHE   249      56.333  52.912  78.414  1.00  0.00           H  
ATOM   3894  HE2 PHE   249      60.298  52.038  79.844  1.00  0.00           H  
ATOM   3895  HZ  PHE   249      57.942  51.249  79.433  1.00  0.00           H  
ATOM   3896  N   VAL   250      61.254  58.948  78.751  1.00  0.00           N  
ATOM   3897  CA  VAL   250      61.951  60.203  78.372  1.00  0.00           C  
ATOM   3898  C   VAL   250      63.069  60.084  77.314  1.00  0.00           C  
ATOM   3899  O   VAL   250      63.935  59.279  77.590  1.00  0.00           O  
ATOM   3900  CB  VAL   250      62.427  60.936  79.700  1.00  0.00           C  
ATOM   3901  CG1 VAL   250      63.006  62.351  79.514  1.00  0.00           C  
ATOM   3902  CG2 VAL   250      61.345  60.858  80.832  1.00  0.00           C  
ATOM   3903  H   VAL   250      61.812  58.177  79.090  1.00  0.00           H  
ATOM   3904  HA  VAL   250      61.107  60.817  78.060  1.00  0.00           H  
ATOM   3905  HB  VAL   250      63.239  60.338  80.112  1.00  0.00           H  
ATOM   3906 HG11 VAL   250      63.773  62.300  78.741  1.00  0.00           H  
ATOM   3907 HG12 VAL   250      62.350  63.065  79.015  1.00  0.00           H  
ATOM   3908 HG13 VAL   250      63.438  62.719  80.444  1.00  0.00           H  
ATOM   3909 HG21 VAL   250      60.446  61.388  80.515  1.00  0.00           H  
ATOM   3910 HG22 VAL   250      61.021  59.871  81.160  1.00  0.00           H  
ATOM   3911 HG23 VAL   250      61.675  61.298  81.774  1.00  0.00           H  
ATOM   3912  N   GLU   251      63.132  60.797  76.228  1.00  0.00           N  
ATOM   3913  CA  GLU   251      64.159  60.870  75.218  1.00  0.00           C  
ATOM   3914  C   GLU   251      65.028  62.119  75.415  1.00  0.00           C  
ATOM   3915  O   GLU   251      64.504  63.260  75.468  1.00  0.00           O  
ATOM   3916  CB  GLU   251      63.617  60.807  73.850  1.00  0.00           C  
ATOM   3917  CG  GLU   251      64.579  60.885  72.768  1.00  0.00           C  
ATOM   3918  CD  GLU   251      64.047  60.976  71.348  1.00  0.00           C  
ATOM   3919  OE1 GLU   251      64.689  60.557  70.372  1.00  0.00           O  
ATOM   3920  OE2 GLU   251      62.862  61.306  71.139  1.00  0.00           O1-
ATOM   3921  H   GLU   251      62.434  61.509  76.065  1.00  0.00           H  
ATOM   3922  HA  GLU   251      64.848  60.038  75.362  1.00  0.00           H  
ATOM   3923  HB2 GLU   251      62.859  60.047  73.663  1.00  0.00           H  
ATOM   3924  HB3 GLU   251      63.072  61.749  73.774  1.00  0.00           H  
ATOM   3925  HG2 GLU   251      65.227  61.740  72.959  1.00  0.00           H  
ATOM   3926  HG3 GLU   251      65.204  59.997  72.863  1.00  0.00           H  
ATOM   3927  N   GLY   252      66.394  61.975  75.416  1.00  0.00           N  
ATOM   3928  CA  GLY   252      67.361  63.039  75.511  1.00  0.00           C  
ATOM   3929  C   GLY   252      67.672  63.671  74.178  1.00  0.00           C  
ATOM   3930  O   GLY   252      68.157  63.028  73.268  1.00  0.00           O  
ATOM   3931  H   GLY   252      66.695  61.030  75.608  1.00  0.00           H  
ATOM   3932  HA2 GLY   252      66.885  63.822  76.101  1.00  0.00           H  
ATOM   3933  HA3 GLY   252      68.338  62.766  75.911  1.00  0.00           H  
ATOM   3934  N   LEU   253      67.659  65.022  74.053  1.00  0.00           N  
ATOM   3935  CA  LEU   253      67.684  65.740  72.806  1.00  0.00           C  
ATOM   3936  C   LEU   253      68.976  66.695  72.690  1.00  0.00           C  
ATOM   3937  O   LEU   253      69.391  66.998  71.556  1.00  0.00           O  
ATOM   3938  CB  LEU   253      66.433  66.472  72.602  1.00  0.00           C  
ATOM   3939  CG  LEU   253      65.036  65.815  72.537  1.00  0.00           C  
ATOM   3940  CD1 LEU   253      63.895  66.726  72.005  1.00  0.00           C  
ATOM   3941  CD2 LEU   253      65.065  64.604  71.571  1.00  0.00           C  
ATOM   3942  H   LEU   253      67.464  65.538  74.899  1.00  0.00           H  
ATOM   3943  HA  LEU   253      67.792  65.141  71.902  1.00  0.00           H  
ATOM   3944  HB2 LEU   253      66.400  67.337  73.264  1.00  0.00           H  
ATOM   3945  HB3 LEU   253      66.584  66.904  71.613  1.00  0.00           H  
ATOM   3946  HG  LEU   253      64.800  65.422  73.526  1.00  0.00           H  
ATOM   3947 HD11 LEU   253      63.534  67.255  72.888  1.00  0.00           H  
ATOM   3948 HD12 LEU   253      64.147  67.237  71.076  1.00  0.00           H  
ATOM   3949 HD13 LEU   253      63.030  66.173  71.639  1.00  0.00           H  
ATOM   3950 HD21 LEU   253      64.089  64.126  71.651  1.00  0.00           H  
ATOM   3951 HD22 LEU   253      65.059  64.972  70.545  1.00  0.00           H  
ATOM   3952 HD23 LEU   253      65.884  63.897  71.705  1.00  0.00           H  
ATOM   3953  N   CYS   254      69.589  67.102  73.750  1.00  0.00           N  
ATOM   3954  CA  CYS   254      70.690  68.044  73.767  1.00  0.00           C  
ATOM   3955  C   CYS   254      71.769  67.537  74.687  1.00  0.00           C  
ATOM   3956  O   CYS   254      71.509  66.845  75.638  1.00  0.00           O  
ATOM   3957  CB  CYS   254      70.122  69.389  74.253  1.00  0.00           C  
ATOM   3958  SG  CYS   254      69.096  70.271  73.122  1.00  0.00           S  
ATOM   3959  H   CYS   254      69.258  66.858  74.673  1.00  0.00           H  
ATOM   3960  HA  CYS   254      71.091  68.204  72.767  1.00  0.00           H  
ATOM   3961  HB2 CYS   254      69.685  69.263  75.244  1.00  0.00           H  
ATOM   3962  HB3 CYS   254      70.989  70.047  74.318  1.00  0.00           H  
ATOM   3963  HG  CYS   254      67.972  69.555  73.213  1.00  0.00           H  
ATOM   3964  N   PHE   255      73.014  67.842  74.359  1.00  0.00           N  
ATOM   3965  CA  PHE   255      74.081  67.528  75.305  1.00  0.00           C  
ATOM   3966  C   PHE   255      74.497  68.850  76.085  1.00  0.00           C  
ATOM   3967  O   PHE   255      74.232  69.948  75.651  1.00  0.00           O  
ATOM   3968  CB  PHE   255      75.331  67.032  74.554  1.00  0.00           C  
ATOM   3969  CG  PHE   255      75.240  65.709  73.770  1.00  0.00           C  
ATOM   3970  CD1 PHE   255      75.542  64.449  74.279  1.00  0.00           C  
ATOM   3971  CD2 PHE   255      74.722  65.732  72.443  1.00  0.00           C  
ATOM   3972  CE1 PHE   255      75.722  63.363  73.438  1.00  0.00           C  
ATOM   3973  CE2 PHE   255      74.920  64.716  71.540  1.00  0.00           C  
ATOM   3974  CZ  PHE   255      75.471  63.503  72.016  1.00  0.00           C  
ATOM   3975  H   PHE   255      73.215  68.501  73.621  1.00  0.00           H  
ATOM   3976  HA  PHE   255      73.881  66.669  75.946  1.00  0.00           H  
ATOM   3977  HB2 PHE   255      75.515  67.878  73.891  1.00  0.00           H  
ATOM   3978  HB3 PHE   255      76.148  66.862  75.255  1.00  0.00           H  
ATOM   3979  HD1 PHE   255      75.772  64.336  75.328  1.00  0.00           H  
ATOM   3980  HD2 PHE   255      74.544  66.738  72.093  1.00  0.00           H  
ATOM   3981  HE1 PHE   255      76.263  62.485  73.758  1.00  0.00           H  
ATOM   3982  HE2 PHE   255      74.802  64.860  70.476  1.00  0.00           H  
ATOM   3983  HZ  PHE   255      75.880  62.731  71.381  1.00  0.00           H  
ATOM   3984  N   PRO   256      75.191  68.750  77.251  1.00  0.00           N  
ATOM   3985  CA  PRO   256      75.651  69.975  77.961  1.00  0.00           C  
ATOM   3986  C   PRO   256      76.281  71.048  77.149  1.00  0.00           C  
ATOM   3987  O   PRO   256      76.894  70.844  76.142  1.00  0.00           O  
ATOM   3988  CB  PRO   256      76.569  69.457  79.045  1.00  0.00           C  
ATOM   3989  CG  PRO   256      76.047  68.128  79.371  1.00  0.00           C  
ATOM   3990  CD  PRO   256      75.592  67.585  78.038  1.00  0.00           C  
ATOM   3991  HA  PRO   256      74.888  70.454  78.574  1.00  0.00           H  
ATOM   3992  HB2 PRO   256      77.598  69.479  78.685  1.00  0.00           H  
ATOM   3993  HB3 PRO   256      76.510  70.055  79.954  1.00  0.00           H  
ATOM   3994  HG2 PRO   256      76.656  67.449  79.968  1.00  0.00           H  
ATOM   3995  HG3 PRO   256      75.165  68.211  80.006  1.00  0.00           H  
ATOM   3996  HD2 PRO   256      76.419  67.080  77.538  1.00  0.00           H  
ATOM   3997  HD3 PRO   256      74.834  66.810  78.157  1.00  0.00           H  
ATOM   3998  N   ASP   257      76.122  72.303  77.615  1.00  0.00           N  
ATOM   3999  CA  ASP   257      76.555  73.537  77.006  1.00  0.00           C  
ATOM   4000  C   ASP   257      76.973  74.582  78.086  1.00  0.00           C  
ATOM   4001  O   ASP   257      76.665  74.401  79.288  1.00  0.00           O  
ATOM   4002  CB  ASP   257      75.458  74.035  76.010  1.00  0.00           C  
ATOM   4003  CG  ASP   257      75.983  75.097  75.064  1.00  0.00           C  
ATOM   4004  OD1 ASP   257      75.154  75.780  74.455  1.00  0.00           O  
ATOM   4005  OD2 ASP   257      77.229  75.263  74.886  1.00  0.00           O1-
ATOM   4006  H   ASP   257      75.557  72.437  78.442  1.00  0.00           H  
ATOM   4007  HA  ASP   257      77.480  73.311  76.475  1.00  0.00           H  
ATOM   4008  HB2 ASP   257      74.898  73.280  75.458  1.00  0.00           H  
ATOM   4009  HB3 ASP   257      74.579  74.392  76.546  1.00  0.00           H  
ATOM   4010  N   GLU   258      77.626  75.717  77.681  1.00  0.00           N  
ATOM   4011  CA  GLU   258      77.746  76.850  78.551  1.00  0.00           C  
ATOM   4012  C   GLU   258      76.338  77.270  79.057  1.00  0.00           C  
ATOM   4013  O   GLU   258      75.469  77.481  78.265  1.00  0.00           O  
ATOM   4014  CB  GLU   258      78.488  77.962  77.896  1.00  0.00           C  
ATOM   4015  CG  GLU   258      78.555  79.245  78.742  1.00  0.00           C  
ATOM   4016  CD  GLU   258      79.426  80.390  78.154  1.00  0.00           C  
ATOM   4017  OE1 GLU   258      80.640  80.314  78.025  1.00  0.00           O  
ATOM   4018  OE2 GLU   258      78.858  81.422  77.755  1.00  0.00           O1-
ATOM   4019  H   GLU   258      78.139  75.733  76.811  1.00  0.00           H  
ATOM   4020  HA  GLU   258      78.319  76.571  79.436  1.00  0.00           H  
ATOM   4021  HB2 GLU   258      79.455  77.596  77.552  1.00  0.00           H  
ATOM   4022  HB3 GLU   258      78.007  78.219  76.952  1.00  0.00           H  
ATOM   4023  HG2 GLU   258      77.544  79.648  78.793  1.00  0.00           H  
ATOM   4024  HG3 GLU   258      78.833  79.027  79.773  1.00  0.00           H  
ATOM   4025  N   GLY   259      76.220  77.453  80.351  1.00  0.00           N  
ATOM   4026  CA  GLY   259      74.916  77.676  81.010  1.00  0.00           C  
ATOM   4027  C   GLY   259      73.924  76.458  81.037  1.00  0.00           C  
ATOM   4028  O   GLY   259      72.893  76.611  81.703  1.00  0.00           O  
ATOM   4029  H   GLY   259      77.033  77.307  80.932  1.00  0.00           H  
ATOM   4030  HA2 GLY   259      75.009  77.972  82.055  1.00  0.00           H  
ATOM   4031  HA3 GLY   259      74.339  78.417  80.456  1.00  0.00           H  
ATOM   4032  N   PHE   260      74.134  75.336  80.325  1.00  0.00           N  
ATOM   4033  CA  PHE   260      73.333  74.162  80.512  1.00  0.00           C  
ATOM   4034  C   PHE   260      74.281  73.020  81.039  1.00  0.00           C  
ATOM   4035  O   PHE   260      74.875  72.228  80.322  1.00  0.00           O  
ATOM   4036  CB  PHE   260      72.707  73.832  79.165  1.00  0.00           C  
ATOM   4037  CG  PHE   260      71.990  72.505  78.998  1.00  0.00           C  
ATOM   4038  CD1 PHE   260      71.073  72.178  80.032  1.00  0.00           C  
ATOM   4039  CD2 PHE   260      72.075  71.615  77.882  1.00  0.00           C  
ATOM   4040  CE1 PHE   260      70.401  70.968  79.981  1.00  0.00           C  
ATOM   4041  CE2 PHE   260      71.359  70.401  77.857  1.00  0.00           C  
ATOM   4042  CZ  PHE   260      70.529  70.083  78.927  1.00  0.00           C  
ATOM   4043  H   PHE   260      74.844  75.235  79.614  1.00  0.00           H  
ATOM   4044  HA  PHE   260      72.551  74.306  81.258  1.00  0.00           H  
ATOM   4045  HB2 PHE   260      71.956  74.545  78.825  1.00  0.00           H  
ATOM   4046  HB3 PHE   260      73.480  73.872  78.398  1.00  0.00           H  
ATOM   4047  HD1 PHE   260      70.981  72.856  80.868  1.00  0.00           H  
ATOM   4048  HD2 PHE   260      72.960  71.692  77.269  1.00  0.00           H  
ATOM   4049  HE1 PHE   260      69.651  70.755  80.728  1.00  0.00           H  
ATOM   4050  HE2 PHE   260      71.610  69.778  77.011  1.00  0.00           H  
ATOM   4051  HZ  PHE   260      69.962  69.166  78.984  1.00  0.00           H  
ATOM   4052  N   SER   261      74.323  72.810  82.376  1.00  0.00           N  
ATOM   4053  CA  SER   261      74.880  71.595  83.044  1.00  0.00           C  
ATOM   4054  C   SER   261      74.447  70.208  82.548  1.00  0.00           C  
ATOM   4055  O   SER   261      75.284  69.361  82.699  1.00  0.00           O  
ATOM   4056  CB  SER   261      74.605  71.682  84.533  1.00  0.00           C  
ATOM   4057  OG  SER   261      73.252  71.580  84.725  1.00  0.00           O  
ATOM   4058  H   SER   261      74.051  73.593  82.952  1.00  0.00           H  
ATOM   4059  HA  SER   261      75.950  71.596  82.836  1.00  0.00           H  
ATOM   4060  HB2 SER   261      75.232  70.883  84.928  1.00  0.00           H  
ATOM   4061  HB3 SER   261      74.951  72.685  84.781  1.00  0.00           H  
ATOM   4062  HG  SER   261      73.026  71.658  85.655  1.00  0.00           H  
ATOM   4063  N   GLY   262      73.247  70.116  81.920  1.00  0.00           N  
ATOM   4064  CA  GLY   262      72.604  68.815  81.891  1.00  0.00           C  
ATOM   4065  C   GLY   262      71.336  68.694  82.649  1.00  0.00           C  
ATOM   4066  O   GLY   262      70.599  67.752  82.487  1.00  0.00           O  
ATOM   4067  H   GLY   262      72.626  70.909  81.847  1.00  0.00           H  
ATOM   4068  HA2 GLY   262      72.448  68.554  80.844  1.00  0.00           H  
ATOM   4069  HA3 GLY   262      73.293  68.044  82.237  1.00  0.00           H  
ATOM   4070  N   LEU   263      71.052  69.544  83.690  1.00  0.00           N  
ATOM   4071  CA  LEU   263      69.911  69.364  84.617  1.00  0.00           C  
ATOM   4072  C   LEU   263      68.507  69.627  83.937  1.00  0.00           C  
ATOM   4073  O   LEU   263      68.327  70.663  83.246  1.00  0.00           O  
ATOM   4074  CB  LEU   263      70.213  70.089  85.969  1.00  0.00           C  
ATOM   4075  CG  LEU   263      69.347  69.607  87.142  1.00  0.00           C  
ATOM   4076  CD1 LEU   263      70.127  68.575  88.052  1.00  0.00           C  
ATOM   4077  CD2 LEU   263      68.915  70.754  88.148  1.00  0.00           C  
ATOM   4078  H   LEU   263      71.745  70.268  83.817  1.00  0.00           H  
ATOM   4079  HA  LEU   263      69.903  68.296  84.836  1.00  0.00           H  
ATOM   4080  HB2 LEU   263      71.261  69.907  86.211  1.00  0.00           H  
ATOM   4081  HB3 LEU   263      69.911  71.131  85.866  1.00  0.00           H  
ATOM   4082  HG  LEU   263      68.383  69.199  86.838  1.00  0.00           H  
ATOM   4083 HD11 LEU   263      69.563  68.344  88.956  1.00  0.00           H  
ATOM   4084 HD12 LEU   263      70.297  67.726  87.389  1.00  0.00           H  
ATOM   4085 HD13 LEU   263      71.092  68.999  88.328  1.00  0.00           H  
ATOM   4086 HD21 LEU   263      69.797  71.187  88.620  1.00  0.00           H  
ATOM   4087 HD22 LEU   263      68.404  71.495  87.534  1.00  0.00           H  
ATOM   4088 HD23 LEU   263      68.280  70.293  88.905  1.00  0.00           H  
ATOM   4089  N   VAL   264      67.500  68.738  84.280  1.00  0.00           N  
ATOM   4090  CA  VAL   264      66.101  68.852  83.812  1.00  0.00           C  
ATOM   4091  C   VAL   264      65.114  68.579  84.927  1.00  0.00           C  
ATOM   4092  O   VAL   264      65.476  67.949  85.901  1.00  0.00           O  
ATOM   4093  CB  VAL   264      65.993  67.777  82.715  1.00  0.00           C  
ATOM   4094  CG1 VAL   264      64.536  67.520  82.189  1.00  0.00           C  
ATOM   4095  CG2 VAL   264      66.936  68.031  81.562  1.00  0.00           C  
ATOM   4096  H   VAL   264      67.820  67.994  84.883  1.00  0.00           H  
ATOM   4097  HA  VAL   264      65.843  69.861  83.490  1.00  0.00           H  
ATOM   4098  HB  VAL   264      66.355  66.847  83.153  1.00  0.00           H  
ATOM   4099 HG11 VAL   264      63.946  67.114  83.011  1.00  0.00           H  
ATOM   4100 HG12 VAL   264      63.981  68.388  81.835  1.00  0.00           H  
ATOM   4101 HG13 VAL   264      64.563  66.842  81.336  1.00  0.00           H  
ATOM   4102 HG21 VAL   264      68.008  68.073  81.753  1.00  0.00           H  
ATOM   4103 HG22 VAL   264      66.645  67.428  80.702  1.00  0.00           H  
ATOM   4104 HG23 VAL   264      66.672  69.059  81.312  1.00  0.00           H  
ATOM   4105  N   SER   265      63.884  69.072  84.850  1.00  0.00           N  
ATOM   4106  CA  SER   265      62.765  68.812  85.738  1.00  0.00           C  
ATOM   4107  C   SER   265      61.447  68.545  85.037  1.00  0.00           C  
ATOM   4108  O   SER   265      61.209  68.955  83.956  1.00  0.00           O  
ATOM   4109  CB  SER   265      62.687  69.916  86.847  1.00  0.00           C  
ATOM   4110  OG  SER   265      62.333  71.150  86.356  1.00  0.00           O  
ATOM   4111  H   SER   265      63.749  69.684  84.058  1.00  0.00           H  
ATOM   4112  HA  SER   265      63.009  67.884  86.256  1.00  0.00           H  
ATOM   4113  HB2 SER   265      61.935  69.669  87.596  1.00  0.00           H  
ATOM   4114  HB3 SER   265      63.561  69.975  87.495  1.00  0.00           H  
ATOM   4115  HG  SER   265      63.103  71.653  86.080  1.00  0.00           H  
ATOM   4116  N   ILE   266      60.612  67.688  85.679  1.00  0.00           N  
ATOM   4117  CA  ILE   266      59.193  67.340  85.286  1.00  0.00           C  
ATOM   4118  C   ILE   266      58.297  67.335  86.476  1.00  0.00           C  
ATOM   4119  O   ILE   266      58.724  67.108  87.592  1.00  0.00           O  
ATOM   4120  CB  ILE   266      59.116  66.039  84.559  1.00  0.00           C  
ATOM   4121  CG1 ILE   266      60.045  66.016  83.276  1.00  0.00           C  
ATOM   4122  CG2 ILE   266      57.694  65.797  83.908  1.00  0.00           C  
ATOM   4123  CD1 ILE   266      60.401  64.695  82.631  1.00  0.00           C  
ATOM   4124  H   ILE   266      60.891  67.384  86.601  1.00  0.00           H  
ATOM   4125  HA  ILE   266      58.797  68.132  84.650  1.00  0.00           H  
ATOM   4126  HB  ILE   266      59.364  65.216  85.229  1.00  0.00           H  
ATOM   4127 HG12 ILE   266      59.819  66.735  82.488  1.00  0.00           H  
ATOM   4128 HG13 ILE   266      61.042  66.272  83.633  1.00  0.00           H  
ATOM   4129 HG21 ILE   266      57.287  66.611  83.308  1.00  0.00           H  
ATOM   4130 HG22 ILE   266      57.649  64.958  83.214  1.00  0.00           H  
ATOM   4131 HG23 ILE   266      56.961  65.572  84.683  1.00  0.00           H  
ATOM   4132 HD11 ILE   266      61.245  64.836  81.956  1.00  0.00           H  
ATOM   4133 HD12 ILE   266      60.783  63.911  83.285  1.00  0.00           H  
ATOM   4134 HD13 ILE   266      59.595  64.204  82.085  1.00  0.00           H  
ATOM   4135  N   HIE   267      57.034  67.762  86.282  1.00  0.00           N  
ATOM   4136  CA  HIE   267      56.169  68.344  87.291  1.00  0.00           C  
ATOM   4137  C   HIE   267      54.702  67.838  87.068  1.00  0.00           C  
ATOM   4138  O   HIE   267      54.193  67.875  85.980  1.00  0.00           O  
ATOM   4139  CB  HIE   267      56.216  69.891  87.158  1.00  0.00           C  
ATOM   4140  CG  HIE   267      57.518  70.379  87.723  1.00  0.00           C  
ATOM   4141  CD2 HIE   267      58.741  70.596  87.110  1.00  0.00           C  
ATOM   4142  ND1 HIE   267      57.597  71.081  88.936  1.00  0.00           N  
ATOM   4143  CE1 HIE   267      58.860  71.563  89.077  1.00  0.00           C  
ATOM   4144  NE2 HIE   267      59.549  71.362  87.974  1.00  0.00           N  
ATOM   4145  H   HIE   267      56.632  67.963  85.378  1.00  0.00           H  
ATOM   4146  HA  HIE   267      56.526  68.070  88.284  1.00  0.00           H  
ATOM   4147  HB2 HIE   267      56.208  70.277  86.138  1.00  0.00           H  
ATOM   4148  HB3 HIE   267      55.449  70.389  87.751  1.00  0.00           H  
ATOM   4149  HD2 HIE   267      59.088  70.346  86.118  1.00  0.00           H  
ATOM   4150  HE1 HIE   267      59.162  72.052  89.992  1.00  0.00           H  
ATOM   4151  HE2 HIE   267      60.544  71.516  87.889  1.00  0.00           H  
ATOM   4152  N   VAL   268      54.020  67.548  88.157  1.00  0.00           N  
ATOM   4153  CA  VAL   268      52.555  67.299  88.121  1.00  0.00           C  
ATOM   4154  C   VAL   268      51.883  68.364  89.002  1.00  0.00           C  
ATOM   4155  O   VAL   268      52.459  68.801  90.019  1.00  0.00           O  
ATOM   4156  CB  VAL   268      52.072  65.838  88.672  1.00  0.00           C  
ATOM   4157  CG1 VAL   268      52.698  65.474  90.058  1.00  0.00           C  
ATOM   4158  CG2 VAL   268      50.561  65.653  88.800  1.00  0.00           C  
ATOM   4159  H   VAL   268      54.417  67.611  89.084  1.00  0.00           H  
ATOM   4160  HA  VAL   268      52.150  67.564  87.144  1.00  0.00           H  
ATOM   4161  HB  VAL   268      52.537  65.063  88.062  1.00  0.00           H  
ATOM   4162 HG11 VAL   268      52.282  64.534  90.421  1.00  0.00           H  
ATOM   4163 HG12 VAL   268      53.781  65.430  89.938  1.00  0.00           H  
ATOM   4164 HG13 VAL   268      52.410  66.153  90.861  1.00  0.00           H  
ATOM   4165 HG21 VAL   268      50.364  64.613  89.059  1.00  0.00           H  
ATOM   4166 HG22 VAL   268      50.170  66.328  89.560  1.00  0.00           H  
ATOM   4167 HG23 VAL   268      50.013  65.864  87.882  1.00  0.00           H  
ATOM   4168  N   SER   269      50.676  68.837  88.667  1.00  0.00           N  
ATOM   4169  CA  SER   269      49.892  69.731  89.497  1.00  0.00           C  
ATOM   4170  C   SER   269      48.395  69.489  89.505  1.00  0.00           C  
ATOM   4171  O   SER   269      47.895  68.932  88.570  1.00  0.00           O  
ATOM   4172  CB  SER   269      50.272  71.169  89.030  1.00  0.00           C  
ATOM   4173  OG  SER   269      49.846  72.234  89.809  1.00  0.00           O  
ATOM   4174  H   SER   269      50.200  68.553  87.823  1.00  0.00           H  
ATOM   4175  HA  SER   269      50.175  69.701  90.549  1.00  0.00           H  
ATOM   4176  HB2 SER   269      51.345  70.980  89.020  1.00  0.00           H  
ATOM   4177  HB3 SER   269      49.877  71.268  88.019  1.00  0.00           H  
ATOM   4178  HG  SER   269      50.340  72.165  90.629  1.00  0.00           H  
ATOM   4179  N   LEU   270      47.732  69.923  90.600  1.00  0.00           N  
ATOM   4180  CA  LEU   270      46.319  69.974  90.881  1.00  0.00           C  
ATOM   4181  C   LEU   270      45.882  71.403  90.872  1.00  0.00           C  
ATOM   4182  O   LEU   270      46.343  72.296  91.615  1.00  0.00           O  
ATOM   4183  CB  LEU   270      46.072  69.190  92.147  1.00  0.00           C  
ATOM   4184  CG  LEU   270      44.722  69.307  92.665  1.00  0.00           C  
ATOM   4185  CD1 LEU   270      43.551  68.824  91.819  1.00  0.00           C  
ATOM   4186  CD2 LEU   270      44.566  68.476  94.001  1.00  0.00           C  
ATOM   4187  H   LEU   270      48.386  70.418  91.189  1.00  0.00           H  
ATOM   4188  HA  LEU   270      45.775  69.541  90.041  1.00  0.00           H  
ATOM   4189  HB2 LEU   270      46.282  68.175  91.811  1.00  0.00           H  
ATOM   4190  HB3 LEU   270      46.738  69.567  92.924  1.00  0.00           H  
ATOM   4191  HG  LEU   270      44.472  70.356  92.826  1.00  0.00           H  
ATOM   4192 HD11 LEU   270      43.493  67.739  91.728  1.00  0.00           H  
ATOM   4193 HD12 LEU   270      42.584  69.137  92.213  1.00  0.00           H  
ATOM   4194 HD13 LEU   270      43.718  69.132  90.787  1.00  0.00           H  
ATOM   4195 HD21 LEU   270      43.612  68.775  94.436  1.00  0.00           H  
ATOM   4196 HD22 LEU   270      44.491  67.441  93.666  1.00  0.00           H  
ATOM   4197 HD23 LEU   270      45.459  68.509  94.625  1.00  0.00           H  
ATOM   4198  N   LEU   271      44.911  71.757  89.956  1.00  0.00           N  
ATOM   4199  CA  LEU   271      44.408  73.158  89.835  1.00  0.00           C  
ATOM   4200  C   LEU   271      43.003  73.317  90.234  1.00  0.00           C  
ATOM   4201  O   LEU   271      42.181  72.493  89.871  1.00  0.00           O  
ATOM   4202  CB  LEU   271      44.493  73.640  88.388  1.00  0.00           C  
ATOM   4203  CG  LEU   271      45.785  73.080  87.736  1.00  0.00           C  
ATOM   4204  CD1 LEU   271      45.641  73.405  86.294  1.00  0.00           C  
ATOM   4205  CD2 LEU   271      47.128  73.597  88.359  1.00  0.00           C  
ATOM   4206  H   LEU   271      44.558  71.053  89.322  1.00  0.00           H  
ATOM   4207  HA  LEU   271      45.148  73.736  90.389  1.00  0.00           H  
ATOM   4208  HB2 LEU   271      43.597  73.286  87.878  1.00  0.00           H  
ATOM   4209  HB3 LEU   271      44.460  74.726  88.475  1.00  0.00           H  
ATOM   4210  HG  LEU   271      45.783  71.990  87.721  1.00  0.00           H  
ATOM   4211 HD11 LEU   271      46.615  73.212  85.845  1.00  0.00           H  
ATOM   4212 HD12 LEU   271      44.881  72.786  85.817  1.00  0.00           H  
ATOM   4213 HD13 LEU   271      45.483  74.481  86.219  1.00  0.00           H  
ATOM   4214 HD21 LEU   271      47.907  73.211  87.703  1.00  0.00           H  
ATOM   4215 HD22 LEU   271      46.953  74.657  88.544  1.00  0.00           H  
ATOM   4216 HD23 LEU   271      47.213  73.120  89.335  1.00  0.00           H  
ATOM   4217  N   GLU   272      42.735  74.414  90.961  1.00  0.00           N  
ATOM   4218  CA  GLU   272      41.438  74.713  91.511  1.00  0.00           C  
ATOM   4219  C   GLU   272      40.759  75.907  90.863  1.00  0.00           C  
ATOM   4220  O   GLU   272      41.494  76.799  90.361  1.00  0.00           O  
ATOM   4221  CB  GLU   272      41.638  74.857  92.997  1.00  0.00           C  
ATOM   4222  CG  GLU   272      40.356  75.181  93.726  1.00  0.00           C  
ATOM   4223  CD  GLU   272      40.342  75.071  95.275  1.00  0.00           C  
ATOM   4224  OE1 GLU   272      40.597  74.014  95.877  1.00  0.00           O  
ATOM   4225  OE2 GLU   272      40.237  76.135  95.913  1.00  0.00           O1-
ATOM   4226  H   GLU   272      43.475  75.094  91.063  1.00  0.00           H  
ATOM   4227  HA  GLU   272      40.681  73.929  91.510  1.00  0.00           H  
ATOM   4228  HB2 GLU   272      41.964  73.945  93.497  1.00  0.00           H  
ATOM   4229  HB3 GLU   272      42.336  75.679  93.157  1.00  0.00           H  
ATOM   4230  HG2 GLU   272      40.008  76.188  93.498  1.00  0.00           H  
ATOM   4231  HG3 GLU   272      39.604  74.525  93.287  1.00  0.00           H  
ATOM   4232  N   TYR   273      39.416  76.007  90.912  1.00  0.00           N  
ATOM   4233  CA  TYR   273      38.646  77.127  90.536  1.00  0.00           C  
ATOM   4234  C   TYR   273      38.559  78.222  91.649  1.00  0.00           C  
ATOM   4235  O   TYR   273      38.408  77.979  92.874  1.00  0.00           O  
ATOM   4236  CB  TYR   273      37.250  76.691  90.173  1.00  0.00           C  
ATOM   4237  CG  TYR   273      36.294  77.753  89.763  1.00  0.00           C  
ATOM   4238  CD1 TYR   273      35.476  78.377  90.741  1.00  0.00           C  
ATOM   4239  CD2 TYR   273      36.165  78.097  88.431  1.00  0.00           C  
ATOM   4240  CE1 TYR   273      34.763  79.570  90.307  1.00  0.00           C  
ATOM   4241  CE2 TYR   273      35.422  79.257  88.041  1.00  0.00           C  
ATOM   4242  CZ  TYR   273      34.641  79.924  89.024  1.00  0.00           C  
ATOM   4243  OH  TYR   273      33.891  80.968  88.725  1.00  0.00           O  
ATOM   4244  H   TYR   273      38.915  75.195  91.242  1.00  0.00           H  
ATOM   4245  HA  TYR   273      39.144  77.610  89.696  1.00  0.00           H  
ATOM   4246  HB2 TYR   273      37.444  76.013  89.341  1.00  0.00           H  
ATOM   4247  HB3 TYR   273      36.915  76.212  91.093  1.00  0.00           H  
ATOM   4248  HD1 TYR   273      35.619  78.092  91.772  1.00  0.00           H  
ATOM   4249  HD2 TYR   273      36.714  77.540  87.686  1.00  0.00           H  
ATOM   4250  HE1 TYR   273      34.339  80.188  91.086  1.00  0.00           H  
ATOM   4251  HE2 TYR   273      35.297  79.493  86.995  1.00  0.00           H  
ATOM   4252  HH  TYR   273      33.489  81.314  89.525  1.00  0.00           H  
ATOM   4253  N   MET   274      38.548  79.472  91.129  1.00  0.00           N  
ATOM   4254  CA  MET   274      38.498  80.680  91.979  1.00  0.00           C  
ATOM   4255  C   MET   274      37.840  81.938  91.349  1.00  0.00           C  
ATOM   4256  O   MET   274      37.584  82.839  92.133  1.00  0.00           O  
ATOM   4257  CB  MET   274      39.927  81.132  92.326  1.00  0.00           C  
ATOM   4258  CG  MET   274      40.803  79.968  92.722  1.00  0.00           C  
ATOM   4259  SD  MET   274      42.385  80.476  93.498  1.00  0.00           S  
ATOM   4260  CE  MET   274      42.644  78.859  94.268  1.00  0.00           C  
ATOM   4261  H   MET   274      38.607  79.466  90.121  1.00  0.00           H  
ATOM   4262  HA  MET   274      38.009  80.423  92.919  1.00  0.00           H  
ATOM   4263  HB2 MET   274      40.283  81.739  91.494  1.00  0.00           H  
ATOM   4264  HB3 MET   274      39.761  81.905  93.077  1.00  0.00           H  
ATOM   4265  HG2 MET   274      40.311  79.276  93.405  1.00  0.00           H  
ATOM   4266  HG3 MET   274      41.119  79.493  91.793  1.00  0.00           H  
ATOM   4267  HE1 MET   274      43.602  78.847  94.788  1.00  0.00           H  
ATOM   4268  HE2 MET   274      41.846  78.791  95.007  1.00  0.00           H  
ATOM   4269  HE3 MET   274      42.587  78.014  93.581  1.00  0.00           H  
ATOM   4270  N   ALA   275      37.486  81.945  90.013  1.00  0.00           N  
ATOM   4271  CA  ALA   275      36.875  83.080  89.210  1.00  0.00           C  
ATOM   4272  C   ALA   275      36.322  82.575  87.846  1.00  0.00           C  
ATOM   4273  O   ALA   275      36.884  81.714  87.228  1.00  0.00           O  
ATOM   4274  CB  ALA   275      37.948  84.159  89.101  1.00  0.00           C  
ATOM   4275  H   ALA   275      37.539  81.077  89.500  1.00  0.00           H  
ATOM   4276  HA  ALA   275      36.111  83.525  89.847  1.00  0.00           H  
ATOM   4277  HB1 ALA   275      38.868  83.732  88.701  1.00  0.00           H  
ATOM   4278  HB2 ALA   275      37.490  84.945  88.501  1.00  0.00           H  
ATOM   4279  HB3 ALA   275      38.141  84.523  90.110  1.00  0.00           H  
ATOM   4280  N   GLN   276      35.175  83.178  87.366  1.00  0.00           N  
ATOM   4281  CA  GLN   276      34.540  82.822  86.102  1.00  0.00           C  
ATOM   4282  C   GLN   276      35.301  83.172  84.836  1.00  0.00           C  
ATOM   4283  O   GLN   276      35.858  84.282  84.677  1.00  0.00           O  
ATOM   4284  CB  GLN   276      33.159  83.479  85.900  1.00  0.00           C  
ATOM   4285  CG  GLN   276      32.125  82.939  86.868  1.00  0.00           C  
ATOM   4286  CD  GLN   276      30.765  83.420  86.519  1.00  0.00           C  
ATOM   4287  NE2 GLN   276      29.699  82.880  87.093  1.00  0.00           N  
ATOM   4288  OE1 GLN   276      30.613  84.408  85.715  1.00  0.00           O  
ATOM   4289  H   GLN   276      34.804  83.999  87.821  1.00  0.00           H  
ATOM   4290  HA  GLN   276      34.371  81.746  86.155  1.00  0.00           H  
ATOM   4291  HB2 GLN   276      33.236  84.564  85.844  1.00  0.00           H  
ATOM   4292  HB3 GLN   276      32.865  83.253  84.875  1.00  0.00           H  
ATOM   4293  HG2 GLN   276      32.030  81.879  86.631  1.00  0.00           H  
ATOM   4294  HG3 GLN   276      32.390  83.075  87.917  1.00  0.00           H  
ATOM   4295 HE21 GLN   276      28.764  83.223  86.928  1.00  0.00           H  
ATOM   4296 HE22 GLN   276      29.799  82.223  87.854  1.00  0.00           H  
ATOM   4297  N   ASP   277      35.298  82.221  83.849  1.00  0.00           N  
ATOM   4298  CA  ASP   277      36.131  82.444  82.663  1.00  0.00           C  
ATOM   4299  C   ASP   277      37.667  82.728  82.790  1.00  0.00           C  
ATOM   4300  O   ASP   277      38.370  82.807  81.828  1.00  0.00           O  
ATOM   4301  CB  ASP   277      35.434  83.463  81.783  1.00  0.00           C  
ATOM   4302  CG  ASP   277      33.913  83.246  81.410  1.00  0.00           C  
ATOM   4303  OD1 ASP   277      33.229  84.234  81.583  1.00  0.00           O  
ATOM   4304  OD2 ASP   277      33.492  82.143  80.917  1.00  0.00           O1-
ATOM   4305  H   ASP   277      34.881  81.310  83.978  1.00  0.00           H  
ATOM   4306  HA  ASP   277      36.229  81.446  82.238  1.00  0.00           H  
ATOM   4307  HB2 ASP   277      35.513  84.480  82.166  1.00  0.00           H  
ATOM   4308  HB3 ASP   277      35.960  83.585  80.836  1.00  0.00           H  
ATOM   4309  N   ILE   278      38.221  82.747  84.047  1.00  0.00           N  
ATOM   4310  CA  ILE   278      39.674  82.913  84.320  1.00  0.00           C  
ATOM   4311  C   ILE   278      40.286  81.546  84.578  1.00  0.00           C  
ATOM   4312  O   ILE   278      39.714  80.800  85.336  1.00  0.00           O  
ATOM   4313  CB  ILE   278      39.730  83.911  85.518  1.00  0.00           C  
ATOM   4314  CG1 ILE   278      39.303  85.328  85.100  1.00  0.00           C  
ATOM   4315  CG2 ILE   278      41.106  83.801  86.095  1.00  0.00           C  
ATOM   4316  CD1 ILE   278      39.284  86.377  86.213  1.00  0.00           C  
ATOM   4317  H   ILE   278      37.568  82.707  84.817  1.00  0.00           H  
ATOM   4318  HA  ILE   278      40.294  83.340  83.532  1.00  0.00           H  
ATOM   4319  HB  ILE   278      39.004  83.523  86.233  1.00  0.00           H  
ATOM   4320 HG12 ILE   278      39.982  85.730  84.347  1.00  0.00           H  
ATOM   4321 HG13 ILE   278      38.376  85.278  84.529  1.00  0.00           H  
ATOM   4322 HG21 ILE   278      41.860  84.071  85.356  1.00  0.00           H  
ATOM   4323 HG22 ILE   278      41.218  84.517  86.910  1.00  0.00           H  
ATOM   4324 HG23 ILE   278      41.247  82.789  86.474  1.00  0.00           H  
ATOM   4325 HD11 ILE   278      38.551  87.119  85.898  1.00  0.00           H  
ATOM   4326 HD12 ILE   278      38.961  86.089  87.213  1.00  0.00           H  
ATOM   4327 HD13 ILE   278      40.308  86.745  86.284  1.00  0.00           H  
ATOM   4328  N   PRO   279      41.402  81.170  83.982  1.00  0.00           N  
ATOM   4329  CA  PRO   279      42.060  79.892  84.124  1.00  0.00           C  
ATOM   4330  C   PRO   279      42.166  79.342  85.536  1.00  0.00           C  
ATOM   4331  O   PRO   279      42.487  80.180  86.413  1.00  0.00           O  
ATOM   4332  CB  PRO   279      43.413  80.050  83.460  1.00  0.00           C  
ATOM   4333  CG  PRO   279      43.282  81.161  82.378  1.00  0.00           C  
ATOM   4334  CD  PRO   279      42.194  82.000  83.072  1.00  0.00           C  
ATOM   4335  HA  PRO   279      41.495  79.194  83.506  1.00  0.00           H  
ATOM   4336  HB2 PRO   279      44.216  80.314  84.148  1.00  0.00           H  
ATOM   4337  HB3 PRO   279      43.819  79.149  83.002  1.00  0.00           H  
ATOM   4338  HG2 PRO   279      44.265  81.588  82.180  1.00  0.00           H  
ATOM   4339  HG3 PRO   279      42.854  80.741  81.468  1.00  0.00           H  
ATOM   4340  HD2 PRO   279      42.573  82.883  83.585  1.00  0.00           H  
ATOM   4341  HD3 PRO   279      41.570  82.361  82.254  1.00  0.00           H  
ATOM   4342  N   LEU   280      41.975  78.007  85.772  1.00  0.00           N  
ATOM   4343  CA  LEU   280      42.031  77.420  87.171  1.00  0.00           C  
ATOM   4344  C   LEU   280      43.426  77.792  87.734  1.00  0.00           C  
ATOM   4345  O   LEU   280      44.370  77.926  86.979  1.00  0.00           O  
ATOM   4346  CB  LEU   280      41.745  75.916  87.051  1.00  0.00           C  
ATOM   4347  CG  LEU   280      40.419  75.486  86.401  1.00  0.00           C  
ATOM   4348  CD1 LEU   280      40.473  74.132  85.724  1.00  0.00           C  
ATOM   4349  CD2 LEU   280      39.224  75.592  87.401  1.00  0.00           C  
ATOM   4350  H   LEU   280      41.888  77.416  84.959  1.00  0.00           H  
ATOM   4351  HA  LEU   280      41.201  77.935  87.655  1.00  0.00           H  
ATOM   4352  HB2 LEU   280      42.522  75.341  86.547  1.00  0.00           H  
ATOM   4353  HB3 LEU   280      41.758  75.588  88.090  1.00  0.00           H  
ATOM   4354  HG  LEU   280      40.207  76.120  85.541  1.00  0.00           H  
ATOM   4355 HD11 LEU   280      39.516  73.828  85.300  1.00  0.00           H  
ATOM   4356 HD12 LEU   280      41.284  74.105  84.996  1.00  0.00           H  
ATOM   4357 HD13 LEU   280      40.712  73.376  86.472  1.00  0.00           H  
ATOM   4358 HD21 LEU   280      39.222  76.498  88.007  1.00  0.00           H  
ATOM   4359 HD22 LEU   280      38.324  75.396  86.817  1.00  0.00           H  
ATOM   4360 HD23 LEU   280      39.324  74.801  88.144  1.00  0.00           H  
ATOM   4361  N   THR   281      43.547  77.988  89.053  1.00  0.00           N  
ATOM   4362  CA  THR   281      44.773  78.424  89.732  1.00  0.00           C  
ATOM   4363  C   THR   281      45.492  77.181  90.301  1.00  0.00           C  
ATOM   4364  O   THR   281      44.846  76.381  91.023  1.00  0.00           O  
ATOM   4365  CB  THR   281      44.460  79.522  90.774  1.00  0.00           C  
ATOM   4366  CG2 THR   281      45.438  79.830  91.872  1.00  0.00           C  
ATOM   4367  OG1 THR   281      44.305  80.642  89.981  1.00  0.00           O  
ATOM   4368  H   THR   281      42.741  77.909  89.656  1.00  0.00           H  
ATOM   4369  HA  THR   281      45.351  78.815  88.894  1.00  0.00           H  
ATOM   4370  HB  THR   281      43.602  79.237  91.382  1.00  0.00           H  
ATOM   4371  HG1 THR   281      43.440  80.553  89.574  1.00  0.00           H  
ATOM   4372 HG21 THR   281      45.095  80.676  92.467  1.00  0.00           H  
ATOM   4373 HG22 THR   281      45.375  79.035  92.615  1.00  0.00           H  
ATOM   4374 HG23 THR   281      46.420  79.943  91.412  1.00  0.00           H  
ATOM   4375  N   PRO   282      46.825  77.111  90.308  1.00  0.00           N  
ATOM   4376  CA  PRO   282      47.610  76.066  90.998  1.00  0.00           C  
ATOM   4377  C   PRO   282      47.544  76.197  92.518  1.00  0.00           C  
ATOM   4378  O   PRO   282      48.016  77.228  93.103  1.00  0.00           O  
ATOM   4379  CB  PRO   282      49.031  76.098  90.324  1.00  0.00           C  
ATOM   4380  CG  PRO   282      49.082  77.493  89.719  1.00  0.00           C  
ATOM   4381  CD  PRO   282      47.632  78.012  89.552  1.00  0.00           C  
ATOM   4382  HA  PRO   282      47.153  75.093  90.818  1.00  0.00           H  
ATOM   4383  HB2 PRO   282      49.777  75.902  91.094  1.00  0.00           H  
ATOM   4384  HB3 PRO   282      49.206  75.299  89.603  1.00  0.00           H  
ATOM   4385  HG2 PRO   282      49.456  78.237  90.422  1.00  0.00           H  
ATOM   4386  HG3 PRO   282      49.568  77.617  88.751  1.00  0.00           H  
ATOM   4387  HD2 PRO   282      47.462  79.032  89.897  1.00  0.00           H  
ATOM   4388  HD3 PRO   282      47.261  77.955  88.529  1.00  0.00           H  
ATOM   4389  N   ILE   283      47.361  75.132  93.219  1.00  0.00           N  
ATOM   4390  CA  ILE   283      47.518  75.053  94.746  1.00  0.00           C  
ATOM   4391  C   ILE   283      48.308  73.812  95.183  1.00  0.00           C  
ATOM   4392  O   ILE   283      48.434  73.552  96.345  1.00  0.00           O  
ATOM   4393  CB  ILE   283      46.116  75.153  95.415  1.00  0.00           C  
ATOM   4394  CG1 ILE   283      44.889  74.302  94.833  1.00  0.00           C  
ATOM   4395  CG2 ILE   283      45.719  76.561  95.509  1.00  0.00           C  
ATOM   4396  CD1 ILE   283      45.038  72.775  94.832  1.00  0.00           C  
ATOM   4397  H   ILE   283      47.039  74.333  92.691  1.00  0.00           H  
ATOM   4398  HA  ILE   283      48.150  75.852  95.132  1.00  0.00           H  
ATOM   4399  HB  ILE   283      46.319  74.878  96.450  1.00  0.00           H  
ATOM   4400 HG12 ILE   283      43.952  74.625  95.285  1.00  0.00           H  
ATOM   4401 HG13 ILE   283      44.922  74.538  93.769  1.00  0.00           H  
ATOM   4402 HG21 ILE   283      44.943  76.821  96.230  1.00  0.00           H  
ATOM   4403 HG22 ILE   283      46.571  77.050  95.982  1.00  0.00           H  
ATOM   4404 HG23 ILE   283      45.586  76.992  94.517  1.00  0.00           H  
ATOM   4405 HD11 ILE   283      45.853  72.515  94.156  1.00  0.00           H  
ATOM   4406 HD12 ILE   283      45.199  72.365  95.828  1.00  0.00           H  
ATOM   4407 HD13 ILE   283      44.164  72.347  94.340  1.00  0.00           H  
ATOM   4408  N   PHE   284      48.893  72.982  94.321  1.00  0.00           N  
ATOM   4409  CA  PHE   284      49.591  71.801  94.716  1.00  0.00           C  
ATOM   4410  C   PHE   284      50.402  71.311  93.488  1.00  0.00           C  
ATOM   4411  O   PHE   284      49.877  71.173  92.433  1.00  0.00           O  
ATOM   4412  CB  PHE   284      48.654  70.667  95.202  1.00  0.00           C  
ATOM   4413  CG  PHE   284      49.377  69.314  95.147  1.00  0.00           C  
ATOM   4414  CD1 PHE   284      50.232  68.931  96.204  1.00  0.00           C  
ATOM   4415  CD2 PHE   284      49.255  68.501  94.028  1.00  0.00           C  
ATOM   4416  CE1 PHE   284      50.872  67.630  96.133  1.00  0.00           C  
ATOM   4417  CE2 PHE   284      50.126  67.385  93.827  1.00  0.00           C  
ATOM   4418  CZ  PHE   284      50.864  66.877  94.936  1.00  0.00           C  
ATOM   4419  H   PHE   284      48.868  73.189  93.333  1.00  0.00           H  
ATOM   4420  HA  PHE   284      50.209  72.090  95.566  1.00  0.00           H  
ATOM   4421  HB2 PHE   284      48.499  70.982  96.234  1.00  0.00           H  
ATOM   4422  HB3 PHE   284      47.672  70.739  94.735  1.00  0.00           H  
ATOM   4423  HD1 PHE   284      50.325  69.555  97.081  1.00  0.00           H  
ATOM   4424  HD2 PHE   284      48.735  68.865  93.155  1.00  0.00           H  
ATOM   4425  HE1 PHE   284      51.389  67.359  97.041  1.00  0.00           H  
ATOM   4426  HE2 PHE   284      50.088  66.748  92.955  1.00  0.00           H  
ATOM   4427  HZ  PHE   284      51.367  65.926  94.842  1.00  0.00           H  
ATOM   4428  N   THR   285      51.722  71.118  93.661  1.00  0.00           N  
ATOM   4429  CA  THR   285      52.684  70.676  92.654  1.00  0.00           C  
ATOM   4430  C   THR   285      53.706  69.658  93.200  1.00  0.00           C  
ATOM   4431  O   THR   285      54.282  69.808  94.277  1.00  0.00           O  
ATOM   4432  CB  THR   285      53.438  71.928  92.072  1.00  0.00           C  
ATOM   4433  CG2 THR   285      54.426  71.524  91.013  1.00  0.00           C  
ATOM   4434  OG1 THR   285      52.632  72.900  91.644  1.00  0.00           O  
ATOM   4435  H   THR   285      52.011  71.077  94.628  1.00  0.00           H  
ATOM   4436  HA  THR   285      52.090  70.253  91.844  1.00  0.00           H  
ATOM   4437  HB  THR   285      54.026  72.322  92.901  1.00  0.00           H  
ATOM   4438  HG1 THR   285      52.197  73.380  92.352  1.00  0.00           H  
ATOM   4439 HG21 THR   285      55.336  71.091  91.428  1.00  0.00           H  
ATOM   4440 HG22 THR   285      54.085  70.758  90.316  1.00  0.00           H  
ATOM   4441 HG23 THR   285      54.628  72.461  90.494  1.00  0.00           H  
ATOM   4442  N   ASP   286      53.915  68.621  92.449  1.00  0.00           N  
ATOM   4443  CA  ASP   286      55.007  67.671  92.781  1.00  0.00           C  
ATOM   4444  C   ASP   286      55.889  67.347  91.570  1.00  0.00           C  
ATOM   4445  O   ASP   286      55.486  67.343  90.489  1.00  0.00           O  
ATOM   4446  CB  ASP   286      54.509  66.428  93.515  1.00  0.00           C  
ATOM   4447  CG  ASP   286      55.590  65.528  94.036  1.00  0.00           C  
ATOM   4448  OD1 ASP   286      55.577  64.320  93.854  1.00  0.00           O  
ATOM   4449  OD2 ASP   286      56.640  66.023  94.538  1.00  0.00           O1-
ATOM   4450  H   ASP   286      53.343  68.500  91.625  1.00  0.00           H  
ATOM   4451  HA  ASP   286      55.703  68.247  93.390  1.00  0.00           H  
ATOM   4452  HB2 ASP   286      53.997  66.823  94.392  1.00  0.00           H  
ATOM   4453  HB3 ASP   286      53.746  65.949  92.901  1.00  0.00           H  
ATOM   4454  N   THR   287      57.158  66.946  91.834  1.00  0.00           N  
ATOM   4455  CA  THR   287      58.229  66.928  90.739  1.00  0.00           C  
ATOM   4456  C   THR   287      59.213  65.762  90.836  1.00  0.00           C  
ATOM   4457  O   THR   287      59.340  65.080  91.896  1.00  0.00           O  
ATOM   4458  CB  THR   287      58.908  68.300  90.899  1.00  0.00           C  
ATOM   4459  CG2 THR   287      59.790  68.595  92.122  1.00  0.00           C  
ATOM   4460  OG1 THR   287      59.714  68.541  89.749  1.00  0.00           O  
ATOM   4461  H   THR   287      57.507  66.689  92.746  1.00  0.00           H  
ATOM   4462  HA  THR   287      57.600  66.841  89.853  1.00  0.00           H  
ATOM   4463  HB  THR   287      58.143  69.076  90.923  1.00  0.00           H  
ATOM   4464  HG1 THR   287      59.217  68.124  89.042  1.00  0.00           H  
ATOM   4465 HG21 THR   287      60.091  69.642  92.108  1.00  0.00           H  
ATOM   4466 HG22 THR   287      59.216  68.459  93.039  1.00  0.00           H  
ATOM   4467 HG23 THR   287      60.763  68.108  92.189  1.00  0.00           H  
ATOM   4468  N   VAL   288      59.912  65.576  89.713  1.00  0.00           N  
ATOM   4469  CA  VAL   288      61.194  64.811  89.592  1.00  0.00           C  
ATOM   4470  C   VAL   288      62.287  65.573  88.784  1.00  0.00           C  
ATOM   4471  O   VAL   288      61.944  66.370  87.924  1.00  0.00           O  
ATOM   4472  CB  VAL   288      60.863  63.381  88.846  1.00  0.00           C  
ATOM   4473  CG1 VAL   288      59.832  62.665  89.647  1.00  0.00           C  
ATOM   4474  CG2 VAL   288      60.265  63.578  87.443  1.00  0.00           C  
ATOM   4475  H   VAL   288      59.576  66.144  88.949  1.00  0.00           H  
ATOM   4476  HA  VAL   288      61.589  64.627  90.592  1.00  0.00           H  
ATOM   4477  HB  VAL   288      61.784  62.804  88.757  1.00  0.00           H  
ATOM   4478 HG11 VAL   288      59.685  61.686  89.190  1.00  0.00           H  
ATOM   4479 HG12 VAL   288      60.143  62.700  90.691  1.00  0.00           H  
ATOM   4480 HG13 VAL   288      58.854  63.116  89.473  1.00  0.00           H  
ATOM   4481 HG21 VAL   288      60.833  64.269  86.820  1.00  0.00           H  
ATOM   4482 HG22 VAL   288      60.398  62.648  86.890  1.00  0.00           H  
ATOM   4483 HG23 VAL   288      59.196  63.758  87.330  1.00  0.00           H  
ATOM   4484  N   ILE   289      63.545  65.319  89.133  1.00  0.00           N  
ATOM   4485  CA  ILE   289      64.715  66.002  88.513  1.00  0.00           C  
ATOM   4486  C   ILE   289      65.632  64.912  87.849  1.00  0.00           C  
ATOM   4487  O   ILE   289      66.164  64.010  88.561  1.00  0.00           O  
ATOM   4488  CB  ILE   289      65.418  66.844  89.558  1.00  0.00           C  
ATOM   4489  CG1 ILE   289      64.554  68.006  90.038  1.00  0.00           C  
ATOM   4490  CG2 ILE   289      66.828  67.297  89.221  1.00  0.00           C  
ATOM   4491  CD1 ILE   289      65.268  68.798  91.135  1.00  0.00           C  
ATOM   4492  H   ILE   289      63.809  64.794  89.954  1.00  0.00           H  
ATOM   4493  HA  ILE   289      64.371  66.662  87.716  1.00  0.00           H  
ATOM   4494  HB  ILE   289      65.476  66.147  90.394  1.00  0.00           H  
ATOM   4495 HG12 ILE   289      64.232  68.708  89.269  1.00  0.00           H  
ATOM   4496 HG13 ILE   289      63.669  67.631  90.552  1.00  0.00           H  
ATOM   4497 HG21 ILE   289      67.478  67.464  90.080  1.00  0.00           H  
ATOM   4498 HG22 ILE   289      67.318  66.596  88.545  1.00  0.00           H  
ATOM   4499 HG23 ILE   289      66.815  68.218  88.638  1.00  0.00           H  
ATOM   4500 HD11 ILE   289      65.723  68.080  91.817  1.00  0.00           H  
ATOM   4501 HD12 ILE   289      66.062  69.381  90.669  1.00  0.00           H  
ATOM   4502 HD13 ILE   289      64.521  69.313  91.739  1.00  0.00           H  
ATOM   4503  N   PHE   290      65.904  65.000  86.489  1.00  0.00           N  
ATOM   4504  CA  PHE   290      66.893  64.204  85.658  1.00  0.00           C  
ATOM   4505  C   PHE   290      68.159  65.042  85.263  1.00  0.00           C  
ATOM   4506  O   PHE   290      68.015  66.264  85.170  1.00  0.00           O  
ATOM   4507  CB  PHE   290      66.312  63.608  84.365  1.00  0.00           C  
ATOM   4508  CG  PHE   290      65.263  62.512  84.544  1.00  0.00           C  
ATOM   4509  CD1 PHE   290      65.622  61.216  84.240  1.00  0.00           C  
ATOM   4510  CD2 PHE   290      63.910  62.797  84.809  1.00  0.00           C  
ATOM   4511  CE1 PHE   290      64.603  60.221  84.244  1.00  0.00           C  
ATOM   4512  CE2 PHE   290      62.919  61.791  84.781  1.00  0.00           C  
ATOM   4513  CZ  PHE   290      63.284  60.531  84.439  1.00  0.00           C  
ATOM   4514  H   PHE   290      65.627  65.870  86.059  1.00  0.00           H  
ATOM   4515  HA  PHE   290      67.175  63.345  86.268  1.00  0.00           H  
ATOM   4516  HB2 PHE   290      65.988  64.459  83.766  1.00  0.00           H  
ATOM   4517  HB3 PHE   290      67.216  63.205  83.907  1.00  0.00           H  
ATOM   4518  HD1 PHE   290      66.663  61.077  83.986  1.00  0.00           H  
ATOM   4519  HD2 PHE   290      63.625  63.812  85.043  1.00  0.00           H  
ATOM   4520  HE1 PHE   290      65.012  59.242  84.040  1.00  0.00           H  
ATOM   4521  HE2 PHE   290      61.882  62.056  84.921  1.00  0.00           H  
ATOM   4522  HZ  PHE   290      62.609  59.689  84.399  1.00  0.00           H  
ATOM   4523  N   ARG   291      69.303  64.428  84.985  1.00  0.00           N  
ATOM   4524  CA  ARG   291      70.563  64.955  84.542  1.00  0.00           C  
ATOM   4525  C   ARG   291      70.992  64.200  83.288  1.00  0.00           C  
ATOM   4526  O   ARG   291      71.232  63.021  83.227  1.00  0.00           O  
ATOM   4527  CB  ARG   291      71.639  64.753  85.624  1.00  0.00           C  
ATOM   4528  CG  ARG   291      72.855  65.603  85.210  1.00  0.00           C  
ATOM   4529  CD  ARG   291      74.036  65.773  86.200  1.00  0.00           C  
ATOM   4530  NE  ARG   291      73.843  66.909  87.050  1.00  0.00           N  
ATOM   4531  CZ  ARG   291      74.299  68.097  86.728  1.00  0.00           C  
ATOM   4532  NH1 ARG   291      75.054  68.409  85.707  1.00  0.00           N1+
ATOM   4533  NH2 ARG   291      74.015  69.049  87.491  1.00  0.00           N  
ATOM   4534  H   ARG   291      69.195  63.438  85.155  1.00  0.00           H  
ATOM   4535  HA  ARG   291      70.493  65.995  84.221  1.00  0.00           H  
ATOM   4536  HB2 ARG   291      71.200  65.091  86.562  1.00  0.00           H  
ATOM   4537  HB3 ARG   291      71.884  63.694  85.716  1.00  0.00           H  
ATOM   4538  HG2 ARG   291      73.367  65.139  84.367  1.00  0.00           H  
ATOM   4539  HG3 ARG   291      72.426  66.577  84.974  1.00  0.00           H  
ATOM   4540  HD2 ARG   291      74.137  64.844  86.763  1.00  0.00           H  
ATOM   4541  HD3 ARG   291      74.950  65.732  85.608  1.00  0.00           H  
ATOM   4542  HE  ARG   291      73.406  66.736  87.944  1.00  0.00           H  
ATOM   4543 HH11 ARG   291      75.375  67.705  85.058  1.00  0.00           H  
ATOM   4544 HH12 ARG   291      75.603  69.256  85.749  1.00  0.00           H  
ATOM   4545 HH21 ARG   291      73.309  68.948  88.206  1.00  0.00           H  
ATOM   4546 HH22 ARG   291      74.152  70.002  87.186  1.00  0.00           H  
ATOM   4547  N   ILE   292      71.099  64.920  82.167  1.00  0.00           N  
ATOM   4548  CA  ILE   292      71.762  64.478  80.967  1.00  0.00           C  
ATOM   4549  C   ILE   292      73.247  64.056  81.200  1.00  0.00           C  
ATOM   4550  O   ILE   292      74.006  64.751  81.920  1.00  0.00           O  
ATOM   4551  CB  ILE   292      71.781  65.665  79.929  1.00  0.00           C  
ATOM   4552  CG1 ILE   292      70.342  65.953  79.370  1.00  0.00           C  
ATOM   4553  CG2 ILE   292      72.752  65.460  78.756  1.00  0.00           C  
ATOM   4554  CD1 ILE   292      69.720  64.790  78.491  1.00  0.00           C  
ATOM   4555  H   ILE   292      70.874  65.902  82.241  1.00  0.00           H  
ATOM   4556  HA  ILE   292      71.193  63.632  80.580  1.00  0.00           H  
ATOM   4557  HB  ILE   292      72.126  66.524  80.503  1.00  0.00           H  
ATOM   4558 HG12 ILE   292      69.736  66.261  80.222  1.00  0.00           H  
ATOM   4559 HG13 ILE   292      70.445  66.856  78.769  1.00  0.00           H  
ATOM   4560 HG21 ILE   292      72.729  66.432  78.264  1.00  0.00           H  
ATOM   4561 HG22 ILE   292      73.745  65.315  79.181  1.00  0.00           H  
ATOM   4562 HG23 ILE   292      72.538  64.609  78.110  1.00  0.00           H  
ATOM   4563 HD11 ILE   292      70.359  64.582  77.633  1.00  0.00           H  
ATOM   4564 HD12 ILE   292      69.562  63.823  78.969  1.00  0.00           H  
ATOM   4565 HD13 ILE   292      68.820  65.164  78.003  1.00  0.00           H  
ATOM   4566  N   ALA   293      73.643  63.009  80.535  1.00  0.00           N  
ATOM   4567  CA  ALA   293      74.809  62.257  80.803  1.00  0.00           C  
ATOM   4568  C   ALA   293      75.900  62.832  79.890  1.00  0.00           C  
ATOM   4569  O   ALA   293      75.651  62.780  78.684  1.00  0.00           O  
ATOM   4570  CB  ALA   293      74.562  60.800  80.419  1.00  0.00           C  
ATOM   4571  H   ALA   293      72.978  62.518  79.953  1.00  0.00           H  
ATOM   4572  HA  ALA   293      75.039  62.283  81.868  1.00  0.00           H  
ATOM   4573  HB1 ALA   293      73.796  60.402  81.084  1.00  0.00           H  
ATOM   4574  HB2 ALA   293      74.339  60.759  79.353  1.00  0.00           H  
ATOM   4575  HB3 ALA   293      75.508  60.269  80.524  1.00  0.00           H  
ATOM   4576  N   PRO   294      77.054  63.345  80.436  1.00  0.00           N  
ATOM   4577  CA  PRO   294      77.975  64.178  79.666  1.00  0.00           C  
ATOM   4578  C   PRO   294      79.001  63.380  78.846  1.00  0.00           C  
ATOM   4579  O   PRO   294      79.504  62.363  79.304  1.00  0.00           O  
ATOM   4580  CB  PRO   294      78.732  65.018  80.646  1.00  0.00           C  
ATOM   4581  CG  PRO   294      78.588  64.438  81.996  1.00  0.00           C  
ATOM   4582  CD  PRO   294      77.290  63.594  81.861  1.00  0.00           C  
ATOM   4583  HA  PRO   294      77.484  64.842  78.954  1.00  0.00           H  
ATOM   4584  HB2 PRO   294      79.767  65.145  80.330  1.00  0.00           H  
ATOM   4585  HB3 PRO   294      78.293  66.009  80.763  1.00  0.00           H  
ATOM   4586  HG2 PRO   294      79.424  63.747  82.105  1.00  0.00           H  
ATOM   4587  HG3 PRO   294      78.579  65.177  82.798  1.00  0.00           H  
ATOM   4588  HD2 PRO   294      77.371  62.633  82.370  1.00  0.00           H  
ATOM   4589  HD3 PRO   294      76.388  64.025  82.296  1.00  0.00           H  
ATOM   4590  N   TRP   295      79.442  64.006  77.723  1.00  0.00           N  
ATOM   4591  CA  TRP   295      80.309  63.273  76.793  1.00  0.00           C  
ATOM   4592  C   TRP   295      81.796  63.236  77.230  1.00  0.00           C  
ATOM   4593  O   TRP   295      82.283  64.203  77.774  1.00  0.00           O  
ATOM   4594  CB  TRP   295      80.124  63.824  75.393  1.00  0.00           C  
ATOM   4595  CG  TRP   295      80.961  63.314  74.184  1.00  0.00           C  
ATOM   4596  CD1 TRP   295      80.639  62.204  73.508  1.00  0.00           C  
ATOM   4597  CD2 TRP   295      82.306  63.717  73.716  1.00  0.00           C  
ATOM   4598  CE2 TRP   295      82.690  62.711  72.688  1.00  0.00           C  
ATOM   4599  CE3 TRP   295      83.255  64.653  74.019  1.00  0.00           C  
ATOM   4600  NE1 TRP   295      81.545  61.969  72.546  1.00  0.00           N  
ATOM   4601  CZ2 TRP   295      83.797  62.838  71.926  1.00  0.00           C  
ATOM   4602  CZ3 TRP   295      84.469  64.715  73.270  1.00  0.00           C  
ATOM   4603  CH2 TRP   295      84.758  63.841  72.198  1.00  0.00           C  
ATOM   4604  H   TRP   295      79.079  64.933  77.554  1.00  0.00           H  
ATOM   4605  HA  TRP   295      80.082  62.214  76.666  1.00  0.00           H  
ATOM   4606  HB2 TRP   295      79.093  63.506  75.237  1.00  0.00           H  
ATOM   4607  HB3 TRP   295      80.250  64.906  75.381  1.00  0.00           H  
ATOM   4608  HD1 TRP   295      79.777  61.588  73.716  1.00  0.00           H  
ATOM   4609  HE1 TRP   295      81.472  61.122  72.000  1.00  0.00           H  
ATOM   4610  HE3 TRP   295      83.095  65.465  74.712  1.00  0.00           H  
ATOM   4611  HZ2 TRP   295      84.029  62.190  71.094  1.00  0.00           H  
ATOM   4612  HZ3 TRP   295      85.200  65.465  73.532  1.00  0.00           H  
ATOM   4613  HH2 TRP   295      85.717  63.904  71.705  1.00  0.00           H  
ATOM   4614  N   ILE   296      82.456  62.117  76.941  1.00  0.00           N  
ATOM   4615  CA  ILE   296      83.764  61.726  77.559  1.00  0.00           C  
ATOM   4616  C   ILE   296      84.733  61.164  76.496  1.00  0.00           C  
ATOM   4617  O   ILE   296      84.348  60.292  75.676  1.00  0.00           O  
ATOM   4618  CB  ILE   296      83.557  60.626  78.658  1.00  0.00           C  
ATOM   4619  CG1 ILE   296      82.841  61.155  79.902  1.00  0.00           C  
ATOM   4620  CG2 ILE   296      84.876  60.043  79.155  1.00  0.00           C  
ATOM   4621  CD1 ILE   296      82.256  60.091  80.784  1.00  0.00           C  
ATOM   4622  H   ILE   296      81.960  61.381  76.459  1.00  0.00           H  
ATOM   4623  HA  ILE   296      84.287  62.558  78.031  1.00  0.00           H  
ATOM   4624  HB  ILE   296      82.966  59.819  78.225  1.00  0.00           H  
ATOM   4625 HG12 ILE   296      83.462  61.903  80.395  1.00  0.00           H  
ATOM   4626 HG13 ILE   296      81.978  61.758  79.623  1.00  0.00           H  
ATOM   4627 HG21 ILE   296      85.569  60.802  79.520  1.00  0.00           H  
ATOM   4628 HG22 ILE   296      84.761  59.221  79.860  1.00  0.00           H  
ATOM   4629 HG23 ILE   296      85.350  59.525  78.321  1.00  0.00           H  
ATOM   4630 HD11 ILE   296      83.095  59.637  81.312  1.00  0.00           H  
ATOM   4631 HD12 ILE   296      81.502  60.450  81.485  1.00  0.00           H  
ATOM   4632 HD13 ILE   296      81.819  59.371  80.092  1.00  0.00           H  
ATOM   4633  N   MET   297      85.980  61.566  76.579  1.00  0.00           N  
ATOM   4634  CA  MET   297      87.115  61.007  75.726  1.00  0.00           C  
ATOM   4635  C   MET   297      87.852  59.833  76.383  1.00  0.00           C  
ATOM   4636  O   MET   297      87.828  59.755  77.608  1.00  0.00           O  
ATOM   4637  CB  MET   297      88.031  62.158  75.415  1.00  0.00           C  
ATOM   4638  CG  MET   297      87.400  63.141  74.436  1.00  0.00           C  
ATOM   4639  SD  MET   297      88.271  64.661  74.113  1.00  0.00           S  
ATOM   4640  CE  MET   297      89.902  64.131  73.467  1.00  0.00           C  
ATOM   4641  H   MET   297      86.306  62.062  77.396  1.00  0.00           H  
ATOM   4642  HA  MET   297      86.717  60.701  74.758  1.00  0.00           H  
ATOM   4643  HB2 MET   297      88.352  62.543  76.383  1.00  0.00           H  
ATOM   4644  HB3 MET   297      88.882  61.732  74.884  1.00  0.00           H  
ATOM   4645  HG2 MET   297      87.134  62.671  73.490  1.00  0.00           H  
ATOM   4646  HG3 MET   297      86.426  63.377  74.867  1.00  0.00           H  
ATOM   4647  HE1 MET   297      89.787  63.865  72.417  1.00  0.00           H  
ATOM   4648  HE2 MET   297      90.549  65.005  73.545  1.00  0.00           H  
ATOM   4649  HE3 MET   297      90.205  63.299  74.104  1.00  0.00           H  
ATOM   4650  N   THR   298      88.575  59.014  75.724  1.00  0.00           N  
ATOM   4651  CA  THR   298      89.201  57.759  76.268  1.00  0.00           C  
ATOM   4652  C   THR   298      90.680  57.779  76.046  1.00  0.00           C  
ATOM   4653  O   THR   298      91.090  57.599  74.896  1.00  0.00           O  
ATOM   4654  CB  THR   298      88.627  56.615  75.567  1.00  0.00           C  
ATOM   4655  CG2 THR   298      87.147  56.561  75.911  1.00  0.00           C  
ATOM   4656  OG1 THR   298      88.700  56.771  74.128  1.00  0.00           O  
ATOM   4657  H   THR   298      88.626  59.072  74.717  1.00  0.00           H  
ATOM   4658  HA  THR   298      88.924  57.707  77.321  1.00  0.00           H  
ATOM   4659  HB  THR   298      89.093  55.654  75.781  1.00  0.00           H  
ATOM   4660  HG1 THR   298      89.621  56.951  73.927  1.00  0.00           H  
ATOM   4661 HG21 THR   298      87.017  56.693  76.985  1.00  0.00           H  
ATOM   4662 HG22 THR   298      86.573  57.334  75.400  1.00  0.00           H  
ATOM   4663 HG23 THR   298      86.762  55.561  75.713  1.00  0.00           H  
ATOM   4664  N   PRO   299      91.532  58.006  77.032  1.00  0.00           N  
ATOM   4665  CA  PRO   299      92.989  58.105  77.005  1.00  0.00           C  
ATOM   4666  C   PRO   299      93.723  56.760  76.819  1.00  0.00           C  
ATOM   4667  O   PRO   299      93.143  55.741  77.039  1.00  0.00           O  
ATOM   4668  CB  PRO   299      93.344  58.734  78.332  1.00  0.00           C  
ATOM   4669  CG  PRO   299      92.227  58.245  79.333  1.00  0.00           C  
ATOM   4670  CD  PRO   299      90.988  58.313  78.418  1.00  0.00           C  
ATOM   4671  HA  PRO   299      93.373  58.828  76.285  1.00  0.00           H  
ATOM   4672  HB2 PRO   299      94.334  58.493  78.718  1.00  0.00           H  
ATOM   4673  HB3 PRO   299      93.269  59.821  78.329  1.00  0.00           H  
ATOM   4674  HG2 PRO   299      92.450  57.209  79.591  1.00  0.00           H  
ATOM   4675  HG3 PRO   299      92.168  58.939  80.171  1.00  0.00           H  
ATOM   4676  HD2 PRO   299      90.248  57.654  78.873  1.00  0.00           H  
ATOM   4677  HD3 PRO   299      90.690  59.361  78.385  1.00  0.00           H  
ATOM   4678  N   ASN   300      95.020  56.803  76.425  1.00  0.00           N  
ATOM   4679  CA  ASN   300      95.889  55.662  76.030  1.00  0.00           C  
ATOM   4680  C   ASN   300      96.084  54.568  77.090  1.00  0.00           C  
ATOM   4681  O   ASN   300      96.463  53.469  76.702  1.00  0.00           O  
ATOM   4682  CB  ASN   300      97.262  56.210  75.746  1.00  0.00           C  
ATOM   4683  CG  ASN   300      97.333  57.042  74.484  1.00  0.00           C  
ATOM   4684  ND2 ASN   300      98.471  57.671  74.192  1.00  0.00           N  
ATOM   4685  OD1 ASN   300      96.401  57.055  73.676  1.00  0.00           O  
ATOM   4686  H   ASN   300      95.433  57.717  76.301  1.00  0.00           H  
ATOM   4687  HA  ASN   300      95.623  55.209  75.075  1.00  0.00           H  
ATOM   4688  HB2 ASN   300      97.478  56.896  76.565  1.00  0.00           H  
ATOM   4689  HB3 ASN   300      98.023  55.431  75.706  1.00  0.00           H  
ATOM   4690 HD21 ASN   300      98.387  58.339  73.439  1.00  0.00           H  
ATOM   4691 HD22 ASN   300      99.222  57.614  74.864  1.00  0.00           H  
ATOM   4692  N   ILE   301      95.750  54.795  78.356  1.00  0.00           N  
ATOM   4693  CA  ILE   301      95.659  53.739  79.432  1.00  0.00           C  
ATOM   4694  C   ILE   301      94.323  52.876  79.412  1.00  0.00           C  
ATOM   4695  O   ILE   301      94.263  51.765  80.004  1.00  0.00           O  
ATOM   4696  CB  ILE   301      95.727  54.418  80.794  1.00  0.00           C  
ATOM   4697  CG1 ILE   301      94.628  55.382  81.133  1.00  0.00           C  
ATOM   4698  CG2 ILE   301      97.103  55.159  80.953  1.00  0.00           C  
ATOM   4699  CD1 ILE   301      93.906  54.967  82.406  1.00  0.00           C  
ATOM   4700  H   ILE   301      95.444  55.708  78.662  1.00  0.00           H  
ATOM   4701  HA  ILE   301      96.404  52.974  79.212  1.00  0.00           H  
ATOM   4702  HB  ILE   301      95.824  53.604  81.512  1.00  0.00           H  
ATOM   4703 HG12 ILE   301      94.976  56.411  81.229  1.00  0.00           H  
ATOM   4704 HG13 ILE   301      93.890  55.449  80.334  1.00  0.00           H  
ATOM   4705 HG21 ILE   301      97.064  55.569  81.962  1.00  0.00           H  
ATOM   4706 HG22 ILE   301      97.943  54.465  80.987  1.00  0.00           H  
ATOM   4707 HG23 ILE   301      97.172  55.906  80.162  1.00  0.00           H  
ATOM   4708 HD11 ILE   301      93.186  54.194  82.137  1.00  0.00           H  
ATOM   4709 HD12 ILE   301      94.608  54.727  83.205  1.00  0.00           H  
ATOM   4710 HD13 ILE   301      93.380  55.842  82.787  1.00  0.00           H  
ATOM   4711  N   LEU   302      93.446  53.289  78.524  1.00  0.00           N  
ATOM   4712  CA  LEU   302      92.337  52.377  78.222  1.00  0.00           C  
ATOM   4713  C   LEU   302      92.653  51.516  76.968  1.00  0.00           C  
ATOM   4714  O   LEU   302      93.300  52.106  76.090  1.00  0.00           O  
ATOM   4715  CB  LEU   302      91.001  53.146  78.114  1.00  0.00           C  
ATOM   4716  CG  LEU   302      90.928  54.197  79.292  1.00  0.00           C  
ATOM   4717  CD1 LEU   302      89.662  55.018  79.181  1.00  0.00           C  
ATOM   4718  CD2 LEU   302      91.018  53.607  80.671  1.00  0.00           C  
ATOM   4719  H   LEU   302      93.596  54.135  77.992  1.00  0.00           H  
ATOM   4720  HA  LEU   302      92.138  51.749  79.090  1.00  0.00           H  
ATOM   4721  HB2 LEU   302      91.101  53.759  77.218  1.00  0.00           H  
ATOM   4722  HB3 LEU   302      90.128  52.505  78.235  1.00  0.00           H  
ATOM   4723  HG  LEU   302      91.698  54.960  79.181  1.00  0.00           H  
ATOM   4724 HD11 LEU   302      89.625  55.732  80.004  1.00  0.00           H  
ATOM   4725 HD12 LEU   302      89.626  55.584  78.250  1.00  0.00           H  
ATOM   4726 HD13 LEU   302      88.736  54.443  79.156  1.00  0.00           H  
ATOM   4727 HD21 LEU   302      91.226  54.333  81.457  1.00  0.00           H  
ATOM   4728 HD22 LEU   302      90.167  52.942  80.811  1.00  0.00           H  
ATOM   4729 HD23 LEU   302      91.839  52.927  80.901  1.00  0.00           H  
ATOM   4730  N   PRO   303      92.345  50.225  76.881  1.00  0.00           N  
ATOM   4731  CA  PRO   303      92.903  49.377  75.830  1.00  0.00           C  
ATOM   4732  C   PRO   303      92.262  49.644  74.506  1.00  0.00           C  
ATOM   4733  O   PRO   303      91.102  50.004  74.544  1.00  0.00           O  
ATOM   4734  CB  PRO   303      92.488  47.906  76.272  1.00  0.00           C  
ATOM   4735  CG  PRO   303      92.673  47.994  77.776  1.00  0.00           C  
ATOM   4736  CD  PRO   303      92.096  49.374  78.029  1.00  0.00           C  
ATOM   4737  HA  PRO   303      93.993  49.369  75.856  1.00  0.00           H  
ATOM   4738  HB2 PRO   303      91.447  47.808  75.962  1.00  0.00           H  
ATOM   4739  HB3 PRO   303      93.179  47.203  75.809  1.00  0.00           H  
ATOM   4740  HG2 PRO   303      92.283  47.124  78.304  1.00  0.00           H  
ATOM   4741  HG3 PRO   303      93.743  47.955  77.981  1.00  0.00           H  
ATOM   4742  HD2 PRO   303      91.021  49.257  78.171  1.00  0.00           H  
ATOM   4743  HD3 PRO   303      92.534  49.740  78.957  1.00  0.00           H  
ATOM   4744  N   PRO   304      92.990  49.528  73.348  1.00  0.00           N  
ATOM   4745  CA  PRO   304      92.438  49.737  71.988  1.00  0.00           C  
ATOM   4746  C   PRO   304      91.146  48.914  71.635  1.00  0.00           C  
ATOM   4747  O   PRO   304      90.900  47.883  72.204  1.00  0.00           O  
ATOM   4748  CB  PRO   304      93.649  49.342  71.037  1.00  0.00           C  
ATOM   4749  CG  PRO   304      94.893  49.314  71.924  1.00  0.00           C  
ATOM   4750  CD  PRO   304      94.428  49.255  73.374  1.00  0.00           C  
ATOM   4751  HA  PRO   304      92.231  50.786  71.778  1.00  0.00           H  
ATOM   4752  HB2 PRO   304      93.410  48.447  70.463  1.00  0.00           H  
ATOM   4753  HB3 PRO   304      93.951  50.114  70.329  1.00  0.00           H  
ATOM   4754  HG2 PRO   304      95.640  48.530  71.803  1.00  0.00           H  
ATOM   4755  HG3 PRO   304      95.429  50.261  71.858  1.00  0.00           H  
ATOM   4756  HD2 PRO   304      94.548  48.240  73.753  1.00  0.00           H  
ATOM   4757  HD3 PRO   304      94.967  49.994  73.967  1.00  0.00           H  
ATOM   4758  N   VAL   305      90.284  49.422  70.703  1.00  0.00           N  
ATOM   4759  CA  VAL   305      89.145  48.676  70.119  1.00  0.00           C  
ATOM   4760  C   VAL   305      89.296  48.458  68.603  1.00  0.00           C  
ATOM   4761  O   VAL   305      89.096  47.295  68.163  1.00  0.00           O  
ATOM   4762  CB  VAL   305      87.790  49.350  70.477  1.00  0.00           C  
ATOM   4763  CG1 VAL   305      86.610  48.599  69.893  1.00  0.00           C  
ATOM   4764  CG2 VAL   305      87.545  49.508  71.971  1.00  0.00           C  
ATOM   4765  H   VAL   305      90.361  50.411  70.516  1.00  0.00           H  
ATOM   4766  HA  VAL   305      89.037  47.725  70.641  1.00  0.00           H  
ATOM   4767  HB  VAL   305      87.946  50.293  69.953  1.00  0.00           H  
ATOM   4768 HG11 VAL   305      85.677  49.056  70.223  1.00  0.00           H  
ATOM   4769 HG12 VAL   305      86.693  48.767  68.819  1.00  0.00           H  
ATOM   4770 HG13 VAL   305      86.623  47.579  70.277  1.00  0.00           H  
ATOM   4771 HG21 VAL   305      87.373  48.520  72.399  1.00  0.00           H  
ATOM   4772 HG22 VAL   305      88.444  49.962  72.389  1.00  0.00           H  
ATOM   4773 HG23 VAL   305      86.712  50.201  72.091  1.00  0.00           H  
ATOM   4774  N   SER   306      89.727  49.486  67.917  1.00  0.00           N  
ATOM   4775  CA  SER   306      90.012  49.467  66.524  1.00  0.00           C  
ATOM   4776  C   SER   306      90.889  50.653  66.248  1.00  0.00           C  
ATOM   4777  O   SER   306      91.067  51.631  66.948  1.00  0.00           O  
ATOM   4778  CB  SER   306      88.669  49.566  65.802  1.00  0.00           C  
ATOM   4779  OG  SER   306      87.923  50.785  65.899  1.00  0.00           O  
ATOM   4780  H   SER   306      90.044  50.314  68.401  1.00  0.00           H  
ATOM   4781  HA  SER   306      90.492  48.534  66.231  1.00  0.00           H  
ATOM   4782  HB2 SER   306      88.917  49.342  64.764  1.00  0.00           H  
ATOM   4783  HB3 SER   306      88.047  48.790  66.247  1.00  0.00           H  
ATOM   4784  HG  SER   306      87.012  50.490  65.830  1.00  0.00           H  
ATOM   4785  N   VAL   307      91.495  50.508  65.062  1.00  0.00           N  
ATOM   4786  CA  VAL   307      92.474  51.527  64.480  1.00  0.00           C  
ATOM   4787  C   VAL   307      92.097  52.000  63.039  1.00  0.00           C  
ATOM   4788  O   VAL   307      92.047  51.153  62.144  1.00  0.00           O  
ATOM   4789  CB  VAL   307      93.921  50.992  64.609  1.00  0.00           C  
ATOM   4790  CG1 VAL   307      94.895  51.802  63.788  1.00  0.00           C  
ATOM   4791  CG2 VAL   307      94.320  50.940  66.130  1.00  0.00           C  
ATOM   4792  H   VAL   307      91.472  49.624  64.574  1.00  0.00           H  
ATOM   4793  HA  VAL   307      92.417  52.475  65.014  1.00  0.00           H  
ATOM   4794  HB  VAL   307      93.923  49.992  64.176  1.00  0.00           H  
ATOM   4795 HG11 VAL   307      95.879  51.372  63.975  1.00  0.00           H  
ATOM   4796 HG12 VAL   307      94.809  51.633  62.715  1.00  0.00           H  
ATOM   4797 HG13 VAL   307      95.011  52.789  64.235  1.00  0.00           H  
ATOM   4798 HG21 VAL   307      94.290  51.927  66.592  1.00  0.00           H  
ATOM   4799 HG22 VAL   307      93.681  50.165  66.553  1.00  0.00           H  
ATOM   4800 HG23 VAL   307      95.386  50.743  66.241  1.00  0.00           H  
ATOM   4801  N   PHE   308      91.909  53.272  62.721  1.00  0.00           N  
ATOM   4802  CA  PHE   308      91.439  53.705  61.422  1.00  0.00           C  
ATOM   4803  C   PHE   308      92.679  54.194  60.541  1.00  0.00           C  
ATOM   4804  O   PHE   308      93.635  54.811  61.095  1.00  0.00           O  
ATOM   4805  CB  PHE   308      90.486  54.859  61.537  1.00  0.00           C  
ATOM   4806  CG  PHE   308      89.116  54.471  62.151  1.00  0.00           C  
ATOM   4807  CD1 PHE   308      89.080  54.242  63.510  1.00  0.00           C  
ATOM   4808  CD2 PHE   308      88.019  54.301  61.318  1.00  0.00           C  
ATOM   4809  CE1 PHE   308      87.876  53.779  64.060  1.00  0.00           C  
ATOM   4810  CE2 PHE   308      86.860  53.696  61.902  1.00  0.00           C  
ATOM   4811  CZ  PHE   308      86.768  53.445  63.288  1.00  0.00           C  
ATOM   4812  H   PHE   308      92.121  53.947  63.441  1.00  0.00           H  
ATOM   4813  HA  PHE   308      90.957  52.848  60.952  1.00  0.00           H  
ATOM   4814  HB2 PHE   308      91.027  55.591  62.136  1.00  0.00           H  
ATOM   4815  HB3 PHE   308      90.269  55.224  60.534  1.00  0.00           H  
ATOM   4816  HD1 PHE   308      89.886  54.396  64.212  1.00  0.00           H  
ATOM   4817  HD2 PHE   308      88.102  54.396  60.246  1.00  0.00           H  
ATOM   4818  HE1 PHE   308      87.816  53.751  65.138  1.00  0.00           H  
ATOM   4819  HE2 PHE   308      85.988  53.482  61.301  1.00  0.00           H  
ATOM   4820  HZ  PHE   308      85.834  53.156  63.744  1.00  0.00           H  
ATOM   4821  N   VAL   309      92.594  54.108  59.180  1.00  0.00           N  
ATOM   4822  CA  VAL   309      93.736  54.581  58.227  1.00  0.00           C  
ATOM   4823  C   VAL   309      93.092  54.955  56.896  1.00  0.00           C  
ATOM   4824  O   VAL   309      92.037  54.467  56.502  1.00  0.00           O  
ATOM   4825  CB  VAL   309      94.707  53.379  57.839  1.00  0.00           C  
ATOM   4826  CG1 VAL   309      95.889  53.364  58.781  1.00  0.00           C  
ATOM   4827  CG2 VAL   309      94.078  52.019  57.677  1.00  0.00           C  
ATOM   4828  H   VAL   309      91.845  53.601  58.730  1.00  0.00           H  
ATOM   4829  HA  VAL   309      94.273  55.436  58.639  1.00  0.00           H  
ATOM   4830  HB  VAL   309      95.011  53.616  56.820  1.00  0.00           H  
ATOM   4831 HG11 VAL   309      96.537  52.552  58.453  1.00  0.00           H  
ATOM   4832 HG12 VAL   309      96.323  54.363  58.734  1.00  0.00           H  
ATOM   4833 HG13 VAL   309      95.678  53.211  59.840  1.00  0.00           H  
ATOM   4834 HG21 VAL   309      93.720  51.790  58.680  1.00  0.00           H  
ATOM   4835 HG22 VAL   309      93.295  51.859  56.936  1.00  0.00           H  
ATOM   4836 HG23 VAL   309      94.828  51.301  57.344  1.00  0.00           H  
ATOM   4837  N   CYS   310      93.576  55.923  56.162  1.00  0.00           N  
ATOM   4838  CA  CYS   310      93.209  56.317  54.832  1.00  0.00           C  
ATOM   4839  C   CYS   310      93.937  55.467  53.806  1.00  0.00           C  
ATOM   4840  O   CYS   310      95.156  55.317  53.831  1.00  0.00           O  
ATOM   4841  CB  CYS   310      93.499  57.819  54.598  1.00  0.00           C  
ATOM   4842  SG  CYS   310      92.335  58.849  55.617  1.00  0.00           S  
ATOM   4843  H   CYS   310      94.453  56.275  56.517  1.00  0.00           H  
ATOM   4844  HA  CYS   310      92.147  56.134  54.663  1.00  0.00           H  
ATOM   4845  HB2 CYS   310      94.536  57.965  54.900  1.00  0.00           H  
ATOM   4846  HB3 CYS   310      93.358  58.038  53.539  1.00  0.00           H  
ATOM   4847  HG  CYS   310      91.209  58.714  54.910  1.00  0.00           H  
ATOM   4848  N   CYS   311      93.315  55.184  52.652  1.00  0.00           N  
ATOM   4849  CA  CYS   311      93.854  54.418  51.555  1.00  0.00           C  
ATOM   4850  C   CYS   311      94.645  55.316  50.552  1.00  0.00           C  
ATOM   4851  O   CYS   311      94.196  56.389  50.237  1.00  0.00           O  
ATOM   4852  CB  CYS   311      92.641  53.807  50.839  1.00  0.00           C  
ATOM   4853  SG  CYS   311      91.520  52.837  51.892  1.00  0.00           S  
ATOM   4854  H   CYS   311      92.337  55.432  52.613  1.00  0.00           H  
ATOM   4855  HA  CYS   311      94.493  53.660  52.008  1.00  0.00           H  
ATOM   4856  HB2 CYS   311      92.009  54.618  50.477  1.00  0.00           H  
ATOM   4857  HB3 CYS   311      92.959  53.146  50.033  1.00  0.00           H  
ATOM   4858  HG  CYS   311      92.351  51.860  52.267  1.00  0.00           H  
ATOM   4859  N   MET   312      95.860  55.049  50.124  1.00  0.00           N  
ATOM   4860  CA  MET   312      96.717  53.850  50.506  1.00  0.00           C  
ATOM   4861  C   MET   312      98.213  54.129  50.070  1.00  0.00           C  
ATOM   4862  O   MET   312      98.604  54.843  49.137  1.00  0.00           O  
ATOM   4863  CB  MET   312      96.275  52.580  49.826  1.00  0.00           C  
ATOM   4864  CG  MET   312      96.111  52.644  48.327  1.00  0.00           C  
ATOM   4865  SD  MET   312      95.394  51.074  47.634  1.00  0.00           S  
ATOM   4866  CE  MET   312      96.968  50.380  46.985  1.00  0.00           C  
ATOM   4867  H   MET   312      96.338  55.792  49.634  1.00  0.00           H  
ATOM   4868  HA  MET   312      96.685  53.786  51.594  1.00  0.00           H  
ATOM   4869  HB2 MET   312      97.095  51.868  49.923  1.00  0.00           H  
ATOM   4870  HB3 MET   312      95.369  52.270  50.348  1.00  0.00           H  
ATOM   4871  HG2 MET   312      95.502  53.525  48.122  1.00  0.00           H  
ATOM   4872  HG3 MET   312      97.054  52.801  47.805  1.00  0.00           H  
ATOM   4873  HE1 MET   312      97.205  50.982  46.108  1.00  0.00           H  
ATOM   4874  HE2 MET   312      97.762  50.549  47.712  1.00  0.00           H  
ATOM   4875  HE3 MET   312      96.787  49.356  46.657  1.00  0.00           H  
ATOM   4876  N   LYS   313      99.217  53.389  50.792  1.00  0.00           N  
ATOM   4877  CA  LYS   313     100.696  53.518  50.550  1.00  0.00           C  
ATOM   4878  C   LYS   313     101.131  52.872  49.270  1.00  0.00           C  
ATOM   4879  O   LYS   313     100.441  51.934  48.789  1.00  0.00           O  
ATOM   4880  CB  LYS   313     101.432  53.023  51.815  1.00  0.00           C  
ATOM   4881  CG  LYS   313     101.286  51.516  52.144  1.00  0.00           C  
ATOM   4882  CD  LYS   313     102.212  51.181  53.421  1.00  0.00           C  
ATOM   4883  CE  LYS   313     102.074  49.771  54.005  1.00  0.00           C  
ATOM   4884  NZ  LYS   313     102.718  49.677  55.292  1.00  0.00           N1+
ATOM   4885  H   LYS   313      98.987  52.815  51.591  1.00  0.00           H  
ATOM   4886  HA  LYS   313     100.941  54.565  50.373  1.00  0.00           H  
ATOM   4887  HB2 LYS   313     102.472  53.306  51.658  1.00  0.00           H  
ATOM   4888  HB3 LYS   313     101.153  53.631  52.675  1.00  0.00           H  
ATOM   4889  HG2 LYS   313     100.232  51.256  52.235  1.00  0.00           H  
ATOM   4890  HG3 LYS   313     101.643  50.957  51.279  1.00  0.00           H  
ATOM   4891  HD2 LYS   313     103.261  51.326  53.165  1.00  0.00           H  
ATOM   4892  HD3 LYS   313     101.870  51.954  54.108  1.00  0.00           H  
ATOM   4893  HE2 LYS   313     101.005  49.605  54.140  1.00  0.00           H  
ATOM   4894  HE3 LYS   313     102.415  49.067  53.246  1.00  0.00           H  
ATOM   4895  HZ1 LYS   313     102.633  48.734  55.643  1.00  0.00           H  
ATOM   4896  HZ2 LYS   313     103.651  50.033  55.137  1.00  0.00           H  
ATOM   4897  HZ3 LYS   313     102.159  50.275  55.883  1.00  0.00           H  
ATOM   4898  N   ASP   314     102.301  53.183  48.593  1.00  0.00           N  
ATOM   4899  CA  ASP   314     103.269  54.156  49.102  1.00  0.00           C  
ATOM   4900  C   ASP   314     102.704  55.522  49.051  1.00  0.00           C  
ATOM   4901  O   ASP   314     102.141  55.980  47.990  1.00  0.00           O  
ATOM   4902  CB  ASP   314     104.422  53.973  48.096  1.00  0.00           C  
ATOM   4903  CG  ASP   314     105.440  55.225  47.916  1.00  0.00           C  
ATOM   4904  OD1 ASP   314     106.205  55.200  46.876  1.00  0.00           O  
ATOM   4905  OD2 ASP   314     105.579  56.109  48.756  1.00  0.00           O1-
ATOM   4906  OXT ASP   314     102.774  56.228  50.113  1.00  0.00           O1-
ATOM   4907  H   ASP   314     102.458  52.599  47.784  1.00  0.00           H  
ATOM   4908  HA  ASP   314     103.624  53.911  50.103  1.00  0.00           H  
ATOM   4909  HB2 ASP   314     104.969  53.077  48.388  1.00  0.00           H  
ATOM   4910  HB3 ASP   314     104.025  53.947  47.081  1.00  0.00           H  
ATOM   4911  N   THR   315      97.264  43.724  72.248  1.00  0.00           N  
ATOM   4912  CA  THR   315      95.826  43.731  72.314  1.00  0.00           C  
ATOM   4913  C   THR   315      95.124  43.765  70.921  1.00  0.00           C  
ATOM   4914  O   THR   315      95.276  44.721  70.206  1.00  0.00           O  
ATOM   4915  CB  THR   315      95.297  44.787  73.158  1.00  0.00           C  
ATOM   4916  CG2 THR   315      93.767  44.983  73.039  1.00  0.00           C  
ATOM   4917  OG1 THR   315      95.575  44.427  74.471  1.00  0.00           O  
ATOM   4918  HA  THR   315      95.446  42.777  72.680  1.00  0.00           H  
ATOM   4919  HB  THR   315      95.764  45.711  72.818  1.00  0.00           H  
ATOM   4920  HG1 THR   315      95.570  45.231  74.996  1.00  0.00           H  
ATOM   4921 HG21 THR   315      93.442  45.329  72.057  1.00  0.00           H  
ATOM   4922 HG22 THR   315      93.189  44.109  73.338  1.00  0.00           H  
ATOM   4923 HG23 THR   315      93.422  45.718  73.766  1.00  0.00           H  
ATOM   4924  H1  THR   315      97.639  42.859  71.885  1.00  0.00           H  
ATOM   4925  H2  THR   315      97.636  43.852  73.178  1.00  0.00           H  
ATOM   4926  H3  THR   315      97.689  44.325  71.557  1.00  0.00           H  
ATOM   4927  N   ASN   316      94.394  42.673  70.699  1.00  0.00           N  
ATOM   4928  CA  ASN   316      93.687  42.470  69.450  1.00  0.00           C  
ATOM   4929  C   ASN   316      92.678  43.609  69.262  1.00  0.00           C  
ATOM   4930  O   ASN   316      92.093  44.156  70.243  1.00  0.00           O  
ATOM   4931  CB  ASN   316      93.087  41.055  69.495  1.00  0.00           C  
ATOM   4932  CG  ASN   316      92.651  40.655  68.136  1.00  0.00           C  
ATOM   4933  ND2 ASN   316      92.254  39.395  67.987  1.00  0.00           N  
ATOM   4934  OD1 ASN   316      92.835  41.405  67.189  1.00  0.00           O  
ATOM   4935  H   ASN   316      94.390  41.883  71.328  1.00  0.00           H  
ATOM   4936  HA  ASN   316      94.423  42.540  68.649  1.00  0.00           H  
ATOM   4937  HB2 ASN   316      93.860  40.410  69.912  1.00  0.00           H  
ATOM   4938  HB3 ASN   316      92.251  41.017  70.193  1.00  0.00           H
[truncated: 1,314,825 more chars]
