# Supplementary material for: Molecular Mechanism of Protein Arginine Deiminase 2: A Study Involving Multiple Microsecond Long Molecular Dynamics Simulations
Source: Biochemistry. 2022 Jun 23;61(13):1286–97. doi: 10.1021/acs.biochem.2c00158 (PMC9260958; doi:10.1021/acs.biochem.2c00158)
Supplement: Supplementary file 2 — bi2c00158_si_002.zip [file bi2c00158_si_002.zip › closest/ps5-07-100w-last-frame.pdb]

ATOM      1  N   ARG     1      74.508 107.828  99.416  1.00  0.00           N  
ATOM      2  CA  ARG     1      73.893 107.786 100.765  1.00  0.00           C  
ATOM      3  C   ARG     1      72.927 108.959 101.054  1.00  0.00           C  
ATOM      4  O   ARG     1      73.139 109.698 101.983  1.00  0.00           O  
ATOM      5  CB  ARG     1      74.929 107.479 101.859  1.00  0.00           C  
ATOM      6  CG  ARG     1      76.227 108.219 101.729  1.00  0.00           C  
ATOM      7  CD  ARG     1      76.888 108.318 103.111  1.00  0.00           C  
ATOM      8  NE  ARG     1      77.257 106.979 103.641  1.00  0.00           N  
ATOM      9  CZ  ARG     1      77.245 106.632 104.910  1.00  0.00           C  
ATOM     10  NH1 ARG     1      77.005 107.552 105.805  1.00  0.00           N1+
ATOM     11  NH2 ARG     1      77.621 105.558 105.343  1.00  0.00           N  
ATOM     12  HA  ARG     1      73.328 106.857 100.842  1.00  0.00           H  
ATOM     13  HB2 ARG     1      74.510 107.874 102.784  1.00  0.00           H  
ATOM     14  HB3 ARG     1      75.325 106.463 101.856  1.00  0.00           H  
ATOM     15  HG2 ARG     1      76.951 107.737 101.071  1.00  0.00           H  
ATOM     16  HG3 ARG     1      76.060 109.267 101.480  1.00  0.00           H  
ATOM     17  HD2 ARG     1      77.743 108.909 102.784  1.00  0.00           H  
ATOM     18  HD3 ARG     1      76.280 108.877 103.822  1.00  0.00           H  
ATOM     19  HE  ARG     1      77.598 106.267 103.011  1.00  0.00           H  
ATOM     20 HH11 ARG     1      76.583 108.414 105.491  1.00  0.00           H  
ATOM     21 HH12 ARG     1      77.240 107.322 106.760  1.00  0.00           H  
ATOM     22 HH21 ARG     1      77.712 105.405 106.337  1.00  0.00           H  
ATOM     23 HH22 ARG     1      77.791 104.773 104.730  1.00  0.00           H  
ATOM     24  H1  ARG     1      74.968 106.948  99.230  1.00  0.00           H  
ATOM     25  H2  ARG     1      75.147 108.603  99.311  1.00  0.00           H  
ATOM     26  H3  ARG     1      73.714 107.922  98.799  1.00  0.00           H  
ATOM     27  N   GLU     2      72.013 109.177 100.163  1.00  0.00           N  
ATOM     28  CA  GLU     2      71.184 110.351 100.225  1.00  0.00           C  
ATOM     29  C   GLU     2      69.761 110.126  99.629  1.00  0.00           C  
ATOM     30  O   GLU     2      69.644 109.362  98.618  1.00  0.00           O  
ATOM     31  CB  GLU     2      71.811 111.591  99.571  1.00  0.00           C  
ATOM     32  CG  GLU     2      72.302 111.369  98.129  1.00  0.00           C  
ATOM     33  CD  GLU     2      73.621 110.576  97.999  1.00  0.00           C  
ATOM     34  OE1 GLU     2      73.715 109.635  97.187  1.00  0.00           O  
ATOM     35  OE2 GLU     2      74.521 110.860  98.848  1.00  0.00           O1-
ATOM     36  H   GLU     2      71.780 108.424  99.532  1.00  0.00           H  
ATOM     37  HA  GLU     2      70.933 110.556 101.265  1.00  0.00           H  
ATOM     38  HB2 GLU     2      71.183 112.478  99.663  1.00  0.00           H  
ATOM     39  HB3 GLU     2      72.608 111.912 100.242  1.00  0.00           H  
ATOM     40  HG2 GLU     2      71.595 110.843  97.488  1.00  0.00           H  
ATOM     41  HG3 GLU     2      72.665 112.303  97.698  1.00  0.00           H  
ATOM     42  N   ARG     3      68.722 110.884 100.165  1.00  0.00           N  
ATOM     43  CA  ARG     3      67.364 110.803  99.626  1.00  0.00           C  
ATOM     44  C   ARG     3      66.785 112.173  99.639  1.00  0.00           C  
ATOM     45  O   ARG     3      66.893 112.945 100.598  1.00  0.00           O  
ATOM     46  CB  ARG     3      66.548 109.836 100.441  1.00  0.00           C  
ATOM     47  CG  ARG     3      65.255 109.346  99.859  1.00  0.00           C  
ATOM     48  CD  ARG     3      64.608 108.192 100.607  1.00  0.00           C  
ATOM     49  NE  ARG     3      63.235 107.905 100.012  1.00  0.00           N  
ATOM     50  CZ  ARG     3      62.014 107.835 100.596  1.00  0.00           C  
ATOM     51  NH1 ARG     3      61.696 107.759 101.874  1.00  0.00           N1+
ATOM     52  NH2 ARG     3      61.045 107.930  99.744  1.00  0.00           N  
ATOM     53  H   ARG     3      68.964 111.433 100.977  1.00  0.00           H  
ATOM     54  HA  ARG     3      67.285 110.286  98.670  1.00  0.00           H  
ATOM     55  HB2 ARG     3      67.074 108.919 100.707  1.00  0.00           H  
ATOM     56  HB3 ARG     3      66.310 110.261 101.416  1.00  0.00           H  
ATOM     57  HG2 ARG     3      64.504 110.135  99.849  1.00  0.00           H  
ATOM     58  HG3 ARG     3      65.354 108.995  98.832  1.00  0.00           H  
ATOM     59  HD2 ARG     3      65.267 107.325 100.580  1.00  0.00           H  
ATOM     60  HD3 ARG     3      64.550 108.410 101.674  1.00  0.00           H  
ATOM     61  HE  ARG     3      63.227 107.721  99.019  1.00  0.00           H  
ATOM     62 HH11 ARG     3      62.407 107.582 102.570  1.00  0.00           H  
ATOM     63 HH12 ARG     3      60.757 107.515 102.155  1.00  0.00           H  
ATOM     64 HH21 ARG     3      61.245 108.114  98.771  1.00  0.00           H  
ATOM     65 HH22 ARG     3      60.120 107.835 100.137  1.00  0.00           H  
ATOM     66  N   THR     4      65.975 112.430  98.534  1.00  0.00           N  
ATOM     67  CA  THR     4      65.277 113.767  98.317  1.00  0.00           C  
ATOM     68  C   THR     4      63.809 113.641  98.785  1.00  0.00           C  
ATOM     69  O   THR     4      62.998 112.915  98.258  1.00  0.00           O  
ATOM     70  CB  THR     4      65.262 114.172  96.833  1.00  0.00           C  
ATOM     71  CG2 THR     4      64.540 115.424  96.411  1.00  0.00           C  
ATOM     72  OG1 THR     4      66.578 114.268  96.247  1.00  0.00           O  
ATOM     73  H   THR     4      65.936 111.786  97.758  1.00  0.00           H  
ATOM     74  HA  THR     4      65.818 114.551  98.846  1.00  0.00           H  
ATOM     75  HB  THR     4      64.798 113.387  96.236  1.00  0.00           H  
ATOM     76  HG1 THR     4      67.105 113.468  96.187  1.00  0.00           H  
ATOM     77 HG21 THR     4      64.651 116.226  97.141  1.00  0.00           H  
ATOM     78 HG22 THR     4      64.917 115.705  95.427  1.00  0.00           H  
ATOM     79 HG23 THR     4      63.480 115.185  96.320  1.00  0.00           H  
ATOM     80  N   VAL     5      63.485 114.497  99.786  1.00  0.00           N  
ATOM     81  CA  VAL     5      62.188 114.365 100.382  1.00  0.00           C  
ATOM     82  C   VAL     5      61.658 115.762 100.576  1.00  0.00           C  
ATOM     83  O   VAL     5      62.458 116.712 100.669  1.00  0.00           O  
ATOM     84  CB  VAL     5      62.240 113.634 101.703  1.00  0.00           C  
ATOM     85  CG1 VAL     5      62.478 112.134 101.446  1.00  0.00           C  
ATOM     86  CG2 VAL     5      63.299 114.231 102.713  1.00  0.00           C  
ATOM     87  H   VAL     5      64.126 115.250  99.994  1.00  0.00           H  
ATOM     88  HA  VAL     5      61.434 113.791  99.843  1.00  0.00           H  
ATOM     89  HB  VAL     5      61.284 113.686 102.223  1.00  0.00           H  
ATOM     90 HG11 VAL     5      63.347 111.871 100.841  1.00  0.00           H  
ATOM     91 HG12 VAL     5      62.615 111.691 102.432  1.00  0.00           H  
ATOM     92 HG13 VAL     5      61.564 111.777 100.972  1.00  0.00           H  
ATOM     93 HG21 VAL     5      63.321 113.928 103.760  1.00  0.00           H  
ATOM     94 HG22 VAL     5      64.338 114.167 102.387  1.00  0.00           H  
ATOM     95 HG23 VAL     5      63.115 115.305 102.714  1.00  0.00           H  
ATOM     96  N   ARG     6      60.329 115.931 100.701  1.00  0.00           N  
ATOM     97  CA  ARG     6      59.648 117.244 100.934  1.00  0.00           C  
ATOM     98  C   ARG     6      58.895 117.479 102.229  1.00  0.00           C  
ATOM     99  O   ARG     6      58.102 116.570 102.572  1.00  0.00           O  
ATOM    100  CB  ARG     6      58.769 117.676  99.685  1.00  0.00           C  
ATOM    101  CG  ARG     6      59.689 117.540  98.470  1.00  0.00           C  
ATOM    102  CD  ARG     6      59.057 118.298  97.265  1.00  0.00           C  
ATOM    103  NE  ARG     6      59.829 117.974  96.087  1.00  0.00           N  
ATOM    104  CZ  ARG     6      60.733 118.703  95.439  1.00  0.00           C  
ATOM    105  NH1 ARG     6      60.926 120.008  95.651  1.00  0.00           N1+
ATOM    106  NH2 ARG     6      61.463 118.058  94.566  1.00  0.00           N  
ATOM    107  H   ARG     6      59.778 115.086 100.648  1.00  0.00           H  
ATOM    108  HA  ARG     6      60.399 118.023 101.057  1.00  0.00           H  
ATOM    109  HB2 ARG     6      57.989 116.924  99.558  1.00  0.00           H  
ATOM    110  HB3 ARG     6      58.554 118.737  99.807  1.00  0.00           H  
ATOM    111  HG2 ARG     6      60.759 117.729  98.559  1.00  0.00           H  
ATOM    112  HG3 ARG     6      59.734 116.481  98.216  1.00  0.00           H  
ATOM    113  HD2 ARG     6      58.015 117.991  97.171  1.00  0.00           H  
ATOM    114  HD3 ARG     6      59.070 119.368  97.471  1.00  0.00           H  
ATOM    115  HE  ARG     6      59.949 117.024  95.766  1.00  0.00           H  
ATOM    116 HH11 ARG     6      60.334 120.481  96.319  1.00  0.00           H  
ATOM    117 HH12 ARG     6      61.707 120.458  95.196  1.00  0.00           H  
ATOM    118 HH21 ARG     6      61.345 117.090  94.302  1.00  0.00           H  
ATOM    119 HH22 ARG     6      62.021 118.656  93.973  1.00  0.00           H  
ATOM    120  N   LEU     7      58.893 118.689 102.901  1.00  0.00           N  
ATOM    121  CA  LEU     7      57.810 119.088 103.797  1.00  0.00           C  
ATOM    122  C   LEU     7      56.469 119.343 103.064  1.00  0.00           C  
ATOM    123  O   LEU     7      56.414 119.413 101.829  1.00  0.00           O  
ATOM    124  CB  LEU     7      58.256 120.497 104.310  1.00  0.00           C  
ATOM    125  CG  LEU     7      59.357 120.551 105.303  1.00  0.00           C  
ATOM    126  CD1 LEU     7      59.488 121.986 105.846  1.00  0.00           C  
ATOM    127  CD2 LEU     7      59.147 119.716 106.575  1.00  0.00           C  
ATOM    128  H   LEU     7      59.405 119.427 102.441  1.00  0.00           H  
ATOM    129  HA  LEU     7      57.685 118.398 104.632  1.00  0.00           H  
ATOM    130  HB2 LEU     7      58.329 121.144 103.436  1.00  0.00           H  
ATOM    131  HB3 LEU     7      57.397 120.829 104.893  1.00  0.00           H  
ATOM    132  HG  LEU     7      60.305 120.293 104.829  1.00  0.00           H  
ATOM    133 HD11 LEU     7      60.153 122.099 106.703  1.00  0.00           H  
ATOM    134 HD12 LEU     7      59.901 122.659 105.094  1.00  0.00           H  
ATOM    135 HD13 LEU     7      58.548 122.370 106.241  1.00  0.00           H  
ATOM    136 HD21 LEU     7      59.069 118.670 106.278  1.00  0.00           H  
ATOM    137 HD22 LEU     7      59.919 119.844 107.333  1.00  0.00           H  
ATOM    138 HD23 LEU     7      58.225 120.051 107.051  1.00  0.00           H  
ATOM    139  N   GLN     8      55.395 119.450 103.843  1.00  0.00           N  
ATOM    140  CA  GLN     8      54.064 119.546 103.290  1.00  0.00           C  
ATOM    141  C   GLN     8      53.141 120.683 103.829  1.00  0.00           C  
ATOM    142  O   GLN     8      53.270 121.086 104.999  1.00  0.00           O  
ATOM    143  CB  GLN     8      53.318 118.129 103.516  1.00  0.00           C  
ATOM    144  CG  GLN     8      53.680 116.958 102.486  1.00  0.00           C  
ATOM    145  CD  GLN     8      53.419 117.455 101.081  1.00  0.00           C  
ATOM    146  NE2 GLN     8      54.244 116.955 100.216  1.00  0.00           N  
ATOM    147  OE1 GLN     8      52.411 118.143 100.714  1.00  0.00           O  
ATOM    148  H   GLN     8      55.535 119.249 104.823  1.00  0.00           H  
ATOM    149  HA  GLN     8      54.012 119.787 102.228  1.00  0.00           H  
ATOM    150  HB2 GLN     8      53.503 117.716 104.507  1.00  0.00           H  
ATOM    151  HB3 GLN     8      52.248 118.247 103.345  1.00  0.00           H  
ATOM    152  HG2 GLN     8      54.736 116.756 102.667  1.00  0.00           H  
ATOM    153  HG3 GLN     8      53.010 116.131 102.720  1.00  0.00           H  
ATOM    154 HE21 GLN     8      54.095 117.340  99.294  1.00  0.00           H  
ATOM    155 HE22 GLN     8      55.012 116.364 100.503  1.00  0.00           H  
ATOM    156  N   TYR     9      52.438 121.215 102.864  1.00  0.00           N  
ATOM    157  CA  TYR     9      51.502 122.321 102.991  1.00  0.00           C  
ATOM    158  C   TYR     9      50.647 122.063 104.219  1.00  0.00           C  
ATOM    159  O   TYR     9      49.887 121.109 104.312  1.00  0.00           O  
ATOM    160  CB  TYR     9      50.720 122.477 101.695  1.00  0.00           C  
ATOM    161  CG  TYR     9      49.938 123.815 101.638  1.00  0.00           C  
ATOM    162  CD1 TYR     9      50.571 125.059 101.608  1.00  0.00           C  
ATOM    163  CD2 TYR     9      48.561 123.736 101.912  1.00  0.00           C  
ATOM    164  CE1 TYR     9      49.755 126.211 101.569  1.00  0.00           C  
ATOM    165  CE2 TYR     9      47.820 124.909 102.029  1.00  0.00           C  
ATOM    166  CZ  TYR     9      48.402 126.178 101.796  1.00  0.00           C  
ATOM    167  OH  TYR     9      47.648 127.384 101.698  1.00  0.00           O  
ATOM    168  H   TYR     9      52.702 120.772 101.996  1.00  0.00           H  
ATOM    169  HA  TYR     9      51.961 123.276 103.246  1.00  0.00           H  
ATOM    170  HB2 TYR     9      51.344 122.454 100.802  1.00  0.00           H  
ATOM    171  HB3 TYR     9      50.125 121.595 101.457  1.00  0.00           H  
ATOM    172  HD1 TYR     9      51.634 125.221 101.504  1.00  0.00           H  
ATOM    173  HD2 TYR     9      48.087 122.796 102.156  1.00  0.00           H  
ATOM    174  HE1 TYR     9      50.261 127.133 101.323  1.00  0.00           H  
ATOM    175  HE2 TYR     9      46.744 124.842 102.094  1.00  0.00           H  
ATOM    176  HH  TYR     9      46.801 127.378 102.150  1.00  0.00           H  
ATOM    177  N   GLY    10      50.961 122.910 105.242  1.00  0.00           N  
ATOM    178  CA  GLY    10      50.240 122.956 106.523  1.00  0.00           C  
ATOM    179  C   GLY    10      50.643 121.930 107.567  1.00  0.00           C  
ATOM    180  O   GLY    10      50.051 121.886 108.614  1.00  0.00           O  
ATOM    181  H   GLY    10      51.628 123.650 105.077  1.00  0.00           H  
ATOM    182  HA2 GLY    10      50.334 123.951 106.956  1.00  0.00           H  
ATOM    183  HA3 GLY    10      49.168 122.977 106.323  1.00  0.00           H  
ATOM    184  N   SER    11      51.586 120.947 107.223  1.00  0.00           N  
ATOM    185  CA  SER    11      51.521 119.697 107.974  1.00  0.00           C  
ATOM    186  C   SER    11      52.837 119.195 108.614  1.00  0.00           C  
ATOM    187  O   SER    11      53.998 119.494 108.269  1.00  0.00           O  
ATOM    188  CB  SER    11      50.913 118.724 107.032  1.00  0.00           C  
ATOM    189  OG  SER    11      50.485 117.489 107.544  1.00  0.00           O  
ATOM    190  H   SER    11      52.017 120.918 106.310  1.00  0.00           H  
ATOM    191  HA  SER    11      50.779 119.730 108.771  1.00  0.00           H  
ATOM    192  HB2 SER    11      49.987 119.072 106.574  1.00  0.00           H  
ATOM    193  HB3 SER    11      51.675 118.354 106.346  1.00  0.00           H  
ATOM    194  HG  SER    11      50.243 116.904 106.822  1.00  0.00           H  
ATOM    195  N   ALA    12      52.636 118.367 109.629  1.00  0.00           N  
ATOM    196  CA  ALA    12      53.622 117.421 110.059  1.00  0.00           C  
ATOM    197  C   ALA    12      53.498 115.990 109.454  1.00  0.00           C  
ATOM    198  O   ALA    12      52.548 115.206 109.698  1.00  0.00           O  
ATOM    199  CB  ALA    12      53.477 117.420 111.640  1.00  0.00           C  
ATOM    200  H   ALA    12      51.666 118.160 109.819  1.00  0.00           H  
ATOM    201  HA  ALA    12      54.657 117.732 109.918  1.00  0.00           H  
ATOM    202  HB1 ALA    12      52.579 116.839 111.847  1.00  0.00           H  
ATOM    203  HB2 ALA    12      54.318 117.026 112.211  1.00  0.00           H  
ATOM    204  HB3 ALA    12      53.342 118.443 111.991  1.00  0.00           H  
ATOM    205  N   VAL    13      54.427 115.613 108.567  1.00  0.00           N  
ATOM    206  CA  VAL    13      54.444 114.218 107.823  1.00  0.00           C  
ATOM    207  C   VAL    13      55.464 113.246 108.420  1.00  0.00           C  
ATOM    208  O   VAL    13      56.510 113.636 109.033  1.00  0.00           O  
ATOM    209  CB  VAL    13      54.409 114.346 106.298  1.00  0.00           C  
ATOM    210  CG1 VAL    13      53.104 115.155 106.084  1.00  0.00           C  
ATOM    211  CG2 VAL    13      55.680 115.005 105.758  1.00  0.00           C  
ATOM    212  H   VAL    13      55.158 116.278 108.363  1.00  0.00           H  
ATOM    213  HA  VAL    13      53.522 113.689 108.062  1.00  0.00           H  
ATOM    214  HB  VAL    13      54.179 113.389 105.829  1.00  0.00           H  
ATOM    215 HG11 VAL    13      52.228 114.586 106.397  1.00  0.00           H  
ATOM    216 HG12 VAL    13      53.061 116.090 106.642  1.00  0.00           H  
ATOM    217 HG13 VAL    13      52.968 115.420 105.036  1.00  0.00           H  
ATOM    218 HG21 VAL    13      56.444 114.230 105.698  1.00  0.00           H  
ATOM    219 HG22 VAL    13      55.541 115.315 104.722  1.00  0.00           H  
ATOM    220 HG23 VAL    13      56.099 115.776 106.404  1.00  0.00           H  
ATOM    221  N   GLU    14      55.334 111.939 108.180  1.00  0.00           N  
ATOM    222  CA  GLU    14      56.116 110.941 108.914  1.00  0.00           C  
ATOM    223  C   GLU    14      56.778 109.860 107.990  1.00  0.00           C  
ATOM    224  O   GLU    14      56.099 109.334 107.103  1.00  0.00           O  
ATOM    225  CB  GLU    14      55.241 110.339 110.036  1.00  0.00           C  
ATOM    226  CG  GLU    14      55.921 109.200 110.908  1.00  0.00           C  
ATOM    227  CD  GLU    14      55.247 108.972 112.270  1.00  0.00           C  
ATOM    228  OE1 GLU    14      54.083 108.537 112.322  1.00  0.00           O  
ATOM    229  OE2 GLU    14      55.932 109.077 113.380  1.00  0.00           O1-
ATOM    230  H   GLU    14      54.431 111.701 107.797  1.00  0.00           H  
ATOM    231  HA  GLU    14      56.846 111.484 109.515  1.00  0.00           H  
ATOM    232  HB2 GLU    14      54.891 111.097 110.737  1.00  0.00           H  
ATOM    233  HB3 GLU    14      54.371 109.827 109.626  1.00  0.00           H  
ATOM    234  HG2 GLU    14      56.028 108.268 110.352  1.00  0.00           H  
ATOM    235  HG3 GLU    14      56.905 109.631 111.095  1.00  0.00           H  
ATOM    236  N   ALA    15      58.060 109.519 108.359  1.00  0.00           N  
ATOM    237  CA  ALA    15      58.998 108.812 107.438  1.00  0.00           C  
ATOM    238  C   ALA    15      60.008 107.885 108.232  1.00  0.00           C  
ATOM    239  O   ALA    15      60.486 108.229 109.303  1.00  0.00           O  
ATOM    240  CB  ALA    15      59.695 109.702 106.426  1.00  0.00           C  
ATOM    241  H   ALA    15      58.457 109.987 109.161  1.00  0.00           H  
ATOM    242  HA  ALA    15      58.476 108.082 106.820  1.00  0.00           H  
ATOM    243  HB1 ALA    15      60.362 109.047 105.867  1.00  0.00           H  
ATOM    244  HB2 ALA    15      59.025 110.354 105.864  1.00  0.00           H  
ATOM    245  HB3 ALA    15      60.352 110.363 106.992  1.00  0.00           H  
ATOM    246  N   VAL    16      60.377 106.724 107.650  1.00  0.00           N  
ATOM    247  CA  VAL    16      61.514 105.924 107.958  1.00  0.00           C  
ATOM    248  C   VAL    16      62.812 106.505 107.443  1.00  0.00           C  
ATOM    249  O   VAL    16      62.891 106.915 106.335  1.00  0.00           O  
ATOM    250  CB  VAL    16      61.263 104.476 107.465  1.00  0.00           C  
ATOM    251  CG1 VAL    16      62.371 103.484 107.898  1.00  0.00           C  
ATOM    252  CG2 VAL    16      60.009 103.762 108.013  1.00  0.00           C  
ATOM    253  H   VAL    16      59.859 106.445 106.829  1.00  0.00           H  
ATOM    254  HA  VAL    16      61.571 105.731 109.029  1.00  0.00           H  
ATOM    255  HB  VAL    16      61.179 104.403 106.380  1.00  0.00           H  
ATOM    256 HG11 VAL    16      62.451 103.485 108.985  1.00  0.00           H  
ATOM    257 HG12 VAL    16      62.160 102.482 107.523  1.00  0.00           H  
ATOM    258 HG13 VAL    16      63.342 103.755 107.483  1.00  0.00           H  
ATOM    259 HG21 VAL    16      60.201 103.479 109.048  1.00  0.00           H  
ATOM    260 HG22 VAL    16      59.101 104.357 107.906  1.00  0.00           H  
ATOM    261 HG23 VAL    16      59.862 102.814 107.497  1.00  0.00           H  
ATOM    262  N   TYR    17      63.892 106.384 108.231  1.00  0.00           N  
ATOM    263  CA  TYR    17      65.235 107.027 108.037  1.00  0.00           C  
ATOM    264  C   TYR    17      66.142 105.804 108.186  1.00  0.00           C  
ATOM    265  O   TYR    17      66.220 105.243 109.280  1.00  0.00           O  
ATOM    266  CB  TYR    17      65.491 108.233 108.921  1.00  0.00           C  
ATOM    267  CG  TYR    17      66.983 108.746 108.989  1.00  0.00           C  
ATOM    268  CD1 TYR    17      68.002 108.010 109.608  1.00  0.00           C  
ATOM    269  CD2 TYR    17      67.255 109.982 108.307  1.00  0.00           C  
ATOM    270  CE1 TYR    17      69.344 108.481 109.541  1.00  0.00           C  
ATOM    271  CE2 TYR    17      68.542 110.510 108.305  1.00  0.00           C  
ATOM    272  CZ  TYR    17      69.628 109.703 108.905  1.00  0.00           C  
ATOM    273  OH  TYR    17      70.898 110.057 108.823  1.00  0.00           O  
ATOM    274  H   TYR    17      63.757 106.048 109.174  1.00  0.00           H  
ATOM    275  HA  TYR    17      65.170 107.403 107.016  1.00  0.00           H  
ATOM    276  HB2 TYR    17      64.761 109.023 108.743  1.00  0.00           H  
ATOM    277  HB3 TYR    17      65.192 107.882 109.909  1.00  0.00           H  
ATOM    278  HD1 TYR    17      67.867 107.085 110.150  1.00  0.00           H  
ATOM    279  HD2 TYR    17      66.422 110.543 107.910  1.00  0.00           H  
ATOM    280  HE1 TYR    17      70.076 107.951 110.133  1.00  0.00           H  
ATOM    281  HE2 TYR    17      68.774 111.393 107.729  1.00  0.00           H  
ATOM    282  HH  TYR    17      70.981 110.424 107.940  1.00  0.00           H  
ATOM    283  N   VAL    18      66.809 105.442 107.096  1.00  0.00           N  
ATOM    284  CA  VAL    18      67.916 104.452 107.316  1.00  0.00           C  
ATOM    285  C   VAL    18      69.215 105.075 107.654  1.00  0.00           C  
ATOM    286  O   VAL    18      69.606 106.070 106.962  1.00  0.00           O  
ATOM    287  CB  VAL    18      68.057 103.434 106.095  1.00  0.00           C  
ATOM    288  CG1 VAL    18      69.160 102.426 106.165  1.00  0.00           C  
ATOM    289  CG2 VAL    18      66.749 102.520 105.929  1.00  0.00           C  
ATOM    290  H   VAL    18      66.527 105.777 106.186  1.00  0.00           H  
ATOM    291  HA  VAL    18      67.674 103.779 108.137  1.00  0.00           H  
ATOM    292  HB  VAL    18      68.133 104.036 105.190  1.00  0.00           H  
ATOM    293 HG11 VAL    18      69.009 101.493 105.622  1.00  0.00           H  
ATOM    294 HG12 VAL    18      70.114 102.866 105.874  1.00  0.00           H  
ATOM    295 HG13 VAL    18      69.391 102.108 107.182  1.00  0.00           H  
ATOM    296 HG21 VAL    18      66.845 101.932 105.017  1.00  0.00           H  
ATOM    297 HG22 VAL    18      66.670 101.751 106.698  1.00  0.00           H  
ATOM    298 HG23 VAL    18      65.847 103.124 105.835  1.00  0.00           H  
ATOM    299  N   LEU    19      69.959 104.455 108.561  1.00  0.00           N  
ATOM    300  CA  LEU    19      71.290 104.955 109.034  1.00  0.00           C  
ATOM    301  C   LEU    19      72.265 105.313 107.876  1.00  0.00           C  
ATOM    302  O   LEU    19      72.667 104.541 106.992  1.00  0.00           O  
ATOM    303  CB  LEU    19      72.015 104.165 110.153  1.00  0.00           C  
ATOM    304  CG  LEU    19      71.067 103.950 111.420  1.00  0.00           C  
ATOM    305  CD1 LEU    19      71.886 103.226 112.445  1.00  0.00           C  
ATOM    306  CD2 LEU    19      70.356 105.266 112.006  1.00  0.00           C  
ATOM    307  H   LEU    19      69.543 103.710 109.100  1.00  0.00           H  
ATOM    308  HA  LEU    19      71.071 105.917 109.498  1.00  0.00           H  
ATOM    309  HB2 LEU    19      72.356 103.221 109.728  1.00  0.00           H  
ATOM    310  HB3 LEU    19      72.886 104.712 110.513  1.00  0.00           H  
ATOM    311  HG  LEU    19      70.248 103.289 111.137  1.00  0.00           H  
ATOM    312 HD11 LEU    19      71.377 102.838 113.327  1.00  0.00           H  
ATOM    313 HD12 LEU    19      72.336 102.384 111.919  1.00  0.00           H  
ATOM    314 HD13 LEU    19      72.729 103.821 112.796  1.00  0.00           H  
ATOM    315 HD21 LEU    19      69.476 105.487 111.402  1.00  0.00           H  
ATOM    316 HD22 LEU    19      70.230 105.112 113.078  1.00  0.00           H  
ATOM    317 HD23 LEU    19      70.938 106.177 111.868  1.00  0.00           H  
ATOM    318  N   GLY    20      72.863 106.469 108.018  1.00  0.00           N  
ATOM    319  CA  GLY    20      73.844 107.007 107.111  1.00  0.00           C  
ATOM    320  C   GLY    20      73.187 107.843 106.007  1.00  0.00           C  
ATOM    321  O   GLY    20      73.931 108.454 105.220  1.00  0.00           O  
ATOM    322  H   GLY    20      72.630 107.019 108.833  1.00  0.00           H  
ATOM    323  HA2 GLY    20      74.500 107.648 107.700  1.00  0.00           H  
ATOM    324  HA3 GLY    20      74.597 106.297 106.768  1.00  0.00           H  
ATOM    325  N   THR    21      71.884 107.877 105.865  1.00  0.00           N  
ATOM    326  CA  THR    21      71.194 108.633 104.797  1.00  0.00           C  
ATOM    327  C   THR    21      71.249 110.154 105.107  1.00  0.00           C  
ATOM    328  O   THR    21      70.692 110.688 106.037  1.00  0.00           O  
ATOM    329  CB  THR    21      69.707 108.259 104.845  1.00  0.00           C  
ATOM    330  CG2 THR    21      68.851 109.102 103.899  1.00  0.00           C  
ATOM    331  OG1 THR    21      69.547 106.958 104.425  1.00  0.00           O  
ATOM    332  H   THR    21      71.260 107.329 106.440  1.00  0.00           H  
ATOM    333  HA  THR    21      71.699 108.599 103.832  1.00  0.00           H  
ATOM    334  HB  THR    21      69.403 108.458 105.873  1.00  0.00           H  
ATOM    335  HG1 THR    21      69.468 106.351 105.164  1.00  0.00           H  
ATOM    336 HG21 THR    21      68.968 110.178 104.030  1.00  0.00           H  
ATOM    337 HG22 THR    21      69.172 108.924 102.873  1.00  0.00           H  
ATOM    338 HG23 THR    21      67.832 108.741 104.033  1.00  0.00           H  
ATOM    339  N   TYR    22      71.979 110.970 104.263  1.00  0.00           N  
ATOM    340  CA  TYR    22      71.768 112.439 104.294  1.00  0.00           C  
ATOM    341  C   TYR    22      70.320 112.595 103.724  1.00  0.00           C  
ATOM    342  O   TYR    22      70.049 112.196 102.589  1.00  0.00           O  
ATOM    343  CB  TYR    22      72.706 113.235 103.388  1.00  0.00           C  
ATOM    344  CG  TYR    22      74.206 113.171 103.740  1.00  0.00           C  
ATOM    345  CD1 TYR    22      74.627 114.005 104.794  1.00  0.00           C  
ATOM    346  CD2 TYR    22      75.109 112.311 103.052  1.00  0.00           C  
ATOM    347  CE1 TYR    22      76.042 113.929 105.171  1.00  0.00           C  
ATOM    348  CE2 TYR    22      76.435 112.293 103.442  1.00  0.00           C  
ATOM    349  CZ  TYR    22      76.887 113.056 104.517  1.00  0.00           C  
ATOM    350  OH  TYR    22      78.131 112.750 104.935  1.00  0.00           O  
ATOM    351  H   TYR    22      72.514 110.518 103.535  1.00  0.00           H  
ATOM    352  HA  TYR    22      71.680 112.824 105.310  1.00  0.00           H  
ATOM    353  HB2 TYR    22      72.581 112.923 102.352  1.00  0.00           H  
ATOM    354  HB3 TYR    22      72.445 114.293 103.422  1.00  0.00           H  
ATOM    355  HD1 TYR    22      73.916 114.621 105.324  1.00  0.00           H  
ATOM    356  HD2 TYR    22      74.851 111.855 102.108  1.00  0.00           H  
ATOM    357  HE1 TYR    22      76.453 114.533 105.966  1.00  0.00           H  
ATOM    358  HE2 TYR    22      77.109 111.594 102.970  1.00  0.00           H  
ATOM    359  HH  TYR    22      78.681 112.659 104.153  1.00  0.00           H  
ATOM    360  N   LEU    23      69.460 113.203 104.512  1.00  0.00           N  
ATOM    361  CA  LEU    23      68.056 113.491 104.169  1.00  0.00           C  
ATOM    362  C   LEU    23      67.762 114.933 103.742  1.00  0.00           C  
ATOM    363  O   LEU    23      67.593 115.831 104.572  1.00  0.00           O  
ATOM    364  CB  LEU    23      67.201 113.004 105.320  1.00  0.00           C  
ATOM    365  CG  LEU    23      65.723 112.781 105.012  1.00  0.00           C  
ATOM    366  CD1 LEU    23      65.465 111.566 104.031  1.00  0.00           C  
ATOM    367  CD2 LEU    23      64.836 112.724 106.292  1.00  0.00           C  
ATOM    368  H   LEU    23      69.636 113.448 105.476  1.00  0.00           H  
ATOM    369  HA  LEU    23      67.939 112.833 103.308  1.00  0.00           H  
ATOM    370  HB2 LEU    23      67.649 112.077 105.677  1.00  0.00           H  
ATOM    371  HB3 LEU    23      67.399 113.652 106.174  1.00  0.00           H  
ATOM    372  HG  LEU    23      65.454 113.725 104.538  1.00  0.00           H  
ATOM    373 HD11 LEU    23      66.213 111.394 103.257  1.00  0.00           H  
ATOM    374 HD12 LEU    23      65.215 110.680 104.615  1.00  0.00           H  
ATOM    375 HD13 LEU    23      64.534 111.807 103.516  1.00  0.00           H  
ATOM    376 HD21 LEU    23      64.855 113.656 106.857  1.00  0.00           H  
ATOM    377 HD22 LEU    23      63.815 112.454 106.021  1.00  0.00           H  
ATOM    378 HD23 LEU    23      65.147 111.870 106.893  1.00  0.00           H  
ATOM    379  N   TRP    24      67.703 115.020 102.396  1.00  0.00           N  
ATOM    380  CA  TRP    24      67.607 116.351 101.706  1.00  0.00           C  
ATOM    381  C   TRP    24      66.106 116.810 101.629  1.00  0.00           C  
ATOM    382  O   TRP    24      65.296 116.330 100.881  1.00  0.00           O  
ATOM    383  CB  TRP    24      68.165 116.272 100.278  1.00  0.00           C  
ATOM    384  CG  TRP    24      69.622 116.137 100.068  1.00  0.00           C  
ATOM    385  CD1 TRP    24      70.345 115.017 100.369  1.00  0.00           C  
ATOM    386  CD2 TRP    24      70.612 117.173  99.825  1.00  0.00           C  
ATOM    387  CE2 TRP    24      71.937 116.587  99.838  1.00  0.00           C  
ATOM    388  CE3 TRP    24      70.587 118.587  99.551  1.00  0.00           C  
ATOM    389  NE1 TRP    24      71.723 115.299 100.300  1.00  0.00           N  
ATOM    390  CZ2 TRP    24      73.138 117.321  99.610  1.00  0.00           C  
ATOM    391  CZ3 TRP    24      71.786 119.267  99.138  1.00  0.00           C  
ATOM    392  CH2 TRP    24      73.028 118.663  99.300  1.00  0.00           C  
ATOM    393  H   TRP    24      67.810 114.235 101.769  1.00  0.00           H  
ATOM    394  HA  TRP    24      68.124 117.119 102.281  1.00  0.00           H  
ATOM    395  HB2 TRP    24      67.642 115.538  99.665  1.00  0.00           H  
ATOM    396  HB3 TRP    24      67.960 117.255  99.852  1.00  0.00           H  
ATOM    397  HD1 TRP    24      69.869 114.121 100.738  1.00  0.00           H  
ATOM    398  HE1 TRP    24      72.418 114.584 100.456  1.00  0.00           H  
ATOM    399  HE3 TRP    24      69.628 119.034  99.333  1.00  0.00           H  
ATOM    400  HZ2 TRP    24      74.094 116.843  99.764  1.00  0.00           H  
ATOM    401  HZ3 TRP    24      71.616 120.287  98.826  1.00  0.00           H  
ATOM    402  HH2 TRP    24      73.902 119.226  99.006  1.00  0.00           H  
ATOM    403  N   THR    25      65.713 117.657 102.659  1.00  0.00           N  
ATOM    404  CA  THR    25      64.310 118.047 102.804  1.00  0.00           C  
ATOM    405  C   THR    25      64.092 119.417 102.120  1.00  0.00           C  
ATOM    406  O   THR    25      64.811 120.359 102.230  1.00  0.00           O  
ATOM    407  CB  THR    25      63.928 118.166 104.311  1.00  0.00           C  
ATOM    408  CG2 THR    25      62.401 118.159 104.595  1.00  0.00           C  
ATOM    409  OG1 THR    25      64.581 117.166 105.067  1.00  0.00           O  
ATOM    410  H   THR    25      66.371 118.075 103.302  1.00  0.00           H  
ATOM    411  HA  THR    25      63.702 117.231 102.414  1.00  0.00           H  
ATOM    412  HB  THR    25      64.128 119.185 104.642  1.00  0.00           H  
ATOM    413  HG1 THR    25      65.161 116.750 104.424  1.00  0.00           H  
ATOM    414 HG21 THR    25      62.014 119.032 104.068  1.00  0.00           H  
ATOM    415 HG22 THR    25      61.962 117.224 104.247  1.00  0.00           H  
ATOM    416 HG23 THR    25      62.243 118.217 105.672  1.00  0.00           H  
ATOM    417  N   ASP    26      63.109 119.366 101.250  1.00  0.00           N  
ATOM    418  CA  ASP    26      62.621 120.612 100.587  1.00  0.00           C  
ATOM    419  C   ASP    26      61.914 121.584 101.542  1.00  0.00           C  
ATOM    420  O   ASP    26      61.066 121.121 102.322  1.00  0.00           O  
ATOM    421  CB  ASP    26      61.762 120.381  99.338  1.00  0.00           C  
ATOM    422  CG  ASP    26      61.228 121.643  98.667  1.00  0.00           C  
ATOM    423  OD1 ASP    26      61.838 122.696  98.576  1.00  0.00           O  
ATOM    424  OD2 ASP    26      60.058 121.574  98.196  1.00  0.00           O1-
ATOM    425  H   ASP    26      62.798 118.413 101.128  1.00  0.00           H  
ATOM    426  HA  ASP    26      63.505 121.173 100.285  1.00  0.00           H  
ATOM    427  HB2 ASP    26      62.311 119.720  98.667  1.00  0.00           H  
ATOM    428  HB3 ASP    26      60.917 119.767  99.650  1.00  0.00           H  
ATOM    429  N   VAL    27      62.162 122.901 101.425  1.00  0.00           N  
ATOM    430  CA  VAL    27      61.625 123.985 102.251  1.00  0.00           C  
ATOM    431  C   VAL    27      60.644 124.859 101.369  1.00  0.00           C  
ATOM    432  O   VAL    27      59.846 125.621 102.025  1.00  0.00           O  
ATOM    433  CB  VAL    27      62.675 124.914 102.812  1.00  0.00           C  
ATOM    434  CG1 VAL    27      62.097 125.910 103.828  1.00  0.00           C  
ATOM    435  CG2 VAL    27      63.691 124.005 103.453  1.00  0.00           C  
ATOM    436  H   VAL    27      62.800 123.258 100.729  1.00  0.00           H  
ATOM    437  HA  VAL    27      60.980 123.606 103.044  1.00  0.00           H  
ATOM    438  HB  VAL    27      63.137 125.365 101.934  1.00  0.00           H  
ATOM    439 HG11 VAL    27      62.925 126.320 104.406  1.00  0.00           H  
ATOM    440 HG12 VAL    27      61.645 126.715 103.248  1.00  0.00           H  
ATOM    441 HG13 VAL    27      61.347 125.481 104.492  1.00  0.00           H  
ATOM    442 HG21 VAL    27      63.156 123.200 103.957  1.00  0.00           H  
ATOM    443 HG22 VAL    27      64.289 123.510 102.687  1.00  0.00           H  
ATOM    444 HG23 VAL    27      64.370 124.551 104.108  1.00  0.00           H  
ATOM    445  N   TYR    28      60.759 124.834 100.009  1.00  0.00           N  
ATOM    446  CA  TYR    28      60.150 125.811  99.181  1.00  0.00           C  
ATOM    447  C   TYR    28      58.636 125.550  98.869  1.00  0.00           C  
ATOM    448  O   TYR    28      57.821 126.323  99.235  1.00  0.00           O  
ATOM    449  CB  TYR    28      60.945 125.892  97.863  1.00  0.00           C  
ATOM    450  CG  TYR    28      60.257 126.679  96.780  1.00  0.00           C  
ATOM    451  CD1 TYR    28      60.306 128.089  96.906  1.00  0.00           C  
ATOM    452  CD2 TYR    28      59.637 126.048  95.708  1.00  0.00           C  
ATOM    453  CE1 TYR    28      59.651 128.854  95.886  1.00  0.00           C  
ATOM    454  CE2 TYR    28      58.937 126.819  94.773  1.00  0.00           C  
ATOM    455  CZ  TYR    28      58.970 128.222  94.830  1.00  0.00           C  
ATOM    456  OH  TYR    28      58.368 128.975  93.878  1.00  0.00           O  
ATOM    457  H   TYR    28      61.248 124.082  99.545  1.00  0.00           H  
ATOM    458  HA  TYR    28      60.273 126.776  99.672  1.00  0.00           H  
ATOM    459  HB2 TYR    28      61.868 126.435  98.072  1.00  0.00           H  
ATOM    460  HB3 TYR    28      61.318 124.923  97.531  1.00  0.00           H  
ATOM    461  HD1 TYR    28      60.829 128.629  97.682  1.00  0.00           H  
ATOM    462  HD2 TYR    28      59.752 124.975  95.662  1.00  0.00           H  
ATOM    463  HE1 TYR    28      59.780 129.924  95.948  1.00  0.00           H  
ATOM    464  HE2 TYR    28      58.390 126.286  94.009  1.00  0.00           H  
ATOM    465  HH  TYR    28      58.261 129.889  94.153  1.00  0.00           H  
ATOM    466  N   SER    29      58.252 124.356  98.372  1.00  0.00           N  
ATOM    467  CA  SER    29      56.898 124.018  97.904  1.00  0.00           C  
ATOM    468  C   SER    29      55.932 123.973  99.025  1.00  0.00           C  
ATOM    469  O   SER    29      54.706 124.255  98.903  1.00  0.00           O  
ATOM    470  CB  SER    29      56.948 122.706  97.050  1.00  0.00           C  
ATOM    471  OG  SER    29      57.521 121.559  97.724  1.00  0.00           O  
ATOM    472  H   SER    29      59.011 123.737  98.126  1.00  0.00           H  
ATOM    473  HA  SER    29      56.520 124.851  97.310  1.00  0.00           H  
ATOM    474  HB2 SER    29      55.973 122.423  96.654  1.00  0.00           H  
ATOM    475  HB3 SER    29      57.539 122.854  96.147  1.00  0.00           H  
ATOM    476  HG  SER    29      58.468 121.695  97.809  1.00  0.00           H  
ATOM    477  N   ALA    30      56.290 123.529 100.293  1.00  0.00           N  
ATOM    478  CA  ALA    30      55.558 123.737 101.481  1.00  0.00           C  
ATOM    479  C   ALA    30      55.316 125.172 102.007  1.00  0.00           C  
ATOM    480  O   ALA    30      54.253 125.341 102.651  1.00  0.00           O  
ATOM    481  CB  ALA    30      56.114 122.879 102.657  1.00  0.00           C  
ATOM    482  H   ALA    30      57.246 123.223 100.412  1.00  0.00           H  
ATOM    483  HA  ALA    30      54.575 123.310 101.282  1.00  0.00           H  
ATOM    484  HB1 ALA    30      56.900 123.420 103.185  1.00  0.00           H  
ATOM    485  HB2 ALA    30      55.287 122.646 103.327  1.00  0.00           H  
ATOM    486  HB3 ALA    30      56.272 121.886 102.236  1.00  0.00           H  
ATOM    487  N   ALA    31      56.158 126.216 101.710  1.00  0.00           N  
ATOM    488  CA  ALA    31      56.112 127.577 102.116  1.00  0.00           C  
ATOM    489  C   ALA    31      54.700 128.167 101.734  1.00  0.00           C  
ATOM    490  O   ALA    31      54.291 128.022 100.599  1.00  0.00           O  
ATOM    491  CB  ALA    31      57.272 128.453 101.511  1.00  0.00           C  
ATOM    492  H   ALA    31      56.845 125.990 101.005  1.00  0.00           H  
ATOM    493  HA  ALA    31      56.133 127.647 103.203  1.00  0.00           H  
ATOM    494  HB1 ALA    31      57.151 128.656 100.447  1.00  0.00           H  
ATOM    495  HB2 ALA    31      57.312 129.312 102.181  1.00  0.00           H  
ATOM    496  HB3 ALA    31      58.212 127.909 101.606  1.00  0.00           H  
ATOM    497  N   PRO    32      53.951 128.779 102.686  1.00  0.00           N  
ATOM    498  CA  PRO    32      52.638 129.395 102.325  1.00  0.00           C  
ATOM    499  C   PRO    32      52.843 130.533 101.381  1.00  0.00           C  
ATOM    500  O   PRO    32      53.961 130.952 101.142  1.00  0.00           O  
ATOM    501  CB  PRO    32      52.096 129.916 103.751  1.00  0.00           C  
ATOM    502  CG  PRO    32      53.063 129.367 104.815  1.00  0.00           C  
ATOM    503  CD  PRO    32      54.290 128.891 104.095  1.00  0.00           C  
ATOM    504  HA  PRO    32      51.976 128.774 101.720  1.00  0.00           H  
ATOM    505  HB2 PRO    32      52.280 130.990 103.741  1.00  0.00           H  
ATOM    506  HB3 PRO    32      51.036 129.742 103.938  1.00  0.00           H  
ATOM    507  HG2 PRO    32      53.334 130.155 105.519  1.00  0.00           H  
ATOM    508  HG3 PRO    32      52.581 128.513 105.292  1.00  0.00           H  
ATOM    509  HD2 PRO    32      55.008 129.709 104.164  1.00  0.00           H  
ATOM    510  HD3 PRO    32      54.569 127.914 104.489  1.00  0.00           H  
ATOM    511  N   ALA    33      51.766 130.936 100.757  1.00  0.00           N  
ATOM    512  CA  ALA    33      51.801 132.018  99.797  1.00  0.00           C  
ATOM    513  C   ALA    33      52.070 133.416 100.475  1.00  0.00           C  
ATOM    514  O   ALA    33      51.628 133.699 101.572  1.00  0.00           O  
ATOM    515  CB  ALA    33      50.432 131.988  99.040  1.00  0.00           C  
ATOM    516  H   ALA    33      50.915 130.393 100.782  1.00  0.00           H  
ATOM    517  HA  ALA    33      52.608 131.918  99.070  1.00  0.00           H  
ATOM    518  HB1 ALA    33      50.427 131.059  98.470  1.00  0.00           H  
ATOM    519  HB2 ALA    33      49.672 131.951  99.821  1.00  0.00           H  
ATOM    520  HB3 ALA    33      50.166 132.838  98.411  1.00  0.00           H  
ATOM    521  N   GLY    34      52.780 134.259  99.789  1.00  0.00           N  
ATOM    522  CA  GLY    34      53.403 135.458 100.290  1.00  0.00           C  
ATOM    523  C   GLY    34      54.537 135.277 101.354  1.00  0.00           C  
ATOM    524  O   GLY    34      55.194 136.202 101.795  1.00  0.00           O  
ATOM    525  H   GLY    34      53.083 133.953  98.876  1.00  0.00           H  
ATOM    526  HA2 GLY    34      53.718 136.042  99.425  1.00  0.00           H  
ATOM    527  HA3 GLY    34      52.568 136.019 100.710  1.00  0.00           H  
ATOM    528  N   ALA    35      54.825 134.120 101.826  1.00  0.00           N  
ATOM    529  CA  ALA    35      56.044 133.900 102.684  1.00  0.00           C  
ATOM    530  C   ALA    35      57.313 134.187 101.877  1.00  0.00           C  
ATOM    531  O   ALA    35      57.393 133.875 100.712  1.00  0.00           O  
ATOM    532  CB  ALA    35      56.002 132.591 103.408  1.00  0.00           C  
ATOM    533  H   ALA    35      54.278 133.303 101.592  1.00  0.00           H  
ATOM    534  HA  ALA    35      56.075 134.586 103.531  1.00  0.00           H  
ATOM    535  HB1 ALA    35      55.790 131.799 102.690  1.00  0.00           H  
ATOM    536  HB2 ALA    35      56.872 132.373 104.027  1.00  0.00           H  
ATOM    537  HB3 ALA    35      55.136 132.618 104.070  1.00  0.00           H  
ATOM    538  N   GLN    36      58.307 134.767 102.592  1.00  0.00           N  
ATOM    539  CA  GLN    36      59.601 135.198 102.098  1.00  0.00           C  
ATOM    540  C   GLN    36      60.721 134.747 102.991  1.00  0.00           C  
ATOM    541  O   GLN    36      61.740 134.350 102.369  1.00  0.00           O  
ATOM    542  CB  GLN    36      59.527 136.719 101.922  1.00  0.00           C  
ATOM    543  CG  GLN    36      60.787 137.396 101.308  1.00  0.00           C  
ATOM    544  CD  GLN    36      60.887 138.765 101.842  1.00  0.00           C  
ATOM    545  NE2 GLN    36      59.836 139.574 101.812  1.00  0.00           N  
ATOM    546  OE1 GLN    36      61.943 139.083 102.371  1.00  0.00           O  
ATOM    547  H   GLN    36      58.092 135.003 103.550  1.00  0.00           H  
ATOM    548  HA  GLN    36      59.815 134.772 101.118  1.00  0.00           H  
ATOM    549  HB2 GLN    36      58.577 136.982 101.457  1.00  0.00           H  
ATOM    550  HB3 GLN    36      59.407 137.061 102.950  1.00  0.00           H  
ATOM    551  HG2 GLN    36      61.689 136.841 101.568  1.00  0.00           H  
ATOM    552  HG3 GLN    36      60.648 137.376 100.228  1.00  0.00           H  
ATOM    553 HE21 GLN    36      60.048 140.440 102.286  1.00  0.00           H  
ATOM    554 HE22 GLN    36      58.945 139.376 101.380  1.00  0.00           H  
ATOM    555  N   THR    37      60.604 134.634 104.273  1.00  0.00           N  
ATOM    556  CA  THR    37      61.632 134.174 105.063  1.00  0.00           C  
ATOM    557  C   THR    37      61.150 133.048 105.952  1.00  0.00           C  
ATOM    558  O   THR    37      59.922 132.862 106.071  1.00  0.00           O  
ATOM    559  CB  THR    37      62.251 135.181 106.052  1.00  0.00           C  
ATOM    560  CG2 THR    37      63.190 136.313 105.497  1.00  0.00           C  
ATOM    561  OG1 THR    37      61.253 135.951 106.771  1.00  0.00           O  
ATOM    562  H   THR    37      59.708 134.784 104.714  1.00  0.00           H  
ATOM    563  HA  THR    37      62.511 133.787 104.548  1.00  0.00           H  
ATOM    564  HB  THR    37      62.832 134.664 106.815  1.00  0.00           H  
ATOM    565  HG1 THR    37      60.672 136.424 106.171  1.00  0.00           H  
ATOM    566 HG21 THR    37      63.387 136.998 106.321  1.00  0.00           H  
ATOM    567 HG22 THR    37      64.108 135.915 105.063  1.00  0.00           H  
ATOM    568 HG23 THR    37      62.711 136.935 104.741  1.00  0.00           H  
ATOM    569  N   PHE    38      62.126 132.370 106.528  1.00  0.00           N  
ATOM    570  CA  PHE    38      61.891 131.292 107.493  1.00  0.00           C  
ATOM    571  C   PHE    38      62.868 131.104 108.631  1.00  0.00           C  
ATOM    572  O   PHE    38      63.980 131.559 108.655  1.00  0.00           O  
ATOM    573  CB  PHE    38      61.560 129.868 106.861  1.00  0.00           C  
ATOM    574  CG  PHE    38      62.815 129.166 106.375  1.00  0.00           C  
ATOM    575  CD1 PHE    38      63.298 128.021 107.085  1.00  0.00           C  
ATOM    576  CD2 PHE    38      63.402 129.607 105.152  1.00  0.00           C  
ATOM    577  CE1 PHE    38      64.498 127.476 106.666  1.00  0.00           C  
ATOM    578  CE2 PHE    38      64.548 128.883 104.727  1.00  0.00           C  
ATOM    579  CZ  PHE    38      65.165 127.901 105.519  1.00  0.00           C  
ATOM    580  H   PHE    38      63.069 132.690 106.359  1.00  0.00           H  
ATOM    581  HA  PHE    38      60.995 131.643 108.006  1.00  0.00           H  
ATOM    582  HB2 PHE    38      61.030 129.249 107.584  1.00  0.00           H  
ATOM    583  HB3 PHE    38      60.860 130.008 106.037  1.00  0.00           H  
ATOM    584  HD1 PHE    38      62.816 127.733 108.008  1.00  0.00           H  
ATOM    585  HD2 PHE    38      63.134 130.481 104.577  1.00  0.00           H  
ATOM    586  HE1 PHE    38      64.840 126.585 107.171  1.00  0.00           H  
ATOM    587  HE2 PHE    38      65.045 129.207 103.825  1.00  0.00           H  
ATOM    588  HZ  PHE    38      66.068 127.409 105.190  1.00  0.00           H  
ATOM    589  N   SER    39      62.324 130.491 109.714  1.00  0.00           N  
ATOM    590  CA  SER    39      63.044 130.164 110.937  1.00  0.00           C  
ATOM    591  C   SER    39      63.000 128.673 111.144  1.00  0.00           C  
ATOM    592  O   SER    39      62.181 127.956 110.517  1.00  0.00           O  
ATOM    593  CB  SER    39      62.311 130.824 112.041  1.00  0.00           C  
ATOM    594  OG  SER    39      63.015 130.622 113.247  1.00  0.00           O  
ATOM    595  H   SER    39      61.352 130.263 109.564  1.00  0.00           H  
ATOM    596  HA  SER    39      64.096 130.442 110.872  1.00  0.00           H  
ATOM    597  HB2 SER    39      62.238 131.900 111.881  1.00  0.00           H  
ATOM    598  HB3 SER    39      61.313 130.396 112.133  1.00  0.00           H  
ATOM    599  HG  SER    39      62.393 130.043 113.694  1.00  0.00           H  
ATOM    600  N   LEU    40      63.826 128.075 112.045  1.00  0.00           N  
ATOM    601  CA  LEU    40      64.066 126.571 111.930  1.00  0.00           C  
ATOM    602  C   LEU    40      64.217 125.951 113.377  1.00  0.00           C  
ATOM    603  O   LEU    40      65.053 126.584 114.081  1.00  0.00           O  
ATOM    604  CB  LEU    40      65.472 126.428 111.231  1.00  0.00           C  
ATOM    605  CG  LEU    40      65.985 125.004 111.003  1.00  0.00           C  
ATOM    606  CD1 LEU    40      65.158 124.305 109.941  1.00  0.00           C  
ATOM    607  CD2 LEU    40      67.410 125.148 110.436  1.00  0.00           C  
ATOM    608  H   LEU    40      64.340 128.651 112.696  1.00  0.00           H  
ATOM    609  HA  LEU    40      63.289 126.115 111.316  1.00  0.00           H  
ATOM    610  HB2 LEU    40      65.466 126.867 110.233  1.00  0.00           H  
ATOM    611  HB3 LEU    40      66.188 127.006 111.815  1.00  0.00           H  
ATOM    612  HG  LEU    40      66.021 124.409 111.915  1.00  0.00           H  
ATOM    613 HD11 LEU    40      65.520 123.285 109.810  1.00  0.00           H  
ATOM    614 HD12 LEU    40      64.133 124.199 110.297  1.00  0.00           H  
ATOM    615 HD13 LEU    40      65.206 124.840 108.993  1.00  0.00           H  
ATOM    616 HD21 LEU    40      67.953 125.790 111.129  1.00  0.00           H  
ATOM    617 HD22 LEU    40      67.794 124.128 110.408  1.00  0.00           H  
ATOM    618 HD23 LEU    40      67.411 125.527 109.414  1.00  0.00           H  
ATOM    619  N   LYS    41      63.605 124.831 113.708  1.00  0.00           N  
ATOM    620  CA  LYS    41      63.509 124.074 114.976  1.00  0.00           C  
ATOM    621  C   LYS    41      63.760 122.609 114.782  1.00  0.00           C  
ATOM    622  O   LYS    41      63.518 122.123 113.699  1.00  0.00           O  
ATOM    623  CB  LYS    41      62.241 124.340 115.768  1.00  0.00           C  
ATOM    624  CG  LYS    41      62.141 125.699 116.465  1.00  0.00           C  
ATOM    625  CD  LYS    41      60.787 126.111 116.965  1.00  0.00           C  
ATOM    626  CE  LYS    41      60.698 127.352 117.843  1.00  0.00           C  
ATOM    627  NZ  LYS    41      61.148 126.970 119.198  1.00  0.00           N1+
ATOM    628  H   LYS    41      62.973 124.519 112.984  1.00  0.00           H  
ATOM    629  HA  LYS    41      64.350 124.214 115.656  1.00  0.00           H  
ATOM    630  HB2 LYS    41      61.357 124.143 115.162  1.00  0.00           H  
ATOM    631  HB3 LYS    41      62.158 123.580 116.545  1.00  0.00           H  
ATOM    632  HG2 LYS    41      62.778 125.649 117.348  1.00  0.00           H  
ATOM    633  HG3 LYS    41      62.588 126.498 115.872  1.00  0.00           H  
ATOM    634  HD2 LYS    41      60.172 126.327 116.091  1.00  0.00           H  
ATOM    635  HD3 LYS    41      60.428 125.220 117.481  1.00  0.00           H  
ATOM    636  HE2 LYS    41      61.297 128.134 117.378  1.00  0.00           H  
ATOM    637  HE3 LYS    41      59.659 127.682 117.806  1.00  0.00           H  
ATOM    638  HZ1 LYS    41      60.435 126.448 119.687  1.00  0.00           H  
ATOM    639  HZ2 LYS    41      62.046 126.514 119.278  1.00  0.00           H  
ATOM    640  HZ3 LYS    41      61.249 127.736 119.848  1.00  0.00           H  
ATOM    641  N   HIP    42      64.319 121.923 115.802  1.00  0.00           N  
ATOM    642  CA  HIP    42      64.399 120.459 115.823  1.00  0.00           C  
ATOM    643  C   HIP    42      64.654 119.871 117.228  1.00  0.00           C  
ATOM    644  O   HIP    42      65.221 120.618 118.049  1.00  0.00           O  
ATOM    645  CB  HIP    42      65.571 120.114 114.844  1.00  0.00           C  
ATOM    646  CG  HIP    42      66.923 120.518 115.283  1.00  0.00           C  
ATOM    647  CD2 HIP    42      67.321 121.755 115.006  1.00  0.00           C  
ATOM    648  ND1 HIP    42      68.032 119.901 115.964  1.00  0.00           N1+
ATOM    649  CE1 HIP    42      69.053 120.803 115.930  1.00  0.00           C  
ATOM    650  NE2 HIP    42      68.635 121.964 115.410  1.00  0.00           N  
ATOM    651  H   HIP    42      64.439 122.283 116.738  1.00  0.00           H  
ATOM    652  HA  HIP    42      63.420 120.175 115.437  1.00  0.00           H  
ATOM    653  HB2 HIP    42      65.593 119.026 114.914  1.00  0.00           H  
ATOM    654  HB3 HIP    42      65.304 120.316 113.807  1.00  0.00           H  
ATOM    655  HD1 HIP    42      68.076 118.955 116.314  1.00  0.00           H  
ATOM    656  HD2 HIP    42      66.718 122.504 114.514  1.00  0.00           H  
ATOM    657  HE1 HIP    42      70.026 120.555 116.329  1.00  0.00           H  
ATOM    658  HE2 HIP    42      69.177 122.814 115.357  1.00  0.00           H  
ATOM    659  N   SER    43      64.240 118.627 117.434  1.00  0.00           N  
ATOM    660  CA  SER    43      64.707 117.789 118.620  1.00  0.00           C  
ATOM    661  C   SER    43      66.254 117.833 118.658  1.00  0.00           C  
ATOM    662  O   SER    43      66.946 117.830 117.691  1.00  0.00           O  
ATOM    663  CB  SER    43      64.131 116.351 118.652  1.00  0.00           C  
ATOM    664  OG  SER    43      65.035 115.310 119.089  1.00  0.00           O  
ATOM    665  H   SER    43      63.796 118.213 116.626  1.00  0.00           H  
ATOM    666  HA  SER    43      64.372 118.310 119.516  1.00  0.00           H  
ATOM    667  HB2 SER    43      63.215 116.203 119.223  1.00  0.00           H  
ATOM    668  HB3 SER    43      63.807 116.131 117.635  1.00  0.00           H  
ATOM    669  HG  SER    43      64.531 114.507 119.241  1.00  0.00           H  
ATOM    670  N   GLU    44      66.860 117.850 119.909  1.00  0.00           N  
ATOM    671  CA  GLU    44      68.246 117.700 120.274  1.00  0.00           C  
ATOM    672  C   GLU    44      68.904 116.432 119.622  1.00  0.00           C  
ATOM    673  O   GLU    44      70.072 116.444 119.376  1.00  0.00           O  
ATOM    674  CB  GLU    44      68.302 117.639 121.792  1.00  0.00           C  
ATOM    675  CG  GLU    44      67.822 118.901 122.583  1.00  0.00           C  
ATOM    676  CD  GLU    44      66.340 119.285 122.530  1.00  0.00           C  
ATOM    677  OE1 GLU    44      65.479 118.356 122.565  1.00  0.00           O  
ATOM    678  OE2 GLU    44      65.997 120.452 122.345  1.00  0.00           O1-
ATOM    679  H   GLU    44      66.180 117.846 120.656  1.00  0.00           H  
ATOM    680  HA  GLU    44      68.845 118.579 120.036  1.00  0.00           H  
ATOM    681  HB2 GLU    44      67.974 116.654 122.124  1.00  0.00           H  
ATOM    682  HB3 GLU    44      69.365 117.659 122.033  1.00  0.00           H  
ATOM    683  HG2 GLU    44      68.083 118.879 123.641  1.00  0.00           H  
ATOM    684  HG3 GLU    44      68.345 119.791 122.233  1.00  0.00           H  
ATOM    685  N   HIP    45      68.026 115.455 119.430  1.00  0.00           N  
ATOM    686  CA  HIP    45      68.438 114.185 118.778  1.00  0.00           C  
ATOM    687  C   HIP    45      68.539 114.234 117.253  1.00  0.00           C  
ATOM    688  O   HIP    45      69.137 113.324 116.715  1.00  0.00           O  
ATOM    689  CB  HIP    45      67.491 113.032 119.056  1.00  0.00           C  
ATOM    690  CG  HIP    45      67.147 112.825 120.519  1.00  0.00           C  
ATOM    691  CD2 HIP    45      67.928 113.116 121.592  1.00  0.00           C  
ATOM    692  ND1 HIP    45      66.003 112.245 120.916  1.00  0.00           N1+
ATOM    693  CE1 HIP    45      66.115 111.992 122.261  1.00  0.00           C  
ATOM    694  NE2 HIP    45      67.207 112.559 122.717  1.00  0.00           N  
ATOM    695  H   HIP    45      67.059 115.561 119.703  1.00  0.00           H  
ATOM    696  HA  HIP    45      69.417 113.832 119.104  1.00  0.00           H  
ATOM    697  HB2 HIP    45      66.561 113.228 118.523  1.00  0.00           H  
ATOM    698  HB3 HIP    45      67.853 112.046 118.763  1.00  0.00           H  
ATOM    699  HD1 HIP    45      65.224 111.912 120.368  1.00  0.00           H  
ATOM    700  HD2 HIP    45      68.928 113.524 121.584  1.00  0.00           H  
ATOM    701  HE1 HIP    45      65.396 111.576 122.950  1.00  0.00           H  
ATOM    702  HE2 HIP    45      67.547 112.332 123.641  1.00  0.00           H  
ATOM    703  N   VAL    46      68.095 115.342 116.593  1.00  0.00           N  
ATOM    704  CA  VAL    46      68.181 115.596 115.206  1.00  0.00           C  
ATOM    705  C   VAL    46      69.208 116.639 114.862  1.00  0.00           C  
ATOM    706  O   VAL    46      69.574 117.452 115.759  1.00  0.00           O  
ATOM    707  CB  VAL    46      66.817 115.998 114.654  1.00  0.00           C  
ATOM    708  CG1 VAL    46      66.821 116.518 113.247  1.00  0.00           C  
ATOM    709  CG2 VAL    46      65.853 114.791 114.847  1.00  0.00           C  
ATOM    710  H   VAL    46      67.652 116.038 117.176  1.00  0.00           H  
ATOM    711  HA  VAL    46      68.506 114.694 114.686  1.00  0.00           H  
ATOM    712  HB  VAL    46      66.452 116.833 115.252  1.00  0.00           H  
ATOM    713 HG11 VAL    46      66.924 117.601 113.173  1.00  0.00           H  
ATOM    714 HG12 VAL    46      67.405 115.903 112.563  1.00  0.00           H  
ATOM    715 HG13 VAL    46      65.796 116.473 112.880  1.00  0.00           H  
ATOM    716 HG21 VAL    46      66.092 113.944 114.204  1.00  0.00           H  
ATOM    717 HG22 VAL    46      65.725 114.500 115.890  1.00  0.00           H  
ATOM    718 HG23 VAL    46      64.908 115.109 114.406  1.00  0.00           H  
ATOM    719  N   TRP    47      69.787 116.574 113.671  1.00  0.00           N  
ATOM    720  CA  TRP    47      70.761 117.555 113.229  1.00  0.00           C  
ATOM    721  C   TRP    47      70.402 118.168 111.891  1.00  0.00           C  
ATOM    722  O   TRP    47      69.668 117.543 111.102  1.00  0.00           O  
ATOM    723  CB  TRP    47      72.149 116.944 113.168  1.00  0.00           C  
ATOM    724  CG  TRP    47      73.330 117.811 112.678  1.00  0.00           C  
ATOM    725  CD1 TRP    47      74.381 118.362 113.356  1.00  0.00           C  
ATOM    726  CD2 TRP    47      73.719 117.870 111.229  1.00  0.00           C  
ATOM    727  CE2 TRP    47      74.871 118.582 111.107  1.00  0.00           C  
ATOM    728  CE3 TRP    47      73.075 117.486 110.053  1.00  0.00           C  
ATOM    729  NE1 TRP    47      75.283 118.784 112.439  1.00  0.00           N  
ATOM    730  CZ2 TRP    47      75.407 118.917 109.843  1.00  0.00           C  
ATOM    731  CZ3 TRP    47      73.606 117.851 108.785  1.00  0.00           C  
ATOM    732  CH2 TRP    47      74.827 118.519 108.666  1.00  0.00           C  
ATOM    733  H   TRP    47      69.549 115.736 113.162  1.00  0.00           H  
ATOM    734  HA  TRP    47      70.767 118.353 113.971  1.00  0.00           H  
ATOM    735  HB2 TRP    47      72.399 116.542 114.149  1.00  0.00           H  
ATOM    736  HB3 TRP    47      72.121 116.086 112.496  1.00  0.00           H  
ATOM    737  HD1 TRP    47      74.324 118.475 114.429  1.00  0.00           H  
ATOM    738  HE1 TRP    47      76.055 119.349 112.763  1.00  0.00           H  
ATOM    739  HE3 TRP    47      72.162 116.910 110.042  1.00  0.00           H  
ATOM    740  HZ2 TRP    47      76.217 119.630 109.798  1.00  0.00           H  
ATOM    741  HZ3 TRP    47      72.925 117.629 107.977  1.00  0.00           H  
ATOM    742  HH2 TRP    47      75.264 118.922 107.764  1.00  0.00           H  
ATOM    743  N   VAL    48      70.811 119.449 111.594  1.00  0.00           N  
ATOM    744  CA  VAL    48      70.399 120.218 110.378  1.00  0.00           C  
ATOM    745  C   VAL    48      71.273 121.351 109.888  1.00  0.00           C  
ATOM    746  O   VAL    48      71.801 122.184 110.727  1.00  0.00           O  
ATOM    747  CB  VAL    48      68.914 120.698 110.580  1.00  0.00           C  
ATOM    748  CG1 VAL    48      68.861 121.770 111.720  1.00  0.00           C  
ATOM    749  CG2 VAL    48      68.470 121.167 109.188  1.00  0.00           C  
ATOM    750  H   VAL    48      71.181 120.026 112.336  1.00  0.00           H  
ATOM    751  HA  VAL    48      70.357 119.458 109.597  1.00  0.00           H  
ATOM    752  HB  VAL    48      68.348 119.811 110.863  1.00  0.00           H  
ATOM    753 HG11 VAL    48      69.527 122.602 111.490  1.00  0.00           H  
ATOM    754 HG12 VAL    48      67.844 122.159 111.681  1.00  0.00           H  
ATOM    755 HG13 VAL    48      69.109 121.189 112.609  1.00  0.00           H  
ATOM    756 HG21 VAL    48      68.966 122.108 108.950  1.00  0.00           H  
ATOM    757 HG22 VAL    48      68.692 120.487 108.366  1.00  0.00           H  
ATOM    758 HG23 VAL    48      67.404 121.392 109.205  1.00  0.00           H  
ATOM    759  N   GLU    49      71.441 121.521 108.626  1.00  0.00           N  
ATOM    760  CA  GLU    49      72.343 122.522 108.000  1.00  0.00           C  
ATOM    761  C   GLU    49      71.787 122.938 106.698  1.00  0.00           C  
ATOM    762  O   GLU    49      71.383 122.124 105.834  1.00  0.00           O  
ATOM    763  CB  GLU    49      73.783 121.958 107.876  1.00  0.00           C  
ATOM    764  CG  GLU    49      74.782 122.955 107.276  1.00  0.00           C  
ATOM    765  CD  GLU    49      76.220 122.371 107.087  1.00  0.00           C  
ATOM    766  OE1 GLU    49      77.169 122.803 107.764  1.00  0.00           O  
ATOM    767  OE2 GLU    49      76.329 121.375 106.312  1.00  0.00           O1-
ATOM    768  H   GLU    49      70.997 120.813 108.059  1.00  0.00           H  
ATOM    769  HA  GLU    49      72.413 123.373 108.677  1.00  0.00           H  
ATOM    770  HB2 GLU    49      74.241 121.789 108.851  1.00  0.00           H  
ATOM    771  HB3 GLU    49      73.795 121.144 107.152  1.00  0.00           H  
ATOM    772  HG2 GLU    49      74.387 123.471 106.401  1.00  0.00           H  
ATOM    773  HG3 GLU    49      74.870 123.831 107.918  1.00  0.00           H  
ATOM    774  N   VAL    50      71.596 124.289 106.491  1.00  0.00           N  
ATOM    775  CA  VAL    50      70.744 124.795 105.389  1.00  0.00           C  
ATOM    776  C   VAL    50      71.582 124.873 104.053  1.00  0.00           C  
ATOM    777  O   VAL    50      72.746 125.212 104.070  1.00  0.00           O  
ATOM    778  CB  VAL    50      70.099 126.179 105.619  1.00  0.00           C  
ATOM    779  CG1 VAL    50      69.354 126.653 104.449  1.00  0.00           C  
ATOM    780  CG2 VAL    50      69.092 125.997 106.799  1.00  0.00           C  
ATOM    781  H   VAL    50      72.037 124.864 107.194  1.00  0.00           H  
ATOM    782  HA  VAL    50      69.920 124.125 105.145  1.00  0.00           H  
ATOM    783  HB  VAL    50      70.857 126.922 105.869  1.00  0.00           H  
ATOM    784 HG11 VAL    50      69.935 127.217 103.720  1.00  0.00           H  
ATOM    785 HG12 VAL    50      68.696 125.922 103.979  1.00  0.00           H  
ATOM    786 HG13 VAL    50      68.616 127.383 104.783  1.00  0.00           H  
ATOM    787 HG21 VAL    50      68.663 126.979 106.999  1.00  0.00           H  
ATOM    788 HG22 VAL    50      68.390 125.166 106.732  1.00  0.00           H  
ATOM    789 HG23 VAL    50      69.669 125.760 107.693  1.00  0.00           H  
ATOM    790  N   VAL    51      70.932 124.514 102.970  1.00  0.00           N  
ATOM    791  CA  VAL    51      71.565 124.499 101.680  1.00  0.00           C  
ATOM    792  C   VAL    51      70.740 125.100 100.531  1.00  0.00           C  
ATOM    793  O   VAL    51      69.522 124.926 100.472  1.00  0.00           O  
ATOM    794  CB  VAL    51      72.089 123.113 101.317  1.00  0.00           C  
ATOM    795  CG1 VAL    51      72.556 122.972  99.923  1.00  0.00           C  
ATOM    796  CG2 VAL    51      73.292 122.573 102.108  1.00  0.00           C  
ATOM    797  H   VAL    51      69.935 124.364 103.024  1.00  0.00           H  
ATOM    798  HA  VAL    51      72.332 125.271 101.745  1.00  0.00           H  
ATOM    799  HB  VAL    51      71.300 122.407 101.579  1.00  0.00           H  
ATOM    800 HG11 VAL    51      71.777 123.036  99.163  1.00  0.00           H  
ATOM    801 HG12 VAL    51      73.461 123.518  99.655  1.00  0.00           H  
ATOM    802 HG13 VAL    51      72.913 121.943  99.881  1.00  0.00           H  
ATOM    803 HG21 VAL    51      73.549 121.560 101.797  1.00  0.00           H  
ATOM    804 HG22 VAL    51      74.163 123.203 101.932  1.00  0.00           H  
ATOM    805 HG23 VAL    51      73.160 122.706 103.182  1.00  0.00           H  
ATOM    806  N   ARG    52      71.370 125.866  99.612  1.00  0.00           N  
ATOM    807  CA  ARG    52      70.755 126.591  98.502  1.00  0.00           C  
ATOM    808  C   ARG    52      71.696 126.531  97.371  1.00  0.00           C  
ATOM    809  O   ARG    52      72.954 126.705  97.587  1.00  0.00           O  
ATOM    810  CB  ARG    52      70.546 128.094  98.918  1.00  0.00           C  
ATOM    811  CG  ARG    52      69.891 129.003  97.886  1.00  0.00           C  
ATOM    812  CD  ARG    52      69.623 130.389  98.311  1.00  0.00           C  
ATOM    813  NE  ARG    52      69.154 131.260  97.193  1.00  0.00           N  
ATOM    814  CZ  ARG    52      68.509 132.362  97.336  1.00  0.00           C  
ATOM    815  NH1 ARG    52      68.160 132.861  98.456  1.00  0.00           N1+
ATOM    816  NH2 ARG    52      68.230 133.171  96.347  1.00  0.00           N  
ATOM    817  H   ARG    52      72.356 126.045  99.739  1.00  0.00           H  
ATOM    818  HA  ARG    52      69.816 126.126  98.201  1.00  0.00           H  
ATOM    819  HB2 ARG    52      69.965 128.176  99.837  1.00  0.00           H  
ATOM    820  HB3 ARG    52      71.519 128.478  99.224  1.00  0.00           H  
ATOM    821  HG2 ARG    52      70.452 128.954  96.953  1.00  0.00           H  
ATOM    822  HG3 ARG    52      68.971 128.480  97.624  1.00  0.00           H  
ATOM    823  HD2 ARG    52      68.873 130.361  99.102  1.00  0.00           H  
ATOM    824  HD3 ARG    52      70.413 130.938  98.823  1.00  0.00           H  
ATOM    825  HE  ARG    52      69.362 130.961  96.251  1.00  0.00           H  
ATOM    826 HH11 ARG    52      68.015 132.318  99.294  1.00  0.00           H  
ATOM    827 HH12 ARG    52      67.886 133.832  98.413  1.00  0.00           H  
ATOM    828 HH21 ARG    52      68.854 133.107  95.555  1.00  0.00           H  
ATOM    829 HH22 ARG    52      67.991 134.063  96.754  1.00  0.00           H  
ATOM    830  N   ASP    53      71.242 126.172  96.193  1.00  0.00           N  
ATOM    831  CA  ASP    53      72.102 125.688  95.035  1.00  0.00           C  
ATOM    832  C   ASP    53      73.263 124.735  95.394  1.00  0.00           C  
ATOM    833  O   ASP    53      74.341 124.821  94.778  1.00  0.00           O  
ATOM    834  CB  ASP    53      72.638 126.907  94.229  1.00  0.00           C  
ATOM    835  CG  ASP    53      71.534 127.916  93.909  1.00  0.00           C  
ATOM    836  OD1 ASP    53      70.382 127.577  93.653  1.00  0.00           O  
ATOM    837  OD2 ASP    53      71.771 129.108  93.730  1.00  0.00           O1-
ATOM    838  H   ASP    53      70.258 126.290  96.001  1.00  0.00           H  
ATOM    839  HA  ASP    53      71.427 125.103  94.412  1.00  0.00           H  
ATOM    840  HB2 ASP    53      73.456 127.415  94.739  1.00  0.00           H  
ATOM    841  HB3 ASP    53      73.128 126.542  93.327  1.00  0.00           H  
ATOM    842  N   GLY    54      73.096 123.820  96.385  1.00  0.00           N  
ATOM    843  CA  GLY    54      74.159 122.987  96.809  1.00  0.00           C  
ATOM    844  C   GLY    54      75.244 123.578  97.687  1.00  0.00           C  
ATOM    845  O   GLY    54      76.080 122.819  98.153  1.00  0.00           O  
ATOM    846  H   GLY    54      72.180 123.671  96.783  1.00  0.00           H  
ATOM    847  HA2 GLY    54      73.707 122.157  97.350  1.00  0.00           H  
ATOM    848  HA3 GLY    54      74.558 122.652  95.852  1.00  0.00           H  
ATOM    849  N   GLU    55      75.300 124.886  97.929  1.00  0.00           N  
ATOM    850  CA  GLU    55      76.235 125.539  98.868  1.00  0.00           C  
ATOM    851  C   GLU    55      75.542 125.673 100.223  1.00  0.00           C  
ATOM    852  O   GLU    55      74.408 126.057 100.293  1.00  0.00           O  
ATOM    853  CB  GLU    55      76.866 126.916  98.389  1.00  0.00           C  
ATOM    854  CG  GLU    55      77.734 126.829  97.126  1.00  0.00           C  
ATOM    855  CD  GLU    55      79.126 126.193  97.217  1.00  0.00           C  
ATOM    856  OE1 GLU    55      80.007 126.324  96.283  1.00  0.00           O  
ATOM    857  OE2 GLU    55      79.436 125.556  98.235  1.00  0.00           O1-
ATOM    858  H   GLU    55      74.525 125.412  97.551  1.00  0.00           H  
ATOM    859  HA  GLU    55      77.093 124.879  98.997  1.00  0.00           H  
ATOM    860  HB2 GLU    55      76.043 127.623  98.285  1.00  0.00           H  
ATOM    861  HB3 GLU    55      77.466 127.299  99.215  1.00  0.00           H  
ATOM    862  HG2 GLU    55      77.211 126.156  96.446  1.00  0.00           H  
ATOM    863  HG3 GLU    55      77.863 127.824  96.701  1.00  0.00           H  
ATOM    864  N   ALA    56      76.343 125.618 101.308  1.00  0.00           N  
ATOM    865  CA  ALA    56      75.924 125.967 102.651  1.00  0.00           C  
ATOM    866  C   ALA    56      75.520 127.462 102.757  1.00  0.00           C  
ATOM    867  O   ALA    56      76.248 128.408 102.560  1.00  0.00           O  
ATOM    868  CB  ALA    56      77.105 125.754 103.543  1.00  0.00           C  
ATOM    869  H   ALA    56      77.321 125.549 101.064  1.00  0.00           H  
ATOM    870  HA  ALA    56      75.026 125.399 102.894  1.00  0.00           H  
ATOM    871  HB1 ALA    56      77.977 126.321 103.216  1.00  0.00           H  
ATOM    872  HB2 ALA    56      76.928 125.888 104.610  1.00  0.00           H  
ATOM    873  HB3 ALA    56      77.449 124.720 103.547  1.00  0.00           H  
ATOM    874  N   GLU    57      74.258 127.642 103.215  1.00  0.00           N  
ATOM    875  CA  GLU    57      73.566 128.889 103.221  1.00  0.00           C  
ATOM    876  C   GLU    57      73.414 129.480 104.600  1.00  0.00           C  
ATOM    877  O   GLU    57      72.819 128.877 105.485  1.00  0.00           O  
ATOM    878  CB  GLU    57      72.375 128.917 102.235  1.00  0.00           C  
ATOM    879  CG  GLU    57      71.424 130.185 102.201  1.00  0.00           C  
ATOM    880  CD  GLU    57      72.122 131.462 101.741  1.00  0.00           C  
ATOM    881  OE1 GLU    57      71.440 132.460 101.911  1.00  0.00           O  
ATOM    882  OE2 GLU    57      73.218 131.330 101.179  1.00  0.00           O1-
ATOM    883  H   GLU    57      73.699 126.825 103.414  1.00  0.00           H  
ATOM    884  HA  GLU    57      74.285 129.542 102.724  1.00  0.00           H  
ATOM    885  HB2 GLU    57      72.712 128.785 101.207  1.00  0.00           H  
ATOM    886  HB3 GLU    57      71.808 128.026 102.503  1.00  0.00           H  
ATOM    887  HG2 GLU    57      70.694 129.958 101.423  1.00  0.00           H  
ATOM    888  HG3 GLU    57      71.032 130.441 103.186  1.00  0.00           H  
ATOM    889  N   GLU    58      74.007 130.645 104.802  1.00  0.00           N  
ATOM    890  CA  GLU    58      74.128 131.280 106.134  1.00  0.00           C  
ATOM    891  C   GLU    58      72.816 132.002 106.516  1.00  0.00           C  
ATOM    892  O   GLU    58      72.139 132.712 105.737  1.00  0.00           O  
ATOM    893  CB  GLU    58      75.322 132.249 106.095  1.00  0.00           C  
ATOM    894  CG  GLU    58      76.633 131.598 105.704  1.00  0.00           C  
ATOM    895  CD  GLU    58      77.012 130.529 106.779  1.00  0.00           C  
ATOM    896  OE1 GLU    58      77.575 129.519 106.411  1.00  0.00           O  
ATOM    897  OE2 GLU    58      76.629 130.616 107.992  1.00  0.00           O1-
ATOM    898  H   GLU    58      74.555 131.116 104.097  1.00  0.00           H  
ATOM    899  HA  GLU    58      74.288 130.529 106.908  1.00  0.00           H  
ATOM    900  HB2 GLU    58      75.171 132.953 105.277  1.00  0.00           H  
ATOM    901  HB3 GLU    58      75.355 132.808 107.029  1.00  0.00           H  
ATOM    902  HG2 GLU    58      76.529 131.075 104.753  1.00  0.00           H  
ATOM    903  HG3 GLU    58      77.466 132.255 105.454  1.00  0.00           H  
ATOM    904  N   VAL    59      72.461 132.052 107.813  1.00  0.00           N  
ATOM    905  CA  VAL    59      71.265 132.847 108.181  1.00  0.00           C  
ATOM    906  C   VAL    59      71.511 134.417 108.153  1.00  0.00           C  
ATOM    907  O   VAL    59      72.637 134.927 108.287  1.00  0.00           O  
ATOM    908  CB  VAL    59      70.924 132.364 109.624  1.00  0.00           C  
ATOM    909  CG1 VAL    59      71.814 132.910 110.822  1.00  0.00           C  
ATOM    910  CG2 VAL    59      69.509 132.828 109.906  1.00  0.00           C  
ATOM    911  H   VAL    59      73.032 131.592 108.506  1.00  0.00           H  
ATOM    912  HA  VAL    59      70.384 132.623 107.578  1.00  0.00           H  
ATOM    913  HB  VAL    59      70.920 131.281 109.743  1.00  0.00           H  
ATOM    914 HG11 VAL    59      72.804 133.051 110.387  1.00  0.00           H  
ATOM    915 HG12 VAL    59      71.458 133.815 111.314  1.00  0.00           H  
ATOM    916 HG13 VAL    59      72.025 132.156 111.580  1.00  0.00           H  
ATOM    917 HG21 VAL    59      69.350 132.221 110.797  1.00  0.00           H  
ATOM    918 HG22 VAL    59      69.431 133.902 110.075  1.00  0.00           H  
ATOM    919 HG23 VAL    59      68.900 132.357 109.135  1.00  0.00           H  
ATOM    920  N   ALA    60      70.402 135.207 108.225  1.00  0.00           N  
ATOM    921  CA  ALA    60      70.451 136.650 107.972  1.00  0.00           C  
ATOM    922  C   ALA    60      69.523 137.374 109.018  1.00  0.00           C  
ATOM    923  O   ALA    60      68.762 136.845 109.810  1.00  0.00           O  
ATOM    924  CB  ALA    60      69.909 136.994 106.541  1.00  0.00           C  
ATOM    925  H   ALA    60      69.529 134.746 108.437  1.00  0.00           H  
ATOM    926  HA  ALA    60      71.450 137.080 108.058  1.00  0.00           H  
ATOM    927  HB1 ALA    60      68.962 136.470 106.411  1.00  0.00           H  
ATOM    928  HB2 ALA    60      69.758 138.054 106.340  1.00  0.00           H  
ATOM    929  HB3 ALA    60      70.622 136.592 105.821  1.00  0.00           H  
ATOM    930  N   THR    61      69.904 138.728 109.142  1.00  0.00           N  
ATOM    931  CA  THR    61      69.391 139.763 110.025  1.00  0.00           C  
ATOM    932  C   THR    61      69.722 139.469 111.477  1.00  0.00           C  
ATOM    933  O   THR    61      68.856 138.931 112.171  1.00  0.00           O  
ATOM    934  CB  THR    61      67.922 140.135 109.727  1.00  0.00           C  
ATOM    935  CG2 THR    61      67.299 141.262 110.668  1.00  0.00           C  
ATOM    936  OG1 THR    61      67.733 140.584 108.453  1.00  0.00           O  
ATOM    937  H   THR    61      70.655 139.052 108.549  1.00  0.00           H  
ATOM    938  HA  THR    61      69.985 140.618 109.700  1.00  0.00           H  
ATOM    939  HB  THR    61      67.340 139.217 109.808  1.00  0.00           H  
ATOM    940  HG1 THR    61      66.840 140.938 108.432  1.00  0.00           H  
ATOM    941 HG21 THR    61      67.595 142.241 110.291  1.00  0.00           H  
ATOM    942 HG22 THR    61      66.210 141.235 110.635  1.00  0.00           H  
ATOM    943 HG23 THR    61      67.567 141.165 111.720  1.00  0.00           H  
ATOM    944  N   ASN    62      70.878 139.776 112.049  1.00  0.00           N  
ATOM    945  CA  ASN    62      71.423 138.935 113.097  1.00  0.00           C  
ATOM    946  C   ASN    62      70.786 139.128 114.492  1.00  0.00           C  
ATOM    947  O   ASN    62      71.087 138.353 115.402  1.00  0.00           O  
ATOM    948  CB  ASN    62      72.982 139.093 113.095  1.00  0.00           C  
ATOM    949  CG  ASN    62      73.779 138.061 113.809  1.00  0.00           C  
ATOM    950  ND2 ASN    62      73.996 136.975 113.108  1.00  0.00           N  
ATOM    951  OD1 ASN    62      74.148 138.110 114.954  1.00  0.00           O  
ATOM    952  H   ASN    62      71.518 140.371 111.543  1.00  0.00           H  
ATOM    953  HA  ASN    62      71.282 137.890 112.821  1.00  0.00           H  
ATOM    954  HB2 ASN    62      73.389 139.115 112.084  1.00  0.00           H  
ATOM    955  HB3 ASN    62      73.072 140.022 113.658  1.00  0.00           H  
ATOM    956 HD21 ASN    62      74.628 136.312 113.532  1.00  0.00           H  
ATOM    957 HD22 ASN    62      73.477 136.781 112.263  1.00  0.00           H  
ATOM    958  N   GLY    63      69.979 140.140 114.631  1.00  0.00           N  
ATOM    959  CA  GLY    63      69.049 140.338 115.787  1.00  0.00           C  
ATOM    960  C   GLY    63      67.874 139.354 115.692  1.00  0.00           C  
ATOM    961  O   GLY    63      67.233 139.164 116.741  1.00  0.00           O  
ATOM    962  H   GLY    63      69.755 140.703 113.823  1.00  0.00           H  
ATOM    963  HA2 GLY    63      69.608 140.059 116.681  1.00  0.00           H  
ATOM    964  HA3 GLY    63      68.700 141.364 115.898  1.00  0.00           H  
ATOM    965  N   LYS    64      67.621 138.718 114.584  1.00  0.00           N  
ATOM    966  CA  LYS    64      66.405 137.822 114.413  1.00  0.00           C  
ATOM    967  C   LYS    64      66.679 136.453 113.888  1.00  0.00           C  
ATOM    968  O   LYS    64      65.868 135.530 114.225  1.00  0.00           O  
ATOM    969  CB  LYS    64      65.568 138.453 113.297  1.00  0.00           C  
ATOM    970  CG  LYS    64      64.749 139.698 113.743  1.00  0.00           C  
ATOM    971  CD  LYS    64      63.763 140.085 112.709  1.00  0.00           C  
ATOM    972  CE  LYS    64      63.068 141.388 113.177  1.00  0.00           C  
ATOM    973  NZ  LYS    64      61.748 141.635 112.558  1.00  0.00           N1+
ATOM    974  H   LYS    64      68.265 138.859 113.819  1.00  0.00           H  
ATOM    975  HA  LYS    64      65.820 137.726 115.328  1.00  0.00           H  
ATOM    976  HB2 LYS    64      66.234 138.632 112.454  1.00  0.00           H  
ATOM    977  HB3 LYS    64      64.911 137.673 112.912  1.00  0.00           H  
ATOM    978  HG2 LYS    64      64.109 139.400 114.574  1.00  0.00           H  
ATOM    979  HG3 LYS    64      65.245 140.599 114.103  1.00  0.00           H  
ATOM    980  HD2 LYS    64      64.236 140.360 111.767  1.00  0.00           H  
ATOM    981  HD3 LYS    64      63.002 139.376 112.382  1.00  0.00           H  
ATOM    982  HE2 LYS    64      62.929 141.357 114.258  1.00  0.00           H  
ATOM    983  HE3 LYS    64      63.666 142.299 113.180  1.00  0.00           H  
ATOM    984  HZ1 LYS    64      61.063 141.039 112.999  1.00  0.00           H  
ATOM    985  HZ2 LYS    64      61.560 142.596 112.804  1.00  0.00           H  
ATOM    986  HZ3 LYS    64      61.864 141.456 111.571  1.00  0.00           H  
ATOM    987  N   GLN    65      67.742 136.251 113.169  1.00  0.00           N  
ATOM    988  CA  GLN    65      68.315 134.938 112.702  1.00  0.00           C  
ATOM    989  C   GLN    65      67.264 134.049 111.919  1.00  0.00           C  
ATOM    990  O   GLN    65      66.682 133.075 112.437  1.00  0.00           O  
ATOM    991  CB  GLN    65      69.070 134.290 113.870  1.00  0.00           C  
ATOM    992  CG  GLN    65      69.952 135.291 114.686  1.00  0.00           C  
ATOM    993  CD  GLN    65      70.816 134.617 115.798  1.00  0.00           C  
ATOM    994  NE2 GLN    65      70.933 135.075 117.003  1.00  0.00           N  
ATOM    995  OE1 GLN    65      71.512 133.603 115.620  1.00  0.00           O  
ATOM    996  H   GLN    65      68.327 137.046 112.955  1.00  0.00           H  
ATOM    997  HA  GLN    65      69.096 135.371 112.075  1.00  0.00           H  
ATOM    998  HB2 GLN    65      68.299 133.729 114.398  1.00  0.00           H  
ATOM    999  HB3 GLN    65      69.808 133.571 113.515  1.00  0.00           H  
ATOM   1000  HG2 GLN    65      70.532 135.992 114.085  1.00  0.00           H  
ATOM   1001  HG3 GLN    65      69.325 135.940 115.298  1.00  0.00           H  
ATOM   1002 HE21 GLN    65      71.535 134.635 117.685  1.00  0.00           H  
ATOM   1003 HE22 GLN    65      70.345 135.822 117.344  1.00  0.00           H  
ATOM   1004  N   ARG    66      67.091 134.434 110.623  1.00  0.00           N  
ATOM   1005  CA  ARG    66      66.159 133.890 109.690  1.00  0.00           C  
ATOM   1006  C   ARG    66      66.764 133.645 108.312  1.00  0.00           C  
ATOM   1007  O   ARG    66      67.662 134.413 108.085  1.00  0.00           O  
ATOM   1008  CB  ARG    66      64.975 134.856 109.650  1.00  0.00           C  
ATOM   1009  CG  ARG    66      64.026 134.763 110.873  1.00  0.00           C  
ATOM   1010  CD  ARG    66      62.765 135.542 110.680  1.00  0.00           C  
ATOM   1011  NE  ARG    66      61.956 135.787 111.877  1.00  0.00           N  
ATOM   1012  CZ  ARG    66      61.354 136.932 112.110  1.00  0.00           C  
ATOM   1013  NH1 ARG    66      61.036 137.790 111.182  1.00  0.00           N1+
ATOM   1014  NH2 ARG    66      60.834 137.203 113.238  1.00  0.00           N  
ATOM   1015  H   ARG    66      67.560 135.232 110.218  1.00  0.00           H  
ATOM   1016  HA  ARG    66      65.797 132.945 110.096  1.00  0.00           H  
ATOM   1017  HB2 ARG    66      65.339 135.878 109.551  1.00  0.00           H  
ATOM   1018  HB3 ARG    66      64.349 134.627 108.787  1.00  0.00           H  
ATOM   1019  HG2 ARG    66      63.699 133.775 111.199  1.00  0.00           H  
ATOM   1020  HG3 ARG    66      64.533 135.178 111.744  1.00  0.00           H  
ATOM   1021  HD2 ARG    66      62.869 136.435 110.065  1.00  0.00           H  
ATOM   1022  HD3 ARG    66      61.977 134.980 110.178  1.00  0.00           H  
ATOM   1023  HE  ARG    66      61.948 135.091 112.609  1.00  0.00           H  
ATOM   1024 HH11 ARG    66      61.130 137.566 110.202  1.00  0.00           H  
ATOM   1025 HH12 ARG    66      60.626 138.685 111.405  1.00  0.00           H  
ATOM   1026 HH21 ARG    66      61.068 136.734 114.101  1.00  0.00           H  
ATOM   1027 HH22 ARG    66      60.442 138.129 113.334  1.00  0.00           H  
ATOM   1028  N   TRP    67      66.359 132.648 107.527  1.00  0.00           N  
ATOM   1029  CA  TRP    67      66.813 132.400 106.127  1.00  0.00           C  
ATOM   1030  C   TRP    67      65.896 133.153 105.073  1.00  0.00           C  
ATOM   1031  O   TRP    67      64.676 133.186 105.286  1.00  0.00           O  
ATOM   1032  CB  TRP    67      67.024 130.913 105.899  1.00  0.00           C  
ATOM   1033  CG  TRP    67      68.169 130.282 106.653  1.00  0.00           C  
ATOM   1034  CD1 TRP    67      69.421 130.175 106.102  1.00  0.00           C  
ATOM   1035  CD2 TRP    67      68.334 129.777 107.953  1.00  0.00           C  
ATOM   1036  CE2 TRP    67      69.653 129.216 108.175  1.00  0.00           C  
ATOM   1037  CE3 TRP    67      67.474 129.772 109.133  1.00  0.00           C  
ATOM   1038  NE1 TRP    67      70.229 129.507 106.942  1.00  0.00           N  
ATOM   1039  CZ2 TRP    67      70.125 128.902 109.444  1.00  0.00           C  
ATOM   1040  CZ3 TRP    67      67.905 129.336 110.396  1.00  0.00           C  
ATOM   1041  CH2 TRP    67      69.224 128.947 110.542  1.00  0.00           C  
ATOM   1042  H   TRP    67      65.630 132.008 107.808  1.00  0.00           H  
ATOM   1043  HA  TRP    67      67.820 132.788 105.972  1.00  0.00           H  
ATOM   1044  HB2 TRP    67      66.091 130.418 106.172  1.00  0.00           H  
ATOM   1045  HB3 TRP    67      67.184 130.792 104.827  1.00  0.00           H  
ATOM   1046  HD1 TRP    67      69.686 130.600 105.145  1.00  0.00           H  
ATOM   1047  HE1 TRP    67      71.210 129.318 106.796  1.00  0.00           H  
ATOM   1048  HE3 TRP    67      66.512 130.198 108.891  1.00  0.00           H  
ATOM   1049  HZ2 TRP    67      71.089 128.438 109.589  1.00  0.00           H  
ATOM   1050  HZ3 TRP    67      67.255 129.332 111.258  1.00  0.00           H  
ATOM   1051  HH2 TRP    67      69.585 128.569 111.487  1.00  0.00           H  
ATOM   1052  N   LEU    68      66.395 133.693 103.950  1.00  0.00           N  
ATOM   1053  CA  LEU    68      65.544 134.061 102.783  1.00  0.00           C  
ATOM   1054  C   LEU    68      65.075 132.773 102.012  1.00  0.00           C  
ATOM   1055  O   LEU    68      65.609 131.737 102.362  1.00  0.00           O  
ATOM   1056  CB  LEU    68      66.311 134.935 101.759  1.00  0.00           C  
ATOM   1057  CG  LEU    68      66.663 136.344 102.295  1.00  0.00           C  
ATOM   1058  CD1 LEU    68      68.035 136.410 102.948  1.00  0.00           C  
ATOM   1059  CD2 LEU    68      66.570 137.275 101.005  1.00  0.00           C  
ATOM   1060  H   LEU    68      67.396 133.575 103.875  1.00  0.00           H  
ATOM   1061  HA  LEU    68      64.607 134.558 103.036  1.00  0.00           H  
ATOM   1062  HB2 LEU    68      67.279 134.485 101.538  1.00  0.00           H  
ATOM   1063  HB3 LEU    68      65.576 135.028 100.960  1.00  0.00           H  
ATOM   1064  HG  LEU    68      65.927 136.605 103.056  1.00  0.00           H  
ATOM   1065 HD11 LEU    68      68.039 135.718 103.790  1.00  0.00           H  
ATOM   1066 HD12 LEU    68      68.790 136.089 102.229  1.00  0.00           H  
ATOM   1067 HD13 LEU    68      68.289 137.432 103.229  1.00  0.00           H  
ATOM   1068 HD21 LEU    68      66.613 138.257 101.476  1.00  0.00           H  
ATOM   1069 HD22 LEU    68      67.425 137.091 100.355  1.00  0.00           H  
ATOM   1070 HD23 LEU    68      65.599 137.212 100.513  1.00  0.00           H  
ATOM   1071  N   LEU    69      64.134 132.808 101.038  1.00  0.00           N  
ATOM   1072  CA  LEU    69      63.756 131.747 100.147  1.00  0.00           C  
ATOM   1073  C   LEU    69      64.244 131.764  98.700  1.00  0.00           C  
ATOM   1074  O   LEU    69      64.340 132.840  98.075  1.00  0.00           O  
ATOM   1075  CB  LEU    69      62.151 131.596 100.169  1.00  0.00           C  
ATOM   1076  CG  LEU    69      61.540 131.119 101.508  1.00  0.00           C  
ATOM   1077  CD1 LEU    69      60.005 131.106 101.430  1.00  0.00           C  
ATOM   1078  CD2 LEU    69      61.964 129.684 101.880  1.00  0.00           C  
ATOM   1079  H   LEU    69      63.751 133.722 100.843  1.00  0.00           H  
ATOM   1080  HA  LEU    69      64.029 130.775 100.556  1.00  0.00           H  
ATOM   1081  HB2 LEU    69      61.719 132.567  99.928  1.00  0.00           H  
ATOM   1082  HB3 LEU    69      61.819 130.930  99.373  1.00  0.00           H  
ATOM   1083  HG  LEU    69      61.781 131.787 102.335  1.00  0.00           H  
ATOM   1084 HD11 LEU    69      59.582 130.668 102.333  1.00  0.00           H  
ATOM   1085 HD12 LEU    69      59.747 132.161 101.334  1.00  0.00           H  
ATOM   1086 HD13 LEU    69      59.714 130.566 100.529  1.00  0.00           H  
ATOM   1087 HD21 LEU    69      61.332 129.281 102.671  1.00  0.00           H  
ATOM   1088 HD22 LEU    69      61.821 128.961 101.077  1.00  0.00           H  
ATOM   1089 HD23 LEU    69      63.003 129.612 102.201  1.00  0.00           H  
ATOM   1090  N   SER    70      64.419 130.543  98.176  1.00  0.00           N  
ATOM   1091  CA  SER    70      64.401 130.243  96.741  1.00  0.00           C  
ATOM   1092  C   SER    70      63.991 128.799  96.373  1.00  0.00           C  
ATOM   1093  O   SER    70      63.865 128.003  97.307  1.00  0.00           O  
ATOM   1094  CB  SER    70      65.787 130.446  96.111  1.00  0.00           C  
ATOM   1095  OG  SER    70      66.724 129.424  96.404  1.00  0.00           O  
ATOM   1096  H   SER    70      64.304 129.806  98.857  1.00  0.00           H  
ATOM   1097  HA  SER    70      63.673 130.919  96.294  1.00  0.00           H  
ATOM   1098  HB2 SER    70      65.771 130.507  95.022  1.00  0.00           H  
ATOM   1099  HB3 SER    70      66.071 131.461  96.392  1.00  0.00           H  
ATOM   1100  HG  SER    70      67.409 129.441  95.732  1.00  0.00           H  
ATOM   1101  N   PRO    71      63.682 128.423  95.096  1.00  0.00           N  
ATOM   1102  CA  PRO    71      63.228 127.051  94.678  1.00  0.00           C  
ATOM   1103  C   PRO    71      64.188 125.956  94.924  1.00  0.00           C  
ATOM   1104  O   PRO    71      63.726 124.779  95.029  1.00  0.00           O  
ATOM   1105  CB  PRO    71      62.791 127.146  93.297  1.00  0.00           C  
ATOM   1106  CG  PRO    71      62.570 128.652  92.962  1.00  0.00           C  
ATOM   1107  CD  PRO    71      63.673 129.180  93.902  1.00  0.00           C  
ATOM   1108  HA  PRO    71      62.289 126.864  95.199  1.00  0.00           H  
ATOM   1109  HB2 PRO    71      63.599 126.656  92.754  1.00  0.00           H  
ATOM   1110  HB3 PRO    71      61.836 126.661  93.095  1.00  0.00           H  
ATOM   1111  HG2 PRO    71      62.821 128.889  91.928  1.00  0.00           H  
ATOM   1112  HG3 PRO    71      61.572 128.965  93.272  1.00  0.00           H  
ATOM   1113  HD2 PRO    71      64.670 129.039  93.486  1.00  0.00           H  
ATOM   1114  HD3 PRO    71      63.539 130.249  94.069  1.00  0.00           H  
ATOM   1115  N   SER    72      65.435 126.217  95.202  1.00  0.00           N  
ATOM   1116  CA  SER    72      66.541 125.282  95.509  1.00  0.00           C  
ATOM   1117  C   SER    72      66.990 125.134  96.918  1.00  0.00           C  
ATOM   1118  O   SER    72      68.045 124.574  97.239  1.00  0.00           O  
ATOM   1119  CB  SER    72      67.737 125.685  94.647  1.00  0.00           C  
ATOM   1120  OG  SER    72      68.203 126.936  95.010  1.00  0.00           O  
ATOM   1121  H   SER    72      65.662 127.201  95.183  1.00  0.00           H  
ATOM   1122  HA  SER    72      66.174 124.280  95.286  1.00  0.00           H  
ATOM   1123  HB2 SER    72      68.551 124.991  94.853  1.00  0.00           H  
ATOM   1124  HB3 SER    72      67.512 125.618  93.582  1.00  0.00           H  
ATOM   1125  HG  SER    72      68.950 127.147  94.446  1.00  0.00           H  
ATOM   1126  N   THR    73      66.278 125.825  97.811  1.00  0.00           N  
ATOM   1127  CA  THR    73      66.432 125.784  99.302  1.00  0.00           C  
ATOM   1128  C   THR    73      66.156 124.462  99.917  1.00  0.00           C  
ATOM   1129  O   THR    73      65.026 124.217 100.325  1.00  0.00           O  
ATOM   1130  CB  THR    73      65.739 127.018 100.018  1.00  0.00           C  
ATOM   1131  CG2 THR    73      66.089 126.968 101.516  1.00  0.00           C  
ATOM   1132  OG1 THR    73      66.334 128.231  99.682  1.00  0.00           O  
ATOM   1133  H   THR    73      65.403 126.105  97.392  1.00  0.00           H  
ATOM   1134  HA  THR    73      67.485 125.894  99.559  1.00  0.00           H  
ATOM   1135  HB  THR    73      64.667 126.955  99.827  1.00  0.00           H  
ATOM   1136  HG1 THR    73      66.688 128.193  98.790  1.00  0.00           H  
ATOM   1137 HG21 THR    73      65.640 127.773 102.098  1.00  0.00           H  
ATOM   1138 HG22 THR    73      65.775 126.010 101.929  1.00  0.00           H  
ATOM   1139 HG23 THR    73      67.160 127.144 101.615  1.00  0.00           H  
ATOM   1140  N   THR    74      67.112 123.613 100.157  1.00  0.00           N  
ATOM   1141  CA  THR    74      66.988 122.257 100.846  1.00  0.00           C  
ATOM   1142  C   THR    74      67.623 122.379 102.256  1.00  0.00           C  
ATOM   1143  O   THR    74      68.620 123.165 102.472  1.00  0.00           O  
ATOM   1144  CB  THR    74      67.753 121.234 100.071  1.00  0.00           C  
ATOM   1145  CG2 THR    74      67.010 120.827  98.817  1.00  0.00           C  
ATOM   1146  OG1 THR    74      69.034 121.648  99.838  1.00  0.00           O  
ATOM   1147  H   THR    74      68.048 123.811  99.835  1.00  0.00           H  
ATOM   1148  HA  THR    74      65.946 121.967 100.985  1.00  0.00           H  
ATOM   1149  HB  THR    74      67.943 120.384 100.727  1.00  0.00           H  
ATOM   1150  HG1 THR    74      69.402 122.033 100.637  1.00  0.00           H  
ATOM   1151 HG21 THR    74      66.068 120.385  99.140  1.00  0.00           H  
ATOM   1152 HG22 THR    74      66.923 121.710  98.184  1.00  0.00           H  
ATOM   1153 HG23 THR    74      67.695 120.120  98.351  1.00  0.00           H  
ATOM   1154  N   LEU    75      67.122 121.663 103.233  1.00  0.00           N  
ATOM   1155  CA  LEU    75      67.822 121.386 104.477  1.00  0.00           C  
ATOM   1156  C   LEU    75      68.623 120.187 104.190  1.00  0.00           C  
ATOM   1157  O   LEU    75      68.172 119.185 103.624  1.00  0.00           O  
ATOM   1158  CB  LEU    75      66.859 121.014 105.535  1.00  0.00           C  
ATOM   1159  CG  LEU    75      65.656 121.892 105.919  1.00  0.00           C  
ATOM   1160  CD1 LEU    75      64.878 121.220 107.042  1.00  0.00           C  
ATOM   1161  CD2 LEU    75      66.135 123.257 106.544  1.00  0.00           C  
ATOM   1162  H   LEU    75      66.290 121.156 102.968  1.00  0.00           H  
ATOM   1163  HA  LEU    75      68.382 122.213 104.913  1.00  0.00           H  
ATOM   1164  HB2 LEU    75      66.487 120.014 105.312  1.00  0.00           H  
ATOM   1165  HB3 LEU    75      67.468 120.845 106.423  1.00  0.00           H  
ATOM   1166  HG  LEU    75      64.975 122.201 105.126  1.00  0.00           H  
ATOM   1167 HD11 LEU    75      64.271 121.908 107.629  1.00  0.00           H  
ATOM   1168 HD12 LEU    75      64.414 120.262 106.809  1.00  0.00           H  
ATOM   1169 HD13 LEU    75      65.657 120.949 107.755  1.00  0.00           H  
ATOM   1170 HD21 LEU    75      66.874 123.647 105.844  1.00  0.00           H  
ATOM   1171 HD22 LEU    75      65.242 123.869 106.670  1.00  0.00           H  
ATOM   1172 HD23 LEU    75      66.673 123.046 107.468  1.00  0.00           H  
ATOM   1173  N   ARG    76      69.862 120.036 104.723  1.00  0.00           N  
ATOM   1174  CA  ARG    76      70.496 118.738 104.876  1.00  0.00           C  
ATOM   1175  C   ARG    76      70.238 118.346 106.348  1.00  0.00           C  
ATOM   1176  O   ARG    76      70.473 119.089 107.339  1.00  0.00           O  
ATOM   1177  CB  ARG    76      72.069 118.930 104.678  1.00  0.00           C  
ATOM   1178  CG  ARG    76      72.411 118.889 103.169  1.00  0.00           C  
ATOM   1179  CD  ARG    76      73.922 118.584 102.992  1.00  0.00           C  
ATOM   1180  NE  ARG    76      74.791 119.702 103.534  1.00  0.00           N  
ATOM   1181  CZ  ARG    76      75.839 120.240 102.948  1.00  0.00           C  
ATOM   1182  NH1 ARG    76      76.173 119.848 101.806  1.00  0.00           N1+
ATOM   1183  NH2 ARG    76      76.495 121.223 103.492  1.00  0.00           N  
ATOM   1184  H   ARG    76      70.148 120.778 105.346  1.00  0.00           H  
ATOM   1185  HA  ARG    76      70.047 118.037 104.172  1.00  0.00           H  
ATOM   1186  HB2 ARG    76      72.528 119.810 105.129  1.00  0.00           H  
ATOM   1187  HB3 ARG    76      72.538 118.073 105.162  1.00  0.00           H  
ATOM   1188  HG2 ARG    76      71.926 117.990 102.789  1.00  0.00           H  
ATOM   1189  HG3 ARG    76      72.109 119.729 102.544  1.00  0.00           H  
ATOM   1190  HD2 ARG    76      74.136 117.605 103.422  1.00  0.00           H  
ATOM   1191  HD3 ARG    76      74.170 118.333 101.961  1.00  0.00           H  
ATOM   1192  HE  ARG    76      74.592 120.089 104.445  1.00  0.00           H  
ATOM   1193 HH11 ARG    76      76.126 118.873 101.548  1.00  0.00           H  
ATOM   1194 HH12 ARG    76      76.993 120.320 101.451  1.00  0.00           H  
ATOM   1195 HH21 ARG    76      76.397 121.436 104.475  1.00  0.00           H  
ATOM   1196 HH22 ARG    76      77.247 121.566 102.912  1.00  0.00           H  
ATOM   1197  N   VAL    77      69.647 117.129 106.547  1.00  0.00           N  
ATOM   1198  CA  VAL    77      69.077 116.692 107.875  1.00  0.00           C  
ATOM   1199  C   VAL    77      69.694 115.254 108.125  1.00  0.00           C  
ATOM   1200  O   VAL    77      69.538 114.434 107.232  1.00  0.00           O  
ATOM   1201  CB  VAL    77      67.548 116.719 107.868  1.00  0.00           C  
ATOM   1202  CG1 VAL    77      67.058 116.450 109.301  1.00  0.00           C  
ATOM   1203  CG2 VAL    77      66.962 118.115 107.535  1.00  0.00           C  
ATOM   1204  H   VAL    77      69.266 116.533 105.826  1.00  0.00           H  
ATOM   1205  HA  VAL    77      69.374 117.278 108.745  1.00  0.00           H  
ATOM   1206  HB  VAL    77      67.230 116.007 107.107  1.00  0.00           H  
ATOM   1207 HG11 VAL    77      67.283 115.434 109.626  1.00  0.00           H  
ATOM   1208 HG12 VAL    77      67.588 117.175 109.918  1.00  0.00           H  
ATOM   1209 HG13 VAL    77      66.010 116.712 109.442  1.00  0.00           H  
ATOM   1210 HG21 VAL    77      67.216 118.736 108.393  1.00  0.00           H  
ATOM   1211 HG22 VAL    77      67.510 118.406 106.639  1.00  0.00           H  
ATOM   1212 HG23 VAL    77      65.880 118.045 107.420  1.00  0.00           H  
ATOM   1213  N   THR    78      70.219 115.037 109.346  1.00  0.00           N  
ATOM   1214  CA  THR    78      70.659 113.637 109.803  1.00  0.00           C  
ATOM   1215  C   THR    78      70.190 113.350 111.254  1.00  0.00           C  
ATOM   1216  O   THR    78      69.802 114.271 111.997  1.00  0.00           O  
ATOM   1217  CB  THR    78      72.190 113.532 109.656  1.00  0.00           C  
ATOM   1218  CG2 THR    78      72.743 113.757 108.283  1.00  0.00           C  
ATOM   1219  OG1 THR    78      72.917 114.516 110.414  1.00  0.00           O  
ATOM   1220  H   THR    78      70.195 115.789 110.020  1.00  0.00           H  
ATOM   1221  HA  THR    78      70.229 112.872 109.156  1.00  0.00           H  
ATOM   1222  HB  THR    78      72.598 112.587 110.013  1.00  0.00           H  
ATOM   1223  HG1 THR    78      73.098 114.076 111.248  1.00  0.00           H  
ATOM   1224 HG21 THR    78      73.817 113.568 108.295  1.00  0.00           H  
ATOM   1225 HG22 THR    78      72.377 113.076 107.515  1.00  0.00           H  
ATOM   1226 HG23 THR    78      72.544 114.761 107.908  1.00  0.00           H  
ATOM   1227  N   MET    79      70.232 112.037 111.541  1.00  0.00           N  
ATOM   1228  CA  MET    79      70.198 111.445 112.860  1.00  0.00           C  
ATOM   1229  C   MET    79      71.453 110.488 113.106  1.00  0.00           C  
ATOM   1230  O   MET    79      71.991 109.804 112.217  1.00  0.00           O  
ATOM   1231  CB  MET    79      68.853 110.582 112.994  1.00  0.00           C  
ATOM   1232  CG  MET    79      67.596 111.263 112.313  1.00  0.00           C  
ATOM   1233  SD  MET    79      65.906 110.503 112.529  1.00  0.00           S  
ATOM   1234  CE  MET    79      65.783 110.560 114.386  1.00  0.00           C  
ATOM   1235  H   MET    79      70.607 111.424 110.832  1.00  0.00           H  
ATOM   1236  HA  MET    79      70.150 112.317 113.513  1.00  0.00           H  
ATOM   1237  HB2 MET    79      69.019 109.658 112.441  1.00  0.00           H  
ATOM   1238  HB3 MET    79      68.625 110.420 114.047  1.00  0.00           H  
ATOM   1239  HG2 MET    79      67.639 112.272 112.724  1.00  0.00           H  
ATOM   1240  HG3 MET    79      67.698 111.347 111.231  1.00  0.00           H  
ATOM   1241  HE1 MET    79      66.237 111.505 114.684  1.00  0.00           H  
ATOM   1242  HE2 MET    79      64.741 110.288 114.554  1.00  0.00           H  
ATOM   1243  HE3 MET    79      66.325 109.762 114.894  1.00  0.00           H  
ATOM   1244  N   SER    80      71.930 110.385 114.341  1.00  0.00           N  
ATOM   1245  CA  SER    80      73.120 109.732 114.700  1.00  0.00           C  
ATOM   1246  C   SER    80      72.965 108.268 115.099  1.00  0.00           C  
ATOM   1247  O   SER    80      73.914 107.508 115.203  1.00  0.00           O  
ATOM   1248  CB  SER    80      73.693 110.407 115.970  1.00  0.00           C  
ATOM   1249  OG  SER    80      74.001 111.751 115.756  1.00  0.00           O  
ATOM   1250  H   SER    80      71.533 110.969 115.063  1.00  0.00           H  
ATOM   1251  HA  SER    80      73.843 109.886 113.900  1.00  0.00           H  
ATOM   1252  HB2 SER    80      72.976 110.290 116.782  1.00  0.00           H  
ATOM   1253  HB3 SER    80      74.603 109.970 116.383  1.00  0.00           H  
ATOM   1254  HG  SER    80      73.216 112.296 115.850  1.00  0.00           H  
ATOM   1255  N   GLN    81      71.741 107.885 115.527  1.00  0.00           N  
ATOM   1256  CA  GLN    81      71.527 106.536 116.039  1.00  0.00           C  
ATOM   1257  C   GLN    81      70.038 106.075 115.847  1.00  0.00           C  
ATOM   1258  O   GLN    81      69.223 107.040 115.512  1.00  0.00           O  
ATOM   1259  CB  GLN    81      71.914 106.475 117.508  1.00  0.00           C  
ATOM   1260  CG  GLN    81      71.240 107.477 118.542  1.00  0.00           C  
ATOM   1261  CD  GLN    81      72.129 107.622 119.731  1.00  0.00           C  
ATOM   1262  NE2 GLN    81      71.635 108.186 120.822  1.00  0.00           N  
ATOM   1263  OE1 GLN    81      73.126 107.009 119.845  1.00  0.00           O  
ATOM   1264  H   GLN    81      70.995 108.559 115.618  1.00  0.00           H  
ATOM   1265  HA  GLN    81      72.046 105.776 115.454  1.00  0.00           H  
ATOM   1266  HB2 GLN    81      71.770 105.507 117.988  1.00  0.00           H  
ATOM   1267  HB3 GLN    81      72.999 106.557 117.575  1.00  0.00           H  
ATOM   1268  HG2 GLN    81      71.129 108.501 118.186  1.00  0.00           H  
ATOM   1269  HG3 GLN    81      70.296 106.969 118.738  1.00  0.00           H  
ATOM   1270 HE21 GLN    81      72.139 107.825 121.619  1.00  0.00           H  
ATOM   1271 HE22 GLN    81      70.628 108.259 120.804  1.00  0.00           H  
ATOM   1272  N   ALA    82      69.727 104.796 115.855  1.00  0.00           N  
ATOM   1273  CA  ALA    82      68.391 104.224 115.629  1.00  0.00           C  
ATOM   1274  C   ALA    82      67.380 104.610 116.767  1.00  0.00           C  
ATOM   1275  O   ALA    82      67.816 105.081 117.818  1.00  0.00           O  
ATOM   1276  CB  ALA    82      68.593 102.731 115.451  1.00  0.00           C  
ATOM   1277  H   ALA    82      70.406 104.120 116.173  1.00  0.00           H  
ATOM   1278  HA  ALA    82      68.029 104.462 114.629  1.00  0.00           H  
ATOM   1279  HB1 ALA    82      69.024 102.551 114.467  1.00  0.00           H  
ATOM   1280  HB2 ALA    82      69.312 102.382 116.191  1.00  0.00           H  
ATOM   1281  HB3 ALA    82      67.602 102.291 115.566  1.00  0.00           H  
ATOM   1282  N   SER    83      66.108 104.345 116.568  1.00  0.00           N  
ATOM   1283  CA  SER    83      65.038 104.863 117.479  1.00  0.00           C  
ATOM   1284  C   SER    83      64.608 103.822 118.465  1.00  0.00           C  
ATOM   1285  O   SER    83      64.547 102.596 118.241  1.00  0.00           O  
ATOM   1286  CB  SER    83      63.932 105.461 116.572  1.00  0.00           C  
ATOM   1287  OG  SER    83      64.344 106.661 115.865  1.00  0.00           O  
ATOM   1288  H   SER    83      65.761 103.900 115.730  1.00  0.00           H  
ATOM   1289  HA  SER    83      65.425 105.710 118.046  1.00  0.00           H  
ATOM   1290  HB2 SER    83      63.593 104.664 115.911  1.00  0.00           H  
ATOM   1291  HB3 SER    83      63.062 105.775 117.148  1.00  0.00           H  
ATOM   1292  HG  SER    83      63.975 107.386 116.375  1.00  0.00           H  
ATOM   1293  N   THR    84      64.386 104.362 119.700  1.00  0.00           N  
ATOM   1294  CA  THR    84      63.951 103.578 120.835  1.00  0.00           C  
ATOM   1295  C   THR    84      63.255 104.333 122.050  1.00  0.00           C  
ATOM   1296  O   THR    84      62.734 103.750 122.991  1.00  0.00           O  
ATOM   1297  CB  THR    84      65.247 102.981 121.479  1.00  0.00           C  
ATOM   1298  CG2 THR    84      66.149 104.071 122.013  1.00  0.00           C  
ATOM   1299  OG1 THR    84      65.010 102.094 122.610  1.00  0.00           O  
ATOM   1300  H   THR    84      64.494 105.365 119.738  1.00  0.00           H  
ATOM   1301  HA  THR    84      63.298 102.757 120.537  1.00  0.00           H  
ATOM   1302  HB  THR    84      65.828 102.368 120.790  1.00  0.00           H  
ATOM   1303  HG1 THR    84      64.513 101.361 122.238  1.00  0.00           H  
ATOM   1304 HG21 THR    84      66.614 104.493 121.122  1.00  0.00           H  
ATOM   1305 HG22 THR    84      65.634 104.757 122.685  1.00  0.00           H  
ATOM   1306 HG23 THR    84      67.000 103.658 122.555  1.00  0.00           H  
ATOM   1307  N   GLU    85      63.032 105.613 121.836  1.00  0.00           N  
ATOM   1308  CA  GLU    85      62.058 106.408 122.603  1.00  0.00           C  
ATOM   1309  C   GLU    85      60.633 105.976 122.164  1.00  0.00           C  
ATOM   1310  O   GLU    85      60.448 105.382 121.095  1.00  0.00           O  
ATOM   1311  CB  GLU    85      62.250 107.876 122.337  1.00  0.00           C  
ATOM   1312  CG  GLU    85      63.365 108.594 123.051  1.00  0.00           C  
ATOM   1313  CD  GLU    85      63.116 108.458 124.591  1.00  0.00           C  
ATOM   1314  OE1 GLU    85      64.046 108.453 125.425  1.00  0.00           O  
ATOM   1315  OE2 GLU    85      61.937 108.242 124.979  1.00  0.00           O1-
ATOM   1316  H   GLU    85      63.635 106.037 121.146  1.00  0.00           H  
ATOM   1317  HA  GLU    85      62.153 106.056 123.630  1.00  0.00           H  
ATOM   1318  HB2 GLU    85      62.495 108.038 121.287  1.00  0.00           H  
ATOM   1319  HB3 GLU    85      61.344 108.438 122.562  1.00  0.00           H  
ATOM   1320  HG2 GLU    85      64.343 108.208 122.764  1.00  0.00           H  
ATOM   1321  HG3 GLU    85      63.394 109.609 122.653  1.00  0.00           H  
ATOM   1322  N   ALA    86      59.654 106.364 122.943  1.00  0.00           N  
ATOM   1323  CA  ALA    86      58.242 105.939 122.713  1.00  0.00           C  
ATOM   1324  C   ALA    86      57.471 106.730 121.695  1.00  0.00           C  
ATOM   1325  O   ALA    86      56.266 106.788 121.667  1.00  0.00           O  
ATOM   1326  CB  ALA    86      57.552 105.834 124.067  1.00  0.00           C  
ATOM   1327  H   ALA    86      59.818 106.738 123.867  1.00  0.00           H  
ATOM   1328  HA  ALA    86      58.274 104.918 122.333  1.00  0.00           H  
ATOM   1329  HB1 ALA    86      58.147 105.175 124.700  1.00  0.00           H  
ATOM   1330  HB2 ALA    86      57.616 106.798 124.571  1.00  0.00           H  
ATOM   1331  HB3 ALA    86      56.529 105.458 124.029  1.00  0.00           H  
ATOM   1332  N   SER    87      58.170 107.492 120.903  1.00  0.00           N  
ATOM   1333  CA  SER    87      57.676 108.232 119.715  1.00  0.00           C  
ATOM   1334  C   SER    87      58.855 108.684 118.860  1.00  0.00           C  
ATOM   1335  O   SER    87      59.959 108.878 119.337  1.00  0.00           O  
ATOM   1336  CB  SER    87      56.606 109.308 120.035  1.00  0.00           C  
ATOM   1337  OG  SER    87      57.247 110.471 120.531  1.00  0.00           O  
ATOM   1338  H   SER    87      59.177 107.574 120.893  1.00  0.00           H  
ATOM   1339  HA  SER    87      57.221 107.426 119.141  1.00  0.00           H  
ATOM   1340  HB2 SER    87      56.058 109.740 119.197  1.00  0.00           H  
ATOM   1341  HB3 SER    87      55.807 108.987 120.702  1.00  0.00           H  
ATOM   1342  HG  SER    87      56.575 111.079 120.848  1.00  0.00           H  
ATOM   1343  N   SER    88      58.601 108.947 117.570  1.00  0.00           N  
ATOM   1344  CA  SER    88      59.564 109.513 116.532  1.00  0.00           C  
ATOM   1345  C   SER    88      60.143 110.910 116.875  1.00  0.00           C  
ATOM   1346  O   SER    88      59.375 111.619 117.551  1.00  0.00           O  
ATOM   1347  CB  SER    88      58.790 109.756 115.262  1.00  0.00           C  
ATOM   1348  OG  SER    88      58.154 108.585 114.772  1.00  0.00           O  
ATOM   1349  H   SER    88      57.689 108.704 117.208  1.00  0.00           H  
ATOM   1350  HA  SER    88      60.343 108.784 116.309  1.00  0.00           H  
ATOM   1351  HB2 SER    88      58.087 110.547 115.525  1.00  0.00           H  
ATOM   1352  HB3 SER    88      59.397 110.108 114.429  1.00  0.00           H  
ATOM   1353  HG  SER    88      57.533 108.896 114.109  1.00  0.00           H  
ATOM   1354  N   ASP    89      61.351 111.284 116.470  1.00  0.00           N  
ATOM   1355  CA  ASP    89      61.856 112.669 116.662  1.00  0.00           C  
ATOM   1356  C   ASP    89      61.358 113.581 115.569  1.00  0.00           C  
ATOM   1357  O   ASP    89      60.738 113.057 114.636  1.00  0.00           O  
ATOM   1358  CB  ASP    89      63.391 112.625 116.832  1.00  0.00           C  
ATOM   1359  CG  ASP    89      63.818 112.121 118.223  1.00  0.00           C  
ATOM   1360  OD1 ASP    89      64.093 110.880 118.299  1.00  0.00           O  
ATOM   1361  OD2 ASP    89      63.913 112.844 119.240  1.00  0.00           O1-
ATOM   1362  H   ASP    89      61.771 110.603 115.853  1.00  0.00           H  
ATOM   1363  HA  ASP    89      61.502 113.056 117.617  1.00  0.00           H  
ATOM   1364  HB2 ASP    89      63.751 111.951 116.054  1.00  0.00           H  
ATOM   1365  HB3 ASP    89      63.801 113.623 116.678  1.00  0.00           H  
ATOM   1366  N   LYS    90      61.611 114.903 115.747  1.00  0.00           N  
ATOM   1367  CA  LYS    90      61.113 116.071 114.928  1.00  0.00           C  
ATOM   1368  C   LYS    90      62.097 117.155 114.447  1.00  0.00           C  
ATOM   1369  O   LYS    90      63.021 117.511 115.127  1.00  0.00           O  
ATOM   1370  CB  LYS    90      59.860 116.770 115.519  1.00  0.00           C  
ATOM   1371  CG  LYS    90      58.927 117.340 114.404  1.00  0.00           C  
ATOM   1372  CD  LYS    90      57.699 118.112 114.978  1.00  0.00           C  
ATOM   1373  CE  LYS    90      56.605 118.494 114.037  1.00  0.00           C  
ATOM   1374  NZ  LYS    90      55.550 119.277 114.651  1.00  0.00           N1+
ATOM   1375  H   LYS    90      62.171 115.103 116.563  1.00  0.00           H  
ATOM   1376  HA  LYS    90      60.716 115.613 114.022  1.00  0.00           H  
ATOM   1377  HB2 LYS    90      59.268 116.012 116.033  1.00  0.00           H  
ATOM   1378  HB3 LYS    90      60.122 117.503 116.282  1.00  0.00           H  
ATOM   1379  HG2 LYS    90      59.378 118.198 113.904  1.00  0.00           H  
ATOM   1380  HG3 LYS    90      58.620 116.557 113.711  1.00  0.00           H  
ATOM   1381  HD2 LYS    90      57.191 117.549 115.761  1.00  0.00           H  
ATOM   1382  HD3 LYS    90      58.097 118.946 115.555  1.00  0.00           H  
ATOM   1383  HE2 LYS    90      56.954 119.130 113.224  1.00  0.00           H  
ATOM   1384  HE3 LYS    90      56.053 117.703 113.528  1.00  0.00           H  
ATOM   1385  HZ1 LYS    90      55.886 120.014 115.255  1.00  0.00           H  
ATOM   1386  HZ2 LYS    90      54.861 119.701 114.047  1.00  0.00           H  
ATOM   1387  HZ3 LYS    90      54.966 118.646 115.183  1.00  0.00           H  
ATOM   1388  N   VAL    91      61.765 117.672 113.356  1.00  0.00           N  
ATOM   1389  CA  VAL    91      62.381 118.865 112.720  1.00  0.00           C  
ATOM   1390  C   VAL    91      61.267 119.652 112.038  1.00  0.00           C  
ATOM   1391  O   VAL    91      60.431 119.181 111.275  1.00  0.00           O  
ATOM   1392  CB  VAL    91      63.475 118.447 111.716  1.00  0.00           C  
ATOM   1393  CG1 VAL    91      63.038 117.379 110.835  1.00  0.00           C  
ATOM   1394  CG2 VAL    91      63.992 119.616 110.864  1.00  0.00           C  
ATOM   1395  H   VAL    91      60.998 117.294 112.818  1.00  0.00           H  
ATOM   1396  HA  VAL    91      62.783 119.512 113.499  1.00  0.00           H  
ATOM   1397  HB  VAL    91      64.245 118.128 112.417  1.00  0.00           H  
ATOM   1398 HG11 VAL    91      62.855 116.409 111.299  1.00  0.00           H  
ATOM   1399 HG12 VAL    91      62.127 117.634 110.293  1.00  0.00           H  
ATOM   1400 HG13 VAL    91      63.828 117.225 110.100  1.00  0.00           H  
ATOM   1401 HG21 VAL    91      63.741 120.568 111.331  1.00  0.00           H  
ATOM   1402 HG22 VAL    91      65.057 119.456 110.694  1.00  0.00           H  
ATOM   1403 HG23 VAL    91      63.529 119.630 109.877  1.00  0.00           H  
ATOM   1404  N   THR    92      61.244 120.986 112.283  1.00  0.00           N  
ATOM   1405  CA  THR    92      60.261 121.987 111.953  1.00  0.00           C  
ATOM   1406  C   THR    92      60.660 123.210 111.233  1.00  0.00           C  
ATOM   1407  O   THR    92      61.834 123.578 111.374  1.00  0.00           O  
ATOM   1408  CB  THR    92      59.727 122.372 113.385  1.00  0.00           C  
ATOM   1409  CG2 THR    92      58.614 123.517 113.428  1.00  0.00           C  
ATOM   1410  OG1 THR    92      59.198 121.322 114.118  1.00  0.00           O  
ATOM   1411  H   THR    92      62.047 121.322 112.795  1.00  0.00           H  
ATOM   1412  HA  THR    92      59.414 121.519 111.452  1.00  0.00           H  
ATOM   1413  HB  THR    92      60.613 122.766 113.883  1.00  0.00           H  
ATOM   1414  HG1 THR    92      59.892 120.664 114.036  1.00  0.00           H  
ATOM   1415 HG21 THR    92      59.042 124.466 113.106  1.00  0.00           H  
ATOM   1416 HG22 THR    92      57.825 123.273 112.717  1.00  0.00           H  
ATOM   1417 HG23 THR    92      58.337 123.505 114.482  1.00  0.00           H  
ATOM   1418  N   VAL    93      59.785 123.877 110.432  1.00  0.00           N  
ATOM   1419  CA  VAL    93      60.085 125.238 109.855  1.00  0.00           C  
ATOM   1420  C   VAL    93      58.894 126.099 110.291  1.00  0.00           C  
ATOM   1421  O   VAL    93      57.711 125.708 110.176  1.00  0.00           O  
ATOM   1422  CB  VAL    93      60.234 125.205 108.347  1.00  0.00           C  
ATOM   1423  CG1 VAL    93      60.152 126.586 107.742  1.00  0.00           C  
ATOM   1424  CG2 VAL    93      61.632 124.658 108.058  1.00  0.00           C  
ATOM   1425  H   VAL    93      58.842 123.543 110.292  1.00  0.00           H  
ATOM   1426  HA  VAL    93      61.000 125.670 110.260  1.00  0.00           H  
ATOM   1427  HB  VAL    93      59.501 124.492 107.971  1.00  0.00           H  
ATOM   1428 HG11 VAL    93      61.026 127.129 108.102  1.00  0.00           H  
ATOM   1429 HG12 VAL    93      60.221 126.511 106.657  1.00  0.00           H  
ATOM   1430 HG13 VAL    93      59.184 127.040 107.955  1.00  0.00           H  
ATOM   1431 HG21 VAL    93      61.694 123.630 108.416  1.00  0.00           H  
ATOM   1432 HG22 VAL    93      61.717 124.538 106.978  1.00  0.00           H  
ATOM   1433 HG23 VAL    93      62.452 125.255 108.455  1.00  0.00           H  
ATOM   1434  N   ASN    94      59.082 127.449 110.744  1.00  0.00           N  
ATOM   1435  CA  ASN    94      58.054 128.476 110.919  1.00  0.00           C  
ATOM   1436  C   ASN    94      58.265 129.592 109.825  1.00  0.00           C  
ATOM   1437  O   ASN    94      59.385 130.188 109.801  1.00  0.00           O  
ATOM   1438  CB  ASN    94      57.963 129.051 112.336  1.00  0.00           C  
ATOM   1439  CG  ASN    94      58.006 128.121 113.585  1.00  0.00           C  
ATOM   1440  ND2 ASN    94      56.961 128.171 114.306  1.00  0.00           N  
ATOM   1441  OD1 ASN    94      58.924 127.497 113.940  1.00  0.00           O  
ATOM   1442  H   ASN    94      60.032 127.772 110.854  1.00  0.00           H  
ATOM   1443  HA  ASN    94      57.040 128.107 110.761  1.00  0.00           H  
ATOM   1444  HB2 ASN    94      58.710 129.800 112.600  1.00  0.00           H  
ATOM   1445  HB3 ASN    94      57.127 129.749 112.286  1.00  0.00           H  
ATOM   1446 HD21 ASN    94      57.034 127.612 115.144  1.00  0.00           H  
ATOM   1447 HD22 ASN    94      56.179 128.750 114.036  1.00  0.00           H  
ATOM   1448  N   TYR    95      57.332 129.788 108.894  1.00  0.00           N  
ATOM   1449  CA  TYR    95      57.437 130.747 107.749  1.00  0.00           C  
ATOM   1450  C   TYR    95      56.878 132.174 108.086  1.00  0.00           C  
ATOM   1451  O   TYR    95      55.796 132.324 108.601  1.00  0.00           O  
ATOM   1452  CB  TYR    95      56.559 130.167 106.612  1.00  0.00           C  
ATOM   1453  CG  TYR    95      57.091 128.790 106.139  1.00  0.00           C  
ATOM   1454  CD1 TYR    95      58.134 128.796 105.234  1.00  0.00           C  
ATOM   1455  CD2 TYR    95      56.615 127.507 106.530  1.00  0.00           C  
ATOM   1456  CE1 TYR    95      58.676 127.602 104.674  1.00  0.00           C  
ATOM   1457  CE2 TYR    95      57.032 126.362 105.914  1.00  0.00           C  
ATOM   1458  CZ  TYR    95      58.165 126.342 104.986  1.00  0.00           C  
ATOM   1459  OH  TYR    95      58.613 125.311 104.327  1.00  0.00           O  
ATOM   1460  H   TYR    95      56.469 129.267 108.838  1.00  0.00           H  
ATOM   1461  HA  TYR    95      58.465 130.710 107.388  1.00  0.00           H  
ATOM   1462  HB2 TYR    95      55.566 130.028 107.041  1.00  0.00           H  
ATOM   1463  HB3 TYR    95      56.521 130.923 105.829  1.00  0.00           H  
ATOM   1464  HD1 TYR    95      58.629 129.723 104.984  1.00  0.00           H  
ATOM   1465  HD2 TYR    95      55.868 127.427 107.305  1.00  0.00           H  
ATOM   1466  HE1 TYR    95      59.353 127.711 103.841  1.00  0.00           H  
ATOM   1467  HE2 TYR    95      56.583 125.422 106.199  1.00  0.00           H  
ATOM   1468  HH  TYR    95      59.355 125.615 103.799  1.00  0.00           H  
ATOM   1469  N   TYR    96      57.581 133.212 107.499  1.00  0.00           N  
ATOM   1470  CA  TYR    96      57.306 134.695 107.713  1.00  0.00           C  
ATOM   1471  C   TYR    96      57.153 135.394 106.408  1.00  0.00           C  
ATOM   1472  O   TYR    96      57.849 135.108 105.399  1.00  0.00           O  
ATOM   1473  CB  TYR    96      58.400 135.266 108.520  1.00  0.00           C  
ATOM   1474  CG  TYR    96      58.546 134.874 109.994  1.00  0.00           C  
ATOM   1475  CD1 TYR    96      59.036 133.543 110.340  1.00  0.00           C  
ATOM   1476  CD2 TYR    96      58.115 135.779 111.028  1.00  0.00           C  
ATOM   1477  CE1 TYR    96      59.174 133.256 111.749  1.00  0.00           C  
ATOM   1478  CE2 TYR    96      58.417 135.538 112.400  1.00  0.00           C  
ATOM   1479  CZ  TYR    96      59.036 134.344 112.671  1.00  0.00           C  
ATOM   1480  OH  TYR    96      59.515 134.318 113.922  1.00  0.00           O  
ATOM   1481  H   TYR    96      58.411 133.042 106.949  1.00  0.00           H  
ATOM   1482  HA  TYR    96      56.323 134.727 108.182  1.00  0.00           H  
ATOM   1483  HB2 TYR    96      59.310 135.004 107.982  1.00  0.00           H  
ATOM   1484  HB3 TYR    96      58.299 136.339 108.361  1.00  0.00           H  
ATOM   1485  HD1 TYR    96      59.359 132.767 109.662  1.00  0.00           H  
ATOM   1486  HD2 TYR    96      57.684 136.680 110.617  1.00  0.00           H  
ATOM   1487  HE1 TYR    96      59.658 132.368 112.127  1.00  0.00           H  
ATOM   1488  HE2 TYR    96      58.216 136.266 113.171  1.00  0.00           H  
ATOM   1489  HH  TYR    96      59.597 135.158 114.381  1.00  0.00           H  
ATOM   1490  N   ASP    97      56.173 136.314 106.348  1.00  0.00           N  
ATOM   1491  CA  ASP    97      56.067 137.355 105.267  1.00  0.00           C  
ATOM   1492  C   ASP    97      56.961 138.604 105.387  1.00  0.00           C  
ATOM   1493  O   ASP    97      57.786 138.612 106.336  1.00  0.00           O  
ATOM   1494  CB  ASP    97      54.615 137.784 105.080  1.00  0.00           C  
ATOM   1495  CG  ASP    97      53.986 138.722 106.124  1.00  0.00           C  
ATOM   1496  OD1 ASP    97      53.980 138.493 107.317  1.00  0.00           O  
ATOM   1497  OD2 ASP    97      53.563 139.815 105.679  1.00  0.00           O1-
ATOM   1498  H   ASP    97      55.894 136.608 107.273  1.00  0.00           H  
ATOM   1499  HA  ASP    97      56.281 136.900 104.299  1.00  0.00           H  
ATOM   1500  HB2 ASP    97      54.446 138.214 104.093  1.00  0.00           H  
ATOM   1501  HB3 ASP    97      54.010 136.880 105.140  1.00  0.00           H  
ATOM   1502  N   GLU    98      56.736 139.554 104.481  1.00  0.00           N  
ATOM   1503  CA  GLU    98      57.561 140.713 104.331  1.00  0.00           C  
ATOM   1504  C   GLU    98      57.350 141.620 105.599  1.00  0.00           C  
ATOM   1505  O   GLU    98      58.260 142.424 106.040  1.00  0.00           O  
ATOM   1506  CB  GLU    98      57.041 141.668 103.166  1.00  0.00           C  
ATOM   1507  CG  GLU    98      57.760 142.948 102.959  1.00  0.00           C  
ATOM   1508  CD  GLU    98      59.229 142.787 102.610  1.00  0.00           C  
ATOM   1509  OE1 GLU    98      59.648 143.416 101.619  1.00  0.00           O  
ATOM   1510  OE2 GLU    98      59.995 142.016 103.180  1.00  0.00           O1-
ATOM   1511  H   GLU    98      55.892 139.439 103.939  1.00  0.00           H  
ATOM   1512  HA  GLU    98      58.602 140.486 104.101  1.00  0.00           H  
ATOM   1513  HB2 GLU    98      56.879 141.011 102.311  1.00  0.00           H  
ATOM   1514  HB3 GLU    98      56.078 142.027 103.529  1.00  0.00           H  
ATOM   1515  HG2 GLU    98      57.317 143.594 102.201  1.00  0.00           H  
ATOM   1516  HG3 GLU    98      57.594 143.502 103.883  1.00  0.00           H  
ATOM   1517  N   GLU    99      56.185 141.469 106.300  1.00  0.00           N  
ATOM   1518  CA  GLU    99      55.978 142.214 107.583  1.00  0.00           C  
ATOM   1519  C   GLU    99      56.758 141.633 108.727  1.00  0.00           C  
ATOM   1520  O   GLU    99      57.333 142.345 109.557  1.00  0.00           O  
ATOM   1521  CB  GLU    99      54.503 142.214 107.750  1.00  0.00           C  
ATOM   1522  CG  GLU    99      53.892 143.175 108.783  1.00  0.00           C  
ATOM   1523  CD  GLU    99      54.185 142.745 110.256  1.00  0.00           C  
ATOM   1524  OE1 GLU    99      53.592 143.395 111.157  1.00  0.00           O  
ATOM   1525  OE2 GLU    99      54.545 141.575 110.524  1.00  0.00           O1-
ATOM   1526  H   GLU    99      55.386 140.943 105.975  1.00  0.00           H  
ATOM   1527  HA  GLU    99      56.423 143.195 107.415  1.00  0.00           H  
ATOM   1528  HB2 GLU    99      54.017 142.478 106.811  1.00  0.00           H  
ATOM   1529  HB3 GLU    99      54.014 141.260 107.947  1.00  0.00           H  
ATOM   1530  HG2 GLU    99      54.336 144.126 108.487  1.00  0.00           H  
ATOM   1531  HG3 GLU    99      52.814 143.189 108.622  1.00  0.00           H  
ATOM   1532  N   GLY   100      56.814 140.275 108.742  1.00  0.00           N  
ATOM   1533  CA  GLY   100      57.856 139.505 109.540  1.00  0.00           C  
ATOM   1534  C   GLY   100      57.940 139.731 111.061  1.00  0.00           C  
ATOM   1535  O   GLY   100      58.948 139.412 111.643  1.00  0.00           O  
ATOM   1536  H   GLY   100      56.200 139.753 108.134  1.00  0.00           H  
ATOM   1537  HA2 GLY   100      57.582 138.465 109.367  1.00  0.00           H  
ATOM   1538  HA3 GLY   100      58.841 139.758 109.146  1.00  0.00           H  
ATOM   1539  N   SER   101      56.933 140.313 111.673  1.00  0.00           N  
ATOM   1540  CA  SER   101      56.768 140.565 113.053  1.00  0.00           C  
ATOM   1541  C   SER   101      56.338 139.260 113.835  1.00  0.00           C  
ATOM   1542  O   SER   101      56.910 138.908 114.885  1.00  0.00           O  
ATOM   1543  CB  SER   101      55.681 141.647 113.355  1.00  0.00           C  
ATOM   1544  OG  SER   101      54.371 141.177 113.081  1.00  0.00           O  
ATOM   1545  H   SER   101      56.190 140.641 111.073  1.00  0.00           H  
ATOM   1546  HA  SER   101      57.697 140.915 113.504  1.00  0.00           H  
ATOM   1547  HB2 SER   101      55.690 142.181 114.305  1.00  0.00           H  
ATOM   1548  HB3 SER   101      55.886 142.455 112.653  1.00  0.00           H  
ATOM   1549  HG  SER   101      54.219 141.227 112.134  1.00  0.00           H  
ATOM   1550  N   ILE   102      55.483 138.431 113.279  1.00  0.00           N  
ATOM   1551  CA  ILE   102      54.916 137.104 113.690  1.00  0.00           C  
ATOM   1552  C   ILE   102      54.790 136.155 112.485  1.00  0.00           C  
ATOM   1553  O   ILE   102      54.362 136.554 111.408  1.00  0.00           O  
ATOM   1554  CB  ILE   102      53.482 137.409 114.207  1.00  0.00           C  
ATOM   1555  CG1 ILE   102      53.517 137.589 115.722  1.00  0.00           C  
ATOM   1556  CG2 ILE   102      52.374 136.407 113.784  1.00  0.00           C  
ATOM   1557  CD1 ILE   102      53.887 136.485 116.639  1.00  0.00           C  
ATOM   1558  H   ILE   102      55.123 138.817 112.418  1.00  0.00           H  
ATOM   1559  HA  ILE   102      55.607 136.682 114.420  1.00  0.00           H  
ATOM   1560  HB  ILE   102      53.157 138.368 113.805  1.00  0.00           H  
ATOM   1561 HG12 ILE   102      54.190 138.401 115.998  1.00  0.00           H  
ATOM   1562 HG13 ILE   102      52.513 137.935 115.967  1.00  0.00           H  
ATOM   1563 HG21 ILE   102      52.556 135.375 114.082  1.00  0.00           H  
ATOM   1564 HG22 ILE   102      51.403 136.723 114.167  1.00  0.00           H  
ATOM   1565 HG23 ILE   102      52.180 136.331 112.714  1.00  0.00           H  
ATOM   1566 HD11 ILE   102      53.214 135.637 116.518  1.00  0.00           H  
ATOM   1567 HD12 ILE   102      54.894 136.153 116.385  1.00  0.00           H  
ATOM   1568 HD13 ILE   102      53.951 136.871 117.657  1.00  0.00           H  
ATOM   1569  N   PRO   103      55.072 134.825 112.600  1.00  0.00           N  
ATOM   1570  CA  PRO   103      55.009 133.853 111.586  1.00  0.00           C  
ATOM   1571  C   PRO   103      53.607 133.674 110.964  1.00  0.00           C  
ATOM   1572  O   PRO   103      52.626 134.018 111.629  1.00  0.00           O  
ATOM   1573  CB  PRO   103      55.538 132.600 112.236  1.00  0.00           C  
ATOM   1574  CG  PRO   103      55.438 132.760 113.794  1.00  0.00           C  
ATOM   1575  CD  PRO   103      55.425 134.266 113.915  1.00  0.00           C  
ATOM   1576  HA  PRO   103      55.711 134.168 110.814  1.00  0.00           H  
ATOM   1577  HB2 PRO   103      55.246 131.684 111.724  1.00  0.00           H  
ATOM   1578  HB3 PRO   103      56.617 132.655 112.096  1.00  0.00           H  
ATOM   1579  HG2 PRO   103      54.461 132.317 113.989  1.00  0.00           H  
ATOM   1580  HG3 PRO   103      56.169 132.237 114.410  1.00  0.00           H  
ATOM   1581  HD2 PRO   103      54.793 134.598 114.739  1.00  0.00           H  
ATOM   1582  HD3 PRO   103      56.427 134.645 114.115  1.00  0.00           H  
ATOM   1583  N   ILE   104      53.442 133.241 109.732  1.00  0.00           N  
ATOM   1584  CA  ILE   104      52.076 132.829 109.196  1.00  0.00           C  
ATOM   1585  C   ILE   104      51.651 131.443 109.733  1.00  0.00           C  
ATOM   1586  O   ILE   104      50.602 131.263 110.243  1.00  0.00           O  
ATOM   1587  CB  ILE   104      52.136 132.751 107.636  1.00  0.00           C  
ATOM   1588  CG1 ILE   104      52.682 134.132 107.037  1.00  0.00           C  
ATOM   1589  CG2 ILE   104      50.791 132.400 107.006  1.00  0.00           C  
ATOM   1590  CD1 ILE   104      52.909 134.091 105.513  1.00  0.00           C  
ATOM   1591  H   ILE   104      54.166 132.895 109.119  1.00  0.00           H  
ATOM   1592  HA  ILE   104      51.351 133.585 109.497  1.00  0.00           H  
ATOM   1593  HB  ILE   104      52.867 132.007 107.317  1.00  0.00           H  
ATOM   1594 HG12 ILE   104      51.898 134.867 107.217  1.00  0.00           H  
ATOM   1595 HG13 ILE   104      53.617 134.462 107.489  1.00  0.00           H  
ATOM   1596 HG21 ILE   104      49.979 133.008 107.405  1.00  0.00           H  
ATOM   1597 HG22 ILE   104      50.867 132.560 105.930  1.00  0.00           H  
ATOM   1598 HG23 ILE   104      50.522 131.346 107.076  1.00  0.00           H  
ATOM   1599 HD11 ILE   104      52.196 134.767 105.041  1.00  0.00           H  
ATOM   1600 HD12 ILE   104      53.939 134.446 105.477  1.00  0.00           H  
ATOM   1601 HD13 ILE   104      52.846 133.085 105.099  1.00  0.00           H  
ATOM   1602  N   ASP   105      52.423 130.414 109.414  1.00  0.00           N  
ATOM   1603  CA  ASP   105      52.210 128.994 109.618  1.00  0.00           C  
ATOM   1604  C   ASP   105      53.558 128.259 109.874  1.00  0.00           C  
ATOM   1605  O   ASP   105      54.715 128.676 109.517  1.00  0.00           O  
ATOM   1606  CB  ASP   105      51.319 128.474 108.470  1.00  0.00           C  
ATOM   1607  CG  ASP   105      50.473 127.224 108.756  1.00  0.00           C  
ATOM   1608  OD1 ASP   105      49.929 126.554 107.863  1.00  0.00           O  
ATOM   1609  OD2 ASP   105      50.510 126.770 109.943  1.00  0.00           O1-
ATOM   1610  H   ASP   105      53.334 130.641 109.040  1.00  0.00           H  
ATOM   1611  HA  ASP   105      51.724 128.907 110.589  1.00  0.00           H  
ATOM   1612  HB2 ASP   105      50.720 129.227 107.957  1.00  0.00           H  
ATOM   1613  HB3 ASP   105      52.042 128.177 107.709  1.00  0.00           H  
ATOM   1614  N   GLN   106      53.435 127.057 110.439  1.00  0.00           N  
ATOM   1615  CA  GLN   106      54.474 126.044 110.647  1.00  0.00           C  
ATOM   1616  C   GLN   106      54.177 124.667 109.976  1.00  0.00           C  
ATOM   1617  O   GLN   106      53.042 124.293 109.769  1.00  0.00           O  
ATOM   1618  CB  GLN   106      54.781 126.022 112.170  1.00  0.00           C  
ATOM   1619  CG  GLN   106      53.673 125.442 113.208  1.00  0.00           C  
ATOM   1620  CD  GLN   106      53.568 123.959 113.171  1.00  0.00           C  
ATOM   1621  NE2 GLN   106      52.581 123.440 113.850  1.00  0.00           N  
ATOM   1622  OE1 GLN   106      54.479 123.273 112.789  1.00  0.00           O  
ATOM   1623  H   GLN   106      52.476 126.754 110.529  1.00  0.00           H  
ATOM   1624  HA  GLN   106      55.340 126.386 110.081  1.00  0.00           H  
ATOM   1625  HB2 GLN   106      55.701 125.447 112.276  1.00  0.00           H  
ATOM   1626  HB3 GLN   106      54.952 127.035 112.534  1.00  0.00           H  
ATOM   1627  HG2 GLN   106      53.880 125.740 114.236  1.00  0.00           H  
ATOM   1628  HG3 GLN   106      52.683 125.822 112.958  1.00  0.00           H  
ATOM   1629 HE21 GLN   106      52.578 122.435 113.946  1.00  0.00           H  
ATOM   1630 HE22 GLN   106      51.984 124.007 114.434  1.00  0.00           H  
ATOM   1631  N   ALA   107      55.236 123.946 109.580  1.00  0.00           N  
ATOM   1632  CA  ALA   107      55.252 122.560 108.986  1.00  0.00           C  
ATOM   1633  C   ALA   107      56.410 121.740 109.629  1.00  0.00           C  
ATOM   1634  O   ALA   107      57.328 122.298 110.168  1.00  0.00           O  
ATOM   1635  CB  ALA   107      55.305 122.720 107.463  1.00  0.00           C  
ATOM   1636  H   ALA   107      56.103 124.378 109.865  1.00  0.00           H  
ATOM   1637  HA  ALA   107      54.309 122.062 109.211  1.00  0.00           H  
ATOM   1638  HB1 ALA   107      55.270 121.711 107.052  1.00  0.00           H  
ATOM   1639  HB2 ALA   107      54.570 123.450 107.126  1.00  0.00           H  
ATOM   1640  HB3 ALA   107      56.294 123.132 107.260  1.00  0.00           H  
ATOM   1641  N   GLY   108      56.424 120.407 109.502  1.00  0.00           N  
ATOM   1642  CA  GLY   108      57.461 119.648 110.009  1.00  0.00           C  
ATOM   1643  C   GLY   108      57.525 118.175 109.463  1.00  0.00           C  
ATOM   1644  O   GLY   108      56.600 117.652 108.872  1.00  0.00           O  
ATOM   1645  H   GLY   108      55.718 119.957 108.937  1.00  0.00           H  
ATOM   1646  HA2 GLY   108      58.393 120.176 109.806  1.00  0.00           H  
ATOM   1647  HA3 GLY   108      57.314 119.643 111.089  1.00  0.00           H  
ATOM   1648  N   LEU   109      58.632 117.488 109.790  1.00  0.00           N  
ATOM   1649  CA  LEU   109      58.796 116.054 109.444  1.00  0.00           C  
ATOM   1650  C   LEU   109      59.208 115.195 110.685  1.00  0.00           C  
ATOM   1651  O   LEU   109      60.198 115.581 111.296  1.00  0.00           O  
ATOM   1652  CB  LEU   109      59.893 115.984 108.286  1.00  0.00           C  
ATOM   1653  CG  LEU   109      60.421 114.704 107.740  1.00  0.00           C  
ATOM   1654  CD1 LEU   109      59.369 113.624 107.296  1.00  0.00           C  
ATOM   1655  CD2 LEU   109      61.389 114.934 106.550  1.00  0.00           C  
ATOM   1656  H   LEU   109      59.166 117.896 110.544  1.00  0.00           H  
ATOM   1657  HA  LEU   109      57.924 115.635 108.942  1.00  0.00           H  
ATOM   1658  HB2 LEU   109      59.538 116.615 107.471  1.00  0.00           H  
ATOM   1659  HB3 LEU   109      60.747 116.626 108.506  1.00  0.00           H  
ATOM   1660  HG  LEU   109      60.934 114.115 108.500  1.00  0.00           H  
ATOM   1661 HD11 LEU   109      58.541 114.180 106.857  1.00  0.00           H  
ATOM   1662 HD12 LEU   109      59.737 112.828 106.649  1.00  0.00           H  
ATOM   1663 HD13 LEU   109      58.947 113.166 108.191  1.00  0.00           H  
ATOM   1664 HD21 LEU   109      62.341 115.316 106.920  1.00  0.00           H  
ATOM   1665 HD22 LEU   109      61.573 114.060 105.926  1.00  0.00           H  
ATOM   1666 HD23 LEU   109      60.809 115.666 105.987  1.00  0.00           H  
ATOM   1667  N   PHE   110      58.436 114.160 111.001  1.00  0.00           N  
ATOM   1668  CA  PHE   110      58.641 113.174 112.117  1.00  0.00           C  
ATOM   1669  C   PHE   110      59.342 111.917 111.558  1.00  0.00           C  
ATOM   1670  O   PHE   110      59.000 111.396 110.519  1.00  0.00           O  
ATOM   1671  CB  PHE   110      57.278 112.843 112.710  1.00  0.00           C  
ATOM   1672  CG  PHE   110      56.597 113.786 113.711  1.00  0.00           C  
ATOM   1673  CD1 PHE   110      55.397 114.428 113.419  1.00  0.00           C  
ATOM   1674  CD2 PHE   110      57.130 113.882 115.035  1.00  0.00           C  
ATOM   1675  CE1 PHE   110      54.874 115.305 114.425  1.00  0.00           C  
ATOM   1676  CE2 PHE   110      56.482 114.624 116.015  1.00  0.00           C  
ATOM   1677  CZ  PHE   110      55.366 115.373 115.689  1.00  0.00           C  
ATOM   1678  H   PHE   110      57.743 113.871 110.326  1.00  0.00           H  
ATOM   1679  HA  PHE   110      59.270 113.609 112.894  1.00  0.00           H  
ATOM   1680  HB2 PHE   110      56.560 112.713 111.900  1.00  0.00           H  
ATOM   1681  HB3 PHE   110      57.343 111.825 113.095  1.00  0.00           H  
ATOM   1682  HD1 PHE   110      55.006 114.258 112.427  1.00  0.00           H  
ATOM   1683  HD2 PHE   110      57.992 113.253 115.199  1.00  0.00           H  
ATOM   1684  HE1 PHE   110      54.103 115.993 114.111  1.00  0.00           H  
ATOM   1685  HE2 PHE   110      56.829 114.508 117.031  1.00  0.00           H  
ATOM   1686  HZ  PHE   110      54.951 116.118 116.351  1.00  0.00           H  
ATOM   1687  N   LEU   111      60.343 111.393 112.378  1.00  0.00           N  
ATOM   1688  CA  LEU   111      61.425 110.650 111.861  1.00  0.00           C  
ATOM   1689  C   LEU   111      61.595 109.400 112.704  1.00  0.00           C  
ATOM   1690  O   LEU   111      62.014 109.542 113.881  1.00  0.00           O  
ATOM   1691  CB  LEU   111      62.652 111.520 111.697  1.00  0.00           C  
ATOM   1692  CG  LEU   111      62.419 112.434 110.479  1.00  0.00           C  
ATOM   1693  CD1 LEU   111      63.520 113.444 110.439  1.00  0.00           C  
ATOM   1694  CD2 LEU   111      62.584 111.690 109.174  1.00  0.00           C  
ATOM   1695  H   LEU   111      60.522 111.928 113.216  1.00  0.00           H  
ATOM   1696  HA  LEU   111      61.034 110.235 110.931  1.00  0.00           H  
ATOM   1697  HB2 LEU   111      62.832 112.163 112.559  1.00  0.00           H  
ATOM   1698  HB3 LEU   111      63.556 110.970 111.436  1.00  0.00           H  
ATOM   1699  HG  LEU   111      61.394 112.784 110.357  1.00  0.00           H  
ATOM   1700 HD11 LEU   111      63.512 114.091 109.562  1.00  0.00           H  
ATOM   1701 HD12 LEU   111      63.371 113.977 111.379  1.00  0.00           H  
ATOM   1702 HD13 LEU   111      64.466 112.903 110.428  1.00  0.00           H  
ATOM   1703 HD21 LEU   111      63.462 111.046 109.207  1.00  0.00           H  
ATOM   1704 HD22 LEU   111      61.719 111.032 109.088  1.00  0.00           H  
ATOM   1705 HD23 LEU   111      62.685 112.389 108.343  1.00  0.00           H  
ATOM   1706  N   THR   112      61.376 108.232 112.150  1.00  0.00           N  
ATOM   1707  CA  THR   112      61.773 106.873 112.640  1.00  0.00           C  
ATOM   1708  C   THR   112      63.083 106.291 112.131  1.00  0.00           C  
ATOM   1709  O   THR   112      63.189 105.830 111.037  1.00  0.00           O  
ATOM   1710  CB  THR   112      60.681 105.854 112.322  1.00  0.00           C  
ATOM   1711  CG2 THR   112      60.942 104.420 112.863  1.00  0.00           C  
ATOM   1712  OG1 THR   112      59.415 106.287 112.895  1.00  0.00           O  
ATOM   1713  H   THR   112      61.081 108.284 111.185  1.00  0.00           H  
ATOM   1714  HA  THR   112      61.818 106.922 113.728  1.00  0.00           H  
ATOM   1715  HB  THR   112      60.609 105.813 111.235  1.00  0.00           H  
ATOM   1716  HG1 THR   112      59.473 107.245 112.920  1.00  0.00           H  
ATOM   1717 HG21 THR   112      61.286 104.530 113.892  1.00  0.00           H  
ATOM   1718 HG22 THR   112      60.029 103.865 112.651  1.00  0.00           H  
ATOM   1719 HG23 THR   112      61.674 103.881 112.262  1.00  0.00           H  
ATOM   1720  N   ALA   113      64.175 106.402 112.840  1.00  0.00           N  
ATOM   1721  CA  ALA   113      65.536 105.919 112.490  1.00  0.00           C  
ATOM   1722  C   ALA   113      65.630 104.340 112.582  1.00  0.00           C  
ATOM   1723  O   ALA   113      65.563 103.866 113.731  1.00  0.00           O  
ATOM   1724  CB  ALA   113      66.595 106.684 113.364  1.00  0.00           C  
ATOM   1725  H   ALA   113      64.203 106.897 113.720  1.00  0.00           H  
ATOM   1726  HA  ALA   113      65.719 106.235 111.463  1.00  0.00           H  
ATOM   1727  HB1 ALA   113      67.589 106.680 112.915  1.00  0.00           H  
ATOM   1728  HB2 ALA   113      66.300 107.730 113.435  1.00  0.00           H  
ATOM   1729  HB3 ALA   113      66.749 106.245 114.350  1.00  0.00           H  
ATOM   1730  N   ILE   114      65.826 103.647 111.520  1.00  0.00           N  
ATOM   1731  CA  ILE   114      66.198 102.175 111.703  1.00  0.00           C  
ATOM   1732  C   ILE   114      67.604 101.884 111.197  1.00  0.00           C  
ATOM   1733  O   ILE   114      68.135 102.657 110.291  1.00  0.00           O  
ATOM   1734  CB  ILE   114      65.055 101.339 111.231  1.00  0.00           C  
ATOM   1735  CG1 ILE   114      64.909 101.496 109.690  1.00  0.00           C  
ATOM   1736  CG2 ILE   114      63.752 101.702 111.915  1.00  0.00           C  
ATOM   1737  CD1 ILE   114      63.923 100.468 109.231  1.00  0.00           C  
ATOM   1738  H   ILE   114      66.005 104.212 110.702  1.00  0.00           H  
ATOM   1739  HA  ILE   114      66.272 101.930 112.763  1.00  0.00           H  
ATOM   1740  HB  ILE   114      65.281 100.297 111.455  1.00  0.00           H  
ATOM   1741 HG12 ILE   114      64.582 102.465 109.315  1.00  0.00           H  
ATOM   1742 HG13 ILE   114      65.810 101.258 109.124  1.00  0.00           H  
ATOM   1743 HG21 ILE   114      63.467 102.738 111.732  1.00  0.00           H  
ATOM   1744 HG22 ILE   114      62.872 101.060 111.925  1.00  0.00           H  
ATOM   1745 HG23 ILE   114      63.885 101.873 112.983  1.00  0.00           H  
ATOM   1746 HD11 ILE   114      62.960 100.496 109.741  1.00  0.00           H  
ATOM   1747 HD12 ILE   114      63.522 100.748 108.257  1.00  0.00           H  
ATOM   1748 HD13 ILE   114      64.367  99.473 109.256  1.00  0.00           H  
ATOM   1749  N   GLU   115      68.252 100.857 111.745  1.00  0.00           N  
ATOM   1750  CA  GLU   115      69.355 100.064 111.158  1.00  0.00           C  
ATOM   1751  C   GLU   115      68.819  98.984 110.194  1.00  0.00           C  
ATOM   1752  O   GLU   115      67.867  98.298 110.573  1.00  0.00           O  
ATOM   1753  CB  GLU   115      70.235  99.437 112.274  1.00  0.00           C  
ATOM   1754  CG  GLU   115      71.539  98.769 111.762  1.00  0.00           C  
ATOM   1755  CD  GLU   115      72.538  98.594 112.825  1.00  0.00           C  
ATOM   1756  OE1 GLU   115      72.302  98.601 114.070  1.00  0.00           O  
ATOM   1757  OE2 GLU   115      73.725  98.464 112.365  1.00  0.00           O1-
ATOM   1758  H   GLU   115      67.719 100.300 112.397  1.00  0.00           H  
ATOM   1759  HA  GLU   115      70.038 100.637 110.531  1.00  0.00           H  
ATOM   1760  HB2 GLU   115      70.468 100.170 113.047  1.00  0.00           H  
ATOM   1761  HB3 GLU   115      69.591  98.677 112.716  1.00  0.00           H  
ATOM   1762  HG2 GLU   115      71.282  97.864 111.211  1.00  0.00           H  
ATOM   1763  HG3 GLU   115      71.986  99.455 111.043  1.00  0.00           H  
ATOM   1764  N   ILE   116      69.476  98.755 108.974  1.00  0.00           N  
ATOM   1765  CA  ILE   116      69.249  97.554 108.181  1.00  0.00           C  
ATOM   1766  C   ILE   116      70.561  97.055 107.535  1.00  0.00           C  
ATOM   1767  O   ILE   116      71.345  97.833 107.004  1.00  0.00           O  
ATOM   1768  CB  ILE   116      68.176  97.587 107.141  1.00  0.00           C  
ATOM   1769  CG1 ILE   116      67.731  96.254 106.488  1.00  0.00           C  
ATOM   1770  CG2 ILE   116      68.530  98.530 105.922  1.00  0.00           C  
ATOM   1771  CD1 ILE   116      66.302  96.288 105.844  1.00  0.00           C  
ATOM   1772  H   ILE   116      70.225  99.390 108.736  1.00  0.00           H  
ATOM   1773  HA  ILE   116      68.989  96.763 108.884  1.00  0.00           H  
ATOM   1774  HB  ILE   116      67.321  98.068 107.617  1.00  0.00           H  
ATOM   1775 HG12 ILE   116      68.489  95.841 105.823  1.00  0.00           H  
ATOM   1776 HG13 ILE   116      67.710  95.484 107.260  1.00  0.00           H  
ATOM   1777 HG21 ILE   116      67.629  98.759 105.354  1.00  0.00           H  
ATOM   1778 HG22 ILE   116      69.007  99.454 106.249  1.00  0.00           H  
ATOM   1779 HG23 ILE   116      69.046  98.025 105.105  1.00  0.00           H  
ATOM   1780 HD11 ILE   116      66.315  97.006 105.025  1.00  0.00           H  
ATOM   1781 HD12 ILE   116      66.090  95.297 105.442  1.00  0.00           H  
ATOM   1782 HD13 ILE   116      65.512  96.623 106.517  1.00  0.00           H  
ATOM   1783  N   SER   117      70.699  95.718 107.539  1.00  0.00           N  
ATOM   1784  CA  SER   117      71.886  95.112 106.867  1.00  0.00           C  
ATOM   1785  C   SER   117      71.573  93.619 106.476  1.00  0.00           C  
ATOM   1786  O   SER   117      70.855  92.885 107.200  1.00  0.00           O  
ATOM   1787  CB  SER   117      73.125  95.093 107.780  1.00  0.00           C  
ATOM   1788  OG  SER   117      74.321  94.899 106.896  1.00  0.00           O  
ATOM   1789  H   SER   117      69.934  95.181 107.923  1.00  0.00           H  
ATOM   1790  HA  SER   117      72.103  95.519 105.879  1.00  0.00           H  
ATOM   1791  HB2 SER   117      73.192  96.072 108.254  1.00  0.00           H  
ATOM   1792  HB3 SER   117      73.109  94.329 108.557  1.00  0.00           H  
ATOM   1793  HG  SER   117      74.601  93.995 107.054  1.00  0.00           H  
ATOM   1794  N   LEU   118      72.155  93.222 105.319  1.00  0.00           N  
ATOM   1795  CA  LEU   118      71.975  91.921 104.681  1.00  0.00           C  
ATOM   1796  C   LEU   118      73.461  91.309 104.431  1.00  0.00           C  
ATOM   1797  O   LEU   118      74.217  91.943 103.647  1.00  0.00           O  
ATOM   1798  CB  LEU   118      71.173  91.882 103.347  1.00  0.00           C  
ATOM   1799  CG  LEU   118      70.942  90.450 102.827  1.00  0.00           C  
ATOM   1800  CD1 LEU   118      69.916  89.696 103.671  1.00  0.00           C  
ATOM   1801  CD2 LEU   118      70.485  90.493 101.368  1.00  0.00           C  
ATOM   1802  H   LEU   118      72.746  93.936 104.920  1.00  0.00           H  
ATOM   1803  HA  LEU   118      71.521  91.254 105.414  1.00  0.00           H  
ATOM   1804  HB2 LEU   118      70.226  92.356 103.606  1.00  0.00           H  
ATOM   1805  HB3 LEU   118      71.746  92.398 102.577  1.00  0.00           H  
ATOM   1806  HG  LEU   118      71.887  89.912 102.759  1.00  0.00           H  
ATOM   1807 HD11 LEU   118      70.052  89.500 104.734  1.00  0.00           H  
ATOM   1808 HD12 LEU   118      68.959  90.217 103.683  1.00  0.00           H  
ATOM   1809 HD13 LEU   118      69.787  88.691 103.270  1.00  0.00           H  
ATOM   1810 HD21 LEU   118      70.233  89.488 101.030  1.00  0.00           H  
ATOM   1811 HD22 LEU   118      69.510  90.976 101.296  1.00  0.00           H  
ATOM   1812 HD23 LEU   118      71.193  91.052 100.756  1.00  0.00           H  
ATOM   1813  N   ASP   119      73.871  90.378 105.212  1.00  0.00           N  
ATOM   1814  CA  ASP   119      75.198  89.816 105.247  1.00  0.00           C  
ATOM   1815  C   ASP   119      75.334  88.279 105.119  1.00  0.00           C  
ATOM   1816  O   ASP   119      74.423  87.454 105.439  1.00  0.00           O  
ATOM   1817  CB  ASP   119      76.092  90.470 106.344  1.00  0.00           C  
ATOM   1818  CG  ASP   119      75.705  91.967 106.552  1.00  0.00           C  
ATOM   1819  OD1 ASP   119      76.445  92.859 105.998  1.00  0.00           O  
ATOM   1820  OD2 ASP   119      74.735  92.369 107.239  1.00  0.00           O1-
ATOM   1821  H   ASP   119      73.269  89.998 105.929  1.00  0.00           H  
ATOM   1822  HA  ASP   119      75.562  90.120 104.265  1.00  0.00           H  
ATOM   1823  HB2 ASP   119      76.083  89.887 107.265  1.00  0.00           H  
ATOM   1824  HB3 ASP   119      77.128  90.557 106.017  1.00  0.00           H  
ATOM   1825  N   VAL   120      76.544  87.945 104.715  1.00  0.00           N  
ATOM   1826  CA  VAL   120      77.061  86.610 104.394  1.00  0.00           C  
ATOM   1827  C   VAL   120      78.493  86.516 105.000  1.00  0.00           C  
ATOM   1828  O   VAL   120      79.040  87.461 105.525  1.00  0.00           O  
ATOM   1829  CB  VAL   120      77.191  86.323 102.872  1.00  0.00           C  
ATOM   1830  CG1 VAL   120      75.821  85.964 102.324  1.00  0.00           C  
ATOM   1831  CG2 VAL   120      77.818  87.450 102.097  1.00  0.00           C  
ATOM   1832  H   VAL   120      77.228  88.678 104.591  1.00  0.00           H  
ATOM   1833  HA  VAL   120      76.436  85.785 104.736  1.00  0.00           H  
ATOM   1834  HB  VAL   120      77.840  85.452 102.783  1.00  0.00           H  
ATOM   1835 HG11 VAL   120      75.072  86.665 102.692  1.00  0.00           H  
ATOM   1836 HG12 VAL   120      75.892  85.892 101.239  1.00  0.00           H  
ATOM   1837 HG13 VAL   120      75.449  84.989 102.637  1.00  0.00           H  
ATOM   1838 HG21 VAL   120      77.872  87.344 101.014  1.00  0.00           H  
ATOM   1839 HG22 VAL   120      77.283  88.380 102.291  1.00  0.00           H  
ATOM   1840 HG23 VAL   120      78.823  87.605 102.489  1.00  0.00           H  
ATOM   1841  N   ASP   121      79.146  85.382 104.894  1.00  0.00           N  
ATOM   1842  CA  ASP   121      80.533  85.242 105.243  1.00  0.00           C  
ATOM   1843  C   ASP   121      81.445  85.735 104.035  1.00  0.00           C  
ATOM   1844  O   ASP   121      81.879  84.990 103.138  1.00  0.00           O  
ATOM   1845  CB  ASP   121      80.785  83.775 105.597  1.00  0.00           C  
ATOM   1846  CG  ASP   121      82.271  83.583 105.797  1.00  0.00           C  
ATOM   1847  OD1 ASP   121      82.962  84.471 106.372  1.00  0.00           O  
ATOM   1848  OD2 ASP   121      82.766  82.525 105.258  1.00  0.00           O1-
ATOM   1849  H   ASP   121      78.571  84.646 104.508  1.00  0.00           H  
ATOM   1850  HA  ASP   121      80.855  85.834 106.100  1.00  0.00           H  
ATOM   1851  HB2 ASP   121      80.258  83.508 106.513  1.00  0.00           H  
ATOM   1852  HB3 ASP   121      80.455  83.143 104.772  1.00  0.00           H  
ATOM   1853  N   ALA   122      81.736  87.027 104.041  1.00  0.00           N  
ATOM   1854  CA  ALA   122      82.471  87.624 102.878  1.00  0.00           C  
ATOM   1855  C   ALA   122      83.978  87.366 103.000  1.00  0.00           C  
ATOM   1856  O   ALA   122      84.662  87.537 101.979  1.00  0.00           O  
ATOM   1857  CB  ALA   122      82.147  89.102 102.620  1.00  0.00           C  
ATOM   1858  H   ALA   122      81.345  87.549 104.813  1.00  0.00           H  
ATOM   1859  HA  ALA   122      82.205  87.140 101.938  1.00  0.00           H  
ATOM   1860  HB1 ALA   122      81.995  89.560 103.597  1.00  0.00           H  
ATOM   1861  HB2 ALA   122      83.017  89.542 102.131  1.00  0.00           H  
ATOM   1862  HB3 ALA   122      81.214  89.141 102.058  1.00  0.00           H  
ATOM   1863  N   ASP   123      84.608  87.206 104.202  1.00  0.00           N  
ATOM   1864  CA  ASP   123      86.080  86.964 104.462  1.00  0.00           C  
ATOM   1865  C   ASP   123      86.509  85.480 104.595  1.00  0.00           C  
ATOM   1866  O   ASP   123      87.704  85.061 104.840  1.00  0.00           O  
ATOM   1867  CB  ASP   123      86.611  87.907 105.587  1.00  0.00           C  
ATOM   1868  CG  ASP   123      86.220  87.431 106.958  1.00  0.00           C  
ATOM   1869  OD1 ASP   123      86.289  88.186 107.928  1.00  0.00           O  
ATOM   1870  OD2 ASP   123      85.930  86.236 107.195  1.00  0.00           O1-
ATOM   1871  H   ASP   123      83.942  87.166 104.960  1.00  0.00           H  
ATOM   1872  HA  ASP   123      86.658  87.356 103.625  1.00  0.00           H  
ATOM   1873  HB2 ASP   123      87.681  87.735 105.470  1.00  0.00           H  
ATOM   1874  HB3 ASP   123      86.479  88.972 105.397  1.00  0.00           H  
ATOM   1875  N   ARG   124      85.653  84.500 104.264  1.00  0.00           N  
ATOM   1876  CA  ARG   124      85.955  83.106 103.848  1.00  0.00           C  
ATOM   1877  C   ARG   124      86.483  82.264 104.974  1.00  0.00           C  
ATOM   1878  O   ARG   124      87.493  81.563 104.870  1.00  0.00           O  
ATOM   1879  CB  ARG   124      86.829  82.918 102.611  1.00  0.00           C  
ATOM   1880  CG  ARG   124      86.331  83.936 101.480  1.00  0.00           C  
ATOM   1881  CD  ARG   124      87.002  83.540 100.150  1.00  0.00           C  
ATOM   1882  NE  ARG   124      86.434  84.342  99.040  1.00  0.00           N  
ATOM   1883  CZ  ARG   124      87.080  84.679  97.950  1.00  0.00           C  
ATOM   1884  NH1 ARG   124      88.345  84.711  97.727  1.00  0.00           N1+
ATOM   1885  NH2 ARG   124      86.415  84.911  96.882  1.00  0.00           N  
ATOM   1886  H   ARG   124      84.696  84.823 104.230  1.00  0.00           H  
ATOM   1887  HA  ARG   124      84.958  82.699 103.680  1.00  0.00           H  
ATOM   1888  HB2 ARG   124      87.896  82.983 102.826  1.00  0.00           H  
ATOM   1889  HB3 ARG   124      86.676  81.893 102.272  1.00  0.00           H  
ATOM   1890  HG2 ARG   124      85.241  83.924 101.488  1.00  0.00           H  
ATOM   1891  HG3 ARG   124      86.629  84.952 101.738  1.00  0.00           H  
ATOM   1892  HD2 ARG   124      88.082  83.686 100.170  1.00  0.00           H  
ATOM   1893  HD3 ARG   124      86.794  82.493  99.931  1.00  0.00           H  
ATOM   1894  HE  ARG   124      85.426  84.409  99.027  1.00  0.00           H  
ATOM   1895 HH11 ARG   124      88.929  84.555  98.537  1.00  0.00           H  
ATOM   1896 HH12 ARG   124      88.688  85.083  96.854  1.00  0.00           H  
ATOM   1897 HH21 ARG   124      85.416  84.988  97.009  1.00  0.00           H  
ATOM   1898 HH22 ARG   124      86.884  85.368  96.113  1.00  0.00           H  
ATOM   1899  N   ASP   125      85.682  82.182 106.007  1.00  0.00           N  
ATOM   1900  CA  ASP   125      85.950  81.286 107.170  1.00  0.00           C  
ATOM   1901  C   ASP   125      84.801  80.491 107.757  1.00  0.00           C  
ATOM   1902  O   ASP   125      84.850  79.957 108.881  1.00  0.00           O  
ATOM   1903  CB  ASP   125      86.711  82.056 108.268  1.00  0.00           C  
ATOM   1904  CG  ASP   125      85.885  83.057 109.045  1.00  0.00           C  
ATOM   1905  OD1 ASP   125      86.367  83.542 110.077  1.00  0.00           O  
ATOM   1906  OD2 ASP   125      84.795  83.534 108.629  1.00  0.00           O1-
ATOM   1907  H   ASP   125      84.781  82.635 105.962  1.00  0.00           H  
ATOM   1908  HA  ASP   125      86.585  80.495 106.773  1.00  0.00           H  
ATOM   1909  HB2 ASP   125      87.042  81.298 108.979  1.00  0.00           H  
ATOM   1910  HB3 ASP   125      87.533  82.577 107.779  1.00  0.00           H  
ATOM   1911  N   GLY   126      83.631  80.570 107.116  1.00  0.00           N  
ATOM   1912  CA  GLY   126      82.372  79.977 107.488  1.00  0.00           C  
ATOM   1913  C   GLY   126      81.445  80.718 108.443  1.00  0.00           C  
ATOM   1914  O   GLY   126      80.315  80.328 108.659  1.00  0.00           O  
ATOM   1915  H   GLY   126      83.563  81.118 106.270  1.00  0.00           H  
ATOM   1916  HA2 GLY   126      81.837  79.900 106.541  1.00  0.00           H  
ATOM   1917  HA3 GLY   126      82.557  78.967 107.852  1.00  0.00           H  
ATOM   1918  N   VAL   127      81.981  81.818 109.113  1.00  0.00           N  
ATOM   1919  CA  VAL   127      81.243  82.683 110.080  1.00  0.00           C  
ATOM   1920  C   VAL   127      80.845  83.948 109.461  1.00  0.00           C  
ATOM   1921  O   VAL   127      81.683  84.625 108.831  1.00  0.00           O  
ATOM   1922  CB  VAL   127      82.206  83.000 111.377  1.00  0.00           C  
ATOM   1923  CG1 VAL   127      81.435  83.926 112.350  1.00  0.00           C  
ATOM   1924  CG2 VAL   127      82.713  81.797 112.172  1.00  0.00           C  
ATOM   1925  H   VAL   127      82.943  82.049 108.913  1.00  0.00           H  
ATOM   1926  HA  VAL   127      80.259  82.308 110.361  1.00  0.00           H  
ATOM   1927  HB  VAL   127      83.074  83.398 110.851  1.00  0.00           H  
ATOM   1928 HG11 VAL   127      80.942  84.788 111.901  1.00  0.00           H  
ATOM   1929 HG12 VAL   127      80.711  83.398 112.970  1.00  0.00           H  
ATOM   1930 HG13 VAL   127      82.172  84.346 113.035  1.00  0.00           H  
ATOM   1931 HG21 VAL   127      83.539  82.119 112.807  1.00  0.00           H  
ATOM   1932 HG22 VAL   127      81.904  81.414 112.795  1.00  0.00           H  
ATOM   1933 HG23 VAL   127      83.092  80.915 111.656  1.00  0.00           H  
ATOM   1934  N   VAL   128      79.598  84.495 109.522  1.00  0.00           N  
ATOM   1935  CA  VAL   128      79.074  85.594 108.828  1.00  0.00           C  
ATOM   1936  C   VAL   128      79.783  86.967 109.274  1.00  0.00           C  
ATOM   1937  O   VAL   128      80.169  87.141 110.425  1.00  0.00           O  
ATOM   1938  CB  VAL   128      77.540  85.573 108.911  1.00  0.00           C  
ATOM   1939  CG1 VAL   128      76.904  86.800 108.367  1.00  0.00           C  
ATOM   1940  CG2 VAL   128      77.003  84.476 107.924  1.00  0.00           C  
ATOM   1941  H   VAL   128      78.955  83.859 109.972  1.00  0.00           H  
ATOM   1942  HA  VAL   128      79.361  85.450 107.787  1.00  0.00           H  
ATOM   1943  HB  VAL   128      77.298  85.361 109.952  1.00  0.00           H  
ATOM   1944 HG11 VAL   128      77.304  87.064 107.388  1.00  0.00           H  
ATOM   1945 HG12 VAL   128      75.826  86.708 108.230  1.00  0.00           H  
ATOM   1946 HG13 VAL   128      77.002  87.684 108.997  1.00  0.00           H  
ATOM   1947 HG21 VAL   128      77.113  84.679 106.859  1.00  0.00           H  
ATOM   1948 HG22 VAL   128      77.271  83.448 108.169  1.00  0.00           H  
ATOM   1949 HG23 VAL   128      75.956  84.535 108.221  1.00  0.00           H  
ATOM   1950  N   GLU   129      79.840  87.905 108.339  1.00  0.00           N  
ATOM   1951  CA  GLU   129      80.262  89.305 108.432  1.00  0.00           C  
ATOM   1952  C   GLU   129      79.127  90.267 108.770  1.00  0.00           C  
ATOM   1953  O   GLU   129      77.986  89.889 108.918  1.00  0.00           O  
ATOM   1954  CB  GLU   129      81.080  89.814 107.201  1.00  0.00           C  
ATOM   1955  CG  GLU   129      82.612  89.594 107.300  1.00  0.00           C  
ATOM   1956  CD  GLU   129      83.038  88.187 107.608  1.00  0.00           C  
ATOM   1957  OE1 GLU   129      83.170  87.824 108.815  1.00  0.00           O  
ATOM   1958  OE2 GLU   129      83.172  87.351 106.680  1.00  0.00           O1-
ATOM   1959  H   GLU   129      79.299  87.672 107.519  1.00  0.00           H  
ATOM   1960  HA  GLU   129      81.015  89.314 109.220  1.00  0.00           H  
ATOM   1961  HB2 GLU   129      80.697  89.201 106.385  1.00  0.00           H  
ATOM   1962  HB3 GLU   129      80.808  90.834 106.930  1.00  0.00           H  
ATOM   1963  HG2 GLU   129      82.989  89.908 106.327  1.00  0.00           H  
ATOM   1964  HG3 GLU   129      83.039  90.281 108.031  1.00  0.00           H  
ATOM   1965  N   LYS   130      79.355  91.620 108.973  1.00  0.00           N  
ATOM   1966  CA  LYS   130      78.314  92.621 109.296  1.00  0.00           C  
ATOM   1967  C   LYS   130      78.730  93.944 108.559  1.00  0.00           C  
ATOM   1968  O   LYS   130      79.670  94.696 108.930  1.00  0.00           O  
ATOM   1969  CB  LYS   130      78.156  92.716 110.760  1.00  0.00           C  
ATOM   1970  CG  LYS   130      76.906  93.379 111.195  1.00  0.00           C  
ATOM   1971  CD  LYS   130      76.884  93.553 112.731  1.00  0.00           C  
ATOM   1972  CE  LYS   130      77.923  94.583 113.247  1.00  0.00           C  
ATOM   1973  NZ  LYS   130      77.654  95.972 112.791  1.00  0.00           N1+
ATOM   1974  H   LYS   130      80.314  91.926 108.898  1.00  0.00           H  
ATOM   1975  HA  LYS   130      77.379  92.297 108.839  1.00  0.00           H  
ATOM   1976  HB2 LYS   130      78.069  91.729 111.214  1.00  0.00           H  
ATOM   1977  HB3 LYS   130      78.973  93.230 111.266  1.00  0.00           H  
ATOM   1978  HG2 LYS   130      76.720  94.330 110.696  1.00  0.00           H  
ATOM   1979  HG3 LYS   130      76.018  92.795 110.953  1.00  0.00           H  
ATOM   1980  HD2 LYS   130      75.834  93.721 112.968  1.00  0.00           H  
ATOM   1981  HD3 LYS   130      77.290  92.634 113.153  1.00  0.00           H  
ATOM   1982  HE2 LYS   130      77.852  94.674 114.331  1.00  0.00           H  
ATOM   1983  HE3 LYS   130      78.930  94.327 112.917  1.00  0.00           H  
ATOM   1984  HZ1 LYS   130      76.694  96.115 113.069  1.00  0.00           H  
ATOM   1985  HZ2 LYS   130      78.281  96.557 113.324  1.00  0.00           H  
ATOM   1986  HZ3 LYS   130      77.801  96.096 111.799  1.00  0.00           H  
ATOM   1987  N   ASN   131      77.827  94.390 107.716  1.00  0.00           N  
ATOM   1988  CA  ASN   131      77.766  95.741 107.121  1.00  0.00           C  
ATOM   1989  C   ASN   131      78.961  96.214 106.304  1.00  0.00           C  
ATOM   1990  O   ASN   131      79.044  97.347 105.887  1.00  0.00           O  
ATOM   1991  CB  ASN   131      77.202  96.723 108.163  1.00  0.00           C  
ATOM   1992  CG  ASN   131      78.206  97.420 109.057  1.00  0.00           C  
ATOM   1993  ND2 ASN   131      79.138  98.281 108.645  1.00  0.00           N  
ATOM   1994  OD1 ASN   131      78.188  97.124 110.262  1.00  0.00           O  
ATOM   1995  H   ASN   131      77.137  93.740 107.368  1.00  0.00           H  
ATOM   1996  HA  ASN   131      76.962  95.604 106.398  1.00  0.00           H  
ATOM   1997  HB2 ASN   131      76.852  97.584 107.594  1.00  0.00           H  
ATOM   1998  HB3 ASN   131      76.522  96.238 108.865  1.00  0.00           H  
ATOM   1999 HD21 ASN   131      79.662  98.754 109.366  1.00  0.00           H  
ATOM   2000 HD22 ASN   131      79.289  98.467 107.664  1.00  0.00           H  
ATOM   2001  N   ASN   132      79.897  95.312 106.031  1.00  0.00           N  
ATOM   2002  CA  ASN   132      80.979  95.636 105.153  1.00  0.00           C  
ATOM   2003  C   ASN   132      80.452  95.687 103.705  1.00  0.00           C  
ATOM   2004  O   ASN   132      79.880  94.717 103.260  1.00  0.00           O  
ATOM   2005  CB  ASN   132      82.117  94.523 105.297  1.00  0.00           C  
ATOM   2006  CG  ASN   132      83.162  94.585 104.189  1.00  0.00           C  
ATOM   2007  ND2 ASN   132      84.197  93.779 104.325  1.00  0.00           N  
ATOM   2008  OD1 ASN   132      83.179  95.393 103.282  1.00  0.00           O  
ATOM   2009  H   ASN   132      79.751  94.353 106.310  1.00  0.00           H  
ATOM   2010  HA  ASN   132      81.481  96.571 105.404  1.00  0.00           H  
ATOM   2011  HB2 ASN   132      82.672  94.579 106.234  1.00  0.00           H  
ATOM   2012  HB3 ASN   132      81.664  93.533 105.325  1.00  0.00           H  
ATOM   2013 HD21 ASN   132      84.810  93.653 103.532  1.00  0.00           H  
ATOM   2014 HD22 ASN   132      84.382  93.176 105.113  1.00  0.00           H  
ATOM   2015  N   PRO   133      80.715  96.833 102.984  1.00  0.00           N  
ATOM   2016  CA  PRO   133      80.009  97.043 101.761  1.00  0.00           C  
ATOM   2017  C   PRO   133      80.499  96.114 100.607  1.00  0.00           C  
ATOM   2018  O   PRO   133      79.725  95.779  99.737  1.00  0.00           O  
ATOM   2019  CB  PRO   133      80.238  98.519 101.528  1.00  0.00           C  
ATOM   2020  CG  PRO   133      81.645  98.844 102.136  1.00  0.00           C  
ATOM   2021  CD  PRO   133      81.417  98.072 103.403  1.00  0.00           C  
ATOM   2022  HA  PRO   133      78.945  96.831 101.869  1.00  0.00           H  
ATOM   2023  HB2 PRO   133      80.318  98.894 100.508  1.00  0.00           H  
ATOM   2024  HB3 PRO   133      79.524  99.026 102.176  1.00  0.00           H  
ATOM   2025  HG2 PRO   133      82.438  98.356 101.569  1.00  0.00           H  
ATOM   2026  HG3 PRO   133      81.804  99.885 102.417  1.00  0.00           H  
ATOM   2027  HD2 PRO   133      82.283  97.646 103.909  1.00  0.00           H  
ATOM   2028  HD3 PRO   133      80.670  98.561 104.028  1.00  0.00           H  
ATOM   2029  N   LYS   134      81.741  95.658 100.644  1.00  0.00           N  
ATOM   2030  CA  LYS   134      82.362  94.655  99.752  1.00  0.00           C  
ATOM   2031  C   LYS   134      81.606  93.342  99.721  1.00  0.00           C  
ATOM   2032  O   LYS   134      81.923  92.649  98.742  1.00  0.00           O  
ATOM   2033  CB  LYS   134      83.871  94.496  99.855  1.00  0.00           C  
ATOM   2034  CG  LYS   134      84.688  95.842  99.853  1.00  0.00           C  
ATOM   2035  CD  LYS   134      86.196  95.662  99.823  1.00  0.00           C  
ATOM   2036  CE  LYS   134      86.871  96.996  99.371  1.00  0.00           C  
ATOM   2037  NZ  LYS   134      88.311  96.743  99.343  1.00  0.00           N1+
ATOM   2038  H   LYS   134      82.361  96.050 101.338  1.00  0.00           H  
ATOM   2039  HA  LYS   134      82.134  94.917  98.719  1.00  0.00           H  
ATOM   2040  HB2 LYS   134      84.170  93.882 100.705  1.00  0.00           H  
ATOM   2041  HB3 LYS   134      84.291  93.893  99.050  1.00  0.00           H  
ATOM   2042  HG2 LYS   134      84.327  96.350  98.958  1.00  0.00           H  
ATOM   2043  HG3 LYS   134      84.412  96.527 100.654  1.00  0.00           H  
ATOM   2044  HD2 LYS   134      86.480  95.490 100.861  1.00  0.00           H  
ATOM   2045  HD3 LYS   134      86.407  94.799  99.192  1.00  0.00           H  
ATOM   2046  HE2 LYS   134      86.657  97.154  98.313  1.00  0.00           H  
ATOM   2047  HE3 LYS   134      86.554  97.803 100.032  1.00  0.00           H  
ATOM   2048  HZ1 LYS   134      88.709  97.439  98.729  1.00  0.00           H  
ATOM   2049  HZ2 LYS   134      88.737  96.849 100.253  1.00  0.00           H  
ATOM   2050  HZ3 LYS   134      88.529  95.879  98.868  1.00  0.00           H  
ATOM   2051  N   LYS   135      80.712  92.957 100.680  1.00  0.00           N  
ATOM   2052  CA  LYS   135      79.826  91.772 100.542  1.00  0.00           C  
ATOM   2053  C   LYS   135      79.057  91.705  99.219  1.00  0.00           C  
ATOM   2054  O   LYS   135      78.590  90.640  98.862  1.00  0.00           O  
ATOM   2055  CB  LYS   135      78.798  91.855 101.724  1.00  0.00           C  
ATOM   2056  CG  LYS   135      77.729  93.002 101.606  1.00  0.00           C  
ATOM   2057  CD  LYS   135      76.917  93.329 102.853  1.00  0.00           C  
ATOM   2058  CE  LYS   135      75.817  94.320 102.742  1.00  0.00           C  
ATOM   2059  NZ  LYS   135      75.362  94.716 104.036  1.00  0.00           N1+
ATOM   2060  H   LYS   135      80.363  93.758 101.188  1.00  0.00           H  
ATOM   2061  HA  LYS   135      80.368  90.859 100.787  1.00  0.00           H  
ATOM   2062  HB2 LYS   135      78.378  90.850 101.757  1.00  0.00           H  
ATOM   2063  HB3 LYS   135      79.349  91.969 102.658  1.00  0.00           H  
ATOM   2064  HG2 LYS   135      78.257  93.850 101.172  1.00  0.00           H  
ATOM   2065  HG3 LYS   135      76.955  92.774 100.872  1.00  0.00           H  
ATOM   2066  HD2 LYS   135      76.573  92.427 103.358  1.00  0.00           H  
ATOM   2067  HD3 LYS   135      77.597  93.857 103.522  1.00  0.00           H  
ATOM   2068  HE2 LYS   135      76.131  95.160 102.123  1.00  0.00           H  
ATOM   2069  HE3 LYS   135      75.092  93.768 102.144  1.00  0.00           H  
ATOM   2070  HZ1 LYS   135      75.531  94.101 104.819  1.00  0.00           H  
ATOM   2071  HZ2 LYS   135      75.704  95.631 104.292  1.00  0.00           H  
ATOM   2072  HZ3 LYS   135      74.365  94.858 103.948  1.00  0.00           H  
ATOM   2073  N   ALA   136      79.007  92.766  98.370  1.00  0.00           N  
ATOM   2074  CA  ALA   136      78.491  92.767  97.004  1.00  0.00           C  
ATOM   2075  C   ALA   136      79.648  92.660  95.967  1.00  0.00           C  
ATOM   2076  O   ALA   136      79.453  93.214  94.954  1.00  0.00           O  
ATOM   2077  CB  ALA   136      77.526  93.980  96.822  1.00  0.00           C  
ATOM   2078  H   ALA   136      79.347  93.654  98.709  1.00  0.00           H  
ATOM   2079  HA  ALA   136      77.931  91.857  96.792  1.00  0.00           H  
ATOM   2080  HB1 ALA   136      77.139  93.927  95.805  1.00  0.00           H  
ATOM   2081  HB2 ALA   136      76.726  93.930  97.561  1.00  0.00           H  
ATOM   2082  HB3 ALA   136      77.980  94.937  97.080  1.00  0.00           H  
ATOM   2083  N   SER   137      80.724  92.067  96.262  1.00  0.00           N  
ATOM   2084  CA  SER   137      81.906  91.997  95.301  1.00  0.00           C  
ATOM   2085  C   SER   137      82.640  90.609  95.481  1.00  0.00           C  
ATOM   2086  O   SER   137      82.763  90.121  96.593  1.00  0.00           O  
ATOM   2087  CB  SER   137      82.807  93.121  95.630  1.00  0.00           C  
ATOM   2088  OG  SER   137      83.953  93.270  94.758  1.00  0.00           O  
ATOM   2089  H   SER   137      80.761  91.568  97.139  1.00  0.00           H  
ATOM   2090  HA  SER   137      81.611  92.184  94.269  1.00  0.00           H  
ATOM   2091  HB2 SER   137      82.288  94.079  95.584  1.00  0.00           H  
ATOM   2092  HB3 SER   137      83.178  93.083  96.655  1.00  0.00           H  
ATOM   2093  HG  SER   137      84.271  94.131  95.039  1.00  0.00           H  
ATOM   2094  N   TRP   138      83.163  90.032  94.367  1.00  0.00           N  
ATOM   2095  CA  TRP   138      83.814  88.771  94.405  1.00  0.00           C  
ATOM   2096  C   TRP   138      85.222  88.814  93.745  1.00  0.00           C  
ATOM   2097  O   TRP   138      85.265  89.370  92.647  1.00  0.00           O  
ATOM   2098  CB  TRP   138      82.958  87.685  93.816  1.00  0.00           C  
ATOM   2099  CG  TRP   138      83.055  86.339  94.405  1.00  0.00           C  
ATOM   2100  CD1 TRP   138      82.128  85.851  95.323  1.00  0.00           C  
ATOM   2101  CD2 TRP   138      84.013  85.217  94.170  1.00  0.00           C  
ATOM   2102  CE2 TRP   138      83.682  84.222  95.033  1.00  0.00           C  
ATOM   2103  CE3 TRP   138      85.198  85.104  93.348  1.00  0.00           C  
ATOM   2104  NE1 TRP   138      82.521  84.639  95.656  1.00  0.00           N  
ATOM   2105  CZ2 TRP   138      84.480  83.086  95.228  1.00  0.00           C  
ATOM   2106  CZ3 TRP   138      86.073  83.983  93.506  1.00  0.00           C  
ATOM   2107  CH2 TRP   138      85.706  82.988  94.429  1.00  0.00           C  
ATOM   2108  H   TRP   138      83.147  90.543  93.495  1.00  0.00           H  
ATOM   2109  HA  TRP   138      83.925  88.513  95.458  1.00  0.00           H  
ATOM   2110  HB2 TRP   138      81.902  87.951  93.846  1.00  0.00           H  
ATOM   2111  HB3 TRP   138      83.280  87.567  92.781  1.00  0.00           H  
ATOM   2112  HD1 TRP   138      81.327  86.343  95.855  1.00  0.00           H  
ATOM   2113  HE1 TRP   138      82.024  84.067  96.324  1.00  0.00           H  
ATOM   2114  HE3 TRP   138      85.538  85.913  92.718  1.00  0.00           H  
ATOM   2115  HZ2 TRP   138      84.318  82.369  96.020  1.00  0.00           H  
ATOM   2116  HZ3 TRP   138      87.030  83.839  93.027  1.00  0.00           H  
ATOM   2117  HH2 TRP   138      86.391  82.189  94.671  1.00  0.00           H  
ATOM   2118  N   THR   139      86.230  88.349  94.453  1.00  0.00           N  
ATOM   2119  CA  THR   139      87.615  88.425  93.996  1.00  0.00           C  
ATOM   2120  C   THR   139      88.536  87.276  94.410  1.00  0.00           C  
ATOM   2121  O   THR   139      88.203  86.584  95.443  1.00  0.00           O  
ATOM   2122  CB  THR   139      88.303  89.706  94.620  1.00  0.00           C  
ATOM   2123  CG2 THR   139      87.668  90.995  94.105  1.00  0.00           C  
ATOM   2124  OG1 THR   139      88.256  89.615  95.959  1.00  0.00           O  
ATOM   2125  H   THR   139      86.140  88.163  95.442  1.00  0.00           H  
ATOM   2126  HA  THR   139      87.782  88.557  92.927  1.00  0.00           H  
ATOM   2127  HB  THR   139      89.341  89.708  94.286  1.00  0.00           H  
ATOM   2128  HG1 THR   139      87.686  90.278  96.356  1.00  0.00           H  
ATOM   2129 HG21 THR   139      86.727  91.024  94.654  1.00  0.00           H  
ATOM   2130 HG22 THR   139      88.105  91.963  94.350  1.00  0.00           H  
ATOM   2131 HG23 THR   139      87.527  90.894  93.029  1.00  0.00           H  
ATOM   2132  N   TRP   140      89.515  86.957  93.635  1.00  0.00           N  
ATOM   2133  CA  TRP   140      90.438  85.889  93.839  1.00  0.00           C  
ATOM   2134  C   TRP   140      91.712  86.383  94.623  1.00  0.00           C  
ATOM   2135  O   TRP   140      92.060  87.572  94.711  1.00  0.00           O  
ATOM   2136  CB  TRP   140      90.755  85.310  92.492  1.00  0.00           C  
ATOM   2137  CG  TRP   140      89.724  84.816  91.511  1.00  0.00           C  
ATOM   2138  CD1 TRP   140      89.010  85.577  90.585  1.00  0.00           C  
ATOM   2139  CD2 TRP   140      89.277  83.527  91.235  1.00  0.00           C  
ATOM   2140  CE2 TRP   140      88.270  83.505  90.225  1.00  0.00           C  
ATOM   2141  CE3 TRP   140      89.596  82.275  91.767  1.00  0.00           C  
ATOM   2142  NE1 TRP   140      88.206  84.803  89.827  1.00  0.00           N  
ATOM   2143  CZ2 TRP   140      87.626  82.363  89.843  1.00  0.00           C  
ATOM   2144  CZ3 TRP   140      88.860  81.206  91.540  1.00  0.00           C  
ATOM   2145  CH2 TRP   140      87.778  81.176  90.574  1.00  0.00           C  
ATOM   2146  H   TRP   140      89.599  87.536  92.811  1.00  0.00           H  
ATOM   2147  HA  TRP   140      89.978  85.093  94.424  1.00  0.00           H  
ATOM   2148  HB2 TRP   140      91.430  86.006  91.991  1.00  0.00           H  
ATOM   2149  HB3 TRP   140      91.321  84.404  92.705  1.00  0.00           H  
ATOM   2150  HD1 TRP   140      89.110  86.650  90.510  1.00  0.00           H  
ATOM   2151  HE1 TRP   140      87.427  85.156  89.291  1.00  0.00           H  
ATOM   2152  HE3 TRP   140      90.436  82.254  92.445  1.00  0.00           H  
ATOM   2153  HZ2 TRP   140      86.885  82.345  89.057  1.00  0.00           H  
ATOM   2154  HZ3 TRP   140      89.144  80.366  92.156  1.00  0.00           H  
ATOM   2155  HH2 TRP   140      87.184  80.299  90.366  1.00  0.00           H  
ATOM   2156  N   GLY   141      92.329  85.362  95.177  1.00  0.00           N  
ATOM   2157  CA  GLY   141      93.552  85.473  95.871  1.00  0.00           C  
ATOM   2158  C   GLY   141      93.379  85.261  97.375  1.00  0.00           C  
ATOM   2159  O   GLY   141      92.326  85.185  97.880  1.00  0.00           O  
ATOM   2160  H   GLY   141      91.804  84.507  95.292  1.00  0.00           H  
ATOM   2161  HA2 GLY   141      94.219  84.690  95.510  1.00  0.00           H  
ATOM   2162  HA3 GLY   141      94.071  86.411  95.672  1.00  0.00           H  
ATOM   2163  N   PRO   142      94.504  85.209  98.160  1.00  0.00           N  
ATOM   2164  CA  PRO   142      94.534  85.205  99.615  1.00  0.00           C  
ATOM   2165  C   PRO   142      93.778  86.342 100.284  1.00  0.00           C  
ATOM   2166  O   PRO   142      93.110  86.083 101.280  1.00  0.00           O  
ATOM   2167  CB  PRO   142      96.042  85.147  99.921  1.00  0.00           C  
ATOM   2168  CG  PRO   142      96.603  84.300  98.770  1.00  0.00           C  
ATOM   2169  CD  PRO   142      95.853  84.860  97.584  1.00  0.00           C  
ATOM   2170  HA  PRO   142      94.049  84.275  99.911  1.00  0.00           H  
ATOM   2171  HB2 PRO   142      96.422  86.164  99.821  1.00  0.00           H  
ATOM   2172  HB3 PRO   142      96.322  84.692 100.871  1.00  0.00           H  
ATOM   2173  HG2 PRO   142      97.680  84.418  98.650  1.00  0.00           H  
ATOM   2174  HG3 PRO   142      96.318  83.251  98.846  1.00  0.00           H  
ATOM   2175  HD2 PRO   142      96.354  85.730  97.161  1.00  0.00           H  
ATOM   2176  HD3 PRO   142      95.725  84.065  96.849  1.00  0.00           H  
ATOM   2177  N   GLU   143      94.002  87.560  99.802  1.00  0.00           N  
ATOM   2178  CA  GLU   143      93.179  88.693 100.218  1.00  0.00           C  
ATOM   2179  C   GLU   143      91.876  88.871  99.445  1.00  0.00           C  
ATOM   2180  O   GLU   143      91.200  89.881  99.677  1.00  0.00           O  
ATOM   2181  CB  GLU   143      94.048  89.886 100.187  1.00  0.00           C  
ATOM   2182  CG  GLU   143      95.447  89.817 100.813  1.00  0.00           C  
ATOM   2183  CD  GLU   143      95.543  89.452 102.292  1.00  0.00           C  
ATOM   2184  OE1 GLU   143      94.466  89.519 102.954  1.00  0.00           O  
ATOM   2185  OE2 GLU   143      96.624  89.199 102.833  1.00  0.00           O1-
ATOM   2186  H   GLU   143      94.665  87.729  99.059  1.00  0.00           H  
ATOM   2187  HA  GLU   143      92.926  88.542 101.267  1.00  0.00           H  
ATOM   2188  HB2 GLU   143      94.133  90.171  99.139  1.00  0.00           H  
ATOM   2189  HB3 GLU   143      93.607  90.781 100.627  1.00  0.00           H  
ATOM   2190  HG2 GLU   143      96.089  89.139 100.249  1.00  0.00           H  
ATOM   2191  HG3 GLU   143      95.884  90.805 100.665  1.00  0.00           H  
ATOM   2192  N   GLY   144      91.546  87.919  98.537  1.00  0.00           N  
ATOM   2193  CA  GLY   144      90.237  87.880  97.907  1.00  0.00           C  
ATOM   2194  C   GLY   144      89.105  87.714  98.935  1.00  0.00           C  
ATOM   2195  O   GLY   144      89.369  87.261 100.092  1.00  0.00           O  
ATOM   2196  H   GLY   144      92.156  87.135  98.356  1.00  0.00           H  
ATOM   2197  HA2 GLY   144      90.005  88.843  97.453  1.00  0.00           H  
ATOM   2198  HA3 GLY   144      90.125  87.126  97.128  1.00  0.00           H  
ATOM   2199  N   GLN   145      87.926  88.036  98.492  1.00  0.00           N  
ATOM   2200  CA  GLN   145      86.737  88.140  99.330  1.00  0.00           C  
ATOM   2201  C   GLN   145      85.386  87.882  98.582  1.00  0.00           C  
ATOM   2202  O   GLN   145      85.429  87.792  97.320  1.00  0.00           O  
ATOM   2203  CB  GLN   145      86.647  89.361 100.269  1.00  0.00           C  
ATOM   2204  CG  GLN   145      86.939  90.712  99.671  1.00  0.00           C  
ATOM   2205  CD  GLN   145      86.035  91.040  98.429  1.00  0.00           C  
ATOM   2206  NE2 GLN   145      84.740  91.160  98.510  1.00  0.00           N  
ATOM   2207  OE1 GLN   145      86.552  91.164  97.348  1.00  0.00           O  
ATOM   2208  H   GLN   145      87.721  88.281  97.534  1.00  0.00           H  
ATOM   2209  HA  GLN   145      86.741  87.318 100.046  1.00  0.00           H  
ATOM   2210  HB2 GLN   145      85.752  89.459 100.884  1.00  0.00           H  
ATOM   2211  HB3 GLN   145      87.362  89.254 101.084  1.00  0.00           H  
ATOM   2212  HG2 GLN   145      86.696  91.525 100.355  1.00  0.00           H  
ATOM   2213  HG3 GLN   145      87.969  90.603  99.331  1.00  0.00           H  
ATOM   2214 HE21 GLN   145      84.233  91.255  97.642  1.00  0.00           H  
ATOM   2215 HE22 GLN   145      84.336  91.075  99.431  1.00  0.00           H  
ATOM   2216  N   GLY   146      84.279  87.774  99.176  1.00  0.00           N  
ATOM   2217  CA  GLY   146      83.007  87.323  98.508  1.00  0.00           C  
ATOM   2218  C   GLY   146      82.684  85.846  98.717  1.00  0.00           C  
ATOM   2219  O   GLY   146      83.531  84.934  98.626  1.00  0.00           O  
ATOM   2220  H   GLY   146      84.337  87.709 100.182  1.00  0.00           H  
ATOM   2221  HA2 GLY   146      82.178  87.876  98.951  1.00  0.00           H  
ATOM   2222  HA3 GLY   146      83.022  87.628  97.462  1.00  0.00           H  
ATOM   2223  N   ALA   147      81.517  85.670  99.284  1.00  0.00           N  
ATOM   2224  CA  ALA   147      80.986  84.451  99.906  1.00  0.00           C  
ATOM   2225  C   ALA   147      80.858  83.286  98.930  1.00  0.00           C  
ATOM   2226  O   ALA   147      80.731  83.440  97.691  1.00  0.00           O  
ATOM   2227  CB  ALA   147      79.635  84.728 100.595  1.00  0.00           C  
ATOM   2228  H   ALA   147      80.892  86.463  99.260  1.00  0.00           H  
ATOM   2229  HA  ALA   147      81.726  83.993 100.562  1.00  0.00           H  
ATOM   2230  HB1 ALA   147      79.333  83.756 100.986  1.00  0.00           H  
ATOM   2231  HB2 ALA   147      79.859  85.246 101.527  1.00  0.00           H  
ATOM   2232  HB3 ALA   147      78.868  85.143  99.941  1.00  0.00           H  
ATOM   2233  N   ILE   148      80.790  82.022  99.494  1.00  0.00           N  
ATOM   2234  CA  ILE   148      80.837  80.709  98.778  1.00  0.00           C  
ATOM   2235  C   ILE   148      79.647  79.857  99.199  1.00  0.00           C  
ATOM   2236  O   ILE   148      79.173  79.774 100.320  1.00  0.00           O  
ATOM   2237  CB  ILE   148      82.252  80.041  99.058  1.00  0.00           C  
ATOM   2238  CG1 ILE   148      83.399  80.923  98.744  1.00  0.00           C  
ATOM   2239  CG2 ILE   148      82.324  78.642  98.330  1.00  0.00           C  
ATOM   2240  CD1 ILE   148      84.784  80.229  99.028  1.00  0.00           C  
ATOM   2241  H   ILE   148      80.604  81.921 100.482  1.00  0.00           H  
ATOM   2242  HA  ILE   148      80.740  80.960  97.722  1.00  0.00           H  
ATOM   2243  HB  ILE   148      82.305  79.857 100.131  1.00  0.00           H  
ATOM   2244 HG12 ILE   148      83.286  81.146  97.683  1.00  0.00           H  
ATOM   2245 HG13 ILE   148      83.292  81.884  99.246  1.00  0.00           H  
ATOM   2246 HG21 ILE   148      82.317  78.689  97.241  1.00  0.00           H  
ATOM   2247 HG22 ILE   148      83.167  78.149  98.814  1.00  0.00           H  
ATOM   2248 HG23 ILE   148      81.467  78.026  98.601  1.00  0.00           H  
ATOM   2249 HD11 ILE   148      85.651  80.889  99.007  1.00  0.00           H  
ATOM   2250 HD12 ILE   148      84.673  79.736  99.994  1.00  0.00           H  
ATOM   2251 HD13 ILE   148      84.981  79.456  98.284  1.00  0.00           H  
ATOM   2252  N   LEU   149      79.171  79.015  98.242  1.00  0.00           N  
ATOM   2253  CA  LEU   149      78.046  78.086  98.367  1.00  0.00           C  
ATOM   2254  C   LEU   149      78.419  76.828  97.590  1.00  0.00           C  
ATOM   2255  O   LEU   149      79.169  76.814  96.614  1.00  0.00           O  
ATOM   2256  CB  LEU   149      76.809  78.751  97.798  1.00  0.00           C  
ATOM   2257  CG  LEU   149      75.580  77.822  97.688  1.00  0.00           C  
ATOM   2258  CD1 LEU   149      75.058  77.425  99.094  1.00  0.00           C  
ATOM   2259  CD2 LEU   149      74.423  78.752  97.215  1.00  0.00           C  
ATOM   2260  H   LEU   149      79.475  79.245  97.307  1.00  0.00           H  
ATOM   2261  HA  LEU   149      77.928  77.861  99.427  1.00  0.00           H  
ATOM   2262  HB2 LEU   149      76.587  79.623  98.414  1.00  0.00           H  
ATOM   2263  HB3 LEU   149      77.129  79.228  96.871  1.00  0.00           H  
ATOM   2264  HG  LEU   149      75.808  77.036  96.968  1.00  0.00           H  
ATOM   2265 HD11 LEU   149      74.198  76.777  98.926  1.00  0.00           H  
ATOM   2266 HD12 LEU   149      75.792  76.766  99.557  1.00  0.00           H  
ATOM   2267 HD13 LEU   149      74.814  78.284  99.719  1.00  0.00           H  
ATOM   2268 HD21 LEU   149      74.852  79.284  96.366  1.00  0.00           H  
ATOM   2269 HD22 LEU   149      73.668  78.070  96.823  1.00  0.00           H  
ATOM   2270 HD23 LEU   149      74.142  79.445  98.008  1.00  0.00           H  
ATOM   2271  N   LEU   150      77.960  75.583  98.044  1.00  0.00           N  
ATOM   2272  CA  LEU   150      78.156  74.326  97.273  1.00  0.00           C  
ATOM   2273  C   LEU   150      76.856  73.875  96.567  1.00  0.00           C  
ATOM   2274  O   LEU   150      75.824  74.337  97.054  1.00  0.00           O  
ATOM   2275  CB  LEU   150      78.668  73.127  98.124  1.00  0.00           C  
ATOM   2276  CG  LEU   150      79.860  73.456  99.044  1.00  0.00           C  
ATOM   2277  CD1 LEU   150      80.067  72.242  99.973  1.00  0.00           C  
ATOM   2278  CD2 LEU   150      81.038  73.562  98.107  1.00  0.00           C  
ATOM   2279  H   LEU   150      77.326  75.559  98.830  1.00  0.00           H  
ATOM   2280  HA  LEU   150      78.953  74.452  96.539  1.00  0.00           H  
ATOM   2281  HB2 LEU   150      77.922  72.745  98.822  1.00  0.00           H  
ATOM   2282  HB3 LEU   150      78.954  72.246  97.551  1.00  0.00           H  
ATOM   2283  HG  LEU   150      79.756  74.341  99.673  1.00  0.00           H  
ATOM   2284 HD11 LEU   150      79.268  72.090 100.700  1.00  0.00           H  
ATOM   2285 HD12 LEU   150      80.155  71.287  99.456  1.00  0.00           H  
ATOM   2286 HD13 LEU   150      80.953  72.530 100.539  1.00  0.00           H  
ATOM   2287 HD21 LEU   150      81.112  74.560  97.674  1.00  0.00           H  
ATOM   2288 HD22 LEU   150      81.989  73.307  98.575  1.00  0.00           H  
ATOM   2289 HD23 LEU   150      81.019  72.814  97.315  1.00  0.00           H  
ATOM   2290  N   VAL   151      76.885  72.950  95.568  1.00  0.00           N  
ATOM   2291  CA  VAL   151      75.711  72.280  95.008  1.00  0.00           C  
ATOM   2292  C   VAL   151      75.380  71.080  95.800  1.00  0.00           C  
ATOM   2293  O   VAL   151      76.285  70.284  96.142  1.00  0.00           O  
ATOM   2294  CB  VAL   151      75.920  71.873  93.519  1.00  0.00           C  
ATOM   2295  CG1 VAL   151      74.792  70.993  92.962  1.00  0.00           C  
ATOM   2296  CG2 VAL   151      76.087  73.016  92.580  1.00  0.00           C  
ATOM   2297  H   VAL   151      77.786  72.744  95.159  1.00  0.00           H  
ATOM   2298  HA  VAL   151      74.914  73.021  95.071  1.00  0.00           H  
ATOM   2299  HB  VAL   151      76.796  71.224  93.551  1.00  0.00           H  
ATOM   2300 HG11 VAL   151      74.791  71.037  91.873  1.00  0.00           H  
ATOM   2301 HG12 VAL   151      74.634  69.981  93.336  1.00  0.00           H  
ATOM   2302 HG13 VAL   151      73.861  71.430  93.324  1.00  0.00           H  
ATOM   2303 HG21 VAL   151      75.139  73.549  92.514  1.00  0.00           H  
ATOM   2304 HG22 VAL   151      76.975  73.636  92.704  1.00  0.00           H  
ATOM   2305 HG23 VAL   151      76.291  72.502  91.641  1.00  0.00           H  
ATOM   2306  N   ASN   152      74.076  70.830  96.003  1.00  0.00           N  
ATOM   2307  CA  ASN   152      73.600  69.774  96.927  1.00  0.00           C  
ATOM   2308  C   ASN   152      73.477  68.401  96.260  1.00  0.00           C  
ATOM   2309  O   ASN   152      72.390  67.785  96.187  1.00  0.00           O  
ATOM   2310  CB  ASN   152      72.235  70.240  97.415  1.00  0.00           C  
ATOM   2311  CG  ASN   152      71.848  69.599  98.774  1.00  0.00           C  
ATOM   2312  ND2 ASN   152      70.763  69.944  99.407  1.00  0.00           N  
ATOM   2313  OD1 ASN   152      72.544  68.716  99.262  1.00  0.00           O  
ATOM   2314  H   ASN   152      73.328  71.362  95.583  1.00  0.00           H  
ATOM   2315  HA  ASN   152      74.362  69.762  97.706  1.00  0.00           H  
ATOM   2316  HB2 ASN   152      72.293  71.312  97.600  1.00  0.00           H  
ATOM   2317  HB3 ASN   152      71.411  70.134  96.709  1.00  0.00           H  
ATOM   2318 HD21 ASN   152      70.500  69.593 100.317  1.00  0.00           H  
ATOM   2319 HD22 ASN   152      70.078  70.510  98.928  1.00  0.00           H  
ATOM   2320  N   CYS   153      74.452  68.113  95.467  1.00  0.00           N  
ATOM   2321  CA  CYS   153      74.533  66.842  94.620  1.00  0.00           C  
ATOM   2322  C   CYS   153      74.657  65.448  95.290  1.00  0.00           C  
ATOM   2323  O   CYS   153      74.499  64.438  94.631  1.00  0.00           O  
ATOM   2324  CB  CYS   153      75.562  66.959  93.521  1.00  0.00           C  
ATOM   2325  SG  CYS   153      77.275  66.895  94.230  1.00  0.00           S  
ATOM   2326  H   CYS   153      75.304  68.645  95.573  1.00  0.00           H  
ATOM   2327  HA  CYS   153      73.583  66.798  94.088  1.00  0.00           H  
ATOM   2328  HB2 CYS   153      75.429  66.092  92.873  1.00  0.00           H  
ATOM   2329  HB3 CYS   153      75.348  67.782  92.839  1.00  0.00           H  
ATOM   2330  HG  CYS   153      77.338  68.162  94.652  1.00  0.00           H  
ATOM   2331  N   ASP   154      74.972  65.404  96.580  1.00  0.00           N  
ATOM   2332  CA  ASP   154      74.867  64.263  97.469  1.00  0.00           C  
ATOM   2333  C   ASP   154      73.424  63.972  97.801  1.00  0.00           C  
ATOM   2334  O   ASP   154      72.476  64.673  97.438  1.00  0.00           O  
ATOM   2335  CB  ASP   154      75.845  64.300  98.593  1.00  0.00           C  
ATOM   2336  CG  ASP   154      75.585  65.484  99.541  1.00  0.00           C  
ATOM   2337  OD1 ASP   154      74.653  66.185  99.238  1.00  0.00           O  
ATOM   2338  OD2 ASP   154      76.348  65.638 100.515  1.00  0.00           O1-
ATOM   2339  H   ASP   154      75.243  66.226  97.100  1.00  0.00           H  
ATOM   2340  HA  ASP   154      75.057  63.456  96.761  1.00  0.00           H  
ATOM   2341  HB2 ASP   154      75.870  63.369  99.160  1.00  0.00           H  
ATOM   2342  HB3 ASP   154      76.849  64.339  98.171  1.00  0.00           H  
ATOM   2343  N   ARG   155      73.239  62.878  98.571  1.00  0.00           N  
ATOM   2344  CA  ARG   155      71.961  62.354  98.947  1.00  0.00           C  
ATOM   2345  C   ARG   155      71.785  62.050 100.450  1.00  0.00           C  
ATOM   2346  O   ARG   155      72.312  61.092 101.021  1.00  0.00           O  
ATOM   2347  CB  ARG   155      71.476  61.187  98.083  1.00  0.00           C  
ATOM   2348  CG  ARG   155      69.992  61.018  98.304  1.00  0.00           C  
ATOM   2349  CD  ARG   155      69.369  59.876  97.503  1.00  0.00           C  
ATOM   2350  NE  ARG   155      69.763  58.477  98.014  1.00  0.00           N  
ATOM   2351  CZ  ARG   155      70.186  57.493  97.195  1.00  0.00           C  
ATOM   2352  NH1 ARG   155      70.304  57.652  95.955  1.00  0.00           N1+
ATOM   2353  NH2 ARG   155      70.549  56.311  97.744  1.00  0.00           N  
ATOM   2354  H   ARG   155      74.058  62.306  98.713  1.00  0.00           H  
ATOM   2355  HA  ARG   155      71.274  63.185  98.784  1.00  0.00           H  
ATOM   2356  HB2 ARG   155      71.604  61.527  97.055  1.00  0.00           H  
ATOM   2357  HB3 ARG   155      71.979  60.229  98.213  1.00  0.00           H  
ATOM   2358  HG2 ARG   155      69.727  60.904  99.355  1.00  0.00           H  
ATOM   2359  HG3 ARG   155      69.477  61.877  97.872  1.00  0.00           H  
ATOM   2360  HD2 ARG   155      68.284  59.949  97.579  1.00  0.00           H  
ATOM   2361  HD3 ARG   155      69.701  59.936  96.467  1.00  0.00           H  
ATOM   2362  HE  ARG   155      69.705  58.280  99.003  1.00  0.00           H  
ATOM   2363 HH11 ARG   155      69.697  58.369  95.582  1.00  0.00           H  
ATOM   2364 HH12 ARG   155      70.670  56.945  95.333  1.00  0.00           H  
ATOM   2365 HH21 ARG   155      71.052  55.671  97.146  1.00  0.00           H  
ATOM   2366 HH22 ARG   155      70.687  56.324  98.744  1.00  0.00           H  
ATOM   2367  N   GLU   156      70.932  62.792 101.152  1.00  0.00           N  
ATOM   2368  CA  GLU   156      70.648  62.623 102.631  1.00  0.00           C  
ATOM   2369  C   GLU   156      69.118  62.466 102.757  1.00  0.00           C  
ATOM   2370  O   GLU   156      68.658  61.887 103.751  1.00  0.00           O  
ATOM   2371  CB  GLU   156      71.229  63.838 103.442  1.00  0.00           C  
ATOM   2372  CG  GLU   156      72.733  63.462 103.666  1.00  0.00           C  
ATOM   2373  CD  GLU   156      73.660  64.074 102.620  1.00  0.00           C  
ATOM   2374  OE1 GLU   156      74.881  63.916 102.749  1.00  0.00           O  
ATOM   2375  OE2 GLU   156      73.181  64.754 101.695  1.00  0.00           O1-
ATOM   2376  H   GLU   156      70.652  63.616 100.639  1.00  0.00           H  
ATOM   2377  HA  GLU   156      71.066  61.666 102.943  1.00  0.00           H  
ATOM   2378  HB2 GLU   156      71.085  64.784 102.921  1.00  0.00           H  
ATOM   2379  HB3 GLU   156      70.743  63.812 104.418  1.00  0.00           H  
ATOM   2380  HG2 GLU   156      72.843  63.826 104.687  1.00  0.00           H  
ATOM   2381  HG3 GLU   156      72.962  62.404 103.793  1.00  0.00           H  
ATOM   2382  N   THR   157      68.282  63.076 101.883  1.00  0.00           N  
ATOM   2383  CA  THR   157      66.821  63.126 102.046  1.00  0.00           C  
ATOM   2384  C   THR   157      66.193  61.803 101.725  1.00  0.00           C  
ATOM   2385  O   THR   157      66.702  61.105 100.848  1.00  0.00           O  
ATOM   2386  CB  THR   157      66.199  64.226 101.072  1.00  0.00           C  
ATOM   2387  CG2 THR   157      64.719  64.513 101.431  1.00  0.00           C  
ATOM   2388  OG1 THR   157      66.822  65.422 101.039  1.00  0.00           O  
ATOM   2389  H   THR   157      68.687  63.558 101.094  1.00  0.00           H  
ATOM   2390  HA  THR   157      66.641  63.557 103.031  1.00  0.00           H  
ATOM   2391  HB  THR   157      66.148  63.816 100.064  1.00  0.00           H  
ATOM   2392  HG1 THR   157      67.661  65.248 100.606  1.00  0.00           H  
ATOM   2393 HG21 THR   157      64.402  65.303 100.750  1.00  0.00           H  
ATOM   2394 HG22 THR   157      64.097  63.624 101.336  1.00  0.00           H  
ATOM   2395 HG23 THR   157      64.720  64.875 102.459  1.00  0.00           H  
ATOM   2396  N   PRO   158      65.102  61.258 102.366  1.00  0.00           N  
ATOM   2397  CA  PRO   158      64.669  59.886 102.278  1.00  0.00           C  
ATOM   2398  C   PRO   158      63.616  59.554 101.240  1.00  0.00           C  
ATOM   2399  O   PRO   158      63.042  58.505 101.217  1.00  0.00           O  
ATOM   2400  CB  PRO   158      64.017  59.511 103.625  1.00  0.00           C  
ATOM   2401  CG  PRO   158      64.623  60.621 104.547  1.00  0.00           C  
ATOM   2402  CD  PRO   158      64.670  61.795 103.589  1.00  0.00           C  
ATOM   2403  HA  PRO   158      65.517  59.228 102.091  1.00  0.00           H  
ATOM   2404  HB2 PRO   158      62.928  59.478 103.626  1.00  0.00           H  
ATOM   2405  HB3 PRO   158      64.441  58.572 103.981  1.00  0.00           H  
ATOM   2406  HG2 PRO   158      63.963  60.863 105.380  1.00  0.00           H  
ATOM   2407  HG3 PRO   158      65.647  60.305 104.745  1.00  0.00           H  
ATOM   2408  HD2 PRO   158      63.664  62.191 103.448  1.00  0.00           H  
ATOM   2409  HD3 PRO   158      65.372  62.452 104.101  1.00  0.00           H  
ATOM   2410  N   TRP   159      63.191  60.458 100.338  1.00  0.00           N  
ATOM   2411  CA  TRP   159      61.940  60.210  99.565  1.00  0.00           C  
ATOM   2412  C   TRP   159      62.002  59.513  98.192  1.00  0.00           C  
ATOM   2413  O   TRP   159      61.004  58.807  97.881  1.00  0.00           O  
ATOM   2414  CB  TRP   159      61.196  61.557  99.468  1.00  0.00           C  
ATOM   2415  CG  TRP   159      61.096  62.484 100.613  1.00  0.00           C  
ATOM   2416  CD1 TRP   159      61.531  63.773 100.655  1.00  0.00           C  
ATOM   2417  CD2 TRP   159      60.579  62.193 101.957  1.00  0.00           C  
ATOM   2418  CE2 TRP   159      60.687  63.370 102.791  1.00  0.00           C  
ATOM   2419  CE3 TRP   159      60.017  61.043 102.501  1.00  0.00           C  
ATOM   2420  NE1 TRP   159      61.372  64.219 101.904  1.00  0.00           N  
ATOM   2421  CZ2 TRP   159      60.327  63.398 104.145  1.00  0.00           C  
ATOM   2422  CZ3 TRP   159      59.552  61.087 103.818  1.00  0.00           C  
ATOM   2423  CH2 TRP   159      59.730  62.242 104.613  1.00  0.00           C  
ATOM   2424  H   TRP   159      63.672  61.342 100.248  1.00  0.00           H  
ATOM   2425  HA  TRP   159      61.309  59.540 100.150  1.00  0.00           H  
ATOM   2426  HB2 TRP   159      61.640  62.076  98.620  1.00  0.00           H  
ATOM   2427  HB3 TRP   159      60.190  61.278  99.153  1.00  0.00           H  
ATOM   2428  HD1 TRP   159      62.013  64.323  99.860  1.00  0.00           H  
ATOM   2429  HE1 TRP   159      61.689  65.111 102.257  1.00  0.00           H  
ATOM   2430  HE3 TRP   159      59.676  60.300 101.795  1.00  0.00           H  
ATOM   2431  HZ2 TRP   159      60.466  64.271 104.766  1.00  0.00           H  
ATOM   2432  HZ3 TRP   159      59.089  60.239 104.300  1.00  0.00           H  
ATOM   2433  HH2 TRP   159      59.451  62.194 105.655  1.00  0.00           H  
ATOM   2434  N   LEU   160      63.022  59.860  97.407  1.00  0.00           N  
ATOM   2435  CA  LEU   160      63.227  59.347  96.022  1.00  0.00           C  
ATOM   2436  C   LEU   160      64.682  58.996  95.783  1.00  0.00           C  
ATOM   2437  O   LEU   160      65.470  59.548  96.596  1.00  0.00           O  
ATOM   2438  CB  LEU   160      62.732  60.317  94.986  1.00  0.00           C  
ATOM   2439  CG  LEU   160      61.231  60.739  95.001  1.00  0.00           C  
ATOM   2440  CD1 LEU   160      60.969  62.004  94.217  1.00  0.00           C  
ATOM   2441  CD2 LEU   160      60.448  59.489  94.461  1.00  0.00           C  
ATOM   2442  H   LEU   160      63.733  60.445  97.822  1.00  0.00           H  
ATOM   2443  HA  LEU   160      62.658  58.418  96.038  1.00  0.00           H  
ATOM   2444  HB2 LEU   160      63.355  61.209  95.049  1.00  0.00           H  
ATOM   2445  HB3 LEU   160      62.930  59.889  94.003  1.00  0.00           H  
ATOM   2446  HG  LEU   160      60.821  60.932  95.992  1.00  0.00           H  
ATOM   2447 HD11 LEU   160      59.942  62.317  94.404  1.00  0.00           H  
ATOM   2448 HD12 LEU   160      61.643  62.781  94.578  1.00  0.00           H  
ATOM   2449 HD13 LEU   160      61.210  61.839  93.167  1.00  0.00           H  
ATOM   2450 HD21 LEU   160      59.380  59.510  94.678  1.00  0.00           H  
ATOM   2451 HD22 LEU   160      60.521  59.427  93.375  1.00  0.00           H  
ATOM   2452 HD23 LEU   160      60.868  58.591  94.914  1.00  0.00           H  
ATOM   2453  N   PRO   161      65.102  58.164  94.787  1.00  0.00           N  
ATOM   2454  CA  PRO   161      66.522  57.847  94.510  1.00  0.00           C  
ATOM   2455  C   PRO   161      67.375  59.026  94.005  1.00  0.00           C  
ATOM   2456  O   PRO   161      68.603  58.879  93.969  1.00  0.00           O  
ATOM   2457  CB  PRO   161      66.585  56.643  93.604  1.00  0.00           C  
ATOM   2458  CG  PRO   161      65.166  56.053  93.756  1.00  0.00           C  
ATOM   2459  CD  PRO   161      64.231  57.159  94.179  1.00  0.00           C  
ATOM   2460  HA  PRO   161      66.958  57.494  95.445  1.00  0.00           H  
ATOM   2461  HB2 PRO   161      66.639  56.882  92.542  1.00  0.00           H  
ATOM   2462  HB3 PRO   161      67.268  55.919  94.046  1.00  0.00           H  
ATOM   2463  HG2 PRO   161      64.863  55.550  92.838  1.00  0.00           H  
ATOM   2464  HG3 PRO   161      65.303  55.358  94.584  1.00  0.00           H  
ATOM   2465  HD2 PRO   161      63.680  57.606  93.352  1.00  0.00           H  
ATOM   2466  HD3 PRO   161      63.466  56.668  94.781  1.00  0.00           H  
ATOM   2467  N   LYS   162      66.790  60.131  93.601  1.00  0.00           N  
ATOM   2468  CA  LYS   162      67.440  61.448  93.238  1.00  0.00           C  
ATOM   2469  C   LYS   162      68.462  62.053  94.256  1.00  0.00           C  
ATOM   2470  O   LYS   162      68.448  61.954  95.482  1.00  0.00           O  
ATOM   2471  CB  LYS   162      66.367  62.481  92.985  1.00  0.00           C  
ATOM   2472  CG  LYS   162      65.665  62.495  91.702  1.00  0.00           C  
ATOM   2473  CD  LYS   162      64.346  63.272  91.570  1.00  0.00           C  
ATOM   2474  CE  LYS   162      63.873  63.414  90.099  1.00  0.00           C  
ATOM   2475  NZ  LYS   162      62.487  63.972  89.833  1.00  0.00           N1+
ATOM   2476  H   LYS   162      65.845  60.348  93.885  1.00  0.00           H  
ATOM   2477  HA  LYS   162      67.986  61.366  92.298  1.00  0.00           H  
ATOM   2478  HB2 LYS   162      65.648  62.432  93.803  1.00  0.00           H  
ATOM   2479  HB3 LYS   162      66.712  63.495  93.184  1.00  0.00           H  
ATOM   2480  HG2 LYS   162      66.397  62.891  90.998  1.00  0.00           H  
ATOM   2481  HG3 LYS   162      65.460  61.475  91.377  1.00  0.00           H  
ATOM   2482  HD2 LYS   162      63.545  62.816  92.152  1.00  0.00           H  
ATOM   2483  HD3 LYS   162      64.518  64.278  91.953  1.00  0.00           H  
ATOM   2484  HE2 LYS   162      64.444  64.088  89.460  1.00  0.00           H  
ATOM   2485  HE3 LYS   162      63.979  62.453  89.596  1.00  0.00           H  
ATOM   2486  HZ1 LYS   162      62.407  64.890  90.246  1.00  0.00           H  
ATOM   2487  HZ2 LYS   162      62.358  63.975  88.831  1.00  0.00           H  
ATOM   2488  HZ3 LYS   162      61.722  63.404  90.167  1.00  0.00           H  
ATOM   2489  N   GLU   163      69.421  62.854  93.707  1.00  0.00           N  
ATOM   2490  CA  GLU   163      70.163  63.903  94.397  1.00  0.00           C  
ATOM   2491  C   GLU   163      69.295  64.823  95.238  1.00  0.00           C  
ATOM   2492  O   GLU   163      68.139  65.117  94.744  1.00  0.00           O  
ATOM   2493  CB  GLU   163      71.072  64.713  93.487  1.00  0.00           C  
ATOM   2494  CG  GLU   163      71.910  63.850  92.524  1.00  0.00           C  
ATOM   2495  CD  GLU   163      71.236  63.601  91.178  1.00  0.00           C  
ATOM   2496  OE1 GLU   163      70.079  63.189  91.099  1.00  0.00           O  
ATOM   2497  OE2 GLU   163      71.862  63.993  90.181  1.00  0.00           O1-
ATOM   2498  H   GLU   163      69.350  63.003  92.711  1.00  0.00           H  
ATOM   2499  HA  GLU   163      70.931  63.444  95.019  1.00  0.00           H  
ATOM   2500  HB2 GLU   163      70.465  65.438  92.945  1.00  0.00           H  
ATOM   2501  HB3 GLU   163      71.716  65.378  94.063  1.00  0.00           H  
ATOM   2502  HG2 GLU   163      72.747  64.530  92.364  1.00  0.00           H  
ATOM   2503  HG3 GLU   163      72.346  62.973  93.001  1.00  0.00           H  
ATOM   2504  N   ASP   164      69.816  65.484  96.163  1.00  0.00           N  
ATOM   2505  CA  ASP   164      69.145  66.492  96.944  1.00  0.00           C  
ATOM   2506  C   ASP   164      68.888  67.866  96.189  1.00  0.00           C  
ATOM   2507  O   ASP   164      67.770  68.446  96.476  1.00  0.00           O  
ATOM   2508  CB  ASP   164      69.773  66.820  98.306  1.00  0.00           C  
ATOM   2509  CG  ASP   164      69.686  65.652  99.342  1.00  0.00           C  
ATOM   2510  OD1 ASP   164      70.660  65.415 100.019  1.00  0.00           O  
ATOM   2511  OD2 ASP   164      68.707  64.873  99.305  1.00  0.00           O1-
ATOM   2512  H   ASP   164      70.760  65.227  96.412  1.00  0.00           H  
ATOM   2513  HA  ASP   164      68.167  66.033  97.087  1.00  0.00           H  
ATOM   2514  HB2 ASP   164      70.809  67.123  98.154  1.00  0.00           H  
ATOM   2515  HB3 ASP   164      69.221  67.674  98.697  1.00  0.00           H  
ATOM   2516  N   CYS   165      69.758  68.188  95.222  1.00  0.00           N  
ATOM   2517  CA  CYS   165      69.704  69.472  94.412  1.00  0.00           C  
ATOM   2518  C   CYS   165      68.600  69.478  93.343  1.00  0.00           C  
ATOM   2519  O   CYS   165      68.422  70.432  92.579  1.00  0.00           O  
ATOM   2520  CB  CYS   165      71.119  69.791  93.794  1.00  0.00           C  
ATOM   2521  SG  CYS   165      71.393  68.576  92.565  1.00  0.00           S  
ATOM   2522  H   CYS   165      70.568  67.586  95.195  1.00  0.00           H  
ATOM   2523  HA  CYS   165      69.519  70.337  95.049  1.00  0.00           H  
ATOM   2524  HB2 CYS   165      71.044  70.765  93.310  1.00  0.00           H  
ATOM   2525  HB3 CYS   165      71.880  69.788  94.574  1.00  0.00           H  
ATOM   2526  HG  CYS   165      70.649  69.054  91.563  1.00  0.00           H  
ATOM   2527  N   ARG   166      67.722  68.471  93.323  1.00  0.00           N  
ATOM   2528  CA  ARG   166      66.672  68.192  92.267  1.00  0.00           C  
ATOM   2529  C   ARG   166      65.357  69.022  92.600  1.00  0.00           C  
ATOM   2530  O   ARG   166      64.369  69.209  91.837  1.00  0.00           O  
ATOM   2531  CB  ARG   166      66.438  66.618  92.070  1.00  0.00           C  
ATOM   2532  CG  ARG   166      67.639  65.906  91.421  1.00  0.00           C  
ATOM   2533  CD  ARG   166      67.899  66.241  89.944  1.00  0.00           C  
ATOM   2534  NE  ARG   166      69.085  65.524  89.368  1.00  0.00           N  
ATOM   2535  CZ  ARG   166      69.803  65.997  88.329  1.00  0.00           C  
ATOM   2536  NH1 ARG   166      69.528  67.121  87.762  1.00  0.00           N1+
ATOM   2537  NH2 ARG   166      70.927  65.373  88.032  1.00  0.00           N  
ATOM   2538  H   ARG   166      67.843  67.736  94.006  1.00  0.00           H  
ATOM   2539  HA  ARG   166      67.006  68.624  91.324  1.00  0.00           H  
ATOM   2540  HB2 ARG   166      66.333  66.315  93.111  1.00  0.00           H  
ATOM   2541  HB3 ARG   166      65.529  66.514  91.477  1.00  0.00           H  
ATOM   2542  HG2 ARG   166      68.469  66.214  92.056  1.00  0.00           H  
ATOM   2543  HG3 ARG   166      67.551  64.834  91.599  1.00  0.00           H  
ATOM   2544  HD2 ARG   166      67.048  65.998  89.307  1.00  0.00           H  
ATOM   2545  HD3 ARG   166      68.074  67.313  90.030  1.00  0.00           H  
ATOM   2546  HE  ARG   166      69.305  64.644  89.813  1.00  0.00           H  
ATOM   2547 HH11 ARG   166      68.682  67.639  87.954  1.00  0.00           H  
ATOM   2548 HH12 ARG   166      70.119  67.496  87.034  1.00  0.00           H  
ATOM   2549 HH21 ARG   166      71.271  64.713  88.714  1.00  0.00           H  
ATOM   2550 HH22 ARG   166      71.571  65.626  87.296  1.00  0.00           H  
ATOM   2551  N   ASP   167      65.365  69.544  93.797  1.00  0.00           N  
ATOM   2552  CA  ASP   167      64.232  70.358  94.435  1.00  0.00           C  
ATOM   2553  C   ASP   167      64.817  71.397  95.353  1.00  0.00           C  
ATOM   2554  O   ASP   167      65.829  71.242  95.895  1.00  0.00           O  
ATOM   2555  CB  ASP   167      63.300  69.419  95.179  1.00  0.00           C  
ATOM   2556  CG  ASP   167      63.956  68.514  96.203  1.00  0.00           C  
ATOM   2557  OD1 ASP   167      63.532  67.309  96.086  1.00  0.00           O  
ATOM   2558  OD2 ASP   167      64.686  69.032  97.132  1.00  0.00           O1-
ATOM   2559  H   ASP   167      66.134  69.368  94.427  1.00  0.00           H  
ATOM   2560  HA  ASP   167      63.596  70.779  93.657  1.00  0.00           H  
ATOM   2561  HB2 ASP   167      62.566  69.949  95.787  1.00  0.00           H  
ATOM   2562  HB3 ASP   167      62.668  68.836  94.509  1.00  0.00           H  
ATOM   2563  N   GLU   168      64.062  72.521  95.531  1.00  0.00           N  
ATOM   2564  CA  GLU   168      64.364  73.608  96.486  1.00  0.00           C  
ATOM   2565  C   GLU   168      63.949  73.335  97.966  1.00  0.00           C  
ATOM   2566  O   GLU   168      64.153  74.162  98.822  1.00  0.00           O  
ATOM   2567  CB  GLU   168      63.824  74.876  95.927  1.00  0.00           C  
ATOM   2568  CG  GLU   168      62.318  75.194  95.953  1.00  0.00           C  
ATOM   2569  CD  GLU   168      61.428  74.138  95.293  1.00  0.00           C  
ATOM   2570  OE1 GLU   168      61.766  73.542  94.246  1.00  0.00           O  
ATOM   2571  OE2 GLU   168      60.293  73.947  95.782  1.00  0.00           O1-
ATOM   2572  H   GLU   168      63.334  72.623  94.840  1.00  0.00           H  
ATOM   2573  HA  GLU   168      65.448  73.730  96.479  1.00  0.00           H  
ATOM   2574  HB2 GLU   168      64.363  75.666  96.451  1.00  0.00           H  
ATOM   2575  HB3 GLU   168      64.061  74.811  94.865  1.00  0.00           H  
ATOM   2576  HG2 GLU   168      62.033  75.348  96.994  1.00  0.00           H  
ATOM   2577  HG3 GLU   168      62.026  76.062  95.361  1.00  0.00           H  
ATOM   2578  N   LYS   169      63.321  72.214  98.249  1.00  0.00           N  
ATOM   2579  CA  LYS   169      62.832  71.745  99.618  1.00  0.00           C  
ATOM   2580  C   LYS   169      63.925  70.920 100.413  1.00  0.00           C  
ATOM   2581  O   LYS   169      64.824  70.298  99.838  1.00  0.00           O  
ATOM   2582  CB  LYS   169      61.455  70.994  99.528  1.00  0.00           C  
ATOM   2583  CG  LYS   169      60.425  71.788  98.685  1.00  0.00           C  
ATOM   2584  CD  LYS   169      59.122  70.996  98.563  1.00  0.00           C  
ATOM   2585  CE  LYS   169      58.007  71.801  97.991  1.00  0.00           C  
ATOM   2586  NZ  LYS   169      58.203  71.982  96.539  1.00  0.00           N1+
ATOM   2587  H   LYS   169      63.166  71.546  97.508  1.00  0.00           H  
ATOM   2588  HA  LYS   169      62.562  72.620 100.208  1.00  0.00           H  
ATOM   2589  HB2 LYS   169      61.488  69.960  99.187  1.00  0.00           H  
ATOM   2590  HB3 LYS   169      61.064  70.916 100.543  1.00  0.00           H  
ATOM   2591  HG2 LYS   169      60.226  72.758  99.141  1.00  0.00           H  
ATOM   2592  HG3 LYS   169      60.821  71.978  97.687  1.00  0.00           H  
ATOM   2593  HD2 LYS   169      59.319  70.052  98.056  1.00  0.00           H  
ATOM   2594  HD3 LYS   169      58.775  70.724  99.560  1.00  0.00           H  
ATOM   2595  HE2 LYS   169      56.982  71.448  98.103  1.00  0.00           H  
ATOM   2596  HE3 LYS   169      58.128  72.727  98.553  1.00  0.00           H  
ATOM   2597  HZ1 LYS   169      57.411  72.466  96.139  1.00  0.00           H  
ATOM   2598  HZ2 LYS   169      59.001  72.513  96.222  1.00  0.00           H  
ATOM   2599  HZ3 LYS   169      58.246  71.074  96.099  1.00  0.00           H  
ATOM   2600  N   VAL   170      63.791  70.970 101.781  1.00  0.00           N  
ATOM   2601  CA  VAL   170      64.719  70.355 102.757  1.00  0.00           C  
ATOM   2602  C   VAL   170      63.955  69.646 103.885  1.00  0.00           C  
ATOM   2603  O   VAL   170      62.886  70.119 104.222  1.00  0.00           O  
ATOM   2604  CB  VAL   170      65.720  71.387 103.199  1.00  0.00           C  
ATOM   2605  CG1 VAL   170      64.974  72.629 103.732  1.00  0.00           C  
ATOM   2606  CG2 VAL   170      66.822  71.036 104.235  1.00  0.00           C  
ATOM   2607  H   VAL   170      63.048  71.595 102.059  1.00  0.00           H  
ATOM   2608  HA  VAL   170      65.370  69.615 102.291  1.00  0.00           H  
ATOM   2609  HB  VAL   170      66.177  71.607 102.235  1.00  0.00           H  
ATOM   2610 HG11 VAL   170      64.265  72.964 102.975  1.00  0.00           H  
ATOM   2611 HG12 VAL   170      64.427  72.250 104.595  1.00  0.00           H  
ATOM   2612 HG13 VAL   170      65.662  73.435 103.987  1.00  0.00           H  
ATOM   2613 HG21 VAL   170      67.193  70.048 103.960  1.00  0.00           H  
ATOM   2614 HG22 VAL   170      67.600  71.793 104.133  1.00  0.00           H  
ATOM   2615 HG23 VAL   170      66.469  71.140 105.260  1.00  0.00           H  
ATOM   2616  N   TYR   171      64.390  68.530 104.412  1.00  0.00           N  
ATOM   2617  CA  TYR   171      63.629  67.672 105.341  1.00  0.00           C  
ATOM   2618  C   TYR   171      64.512  67.000 106.415  1.00  0.00           C  
ATOM   2619  O   TYR   171      64.132  66.052 107.051  1.00  0.00           O  
ATOM   2620  CB  TYR   171      62.899  66.580 104.487  1.00  0.00           C  
ATOM   2621  CG  TYR   171      62.064  67.058 103.327  1.00  0.00           C  
ATOM   2622  CD1 TYR   171      62.618  67.216 102.061  1.00  0.00           C  
ATOM   2623  CD2 TYR   171      60.678  67.247 103.517  1.00  0.00           C  
ATOM   2624  CE1 TYR   171      61.868  67.569 100.918  1.00  0.00           C  
ATOM   2625  CE2 TYR   171      59.841  67.624 102.427  1.00  0.00           C  
ATOM   2626  CZ  TYR   171      60.452  67.746 101.119  1.00  0.00           C  
ATOM   2627  OH  TYR   171      59.768  68.029 100.068  1.00  0.00           O  
ATOM   2628  H   TYR   171      65.271  68.134 104.118  1.00  0.00           H  
ATOM   2629  HA  TYR   171      62.873  68.282 105.836  1.00  0.00           H  
ATOM   2630  HB2 TYR   171      63.705  65.904 104.202  1.00  0.00           H  
ATOM   2631  HB3 TYR   171      62.266  66.129 105.251  1.00  0.00           H  
ATOM   2632  HD1 TYR   171      63.683  67.085 101.932  1.00  0.00           H  
ATOM   2633  HD2 TYR   171      60.261  67.176 104.511  1.00  0.00           H  
ATOM   2634  HE1 TYR   171      62.193  67.504  99.890  1.00  0.00           H  
ATOM   2635  HE2 TYR   171      58.782  67.816 102.518  1.00  0.00           H  
ATOM   2636  HH  TYR   171      60.209  67.774  99.254  1.00  0.00           H  
ATOM   2637  N   SER   172      65.727  67.587 106.706  1.00  0.00           N  
ATOM   2638  CA  SER   172      66.710  66.941 107.698  1.00  0.00           C  
ATOM   2639  C   SER   172      67.797  67.894 108.047  1.00  0.00           C  
ATOM   2640  O   SER   172      68.174  68.679 107.195  1.00  0.00           O  
ATOM   2641  CB  SER   172      67.326  65.738 107.034  1.00  0.00           C  
ATOM   2642  OG  SER   172      68.423  65.161 107.735  1.00  0.00           O  
ATOM   2643  H   SER   172      66.070  68.412 106.236  1.00  0.00           H  
ATOM   2644  HA  SER   172      66.122  66.583 108.543  1.00  0.00           H  
ATOM   2645  HB2 SER   172      66.470  65.077 106.904  1.00  0.00           H  
ATOM   2646  HB3 SER   172      67.574  65.992 106.004  1.00  0.00           H  
ATOM   2647  HG  SER   172      68.448  64.264 107.394  1.00  0.00           H  
ATOM   2648  N   LYS   173      68.376  67.939 109.293  1.00  0.00           N  
ATOM   2649  CA  LYS   173      69.524  68.734 109.754  1.00  0.00           C  
ATOM   2650  C   LYS   173      70.931  68.127 109.268  1.00  0.00           C  
ATOM   2651  O   LYS   173      71.958  68.830 109.227  1.00  0.00           O  
ATOM   2652  CB  LYS   173      69.602  69.044 111.223  1.00  0.00           C  
ATOM   2653  CG  LYS   173      68.240  69.432 111.935  1.00  0.00           C  
ATOM   2654  CD  LYS   173      67.702  70.732 111.536  1.00  0.00           C  
ATOM   2655  CE  LYS   173      68.442  71.893 112.292  1.00  0.00           C  
ATOM   2656  NZ  LYS   173      68.048  72.072 113.669  1.00  0.00           N1+
ATOM   2657  H   LYS   173      68.106  67.243 109.973  1.00  0.00           H  
ATOM   2658  HA  LYS   173      69.260  69.678 109.277  1.00  0.00           H  
ATOM   2659  HB2 LYS   173      70.146  68.271 111.766  1.00  0.00           H  
ATOM   2660  HB3 LYS   173      70.394  69.778 111.371  1.00  0.00           H  
ATOM   2661  HG2 LYS   173      67.516  68.665 111.660  1.00  0.00           H  
ATOM   2662  HG3 LYS   173      68.241  69.393 113.024  1.00  0.00           H  
ATOM   2663  HD2 LYS   173      67.849  71.008 110.492  1.00  0.00           H  
ATOM   2664  HD3 LYS   173      66.639  70.794 111.769  1.00  0.00           H  
ATOM   2665  HE2 LYS   173      69.524  71.932 112.165  1.00  0.00           H  
ATOM   2666  HE3 LYS   173      68.212  72.803 111.739  1.00  0.00           H  
ATOM   2667  HZ1 LYS   173      68.599  72.866 113.964  1.00  0.00           H  
ATOM   2668  HZ2 LYS   173      67.089  72.366 113.790  1.00  0.00           H  
ATOM   2669  HZ3 LYS   173      68.272  71.255 114.218  1.00  0.00           H  
ATOM   2670  N   GLU   174      70.914  66.929 108.610  1.00  0.00           N  
ATOM   2671  CA  GLU   174      72.109  66.448 107.915  1.00  0.00           C  
ATOM   2672  C   GLU   174      72.297  67.234 106.547  1.00  0.00           C  
ATOM   2673  O   GLU   174      73.434  67.644 106.296  1.00  0.00           O  
ATOM   2674  CB  GLU   174      71.932  64.919 107.608  1.00  0.00           C  
ATOM   2675  CG  GLU   174      72.054  63.911 108.761  1.00  0.00           C  
ATOM   2676  CD  GLU   174      73.148  64.285 109.787  1.00  0.00           C  
ATOM   2677  OE1 GLU   174      72.819  64.232 110.946  1.00  0.00           O  
ATOM   2678  OE2 GLU   174      74.359  64.482 109.400  1.00  0.00           O1-
ATOM   2679  H   GLU   174      70.116  66.315 108.695  1.00  0.00           H  
ATOM   2680  HA  GLU   174      72.987  66.660 108.526  1.00  0.00           H  
ATOM   2681  HB2 GLU   174      70.944  64.780 107.170  1.00  0.00           H  
ATOM   2682  HB3 GLU   174      72.765  64.615 106.973  1.00  0.00           H  
ATOM   2683  HG2 GLU   174      71.160  63.908 109.385  1.00  0.00           H  
ATOM   2684  HG3 GLU   174      72.320  62.891 108.485  1.00  0.00           H  
ATOM   2685  N   ASP   175      71.231  67.434 105.781  1.00  0.00           N  
ATOM   2686  CA  ASP   175      71.182  68.121 104.493  1.00  0.00           C  
ATOM   2687  C   ASP   175      71.256  69.670 104.565  1.00  0.00           C  
ATOM   2688  O   ASP   175      71.894  70.286 103.699  1.00  0.00           O  
ATOM   2689  CB  ASP   175      69.975  67.729 103.720  1.00  0.00           C  
ATOM   2690  CG  ASP   175      70.082  68.068 102.204  1.00  0.00           C  
ATOM   2691  OD1 ASP   175      71.208  67.818 101.553  1.00  0.00           O  
ATOM   2692  OD2 ASP   175      69.105  68.564 101.684  1.00  0.00           O1-
ATOM   2693  H   ASP   175      70.352  67.177 106.206  1.00  0.00           H  
ATOM   2694  HA  ASP   175      72.060  67.861 103.902  1.00  0.00           H  
ATOM   2695  HB2 ASP   175      69.681  66.687 103.846  1.00  0.00           H  
ATOM   2696  HB3 ASP   175      69.056  68.145 104.133  1.00  0.00           H  
ATOM   2697  N   LEU   176      70.721  70.220 105.714  1.00  0.00           N  
ATOM   2698  CA  LEU   176      70.924  71.606 106.155  1.00  0.00           C  
ATOM   2699  C   LEU   176      72.425  72.005 106.110  1.00  0.00           C  
ATOM   2700  O   LEU   176      72.790  73.093 105.852  1.00  0.00           O  
ATOM   2701  CB  LEU   176      70.298  71.803 107.573  1.00  0.00           C  
ATOM   2702  CG  LEU   176      70.176  73.250 108.022  1.00  0.00           C  
ATOM   2703  CD1 LEU   176      69.503  74.241 106.982  1.00  0.00           C  
ATOM   2704  CD2 LEU   176      69.430  73.383 109.324  1.00  0.00           C  
ATOM   2705  H   LEU   176      70.174  69.644 106.339  1.00  0.00           H  
ATOM   2706  HA  LEU   176      70.377  72.223 105.442  1.00  0.00           H  
ATOM   2707  HB2 LEU   176      69.252  71.507 107.661  1.00  0.00           H  
ATOM   2708  HB3 LEU   176      70.831  71.328 108.397  1.00  0.00           H  
ATOM   2709  HG  LEU   176      71.203  73.532 108.251  1.00  0.00           H  
ATOM   2710 HD11 LEU   176      69.154  75.169 107.434  1.00  0.00           H  
ATOM   2711 HD12 LEU   176      70.182  74.482 106.164  1.00  0.00           H  
ATOM   2712 HD13 LEU   176      68.715  73.664 106.498  1.00  0.00           H  
ATOM   2713 HD21 LEU   176      69.702  74.285 109.871  1.00  0.00           H  
ATOM   2714 HD22 LEU   176      68.357  73.235 109.208  1.00  0.00           H  
ATOM   2715 HD23 LEU   176      69.821  72.596 109.970  1.00  0.00           H  
ATOM   2716  N   LYS   177      73.252  70.936 106.340  1.00  0.00           N  
ATOM   2717  CA  LYS   177      74.794  71.165 106.143  1.00  0.00           C  
ATOM   2718  C   LYS   177      75.265  71.346 104.658  1.00  0.00           C  
ATOM   2719  O   LYS   177      76.399  71.833 104.528  1.00  0.00           O  
ATOM   2720  CB  LYS   177      75.605  69.960 106.784  1.00  0.00           C  
ATOM   2721  CG  LYS   177      75.364  69.828 108.308  1.00  0.00           C  
ATOM   2722  CD  LYS   177      75.616  68.406 108.831  1.00  0.00           C  
ATOM   2723  CE  LYS   177      75.189  68.269 110.314  1.00  0.00           C  
ATOM   2724  NZ  LYS   177      75.377  66.909 110.900  1.00  0.00           N1+
ATOM   2725  H   LYS   177      72.910  70.052 106.689  1.00  0.00           H  
ATOM   2726  HA  LYS   177      75.122  72.100 106.598  1.00  0.00           H  
ATOM   2727  HB2 LYS   177      75.514  69.071 106.159  1.00  0.00           H  
ATOM   2728  HB3 LYS   177      76.627  70.332 106.713  1.00  0.00           H  
ATOM   2729  HG2 LYS   177      75.920  70.616 108.815  1.00  0.00           H  
ATOM   2730  HG3 LYS   177      74.326  70.124 108.462  1.00  0.00           H  
ATOM   2731  HD2 LYS   177      74.895  67.717 108.390  1.00  0.00           H  
ATOM   2732  HD3 LYS   177      76.634  68.077 108.627  1.00  0.00           H  
ATOM   2733  HE2 LYS   177      75.788  68.984 110.877  1.00  0.00           H  
ATOM   2734  HE3 LYS   177      74.128  68.488 110.439  1.00  0.00           H  
ATOM   2735  HZ1 LYS   177      74.925  66.750 111.789  1.00  0.00           H  
ATOM   2736  HZ2 LYS   177      74.960  66.195 110.321  1.00  0.00           H  
ATOM   2737  HZ3 LYS   177      76.367  66.754 111.027  1.00  0.00           H  
ATOM   2738  N   ASP   178      74.671  70.803 103.644  1.00  0.00           N  
ATOM   2739  CA  ASP   178      75.028  71.083 102.262  1.00  0.00           C  
ATOM   2740  C   ASP   178      74.323  72.360 101.815  1.00  0.00           C  
ATOM   2741  O   ASP   178      74.906  72.920 100.889  1.00  0.00           O  
ATOM   2742  CB  ASP   178      74.807  69.817 101.336  1.00  0.00           C  
ATOM   2743  CG  ASP   178      75.228  68.556 101.971  1.00  0.00           C  
ATOM   2744  OD1 ASP   178      74.448  67.530 101.873  1.00  0.00           O  
ATOM   2745  OD2 ASP   178      76.372  68.516 102.474  1.00  0.00           O1-
ATOM   2746  H   ASP   178      73.822  70.288 103.826  1.00  0.00           H  
ATOM   2747  HA  ASP   178      76.106  71.232 102.205  1.00  0.00           H  
ATOM   2748  HB2 ASP   178      73.726  69.839 101.204  1.00  0.00           H  
ATOM   2749  HB3 ASP   178      75.334  69.960 100.393  1.00  0.00           H  
ATOM   2750  N   MET   179      73.296  72.901 102.460  1.00  0.00           N  
ATOM   2751  CA  MET   179      73.115  74.354 102.309  1.00  0.00           C  
ATOM   2752  C   MET   179      74.321  75.171 102.873  1.00  0.00           C  
ATOM   2753  O   MET   179      75.083  74.643 103.738  1.00  0.00           O  
ATOM   2754  CB  MET   179      71.791  74.832 103.009  1.00  0.00           C  
ATOM   2755  CG  MET   179      70.648  74.040 102.497  1.00  0.00           C  
ATOM   2756  SD  MET   179      68.977  74.475 103.282  1.00  0.00           S  
ATOM   2757  CE  MET   179      68.586  75.810 102.133  1.00  0.00           C  
ATOM   2758  H   MET   179      72.888  72.418 103.247  1.00  0.00           H  
ATOM   2759  HA  MET   179      73.020  74.788 101.314  1.00  0.00           H  
ATOM   2760  HB2 MET   179      71.954  74.698 104.079  1.00  0.00           H  
ATOM   2761  HB3 MET   179      71.686  75.889 102.767  1.00  0.00           H  
ATOM   2762  HG2 MET   179      70.463  74.216 101.437  1.00  0.00           H  
ATOM   2763  HG3 MET   179      70.711  72.955 102.569  1.00  0.00           H  
ATOM   2764  HE1 MET   179      67.760  76.466 102.407  1.00  0.00           H  
ATOM   2765  HE2 MET   179      69.459  76.464 102.131  1.00  0.00           H  
ATOM   2766  HE3 MET   179      68.414  75.274 101.200  1.00  0.00           H  
ATOM   2767  N   SER   180      74.345  76.485 102.586  1.00  0.00           N  
ATOM   2768  CA  SER   180      75.178  77.512 103.348  1.00  0.00           C  
ATOM   2769  C   SER   180      74.288  78.617 103.915  1.00  0.00           C  
ATOM   2770  O   SER   180      73.108  78.782 103.498  1.00  0.00           O  
ATOM   2771  CB  SER   180      76.293  78.131 102.565  1.00  0.00           C  
ATOM   2772  OG  SER   180      77.282  78.702 103.482  1.00  0.00           O  
ATOM   2773  H   SER   180      73.689  76.761 101.868  1.00  0.00           H  
ATOM   2774  HA  SER   180      75.580  76.935 104.181  1.00  0.00           H  
ATOM   2775  HB2 SER   180      76.768  77.497 101.816  1.00  0.00           H  
ATOM   2776  HB3 SER   180      75.941  78.973 101.969  1.00  0.00           H  
ATOM   2777  HG  SER   180      77.552  78.062 104.145  1.00  0.00           H  
ATOM   2778  N   GLN   181      74.744  79.275 104.969  1.00  0.00           N  
ATOM   2779  CA  GLN   181      73.870  80.233 105.706  1.00  0.00           C  
ATOM   2780  C   GLN   181      74.120  81.736 105.389  1.00  0.00           C  
ATOM   2781  O   GLN   181      75.199  82.110 104.970  1.00  0.00           O  
ATOM   2782  CB  GLN   181      73.999  79.902 107.228  1.00  0.00           C  
ATOM   2783  CG  GLN   181      75.243  80.572 107.999  1.00  0.00           C  
ATOM   2784  CD  GLN   181      76.640  80.122 107.804  1.00  0.00           C  
ATOM   2785  NE2 GLN   181      77.529  80.722 108.534  1.00  0.00           N  
ATOM   2786  OE1 GLN   181      76.905  79.116 107.194  1.00  0.00           O  
ATOM   2787  H   GLN   181      75.693  79.086 105.258  1.00  0.00           H  
ATOM   2788  HA  GLN   181      72.856  80.154 105.314  1.00  0.00           H  
ATOM   2789  HB2 GLN   181      73.089  80.226 107.733  1.00  0.00           H  
ATOM   2790  HB3 GLN   181      73.967  78.813 107.264  1.00  0.00           H  
ATOM   2791  HG2 GLN   181      75.273  81.646 107.816  1.00  0.00           H  
ATOM   2792  HG3 GLN   181      75.128  80.616 109.082  1.00  0.00           H  
ATOM   2793 HE21 GLN   181      78.441  80.289 108.581  1.00  0.00           H  
ATOM   2794 HE22 GLN   181      77.247  81.415 109.212  1.00  0.00           H  
ATOM   2795  N   MET   182      73.122  82.600 105.658  1.00  0.00           N  
ATOM   2796  CA  MET   182      73.176  84.054 105.409  1.00  0.00           C  
ATOM   2797  C   MET   182      72.301  84.716 106.498  1.00  0.00           C  
ATOM   2798  O   MET   182      71.587  84.029 107.244  1.00  0.00           O  
ATOM   2799  CB  MET   182      72.741  84.393 104.005  1.00  0.00           C  
ATOM   2800  CG  MET   182      71.375  83.832 103.706  1.00  0.00           C  
ATOM   2801  SD  MET   182      70.582  84.407 102.102  1.00  0.00           S  
ATOM   2802  CE  MET   182      70.770  86.229 102.220  1.00  0.00           C  
ATOM   2803  H   MET   182      72.239  82.208 105.955  1.00  0.00           H  
ATOM   2804  HA  MET   182      74.218  84.327 105.577  1.00  0.00           H  
ATOM   2805  HB2 MET   182      72.695  85.459 103.786  1.00  0.00           H  
ATOM   2806  HB3 MET   182      73.302  83.823 103.265  1.00  0.00           H  
ATOM   2807  HG2 MET   182      71.475  82.749 103.787  1.00  0.00           H  
ATOM   2808  HG3 MET   182      70.691  84.082 104.516  1.00  0.00           H  
ATOM   2809  HE1 MET   182      70.185  86.721 101.443  1.00  0.00           H  
ATOM   2810  HE2 MET   182      70.282  86.481 103.161  1.00  0.00           H  
ATOM   2811  HE3 MET   182      71.792  86.564 102.040  1.00  0.00           H  
ATOM   2812  N   ILE   183      72.420  86.005 106.696  1.00  0.00           N  
ATOM   2813  CA  ILE   183      71.677  86.647 107.814  1.00  0.00           C  
ATOM   2814  C   ILE   183      71.128  88.056 107.470  1.00  0.00           C  
ATOM   2815  O   ILE   183      71.759  88.962 106.979  1.00  0.00           O  
ATOM   2816  CB  ILE   183      72.535  86.846 109.095  1.00  0.00           C  
ATOM   2817  CG1 ILE   183      72.996  85.457 109.610  1.00  0.00           C  
ATOM   2818  CG2 ILE   183      71.660  87.525 110.229  1.00  0.00           C  
ATOM   2819  CD1 ILE   183      73.882  85.569 110.818  1.00  0.00           C  
ATOM   2820  H   ILE   183      72.954  86.644 106.126  1.00  0.00           H  
ATOM   2821  HA  ILE   183      70.826  86.062 108.162  1.00  0.00           H  
ATOM   2822  HB  ILE   183      73.390  87.500 108.927  1.00  0.00           H  
ATOM   2823 HG12 ILE   183      72.137  84.864 109.924  1.00  0.00           H  
ATOM   2824 HG13 ILE   183      73.647  84.970 108.884  1.00  0.00           H  
ATOM   2825 HG21 ILE   183      70.705  87.009 110.328  1.00  0.00           H  
ATOM   2826 HG22 ILE   183      72.143  87.538 111.207  1.00  0.00           H  
ATOM   2827 HG23 ILE   183      71.524  88.575 109.973  1.00  0.00           H  
ATOM   2828 HD11 ILE   183      74.340  84.583 110.896  1.00  0.00           H  
ATOM   2829 HD12 ILE   183      74.732  86.209 110.582  1.00  0.00           H  
ATOM   2830 HD13 ILE   183      73.255  85.772 111.687  1.00  0.00           H  
ATOM   2831  N   LEU   184      69.824  88.302 107.705  1.00  0.00           N  
ATOM   2832  CA  LEU   184      69.154  89.639 107.642  1.00  0.00           C  
ATOM   2833  C   LEU   184      69.142  90.277 109.060  1.00  0.00           C  
ATOM   2834  O   LEU   184      68.792  89.577 109.980  1.00  0.00           O  
ATOM   2835  CB  LEU   184      67.770  89.573 107.086  1.00  0.00           C  
ATOM   2836  CG  LEU   184      66.927  90.873 107.116  1.00  0.00           C  
ATOM   2837  CD1 LEU   184      67.527  91.865 106.121  1.00  0.00           C  
ATOM   2838  CD2 LEU   184      65.503  90.490 106.796  1.00  0.00           C  
ATOM   2839  H   LEU   184      69.275  87.538 108.073  1.00  0.00           H  
ATOM   2840  HA  LEU   184      69.633  90.360 106.980  1.00  0.00           H  
ATOM   2841  HB2 LEU   184      67.770  89.215 106.057  1.00  0.00           H  
ATOM   2842  HB3 LEU   184      67.352  88.794 107.724  1.00  0.00           H  
ATOM   2843  HG  LEU   184      66.881  91.317 108.110  1.00  0.00           H  
ATOM   2844 HD11 LEU   184      68.449  92.322 106.479  1.00  0.00           H  
ATOM   2845 HD12 LEU   184      67.645  91.418 105.134  1.00  0.00           H  
ATOM   2846 HD13 LEU   184      66.913  92.762 106.037  1.00  0.00           H  
ATOM   2847 HD21 LEU   184      65.132  89.777 107.533  1.00  0.00           H  
ATOM   2848 HD22 LEU   184      64.940  91.423 106.775  1.00  0.00           H  
ATOM   2849 HD23 LEU   184      65.386  90.139 105.771  1.00  0.00           H  
ATOM   2850  N   ARG   185      69.489  91.597 109.292  1.00  0.00           N  
ATOM   2851  CA  ARG   185      69.550  92.280 110.573  1.00  0.00           C  
ATOM   2852  C   ARG   185      68.814  93.634 110.443  1.00  0.00           C  
ATOM   2853  O   ARG   185      69.010  94.406 109.487  1.00  0.00           O  
ATOM   2854  CB  ARG   185      71.001  92.620 110.949  1.00  0.00           C  
ATOM   2855  CG  ARG   185      71.787  91.383 111.302  1.00  0.00           C  
ATOM   2856  CD  ARG   185      73.253  91.751 111.733  1.00  0.00           C  
ATOM   2857  NE  ARG   185      73.934  90.570 112.430  1.00  0.00           N  
ATOM   2858  CZ  ARG   185      74.935  89.870 111.959  1.00  0.00           C  
ATOM   2859  NH1 ARG   185      75.172  89.876 110.709  1.00  0.00           N1+
ATOM   2860  NH2 ARG   185      75.684  89.124 112.668  1.00  0.00           N  
ATOM   2861  H   ARG   185      69.789  92.180 108.524  1.00  0.00           H  
ATOM   2862  HA  ARG   185      69.054  91.623 111.286  1.00  0.00           H  
ATOM   2863  HB2 ARG   185      71.404  93.150 110.086  1.00  0.00           H  
ATOM   2864  HB3 ARG   185      71.026  93.294 111.806  1.00  0.00           H  
ATOM   2865  HG2 ARG   185      71.200  90.901 112.084  1.00  0.00           H  
ATOM   2866  HG3 ARG   185      71.724  90.704 110.451  1.00  0.00           H  
ATOM   2867  HD2 ARG   185      73.741  92.216 110.877  1.00  0.00           H  
ATOM   2868  HD3 ARG   185      73.169  92.566 112.452  1.00  0.00           H  
ATOM   2869  HE  ARG   185      73.585  90.179 113.293  1.00  0.00           H  
ATOM   2870 HH11 ARG   185      74.541  90.198 109.989  1.00  0.00           H  
ATOM   2871 HH12 ARG   185      76.088  89.519 110.474  1.00  0.00           H  
ATOM   2872 HH21 ARG   185      75.610  89.190 113.673  1.00  0.00           H  
ATOM   2873 HH22 ARG   185      76.442  88.567 112.300  1.00  0.00           H  
ATOM   2874  N   THR   186      68.052  94.027 111.413  1.00  0.00           N  
ATOM   2875  CA  THR   186      67.419  95.356 111.620  1.00  0.00           C  
ATOM   2876  C   THR   186      67.488  95.832 113.048  1.00  0.00           C  
ATOM   2877  O   THR   186      67.564  94.999 113.941  1.00  0.00           O  
ATOM   2878  CB  THR   186      65.909  95.435 111.056  1.00  0.00           C  
ATOM   2879  CG2 THR   186      65.699  94.976 109.577  1.00  0.00           C  
ATOM   2880  OG1 THR   186      65.095  94.582 111.773  1.00  0.00           O  
ATOM   2881  H   THR   186      67.875  93.357 112.148  1.00  0.00           H  
ATOM   2882  HA  THR   186      67.994  96.078 111.040  1.00  0.00           H  
ATOM   2883  HB  THR   186      65.702  96.502 111.131  1.00  0.00           H  
ATOM   2884  HG1 THR   186      64.983  94.952 112.651  1.00  0.00           H  
ATOM   2885 HG21 THR   186      65.608  93.892 109.513  1.00  0.00           H  
ATOM   2886 HG22 THR   186      64.775  95.338 109.126  1.00  0.00           H  
ATOM   2887 HG23 THR   186      66.579  95.276 109.009  1.00  0.00           H  
ATOM   2888  N   LYS   187      67.348  97.111 113.284  1.00  0.00           N  
ATOM   2889  CA  LYS   187      67.178  97.673 114.733  1.00  0.00           C  
ATOM   2890  C   LYS   187      66.235  98.861 114.840  1.00  0.00           C  
ATOM   2891  O   LYS   187      66.442  99.866 114.106  1.00  0.00           O  
ATOM   2892  CB  LYS   187      68.521  98.015 115.374  1.00  0.00           C  
ATOM   2893  CG  LYS   187      68.445  98.286 116.877  1.00  0.00           C  
ATOM   2894  CD  LYS   187      69.781  98.719 117.606  1.00  0.00           C  
ATOM   2895  CE  LYS   187      70.258  99.998 116.984  1.00  0.00           C  
ATOM   2896  NZ  LYS   187      71.284 100.666 117.755  1.00  0.00           N1+
ATOM   2897  H   LYS   187      67.237  97.721 112.487  1.00  0.00           H  
ATOM   2898  HA  LYS   187      66.672  96.912 115.328  1.00  0.00           H  
ATOM   2899  HB2 LYS   187      69.242  97.198 115.343  1.00  0.00           H  
ATOM   2900  HB3 LYS   187      68.849  98.926 114.874  1.00  0.00           H  
ATOM   2901  HG2 LYS   187      67.770  99.138 116.958  1.00  0.00           H  
ATOM   2902  HG3 LYS   187      67.943  97.508 117.452  1.00  0.00           H  
ATOM   2903  HD2 LYS   187      69.478  98.975 118.621  1.00  0.00           H  
ATOM   2904  HD3 LYS   187      70.512  97.918 117.501  1.00  0.00           H  
ATOM   2905  HE2 LYS   187      70.572  99.676 115.991  1.00  0.00           H  
ATOM   2906  HE3 LYS   187      69.439 100.712 116.908  1.00  0.00           H  
ATOM   2907  HZ1 LYS   187      70.903 101.051 118.607  1.00  0.00           H  
ATOM   2908  HZ2 LYS   187      71.957  99.981 118.070  1.00  0.00           H  
ATOM   2909  HZ3 LYS   187      71.677 101.385 117.164  1.00  0.00           H  
ATOM   2910  N   GLY   188      65.160  98.844 115.605  1.00  0.00           N  
ATOM   2911  CA  GLY   188      64.269 100.011 115.615  1.00  0.00           C  
ATOM   2912  C   GLY   188      63.220 100.011 116.686  1.00  0.00           C  
ATOM   2913  O   GLY   188      63.382  99.117 117.611  1.00  0.00           O  
ATOM   2914  H   GLY   188      64.730  98.009 115.977  1.00  0.00           H  
ATOM   2915  HA2 GLY   188      64.817 100.952 115.659  1.00  0.00           H  
ATOM   2916  HA3 GLY   188      63.736 100.245 114.694  1.00  0.00           H  
ATOM   2917  N   PRO   189      62.117 100.819 116.717  1.00  0.00           N  
ATOM   2918  CA  PRO   189      61.117 100.919 117.777  1.00  0.00           C  
ATOM   2919  C   PRO   189      60.234  99.648 117.819  1.00  0.00           C  
ATOM   2920  O   PRO   189      60.387  98.722 117.075  1.00  0.00           O  
ATOM   2921  CB  PRO   189      60.232 102.118 117.297  1.00  0.00           C  
ATOM   2922  CG  PRO   189      60.385 102.057 115.779  1.00  0.00           C  
ATOM   2923  CD  PRO   189      61.889 101.766 115.651  1.00  0.00           C  
ATOM   2924  HA  PRO   189      61.678 101.081 118.698  1.00  0.00           H  
ATOM   2925  HB2 PRO   189      59.197 102.081 117.639  1.00  0.00           H  
ATOM   2926  HB3 PRO   189      60.650 103.093 117.550  1.00  0.00           H  
ATOM   2927  HG2 PRO   189      59.922 101.136 115.425  1.00  0.00           H  
ATOM   2928  HG3 PRO   189      60.099 102.957 115.235  1.00  0.00           H  
ATOM   2929  HD2 PRO   189      61.989 101.349 114.649  1.00  0.00           H  
ATOM   2930  HD3 PRO   189      62.585 102.572 115.884  1.00  0.00           H  
ATOM   2931  N   ASP   190      59.258  99.622 118.701  1.00  0.00           N  
ATOM   2932  CA  ASP   190      58.325  98.418 118.782  1.00  0.00           C  
ATOM   2933  C   ASP   190      57.405  98.175 117.538  1.00  0.00           C  
ATOM   2934  O   ASP   190      56.855  97.095 117.349  1.00  0.00           O  
ATOM   2935  CB  ASP   190      57.429  98.337 120.050  1.00  0.00           C  
ATOM   2936  CG  ASP   190      58.229  98.387 121.327  1.00  0.00           C  
ATOM   2937  OD1 ASP   190      57.732  98.882 122.309  1.00  0.00           O  
ATOM   2938  OD2 ASP   190      59.384  98.072 121.344  1.00  0.00           O1-
ATOM   2939  H   ASP   190      59.276 100.329 119.422  1.00  0.00           H  
ATOM   2940  HA  ASP   190      58.958  97.535 118.870  1.00  0.00           H  
ATOM   2941  HB2 ASP   190      56.576  99.008 119.946  1.00  0.00           H  
ATOM   2942  HB3 ASP   190      56.998  97.354 119.861  1.00  0.00           H  
ATOM   2943  N   ARG   191      57.206  99.144 116.676  1.00  0.00           N  
ATOM   2944  CA  ARG   191      56.382  99.130 115.464  1.00  0.00           C  
ATOM   2945  C   ARG   191      56.830 100.201 114.476  1.00  0.00           C  
ATOM   2946  O   ARG   191      57.240 101.309 114.911  1.00  0.00           O  
ATOM   2947  CB  ARG   191      54.891  99.238 115.820  1.00  0.00           C  
ATOM   2948  CG  ARG   191      54.498  99.989 117.144  1.00  0.00           C  
ATOM   2949  CD  ARG   191      54.947 101.383 117.453  1.00  0.00           C  
ATOM   2950  NE  ARG   191      54.149 102.396 116.717  1.00  0.00           N  
ATOM   2951  CZ  ARG   191      54.623 103.449 116.069  1.00  0.00           C  
ATOM   2952  NH1 ARG   191      55.890 103.700 115.748  1.00  0.00           N1+
ATOM   2953  NH2 ARG   191      53.774 104.394 115.794  1.00  0.00           N  
ATOM   2954  H   ARG   191      57.745  99.969 116.896  1.00  0.00           H  
ATOM   2955  HA  ARG   191      56.574  98.155 115.016  1.00  0.00           H  
ATOM   2956  HB2 ARG   191      54.564  99.794 114.941  1.00  0.00           H  
ATOM   2957  HB3 ARG   191      54.454  98.240 115.837  1.00  0.00           H  
ATOM   2958  HG2 ARG   191      53.418 100.059 117.278  1.00  0.00           H  
ATOM   2959  HG3 ARG   191      54.709  99.315 117.974  1.00  0.00           H  
ATOM   2960  HD2 ARG   191      54.775 101.483 118.525  1.00  0.00           H  
ATOM   2961  HD3 ARG   191      56.020 101.517 117.313  1.00  0.00           H  
ATOM   2962  HE  ARG   191      53.140 102.349 116.736  1.00  0.00           H  
ATOM   2963 HH11 ARG   191      56.628 103.016 115.839  1.00  0.00           H  
ATOM   2964 HH12 ARG   191      56.059 104.507 115.166  1.00  0.00           H  
ATOM   2965 HH21 ARG   191      52.823 104.421 116.134  1.00  0.00           H  
ATOM   2966 HH22 ARG   191      54.092 105.319 115.540  1.00  0.00           H  
ATOM   2967  N   LEU   192      56.772 100.001 113.139  1.00  0.00           N  
ATOM   2968  CA  LEU   192      56.973 101.095 112.116  1.00  0.00           C  
ATOM   2969  C   LEU   192      55.736 102.018 112.022  1.00  0.00           C  
ATOM   2970  O   LEU   192      54.692 101.675 112.589  1.00  0.00           O  
ATOM   2971  CB  LEU   192      57.356 100.540 110.736  1.00  0.00           C  
ATOM   2972  CG  LEU   192      58.717  99.925 110.509  1.00  0.00           C  
ATOM   2973  CD1 LEU   192      59.065  99.614 109.046  1.00  0.00           C  
ATOM   2974  CD2 LEU   192      59.778 100.909 110.995  1.00  0.00           C  
ATOM   2975  H   LEU   192      56.321  99.131 112.893  1.00  0.00           H  
ATOM   2976  HA  LEU   192      57.772 101.723 112.508  1.00  0.00           H  
ATOM   2977  HB2 LEU   192      56.587  99.805 110.498  1.00  0.00           H  
ATOM   2978  HB3 LEU   192      57.202 101.284 109.956  1.00  0.00           H  
ATOM   2979  HG  LEU   192      58.759  99.052 111.160  1.00  0.00           H  
ATOM   2980 HD11 LEU   192      60.069  99.199 108.962  1.00  0.00           H  
ATOM   2981 HD12 LEU   192      58.205  99.086 108.633  1.00  0.00           H  
ATOM   2982 HD13 LEU   192      59.098 100.549 108.486  1.00  0.00           H  
ATOM   2983 HD21 LEU   192      59.661 101.779 110.349  1.00  0.00           H  
ATOM   2984 HD22 LEU   192      59.621 101.243 112.020  1.00  0.00           H  
ATOM   2985 HD23 LEU   192      60.722 100.364 110.975  1.00  0.00           H  
ATOM   2986  N   PRO   193      55.867 103.193 111.425  1.00  0.00           N  
ATOM   2987  CA  PRO   193      54.801 103.940 110.882  1.00  0.00           C  
ATOM   2988  C   PRO   193      54.036 103.142 109.773  1.00  0.00           C  
ATOM   2989  O   PRO   193      54.517 102.152 109.184  1.00  0.00           O  
ATOM   2990  CB  PRO   193      55.285 105.291 110.390  1.00  0.00           C  
ATOM   2991  CG  PRO   193      56.693 105.363 111.091  1.00  0.00           C  
ATOM   2992  CD  PRO   193      57.117 103.890 111.123  1.00  0.00           C  
ATOM   2993  HA  PRO   193      54.115 104.065 111.720  1.00  0.00           H  
ATOM   2994  HB2 PRO   193      55.394 105.436 109.315  1.00  0.00           H  
ATOM   2995  HB3 PRO   193      54.635 106.024 110.868  1.00  0.00           H  
ATOM   2996  HG2 PRO   193      57.452 105.849 110.477  1.00  0.00           H  
ATOM   2997  HG3 PRO   193      56.557 105.781 112.089  1.00  0.00           H  
ATOM   2998  HD2 PRO   193      57.587 103.493 110.224  1.00  0.00           H  
ATOM   2999  HD3 PRO   193      57.762 103.724 111.986  1.00  0.00           H  
ATOM   3000  N   ALA   194      52.800 103.519 109.477  1.00  0.00           N  
ATOM   3001  CA  ALA   194      52.094 103.005 108.343  1.00  0.00           C  
ATOM   3002  C   ALA   194      52.721 103.229 106.961  1.00  0.00           C  
ATOM   3003  O   ALA   194      53.595 104.013 106.683  1.00  0.00           O  
ATOM   3004  CB  ALA   194      50.677 103.403 108.456  1.00  0.00           C  
ATOM   3005  H   ALA   194      52.458 104.272 110.055  1.00  0.00           H  
ATOM   3006  HA  ALA   194      52.205 101.922 108.405  1.00  0.00           H  
ATOM   3007  HB1 ALA   194      50.625 104.488 108.555  1.00  0.00           H  
ATOM   3008  HB2 ALA   194      50.167 103.038 107.565  1.00  0.00           H  
ATOM   3009  HB3 ALA   194      50.138 102.933 109.279  1.00  0.00           H  
ATOM   3010  N   GLY   195      52.372 102.337 106.082  1.00  0.00           N  
ATOM   3011  CA  GLY   195      52.890 102.315 104.793  1.00  0.00           C  
ATOM   3012  C   GLY   195      54.417 101.924 104.674  1.00  0.00           C  
ATOM   3013  O   GLY   195      55.009 102.266 103.672  1.00  0.00           O  
ATOM   3014  H   GLY   195      51.871 101.523 106.408  1.00  0.00           H  
ATOM   3015  HA2 GLY   195      52.364 101.522 104.262  1.00  0.00           H  
ATOM   3016  HA3 GLY   195      52.717 103.334 104.448  1.00  0.00           H  
ATOM   3017  N   TYR   196      55.104 101.172 105.551  1.00  0.00           N  
ATOM   3018  CA  TYR   196      56.514 100.683 105.325  1.00  0.00           C  
ATOM   3019  C   TYR   196      56.569  99.122 105.394  1.00  0.00           C  
ATOM   3020  O   TYR   196      56.141  98.517 106.451  1.00  0.00           O  
ATOM   3021  CB  TYR   196      57.481 101.283 106.209  1.00  0.00           C  
ATOM   3022  CG  TYR   196      57.617 102.730 105.885  1.00  0.00           C  
ATOM   3023  CD1 TYR   196      58.498 103.149 104.790  1.00  0.00           C  
ATOM   3024  CD2 TYR   196      56.826 103.704 106.528  1.00  0.00           C  
ATOM   3025  CE1 TYR   196      58.634 104.548 104.591  1.00  0.00           C  
ATOM   3026  CE2 TYR   196      56.968 105.085 106.355  1.00  0.00           C  
ATOM   3027  CZ  TYR   196      57.862 105.464 105.272  1.00  0.00           C  
ATOM   3028  OH  TYR   196      58.141 106.731 104.995  1.00  0.00           O  
ATOM   3029  H   TYR   196      54.620 100.765 106.339  1.00  0.00           H  
ATOM   3030  HA  TYR   196      56.768 100.827 104.275  1.00  0.00           H  
ATOM   3031  HB2 TYR   196      57.150 101.082 107.228  1.00  0.00           H  
ATOM   3032  HB3 TYR   196      58.430 100.801 105.977  1.00  0.00           H  
ATOM   3033  HD1 TYR   196      59.111 102.337 104.429  1.00  0.00           H  
ATOM   3034  HD2 TYR   196      56.170 103.348 107.308  1.00  0.00           H  
ATOM   3035  HE1 TYR   196      59.408 104.849 103.901  1.00  0.00           H  
ATOM   3036  HE2 TYR   196      56.483 105.875 106.909  1.00  0.00           H  
ATOM   3037  HH  TYR   196      58.557 106.859 104.139  1.00  0.00           H  
ATOM   3038  N   GLU   197      57.363  98.479 104.525  1.00  0.00           N  
ATOM   3039  CA  GLU   197      57.493  97.042 104.497  1.00  0.00           C  
ATOM   3040  C   GLU   197      58.825  96.655 103.947  1.00  0.00           C  
ATOM   3041  O   GLU   197      59.228  97.161 102.908  1.00  0.00           O  
ATOM   3042  CB  GLU   197      56.328  96.461 103.641  1.00  0.00           C  
ATOM   3043  CG  GLU   197      54.845  96.712 103.965  1.00  0.00           C  
ATOM   3044  CD  GLU   197      54.411  96.289 105.419  1.00  0.00           C  
ATOM   3045  OE1 GLU   197      54.900  95.284 105.890  1.00  0.00           O  
ATOM   3046  OE2 GLU   197      53.364  96.698 105.928  1.00  0.00           O1-
ATOM   3047  H   GLU   197      57.773  99.033 103.787  1.00  0.00           H  
ATOM   3048  HA  GLU   197      57.359  96.639 105.501  1.00  0.00           H  
ATOM   3049  HB2 GLU   197      56.567  96.670 102.598  1.00  0.00           H  
ATOM   3050  HB3 GLU   197      56.402  95.376 103.707  1.00  0.00           H  
ATOM   3051  HG2 GLU   197      54.634  97.775 103.846  1.00  0.00           H  
ATOM   3052  HG3 GLU   197      54.259  96.177 103.218  1.00  0.00           H  
ATOM   3053  N   ILE   198      59.504  95.771 104.605  1.00  0.00           N  
ATOM   3054  CA  ILE   198      60.803  95.134 104.166  1.00  0.00           C  
ATOM   3055  C   ILE   198      60.538  93.883 103.286  1.00  0.00           C  
ATOM   3056  O   ILE   198      59.757  92.992 103.595  1.00  0.00           O  
ATOM   3057  CB  ILE   198      61.610  94.854 105.450  1.00  0.00           C  
ATOM   3058  CG1 ILE   198      61.793  96.104 106.421  1.00  0.00           C  
ATOM   3059  CG2 ILE   198      63.002  94.315 105.027  1.00  0.00           C  
ATOM   3060  CD1 ILE   198      62.017  95.700 107.862  1.00  0.00           C  
ATOM   3061  H   ILE   198      59.216  95.513 105.538  1.00  0.00           H  
ATOM   3062  HA  ILE   198      61.328  95.862 103.548  1.00  0.00           H  
ATOM   3063  HB  ILE   198      61.064  94.132 106.056  1.00  0.00           H  
ATOM   3064 HG12 ILE   198      62.604  96.790 106.175  1.00  0.00           H  
ATOM   3065 HG13 ILE   198      60.921  96.758 106.425  1.00  0.00           H  
ATOM   3066 HG21 ILE   198      63.760  94.447 105.798  1.00  0.00           H  
ATOM   3067 HG22 ILE   198      62.876  93.249 104.836  1.00  0.00           H  
ATOM   3068 HG23 ILE   198      63.369  94.842 104.146  1.00  0.00           H  
ATOM   3069 HD11 ILE   198      61.296  94.958 108.206  1.00  0.00           H  
ATOM   3070 HD12 ILE   198      62.937  95.120 107.935  1.00  0.00           H  
ATOM   3071 HD13 ILE   198      62.058  96.559 108.532  1.00  0.00           H  
ATOM   3072  N   VAL   199      61.356  93.742 102.236  1.00  0.00           N  
ATOM   3073  CA  VAL   199      61.168  92.706 101.216  1.00  0.00           C  
ATOM   3074  C   VAL   199      62.421  92.102 100.586  1.00  0.00           C  
ATOM   3075  O   VAL   199      63.205  92.794 100.003  1.00  0.00           O  
ATOM   3076  CB  VAL   199      60.232  93.236 100.066  1.00  0.00           C  
ATOM   3077  CG1 VAL   199      59.887  92.048  99.154  1.00  0.00           C  
ATOM   3078  CG2 VAL   199      59.046  93.930 100.570  1.00  0.00           C  
ATOM   3079  H   VAL   199      61.941  94.513 101.946  1.00  0.00           H  
ATOM   3080  HA  VAL   199      60.657  91.874 101.700  1.00  0.00           H  
ATOM   3081  HB  VAL   199      60.699  94.008  99.454  1.00  0.00           H  
ATOM   3082 HG11 VAL   199      60.726  91.680  98.564  1.00  0.00           H  
ATOM   3083 HG12 VAL   199      59.414  91.281  99.767  1.00  0.00           H  
ATOM   3084 HG13 VAL   199      59.135  92.492  98.501  1.00  0.00           H  
ATOM   3085 HG21 VAL   199      58.256  93.911  99.820  1.00  0.00           H  
ATOM   3086 HG22 VAL   199      58.663  93.475 101.484  1.00  0.00           H  
ATOM   3087 HG23 VAL   199      59.357  94.954 100.781  1.00  0.00           H  
ATOM   3088  N   LEU   200      62.558  90.769 100.661  1.00  0.00           N  
ATOM   3089  CA  LEU   200      63.542  89.958 100.113  1.00  0.00           C  
ATOM   3090  C   LEU   200      63.295  89.601  98.625  1.00  0.00           C  
ATOM   3091  O   LEU   200      62.136  89.208  98.314  1.00  0.00           O  
ATOM   3092  CB  LEU   200      63.711  88.686 100.929  1.00  0.00           C  
ATOM   3093  CG  LEU   200      64.805  88.696 101.991  1.00  0.00           C  
ATOM   3094  CD1 LEU   200      64.524  88.034 103.347  1.00  0.00           C  
ATOM   3095  CD2 LEU   200      66.131  88.046 101.399  1.00  0.00           C  
ATOM   3096  H   LEU   200      61.752  90.289 101.034  1.00  0.00           H  
ATOM   3097  HA  LEU   200      64.460  90.546 100.102  1.00  0.00           H  
ATOM   3098  HB2 LEU   200      62.794  88.504 101.489  1.00  0.00           H  
ATOM   3099  HB3 LEU   200      63.827  87.845 100.245  1.00  0.00           H  
ATOM   3100  HG  LEU   200      64.974  89.745 102.233  1.00  0.00           H  
ATOM   3101 HD11 LEU   200      64.513  86.953 103.213  1.00  0.00           H  
ATOM   3102 HD12 LEU   200      65.306  88.329 104.047  1.00  0.00           H  
ATOM   3103 HD13 LEU   200      63.582  88.323 103.812  1.00  0.00           H  
ATOM   3104 HD21 LEU   200      65.987  86.982 101.212  1.00  0.00           H  
ATOM   3105 HD22 LEU   200      66.351  88.507 100.436  1.00  0.00           H  
ATOM   3106 HD23 LEU   200      66.951  88.374 102.038  1.00  0.00           H  
ATOM   3107  N   TYR   201      64.252  89.684  97.740  1.00  0.00           N  
ATOM   3108  CA  TYR   201      64.027  89.240  96.362  1.00  0.00           C  
ATOM   3109  C   TYR   201      65.219  88.716  95.613  1.00  0.00           C  
ATOM   3110  O   TYR   201      66.389  88.905  95.949  1.00  0.00           O  
ATOM   3111  CB  TYR   201      63.432  90.454  95.647  1.00  0.00           C  
ATOM   3112  CG  TYR   201      64.372  91.541  95.265  1.00  0.00           C  
ATOM   3113  CD1 TYR   201      64.857  91.639  93.962  1.00  0.00           C  
ATOM   3114  CD2 TYR   201      64.806  92.509  96.173  1.00  0.00           C  
ATOM   3115  CE1 TYR   201      65.594  92.768  93.578  1.00  0.00           C  
ATOM   3116  CE2 TYR   201      65.466  93.642  95.784  1.00  0.00           C  
ATOM   3117  CZ  TYR   201      65.830  93.779  94.454  1.00  0.00           C  
ATOM   3118  OH  TYR   201      66.453  94.943  93.936  1.00  0.00           O  
ATOM   3119  H   TYR   201      65.200  89.825  98.057  1.00  0.00           H  
ATOM   3120  HA  TYR   201      63.282  88.444  96.381  1.00  0.00           H  
ATOM   3121  HB2 TYR   201      62.791  90.094  94.842  1.00  0.00           H  
ATOM   3122  HB3 TYR   201      62.627  90.865  96.256  1.00  0.00           H  
ATOM   3123  HD1 TYR   201      64.641  90.865  93.240  1.00  0.00           H  
ATOM   3124  HD2 TYR   201      64.610  92.443  97.234  1.00  0.00           H  
ATOM   3125  HE1 TYR   201      65.890  92.910  92.550  1.00  0.00           H  
ATOM   3126  HE2 TYR   201      65.632  94.463  96.465  1.00  0.00           H  
ATOM   3127  HH  TYR   201      66.777  94.747  93.053  1.00  0.00           H  
ATOM   3128  N   ILE   202      64.843  87.993  94.537  1.00  0.00           N  
ATOM   3129  CA  ILE   202      65.730  87.065  93.752  1.00  0.00           C  
ATOM   3130  C   ILE   202      65.445  87.415  92.208  1.00  0.00           C  
ATOM   3131  O   ILE   202      64.286  87.560  91.868  1.00  0.00           O  
ATOM   3132  CB  ILE   202      65.516  85.568  94.095  1.00  0.00           C  
ATOM   3133  CG1 ILE   202      66.581  84.752  93.410  1.00  0.00           C  
ATOM   3134  CG2 ILE   202      64.124  85.137  93.654  1.00  0.00           C  
ATOM   3135  CD1 ILE   202      66.705  83.310  93.909  1.00  0.00           C  
ATOM   3136  H   ILE   202      63.874  87.943  94.259  1.00  0.00           H  
ATOM   3137  HA  ILE   202      66.777  87.315  93.924  1.00  0.00           H  
ATOM   3138  HB  ILE   202      65.654  85.390  95.161  1.00  0.00           H  
ATOM   3139 HG12 ILE   202      66.337  84.600  92.359  1.00  0.00           H  
ATOM   3140 HG13 ILE   202      67.564  85.214  93.503  1.00  0.00           H  
ATOM   3141 HG21 ILE   202      63.982  84.102  93.963  1.00  0.00           H  
ATOM   3142 HG22 ILE   202      63.312  85.664  94.153  1.00  0.00           H  
ATOM   3143 HG23 ILE   202      64.086  85.114  92.564  1.00  0.00           H  
ATOM   3144 HD11 ILE   202      67.033  83.219  94.945  1.00  0.00           H  
ATOM   3145 HD12 ILE   202      65.771  82.760  93.792  1.00  0.00           H  
ATOM   3146 HD13 ILE   202      67.473  82.821  93.310  1.00  0.00           H  
ATOM   3147  N   SER   203      66.398  87.558  91.330  1.00  0.00           N  
ATOM   3148  CA  SER   203      66.210  87.849  89.928  1.00  0.00           C  
ATOM   3149  C   SER   203      66.051  86.581  89.028  1.00  0.00           C  
ATOM   3150  O   SER   203      66.402  85.458  89.436  1.00  0.00           O  
ATOM   3151  CB  SER   203      67.440  88.651  89.398  1.00  0.00           C  
ATOM   3152  OG  SER   203      67.477  89.846  90.168  1.00  0.00           O  
ATOM   3153  H   SER   203      67.275  87.527  91.830  1.00  0.00           H  
ATOM   3154  HA  SER   203      65.320  88.415  89.654  1.00  0.00           H  
ATOM   3155  HB2 SER   203      68.345  88.059  89.533  1.00  0.00           H  
ATOM   3156  HB3 SER   203      67.143  88.844  88.367  1.00  0.00           H  
ATOM   3157  HG  SER   203      67.375  89.659  91.104  1.00  0.00           H  
ATOM   3158  N   MET   204      65.516  86.745  87.826  1.00  0.00           N  
ATOM   3159  CA  MET   204      65.148  85.655  86.946  1.00  0.00           C  
ATOM   3160  C   MET   204      66.365  84.797  86.488  1.00  0.00           C  
ATOM   3161  O   MET   204      66.189  83.594  86.259  1.00  0.00           O  
ATOM   3162  CB  MET   204      64.238  86.097  85.758  1.00  0.00           C  
ATOM   3163  CG  MET   204      63.436  84.998  85.167  1.00  0.00           C  
ATOM   3164  SD  MET   204      62.189  84.138  86.287  1.00  0.00           S  
ATOM   3165  CE  MET   204      61.432  83.216  84.965  1.00  0.00           C  
ATOM   3166  H   MET   204      65.289  87.685  87.536  1.00  0.00           H  
ATOM   3167  HA  MET   204      64.573  84.948  87.543  1.00  0.00           H  
ATOM   3168  HB2 MET   204      63.593  86.901  86.111  1.00  0.00           H  
ATOM   3169  HB3 MET   204      64.823  86.632  85.010  1.00  0.00           H  
ATOM   3170  HG2 MET   204      62.760  85.423  84.425  1.00  0.00           H  
ATOM   3171  HG3 MET   204      64.118  84.273  84.723  1.00  0.00           H  
ATOM   3172  HE1 MET   204      60.614  82.547  85.234  1.00  0.00           H  
ATOM   3173  HE2 MET   204      60.968  83.825  84.190  1.00  0.00           H  
ATOM   3174  HE3 MET   204      62.102  82.578  84.388  1.00  0.00           H  
ATOM   3175  N   SER   205      67.560  85.378  86.478  1.00  0.00           N  
ATOM   3176  CA  SER   205      68.776  84.696  86.053  1.00  0.00           C  
ATOM   3177  C   SER   205      69.217  83.722  87.120  1.00  0.00           C  
ATOM   3178  O   SER   205      70.049  82.854  86.820  1.00  0.00           O  
ATOM   3179  CB  SER   205      69.777  85.797  85.908  1.00  0.00           C  
ATOM   3180  OG  SER   205      69.897  86.519  87.151  1.00  0.00           O  
ATOM   3181  H   SER   205      67.583  86.387  86.532  1.00  0.00           H  
ATOM   3182  HA  SER   205      68.591  84.172  85.115  1.00  0.00           H  
ATOM   3183  HB2 SER   205      70.743  85.368  85.642  1.00  0.00           H  
ATOM   3184  HB3 SER   205      69.378  86.418  85.107  1.00  0.00           H  
ATOM   3185  HG  SER   205      70.384  86.041  87.827  1.00  0.00           H  
ATOM   3186  N   ASP   206      68.900  83.968  88.327  1.00  0.00           N  
ATOM   3187  CA  ASP   206      69.381  83.317  89.546  1.00  0.00           C  
ATOM   3188  C   ASP   206      68.329  82.416  90.118  1.00  0.00           C  
ATOM   3189  O   ASP   206      68.686  81.515  90.828  1.00  0.00           O  
ATOM   3190  CB  ASP   206      69.858  84.321  90.603  1.00  0.00           C  
ATOM   3191  CG  ASP   206      70.939  85.368  90.202  1.00  0.00           C  
ATOM   3192  OD1 ASP   206      71.340  85.432  89.019  1.00  0.00           O  
ATOM   3193  OD2 ASP   206      71.410  86.013  91.122  1.00  0.00           O1-
ATOM   3194  H   ASP   206      68.455  84.848  88.544  1.00  0.00           H  
ATOM   3195  HA  ASP   206      70.227  82.681  89.285  1.00  0.00           H  
ATOM   3196  HB2 ASP   206      69.029  84.986  90.845  1.00  0.00           H  
ATOM   3197  HB3 ASP   206      70.241  83.707  91.419  1.00  0.00           H  
ATOM   3198  N   SER   207      67.032  82.582  89.796  1.00  0.00           N  
ATOM   3199  CA  SER   207      65.752  81.871  90.128  1.00  0.00           C  
ATOM   3200  C   SER   207      65.859  80.340  89.935  1.00  0.00           C  
ATOM   3201  O   SER   207      65.232  79.583  90.616  1.00  0.00           O  
ATOM   3202  CB  SER   207      64.642  82.487  89.274  1.00  0.00           C  
ATOM   3203  OG  SER   207      63.292  81.965  89.646  1.00  0.00           O  
ATOM   3204  H   SER   207      66.842  83.456  89.326  1.00  0.00           H  
ATOM   3205  HA  SER   207      65.485  82.049  91.170  1.00  0.00           H  
ATOM   3206  HB2 SER   207      64.640  83.508  89.655  1.00  0.00           H  
ATOM   3207  HB3 SER   207      64.929  82.357  88.230  1.00  0.00           H  
ATOM   3208  HG  SER   207      63.048  81.447  88.876  1.00  0.00           H  
ATOM   3209  N   ASP   208      66.726  79.823  89.042  1.00  0.00           N  
ATOM   3210  CA  ASP   208      66.846  78.348  88.813  1.00  0.00           C  
ATOM   3211  C   ASP   208      68.184  77.926  89.266  1.00  0.00           C  
ATOM   3212  O   ASP   208      68.445  76.737  89.344  1.00  0.00           O  
ATOM   3213  CB  ASP   208      66.601  78.121  87.291  1.00  0.00           C  
ATOM   3214  CG  ASP   208      67.475  78.978  86.305  1.00  0.00           C  
ATOM   3215  OD1 ASP   208      67.577  78.622  85.101  1.00  0.00           O  
ATOM   3216  OD2 ASP   208      68.181  79.918  86.754  1.00  0.00           O1-
ATOM   3217  H   ASP   208      67.217  80.460  88.431  1.00  0.00           H  
ATOM   3218  HA  ASP   208      66.192  77.758  89.455  1.00  0.00           H  
ATOM   3219  HB2 ASP   208      66.724  77.055  87.097  1.00  0.00           H  
ATOM   3220  HB3 ASP   208      65.545  78.286  87.079  1.00  0.00           H  
ATOM   3221  N   LYS   209      69.210  78.833  89.695  1.00  0.00           N  
ATOM   3222  CA  LYS   209      70.544  78.502  90.115  1.00  0.00           C  
ATOM   3223  C   LYS   209      70.575  78.146  91.623  1.00  0.00           C  
ATOM   3224  O   LYS   209      71.310  77.212  91.992  1.00  0.00           O  
ATOM   3225  CB  LYS   209      71.416  79.695  89.789  1.00  0.00           C  
ATOM   3226  CG  LYS   209      71.355  80.092  88.306  1.00  0.00           C  
ATOM   3227  CD  LYS   209      71.655  78.969  87.312  1.00  0.00           C  
ATOM   3228  CE  LYS   209      71.766  79.427  85.917  1.00  0.00           C  
ATOM   3229  NZ  LYS   209      70.514  80.140  85.469  1.00  0.00           N1+
ATOM   3230  H   LYS   209      68.891  79.786  89.795  1.00  0.00           H  
ATOM   3231  HA  LYS   209      70.904  77.678  89.498  1.00  0.00           H  
ATOM   3232  HB2 LYS   209      70.914  80.514  90.303  1.00  0.00           H  
ATOM   3233  HB3 LYS   209      72.440  79.577  90.143  1.00  0.00           H  
ATOM   3234  HG2 LYS   209      70.365  80.507  88.117  1.00  0.00           H  
ATOM   3235  HG3 LYS   209      72.180  80.790  88.162  1.00  0.00           H  
ATOM   3236  HD2 LYS   209      72.531  78.375  87.570  1.00  0.00           H  
ATOM   3237  HD3 LYS   209      70.853  78.231  87.345  1.00  0.00           H  
ATOM   3238  HE2 LYS   209      72.645  80.049  85.747  1.00  0.00           H  
ATOM   3239  HE3 LYS   209      71.914  78.570  85.261  1.00  0.00           H  
ATOM   3240  HZ1 LYS   209      70.404  81.080  85.821  1.00  0.00           H  
ATOM   3241  HZ2 LYS   209      70.796  80.277  84.509  1.00  0.00           H  
ATOM   3242  HZ3 LYS   209      69.669  79.593  85.550  1.00  0.00           H  
ATOM   3243  N   VAL   210      69.732  78.849  92.363  1.00  0.00           N  
ATOM   3244  CA  VAL   210      69.644  78.624  93.797  1.00  0.00           C  
ATOM   3245  C   VAL   210      68.165  78.689  94.234  1.00  0.00           C  
ATOM   3246  O   VAL   210      67.263  79.092  93.485  1.00  0.00           O  
ATOM   3247  CB  VAL   210      70.602  79.704  94.507  1.00  0.00           C  
ATOM   3248  CG1 VAL   210      72.023  79.284  94.678  1.00  0.00           C  
ATOM   3249  CG2 VAL   210      70.589  81.151  93.983  1.00  0.00           C  
ATOM   3250  H   VAL   210      68.889  79.156  91.898  1.00  0.00           H  
ATOM   3251  HA  VAL   210      69.986  77.614  94.021  1.00  0.00           H  
ATOM   3252  HB  VAL   210      70.315  79.844  95.549  1.00  0.00           H  
ATOM   3253 HG11 VAL   210      72.188  78.413  95.312  1.00  0.00           H  
ATOM   3254 HG12 VAL   210      72.450  79.127  93.688  1.00  0.00           H  
ATOM   3255 HG13 VAL   210      72.603  80.097  95.116  1.00  0.00           H  
ATOM   3256 HG21 VAL   210      70.734  81.248  92.907  1.00  0.00           H  
ATOM   3257 HG22 VAL   210      69.625  81.547  94.303  1.00  0.00           H  
ATOM   3258 HG23 VAL   210      71.332  81.770  94.484  1.00  0.00           H  
ATOM   3259  N   GLY   211      67.955  78.400  95.502  1.00  0.00           N  
ATOM   3260  CA  GLY   211      66.667  78.458  96.215  1.00  0.00           C  
ATOM   3261  C   GLY   211      66.998  78.935  97.643  1.00  0.00           C  
ATOM   3262  O   GLY   211      68.067  78.757  98.086  1.00  0.00           O  
ATOM   3263  H   GLY   211      68.753  78.018  95.989  1.00  0.00           H  
ATOM   3264  HA2 GLY   211      65.893  79.074  95.760  1.00  0.00           H  
ATOM   3265  HA3 GLY   211      66.345  77.428  96.372  1.00  0.00           H  
ATOM   3266  N   VAL   212      65.940  79.466  98.318  1.00  0.00           N  
ATOM   3267  CA  VAL   212      66.089  79.992  99.653  1.00  0.00           C  
ATOM   3268  C   VAL   212      65.039  79.472 100.615  1.00  0.00           C  
ATOM   3269  O   VAL   212      63.868  79.584 100.467  1.00  0.00           O  
ATOM   3270  CB  VAL   212      65.962  81.475  99.612  1.00  0.00           C  
ATOM   3271  CG1 VAL   212      66.271  82.048 100.972  1.00  0.00           C  
ATOM   3272  CG2 VAL   212      66.999  82.124  98.708  1.00  0.00           C  
ATOM   3273  H   VAL   212      65.041  79.433  97.858  1.00  0.00           H  
ATOM   3274  HA  VAL   212      67.107  79.823 100.003  1.00  0.00           H  
ATOM   3275  HB  VAL   212      64.976  81.835  99.318  1.00  0.00           H  
ATOM   3276 HG11 VAL   212      67.237  81.683 101.319  1.00  0.00           H  
ATOM   3277 HG12 VAL   212      66.318  83.137 100.969  1.00  0.00           H  
ATOM   3278 HG13 VAL   212      65.461  81.745 101.636  1.00  0.00           H  
ATOM   3279 HG21 VAL   212      68.031  81.913  98.988  1.00  0.00           H  
ATOM   3280 HG22 VAL   212      66.767  81.801  97.693  1.00  0.00           H  
ATOM   3281 HG23 VAL   212      66.867  83.204  98.648  1.00  0.00           H  
ATOM   3282  N   PHE   213      65.560  78.909 101.708  1.00  0.00           N  
ATOM   3283  CA  PHE   213      64.699  78.277 102.744  1.00  0.00           C  
ATOM   3284  C   PHE   213      65.061  78.847 104.088  1.00  0.00           C  
ATOM   3285  O   PHE   213      66.187  79.136 104.399  1.00  0.00           O  
ATOM   3286  CB  PHE   213      64.832  76.744 102.628  1.00  0.00           C  
ATOM   3287  CG  PHE   213      63.510  76.037 102.267  1.00  0.00           C  
ATOM   3288  CD1 PHE   213      62.680  75.664 103.249  1.00  0.00           C  
ATOM   3289  CD2 PHE   213      63.075  75.977 100.959  1.00  0.00           C  
ATOM   3290  CE1 PHE   213      61.477  74.972 103.000  1.00  0.00           C  
ATOM   3291  CE2 PHE   213      61.856  75.312 100.620  1.00  0.00           C  
ATOM   3292  CZ  PHE   213      61.084  74.851 101.655  1.00  0.00           C  
ATOM   3293  H   PHE   213      66.551  78.728 101.787  1.00  0.00           H  
ATOM   3294  HA  PHE   213      63.634  78.480 102.639  1.00  0.00           H  
ATOM   3295  HB2 PHE   213      65.570  76.523 101.856  1.00  0.00           H  
ATOM   3296  HB3 PHE   213      65.039  76.320 103.611  1.00  0.00           H  
ATOM   3297  HD1 PHE   213      63.043  75.779 104.259  1.00  0.00           H  
ATOM   3298  HD2 PHE   213      63.673  76.376 100.153  1.00  0.00           H  
ATOM   3299  HE1 PHE   213      60.913  74.529 103.808  1.00  0.00           H  
ATOM   3300  HE2 PHE   213      61.542  75.232  99.590  1.00  0.00           H  
ATOM   3301  HZ  PHE   213      60.133  74.383 101.451  1.00  0.00           H  
ATOM   3302  N   TYR   214      64.068  78.929 104.923  1.00  0.00           N  
ATOM   3303  CA  TYR   214      64.148  79.212 106.335  1.00  0.00           C  
ATOM   3304  C   TYR   214      63.897  77.946 107.234  1.00  0.00           C  
ATOM   3305  O   TYR   214      63.024  77.043 106.994  1.00  0.00           O  
ATOM   3306  CB  TYR   214      63.148  80.313 106.699  1.00  0.00           C  
ATOM   3307  CG  TYR   214      63.163  80.589 108.156  1.00  0.00           C  
ATOM   3308  CD1 TYR   214      62.145  80.064 109.042  1.00  0.00           C  
ATOM   3309  CD2 TYR   214      64.119  81.525 108.718  1.00  0.00           C  
ATOM   3310  CE1 TYR   214      62.025  80.399 110.362  1.00  0.00           C  
ATOM   3311  CE2 TYR   214      64.074  81.778 110.061  1.00  0.00           C  
ATOM   3312  CZ  TYR   214      63.040  81.239 110.878  1.00  0.00           C  
ATOM   3313  OH  TYR   214      62.918  81.693 112.164  1.00  0.00           O  
ATOM   3314  H   TYR   214      63.201  78.548 104.570  1.00  0.00           H  
ATOM   3315  HA  TYR   214      65.124  79.660 106.524  1.00  0.00           H  
ATOM   3316  HB2 TYR   214      63.375  81.195 106.101  1.00  0.00           H  
ATOM   3317  HB3 TYR   214      62.128  79.991 106.489  1.00  0.00           H  
ATOM   3318  HD1 TYR   214      61.391  79.581 108.439  1.00  0.00           H  
ATOM   3319  HD2 TYR   214      64.891  81.980 108.117  1.00  0.00           H  
ATOM   3320  HE1 TYR   214      61.224  80.122 111.032  1.00  0.00           H  
ATOM   3321  HE2 TYR   214      64.805  82.426 110.521  1.00  0.00           H  
ATOM   3322  HH  TYR   214      63.739  82.094 112.459  1.00  0.00           H  
ATOM   3323  N   VAL   215      64.632  77.961 108.372  1.00  0.00           N  
ATOM   3324  CA  VAL   215      64.356  76.976 109.450  1.00  0.00           C  
ATOM   3325  C   VAL   215      64.081  77.745 110.782  1.00  0.00           C  
ATOM   3326  O   VAL   215      64.870  78.689 111.032  1.00  0.00           O  
ATOM   3327  CB  VAL   215      65.303  75.711 109.580  1.00  0.00           C  
ATOM   3328  CG1 VAL   215      66.746  76.216 109.612  1.00  0.00           C  
ATOM   3329  CG2 VAL   215      64.952  74.702 110.663  1.00  0.00           C  
ATOM   3330  H   VAL   215      65.257  78.737 108.532  1.00  0.00           H  
ATOM   3331  HA  VAL   215      63.388  76.489 109.331  1.00  0.00           H  
ATOM   3332  HB  VAL   215      65.347  75.147 108.648  1.00  0.00           H  
ATOM   3333 HG11 VAL   215      66.886  76.910 110.441  1.00  0.00           H  
ATOM   3334 HG12 VAL   215      67.456  75.440 109.900  1.00  0.00           H  
ATOM   3335 HG13 VAL   215      67.047  76.648 108.658  1.00  0.00           H  
ATOM   3336 HG21 VAL   215      65.513  74.869 111.583  1.00  0.00           H  
ATOM   3337 HG22 VAL   215      63.866  74.662 110.748  1.00  0.00           H  
ATOM   3338 HG23 VAL   215      65.210  73.671 110.420  1.00  0.00           H  
ATOM   3339  N   GLU   216      63.156  77.289 111.550  1.00  0.00           N  
ATOM   3340  CA  GLU   216      62.878  77.683 112.972  1.00  0.00           C  
ATOM   3341  C   GLU   216      64.074  77.652 113.943  1.00  0.00           C  
ATOM   3342  O   GLU   216      65.114  77.070 113.665  1.00  0.00           O  
ATOM   3343  CB  GLU   216      61.691  76.710 113.377  1.00  0.00           C  
ATOM   3344  CG  GLU   216      61.159  76.933 114.808  1.00  0.00           C  
ATOM   3345  CD  GLU   216      60.612  78.329 115.167  1.00  0.00           C  
ATOM   3346  OE1 GLU   216      61.347  79.306 115.241  1.00  0.00           O  
ATOM   3347  OE2 GLU   216      59.404  78.397 115.343  1.00  0.00           O1-
ATOM   3348  H   GLU   216      62.578  76.538 111.201  1.00  0.00           H  
ATOM   3349  HA  GLU   216      62.578  78.731 112.971  1.00  0.00           H  
ATOM   3350  HB2 GLU   216      60.919  76.881 112.627  1.00  0.00           H  
ATOM   3351  HB3 GLU   216      61.927  75.649 113.288  1.00  0.00           H  
ATOM   3352  HG2 GLU   216      60.415  76.176 115.054  1.00  0.00           H  
ATOM   3353  HG3 GLU   216      61.989  76.612 115.438  1.00  0.00           H  
ATOM   3354  N   ASN   217      63.947  78.307 115.066  1.00  0.00           N  
ATOM   3355  CA  ASN   217      64.883  78.380 116.139  1.00  0.00           C  
ATOM   3356  C   ASN   217      65.458  77.044 116.715  1.00  0.00           C  
ATOM   3357  O   ASN   217      64.671  76.114 116.937  1.00  0.00           O  
ATOM   3358  CB  ASN   217      64.381  79.286 117.193  1.00  0.00           C  
ATOM   3359  CG  ASN   217      64.238  80.745 116.774  1.00  0.00           C  
ATOM   3360  ND2 ASN   217      63.190  81.199 116.173  1.00  0.00           N  
ATOM   3361  OD1 ASN   217      65.215  81.399 116.675  1.00  0.00           O  
ATOM   3362  H   ASN   217      63.066  78.775 115.229  1.00  0.00           H  
ATOM   3363  HA  ASN   217      65.715  78.914 115.678  1.00  0.00           H  
ATOM   3364  HB2 ASN   217      63.405  78.972 117.562  1.00  0.00           H  
ATOM   3365  HB3 ASN   217      65.020  79.145 118.065  1.00  0.00           H  
ATOM   3366 HD21 ASN   217      63.282  82.159 115.871  1.00  0.00           H  
ATOM   3367 HD22 ASN   217      62.399  80.609 115.958  1.00  0.00           H  
ATOM   3368  N   PRO   218      66.782  76.957 117.066  1.00  0.00           N  
ATOM   3369  CA  PRO   218      67.468  75.763 117.662  1.00  0.00           C  
ATOM   3370  C   PRO   218      66.809  75.198 118.913  1.00  0.00           C  
ATOM   3371  O   PRO   218      66.430  76.015 119.814  1.00  0.00           O  
ATOM   3372  CB  PRO   218      68.872  76.279 118.062  1.00  0.00           C  
ATOM   3373  CG  PRO   218      69.143  77.195 116.935  1.00  0.00           C  
ATOM   3374  CD  PRO   218      67.818  77.913 116.770  1.00  0.00           C  
ATOM   3375  HA  PRO   218      67.545  74.992 116.895  1.00  0.00           H  
ATOM   3376  HB2 PRO   218      68.795  76.722 119.055  1.00  0.00           H  
ATOM   3377  HB3 PRO   218      69.594  75.471 118.179  1.00  0.00           H  
ATOM   3378  HG2 PRO   218      69.993  77.852 117.118  1.00  0.00           H  
ATOM   3379  HG3 PRO   218      69.301  76.595 116.039  1.00  0.00           H  
ATOM   3380  HD2 PRO   218      67.727  78.734 117.481  1.00  0.00           H  
ATOM   3381  HD3 PRO   218      67.785  78.349 115.772  1.00  0.00           H  
ATOM   3382  N   ALA   219      66.348  73.910 118.899  1.00  0.00           N  
ATOM   3383  CA  ALA   219      65.770  73.106 119.991  1.00  0.00           C  
ATOM   3384  C   ALA   219      64.335  73.526 120.554  1.00  0.00           C  
ATOM   3385  O   ALA   219      63.633  72.726 121.286  1.00  0.00           O  
ATOM   3386  CB  ALA   219      66.870  73.160 121.011  1.00  0.00           C  
ATOM   3387  H   ALA   219      66.548  73.436 118.030  1.00  0.00           H  
ATOM   3388  HA  ALA   219      65.664  72.083 119.632  1.00  0.00           H  
ATOM   3389  HB1 ALA   219      66.903  74.116 121.533  1.00  0.00           H  
ATOM   3390  HB2 ALA   219      66.606  72.384 121.730  1.00  0.00           H  
ATOM   3391  HB3 ALA   219      67.821  72.883 120.554  1.00  0.00           H  
ATOM   3392  N   ALA   220      63.894  74.708 120.263  1.00  0.00           N  
ATOM   3393  CA  ALA   220      62.484  75.163 120.486  1.00  0.00           C  
ATOM   3394  C   ALA   220      61.536  74.701 119.442  1.00  0.00           C  
ATOM   3395  O   ALA   220      60.263  74.665 119.756  1.00  0.00           O  
ATOM   3396  CB  ALA   220      62.574  76.698 120.454  1.00  0.00           C  
ATOM   3397  H   ALA   220      64.547  75.307 119.778  1.00  0.00           H  
ATOM   3398  HA  ALA   220      62.123  74.855 121.467  1.00  0.00           H  
ATOM   3399  HB1 ALA   220      62.996  77.084 121.382  1.00  0.00           H  
ATOM   3400  HB2 ALA   220      63.032  77.119 119.559  1.00  0.00           H  
ATOM   3401  HB3 ALA   220      61.580  77.125 120.321  1.00  0.00           H  
ATOM   3402  N   GLY   221      62.045  74.292 118.230  1.00  0.00           N  
ATOM   3403  CA  GLY   221      61.282  73.557 117.138  1.00  0.00           C  
ATOM   3404  C   GLY   221      62.171  73.191 115.950  1.00  0.00           C  
ATOM   3405  O   GLY   221      63.351  73.401 115.974  1.00  0.00           O  
ATOM   3406  H   GLY   221      63.045  74.357 118.100  1.00  0.00           H  
ATOM   3407  HA2 GLY   221      61.015  72.585 117.552  1.00  0.00           H  
ATOM   3408  HA3 GLY   221      60.400  74.085 116.775  1.00  0.00           H  
ATOM   3409  N   GLN   222      61.608  72.551 114.908  1.00  0.00           N  
ATOM   3410  CA  GLN   222      62.378  71.832 113.818  1.00  0.00           C  
ATOM   3411  C   GLN   222      61.769  72.073 112.414  1.00  0.00           C  
ATOM   3412  O   GLN   222      62.027  71.381 111.425  1.00  0.00           O  
ATOM   3413  CB  GLN   222      62.225  70.341 114.204  1.00  0.00           C  
ATOM   3414  CG  GLN   222      62.901  70.044 115.485  1.00  0.00           C  
ATOM   3415  CD  GLN   222      63.244  68.630 115.635  1.00  0.00           C  
ATOM   3416  NE2 GLN   222      62.274  67.693 115.583  1.00  0.00           N  
ATOM   3417  OE1 GLN   222      64.398  68.332 115.723  1.00  0.00           O  
ATOM   3418  H   GLN   222      60.640  72.782 114.734  1.00  0.00           H  
ATOM   3419  HA  GLN   222      63.397  72.199 113.698  1.00  0.00           H  
ATOM   3420  HB2 GLN   222      61.158  70.124 114.267  1.00  0.00           H  
ATOM   3421  HB3 GLN   222      62.723  69.782 113.412  1.00  0.00           H  
ATOM   3422  HG2 GLN   222      63.821  70.624 115.557  1.00  0.00           H  
ATOM   3423  HG3 GLN   222      62.326  70.456 116.314  1.00  0.00           H  
ATOM   3424 HE21 GLN   222      62.574  66.732 115.667  1.00  0.00           H  
ATOM   3425 HE22 GLN   222      61.307  67.950 115.451  1.00  0.00           H  
ATOM   3426  N   ARG   223      60.937  73.058 112.284  1.00  0.00           N  
ATOM   3427  CA  ARG   223      60.042  73.422 111.101  1.00  0.00           C  
ATOM   3428  C   ARG   223      60.709  74.209 109.964  1.00  0.00           C  
ATOM   3429  O   ARG   223      61.410  75.231 110.225  1.00  0.00           O  
ATOM   3430  CB  ARG   223      58.845  74.163 111.588  1.00  0.00           C  
ATOM   3431  CG  ARG   223      57.619  74.171 110.574  1.00  0.00           C  
ATOM   3432  CD  ARG   223      56.523  75.067 111.039  1.00  0.00           C  
ATOM   3433  NE  ARG   223      56.850  76.498 111.124  1.00  0.00           N  
ATOM   3434  CZ  ARG   223      55.916  77.408 111.184  1.00  0.00           C  
ATOM   3435  NH1 ARG   223      54.657  77.172 110.998  1.00  0.00           N1+
ATOM   3436  NH2 ARG   223      56.184  78.647 111.432  1.00  0.00           N  
ATOM   3437  H   ARG   223      60.679  73.594 113.099  1.00  0.00           H  
ATOM   3438  HA  ARG   223      59.674  72.479 110.696  1.00  0.00           H  
ATOM   3439  HB2 ARG   223      58.445  73.604 112.433  1.00  0.00           H  
ATOM   3440  HB3 ARG   223      59.150  75.144 111.951  1.00  0.00           H  
ATOM   3441  HG2 ARG   223      57.914  74.519 109.584  1.00  0.00           H  
ATOM   3442  HG3 ARG   223      57.313  73.142 110.385  1.00  0.00           H  
ATOM   3443  HD2 ARG   223      55.755  75.012 110.268  1.00  0.00           H  
ATOM   3444  HD3 ARG   223      56.056  74.741 111.967  1.00  0.00           H  
ATOM   3445  HE  ARG   223      57.815  76.782 111.040  1.00  0.00           H  
ATOM   3446 HH11 ARG   223      54.482  76.180 110.923  1.00  0.00           H  
ATOM   3447 HH12 ARG   223      53.922  77.833 111.209  1.00  0.00           H  
ATOM   3448 HH21 ARG   223      57.143  78.915 111.598  1.00  0.00           H  
ATOM   3449 HH22 ARG   223      55.380  79.222 111.642  1.00  0.00           H  
ATOM   3450  N   TYR   224      60.337  73.802 108.722  1.00  0.00           N  
ATOM   3451  CA  TYR   224      60.814  74.363 107.447  1.00  0.00           C  
ATOM   3452  C   TYR   224      59.769  75.257 106.768  1.00  0.00           C  
ATOM   3453  O   TYR   224      58.574  74.811 106.634  1.00  0.00           O  
ATOM   3454  CB  TYR   224      61.332  73.290 106.508  1.00  0.00           C  
ATOM   3455  CG  TYR   224      62.566  72.497 107.031  1.00  0.00           C  
ATOM   3456  CD1 TYR   224      63.802  73.149 107.184  1.00  0.00           C  
ATOM   3457  CD2 TYR   224      62.428  71.151 107.445  1.00  0.00           C  
ATOM   3458  CE1 TYR   224      64.972  72.523 107.687  1.00  0.00           C  
ATOM   3459  CE2 TYR   224      63.571  70.512 107.938  1.00  0.00           C  
ATOM   3460  CZ  TYR   224      64.745  71.185 108.183  1.00  0.00           C  
ATOM   3461  OH  TYR   224      65.767  70.551 108.787  1.00  0.00           O  
ATOM   3462  H   TYR   224      59.692  73.027 108.662  1.00  0.00           H  
ATOM   3463  HA  TYR   224      61.643  75.023 107.702  1.00  0.00           H  
ATOM   3464  HB2 TYR   224      60.456  72.748 106.152  1.00  0.00           H  
ATOM   3465  HB3 TYR   224      61.734  73.743 105.602  1.00  0.00           H  
ATOM   3466  HD1 TYR   224      63.869  74.207 106.976  1.00  0.00           H  
ATOM   3467  HD2 TYR   224      61.519  70.587 107.294  1.00  0.00           H  
ATOM   3468  HE1 TYR   224      65.818  73.137 107.958  1.00  0.00           H  
ATOM   3469  HE2 TYR   224      63.672  69.493 108.281  1.00  0.00           H  
ATOM   3470  HH  TYR   224      65.539  69.740 109.245  1.00  0.00           H  
ATOM   3471  N   ILE   225      60.214  76.408 106.283  1.00  0.00           N  
ATOM   3472  CA  ILE   225      59.436  77.406 105.567  1.00  0.00           C  
ATOM   3473  C   ILE   225      60.174  77.737 104.278  1.00  0.00           C  
ATOM   3474  O   ILE   225      61.392  78.007 104.300  1.00  0.00           O  
ATOM   3475  CB  ILE   225      59.099  78.722 106.329  1.00  0.00           C  
ATOM   3476  CG1 ILE   225      58.615  78.486 107.766  1.00  0.00           C  
ATOM   3477  CG2 ILE   225      58.059  79.535 105.511  1.00  0.00           C  
ATOM   3478  CD1 ILE   225      58.413  79.769 108.631  1.00  0.00           C  
ATOM   3479  H   ILE   225      61.217  76.511 106.229  1.00  0.00           H  
ATOM   3480  HA  ILE   225      58.531  76.848 105.329  1.00  0.00           H  
ATOM   3481  HB  ILE   225      59.943  79.411 106.364  1.00  0.00           H  
ATOM   3482 HG12 ILE   225      57.697  77.899 107.740  1.00  0.00           H  
ATOM   3483 HG13 ILE   225      59.309  77.862 108.329  1.00  0.00           H  
ATOM   3484 HG21 ILE   225      58.499  79.814 104.553  1.00  0.00           H  
ATOM   3485 HG22 ILE   225      57.187  78.886 105.431  1.00  0.00           H  
ATOM   3486 HG23 ILE   225      57.740  80.512 105.875  1.00  0.00           H  
ATOM   3487 HD11 ILE   225      58.214  79.416 109.643  1.00  0.00           H  
ATOM   3488 HD12 ILE   225      59.290  80.415 108.603  1.00  0.00           H  
ATOM   3489 HD13 ILE   225      57.630  80.430 108.259  1.00  0.00           H  
ATOM   3490  N   HIE   226      59.465  77.778 103.166  1.00  0.00           N  
ATOM   3491  CA  HIE   226      60.044  78.293 101.858  1.00  0.00           C  
ATOM   3492  C   HIE   226      60.067  79.826 101.720  1.00  0.00           C  
ATOM   3493  O   HIE   226      59.078  80.485 102.092  1.00  0.00           O  
ATOM   3494  CB  HIE   226      59.132  77.750 100.705  1.00  0.00           C  
ATOM   3495  CG  HIE   226      59.646  78.043  99.283  1.00  0.00           C  
ATOM   3496  CD2 HIE   226      60.878  78.005  98.687  1.00  0.00           C  
ATOM   3497  ND1 HIE   226      58.708  78.148  98.195  1.00  0.00           N  
ATOM   3498  CE1 HIE   226      59.362  78.194  97.083  1.00  0.00           C  
ATOM   3499  NE2 HIE   226      60.691  78.145  97.318  1.00  0.00           N  
ATOM   3500  H   HIE   226      58.543  77.365 103.186  1.00  0.00           H  
ATOM   3501  HA  HIE   226      61.095  78.017 101.776  1.00  0.00           H  
ATOM   3502  HB2 HIE   226      59.296  76.681 100.843  1.00  0.00           H  
ATOM   3503  HB3 HIE   226      58.058  77.874 100.848  1.00  0.00           H  
ATOM   3504  HD2 HIE   226      61.842  77.878  99.156  1.00  0.00           H  
ATOM   3505  HE1 HIE   226      58.898  78.312  96.115  1.00  0.00           H  
ATOM   3506  HE2 HIE   226      61.364  78.054  96.570  1.00  0.00           H  
ATOM   3507  N   ILE   227      61.205  80.400 101.170  1.00  0.00           N  
ATOM   3508  CA  ILE   227      61.369  81.878 101.086  1.00  0.00           C  
ATOM   3509  C   ILE   227      61.414  82.447  99.630  1.00  0.00           C  
ATOM   3510  O   ILE   227      60.575  83.241  99.289  1.00  0.00           O  
ATOM   3511  CB  ILE   227      62.426  82.369 102.064  1.00  0.00           C  
ATOM   3512  CG1 ILE   227      62.078  81.955 103.498  1.00  0.00           C  
ATOM   3513  CG2 ILE   227      62.748  83.880 102.028  1.00  0.00           C  
ATOM   3514  CD1 ILE   227      61.049  82.799 104.173  1.00  0.00           C  
ATOM   3515  H   ILE   227      61.832  79.782 100.675  1.00  0.00           H  
ATOM   3516  HA  ILE   227      60.455  82.347 101.449  1.00  0.00           H  
ATOM   3517  HB  ILE   227      63.388  81.874 101.927  1.00  0.00           H  
ATOM   3518 HG12 ILE   227      61.800  80.902 103.548  1.00  0.00           H  
ATOM   3519 HG13 ILE   227      62.948  81.882 104.151  1.00  0.00           H  
ATOM   3520 HG21 ILE   227      61.890  84.550 102.081  1.00  0.00           H  
ATOM   3521 HG22 ILE   227      63.330  84.080 102.927  1.00  0.00           H  
ATOM   3522 HG23 ILE   227      63.218  84.078 101.064  1.00  0.00           H  
ATOM   3523 HD11 ILE   227      60.123  82.657 103.616  1.00  0.00           H  
ATOM   3524 HD12 ILE   227      60.871  82.376 105.161  1.00  0.00           H  
ATOM   3525 HD13 ILE   227      61.360  83.843 104.209  1.00  0.00           H  
ATOM   3526  N   LEU   228      62.411  81.954  98.806  1.00  0.00           N  
ATOM   3527  CA  LEU   228      62.536  82.403  97.343  1.00  0.00           C  
ATOM   3528  C   LEU   228      62.908  81.292  96.463  1.00  0.00           C  
ATOM   3529  O   LEU   228      63.439  80.292  96.934  1.00  0.00           O  
ATOM   3530  CB  LEU   228      63.571  83.485  97.211  1.00  0.00           C  
ATOM   3531  CG  LEU   228      63.361  84.849  97.957  1.00  0.00           C  
ATOM   3532  CD1 LEU   228      64.594  85.635  97.955  1.00  0.00           C  
ATOM   3533  CD2 LEU   228      62.234  85.740  97.477  1.00  0.00           C  
ATOM   3534  H   LEU   228      63.110  81.286  99.097  1.00  0.00           H  
ATOM   3535  HA  LEU   228      61.617  82.897  97.027  1.00  0.00           H  
ATOM   3536  HB2 LEU   228      64.607  83.175  97.348  1.00  0.00           H  
ATOM   3537  HB3 LEU   228      63.600  83.809  96.170  1.00  0.00           H  
ATOM   3538  HG  LEU   228      63.149  84.533  98.978  1.00  0.00           H  
ATOM   3539 HD11 LEU   228      65.414  85.227  98.547  1.00  0.00           H  
ATOM   3540 HD12 LEU   228      65.067  85.755  96.980  1.00  0.00           H  
ATOM   3541 HD13 LEU   228      64.399  86.602  98.418  1.00  0.00           H  
ATOM   3542 HD21 LEU   228      61.270  85.235  97.421  1.00  0.00           H  
ATOM   3543 HD22 LEU   228      62.220  86.560  98.194  1.00  0.00           H  
ATOM   3544 HD23 LEU   228      62.409  86.192  96.500  1.00  0.00           H  
ATOM   3545  N   GLY   229      62.601  81.433  95.167  1.00  0.00           N  
ATOM   3546  CA  GLY   229      62.875  80.404  94.118  1.00  0.00           C  
ATOM   3547  C   GLY   229      62.102  80.417  92.798  1.00  0.00           C  
ATOM   3548  O   GLY   229      61.373  81.357  92.660  1.00  0.00           O  
ATOM   3549  H   GLY   229      62.063  82.238  94.880  1.00  0.00           H  
ATOM   3550  HA2 GLY   229      63.919  80.578  93.857  1.00  0.00           H  
ATOM   3551  HA3 GLY   229      62.872  79.372  94.469  1.00  0.00           H  
ATOM   3552  N   ARG   230      62.042  79.353  91.998  1.00  0.00           N  
ATOM   3553  CA  ARG   230      61.227  79.302  90.831  1.00  0.00           C  
ATOM   3554  C   ARG   230      59.766  79.772  91.080  1.00  0.00           C  
ATOM   3555  O   ARG   230      59.112  79.133  91.915  1.00  0.00           O  
ATOM   3556  CB  ARG   230      61.255  77.967  90.131  1.00  0.00           C  
ATOM   3557  CG  ARG   230      62.582  77.449  89.647  1.00  0.00           C  
ATOM   3558  CD  ARG   230      62.431  76.048  89.053  1.00  0.00           C  
ATOM   3559  NE  ARG   230      63.556  75.510  88.167  1.00  0.00           N  
ATOM   3560  CZ  ARG   230      64.580  74.838  88.662  1.00  0.00           C  
ATOM   3561  NH1 ARG   230      64.692  74.498  89.884  1.00  0.00           N1+
ATOM   3562  NH2 ARG   230      65.559  74.642  87.857  1.00  0.00           N  
ATOM   3563  H   ARG   230      62.569  78.568  92.353  1.00  0.00           H  
ATOM   3564  HA  ARG   230      61.688  79.930  90.069  1.00  0.00           H  
ATOM   3565  HB2 ARG   230      60.734  77.261  90.777  1.00  0.00           H  
ATOM   3566  HB3 ARG   230      60.555  78.073  89.302  1.00  0.00           H  
ATOM   3567  HG2 ARG   230      63.003  78.179  88.955  1.00  0.00           H  
ATOM   3568  HG3 ARG   230      63.277  77.331  90.478  1.00  0.00           H  
ATOM   3569  HD2 ARG   230      62.112  75.414  89.881  1.00  0.00           H  
ATOM   3570  HD3 ARG   230      61.624  76.152  88.327  1.00  0.00           H  
ATOM   3571  HE  ARG   230      63.613  75.864  87.223  1.00  0.00           H  
ATOM   3572 HH11 ARG   230      63.857  74.505  90.452  1.00  0.00           H  
ATOM   3573 HH12 ARG   230      65.446  73.888  90.163  1.00  0.00           H  
ATOM   3574 HH21 ARG   230      65.535  74.630  86.847  1.00  0.00           H  
ATOM   3575 HH22 ARG   230      66.416  74.273  88.244  1.00  0.00           H  
ATOM   3576  N   ARG   231      59.224  80.732  90.343  1.00  0.00           N  
ATOM   3577  CA  ARG   231      57.823  81.231  90.504  1.00  0.00           C  
ATOM   3578  C   ARG   231      57.645  81.844  91.903  1.00  0.00           C  
ATOM   3579  O   ARG   231      56.505  81.796  92.375  1.00  0.00           O  
ATOM   3580  CB  ARG   231      56.697  80.299  89.998  1.00  0.00           C  
ATOM   3581  CG  ARG   231      56.681  80.116  88.497  1.00  0.00           C  
ATOM   3582  CD  ARG   231      55.753  78.910  88.172  1.00  0.00           C  
ATOM   3583  NE  ARG   231      55.604  78.716  86.698  1.00  0.00           N  
ATOM   3584  CZ  ARG   231      56.282  77.979  85.800  1.00  0.00           C  
ATOM   3585  NH1 ARG   231      56.941  76.981  86.288  1.00  0.00           N1+
ATOM   3586  NH2 ARG   231      56.246  78.046  84.484  1.00  0.00           N  
ATOM   3587  H   ARG   231      59.782  81.223  89.660  1.00  0.00           H  
ATOM   3588  HA  ARG   231      57.783  82.125  89.881  1.00  0.00           H  
ATOM   3589  HB2 ARG   231      56.630  79.363  90.552  1.00  0.00           H  
ATOM   3590  HB3 ARG   231      55.804  80.846  90.302  1.00  0.00           H  
ATOM   3591  HG2 ARG   231      56.251  80.977  87.985  1.00  0.00           H  
ATOM   3592  HG3 ARG   231      57.647  79.749  88.152  1.00  0.00           H  
ATOM   3593  HD2 ARG   231      56.244  78.006  88.531  1.00  0.00           H  
ATOM   3594  HD3 ARG   231      54.742  79.037  88.559  1.00  0.00           H  
ATOM   3595  HE  ARG   231      55.002  79.474  86.412  1.00  0.00           H  
ATOM   3596 HH11 ARG   231      56.818  76.782  87.271  1.00  0.00           H  
ATOM   3597 HH12 ARG   231      57.692  76.586  85.739  1.00  0.00           H  
ATOM   3598 HH21 ARG   231      55.772  78.837  84.072  1.00  0.00           H  
ATOM   3599 HH22 ARG   231      56.428  77.249  83.891  1.00  0.00           H  
ATOM   3600  N   LYS   232      58.686  82.434  92.530  1.00  0.00           N  
ATOM   3601  CA  LYS   232      58.545  83.225  93.761  1.00  0.00           C  
ATOM   3602  C   LYS   232      59.646  84.320  93.618  1.00  0.00           C  
ATOM   3603  O   LYS   232      60.783  84.062  94.030  1.00  0.00           O  
ATOM   3604  CB  LYS   232      58.649  82.320  94.924  1.00  0.00           C  
ATOM   3605  CG  LYS   232      58.846  82.854  96.350  1.00  0.00           C  
ATOM   3606  CD  LYS   232      57.721  83.784  96.780  1.00  0.00           C  
ATOM   3607  CE  LYS   232      57.779  84.303  98.222  1.00  0.00           C  
ATOM   3608  NZ  LYS   232      57.303  83.414  99.266  1.00  0.00           N1+
ATOM   3609  H   LYS   232      59.588  82.361  92.082  1.00  0.00           H  
ATOM   3610  HA  LYS   232      57.626  83.810  93.728  1.00  0.00           H  
ATOM   3611  HB2 LYS   232      57.731  81.734  94.962  1.00  0.00           H  
ATOM   3612  HB3 LYS   232      59.329  81.479  94.787  1.00  0.00           H  
ATOM   3613  HG2 LYS   232      59.011  81.995  97.001  1.00  0.00           H  
ATOM   3614  HG3 LYS   232      59.730  83.491  96.357  1.00  0.00           H  
ATOM   3615  HD2 LYS   232      57.640  84.635  96.104  1.00  0.00           H  
ATOM   3616  HD3 LYS   232      56.809  83.191  96.715  1.00  0.00           H  
ATOM   3617  HE2 LYS   232      58.793  84.622  98.462  1.00  0.00           H  
ATOM   3618  HE3 LYS   232      57.190  85.208  98.374  1.00  0.00           H  
ATOM   3619  HZ1 LYS   232      57.526  83.764 100.187  1.00  0.00           H  
ATOM   3620  HZ2 LYS   232      56.301  83.291  99.245  1.00  0.00           H  
ATOM   3621  HZ3 LYS   232      57.807  82.552  99.112  1.00  0.00           H  
ATOM   3622  N   LEU   233      59.259  85.504  93.020  1.00  0.00           N  
ATOM   3623  CA  LEU   233      60.241  86.544  92.860  1.00  0.00           C  
ATOM   3624  C   LEU   233      60.582  87.252  94.119  1.00  0.00           C  
ATOM   3625  O   LEU   233      61.799  87.587  94.296  1.00  0.00           O  
ATOM   3626  CB  LEU   233      59.661  87.506  91.817  1.00  0.00           C  
ATOM   3627  CG  LEU   233      59.449  86.998  90.407  1.00  0.00           C  
ATOM   3628  CD1 LEU   233      58.475  87.918  89.582  1.00  0.00           C  
ATOM   3629  CD2 LEU   233      60.888  87.008  89.671  1.00  0.00           C  
ATOM   3630  H   LEU   233      58.310  85.626  92.696  1.00  0.00           H  
ATOM   3631  HA  LEU   233      61.185  86.164  92.470  1.00  0.00           H  
ATOM   3632  HB2 LEU   233      58.773  87.958  92.260  1.00  0.00           H  
ATOM   3633  HB3 LEU   233      60.305  88.374  91.675  1.00  0.00           H  
ATOM   3634  HG  LEU   233      58.954  86.031  90.500  1.00  0.00           H  
ATOM   3635 HD11 LEU   233      58.521  87.532  88.563  1.00  0.00           H  
ATOM   3636 HD12 LEU   233      57.475  87.927  90.014  1.00  0.00           H  
ATOM   3637 HD13 LEU   233      59.004  88.870  89.608  1.00  0.00           H  
ATOM   3638 HD21 LEU   233      61.272  87.990  89.395  1.00  0.00           H  
ATOM   3639 HD22 LEU   233      61.555  86.381  90.263  1.00  0.00           H  
ATOM   3640 HD23 LEU   233      60.663  86.432  88.774  1.00  0.00           H  
ATOM   3641  N   TYR   234      59.670  87.482  95.028  1.00  0.00           N  
ATOM   3642  CA  TYR   234      60.017  88.280  96.265  1.00  0.00           C  
ATOM   3643  C   TYR   234      59.296  87.727  97.513  1.00  0.00           C  
ATOM   3644  O   TYR   234      58.251  87.116  97.326  1.00  0.00           O  
ATOM   3645  CB  TYR   234      59.776  89.780  96.087  1.00  0.00           C  
ATOM   3646  CG  TYR   234      58.474  90.051  95.469  1.00  0.00           C  
ATOM   3647  CD1 TYR   234      57.345  90.375  96.207  1.00  0.00           C  
ATOM   3648  CD2 TYR   234      58.478  90.154  94.126  1.00  0.00           C  
ATOM   3649  CE1 TYR   234      56.145  90.667  95.574  1.00  0.00           C  
ATOM   3650  CE2 TYR   234      57.279  90.540  93.467  1.00  0.00           C  
ATOM   3651  CZ  TYR   234      56.096  90.795  94.172  1.00  0.00           C  
ATOM   3652  OH  TYR   234      54.906  90.930  93.556  1.00  0.00           O  
ATOM   3653  H   TYR   234      58.760  87.044  95.044  1.00  0.00           H  
ATOM   3654  HA  TYR   234      61.079  88.171  96.487  1.00  0.00           H  
ATOM   3655  HB2 TYR   234      59.830  90.321  97.032  1.00  0.00           H  
ATOM   3656  HB3 TYR   234      60.590  90.142  95.460  1.00  0.00           H  
ATOM   3657  HD1 TYR   234      57.386  90.223  97.276  1.00  0.00           H  
ATOM   3658  HD2 TYR   234      59.437  90.032  93.644  1.00  0.00           H  
ATOM   3659  HE1 TYR   234      55.309  90.990  96.178  1.00  0.00           H  
ATOM   3660  HE2 TYR   234      57.210  90.573  92.390  1.00  0.00           H  
ATOM   3661  HH  TYR   234      54.922  90.920  92.596  1.00  0.00           H  
ATOM   3662  N   HIE   235      59.749  87.918  98.731  1.00  0.00           N  
ATOM   3663  CA  HIE   235      59.106  87.491  99.977  1.00  0.00           C  
ATOM   3664  C   HIE   235      58.998  88.670 100.980  1.00  0.00           C  
ATOM   3665  O   HIE   235      59.977  89.366 101.167  1.00  0.00           O  
ATOM   3666  CB  HIE   235      59.900  86.402 100.644  1.00  0.00           C  
ATOM   3667  CG  HIE   235      59.103  85.777 101.799  1.00  0.00           C  
ATOM   3668  CD2 HIE   235      59.182  86.100 103.090  1.00  0.00           C  
ATOM   3669  ND1 HIE   235      58.263  84.659 101.680  1.00  0.00           N  
ATOM   3670  CE1 HIE   235      57.843  84.316 102.852  1.00  0.00           C  
ATOM   3671  NE2 HIE   235      58.352  85.206 103.752  1.00  0.00           N  
ATOM   3672  H   HIE   235      60.558  88.503  98.883  1.00  0.00           H  
ATOM   3673  HA  HIE   235      58.113  87.082  99.793  1.00  0.00           H  
ATOM   3674  HB2 HIE   235      60.045  85.674  99.846  1.00  0.00           H  
ATOM   3675  HB3 HIE   235      60.878  86.679 101.038  1.00  0.00           H  
ATOM   3676  HD2 HIE   235      59.755  86.915 103.506  1.00  0.00           H  
ATOM   3677  HE1 HIE   235      57.243  83.459 103.118  1.00  0.00           H  
ATOM   3678  HE2 HIE   235      58.342  85.079 104.754  1.00  0.00           H  
ATOM   3679  N   VAL   236      57.818  88.895 101.536  1.00  0.00           N  
ATOM   3680  CA  VAL   236      57.495  90.084 102.397  1.00  0.00           C  
ATOM   3681  C   VAL   236      57.550  89.661 103.849  1.00  0.00           C  
ATOM   3682  O   VAL   236      56.692  88.865 104.332  1.00  0.00           O  
ATOM   3683  CB  VAL   236      56.127  90.669 101.990  1.00  0.00           C  
ATOM   3684  CG1 VAL   236      55.542  91.783 102.863  1.00  0.00           C  
ATOM   3685  CG2 VAL   236      56.070  91.051 100.520  1.00  0.00           C  
ATOM   3686  H   VAL   236      57.021  88.327 101.289  1.00  0.00           H  
ATOM   3687  HA  VAL   236      58.228  90.885 102.297  1.00  0.00           H  
ATOM   3688  HB  VAL   236      55.372  89.893 102.107  1.00  0.00           H  
ATOM   3689 HG11 VAL   236      54.567  92.126 102.516  1.00  0.00           H  
ATOM   3690 HG12 VAL   236      55.409  91.297 103.830  1.00  0.00           H  
ATOM   3691 HG13 VAL   236      56.230  92.624 102.951  1.00  0.00           H  
ATOM   3692 HG21 VAL   236      55.051  91.106 100.137  1.00  0.00           H  
ATOM   3693 HG22 VAL   236      56.598  91.963 100.239  1.00  0.00           H  
ATOM   3694 HG23 VAL   236      56.499  90.252  99.916  1.00  0.00           H  
ATOM   3695  N   VAL   237      58.522  90.129 104.597  1.00  0.00           N  
ATOM   3696  CA  VAL   237      58.771  89.887 106.019  1.00  0.00           C  
ATOM   3697  C   VAL   237      58.134  90.942 106.909  1.00  0.00           C  
ATOM   3698  O   VAL   237      58.287  92.170 106.707  1.00  0.00           O  
ATOM   3699  CB  VAL   237      60.247  89.633 106.452  1.00  0.00           C  
ATOM   3700  CG1 VAL   237      60.824  88.529 105.542  1.00  0.00           C  
ATOM   3701  CG2 VAL   237      61.165  90.888 106.438  1.00  0.00           C  
ATOM   3702  H   VAL   237      59.155  90.802 104.190  1.00  0.00           H  
ATOM   3703  HA  VAL   237      58.227  88.971 106.248  1.00  0.00           H  
ATOM   3704  HB  VAL   237      60.392  89.308 107.482  1.00  0.00           H  
ATOM   3705 HG11 VAL   237      60.097  87.729 105.398  1.00  0.00           H  
ATOM   3706 HG12 VAL   237      60.944  88.974 104.554  1.00  0.00           H  
ATOM   3707 HG13 VAL   237      61.871  88.350 105.788  1.00  0.00           H  
ATOM   3708 HG21 VAL   237      60.656  91.629 107.054  1.00  0.00           H  
ATOM   3709 HG22 VAL   237      62.150  90.524 106.731  1.00  0.00           H  
ATOM   3710 HG23 VAL   237      61.156  91.249 105.410  1.00  0.00           H  
ATOM   3711  N   LYS   238      57.321  90.411 107.857  1.00  0.00           N  
ATOM   3712  CA  LYS   238      56.689  91.218 108.914  1.00  0.00           C  
ATOM   3713  C   LYS   238      57.803  91.701 109.882  1.00  0.00           C  
ATOM   3714  O   LYS   238      58.718  90.933 110.219  1.00  0.00           O  
ATOM   3715  CB  LYS   238      55.496  90.538 109.583  1.00  0.00           C  
ATOM   3716  CG  LYS   238      54.261  90.339 108.693  1.00  0.00           C  
ATOM   3717  CD  LYS   238      53.010  90.153 109.561  1.00  0.00           C  
ATOM   3718  CE  LYS   238      52.618  91.505 110.304  1.00  0.00           C  
ATOM   3719  NZ  LYS   238      51.441  91.358 111.224  1.00  0.00           N1+
ATOM   3720  H   LYS   238      57.201  89.417 107.990  1.00  0.00           H  
ATOM   3721  HA  LYS   238      56.214  92.112 108.512  1.00  0.00           H  
ATOM   3722  HB2 LYS   238      55.707  89.566 110.029  1.00  0.00           H  
ATOM   3723  HB3 LYS   238      55.140  91.102 110.445  1.00  0.00           H  
ATOM   3724  HG2 LYS   238      54.183  91.218 108.053  1.00  0.00           H  
ATOM   3725  HG3 LYS   238      54.514  89.569 107.964  1.00  0.00           H  
ATOM   3726  HD2 LYS   238      52.238  89.906 108.833  1.00  0.00           H  
ATOM   3727  HD3 LYS   238      53.171  89.274 110.185  1.00  0.00           H  
ATOM   3728  HE2 LYS   238      53.441  91.987 110.831  1.00  0.00           H  
ATOM   3729  HE3 LYS   238      52.300  92.255 109.580  1.00  0.00           H  
ATOM   3730  HZ1 LYS   238      50.669  90.831 110.842  1.00  0.00           H  
ATOM   3731  HZ2 LYS   238      51.669  91.189 112.193  1.00  0.00           H  
ATOM   3732  HZ3 LYS   238      51.056  92.289 111.292  1.00  0.00           H  
ATOM   3733  N   TYR   239      57.706  93.019 110.267  1.00  0.00           N  
ATOM   3734  CA  TYR   239      58.677  93.697 111.061  1.00  0.00           C  
ATOM   3735  C   TYR   239      58.819  93.026 112.478  1.00  0.00           C  
ATOM   3736  O   TYR   239      57.838  92.446 112.964  1.00  0.00           O  
ATOM   3737  CB  TYR   239      58.269  95.172 111.142  1.00  0.00           C  
ATOM   3738  CG  TYR   239      59.106  96.034 112.044  1.00  0.00           C  
ATOM   3739  CD1 TYR   239      60.391  96.390 111.637  1.00  0.00           C  
ATOM   3740  CD2 TYR   239      58.593  96.426 113.351  1.00  0.00           C  
ATOM   3741  CE1 TYR   239      61.133  97.320 112.424  1.00  0.00           C  
ATOM   3742  CE2 TYR   239      59.326  97.287 114.121  1.00  0.00           C  
ATOM   3743  CZ  TYR   239      60.565  97.721 113.609  1.00  0.00           C  
ATOM   3744  OH  TYR   239      61.353  98.459 114.404  1.00  0.00           O  
ATOM   3745  H   TYR   239      56.855  93.460 109.950  1.00  0.00           H  
ATOM   3746  HA  TYR   239      59.661  93.615 110.598  1.00  0.00           H  
ATOM   3747  HB2 TYR   239      58.354  95.646 110.164  1.00  0.00           H  
ATOM   3748  HB3 TYR   239      57.263  95.264 111.553  1.00  0.00           H  
ATOM   3749  HD1 TYR   239      60.780  96.029 110.696  1.00  0.00           H  
ATOM   3750  HD2 TYR   239      57.704  95.995 113.786  1.00  0.00           H  
ATOM   3751  HE1 TYR   239      62.125  97.625 112.124  1.00  0.00           H  
ATOM   3752  HE2 TYR   239      58.923  97.645 115.057  1.00  0.00           H  
ATOM   3753  HH  TYR   239      61.028  98.558 115.302  1.00  0.00           H  
ATOM   3754  N   THR   240      59.909  93.237 113.231  1.00  0.00           N  
ATOM   3755  CA  THR   240      60.078  92.792 114.654  1.00  0.00           C  
ATOM   3756  C   THR   240      60.791  93.933 115.392  1.00  0.00           C  
ATOM   3757  O   THR   240      61.825  94.500 115.011  1.00  0.00           O  
ATOM   3758  CB  THR   240      60.800  91.517 114.810  1.00  0.00           C  
ATOM   3759  CG2 THR   240      61.067  91.158 116.238  1.00  0.00           C  
ATOM   3760  OG1 THR   240      60.038  90.486 114.280  1.00  0.00           O  
ATOM   3761  H   THR   240      60.720  93.665 112.808  1.00  0.00           H  
ATOM   3762  HA  THR   240      59.085  92.615 115.066  1.00  0.00           H  
ATOM   3763  HB  THR   240      61.785  91.534 114.343  1.00  0.00           H  
ATOM   3764  HG1 THR   240      59.621  90.844 113.493  1.00  0.00           H  
ATOM   3765 HG21 THR   240      60.153  91.140 116.833  1.00  0.00           H  
ATOM   3766 HG22 THR   240      61.480  90.165 116.415  1.00  0.00           H  
ATOM   3767 HG23 THR   240      61.864  91.795 116.620  1.00  0.00           H  
ATOM   3768  N   GLY   241      60.175  94.452 116.408  1.00  0.00           N  
ATOM   3769  CA  GLY   241      60.762  95.583 117.131  1.00  0.00           C  
ATOM   3770  C   GLY   241      62.057  95.264 117.862  1.00  0.00           C  
ATOM   3771  O   GLY   241      62.403  94.129 118.160  1.00  0.00           O  
ATOM   3772  H   GLY   241      59.314  94.052 116.753  1.00  0.00           H  
ATOM   3773  HA2 GLY   241      60.976  96.356 116.393  1.00  0.00           H  
ATOM   3774  HA3 GLY   241      60.061  95.918 117.896  1.00  0.00           H  
ATOM   3775  N   GLY   242      62.666  96.370 118.335  1.00  0.00           N  
ATOM   3776  CA  GLY   242      63.927  96.374 119.009  1.00  0.00           C  
ATOM   3777  C   GLY   242      65.062  95.871 118.145  1.00  0.00           C  
ATOM   3778  O   GLY   242      65.003  96.001 116.874  1.00  0.00           O  
ATOM   3779  H   GLY   242      62.302  97.229 117.948  1.00  0.00           H  
ATOM   3780  HA2 GLY   242      64.179  97.348 119.428  1.00  0.00           H  
ATOM   3781  HA3 GLY   242      63.770  95.813 119.930  1.00  0.00           H  
ATOM   3782  N   SER   243      66.186  95.398 118.698  1.00  0.00           N  
ATOM   3783  CA  SER   243      67.236  94.599 117.936  1.00  0.00           C  
ATOM   3784  C   SER   243      66.702  93.235 117.583  1.00  0.00           C  
ATOM   3785  O   SER   243      66.227  92.446 118.481  1.00  0.00           O  
ATOM   3786  CB  SER   243      68.504  94.478 118.797  1.00  0.00           C  
ATOM   3787  OG  SER   243      69.235  93.456 118.164  1.00  0.00           O  
ATOM   3788  H   SER   243      66.309  95.561 119.687  1.00  0.00           H  
ATOM   3789  HA  SER   243      67.528  95.085 117.006  1.00  0.00           H  
ATOM   3790  HB2 SER   243      69.038  95.421 118.909  1.00  0.00           H  
ATOM   3791  HB3 SER   243      68.261  94.063 119.775  1.00  0.00           H  
ATOM   3792  HG  SER   243      69.909  93.037 118.703  1.00  0.00           H  
ATOM   3793  N   ALA   244      66.942  92.842 116.327  1.00  0.00           N  
ATOM   3794  CA  ALA   244      66.337  91.683 115.777  1.00  0.00           C  
ATOM   3795  C   ALA   244      67.085  91.102 114.601  1.00  0.00           C  
ATOM   3796  O   ALA   244      67.770  91.813 113.898  1.00  0.00           O  
ATOM   3797  CB  ALA   244      64.858  91.942 115.359  1.00  0.00           C  
ATOM   3798  H   ALA   244      67.336  93.530 115.702  1.00  0.00           H  
ATOM   3799  HA  ALA   244      66.345  90.869 116.501  1.00  0.00           H  
ATOM   3800  HB1 ALA   244      64.795  92.487 114.418  1.00  0.00           H  
ATOM   3801  HB2 ALA   244      64.272  91.027 115.268  1.00  0.00           H  
ATOM   3802  HB3 ALA   244      64.243  92.515 116.054  1.00  0.00           H  
ATOM   3803  N   GLU   245      66.836  89.858 114.247  1.00  0.00           N  
ATOM   3804  CA  GLU   245      67.605  89.305 113.095  1.00  0.00           C  
ATOM   3805  C   GLU   245      66.846  88.039 112.575  1.00  0.00           C  
ATOM   3806  O   GLU   245      66.053  87.412 113.258  1.00  0.00           O  
ATOM   3807  CB  GLU   245      69.104  88.939 113.413  1.00  0.00           C  
ATOM   3808  CG  GLU   245      69.312  88.077 114.648  1.00  0.00           C  
ATOM   3809  CD  GLU   245      69.178  88.764 116.022  1.00  0.00           C  
ATOM   3810  OE1 GLU   245      68.204  88.339 116.725  1.00  0.00           O  
ATOM   3811  OE2 GLU   245      70.092  89.509 116.470  1.00  0.00           O1-
ATOM   3812  H   GLU   245      66.208  89.223 114.720  1.00  0.00           H  
ATOM   3813  HA  GLU   245      67.588  90.055 112.304  1.00  0.00           H  
ATOM   3814  HB2 GLU   245      69.546  88.496 112.521  1.00  0.00           H  
ATOM   3815  HB3 GLU   245      69.574  89.890 113.664  1.00  0.00           H  
ATOM   3816  HG2 GLU   245      68.696  87.181 114.722  1.00  0.00           H  
ATOM   3817  HG3 GLU   245      70.371  87.820 114.673  1.00  0.00           H  
ATOM   3818  N   LEU   246      67.260  87.653 111.388  1.00  0.00           N  
ATOM   3819  CA  LEU   246      66.810  86.282 110.880  1.00  0.00           C  
ATOM   3820  C   LEU   246      67.973  85.669 110.035  1.00  0.00           C  
ATOM   3821  O   LEU   246      68.372  86.217 109.033  1.00  0.00           O  
ATOM   3822  CB  LEU   246      65.497  86.417 109.996  1.00  0.00           C  
ATOM   3823  CG  LEU   246      64.064  86.730 110.651  1.00  0.00           C  
ATOM   3824  CD1 LEU   246      62.990  86.932 109.566  1.00  0.00           C  
ATOM   3825  CD2 LEU   246      63.623  85.531 111.382  1.00  0.00           C  
ATOM   3826  H   LEU   246      67.973  88.092 110.822  1.00  0.00           H  
ATOM   3827  HA  LEU   246      66.683  85.705 111.796  1.00  0.00           H  
ATOM   3828  HB2 LEU   246      65.688  87.314 109.407  1.00  0.00           H  
ATOM   3829  HB3 LEU   246      65.427  85.558 109.328  1.00  0.00           H  
ATOM   3830  HG  LEU   246      64.169  87.560 111.349  1.00  0.00           H  
ATOM   3831 HD11 LEU   246      62.038  87.116 110.066  1.00  0.00           H  
ATOM   3832 HD12 LEU   246      63.378  87.740 108.946  1.00  0.00           H  
ATOM   3833 HD13 LEU   246      62.978  86.039 108.942  1.00  0.00           H  
ATOM   3834 HD21 LEU   246      63.366  84.731 110.687  1.00  0.00           H  
ATOM   3835 HD22 LEU   246      64.318  85.143 112.127  1.00  0.00           H  
ATOM   3836 HD23 LEU   246      62.681  85.778 111.872  1.00  0.00           H  
ATOM   3837  N   LEU   247      68.459  84.544 110.526  1.00  0.00           N  
ATOM   3838  CA  LEU   247      69.337  83.648 109.864  1.00  0.00           C  
ATOM   3839  C   LEU   247      68.471  82.933 108.780  1.00  0.00           C  
ATOM   3840  O   LEU   247      67.452  82.416 109.216  1.00  0.00           O  
ATOM   3841  CB  LEU   247      69.884  82.758 110.970  1.00  0.00           C  
ATOM   3842  CG  LEU   247      70.731  81.586 110.395  1.00  0.00           C  
ATOM   3843  CD1 LEU   247      72.288  81.797 110.072  1.00  0.00           C  
ATOM   3844  CD2 LEU   247      70.793  80.573 111.427  1.00  0.00           C  
ATOM   3845  H   LEU   247      68.316  84.403 111.515  1.00  0.00           H  
ATOM   3846  HA  LEU   247      70.099  84.126 109.249  1.00  0.00           H  
ATOM   3847  HB2 LEU   247      70.564  83.288 111.636  1.00  0.00           H  
ATOM   3848  HB3 LEU   247      69.004  82.321 111.443  1.00  0.00           H  
ATOM   3849  HG  LEU   247      70.196  81.159 109.547  1.00  0.00           H  
ATOM   3850 HD11 LEU   247      72.338  82.378 109.152  1.00  0.00           H  
ATOM   3851 HD12 LEU   247      72.835  82.309 110.864  1.00  0.00           H  
ATOM   3852 HD13 LEU   247      72.798  80.841 109.953  1.00  0.00           H  
ATOM   3853 HD21 LEU   247      71.463  80.861 112.236  1.00  0.00           H  
ATOM   3854 HD22 LEU   247      69.826  80.370 111.888  1.00  0.00           H  
ATOM   3855 HD23 LEU   247      71.152  79.635 111.003  1.00  0.00           H  
ATOM   3856  N   PHE   248      68.883  82.863 107.536  1.00  0.00           N  
ATOM   3857  CA  PHE   248      68.255  82.074 106.428  1.00  0.00           C  
ATOM   3858  C   PHE   248      69.323  81.087 105.864  1.00  0.00           C  
ATOM   3859  O   PHE   248      70.490  81.153 106.193  1.00  0.00           O  
ATOM   3860  CB  PHE   248      67.805  83.070 105.325  1.00  0.00           C  
ATOM   3861  CG  PHE   248      66.640  84.016 105.626  1.00  0.00           C  
ATOM   3862  CD1 PHE   248      66.842  85.375 105.931  1.00  0.00           C  
ATOM   3863  CD2 PHE   248      65.303  83.509 105.643  1.00  0.00           C  
ATOM   3864  CE1 PHE   248      65.762  86.234 106.256  1.00  0.00           C  
ATOM   3865  CE2 PHE   248      64.265  84.453 105.910  1.00  0.00           C  
ATOM   3866  CZ  PHE   248      64.496  85.731 106.295  1.00  0.00           C  
ATOM   3867  H   PHE   248      69.777  83.275 107.310  1.00  0.00           H  
ATOM   3868  HA  PHE   248      67.408  81.491 106.791  1.00  0.00           H  
ATOM   3869  HB2 PHE   248      68.628  83.734 105.062  1.00  0.00           H  
ATOM   3870  HB3 PHE   248      67.535  82.530 104.417  1.00  0.00           H  
ATOM   3871  HD1 PHE   248      67.817  85.826 105.817  1.00  0.00           H  
ATOM   3872  HD2 PHE   248      65.109  82.465 105.446  1.00  0.00           H  
ATOM   3873  HE1 PHE   248      65.883  87.245 106.613  1.00  0.00           H  
ATOM   3874  HE2 PHE   248      63.277  84.030 105.801  1.00  0.00           H  
ATOM   3875  HZ  PHE   248      63.680  86.377 106.584  1.00  0.00           H  
ATOM   3876  N   PHE   249      68.902  80.103 105.094  1.00  0.00           N  
ATOM   3877  CA  PHE   249      69.805  79.212 104.216  1.00  0.00           C  
ATOM   3878  C   PHE   249      69.529  79.252 102.753  1.00  0.00           C  
ATOM   3879  O   PHE   249      68.385  79.314 102.272  1.00  0.00           O  
ATOM   3880  CB  PHE   249      69.762  77.836 104.840  1.00  0.00           C  
ATOM   3881  CG  PHE   249      70.204  77.639 106.299  1.00  0.00           C  
ATOM   3882  CD1 PHE   249      71.488  77.072 106.556  1.00  0.00           C  
ATOM   3883  CD2 PHE   249      69.362  78.002 107.331  1.00  0.00           C  
ATOM   3884  CE1 PHE   249      71.866  76.813 107.869  1.00  0.00           C  
ATOM   3885  CE2 PHE   249      69.749  77.722 108.656  1.00  0.00           C  
ATOM   3886  CZ  PHE   249      70.990  77.173 108.890  1.00  0.00           C  
ATOM   3887  H   PHE   249      67.955  80.010 104.755  1.00  0.00           H  
ATOM   3888  HA  PHE   249      70.796  79.646 104.344  1.00  0.00           H  
ATOM   3889  HB2 PHE   249      68.710  77.550 104.850  1.00  0.00           H  
ATOM   3890  HB3 PHE   249      70.375  77.140 104.268  1.00  0.00           H  
ATOM   3891  HD1 PHE   249      72.150  76.826 105.739  1.00  0.00           H  
ATOM   3892  HD2 PHE   249      68.410  78.444 107.077  1.00  0.00           H  
ATOM   3893  HE1 PHE   249      72.825  76.369 108.092  1.00  0.00           H  
ATOM   3894  HE2 PHE   249      69.061  77.995 109.442  1.00  0.00           H  
ATOM   3895  HZ  PHE   249      71.242  76.890 109.901  1.00  0.00           H  
ATOM   3896  N   VAL   250      70.653  79.043 101.954  1.00  0.00           N  
ATOM   3897  CA  VAL   250      70.527  78.915 100.483  1.00  0.00           C  
ATOM   3898  C   VAL   250      70.977  77.455 100.123  1.00  0.00           C  
ATOM   3899  O   VAL   250      71.942  76.928 100.667  1.00  0.00           O  
ATOM   3900  CB  VAL   250      71.491  79.862  99.769  1.00  0.00           C  
ATOM   3901  CG1 VAL   250      71.348  79.866  98.229  1.00  0.00           C  
ATOM   3902  CG2 VAL   250      71.294  81.337 100.309  1.00  0.00           C  
ATOM   3903  H   VAL   250      71.526  78.872 102.431  1.00  0.00           H  
ATOM   3904  HA  VAL   250      69.531  79.198 100.143  1.00  0.00           H  
ATOM   3905  HB  VAL   250      72.492  79.548 100.067  1.00  0.00           H  
ATOM   3906 HG11 VAL   250      72.271  80.306  97.851  1.00  0.00           H  
ATOM   3907 HG12 VAL   250      71.180  78.889  97.777  1.00  0.00           H  
ATOM   3908 HG13 VAL   250      70.488  80.466  97.932  1.00  0.00           H  
ATOM   3909 HG21 VAL   250      71.665  81.982  99.512  1.00  0.00           H  
ATOM   3910 HG22 VAL   250      70.237  81.536 100.487  1.00  0.00           H  
ATOM   3911 HG23 VAL   250      71.869  81.547 101.210  1.00  0.00           H  
ATOM   3912  N   GLU   251      70.348  76.826  99.160  1.00  0.00           N  
ATOM   3913  CA  GLU   251      70.747  75.597  98.417  1.00  0.00           C  
ATOM   3914  C   GLU   251      71.177  75.911  96.906  1.00  0.00           C  
ATOM   3915  O   GLU   251      70.563  76.682  96.155  1.00  0.00           O  
ATOM   3916  CB  GLU   251      69.515  74.670  98.427  1.00  0.00           C  
ATOM   3917  CG  GLU   251      69.722  73.330  97.761  1.00  0.00           C  
ATOM   3918  CD  GLU   251      68.435  72.404  97.793  1.00  0.00           C  
ATOM   3919  OE1 GLU   251      68.608  71.231  97.596  1.00  0.00           O  
ATOM   3920  OE2 GLU   251      67.255  72.694  98.089  1.00  0.00           O1-
ATOM   3921  H   GLU   251      69.639  77.325  98.641  1.00  0.00           H  
ATOM   3922  HA  GLU   251      71.570  75.084  98.915  1.00  0.00           H  
ATOM   3923  HB2 GLU   251      69.277  74.497  99.477  1.00  0.00           H  
ATOM   3924  HB3 GLU   251      68.627  75.067  97.936  1.00  0.00           H  
ATOM   3925  HG2 GLU   251      69.953  73.519  96.713  1.00  0.00           H  
ATOM   3926  HG3 GLU   251      70.529  72.891  98.348  1.00  0.00           H  
ATOM   3927  N   GLY   252      72.230  75.248  96.408  1.00  0.00           N  
ATOM   3928  CA  GLY   252      72.822  75.306  94.980  1.00  0.00           C  
ATOM   3929  C   GLY   252      72.205  74.186  94.178  1.00  0.00           C  
ATOM   3930  O   GLY   252      72.018  73.069  94.746  1.00  0.00           O  
ATOM   3931  H   GLY   252      72.748  74.644  97.030  1.00  0.00           H  
ATOM   3932  HA2 GLY   252      72.488  76.255  94.560  1.00  0.00           H  
ATOM   3933  HA3 GLY   252      73.906  75.214  95.040  1.00  0.00           H  
ATOM   3934  N   LEU   253      71.780  74.543  92.964  1.00  0.00           N  
ATOM   3935  CA  LEU   253      71.023  73.693  92.001  1.00  0.00           C  
ATOM   3936  C   LEU   253      71.824  73.177  90.808  1.00  0.00           C  
ATOM   3937  O   LEU   253      71.442  72.208  90.107  1.00  0.00           O  
ATOM   3938  CB  LEU   253      69.702  74.409  91.640  1.00  0.00           C  
ATOM   3939  CG  LEU   253      68.761  74.708  92.837  1.00  0.00           C  
ATOM   3940  CD1 LEU   253      67.565  75.626  92.385  1.00  0.00           C  
ATOM   3941  CD2 LEU   253      68.081  73.546  93.528  1.00  0.00           C  
ATOM   3942  H   LEU   253      71.958  75.505  92.715  1.00  0.00           H  
ATOM   3943  HA  LEU   253      70.672  72.841  92.584  1.00  0.00           H  
ATOM   3944  HB2 LEU   253      69.941  75.336  91.118  1.00  0.00           H  
ATOM   3945  HB3 LEU   253      69.137  73.746  90.985  1.00  0.00           H  
ATOM   3946  HG  LEU   253      69.343  75.224  93.601  1.00  0.00           H  
ATOM   3947 HD11 LEU   253      67.989  76.595  92.123  1.00  0.00           H  
ATOM   3948 HD12 LEU   253      67.116  75.171  91.502  1.00  0.00           H  
ATOM   3949 HD13 LEU   253      66.760  75.854  93.083  1.00  0.00           H  
ATOM   3950 HD21 LEU   253      67.649  73.941  94.447  1.00  0.00           H  
ATOM   3951 HD22 LEU   253      67.452  72.956  92.862  1.00  0.00           H  
ATOM   3952 HD23 LEU   253      68.901  72.879  93.794  1.00  0.00           H  
ATOM   3953  N   CYS   254      72.923  73.940  90.509  1.00  0.00           N  
ATOM   3954  CA  CYS   254      73.570  73.914  89.205  1.00  0.00           C  
ATOM   3955  C   CYS   254      75.116  74.052  89.306  1.00  0.00           C  
ATOM   3956  O   CYS   254      75.537  74.991  89.944  1.00  0.00           O  
ATOM   3957  CB  CYS   254      72.937  74.986  88.417  1.00  0.00           C  
ATOM   3958  SG  CYS   254      73.524  74.930  86.735  1.00  0.00           S  
ATOM   3959  H   CYS   254      73.193  74.758  91.037  1.00  0.00           H  
ATOM   3960  HA  CYS   254      73.404  72.925  88.777  1.00  0.00           H  
ATOM   3961  HB2 CYS   254      71.851  74.929  88.500  1.00  0.00           H  
ATOM   3962  HB3 CYS   254      73.136  75.931  88.922  1.00  0.00           H  
ATOM   3963  HG  CYS   254      74.629  75.665  86.886  1.00  0.00           H  
ATOM   3964  N   PHE   255      75.927  73.192  88.607  1.00  0.00           N  
ATOM   3965  CA  PHE   255      77.393  73.436  88.475  1.00  0.00           C  
ATOM   3966  C   PHE   255      77.738  74.521  87.381  1.00  0.00           C  
ATOM   3967  O   PHE   255      76.951  74.659  86.407  1.00  0.00           O  
ATOM   3968  CB  PHE   255      78.052  72.066  88.070  1.00  0.00           C  
ATOM   3969  CG  PHE   255      78.178  71.083  89.219  1.00  0.00           C  
ATOM   3970  CD1 PHE   255      79.409  70.981  89.899  1.00  0.00           C  
ATOM   3971  CD2 PHE   255      77.060  70.206  89.578  1.00  0.00           C  
ATOM   3972  CE1 PHE   255      79.521  70.070  90.907  1.00  0.00           C  
ATOM   3973  CE2 PHE   255      77.243  69.302  90.590  1.00  0.00           C  
ATOM   3974  CZ  PHE   255      78.506  69.161  91.193  1.00  0.00           C  
ATOM   3975  H   PHE   255      75.568  72.579  87.889  1.00  0.00           H  
ATOM   3976  HA  PHE   255      77.869  73.754  89.402  1.00  0.00           H  
ATOM   3977  HB2 PHE   255      77.511  71.528  87.291  1.00  0.00           H  
ATOM   3978  HB3 PHE   255      79.035  72.209  87.621  1.00  0.00           H  
ATOM   3979  HD1 PHE   255      80.286  71.518  89.570  1.00  0.00           H  
ATOM   3980  HD2 PHE   255      76.023  70.291  89.288  1.00  0.00           H  
ATOM   3981  HE1 PHE   255      80.456  70.087  91.447  1.00  0.00           H  
ATOM   3982  HE2 PHE   255      76.556  68.540  90.927  1.00  0.00           H  
ATOM   3983  HZ  PHE   255      78.597  68.465  92.013  1.00  0.00           H  
ATOM   3984  N   PRO   256      79.001  75.062  87.291  1.00  0.00           N  
ATOM   3985  CA  PRO   256      79.413  76.092  86.385  1.00  0.00           C  
ATOM   3986  C   PRO   256      79.410  75.581  84.928  1.00  0.00           C  
ATOM   3987  O   PRO   256      79.715  74.440  84.643  1.00  0.00           O  
ATOM   3988  CB  PRO   256      80.861  76.528  86.750  1.00  0.00           C  
ATOM   3989  CG  PRO   256      80.912  76.126  88.248  1.00  0.00           C  
ATOM   3990  CD  PRO   256      79.962  74.952  88.277  1.00  0.00           C  
ATOM   3991  HA  PRO   256      78.714  76.925  86.466  1.00  0.00           H  
ATOM   3992  HB2 PRO   256      81.615  75.968  86.196  1.00  0.00           H  
ATOM   3993  HB3 PRO   256      81.046  77.597  86.641  1.00  0.00           H  
ATOM   3994  HG2 PRO   256      81.902  75.961  88.673  1.00  0.00           H  
ATOM   3995  HG3 PRO   256      80.452  77.016  88.677  1.00  0.00           H  
ATOM   3996  HD2 PRO   256      80.578  74.101  87.987  1.00  0.00           H  
ATOM   3997  HD3 PRO   256      79.538  74.839  89.275  1.00  0.00           H  
ATOM   3998  N   ASP   257      79.029  76.444  84.031  1.00  0.00           N  
ATOM   3999  CA  ASP   257      78.692  76.068  82.642  1.00  0.00           C  
ATOM   4000  C   ASP   257      78.987  77.219  81.708  1.00  0.00           C  
ATOM   4001  O   ASP   257      79.180  78.378  82.054  1.00  0.00           O  
ATOM   4002  CB  ASP   257      77.168  75.764  82.784  1.00  0.00           C  
ATOM   4003  CG  ASP   257      76.561  75.061  81.483  1.00  0.00           C  
ATOM   4004  OD1 ASP   257      77.381  74.373  80.766  1.00  0.00           O  
ATOM   4005  OD2 ASP   257      75.341  75.223  81.254  1.00  0.00           O1-
ATOM   4006  H   ASP   257      78.830  77.378  84.359  1.00  0.00           H  
ATOM   4007  HA  ASP   257      79.165  75.152  82.287  1.00  0.00           H  
ATOM   4008  HB2 ASP   257      76.910  75.253  83.711  1.00  0.00           H  
ATOM   4009  HB3 ASP   257      76.693  76.744  82.831  1.00  0.00           H  
ATOM   4010  N   GLU   258      78.877  76.969  80.369  1.00  0.00           N  
ATOM   4011  CA  GLU   258      78.609  78.055  79.382  1.00  0.00           C  
ATOM   4012  C   GLU   258      77.452  78.937  79.896  1.00  0.00           C  
ATOM   4013  O   GLU   258      76.315  78.411  80.152  1.00  0.00           O  
ATOM   4014  CB  GLU   258      78.327  77.450  78.046  1.00  0.00           C  
ATOM   4015  CG  GLU   258      77.915  78.377  76.881  1.00  0.00           C  
ATOM   4016  CD  GLU   258      78.498  79.770  76.769  1.00  0.00           C  
ATOM   4017  OE1 GLU   258      77.635  80.649  76.439  1.00  0.00           O  
ATOM   4018  OE2 GLU   258      79.703  79.941  76.932  1.00  0.00           O1-
ATOM   4019  H   GLU   258      78.489  76.073  80.113  1.00  0.00           H  
ATOM   4020  HA  GLU   258      79.575  78.559  79.349  1.00  0.00           H  
ATOM   4021  HB2 GLU   258      79.268  76.989  77.747  1.00  0.00           H  
ATOM   4022  HB3 GLU   258      77.578  76.658  78.035  1.00  0.00           H  
ATOM   4023  HG2 GLU   258      78.042  77.892  75.913  1.00  0.00           H  
ATOM   4024  HG3 GLU   258      76.849  78.402  77.108  1.00  0.00           H  
ATOM   4025  N   GLY   259      77.594  80.308  80.003  1.00  0.00           N  
ATOM   4026  CA  GLY   259      76.531  81.223  80.365  1.00  0.00           C  
ATOM   4027  C   GLY   259      76.296  81.280  81.963  1.00  0.00           C  
ATOM   4028  O   GLY   259      75.417  81.931  82.516  1.00  0.00           O  
ATOM   4029  H   GLY   259      78.521  80.709  79.977  1.00  0.00           H  
ATOM   4030  HA2 GLY   259      76.807  82.237  80.076  1.00  0.00           H  
ATOM   4031  HA3 GLY   259      75.601  80.973  79.855  1.00  0.00           H  
ATOM   4032  N   PHE   260      77.188  80.605  82.695  1.00  0.00           N  
ATOM   4033  CA  PHE   260      77.206  80.626  84.194  1.00  0.00           C  
ATOM   4034  C   PHE   260      78.488  80.277  84.886  1.00  0.00           C  
ATOM   4035  O   PHE   260      78.812  79.117  85.163  1.00  0.00           O  
ATOM   4036  CB  PHE   260      76.160  79.535  84.601  1.00  0.00           C  
ATOM   4037  CG  PHE   260      76.031  79.215  86.043  1.00  0.00           C  
ATOM   4038  CD1 PHE   260      75.662  80.318  86.900  1.00  0.00           C  
ATOM   4039  CD2 PHE   260      76.077  77.939  86.634  1.00  0.00           C  
ATOM   4040  CE1 PHE   260      75.357  80.205  88.236  1.00  0.00           C  
ATOM   4041  CE2 PHE   260      75.748  77.818  87.979  1.00  0.00           C  
ATOM   4042  CZ  PHE   260      75.353  78.924  88.800  1.00  0.00           C  
ATOM   4043  H   PHE   260      77.886  80.036  82.238  1.00  0.00           H  
ATOM   4044  HA  PHE   260      76.837  81.540  84.659  1.00  0.00           H  
ATOM   4045  HB2 PHE   260      75.199  79.949  84.296  1.00  0.00           H  
ATOM   4046  HB3 PHE   260      76.291  78.620  84.022  1.00  0.00           H  
ATOM   4047  HD1 PHE   260      75.516  81.322  86.529  1.00  0.00           H  
ATOM   4048  HD2 PHE   260      76.339  77.015  86.141  1.00  0.00           H  
ATOM   4049  HE1 PHE   260      74.993  81.026  88.836  1.00  0.00           H  
ATOM   4050  HE2 PHE   260      75.676  76.799  88.330  1.00  0.00           H  
ATOM   4051  HZ  PHE   260      75.027  78.785  89.820  1.00  0.00           H  
ATOM   4052  N   SER   261      79.149  81.317  85.299  1.00  0.00           N  
ATOM   4053  CA  SER   261      80.315  81.242  86.131  1.00  0.00           C  
ATOM   4054  C   SER   261      80.154  80.671  87.547  1.00  0.00           C  
ATOM   4055  O   SER   261      81.143  80.646  88.293  1.00  0.00           O  
ATOM   4056  CB  SER   261      80.829  82.701  86.367  1.00  0.00           C  
ATOM   4057  OG  SER   261      79.803  83.399  86.952  1.00  0.00           O  
ATOM   4058  H   SER   261      78.856  82.230  84.981  1.00  0.00           H  
ATOM   4059  HA  SER   261      81.005  80.630  85.550  1.00  0.00           H  
ATOM   4060  HB2 SER   261      81.724  82.883  86.962  1.00  0.00           H  
ATOM   4061  HB3 SER   261      81.035  83.210  85.425  1.00  0.00           H  
ATOM   4062  HG  SER   261      79.988  84.322  86.763  1.00  0.00           H  
ATOM   4063  N   GLY   262      78.994  80.284  88.022  1.00  0.00           N  
ATOM   4064  CA  GLY   262      78.662  79.911  89.395  1.00  0.00           C  
ATOM   4065  C   GLY   262      78.212  81.093  90.357  1.00  0.00           C  
ATOM   4066  O   GLY   262      77.727  80.833  91.490  1.00  0.00           O  
ATOM   4067  H   GLY   262      78.246  80.133  87.361  1.00  0.00           H  
ATOM   4068  HA2 GLY   262      77.936  79.099  89.357  1.00  0.00           H  
ATOM   4069  HA3 GLY   262      79.549  79.432  89.809  1.00  0.00           H  
ATOM   4070  N   LEU   263      78.263  82.300  89.797  1.00  0.00           N  
ATOM   4071  CA  LEU   263      77.868  83.501  90.598  1.00  0.00           C  
ATOM   4072  C   LEU   263      76.307  83.724  90.704  1.00  0.00           C  
ATOM   4073  O   LEU   263      75.624  83.492  89.668  1.00  0.00           O  
ATOM   4074  CB  LEU   263      78.672  84.744  90.068  1.00  0.00           C  
ATOM   4075  CG  LEU   263      80.139  84.660  90.481  1.00  0.00           C  
ATOM   4076  CD1 LEU   263      81.060  85.289  89.467  1.00  0.00           C  
ATOM   4077  CD2 LEU   263      80.204  85.457  91.800  1.00  0.00           C  
ATOM   4078  H   LEU   263      78.667  82.435  88.882  1.00  0.00           H  
ATOM   4079  HA  LEU   263      78.173  83.264  91.618  1.00  0.00           H  
ATOM   4080  HB2 LEU   263      78.582  84.767  88.982  1.00  0.00           H  
ATOM   4081  HB3 LEU   263      78.142  85.612  90.459  1.00  0.00           H  
ATOM   4082  HG  LEU   263      80.276  83.580  90.518  1.00  0.00           H  
ATOM   4083 HD11 LEU   263      80.967  84.855  88.471  1.00  0.00           H  
ATOM   4084 HD12 LEU   263      81.105  86.378  89.473  1.00  0.00           H  
ATOM   4085 HD13 LEU   263      82.026  85.019  89.893  1.00  0.00           H  
ATOM   4086 HD21 LEU   263      81.194  85.455  92.255  1.00  0.00           H  
ATOM   4087 HD22 LEU   263      79.884  86.476  91.583  1.00  0.00           H  
ATOM   4088 HD23 LEU   263      79.467  85.074  92.507  1.00  0.00           H  
ATOM   4089  N   VAL   264      75.823  84.239  91.827  1.00  0.00           N  
ATOM   4090  CA  VAL   264      74.439  84.383  92.115  1.00  0.00           C  
ATOM   4091  C   VAL   264      74.191  85.436  93.222  1.00  0.00           C  
ATOM   4092  O   VAL   264      75.168  85.688  93.972  1.00  0.00           O  
ATOM   4093  CB  VAL   264      73.777  83.040  92.542  1.00  0.00           C  
ATOM   4094  CG1 VAL   264      73.895  81.883  91.545  1.00  0.00           C  
ATOM   4095  CG2 VAL   264      74.258  82.480  93.915  1.00  0.00           C  
ATOM   4096  H   VAL   264      76.483  84.338  92.585  1.00  0.00           H  
ATOM   4097  HA  VAL   264      73.942  84.712  91.202  1.00  0.00           H  
ATOM   4098  HB  VAL   264      72.709  83.255  92.585  1.00  0.00           H  
ATOM   4099 HG11 VAL   264      74.935  81.590  91.402  1.00  0.00           H  
ATOM   4100 HG12 VAL   264      73.439  80.958  91.899  1.00  0.00           H  
ATOM   4101 HG13 VAL   264      73.412  82.115  90.596  1.00  0.00           H  
ATOM   4102 HG21 VAL   264      75.314  82.210  93.891  1.00  0.00           H  
ATOM   4103 HG22 VAL   264      74.062  83.261  94.651  1.00  0.00           H  
ATOM   4104 HG23 VAL   264      73.755  81.537  94.129  1.00  0.00           H  
ATOM   4105  N   SER   265      72.987  86.004  93.398  1.00  0.00           N  
ATOM   4106  CA  SER   265      72.772  87.075  94.407  1.00  0.00           C  
ATOM   4107  C   SER   265      71.372  87.101  95.029  1.00  0.00           C  
ATOM   4108  O   SER   265      70.340  86.831  94.325  1.00  0.00           O  
ATOM   4109  CB  SER   265      73.017  88.462  93.818  1.00  0.00           C  
ATOM   4110  OG  SER   265      74.262  88.593  93.148  1.00  0.00           O  
ATOM   4111  H   SER   265      72.165  85.713  92.889  1.00  0.00           H  
ATOM   4112  HA  SER   265      73.471  86.905  95.225  1.00  0.00           H  
ATOM   4113  HB2 SER   265      72.232  88.596  93.073  1.00  0.00           H  
ATOM   4114  HB3 SER   265      73.007  89.277  94.541  1.00  0.00           H  
ATOM   4115  HG  SER   265      74.290  87.812  92.590  1.00  0.00           H  
ATOM   4116  N   ILE   266      71.289  87.477  96.305  1.00  0.00           N  
ATOM   4117  CA  ILE   266      70.036  87.742  97.033  1.00  0.00           C  
ATOM   4118  C   ILE   266      70.009  89.198  97.459  1.00  0.00           C  
ATOM   4119  O   ILE   266      70.959  89.772  97.967  1.00  0.00           O  
ATOM   4120  CB  ILE   266      69.839  86.706  98.218  1.00  0.00           C  
ATOM   4121  CG1 ILE   266      69.688  85.244  97.813  1.00  0.00           C  
ATOM   4122  CG2 ILE   266      68.597  87.201  99.097  1.00  0.00           C  
ATOM   4123  CD1 ILE   266      68.499  85.022  96.752  1.00  0.00           C  
ATOM   4124  H   ILE   266      72.127  87.696  96.823  1.00  0.00           H  
ATOM   4125  HA  ILE   266      69.213  87.508  96.358  1.00  0.00           H  
ATOM   4126  HB  ILE   266      70.690  86.870  98.878  1.00  0.00           H  
ATOM   4127 HG12 ILE   266      70.666  84.944  97.437  1.00  0.00           H  
ATOM   4128 HG13 ILE   266      69.470  84.579  98.649  1.00  0.00           H  
ATOM   4129 HG21 ILE   266      68.811  88.136  99.614  1.00  0.00           H  
ATOM   4130 HG22 ILE   266      67.794  87.360  98.378  1.00  0.00           H  
ATOM   4131 HG23 ILE   266      68.375  86.425  99.830  1.00  0.00           H  
ATOM   4132 HD11 ILE   266      68.472  83.949  96.567  1.00  0.00           H  
ATOM   4133 HD12 ILE   266      67.623  85.295  97.340  1.00  0.00           H  
ATOM   4134 HD13 ILE   266      68.535  85.743  95.935  1.00  0.00           H  
ATOM   4135  N   HIE   267      68.885  89.837  97.278  1.00  0.00           N  
ATOM   4136  CA  HIE   267      68.654  91.268  97.362  1.00  0.00           C  
ATOM   4137  C   HIE   267      67.523  91.490  98.405  1.00  0.00           C  
ATOM   4138  O   HIE   267      66.592  90.733  98.531  1.00  0.00           O  
ATOM   4139  CB  HIE   267      68.330  91.865  96.031  1.00  0.00           C  
ATOM   4140  CG  HIE   267      69.523  91.890  95.017  1.00  0.00           C  
ATOM   4141  CD2 HIE   267      69.856  92.978  94.321  1.00  0.00           C  
ATOM   4142  ND1 HIE   267      70.246  90.706  94.633  1.00  0.00           N  
ATOM   4143  CE1 HIE   267      71.007  91.259  93.587  1.00  0.00           C  
ATOM   4144  NE2 HIE   267      70.749  92.593  93.389  1.00  0.00           N  
ATOM   4145  H   HIE   267      68.115  89.366  96.825  1.00  0.00           H  
ATOM   4146  HA  HIE   267      69.640  91.638  97.643  1.00  0.00           H  
ATOM   4147  HB2 HIE   267      67.531  91.347  95.500  1.00  0.00           H  
ATOM   4148  HB3 HIE   267      68.092  92.917  96.189  1.00  0.00           H  
ATOM   4149  HD2 HIE   267      69.404  93.954  94.417  1.00  0.00           H  
ATOM   4150  HE1 HIE   267      71.677  90.646  93.002  1.00  0.00           H  
ATOM   4151  HE2 HIE   267      71.180  93.229  92.732  1.00  0.00           H  
ATOM   4152  N   VAL   268      67.579  92.552  99.217  1.00  0.00           N  
ATOM   4153  CA  VAL   268      66.489  92.998 100.257  1.00  0.00           C  
ATOM   4154  C   VAL   268      66.199  94.505 100.128  1.00  0.00           C  
ATOM   4155  O   VAL   268      67.077  95.294  99.775  1.00  0.00           O  
ATOM   4156  CB  VAL   268      66.716  92.576 101.698  1.00  0.00           C  
ATOM   4157  CG1 VAL   268      67.774  93.443 102.329  1.00  0.00           C  
ATOM   4158  CG2 VAL   268      65.422  92.671 102.529  1.00  0.00           C  
ATOM   4159  H   VAL   268      68.422  93.108  99.172  1.00  0.00           H  
ATOM   4160  HA  VAL   268      65.586  92.455  99.981  1.00  0.00           H  
ATOM   4161  HB  VAL   268      67.008  91.526 101.695  1.00  0.00           H  
ATOM   4162 HG11 VAL   268      68.171  92.985 103.235  1.00  0.00           H  
ATOM   4163 HG12 VAL   268      68.601  93.593 101.635  1.00  0.00           H  
ATOM   4164 HG13 VAL   268      67.247  94.380 102.509  1.00  0.00           H  
ATOM   4165 HG21 VAL   268      65.619  92.315 103.540  1.00  0.00           H  
ATOM   4166 HG22 VAL   268      65.080  93.701 102.625  1.00  0.00           H  
ATOM   4167 HG23 VAL   268      64.654  92.066 102.046  1.00  0.00           H  
ATOM   4168  N   SER   269      64.920  94.873 100.402  1.00  0.00           N  
ATOM   4169  CA  SER   269      64.502  96.255 100.132  1.00  0.00           C  
ATOM   4170  C   SER   269      63.505  96.750 101.166  1.00  0.00           C  
ATOM   4171  O   SER   269      62.516  96.071 101.420  1.00  0.00           O  
ATOM   4172  CB  SER   269      64.174  96.349  98.632  1.00  0.00           C  
ATOM   4173  OG  SER   269      63.834  97.660  98.264  1.00  0.00           O  
ATOM   4174  H   SER   269      64.164  94.205 100.365  1.00  0.00           H  
ATOM   4175  HA  SER   269      65.435  96.816 100.185  1.00  0.00           H  
ATOM   4176  HB2 SER   269      64.841  95.980  97.852  1.00  0.00           H  
ATOM   4177  HB3 SER   269      63.330  95.705  98.385  1.00  0.00           H  
ATOM   4178  HG  SER   269      64.691  98.090  98.309  1.00  0.00           H  
ATOM   4179  N   LEU   270      63.582  98.021 101.512  1.00  0.00           N  
ATOM   4180  CA  LEU   270      62.554  98.819 102.244  1.00  0.00           C  
ATOM   4181  C   LEU   270      61.686  99.488 101.178  1.00  0.00           C  
ATOM   4182  O   LEU   270      62.091 100.330 100.360  1.00  0.00           O  
ATOM   4183  CB  LEU   270      63.197  99.779 103.214  1.00  0.00           C  
ATOM   4184  CG  LEU   270      62.201 100.685 103.949  1.00  0.00           C  
ATOM   4185  CD1 LEU   270      61.217  99.875 104.849  1.00  0.00           C  
ATOM   4186  CD2 LEU   270      62.980 101.760 104.798  1.00  0.00           C  
ATOM   4187  H   LEU   270      64.348  98.513 101.075  1.00  0.00           H  
ATOM   4188  HA  LEU   270      62.036  98.178 102.956  1.00  0.00           H  
ATOM   4189  HB2 LEU   270      63.649  99.207 104.025  1.00  0.00           H  
ATOM   4190  HB3 LEU   270      63.901 100.417 102.680  1.00  0.00           H  
ATOM   4191  HG  LEU   270      61.673 101.234 103.169  1.00  0.00           H  
ATOM   4192 HD11 LEU   270      60.578  99.138 104.363  1.00  0.00           H  
ATOM   4193 HD12 LEU   270      61.773  99.607 105.747  1.00  0.00           H  
ATOM   4194 HD13 LEU   270      60.517 100.635 105.195  1.00  0.00           H  
ATOM   4195 HD21 LEU   270      63.782 102.192 104.199  1.00  0.00           H  
ATOM   4196 HD22 LEU   270      62.227 102.517 105.016  1.00  0.00           H  
ATOM   4197 HD23 LEU   270      63.458 101.380 105.702  1.00  0.00           H  
ATOM   4198  N   LEU   271      60.379  99.166 101.235  1.00  0.00           N  
ATOM   4199  CA  LEU   271      59.291  99.587 100.432  1.00  0.00           C  
ATOM   4200  C   LEU   271      58.537 100.694 101.189  1.00  0.00           C  
ATOM   4201  O   LEU   271      58.180 100.527 102.358  1.00  0.00           O  
ATOM   4202  CB  LEU   271      58.378  98.418  99.949  1.00  0.00           C  
ATOM   4203  CG  LEU   271      58.710  97.811  98.610  1.00  0.00           C  
ATOM   4204  CD1 LEU   271      60.097  97.090  98.718  1.00  0.00           C  
ATOM   4205  CD2 LEU   271      57.634  96.763  98.101  1.00  0.00           C  
ATOM   4206  H   LEU   271      59.970  98.553 101.926  1.00  0.00           H  
ATOM   4207  HA  LEU   271      59.677 100.064  99.531  1.00  0.00           H  
ATOM   4208  HB2 LEU   271      58.358  97.651 100.723  1.00  0.00           H  
ATOM   4209  HB3 LEU   271      57.369  98.813  99.836  1.00  0.00           H  
ATOM   4210  HG  LEU   271      58.703  98.643  97.906  1.00  0.00           H  
ATOM   4211 HD11 LEU   271      60.899  97.816  98.593  1.00  0.00           H  
ATOM   4212 HD12 LEU   271      60.191  96.435  99.584  1.00  0.00           H  
ATOM   4213 HD13 LEU   271      60.164  96.561  97.767  1.00  0.00           H  
ATOM   4214 HD21 LEU   271      57.988  96.461  97.115  1.00  0.00           H  
ATOM   4215 HD22 LEU   271      57.670  95.936  98.811  1.00  0.00           H  
ATOM   4216 HD23 LEU   271      56.617  97.140  97.993  1.00  0.00           H  
ATOM   4217  N   GLU   272      58.149 101.781 100.519  1.00  0.00           N  
ATOM   4218  CA  GLU   272      57.352 102.892 101.049  1.00  0.00           C  
ATOM   4219  C   GLU   272      56.014 103.160 100.262  1.00  0.00           C  
ATOM   4220  O   GLU   272      56.029 103.089  99.048  1.00  0.00           O  
ATOM   4221  CB  GLU   272      58.171 104.183 100.940  1.00  0.00           C  
ATOM   4222  CG  GLU   272      57.425 105.488 101.317  1.00  0.00           C  
ATOM   4223  CD  GLU   272      58.351 106.727 101.373  1.00  0.00           C  
ATOM   4224  OE1 GLU   272      59.003 106.976 102.387  1.00  0.00           O  
ATOM   4225  OE2 GLU   272      58.452 107.526 100.409  1.00  0.00           O1-
ATOM   4226  H   GLU   272      58.332 101.785  99.526  1.00  0.00           H  
ATOM   4227  HA  GLU   272      57.104 102.672 102.088  1.00  0.00           H  
ATOM   4228  HB2 GLU   272      59.073 104.148 101.551  1.00  0.00           H  
ATOM   4229  HB3 GLU   272      58.518 104.091  99.911  1.00  0.00           H  
ATOM   4230  HG2 GLU   272      56.530 105.705 100.734  1.00  0.00           H  
ATOM   4231  HG3 GLU   272      57.057 105.411 102.340  1.00  0.00           H  
ATOM   4232  N   TYR   273      54.909 103.364 100.931  1.00  0.00           N  
ATOM   4233  CA  TYR   273      53.570 103.882 100.419  1.00  0.00           C  
ATOM   4234  C   TYR   273      53.625 105.249  99.746  1.00  0.00           C  
ATOM   4235  O   TYR   273      54.138 106.156 100.315  1.00  0.00           O  
ATOM   4236  CB  TYR   273      52.450 103.699 101.479  1.00  0.00           C  
ATOM   4237  CG  TYR   273      51.086 104.196 101.140  1.00  0.00           C  
ATOM   4238  CD1 TYR   273      49.977 103.291 100.965  1.00  0.00           C  
ATOM   4239  CD2 TYR   273      50.822 105.548 101.253  1.00  0.00           C  
ATOM   4240  CE1 TYR   273      48.679 103.776 100.765  1.00  0.00           C  
ATOM   4241  CE2 TYR   273      49.561 106.048 101.040  1.00  0.00           C  
ATOM   4242  CZ  TYR   273      48.497 105.172 100.665  1.00  0.00           C  
ATOM   4243  OH  TYR   273      47.213 105.502 100.390  1.00  0.00           O  
ATOM   4244  H   TYR   273      55.018 103.294 101.933  1.00  0.00           H  
ATOM   4245  HA  TYR   273      53.292 103.180  99.633  1.00  0.00           H  
ATOM   4246  HB2 TYR   273      52.365 102.650 101.763  1.00  0.00           H  
ATOM   4247  HB3 TYR   273      52.860 104.210 102.351  1.00  0.00           H  
ATOM   4248  HD1 TYR   273      50.175 102.230 100.956  1.00  0.00           H  
ATOM   4249  HD2 TYR   273      51.616 106.274 101.353  1.00  0.00           H  
ATOM   4250  HE1 TYR   273      47.835 103.125 100.593  1.00  0.00           H  
ATOM   4251  HE2 TYR   273      49.344 107.104 100.978  1.00  0.00           H  
ATOM   4252  HH  TYR   273      47.209 106.461 100.355  1.00  0.00           H  
ATOM   4253  N   MET   274      53.250 105.405  98.484  1.00  0.00           N  
ATOM   4254  CA  MET   274      53.182 106.701  97.859  1.00  0.00           C  
ATOM   4255  C   MET   274      51.740 107.104  97.228  1.00  0.00           C  
ATOM   4256  O   MET   274      51.408 108.278  97.019  1.00  0.00           O  
ATOM   4257  CB  MET   274      54.415 106.903  96.899  1.00  0.00           C  
ATOM   4258  CG  MET   274      55.771 106.621  97.369  1.00  0.00           C  
ATOM   4259  SD  MET   274      57.070 106.267  96.135  1.00  0.00           S  
ATOM   4260  CE  MET   274      58.523 105.934  97.198  1.00  0.00           C  
ATOM   4261  H   MET   274      53.188 104.518  98.003  1.00  0.00           H  
ATOM   4262  HA  MET   274      53.375 107.422  98.653  1.00  0.00           H  
ATOM   4263  HB2 MET   274      54.169 106.298  96.026  1.00  0.00           H  
ATOM   4264  HB3 MET   274      54.386 107.930  96.533  1.00  0.00           H  
ATOM   4265  HG2 MET   274      56.046 107.464  98.003  1.00  0.00           H  
ATOM   4266  HG3 MET   274      55.758 105.700  97.951  1.00  0.00           H  
ATOM   4267  HE1 MET   274      59.274 105.473  96.556  1.00  0.00           H  
ATOM   4268  HE2 MET   274      58.920 106.845  97.647  1.00  0.00           H  
ATOM   4269  HE3 MET   274      58.181 105.191  97.918  1.00  0.00           H  
ATOM   4270  N   ALA   275      50.885 106.125  97.005  1.00  0.00           N  
ATOM   4271  CA  ALA   275      49.534 106.232  96.624  1.00  0.00           C  
ATOM   4272  C   ALA   275      48.578 105.099  96.983  1.00  0.00           C  
ATOM   4273  O   ALA   275      49.027 103.933  97.099  1.00  0.00           O  
ATOM   4274  CB  ALA   275      49.345 106.695  95.105  1.00  0.00           C  
ATOM   4275  H   ALA   275      51.103 105.155  97.187  1.00  0.00           H  
ATOM   4276  HA  ALA   275      49.258 107.094  97.233  1.00  0.00           H  
ATOM   4277  HB1 ALA   275      50.016 106.102  94.484  1.00  0.00           H  
ATOM   4278  HB2 ALA   275      48.316 106.668  94.748  1.00  0.00           H  
ATOM   4279  HB3 ALA   275      49.360 107.783  95.045  1.00  0.00           H  
ATOM   4280  N   GLN   276      47.273 105.392  97.071  1.00  0.00           N  
ATOM   4281  CA  GLN   276      46.140 104.484  97.412  1.00  0.00           C  
ATOM   4282  C   GLN   276      46.027 103.353  96.330  1.00  0.00           C  
ATOM   4283  O   GLN   276      45.788 103.658  95.136  1.00  0.00           O  
ATOM   4284  CB  GLN   276      44.777 105.290  97.613  1.00  0.00           C  
ATOM   4285  CG  GLN   276      43.535 104.456  98.047  1.00  0.00           C  
ATOM   4286  CD  GLN   276      43.712 103.574  99.251  1.00  0.00           C  
ATOM   4287  NE2 GLN   276      44.456 103.992 100.271  1.00  0.00           N  
ATOM   4288  OE1 GLN   276      43.049 102.592  99.446  1.00  0.00           O  
ATOM   4289  H   GLN   276      46.978 106.356  97.133  1.00  0.00           H  
ATOM   4290  HA  GLN   276      46.397 103.972  98.339  1.00  0.00           H  
ATOM   4291  HB2 GLN   276      45.026 106.127  98.265  1.00  0.00           H  
ATOM   4292  HB3 GLN   276      44.603 105.793  96.661  1.00  0.00           H  
ATOM   4293  HG2 GLN   276      42.741 105.178  98.236  1.00  0.00           H  
ATOM   4294  HG3 GLN   276      43.287 103.885  97.152  1.00  0.00           H  
ATOM   4295 HE21 GLN   276      44.607 103.412 101.084  1.00  0.00           H  
ATOM   4296 HE22 GLN   276      44.812 104.935 100.329  1.00  0.00           H  
ATOM   4297  N   ASP   277      45.909 102.020  96.711  1.00  0.00           N  
ATOM   4298  CA  ASP   277      45.776 100.806  95.892  1.00  0.00           C  
ATOM   4299  C   ASP   277      46.971 100.635  94.868  1.00  0.00           C  
ATOM   4300  O   ASP   277      46.939  99.681  94.125  1.00  0.00           O  
ATOM   4301  CB  ASP   277      44.418 100.671  95.150  1.00  0.00           C  
ATOM   4302  CG  ASP   277      43.281 100.306  96.066  1.00  0.00           C  
ATOM   4303  OD1 ASP   277      43.388  99.547  97.023  1.00  0.00           O  
ATOM   4304  OD2 ASP   277      42.169 100.795  95.747  1.00  0.00           O1-
ATOM   4305  H   ASP   277      45.941 101.782  97.692  1.00  0.00           H  
ATOM   4306  HA  ASP   277      45.793  99.922  96.530  1.00  0.00           H  
ATOM   4307  HB2 ASP   277      44.248 101.647  94.695  1.00  0.00           H  
ATOM   4308  HB3 ASP   277      44.475  99.870  94.413  1.00  0.00           H  
ATOM   4309  N   ILE   278      48.100 101.476  95.010  1.00  0.00           N  
ATOM   4310  CA  ILE   278      49.352 101.330  94.296  1.00  0.00           C  
ATOM   4311  C   ILE   278      50.243 100.428  95.148  1.00  0.00           C  
ATOM   4312  O   ILE   278      50.262 100.483  96.400  1.00  0.00           O  
ATOM   4313  CB  ILE   278      49.792 102.783  94.069  1.00  0.00           C  
ATOM   4314  CG1 ILE   278      48.778 103.665  93.392  1.00  0.00           C  
ATOM   4315  CG2 ILE   278      51.049 102.747  93.179  1.00  0.00           C  
ATOM   4316  CD1 ILE   278      48.006 103.081  92.230  1.00  0.00           C  
ATOM   4317  H   ILE   278      48.099 102.252  95.657  1.00  0.00           H  
ATOM   4318  HA  ILE   278      49.211 100.839  93.333  1.00  0.00           H  
ATOM   4319  HB  ILE   278      50.049 103.250  95.020  1.00  0.00           H  
ATOM   4320 HG12 ILE   278      48.104 104.047  94.159  1.00  0.00           H  
ATOM   4321 HG13 ILE   278      49.265 104.604  93.129  1.00  0.00           H  
ATOM   4322 HG21 ILE   278      51.677 103.627  93.323  1.00  0.00           H  
ATOM   4323 HG22 ILE   278      51.728 101.910  93.346  1.00  0.00           H  
ATOM   4324 HG23 ILE   278      50.744 102.825  92.135  1.00  0.00           H  
ATOM   4325 HD11 ILE   278      47.126 102.556  92.602  1.00  0.00           H  
ATOM   4326 HD12 ILE   278      47.698 103.930  91.619  1.00  0.00           H  
ATOM   4327 HD13 ILE   278      48.575 102.515  91.493  1.00  0.00           H  
ATOM   4328  N   PRO   279      51.040  99.536  94.457  1.00  0.00           N  
ATOM   4329  CA  PRO   279      52.173  98.885  95.151  1.00  0.00           C  
ATOM   4330  C   PRO   279      53.027  99.894  95.901  1.00  0.00           C  
ATOM   4331  O   PRO   279      53.263 101.013  95.494  1.00  0.00           O  
ATOM   4332  CB  PRO   279      52.976  98.233  94.020  1.00  0.00           C  
ATOM   4333  CG  PRO   279      51.891  97.935  92.976  1.00  0.00           C  
ATOM   4334  CD  PRO   279      50.940  99.085  93.053  1.00  0.00           C  
ATOM   4335  HA  PRO   279      51.894  98.220  95.968  1.00  0.00           H  
ATOM   4336  HB2 PRO   279      53.672  98.954  93.592  1.00  0.00           H  
ATOM   4337  HB3 PRO   279      53.380  97.315  94.447  1.00  0.00           H  
ATOM   4338  HG2 PRO   279      52.317  97.813  91.980  1.00  0.00           H  
ATOM   4339  HG3 PRO   279      51.373  97.050  93.344  1.00  0.00           H  
ATOM   4340  HD2 PRO   279      51.278  99.923  92.443  1.00  0.00           H  
ATOM   4341  HD3 PRO   279      49.948  98.762  92.738  1.00  0.00           H  
ATOM   4342  N   LEU   280      53.649  99.453  96.990  1.00  0.00           N  
ATOM   4343  CA  LEU   280      54.648 100.127  97.869  1.00  0.00           C  
ATOM   4344  C   LEU   280      56.055 100.025  97.189  1.00  0.00           C  
ATOM   4345  O   LEU   280      56.480  99.054  96.689  1.00  0.00           O  
ATOM   4346  CB  LEU   280      54.619  99.505  99.306  1.00  0.00           C  
ATOM   4347  CG  LEU   280      53.272  99.723 100.046  1.00  0.00           C  
ATOM   4348  CD1 LEU   280      52.080  98.798  99.638  1.00  0.00           C  
ATOM   4349  CD2 LEU   280      53.639  99.565 101.549  1.00  0.00           C  
ATOM   4350  H   LEU   280      53.543  98.473  97.208  1.00  0.00           H  
ATOM   4351  HA  LEU   280      54.322 101.165  97.927  1.00  0.00           H  
ATOM   4352  HB2 LEU   280      54.769  98.434  99.173  1.00  0.00           H  
ATOM   4353  HB3 LEU   280      55.480  99.940  99.814  1.00  0.00           H  
ATOM   4354  HG  LEU   280      53.101 100.793  99.929  1.00  0.00           H  
ATOM   4355 HD11 LEU   280      52.274  97.725  99.626  1.00  0.00           H  
ATOM   4356 HD12 LEU   280      51.195  98.932 100.261  1.00  0.00           H  
ATOM   4357 HD13 LEU   280      51.667  99.067  98.666  1.00  0.00           H  
ATOM   4358 HD21 LEU   280      54.200 100.442 101.871  1.00  0.00           H  
ATOM   4359 HD22 LEU   280      52.717  99.430 102.115  1.00  0.00           H  
ATOM   4360 HD23 LEU   280      54.296  98.701 101.650  1.00  0.00           H  
ATOM   4361  N   THR   281      56.714 101.176  96.963  1.00  0.00           N  
ATOM   4362  CA  THR   281      57.829 101.404  96.035  1.00  0.00           C  
ATOM   4363  C   THR   281      59.167 101.251  96.852  1.00  0.00           C  
ATOM   4364  O   THR   281      59.307 101.760  97.984  1.00  0.00           O  
ATOM   4365  CB  THR   281      57.666 102.783  95.367  1.00  0.00           C  
ATOM   4366  CG2 THR   281      58.704 103.213  94.371  1.00  0.00           C  
ATOM   4367  OG1 THR   281      56.493 102.888  94.740  1.00  0.00           O  
ATOM   4368  H   THR   281      56.393 102.003  97.447  1.00  0.00           H  
ATOM   4369  HA  THR   281      57.851 100.674  95.225  1.00  0.00           H  
ATOM   4370  HB  THR   281      57.657 103.566  96.126  1.00  0.00           H  
ATOM   4371  HG1 THR   281      55.804 103.029  95.394  1.00  0.00           H  
ATOM   4372 HG21 THR   281      58.551 104.262  94.120  1.00  0.00           H  
ATOM   4373 HG22 THR   281      59.627 103.108  94.941  1.00  0.00           H  
ATOM   4374 HG23 THR   281      58.749 102.640  93.445  1.00  0.00           H  
ATOM   4375  N   PRO   282      60.213 100.516  96.365  1.00  0.00           N  
ATOM   4376  CA  PRO   282      61.578 100.469  96.971  1.00  0.00           C  
ATOM   4377  C   PRO   282      62.215 101.918  97.207  1.00  0.00           C  
ATOM   4378  O   PRO   282      62.346 102.680  96.337  1.00  0.00           O  
ATOM   4379  CB  PRO   282      62.370  99.596  95.996  1.00  0.00           C  
ATOM   4380  CG  PRO   282      61.694  99.989  94.643  1.00  0.00           C  
ATOM   4381  CD  PRO   282      60.239 100.042  94.959  1.00  0.00           C  
ATOM   4382  HA  PRO   282      61.613  99.899  97.899  1.00  0.00           H  
ATOM   4383  HB2 PRO   282      63.438  99.810  96.027  1.00  0.00           H  
ATOM   4384  HB3 PRO   282      62.160  98.542  96.175  1.00  0.00           H  
ATOM   4385  HG2 PRO   282      61.988 101.006  94.382  1.00  0.00           H  
ATOM   4386  HG3 PRO   282      61.949  99.283  93.853  1.00  0.00           H  
ATOM   4387  HD2 PRO   282      59.718 100.729  94.291  1.00  0.00           H  
ATOM   4388  HD3 PRO   282      59.744  99.070  94.958  1.00  0.00           H  
ATOM   4389  N   ILE   283      62.697 102.223  98.420  1.00  0.00           N  
ATOM   4390  CA  ILE   283      63.310 103.410  98.893  1.00  0.00           C  
ATOM   4391  C   ILE   283      64.737 103.295  99.457  1.00  0.00           C  
ATOM   4392  O   ILE   283      65.403 104.342  99.710  1.00  0.00           O  
ATOM   4393  CB  ILE   283      62.377 104.250  99.866  1.00  0.00           C  
ATOM   4394  CG1 ILE   283      62.119 103.523 101.163  1.00  0.00           C  
ATOM   4395  CG2 ILE   283      61.157 104.657  99.005  1.00  0.00           C  
ATOM   4396  CD1 ILE   283      61.856 104.362 102.371  1.00  0.00           C  
ATOM   4397  H   ILE   283      62.481 101.571  99.160  1.00  0.00           H  
ATOM   4398  HA  ILE   283      63.428 104.090  98.050  1.00  0.00           H  
ATOM   4399  HB  ILE   283      62.941 105.164 100.058  1.00  0.00           H  
ATOM   4400 HG12 ILE   283      61.240 102.922 100.932  1.00  0.00           H  
ATOM   4401 HG13 ILE   283      62.896 102.788 101.371  1.00  0.00           H  
ATOM   4402 HG21 ILE   283      61.421 105.074  98.033  1.00  0.00           H  
ATOM   4403 HG22 ILE   283      60.525 103.771  98.943  1.00  0.00           H  
ATOM   4404 HG23 ILE   283      60.675 105.422  99.614  1.00  0.00           H  
ATOM   4405 HD11 ILE   283      61.031 105.042 102.161  1.00  0.00           H  
ATOM   4406 HD12 ILE   283      61.487 103.705 103.158  1.00  0.00           H  
ATOM   4407 HD13 ILE   283      62.723 104.885 102.776  1.00  0.00           H  
ATOM   4408  N   PHE   284      65.225 102.012  99.661  1.00  0.00           N  
ATOM   4409  CA  PHE   284      66.519 101.596 100.195  1.00  0.00           C  
ATOM   4410  C   PHE   284      66.628 100.072  99.887  1.00  0.00           C  
ATOM   4411  O   PHE   284      65.710  99.248 100.081  1.00  0.00           O  
ATOM   4412  CB  PHE   284      66.711 101.910 101.707  1.00  0.00           C  
ATOM   4413  CG  PHE   284      68.161 101.801 102.193  1.00  0.00           C  
ATOM   4414  CD1 PHE   284      68.884 103.031 102.288  1.00  0.00           C  
ATOM   4415  CD2 PHE   284      68.759 100.585 102.576  1.00  0.00           C  
ATOM   4416  CE1 PHE   284      70.169 103.008 102.916  1.00  0.00           C  
ATOM   4417  CE2 PHE   284      70.021 100.559 103.125  1.00  0.00           C  
ATOM   4418  CZ  PHE   284      70.724 101.767 103.261  1.00  0.00           C  
ATOM   4419  H   PHE   284      64.651 101.264  99.299  1.00  0.00           H  
ATOM   4420  HA  PHE   284      67.218 102.114  99.540  1.00  0.00           H  
ATOM   4421  HB2 PHE   284      66.351 102.927 101.862  1.00  0.00           H  
ATOM   4422  HB3 PHE   284      66.086 101.253 102.312  1.00  0.00           H  
ATOM   4423  HD1 PHE   284      68.441 103.983 102.037  1.00  0.00           H  
ATOM   4424  HD2 PHE   284      68.180  99.673 102.578  1.00  0.00           H  
ATOM   4425  HE1 PHE   284      70.774 103.851 103.213  1.00  0.00           H  
ATOM   4426  HE2 PHE   284      70.372  99.606 103.491  1.00  0.00           H  
ATOM   4427  HZ  PHE   284      71.701 101.686 103.714  1.00  0.00           H  
ATOM   4428  N   THR   285      67.781  99.640  99.404  1.00  0.00           N  
ATOM   4429  CA  THR   285      68.105  98.205  98.907  1.00  0.00           C  
ATOM   4430  C   THR   285      69.548  97.867  99.192  1.00  0.00           C  
ATOM   4431  O   THR   285      70.485  98.620  98.983  1.00  0.00           O  
ATOM   4432  CB  THR   285      67.922  98.035  97.392  1.00  0.00           C  
ATOM   4433  CG2 THR   285      68.150  96.629  96.937  1.00  0.00           C  
ATOM   4434  OG1 THR   285      66.613  98.317  97.055  1.00  0.00           O  
ATOM   4435  H   THR   285      68.520 100.318  99.286  1.00  0.00           H  
ATOM   4436  HA  THR   285      67.466  97.524  99.468  1.00  0.00           H  
ATOM   4437  HB  THR   285      68.535  98.755  96.852  1.00  0.00           H  
ATOM   4438  HG1 THR   285      66.499  99.256  97.220  1.00  0.00           H  
ATOM   4439 HG21 THR   285      69.201  96.379  97.081  1.00  0.00           H  
ATOM   4440 HG22 THR   285      67.483  96.003  97.530  1.00  0.00           H  
ATOM   4441 HG23 THR   285      68.044  96.588  95.853  1.00  0.00           H  
ATOM   4442  N   ASP   286      69.695  96.607  99.738  1.00  0.00           N  
ATOM   4443  CA  ASP   286      70.889  95.947 100.149  1.00  0.00           C  
ATOM   4444  C   ASP   286      70.972  94.498  99.499  1.00  0.00           C  
ATOM   4445  O   ASP   286      69.994  93.866  99.258  1.00  0.00           O  
ATOM   4446  CB  ASP   286      71.171  95.860 101.639  1.00  0.00           C  
ATOM   4447  CG  ASP   286      72.618  95.471 102.105  1.00  0.00           C  
ATOM   4448  OD1 ASP   286      73.599  95.492 101.297  1.00  0.00           O  
ATOM   4449  OD2 ASP   286      72.855  95.503 103.347  1.00  0.00           O1-
ATOM   4450  H   ASP   286      68.796  96.168  99.876  1.00  0.00           H  
ATOM   4451  HA  ASP   286      71.739  96.500  99.748  1.00  0.00           H  
ATOM   4452  HB2 ASP   286      70.997  96.867 102.019  1.00  0.00           H  
ATOM   4453  HB3 ASP   286      70.461  95.223 102.167  1.00  0.00           H  
ATOM   4454  N   THR   287      72.236  94.017  99.222  1.00  0.00           N  
ATOM   4455  CA  THR   287      72.486  92.804  98.422  1.00  0.00           C  
ATOM   4456  C   THR   287      73.786  92.089  98.847  1.00  0.00           C  
ATOM   4457  O   THR   287      74.694  92.804  99.302  1.00  0.00           O  
ATOM   4458  CB  THR   287      72.476  92.999  96.950  1.00  0.00           C  
ATOM   4459  CG2 THR   287      73.622  93.953  96.405  1.00  0.00           C  
ATOM   4460  OG1 THR   287      72.584  91.771  96.243  1.00  0.00           O  
ATOM   4461  H   THR   287      73.028  94.561  99.534  1.00  0.00           H  
ATOM   4462  HA  THR   287      71.720  92.050  98.605  1.00  0.00           H  
ATOM   4463  HB  THR   287      71.477  93.395  96.772  1.00  0.00           H  
ATOM   4464  HG1 THR   287      71.701  91.489  95.992  1.00  0.00           H  
ATOM   4465 HG21 THR   287      73.795  94.773  97.102  1.00  0.00           H  
ATOM   4466 HG22 THR   287      74.541  93.373  96.320  1.00  0.00           H  
ATOM   4467 HG23 THR   287      73.383  94.166  95.363  1.00  0.00           H  
ATOM   4468  N   VAL   288      73.793  90.721  98.618  1.00  0.00           N  
ATOM   4469  CA  VAL   288      75.048  89.921  98.776  1.00  0.00           C  
ATOM   4470  C   VAL   288      75.212  89.044  97.553  1.00  0.00           C  
ATOM   4471  O   VAL   288      74.285  88.577  96.896  1.00  0.00           O  
ATOM   4472  CB  VAL   288      75.042  88.948 100.007  1.00  0.00           C  
ATOM   4473  CG1 VAL   288      75.271  89.784 101.242  1.00  0.00           C  
ATOM   4474  CG2 VAL   288      73.771  88.139 100.264  1.00  0.00           C  
ATOM   4475  H   VAL   288      72.947  90.273  98.296  1.00  0.00           H  
ATOM   4476  HA  VAL   288      75.874  90.616  98.929  1.00  0.00           H  
ATOM   4477  HB  VAL   288      75.833  88.207  99.894  1.00  0.00           H  
ATOM   4478 HG11 VAL   288      76.173  90.346 101.000  1.00  0.00           H  
ATOM   4479 HG12 VAL   288      74.409  90.380 101.540  1.00  0.00           H  
ATOM   4480 HG13 VAL   288      75.361  89.073 102.063  1.00  0.00           H  
ATOM   4481 HG21 VAL   288      72.901  88.766 100.458  1.00  0.00           H  
ATOM   4482 HG22 VAL   288      73.758  87.449  99.420  1.00  0.00           H  
ATOM   4483 HG23 VAL   288      73.883  87.384 101.043  1.00  0.00           H  
ATOM   4484  N   ILE   289      76.526  88.810  97.162  1.00  0.00           N  
ATOM   4485  CA  ILE   289      76.927  87.903  96.091  1.00  0.00           C  
ATOM   4486  C   ILE   289      77.256  86.555  96.756  1.00  0.00           C  
ATOM   4487  O   ILE   289      78.056  86.650  97.721  1.00  0.00           O  
ATOM   4488  CB  ILE   289      78.127  88.411  95.234  1.00  0.00           C  
ATOM   4489  CG1 ILE   289      77.684  89.684  94.390  1.00  0.00           C  
ATOM   4490  CG2 ILE   289      78.610  87.271  94.286  1.00  0.00           C  
ATOM   4491  CD1 ILE   289      78.672  90.001  93.212  1.00  0.00           C  
ATOM   4492  H   ILE   289      77.267  89.322  97.619  1.00  0.00           H  
ATOM   4493  HA  ILE   289      76.041  87.681  95.495  1.00  0.00           H  
ATOM   4494  HB  ILE   289      78.884  88.818  95.905  1.00  0.00           H  
ATOM   4495 HG12 ILE   289      76.709  89.419  93.981  1.00  0.00           H  
ATOM   4496 HG13 ILE   289      77.469  90.571  94.986  1.00  0.00           H  
ATOM   4497 HG21 ILE   289      79.455  87.575  93.669  1.00  0.00           H  
ATOM   4498 HG22 ILE   289      78.936  86.408  94.867  1.00  0.00           H  
ATOM   4499 HG23 ILE   289      77.752  86.935  93.703  1.00  0.00           H  
ATOM   4500 HD11 ILE   289      79.699  89.944  93.573  1.00  0.00           H  
ATOM   4501 HD12 ILE   289      78.570  89.263  92.415  1.00  0.00           H  
ATOM   4502 HD13 ILE   289      78.455  91.009  92.860  1.00  0.00           H  
ATOM   4503  N   PHE   290      76.803  85.420  96.207  1.00  0.00           N  
ATOM   4504  CA  PHE   290      77.241  84.081  96.602  1.00  0.00           C  
ATOM   4505  C   PHE   290      77.945  83.402  95.352  1.00  0.00           C  
ATOM   4506  O   PHE   290      77.468  83.587  94.213  1.00  0.00           O  
ATOM   4507  CB  PHE   290      76.024  83.236  97.005  1.00  0.00           C  
ATOM   4508  CG  PHE   290      75.715  83.137  98.466  1.00  0.00           C  
ATOM   4509  CD1 PHE   290      76.678  82.473  99.268  1.00  0.00           C  
ATOM   4510  CD2 PHE   290      74.484  83.513  99.095  1.00  0.00           C  
ATOM   4511  CE1 PHE   290      76.433  82.181 100.629  1.00  0.00           C  
ATOM   4512  CE2 PHE   290      74.318  83.305 100.469  1.00  0.00           C  
ATOM   4513  CZ  PHE   290      75.245  82.637 101.203  1.00  0.00           C  
ATOM   4514  H   PHE   290      76.106  85.457  95.476  1.00  0.00           H  
ATOM   4515  HA  PHE   290      77.973  84.017  97.408  1.00  0.00           H  
ATOM   4516  HB2 PHE   290      75.189  83.708  96.488  1.00  0.00           H  
ATOM   4517  HB3 PHE   290      76.019  82.234  96.576  1.00  0.00           H  
ATOM   4518  HD1 PHE   290      77.630  82.270  98.799  1.00  0.00           H  
ATOM   4519  HD2 PHE   290      73.600  83.977  98.683  1.00  0.00           H  
ATOM   4520  HE1 PHE   290      77.087  81.543 101.205  1.00  0.00           H  
ATOM   4521  HE2 PHE   290      73.411  83.633 100.955  1.00  0.00           H  
ATOM   4522  HZ  PHE   290      75.033  82.598 102.261  1.00  0.00           H  
ATOM   4523  N   ARG   291      78.992  82.593  95.400  1.00  0.00           N  
ATOM   4524  CA  ARG   291      79.542  81.774  94.321  1.00  0.00           C  
ATOM   4525  C   ARG   291      79.518  80.317  94.662  1.00  0.00           C  
ATOM   4526  O   ARG   291      80.087  79.950  95.683  1.00  0.00           O  
ATOM   4527  CB  ARG   291      80.923  82.302  93.879  1.00  0.00           C  
ATOM   4528  CG  ARG   291      81.461  81.721  92.510  1.00  0.00           C  
ATOM   4529  CD  ARG   291      82.819  82.251  92.054  1.00  0.00           C  
ATOM   4530  NE  ARG   291      83.278  81.748  90.742  1.00  0.00           N  
ATOM   4531  CZ  ARG   291      83.939  82.413  89.822  1.00  0.00           C  
ATOM   4532  NH1 ARG   291      84.402  83.544  90.063  1.00  0.00           N1+
ATOM   4533  NH2 ARG   291      83.965  81.922  88.639  1.00  0.00           N  
ATOM   4534  H   ARG   291      79.500  82.571  96.273  1.00  0.00           H  
ATOM   4535  HA  ARG   291      78.895  81.874  93.450  1.00  0.00           H  
ATOM   4536  HB2 ARG   291      80.912  83.390  93.822  1.00  0.00           H  
ATOM   4537  HB3 ARG   291      81.625  82.040  94.670  1.00  0.00           H  
ATOM   4538  HG2 ARG   291      81.463  80.648  92.701  1.00  0.00           H  
ATOM   4539  HG3 ARG   291      80.771  82.013  91.719  1.00  0.00           H  
ATOM   4540  HD2 ARG   291      82.587  83.306  91.905  1.00  0.00           H  
ATOM   4541  HD3 ARG   291      83.525  82.271  92.884  1.00  0.00           H  
ATOM   4542  HE  ARG   291      82.940  80.854  90.414  1.00  0.00           H  
ATOM   4543 HH11 ARG   291      84.465  83.828  91.031  1.00  0.00           H  
ATOM   4544 HH12 ARG   291      84.687  84.157  89.312  1.00  0.00           H  
ATOM   4545 HH21 ARG   291      83.491  81.051  88.449  1.00  0.00           H  
ATOM   4546 HH22 ARG   291      84.768  82.180  88.083  1.00  0.00           H  
ATOM   4547  N   ILE   292      78.971  79.516  93.717  1.00  0.00           N  
ATOM   4548  CA  ILE   292      78.944  78.053  93.698  1.00  0.00           C  
ATOM   4549  C   ILE   292      80.322  77.402  93.327  1.00  0.00           C  
ATOM   4550  O   ILE   292      80.960  77.797  92.290  1.00  0.00           O  
ATOM   4551  CB  ILE   292      77.886  77.604  92.689  1.00  0.00           C  
ATOM   4552  CG1 ILE   292      76.434  77.879  93.070  1.00  0.00           C  
ATOM   4553  CG2 ILE   292      77.984  76.106  92.342  1.00  0.00           C  
ATOM   4554  CD1 ILE   292      75.779  77.085  94.263  1.00  0.00           C  
ATOM   4555  H   ILE   292      78.623  79.964  92.882  1.00  0.00           H  
ATOM   4556  HA  ILE   292      78.594  77.680  94.660  1.00  0.00           H  
ATOM   4557  HB  ILE   292      78.153  78.095  91.754  1.00  0.00           H  
ATOM   4558 HG12 ILE   292      76.451  78.942  93.312  1.00  0.00           H  
ATOM   4559 HG13 ILE   292      75.764  77.826  92.212  1.00  0.00           H  
ATOM   4560 HG21 ILE   292      77.177  75.876  91.646  1.00  0.00           H  
ATOM   4561 HG22 ILE   292      78.929  75.977  91.815  1.00  0.00           H  
ATOM   4562 HG23 ILE   292      77.888  75.622  93.314  1.00  0.00           H  
ATOM   4563 HD11 ILE   292      76.586  76.770  94.924  1.00  0.00           H  
ATOM   4564 HD12 ILE   292      74.988  77.729  94.647  1.00  0.00           H  
ATOM   4565 HD13 ILE   292      75.419  76.154  93.823  1.00  0.00           H  
ATOM   4566  N   ALA   293      80.784  76.386  94.067  1.00  0.00           N  
ATOM   4567  CA  ALA   293      82.142  75.863  94.109  1.00  0.00           C  
ATOM   4568  C   ALA   293      82.466  75.038  92.871  1.00  0.00           C  
ATOM   4569  O   ALA   293      81.811  74.019  92.695  1.00  0.00           O  
ATOM   4570  CB  ALA   293      82.335  75.253  95.476  1.00  0.00           C  
ATOM   4571  H   ALA   293      80.126  76.056  94.759  1.00  0.00           H  
ATOM   4572  HA  ALA   293      82.845  76.692  94.028  1.00  0.00           H  
ATOM   4573  HB1 ALA   293      82.121  75.991  96.250  1.00  0.00           H  
ATOM   4574  HB2 ALA   293      81.638  74.417  95.534  1.00  0.00           H  
ATOM   4575  HB3 ALA   293      83.283  74.731  95.602  1.00  0.00           H  
ATOM   4576  N   PRO   294      83.568  75.335  92.153  1.00  0.00           N  
ATOM   4577  CA  PRO   294      83.878  74.609  90.905  1.00  0.00           C  
ATOM   4578  C   PRO   294      84.602  73.258  91.242  1.00  0.00           C  
ATOM   4579  O   PRO   294      85.555  73.214  92.043  1.00  0.00           O  
ATOM   4580  CB  PRO   294      84.854  75.569  90.194  1.00  0.00           C  
ATOM   4581  CG  PRO   294      85.537  76.427  91.227  1.00  0.00           C  
ATOM   4582  CD  PRO   294      84.429  76.479  92.323  1.00  0.00           C  
ATOM   4583  HA  PRO   294      82.967  74.387  90.350  1.00  0.00           H  
ATOM   4584  HB2 PRO   294      85.497  74.986  89.534  1.00  0.00           H  
ATOM   4585  HB3 PRO   294      84.148  76.199  89.654  1.00  0.00           H  
ATOM   4586  HG2 PRO   294      86.484  75.970  91.515  1.00  0.00           H  
ATOM   4587  HG3 PRO   294      85.808  77.420  90.870  1.00  0.00           H  
ATOM   4588  HD2 PRO   294      84.847  76.517  93.329  1.00  0.00           H  
ATOM   4589  HD3 PRO   294      83.838  77.388  92.213  1.00  0.00           H  
ATOM   4590  N   TRP   295      84.267  72.257  90.591  1.00  0.00           N  
ATOM   4591  CA  TRP   295      84.895  70.933  90.606  1.00  0.00           C  
ATOM   4592  C   TRP   295      86.409  70.897  90.374  1.00  0.00           C  
ATOM   4593  O   TRP   295      86.851  71.302  89.319  1.00  0.00           O  
ATOM   4594  CB  TRP   295      84.131  69.977  89.663  1.00  0.00           C  
ATOM   4595  CG  TRP   295      84.418  68.514  89.776  1.00  0.00           C  
ATOM   4596  CD1 TRP   295      84.073  67.669  90.803  1.00  0.00           C  
ATOM   4597  CD2 TRP   295      85.020  67.615  88.785  1.00  0.00           C  
ATOM   4598  CE2 TRP   295      84.729  66.255  89.202  1.00  0.00           C  
ATOM   4599  CE3 TRP   295      85.535  67.713  87.450  1.00  0.00           C  
ATOM   4600  NE1 TRP   295      84.208  66.378  90.420  1.00  0.00           N  
ATOM   4601  CZ2 TRP   295      85.106  65.195  88.418  1.00  0.00           C  
ATOM   4602  CZ3 TRP   295      85.780  66.620  86.595  1.00  0.00           C  
ATOM   4603  CH2 TRP   295      85.616  65.313  87.108  1.00  0.00           C  
ATOM   4604  H   TRP   295      83.571  72.453  89.886  1.00  0.00           H  
ATOM   4605  HA  TRP   295      84.703  70.582  91.620  1.00  0.00           H  
ATOM   4606  HB2 TRP   295      83.112  70.112  90.026  1.00  0.00           H  
ATOM   4607  HB3 TRP   295      84.310  70.250  88.623  1.00  0.00           H  
ATOM   4608  HD1 TRP   295      83.523  68.062  91.645  1.00  0.00           H  
ATOM   4609  HE1 TRP   295      84.115  65.590  91.045  1.00  0.00           H  
ATOM   4610  HE3 TRP   295      85.739  68.735  87.168  1.00  0.00           H  
ATOM   4611  HZ2 TRP   295      84.922  64.208  88.815  1.00  0.00           H  
ATOM   4612  HZ3 TRP   295      86.314  66.660  85.658  1.00  0.00           H  
ATOM   4613  HH2 TRP   295      85.927  64.494  86.476  1.00  0.00           H  
ATOM   4614  N   ILE   296      87.116  70.311  91.256  1.00  0.00           N  
ATOM   4615  CA  ILE   296      88.574  70.124  91.141  1.00  0.00           C  
ATOM   4616  C   ILE   296      88.878  68.658  90.760  1.00  0.00           C  
ATOM   4617  O   ILE   296      88.411  67.703  91.468  1.00  0.00           O  
ATOM   4618  CB  ILE   296      89.218  70.604  92.456  1.00  0.00           C  
ATOM   4619  CG1 ILE   296      88.940  72.083  92.636  1.00  0.00           C  
ATOM   4620  CG2 ILE   296      90.698  70.422  92.386  1.00  0.00           C  
ATOM   4621  CD1 ILE   296      88.269  72.269  93.954  1.00  0.00           C  
ATOM   4622  H   ILE   296      86.618  69.707  91.894  1.00  0.00           H  
ATOM   4623  HA  ILE   296      89.043  70.811  90.436  1.00  0.00           H  
ATOM   4624  HB  ILE   296      88.805  69.993  93.259  1.00  0.00           H  
ATOM   4625 HG12 ILE   296      89.884  72.625  92.686  1.00  0.00           H  
ATOM   4626 HG13 ILE   296      88.238  72.366  91.852  1.00  0.00           H  
ATOM   4627 HG21 ILE   296      91.070  71.010  91.547  1.00  0.00           H  
ATOM   4628 HG22 ILE   296      91.202  70.956  93.191  1.00  0.00           H  
ATOM   4629 HG23 ILE   296      91.015  69.379  92.366  1.00  0.00           H  
ATOM   4630 HD11 ILE   296      88.912  72.016  94.797  1.00  0.00           H  
ATOM   4631 HD12 ILE   296      87.883  73.282  94.068  1.00  0.00           H  
ATOM   4632 HD13 ILE   296      87.475  71.529  94.057  1.00  0.00           H  
ATOM   4633  N   MET   297      89.718  68.506  89.801  1.00  0.00           N  
ATOM   4634  CA  MET   297      90.311  67.178  89.496  1.00  0.00           C  
ATOM   4635  C   MET   297      91.622  66.964  90.247  1.00  0.00           C  
ATOM   4636  O   MET   297      92.358  67.869  90.544  1.00  0.00           O  
ATOM   4637  CB  MET   297      90.480  67.106  87.979  1.00  0.00           C  
ATOM   4638  CG  MET   297      89.166  67.203  87.131  1.00  0.00           C  
ATOM   4639  SD  MET   297      89.582  67.107  85.358  1.00  0.00           S  
ATOM   4640  CE  MET   297      90.036  65.375  85.239  1.00  0.00           C  
ATOM   4641  H   MET   297      90.064  69.385  89.444  1.00  0.00           H  
ATOM   4642  HA  MET   297      89.627  66.372  89.761  1.00  0.00           H  
ATOM   4643  HB2 MET   297      91.189  67.864  87.645  1.00  0.00           H  
ATOM   4644  HB3 MET   297      90.886  66.110  87.803  1.00  0.00           H  
ATOM   4645  HG2 MET   297      88.415  66.441  87.340  1.00  0.00           H  
ATOM   4646  HG3 MET   297      88.755  68.209  87.221  1.00  0.00           H  
ATOM   4647  HE1 MET   297      89.110  64.840  85.447  1.00  0.00           H  
ATOM   4648  HE2 MET   297      90.451  65.216  84.243  1.00  0.00           H  
ATOM   4649  HE3 MET   297      90.721  64.994  85.996  1.00  0.00           H  
ATOM   4650  N   THR   298      91.900  65.656  90.515  1.00  0.00           N  
ATOM   4651  CA  THR   298      93.111  65.392  91.367  1.00  0.00           C  
ATOM   4652  C   THR   298      94.112  64.615  90.525  1.00  0.00           C  
ATOM   4653  O   THR   298      93.829  63.540  90.100  1.00  0.00           O  
ATOM   4654  CB  THR   298      92.741  64.618  92.584  1.00  0.00           C  
ATOM   4655  CG2 THR   298      92.062  65.473  93.656  1.00  0.00           C  
ATOM   4656  OG1 THR   298      91.925  63.598  92.153  1.00  0.00           O  
ATOM   4657  H   THR   298      91.146  65.006  90.346  1.00  0.00           H  
ATOM   4658  HA  THR   298      93.632  66.281  91.723  1.00  0.00           H  
ATOM   4659  HB  THR   298      93.642  64.162  92.994  1.00  0.00           H  
ATOM   4660  HG1 THR   298      92.177  63.335  91.265  1.00  0.00           H  
ATOM   4661 HG21 THR   298      91.097  65.893  93.373  1.00  0.00           H  
ATOM   4662 HG22 THR   298      91.919  64.893  94.568  1.00  0.00           H  
ATOM   4663 HG23 THR   298      92.650  66.388  93.736  1.00  0.00           H  
ATOM   4664  N   PRO   299      95.338  65.123  90.238  1.00  0.00           N  
ATOM   4665  CA  PRO   299      96.284  64.332  89.398  1.00  0.00           C  
ATOM   4666  C   PRO   299      96.879  62.948  89.931  1.00  0.00           C  
ATOM   4667  O   PRO   299      96.807  62.663  91.127  1.00  0.00           O  
ATOM   4668  CB  PRO   299      97.420  65.332  89.255  1.00  0.00           C  
ATOM   4669  CG  PRO   299      97.404  66.239  90.459  1.00  0.00           C  
ATOM   4670  CD  PRO   299      95.902  66.494  90.622  1.00  0.00           C  
ATOM   4671  HA  PRO   299      95.776  64.177  88.446  1.00  0.00           H  
ATOM   4672  HB2 PRO   299      98.323  64.723  89.264  1.00  0.00           H  
ATOM   4673  HB3 PRO   299      97.253  65.957  88.378  1.00  0.00           H  
ATOM   4674  HG2 PRO   299      97.760  65.651  91.304  1.00  0.00           H  
ATOM   4675  HG3 PRO   299      97.976  67.167  90.443  1.00  0.00           H  
ATOM   4676  HD2 PRO   299      95.606  66.800  91.625  1.00  0.00           H  
ATOM   4677  HD3 PRO   299      95.619  67.250  89.889  1.00  0.00           H  
ATOM   4678  N   ASN   300      97.603  62.220  89.041  1.00  0.00           N  
ATOM   4679  CA  ASN   300      98.219  60.908  89.437  1.00  0.00           C  
ATOM   4680  C   ASN   300      99.150  60.959  90.611  1.00  0.00           C  
ATOM   4681  O   ASN   300      99.377  59.873  91.210  1.00  0.00           O  
ATOM   4682  CB  ASN   300      99.007  60.266  88.259  1.00  0.00           C  
ATOM   4683  CG  ASN   300      98.073  59.695  87.210  1.00  0.00           C  
ATOM   4684  ND2 ASN   300      98.503  59.177  86.074  1.00  0.00           N  
ATOM   4685  OD1 ASN   300      96.857  59.731  87.344  1.00  0.00           O  
ATOM   4686  H   ASN   300      97.631  62.543  88.085  1.00  0.00           H  
ATOM   4687  HA  ASN   300      97.450  60.197  89.739  1.00  0.00           H  
ATOM   4688  HB2 ASN   300      99.735  60.960  87.840  1.00  0.00           H  
ATOM   4689  HB3 ASN   300      99.615  59.408  88.546  1.00  0.00           H  
ATOM   4690 HD21 ASN   300      97.864  58.940  85.329  1.00  0.00           H  
ATOM   4691 HD22 ASN   300      99.489  59.004  85.938  1.00  0.00           H  
ATOM   4692  N   ILE   301      99.673  62.156  90.963  1.00  0.00           N  
ATOM   4693  CA  ILE   301     100.565  62.307  92.086  1.00  0.00           C  
ATOM   4694  C   ILE   301      99.833  62.157  93.401  1.00  0.00           C  
ATOM   4695  O   ILE   301     100.513  62.009  94.469  1.00  0.00           O  
ATOM   4696  CB  ILE   301     101.244  63.683  92.110  1.00  0.00           C  
ATOM   4697  CG1 ILE   301     100.275  64.848  91.922  1.00  0.00           C  
ATOM   4698  CG2 ILE   301     102.424  63.766  91.079  1.00  0.00           C  
ATOM   4699  CD1 ILE   301     100.857  66.300  92.252  1.00  0.00           C  
ATOM   4700  H   ILE   301      99.432  62.932  90.363  1.00  0.00           H  
ATOM   4701  HA  ILE   301     101.338  61.539  92.104  1.00  0.00           H  
ATOM   4702  HB  ILE   301     101.741  63.750  93.078  1.00  0.00           H  
ATOM   4703 HG12 ILE   301     100.025  64.948  90.866  1.00  0.00           H  
ATOM   4704 HG13 ILE   301      99.486  64.720  92.663  1.00  0.00           H  
ATOM   4705 HG21 ILE   301     103.277  63.163  91.391  1.00  0.00           H  
ATOM   4706 HG22 ILE   301     101.921  63.564  90.134  1.00  0.00           H  
ATOM   4707 HG23 ILE   301     102.859  64.753  90.924  1.00  0.00           H  
ATOM   4708 HD11 ILE   301     100.019  66.953  92.006  1.00  0.00           H  
ATOM   4709 HD12 ILE   301     101.244  66.349  93.269  1.00  0.00           H  
ATOM   4710 HD13 ILE   301     101.598  66.686  91.552  1.00  0.00           H  
ATOM   4711  N   LEU   302      98.496  62.271  93.558  1.00  0.00           N  
ATOM   4712  CA  LEU   302      97.870  62.370  94.846  1.00  0.00           C  
ATOM   4713  C   LEU   302      97.534  61.015  95.534  1.00  0.00           C  
ATOM   4714  O   LEU   302      97.089  60.101  94.802  1.00  0.00           O  
ATOM   4715  CB  LEU   302      96.635  63.273  94.685  1.00  0.00           C  
ATOM   4716  CG  LEU   302      96.927  64.776  94.663  1.00  0.00           C  
ATOM   4717  CD1 LEU   302      95.801  65.644  94.077  1.00  0.00           C  
ATOM   4718  CD2 LEU   302      97.364  65.242  96.060  1.00  0.00           C  
ATOM   4719  H   LEU   302      97.902  62.290  92.741  1.00  0.00           H  
ATOM   4720  HA  LEU   302      98.631  62.866  95.450  1.00  0.00           H  
ATOM   4721  HB2 LEU   302      96.108  62.990  93.774  1.00  0.00           H  
ATOM   4722  HB3 LEU   302      95.905  63.009  95.450  1.00  0.00           H  
ATOM   4723  HG  LEU   302      97.838  64.925  94.083  1.00  0.00           H  
ATOM   4724 HD11 LEU   302      96.224  66.648  94.043  1.00  0.00           H  
ATOM   4725 HD12 LEU   302      95.519  65.155  93.144  1.00  0.00           H  
ATOM   4726 HD13 LEU   302      94.958  65.554  94.762  1.00  0.00           H  
ATOM   4727 HD21 LEU   302      98.161  64.613  96.456  1.00  0.00           H  
ATOM   4728 HD22 LEU   302      97.746  66.261  96.001  1.00  0.00           H  
ATOM   4729 HD23 LEU   302      96.453  65.147  96.651  1.00  0.00           H  
ATOM   4730  N   PRO   303      97.760  60.749  96.835  1.00  0.00           N  
ATOM   4731  CA  PRO   303      97.717  59.403  97.430  1.00  0.00           C  
ATOM   4732  C   PRO   303      96.355  58.715  97.267  1.00  0.00           C  
ATOM   4733  O   PRO   303      95.348  59.424  97.429  1.00  0.00           O  
ATOM   4734  CB  PRO   303      98.040  59.536  98.858  1.00  0.00           C  
ATOM   4735  CG  PRO   303      98.905  60.793  98.876  1.00  0.00           C  
ATOM   4736  CD  PRO   303      98.263  61.662  97.824  1.00  0.00           C  
ATOM   4737  HA  PRO   303      98.492  58.865  96.884  1.00  0.00           H  
ATOM   4738  HB2 PRO   303      97.100  59.733  99.373  1.00  0.00           H  
ATOM   4739  HB3 PRO   303      98.501  58.610  99.203  1.00  0.00           H  
ATOM   4740  HG2 PRO   303      98.977  61.141  99.907  1.00  0.00           H  
ATOM   4741  HG3 PRO   303      99.957  60.566  98.698  1.00  0.00           H  
ATOM   4742  HD2 PRO   303      97.386  62.143  98.257  1.00  0.00           H  
ATOM   4743  HD3 PRO   303      98.962  62.334  97.327  1.00  0.00           H  
ATOM   4744  N   PRO   304      96.315  57.382  97.004  1.00  0.00           N  
ATOM   4745  CA  PRO   304      95.095  56.543  96.933  1.00  0.00           C  
ATOM   4746  C   PRO   304      94.229  56.480  98.178  1.00  0.00           C  
ATOM   4747  O   PRO   304      94.743  56.243  99.251  1.00  0.00           O  
ATOM   4748  CB  PRO   304      95.465  55.221  96.264  1.00  0.00           C  
ATOM   4749  CG  PRO   304      96.908  55.385  95.774  1.00  0.00           C  
ATOM   4750  CD  PRO   304      97.455  56.550  96.513  1.00  0.00           C  
ATOM   4751  HA  PRO   304      94.458  56.983  96.166  1.00  0.00           H  
ATOM   4752  HB2 PRO   304      95.429  54.295  96.838  1.00  0.00           H  
ATOM   4753  HB3 PRO   304      94.710  55.168  95.480  1.00  0.00           H  
ATOM   4754  HG2 PRO   304      97.525  54.545  96.091  1.00  0.00           H  
ATOM   4755  HG3 PRO   304      96.861  55.517  94.693  1.00  0.00           H  
ATOM   4756  HD2 PRO   304      97.965  56.237  97.424  1.00  0.00           H  
ATOM   4757  HD3 PRO   304      98.159  57.151  95.937  1.00  0.00           H  
ATOM   4758  N   VAL   305      92.881  56.425  97.923  1.00  0.00           N  
ATOM   4759  CA  VAL   305      91.860  56.317  98.940  1.00  0.00           C  
ATOM   4760  C   VAL   305      91.236  55.011  98.785  1.00  0.00           C  
ATOM   4761  O   VAL   305      91.209  54.195  99.721  1.00  0.00           O  
ATOM   4762  CB  VAL   305      90.882  57.543  98.736  1.00  0.00           C  
ATOM   4763  CG1 VAL   305      89.736  57.352  99.826  1.00  0.00           C  
ATOM   4764  CG2 VAL   305      91.606  58.854  98.954  1.00  0.00           C  
ATOM   4765  H   VAL   305      92.620  56.706  96.988  1.00  0.00           H  
ATOM   4766  HA  VAL   305      92.443  56.336  99.861  1.00  0.00           H  
ATOM   4767  HB  VAL   305      90.406  57.449  97.760  1.00  0.00           H  
ATOM   4768 HG11 VAL   305      89.138  58.261  99.894  1.00  0.00           H  
ATOM   4769 HG12 VAL   305      89.140  56.486  99.538  1.00  0.00           H  
ATOM   4770 HG13 VAL   305      90.217  57.090 100.769  1.00  0.00           H  
ATOM   4771 HG21 VAL   305      92.612  58.898  98.536  1.00  0.00           H  
ATOM   4772 HG22 VAL   305      91.024  59.666  98.518  1.00  0.00           H  
ATOM   4773 HG23 VAL   305      91.656  58.998 100.033  1.00  0.00           H  
ATOM   4774  N   SER   306      90.836  54.639  97.534  1.00  0.00           N  
ATOM   4775  CA  SER   306      90.097  53.397  97.025  1.00  0.00           C  
ATOM   4776  C   SER   306      90.199  53.299  95.482  1.00  0.00           C  
ATOM   4777  O   SER   306      90.288  54.293  94.793  1.00  0.00           O  
ATOM   4778  CB  SER   306      88.645  53.620  97.338  1.00  0.00           C  
ATOM   4779  OG  SER   306      88.404  53.783  98.729  1.00  0.00           O  
ATOM   4780  H   SER   306      91.142  55.272  96.809  1.00  0.00           H  
ATOM   4781  HA  SER   306      90.395  52.529  97.613  1.00  0.00           H  
ATOM   4782  HB2 SER   306      88.254  54.488  96.808  1.00  0.00           H  
ATOM   4783  HB3 SER   306      87.973  52.873  96.914  1.00  0.00           H  
ATOM   4784  HG  SER   306      87.528  53.441  98.921  1.00  0.00           H  
ATOM   4785  N   VAL   307      90.054  52.078  94.992  1.00  0.00           N  
ATOM   4786  CA  VAL   307      89.921  51.760  93.555  1.00  0.00           C  
ATOM   4787  C   VAL   307      88.601  51.088  93.293  1.00  0.00           C  
ATOM   4788  O   VAL   307      88.215  50.071  93.882  1.00  0.00           O  
ATOM   4789  CB  VAL   307      91.144  50.986  93.126  1.00  0.00           C  
ATOM   4790  CG1 VAL   307      91.111  50.274  91.767  1.00  0.00           C  
ATOM   4791  CG2 VAL   307      92.404  51.925  93.040  1.00  0.00           C  
ATOM   4792  H   VAL   307      89.863  51.368  95.685  1.00  0.00           H  
ATOM   4793  HA  VAL   307      89.951  52.703  93.009  1.00  0.00           H  
ATOM   4794  HB  VAL   307      91.227  50.182  93.857  1.00  0.00           H  
ATOM   4795 HG11 VAL   307      92.136  50.070  91.455  1.00  0.00           H  
ATOM   4796 HG12 VAL   307      90.371  49.474  91.758  1.00  0.00           H  
ATOM   4797 HG13 VAL   307      90.718  51.042  91.102  1.00  0.00           H  
ATOM   4798 HG21 VAL   307      92.799  52.112  94.039  1.00  0.00           H  
ATOM   4799 HG22 VAL   307      93.209  51.369  92.560  1.00  0.00           H  
ATOM   4800 HG23 VAL   307      92.229  52.767  92.370  1.00  0.00           H  
ATOM   4801  N   PHE   308      87.842  51.540  92.226  1.00  0.00           N  
ATOM   4802  CA  PHE   308      86.786  50.781  91.567  1.00  0.00           C  
ATOM   4803  C   PHE   308      87.376  49.988  90.419  1.00  0.00           C  
ATOM   4804  O   PHE   308      88.316  50.478  89.755  1.00  0.00           O  
ATOM   4805  CB  PHE   308      85.595  51.675  91.229  1.00  0.00           C  
ATOM   4806  CG  PHE   308      84.808  52.162  92.456  1.00  0.00           C  
ATOM   4807  CD1 PHE   308      83.530  51.753  92.783  1.00  0.00           C  
ATOM   4808  CD2 PHE   308      85.278  53.250  93.218  1.00  0.00           C  
ATOM   4809  CE1 PHE   308      82.716  52.255  93.839  1.00  0.00           C  
ATOM   4810  CE2 PHE   308      84.524  53.737  94.324  1.00  0.00           C  
ATOM   4811  CZ  PHE   308      83.308  53.249  94.659  1.00  0.00           C  
ATOM   4812  H   PHE   308      88.240  52.345  91.764  1.00  0.00           H  
ATOM   4813  HA  PHE   308      86.479  50.006  92.270  1.00  0.00           H  
ATOM   4814  HB2 PHE   308      85.842  52.483  90.541  1.00  0.00           H  
ATOM   4815  HB3 PHE   308      84.941  51.036  90.635  1.00  0.00           H  
ATOM   4816  HD1 PHE   308      83.004  51.084  92.118  1.00  0.00           H  
ATOM   4817  HD2 PHE   308      86.296  53.542  93.007  1.00  0.00           H  
ATOM   4818  HE1 PHE   308      81.677  51.972  93.922  1.00  0.00           H  
ATOM   4819  HE2 PHE   308      84.916  54.568  94.891  1.00  0.00           H  
ATOM   4820  HZ  PHE   308      82.730  53.772  95.406  1.00  0.00           H  
ATOM   4821  N   VAL   309      86.994  48.723  90.320  1.00  0.00           N  
ATOM   4822  CA  VAL   309      87.590  47.662  89.441  1.00  0.00           C  
ATOM   4823  C   VAL   309      86.490  46.810  88.745  1.00  0.00           C  
ATOM   4824  O   VAL   309      85.488  46.523  89.411  1.00  0.00           O  
ATOM   4825  CB  VAL   309      88.631  46.813  90.114  1.00  0.00           C  
ATOM   4826  CG1 VAL   309      88.072  45.966  91.244  1.00  0.00           C  
ATOM   4827  CG2 VAL   309      89.379  45.890  89.116  1.00  0.00           C  
ATOM   4828  H   VAL   309      86.263  48.441  90.957  1.00  0.00           H  
ATOM   4829  HA  VAL   309      87.964  48.163  88.548  1.00  0.00           H  
ATOM   4830  HB  VAL   309      89.385  47.411  90.626  1.00  0.00           H  
ATOM   4831 HG11 VAL   309      87.340  46.493  91.856  1.00  0.00           H  
ATOM   4832 HG12 VAL   309      87.508  45.110  90.873  1.00  0.00           H  
ATOM   4833 HG13 VAL   309      88.843  45.476  91.839  1.00  0.00           H  
ATOM   4834 HG21 VAL   309      89.713  46.381  88.202  1.00  0.00           H  
ATOM   4835 HG22 VAL   309      90.316  45.674  89.629  1.00  0.00           H  
ATOM   4836 HG23 VAL   309      88.769  45.012  88.902  1.00  0.00           H  
ATOM   4837  N   CYS   310      86.724  46.287  87.558  1.00  0.00           N  
ATOM   4838  CA  CYS   310      85.850  45.390  86.956  1.00  0.00           C  
ATOM   4839  C   CYS   310      86.203  43.969  87.271  1.00  0.00           C  
ATOM   4840  O   CYS   310      87.366  43.570  87.370  1.00  0.00           O  
ATOM   4841  CB  CYS   310      85.775  45.631  85.453  1.00  0.00           C  
ATOM   4842  SG  CYS   310      84.482  44.506  84.815  1.00  0.00           S  
ATOM   4843  H   CYS   310      87.449  46.680  86.975  1.00  0.00           H  
ATOM   4844  HA  CYS   310      84.865  45.665  87.335  1.00  0.00           H  
ATOM   4845  HB2 CYS   310      85.685  46.659  85.103  1.00  0.00           H  
ATOM   4846  HB3 CYS   310      86.717  45.394  84.960  1.00  0.00           H  
ATOM   4847  HG  CYS   310      85.203  43.834  83.913  1.00  0.00           H  
ATOM   4848  N   CYS   311      85.226  43.115  87.483  1.00  0.00           N  
ATOM   4849  CA  CYS   311      85.332  41.666  87.596  1.00  0.00           C  
ATOM   4850  C   CYS   311      86.069  41.082  86.397  1.00  0.00           C  
ATOM   4851  O   CYS   311      85.894  41.551  85.228  1.00  0.00           O  
ATOM   4852  CB  CYS   311      83.951  41.149  87.764  1.00  0.00           C  
ATOM   4853  SG  CYS   311      83.794  39.378  87.793  1.00  0.00           S  
ATOM   4854  H   CYS   311      84.306  43.503  87.332  1.00  0.00           H  
ATOM   4855  HA  CYS   311      85.918  41.419  88.482  1.00  0.00           H  
ATOM   4856  HB2 CYS   311      83.545  41.458  88.727  1.00  0.00           H  
ATOM   4857  HB3 CYS   311      83.397  41.486  86.888  1.00  0.00           H  
ATOM   4858  HG  CYS   311      84.324  39.349  89.019  1.00  0.00           H  
ATOM   4859  N   MET   312      86.947  40.008  86.506  1.00  0.00           N  
ATOM   4860  CA  MET   312      87.439  39.262  87.680  1.00  0.00           C  
ATOM   4861  C   MET   312      88.530  39.888  88.551  1.00  0.00           C  
ATOM   4862  O   MET   312      89.204  39.200  89.259  1.00  0.00           O  
ATOM   4863  CB  MET   312      87.859  37.838  87.304  1.00  0.00           C  
ATOM   4864  CG  MET   312      89.082  37.806  86.359  1.00  0.00           C  
ATOM   4865  SD  MET   312      88.943  38.173  84.570  1.00  0.00           S  
ATOM   4866  CE  MET   312      87.884  36.691  84.188  1.00  0.00           C  
ATOM   4867  H   MET   312      87.480  39.767  85.683  1.00  0.00           H  
ATOM   4868  HA  MET   312      86.509  39.192  88.245  1.00  0.00           H  
ATOM   4869  HB2 MET   312      88.163  37.196  88.131  1.00  0.00           H  
ATOM   4870  HB3 MET   312      86.967  37.423  86.835  1.00  0.00           H  
ATOM   4871  HG2 MET   312      89.881  38.412  86.786  1.00  0.00           H  
ATOM   4872  HG3 MET   312      89.503  36.801  86.329  1.00  0.00           H  
ATOM   4873  HE1 MET   312      87.999  36.041  85.055  1.00  0.00           H  
ATOM   4874  HE2 MET   312      86.837  36.974  84.301  1.00  0.00           H  
ATOM   4875  HE3 MET   312      88.266  36.158  83.317  1.00  0.00           H  
ATOM   4876  N   LYS   313      88.790  41.171  88.510  1.00  0.00           N  
ATOM   4877  CA  LYS   313      90.029  41.779  89.008  1.00  0.00           C  
ATOM   4878  C   LYS   313      89.933  42.433  90.404  1.00  0.00           C  
ATOM   4879  O   LYS   313      88.796  42.676  90.865  1.00  0.00           O  
ATOM   4880  CB  LYS   313      90.711  42.720  87.925  1.00  0.00           C  
ATOM   4881  CG  LYS   313      90.885  42.183  86.500  1.00  0.00           C  
ATOM   4882  CD  LYS   313      91.678  40.854  86.401  1.00  0.00           C  
ATOM   4883  CE  LYS   313      93.094  40.952  86.942  1.00  0.00           C  
ATOM   4884  NZ  LYS   313      93.888  39.700  86.937  1.00  0.00           N1+
ATOM   4885  H   LYS   313      88.023  41.682  88.098  1.00  0.00           H  
ATOM   4886  HA  LYS   313      90.790  41.018  89.184  1.00  0.00           H  
ATOM   4887  HB2 LYS   313      90.156  43.656  87.870  1.00  0.00           H  
ATOM   4888  HB3 LYS   313      91.671  42.975  88.374  1.00  0.00           H  
ATOM   4889  HG2 LYS   313      89.893  41.998  86.088  1.00  0.00           H  
ATOM   4890  HG3 LYS   313      91.214  43.028  85.895  1.00  0.00           H  
ATOM   4891  HD2 LYS   313      91.214  40.005  86.903  1.00  0.00           H  
ATOM   4892  HD3 LYS   313      91.699  40.633  85.334  1.00  0.00           H  
ATOM   4893  HE2 LYS   313      93.699  41.672  86.392  1.00  0.00           H  
ATOM   4894  HE3 LYS   313      93.062  41.331  87.964  1.00  0.00           H  
ATOM   4895  HZ1 LYS   313      94.781  39.936  87.346  1.00  0.00           H  
ATOM   4896  HZ2 LYS   313      93.442  39.031  87.549  1.00  0.00           H  
ATOM   4897  HZ3 LYS   313      94.050  39.390  85.990  1.00  0.00           H  
ATOM   4898  N   ASP   314      90.991  42.723  91.148  1.00  0.00           N  
ATOM   4899  CA  ASP   314      92.380  42.233  90.906  1.00  0.00           C  
ATOM   4900  C   ASP   314      92.460  40.660  91.026  1.00  0.00           C  
ATOM   4901  O   ASP   314      92.980  40.068  90.059  1.00  0.00           O  
ATOM   4902  CB  ASP   314      93.317  42.971  91.912  1.00  0.00           C  
ATOM   4903  CG  ASP   314      94.784  42.407  92.064  1.00  0.00           C  
ATOM   4904  OD1 ASP   314      95.456  42.082  91.087  1.00  0.00           O  
ATOM   4905  OD2 ASP   314      95.206  42.305  93.223  1.00  0.00           O1-
ATOM   4906  OXT ASP   314      92.144  40.033  92.084  1.00  0.00           O1-
ATOM   4907  H   ASP   314      90.701  43.183  92.000  1.00  0.00           H  
ATOM   4908  HA  ASP   314      92.723  42.447  89.893  1.00  0.00           H  
ATOM   4909  HB2 ASP   314      93.426  44.023  91.651  1.00  0.00           H  
ATOM   4910  HB3 ASP   314      92.915  42.978  92.925  1.00  0.00           H  
ATOM   4911  N   THR   315      97.970  44.137  96.557  1.00  0.00           N  
ATOM   4912  CA  THR   315      97.101  45.244  96.353  1.00  0.00           C  
ATOM   4913  C   THR   315      96.633  45.681  97.747  1.00  0.00           C  
ATOM   4914  O   THR   315      95.569  45.354  98.223  1.00  0.00           O  
ATOM   4915  CB  THR   315      95.937  44.989  95.426  1.00  0.00           C  
ATOM   4916  CG2 THR   315      95.386  46.327  95.099  1.00  0.00           C  
ATOM   4917  OG1 THR   315      96.612  44.352  94.320  1.00  0.00           O  
ATOM   4918  HA  THR   315      97.734  46.051  95.983  1.00  0.00           H  
ATOM   4919  HB  THR   315      95.141  44.382  95.856  1.00  0.00           H  
ATOM   4920  HG1 THR   315      96.037  43.711  93.894  1.00  0.00           H  
ATOM   4921 HG21 THR   315      94.696  46.241  94.260  1.00  0.00           H  
ATOM   4922 HG22 THR   315      94.780  46.743  95.904  1.00  0.00           H  
ATOM   4923 HG23 THR   315      96.135  47.087  94.875  1.00  0.00           H  
ATOM   4924  H1  THR   315      98.789  44.436  97.069  1.00  0.00           H  
ATOM   4925  H2  THR   315      98.237  43.778  95.652  1.00  0.00           H  
ATOM   4926  H3  THR   315      97.591  43.397  97.130  1.00  0.00           H  
ATOM   4927  N   ASN   316      97.342  46.570  98.357  1.00  0.00           N  
ATOM   4928  CA  ASN   316      97.106  47.243  99.651  1.00  0.00           C  
ATOM   4929  C   ASN   316      95.756  48.105  99.643  1.00  0.00           C  
ATOM   4930  O   ASN   316      95.229  48.306 100.685  1.00  0.00           O  
ATOM   4931  CB  ASN   316      98.303  48.068 100.047  1.00  0.00           C  
ATOM   4932  CG  ASN   316      99.386  47.111 100.624  1.00  0.00           C  
ATOM   4933  ND2 ASN   316     100.485  47.030  99.913  1.00  0.00           N  
ATOM   4934  OD1 ASN   316      99.285  46.631 101.770  1.00  0.00           O  
ATOM   4935  H   ASN   316      98.127  46.969  97.863  1.00  0.00           H  
ATOM   4936  HA  ASN   316      96.815  46.531 100.423  1.00  0.00           H  
ATOM   4937  HB2 ASN   316      98.532  48.644  99.151  1.00  0.00           H  
ATOM   4938  HB3 ASN   316      98.110  48.887 100.739  1.00  0.00           H
[truncated: 1,315,149 more chars]
