# Supplementary material for: Molecular Mechanism of Protein Arginine Deiminase 2: A Study Involving Multiple Microsecond Long Molecular Dynamics Simulations
Source: Biochemistry. 2022 Jun 23;61(13):1286–97. doi: 10.1021/acs.biochem.2c00158 (PMC9260958; doi:10.1021/acs.biochem.2c00158)
Supplement: Supplementary file 2 — bi2c00158_si_002.zip [file bi2c00158_si_002.zip › closest/ps1-02-100w-last-frame.pdb]

ATOM      1  N   ARG     1      69.636  85.555  45.984  1.00  0.00           N  
ATOM      2  CA  ARG     1      70.943  85.530  45.233  1.00  0.00           C  
ATOM      3  C   ARG     1      70.797  86.497  44.020  1.00  0.00           C  
ATOM      4  O   ARG     1      70.211  86.108  43.011  1.00  0.00           O  
ATOM      5  CB  ARG     1      71.249  84.060  44.782  1.00  0.00           C  
ATOM      6  CG  ARG     1      71.731  83.212  45.911  1.00  0.00           C  
ATOM      7  CD  ARG     1      72.063  81.837  45.561  1.00  0.00           C  
ATOM      8  NE  ARG     1      72.781  81.153  46.642  1.00  0.00           N  
ATOM      9  CZ  ARG     1      73.693  80.186  46.506  1.00  0.00           C  
ATOM     10  NH1 ARG     1      74.110  79.654  45.407  1.00  0.00           N1+
ATOM     11  NH2 ARG     1      74.243  79.697  47.530  1.00  0.00           N  
ATOM     12  HA  ARG     1      71.763  85.880  45.861  1.00  0.00           H  
ATOM     13  HB2 ARG     1      70.381  83.646  44.271  1.00  0.00           H  
ATOM     14  HB3 ARG     1      72.043  84.132  44.039  1.00  0.00           H  
ATOM     15  HG2 ARG     1      72.639  83.674  46.298  1.00  0.00           H  
ATOM     16  HG3 ARG     1      70.999  83.196  46.718  1.00  0.00           H  
ATOM     17  HD2 ARG     1      71.119  81.351  45.313  1.00  0.00           H  
ATOM     18  HD3 ARG     1      72.577  81.960  44.607  1.00  0.00           H  
ATOM     19  HE  ARG     1      72.465  81.316  47.587  1.00  0.00           H  
ATOM     20 HH11 ARG     1      73.929  80.114  44.527  1.00  0.00           H  
ATOM     21 HH12 ARG     1      74.802  78.938  45.236  1.00  0.00           H  
ATOM     22 HH21 ARG     1      74.059  80.129  48.424  1.00  0.00           H  
ATOM     23 HH22 ARG     1      74.873  78.928  47.351  1.00  0.00           H  
ATOM     24  H1  ARG     1      69.620  85.215  46.935  1.00  0.00           H  
ATOM     25  H2  ARG     1      68.879  85.051  45.544  1.00  0.00           H  
ATOM     26  H3  ARG     1      69.351  86.507  46.164  1.00  0.00           H  
ATOM     27  N   GLU     2      71.380  87.724  44.045  1.00  0.00           N  
ATOM     28  CA  GLU     2      71.079  88.875  43.172  1.00  0.00           C  
ATOM     29  C   GLU     2      72.421  89.732  43.086  1.00  0.00           C  
ATOM     30  O   GLU     2      73.101  89.888  44.037  1.00  0.00           O  
ATOM     31  CB  GLU     2      69.967  89.784  43.683  1.00  0.00           C  
ATOM     32  CG  GLU     2      68.571  89.216  43.696  1.00  0.00           C  
ATOM     33  CD  GLU     2      68.365  88.173  44.801  1.00  0.00           C  
ATOM     34  OE1 GLU     2      67.665  87.137  44.481  1.00  0.00           O  
ATOM     35  OE2 GLU     2      68.959  88.238  45.917  1.00  0.00           O1-
ATOM     36  H   GLU     2      71.847  87.997  44.898  1.00  0.00           H  
ATOM     37  HA  GLU     2      70.877  88.514  42.164  1.00  0.00           H  
ATOM     38  HB2 GLU     2      70.208  90.169  44.674  1.00  0.00           H  
ATOM     39  HB3 GLU     2      69.800  90.613  42.996  1.00  0.00           H  
ATOM     40  HG2 GLU     2      67.797  89.968  43.848  1.00  0.00           H  
ATOM     41  HG3 GLU     2      68.335  88.748  42.740  1.00  0.00           H  
ATOM     42  N   ARG     3      72.678  90.431  41.953  1.00  0.00           N  
ATOM     43  CA  ARG     3      73.626  91.543  42.027  1.00  0.00           C  
ATOM     44  C   ARG     3      73.105  92.781  41.279  1.00  0.00           C  
ATOM     45  O   ARG     3      72.649  92.639  40.130  1.00  0.00           O  
ATOM     46  CB  ARG     3      74.894  91.059  41.459  1.00  0.00           C  
ATOM     47  CG  ARG     3      76.166  91.957  41.571  1.00  0.00           C  
ATOM     48  CD  ARG     3      77.433  91.572  40.743  1.00  0.00           C  
ATOM     49  NE  ARG     3      78.365  92.735  40.626  1.00  0.00           N  
ATOM     50  CZ  ARG     3      79.556  92.750  40.198  1.00  0.00           C  
ATOM     51  NH1 ARG     3      80.074  91.833  39.560  1.00  0.00           N1+
ATOM     52  NH2 ARG     3      80.234  93.846  40.491  1.00  0.00           N  
ATOM     53  H   ARG     3      71.974  90.318  41.237  1.00  0.00           H  
ATOM     54  HA  ARG     3      73.747  91.877  43.057  1.00  0.00           H  
ATOM     55  HB2 ARG     3      75.236  90.301  42.163  1.00  0.00           H  
ATOM     56  HB3 ARG     3      74.901  90.506  40.519  1.00  0.00           H  
ATOM     57  HG2 ARG     3      75.848  92.985  41.396  1.00  0.00           H  
ATOM     58  HG3 ARG     3      76.382  91.911  42.638  1.00  0.00           H  
ATOM     59  HD2 ARG     3      77.914  90.691  41.167  1.00  0.00           H  
ATOM     60  HD3 ARG     3      77.094  91.327  39.737  1.00  0.00           H  
ATOM     61  HE  ARG     3      78.188  93.456  41.311  1.00  0.00           H  
ATOM     62 HH11 ARG     3      79.560  90.997  39.322  1.00  0.00           H  
ATOM     63 HH12 ARG     3      81.027  91.942  39.243  1.00  0.00           H  
ATOM     64 HH21 ARG     3      79.715  94.543  41.005  1.00  0.00           H  
ATOM     65 HH22 ARG     3      81.191  93.976  40.197  1.00  0.00           H  
ATOM     66  N   THR     4      73.364  93.972  41.796  1.00  0.00           N  
ATOM     67  CA  THR     4      73.241  95.289  41.150  1.00  0.00           C  
ATOM     68  C   THR     4      74.387  95.638  40.207  1.00  0.00           C  
ATOM     69  O   THR     4      75.511  95.507  40.710  1.00  0.00           O  
ATOM     70  CB  THR     4      73.045  96.355  42.246  1.00  0.00           C  
ATOM     71  CG2 THR     4      72.841  97.726  41.606  1.00  0.00           C  
ATOM     72  OG1 THR     4      71.856  96.188  42.987  1.00  0.00           O  
ATOM     73  H   THR     4      74.001  94.027  42.578  1.00  0.00           H  
ATOM     74  HA  THR     4      72.304  95.196  40.601  1.00  0.00           H  
ATOM     75  HB  THR     4      73.925  96.319  42.889  1.00  0.00           H  
ATOM     76  HG1 THR     4      72.104  95.568  43.677  1.00  0.00           H  
ATOM     77 HG21 THR     4      73.810  97.941  41.154  1.00  0.00           H  
ATOM     78 HG22 THR     4      72.106  97.689  40.803  1.00  0.00           H  
ATOM     79 HG23 THR     4      72.512  98.515  42.283  1.00  0.00           H  
ATOM     80  N   VAL     5      74.182  96.109  38.925  1.00  0.00           N  
ATOM     81  CA  VAL     5      75.214  96.753  38.115  1.00  0.00           C  
ATOM     82  C   VAL     5      74.567  97.828  37.230  1.00  0.00           C  
ATOM     83  O   VAL     5      73.399  98.149  37.319  1.00  0.00           O  
ATOM     84  CB  VAL     5      76.051  95.684  37.371  1.00  0.00           C  
ATOM     85  CG1 VAL     5      75.387  95.328  36.022  1.00  0.00           C  
ATOM     86  CG2 VAL     5      77.477  96.087  37.151  1.00  0.00           C  
ATOM     87  H   VAL     5      73.258  96.007  38.531  1.00  0.00           H  
ATOM     88  HA  VAL     5      75.862  97.343  38.763  1.00  0.00           H  
ATOM     89  HB  VAL     5      76.190  94.804  37.999  1.00  0.00           H  
ATOM     90 HG11 VAL     5      75.905  94.481  35.570  1.00  0.00           H  
ATOM     91 HG12 VAL     5      74.421  94.927  36.330  1.00  0.00           H  
ATOM     92 HG13 VAL     5      75.427  96.201  35.371  1.00  0.00           H  
ATOM     93 HG21 VAL     5      78.041  95.235  36.773  1.00  0.00           H  
ATOM     94 HG22 VAL     5      77.495  96.952  36.487  1.00  0.00           H  
ATOM     95 HG23 VAL     5      77.948  96.411  38.079  1.00  0.00           H  
ATOM     96  N   ARG     6      75.541  98.506  36.494  1.00  0.00           N  
ATOM     97  CA  ARG     6      75.141  99.640  35.655  1.00  0.00           C  
ATOM     98  C   ARG     6      76.009  99.892  34.384  1.00  0.00           C  
ATOM     99  O   ARG     6      77.225  99.606  34.468  1.00  0.00           O  
ATOM    100  CB  ARG     6      75.082 100.920  36.439  1.00  0.00           C  
ATOM    101  CG  ARG     6      76.375 101.530  37.054  1.00  0.00           C  
ATOM    102  CD  ARG     6      75.955 102.701  37.950  1.00  0.00           C  
ATOM    103  NE  ARG     6      75.141 102.218  39.176  1.00  0.00           N  
ATOM    104  CZ  ARG     6      74.011 102.683  39.657  1.00  0.00           C  
ATOM    105  NH1 ARG     6      73.301 103.520  38.980  1.00  0.00           N1+
ATOM    106  NH2 ARG     6      73.565 102.298  40.775  1.00  0.00           N  
ATOM    107  H   ARG     6      76.512  98.254  36.614  1.00  0.00           H  
ATOM    108  HA  ARG     6      74.126  99.433  35.316  1.00  0.00           H  
ATOM    109  HB2 ARG     6      74.627 101.659  35.778  1.00  0.00           H  
ATOM    110  HB3 ARG     6      74.415 100.705  37.274  1.00  0.00           H  
ATOM    111  HG2 ARG     6      76.933 100.886  37.734  1.00  0.00           H  
ATOM    112  HG3 ARG     6      77.027 101.893  36.260  1.00  0.00           H  
ATOM    113  HD2 ARG     6      76.865 103.205  38.275  1.00  0.00           H  
ATOM    114  HD3 ARG     6      75.360 103.445  37.420  1.00  0.00           H  
ATOM    115  HE  ARG     6      75.661 101.583  39.765  1.00  0.00           H  
ATOM    116 HH11 ARG     6      73.724 103.860  38.129  1.00  0.00           H  
ATOM    117 HH12 ARG     6      72.374 103.738  39.316  1.00  0.00           H  
ATOM    118 HH21 ARG     6      74.179 101.741  41.352  1.00  0.00           H  
ATOM    119 HH22 ARG     6      72.719 102.702  41.152  1.00  0.00           H  
ATOM    120  N   LEU     7      75.419 100.204  33.244  1.00  0.00           N  
ATOM    121  CA  LEU     7      76.100 100.599  32.032  1.00  0.00           C  
ATOM    122  C   LEU     7      76.956 101.841  32.212  1.00  0.00           C  
ATOM    123  O   LEU     7      76.416 102.776  32.801  1.00  0.00           O  
ATOM    124  CB  LEU     7      75.079 100.707  30.920  1.00  0.00           C  
ATOM    125  CG  LEU     7      74.310  99.393  30.620  1.00  0.00           C  
ATOM    126  CD1 LEU     7      73.457  99.605  29.356  1.00  0.00           C  
ATOM    127  CD2 LEU     7      75.263  98.289  30.145  1.00  0.00           C  
ATOM    128  H   LEU     7      74.452 100.496  33.269  1.00  0.00           H  
ATOM    129  HA  LEU     7      76.822  99.812  31.815  1.00  0.00           H  
ATOM    130  HB2 LEU     7      74.310 101.435  31.180  1.00  0.00           H  
ATOM    131  HB3 LEU     7      75.566 101.152  30.053  1.00  0.00           H  
ATOM    132  HG  LEU     7      73.745  98.987  31.459  1.00  0.00           H  
ATOM    133 HD11 LEU     7      74.181  99.785  28.562  1.00  0.00           H  
ATOM    134 HD12 LEU     7      72.663  98.873  29.210  1.00  0.00           H  
ATOM    135 HD13 LEU     7      72.947 100.551  29.536  1.00  0.00           H  
ATOM    136 HD21 LEU     7      75.792  97.787  30.955  1.00  0.00           H  
ATOM    137 HD22 LEU     7      74.697  97.507  29.639  1.00  0.00           H  
ATOM    138 HD23 LEU     7      76.030  98.794  29.559  1.00  0.00           H  
ATOM    139  N   GLN     8      78.165 101.842  31.746  1.00  0.00           N  
ATOM    140  CA  GLN     8      78.993 103.042  31.596  1.00  0.00           C  
ATOM    141  C   GLN     8      78.425 103.978  30.423  1.00  0.00           C  
ATOM    142  O   GLN     8      78.000 103.475  29.372  1.00  0.00           O  
ATOM    143  CB  GLN     8      80.466 102.677  31.359  1.00  0.00           C  
ATOM    144  CG  GLN     8      81.520 103.783  31.234  1.00  0.00           C  
ATOM    145  CD  GLN     8      81.438 104.936  32.186  1.00  0.00           C  
ATOM    146  NE2 GLN     8      82.478 105.643  32.403  1.00  0.00           N  
ATOM    147  OE1 GLN     8      80.402 105.271  32.774  1.00  0.00           O  
ATOM    148  H   GLN     8      78.504 100.983  31.337  1.00  0.00           H  
ATOM    149  HA  GLN     8      78.914 103.556  32.554  1.00  0.00           H  
ATOM    150  HB2 GLN     8      80.767 102.137  32.257  1.00  0.00           H  
ATOM    151  HB3 GLN     8      80.497 101.895  30.601  1.00  0.00           H  
ATOM    152  HG2 GLN     8      82.511 103.333  31.292  1.00  0.00           H  
ATOM    153  HG3 GLN     8      81.459 104.267  30.260  1.00  0.00           H  
ATOM    154 HE21 GLN     8      82.384 106.217  33.229  1.00  0.00           H  
ATOM    155 HE22 GLN     8      83.341 105.431  31.923  1.00  0.00           H  
ATOM    156  N   TYR     9      78.427 105.320  30.608  1.00  0.00           N  
ATOM    157  CA  TYR     9      77.979 106.164  29.485  1.00  0.00           C  
ATOM    158  C   TYR     9      78.640 105.836  28.119  1.00  0.00           C  
ATOM    159  O   TYR     9      79.845 105.544  28.152  1.00  0.00           O  
ATOM    160  CB  TYR     9      78.236 107.640  29.931  1.00  0.00           C  
ATOM    161  CG  TYR     9      79.666 108.239  29.705  1.00  0.00           C  
ATOM    162  CD1 TYR     9      80.459 108.531  30.771  1.00  0.00           C  
ATOM    163  CD2 TYR     9      80.108 108.569  28.432  1.00  0.00           C  
ATOM    164  CE1 TYR     9      81.750 109.140  30.575  1.00  0.00           C  
ATOM    165  CE2 TYR     9      81.294 109.282  28.252  1.00  0.00           C  
ATOM    166  CZ  TYR     9      82.150 109.641  29.304  1.00  0.00           C  
ATOM    167  OH  TYR     9      83.289 110.358  29.098  1.00  0.00           O  
ATOM    168  H   TYR     9      78.856 105.743  31.418  1.00  0.00           H  
ATOM    169  HA  TYR     9      76.900 106.126  29.339  1.00  0.00           H  
ATOM    170  HB2 TYR     9      77.491 108.222  29.389  1.00  0.00           H  
ATOM    171  HB3 TYR     9      78.032 107.760  30.995  1.00  0.00           H  
ATOM    172  HD1 TYR     9      80.200 108.146  31.746  1.00  0.00           H  
ATOM    173  HD2 TYR     9      79.391 108.411  27.641  1.00  0.00           H  
ATOM    174  HE1 TYR     9      82.319 109.384  31.461  1.00  0.00           H  
ATOM    175  HE2 TYR     9      81.498 109.688  27.272  1.00  0.00           H  
ATOM    176  HH  TYR     9      83.859 110.333  29.870  1.00  0.00           H  
ATOM    177  N   GLY    10      77.967 105.757  26.984  1.00  0.00           N  
ATOM    178  CA  GLY    10      78.452 105.585  25.644  1.00  0.00           C  
ATOM    179  C   GLY    10      79.379 104.385  25.446  1.00  0.00           C  
ATOM    180  O   GLY    10      79.940 104.398  24.343  1.00  0.00           O  
ATOM    181  H   GLY    10      76.976 105.943  27.044  1.00  0.00           H  
ATOM    182  HA2 GLY    10      77.555 105.523  25.028  1.00  0.00           H  
ATOM    183  HA3 GLY    10      78.892 106.554  25.404  1.00  0.00           H  
ATOM    184  N   SER    11      79.569 103.362  26.347  1.00  0.00           N  
ATOM    185  CA  SER    11      80.724 102.398  26.364  1.00  0.00           C  
ATOM    186  C   SER    11      80.314 100.985  26.724  1.00  0.00           C  
ATOM    187  O   SER    11      79.156 100.709  27.105  1.00  0.00           O  
ATOM    188  CB  SER    11      81.698 102.939  27.330  1.00  0.00           C  
ATOM    189  OG  SER    11      82.084 104.296  27.026  1.00  0.00           O  
ATOM    190  H   SER    11      78.961 103.307  27.152  1.00  0.00           H  
ATOM    191  HA  SER    11      81.097 102.273  25.348  1.00  0.00           H  
ATOM    192  HB2 SER    11      81.367 102.896  28.368  1.00  0.00           H  
ATOM    193  HB3 SER    11      82.610 102.346  27.397  1.00  0.00           H  
ATOM    194  HG  SER    11      81.346 104.821  27.343  1.00  0.00           H  
ATOM    195  N   ALA    12      81.211 100.056  26.501  1.00  0.00           N  
ATOM    196  CA  ALA    12      81.071  98.703  26.959  1.00  0.00           C  
ATOM    197  C   ALA    12      81.748  98.560  28.337  1.00  0.00           C  
ATOM    198  O   ALA    12      82.797  99.202  28.483  1.00  0.00           O  
ATOM    199  CB  ALA    12      81.746  97.781  25.949  1.00  0.00           C  
ATOM    200  H   ALA    12      82.154 100.405  26.409  1.00  0.00           H  
ATOM    201  HA  ALA    12      80.021  98.410  26.969  1.00  0.00           H  
ATOM    202  HB1 ALA    12      81.018  97.400  25.233  1.00  0.00           H  
ATOM    203  HB2 ALA    12      82.533  98.309  25.409  1.00  0.00           H  
ATOM    204  HB3 ALA    12      82.121  96.872  26.419  1.00  0.00           H  
ATOM    205  N   VAL    13      81.299  97.728  29.302  1.00  0.00           N  
ATOM    206  CA  VAL    13      82.092  97.145  30.454  1.00  0.00           C  
ATOM    207  C   VAL    13      81.909  95.601  30.391  1.00  0.00           C  
ATOM    208  O   VAL    13      80.850  95.071  29.998  1.00  0.00           O  
ATOM    209  CB  VAL    13      81.641  97.761  31.802  1.00  0.00           C  
ATOM    210  CG1 VAL    13      82.081  99.284  31.743  1.00  0.00           C  
ATOM    211  CG2 VAL    13      80.168  97.642  32.308  1.00  0.00           C  
ATOM    212  H   VAL    13      80.383  97.333  29.143  1.00  0.00           H  
ATOM    213  HA  VAL    13      83.171  97.258  30.348  1.00  0.00           H  
ATOM    214  HB  VAL    13      82.232  97.326  32.608  1.00  0.00           H  
ATOM    215 HG11 VAL    13      83.098  99.426  31.377  1.00  0.00           H  
ATOM    216 HG12 VAL    13      81.513  99.912  31.057  1.00  0.00           H  
ATOM    217 HG13 VAL    13      82.010  99.639  32.771  1.00  0.00           H  
ATOM    218 HG21 VAL    13      79.436  97.831  31.523  1.00  0.00           H  
ATOM    219 HG22 VAL    13      79.901  96.694  32.774  1.00  0.00           H  
ATOM    220 HG23 VAL    13      79.955  98.503  32.942  1.00  0.00           H  
ATOM    221  N   GLU    14      82.804  94.842  30.934  1.00  0.00           N  
ATOM    222  CA  GLU    14      82.970  93.410  30.831  1.00  0.00           C  
ATOM    223  C   GLU    14      83.031  92.822  32.272  1.00  0.00           C  
ATOM    224  O   GLU    14      83.912  93.155  33.095  1.00  0.00           O  
ATOM    225  CB  GLU    14      84.127  93.052  29.921  1.00  0.00           C  
ATOM    226  CG  GLU    14      84.527  91.610  29.920  1.00  0.00           C  
ATOM    227  CD  GLU    14      85.674  91.368  28.981  1.00  0.00           C  
ATOM    228  OE1 GLU    14      85.822  91.893  27.858  1.00  0.00           O  
ATOM    229  OE2 GLU    14      86.581  90.562  29.348  1.00  0.00           O1-
ATOM    230  H   GLU    14      83.440  95.385  31.500  1.00  0.00           H  
ATOM    231  HA  GLU    14      82.046  92.999  30.424  1.00  0.00           H  
ATOM    232  HB2 GLU    14      83.794  93.198  28.893  1.00  0.00           H  
ATOM    233  HB3 GLU    14      84.986  93.712  30.038  1.00  0.00           H  
ATOM    234  HG2 GLU    14      84.893  91.318  30.905  1.00  0.00           H  
ATOM    235  HG3 GLU    14      83.740  90.928  29.599  1.00  0.00           H  
ATOM    236  N   ALA    15      82.142  91.807  32.596  1.00  0.00           N  
ATOM    237  CA  ALA    15      82.078  91.181  33.917  1.00  0.00           C  
ATOM    238  C   ALA    15      81.978  89.682  33.931  1.00  0.00           C  
ATOM    239  O   ALA    15      81.652  89.096  32.916  1.00  0.00           O  
ATOM    240  CB  ALA    15      81.090  91.884  34.696  1.00  0.00           C  
ATOM    241  H   ALA    15      81.446  91.585  31.899  1.00  0.00           H  
ATOM    242  HA  ALA    15      83.070  91.350  34.335  1.00  0.00           H  
ATOM    243  HB1 ALA    15      81.211  92.967  34.728  1.00  0.00           H  
ATOM    244  HB2 ALA    15      80.178  91.840  34.102  1.00  0.00           H  
ATOM    245  HB3 ALA    15      80.922  91.405  35.661  1.00  0.00           H  
ATOM    246  N   VAL    16      81.996  89.079  35.107  1.00  0.00           N  
ATOM    247  CA  VAL    16      81.532  87.712  35.347  1.00  0.00           C  
ATOM    248  C   VAL    16      80.035  87.687  35.696  1.00  0.00           C  
ATOM    249  O   VAL    16      79.531  88.685  36.237  1.00  0.00           O  
ATOM    250  CB  VAL    16      82.452  86.990  36.331  1.00  0.00           C  
ATOM    251  CG1 VAL    16      82.297  85.416  36.410  1.00  0.00           C  
ATOM    252  CG2 VAL    16      83.933  87.307  36.155  1.00  0.00           C  
ATOM    253  H   VAL    16      82.178  89.697  35.884  1.00  0.00           H  
ATOM    254  HA  VAL    16      81.522  87.163  34.405  1.00  0.00           H  
ATOM    255  HB  VAL    16      82.213  87.403  37.311  1.00  0.00           H  
ATOM    256 HG11 VAL    16      82.458  84.865  35.483  1.00  0.00           H  
ATOM    257 HG12 VAL    16      83.087  85.084  37.084  1.00  0.00           H  
ATOM    258 HG13 VAL    16      81.398  85.056  36.911  1.00  0.00           H  
ATOM    259 HG21 VAL    16      83.988  88.385  36.309  1.00  0.00           H  
ATOM    260 HG22 VAL    16      84.614  86.774  36.819  1.00  0.00           H  
ATOM    261 HG23 VAL    16      84.184  87.034  35.130  1.00  0.00           H  
ATOM    262  N   TYR    17      79.389  86.604  35.361  1.00  0.00           N  
ATOM    263  CA  TYR    17      78.112  86.225  35.959  1.00  0.00           C  
ATOM    264  C   TYR    17      78.358  84.852  36.693  1.00  0.00           C  
ATOM    265  O   TYR    17      78.982  83.988  36.216  1.00  0.00           O  
ATOM    266  CB  TYR    17      77.119  86.231  34.841  1.00  0.00           C  
ATOM    267  CG  TYR    17      75.703  85.796  35.137  1.00  0.00           C  
ATOM    268  CD1 TYR    17      74.916  86.547  36.063  1.00  0.00           C  
ATOM    269  CD2 TYR    17      75.217  84.649  34.496  1.00  0.00           C  
ATOM    270  CE1 TYR    17      73.576  86.069  36.365  1.00  0.00           C  
ATOM    271  CE2 TYR    17      73.984  84.234  34.857  1.00  0.00           C  
ATOM    272  CZ  TYR    17      73.198  84.836  35.808  1.00  0.00           C  
ATOM    273  OH  TYR    17      72.058  84.261  36.194  1.00  0.00           O  
ATOM    274  H   TYR    17      79.837  85.906  34.785  1.00  0.00           H  
ATOM    275  HA  TYR    17      77.824  86.917  36.750  1.00  0.00           H  
ATOM    276  HB2 TYR    17      76.990  87.211  34.381  1.00  0.00           H  
ATOM    277  HB3 TYR    17      77.356  85.619  33.971  1.00  0.00           H  
ATOM    278  HD1 TYR    17      75.304  87.459  36.492  1.00  0.00           H  
ATOM    279  HD2 TYR    17      75.871  84.167  33.783  1.00  0.00           H  
ATOM    280  HE1 TYR    17      73.091  86.651  37.136  1.00  0.00           H  
ATOM    281  HE2 TYR    17      73.535  83.296  34.567  1.00  0.00           H  
ATOM    282  HH  TYR    17      71.836  84.727  37.003  1.00  0.00           H  
ATOM    283  N   VAL    18      77.846  84.775  37.957  1.00  0.00           N  
ATOM    284  CA  VAL    18      77.620  83.473  38.556  1.00  0.00           C  
ATOM    285  C   VAL    18      76.245  82.875  38.301  1.00  0.00           C  
ATOM    286  O   VAL    18      75.225  83.512  38.458  1.00  0.00           O  
ATOM    287  CB  VAL    18      77.984  83.415  40.022  1.00  0.00           C  
ATOM    288  CG1 VAL    18      78.098  81.888  40.480  1.00  0.00           C  
ATOM    289  CG2 VAL    18      79.211  84.129  40.421  1.00  0.00           C  
ATOM    290  H   VAL    18      77.377  85.576  38.356  1.00  0.00           H  
ATOM    291  HA  VAL    18      78.343  82.773  38.137  1.00  0.00           H  
ATOM    292  HB  VAL    18      77.192  83.959  40.537  1.00  0.00           H  
ATOM    293 HG11 VAL    18      78.424  81.842  41.520  1.00  0.00           H  
ATOM    294 HG12 VAL    18      77.111  81.452  40.331  1.00  0.00           H  
ATOM    295 HG13 VAL    18      78.866  81.375  39.901  1.00  0.00           H  
ATOM    296 HG21 VAL    18      79.269  85.186  40.162  1.00  0.00           H  
ATOM    297 HG22 VAL    18      79.337  83.960  41.490  1.00  0.00           H  
ATOM    298 HG23 VAL    18      79.957  83.609  39.819  1.00  0.00           H  
ATOM    299  N   LEU    19      76.211  81.673  37.740  1.00  0.00           N  
ATOM    300  CA  LEU    19      74.947  80.906  37.501  1.00  0.00           C  
ATOM    301  C   LEU    19      74.103  80.939  38.814  1.00  0.00           C  
ATOM    302  O   LEU    19      74.677  80.650  39.919  1.00  0.00           O  
ATOM    303  CB  LEU    19      75.176  79.466  36.960  1.00  0.00           C  
ATOM    304  CG  LEU    19      75.914  79.236  35.632  1.00  0.00           C  
ATOM    305  CD1 LEU    19      75.558  77.824  35.179  1.00  0.00           C  
ATOM    306  CD2 LEU    19      75.304  80.110  34.449  1.00  0.00           C  
ATOM    307  H   LEU    19      77.084  81.191  37.579  1.00  0.00           H  
ATOM    308  HA  LEU    19      74.430  81.434  36.700  1.00  0.00           H  
ATOM    309  HB2 LEU    19      75.653  78.979  37.810  1.00  0.00           H  
ATOM    310  HB3 LEU    19      74.213  78.988  36.780  1.00  0.00           H  
ATOM    311  HG  LEU    19      76.967  79.507  35.708  1.00  0.00           H  
ATOM    312 HD11 LEU    19      75.780  77.110  35.972  1.00  0.00           H  
ATOM    313 HD12 LEU    19      74.569  77.717  34.732  1.00  0.00           H  
ATOM    314 HD13 LEU    19      76.288  77.594  34.403  1.00  0.00           H  
ATOM    315 HD21 LEU    19      75.634  81.102  34.759  1.00  0.00           H  
ATOM    316 HD22 LEU    19      75.859  79.839  33.552  1.00  0.00           H  
ATOM    317 HD23 LEU    19      74.215  80.126  34.397  1.00  0.00           H  
ATOM    318  N   GLY    20      72.831  81.167  38.675  1.00  0.00           N  
ATOM    319  CA  GLY    20      71.919  81.009  39.865  1.00  0.00           C  
ATOM    320  C   GLY    20      71.684  82.331  40.582  1.00  0.00           C  
ATOM    321  O   GLY    20      70.853  82.441  41.503  1.00  0.00           O  
ATOM    322  H   GLY    20      72.509  81.342  37.734  1.00  0.00           H  
ATOM    323  HA2 GLY    20      70.984  80.627  39.456  1.00  0.00           H  
ATOM    324  HA3 GLY    20      72.341  80.216  40.483  1.00  0.00           H  
ATOM    325  N   THR    21      72.429  83.404  40.241  1.00  0.00           N  
ATOM    326  CA  THR    21      72.195  84.799  40.626  1.00  0.00           C  
ATOM    327  C   THR    21      71.265  85.479  39.656  1.00  0.00           C  
ATOM    328  O   THR    21      71.088  85.054  38.544  1.00  0.00           O  
ATOM    329  CB  THR    21      73.498  85.547  40.763  1.00  0.00           C  
ATOM    330  CG2 THR    21      74.529  84.872  41.734  1.00  0.00           C  
ATOM    331  OG1 THR    21      74.136  85.834  39.523  1.00  0.00           O  
ATOM    332  H   THR    21      73.059  83.321  39.457  1.00  0.00           H  
ATOM    333  HA  THR    21      71.782  84.797  41.635  1.00  0.00           H  
ATOM    334  HB  THR    21      73.132  86.472  41.207  1.00  0.00           H  
ATOM    335  HG1 THR    21      74.420  84.995  39.154  1.00  0.00           H  
ATOM    336 HG21 THR    21      74.673  83.896  41.271  1.00  0.00           H  
ATOM    337 HG22 THR    21      75.502  85.359  41.810  1.00  0.00           H  
ATOM    338 HG23 THR    21      74.059  84.809  42.715  1.00  0.00           H  
ATOM    339  N   TYR    22      70.612  86.583  40.084  1.00  0.00           N  
ATOM    340  CA  TYR    22      69.964  87.542  39.166  1.00  0.00           C  
ATOM    341  C   TYR    22      70.848  88.785  38.961  1.00  0.00           C  
ATOM    342  O   TYR    22      71.424  89.303  39.953  1.00  0.00           O  
ATOM    343  CB  TYR    22      68.563  87.947  39.682  1.00  0.00           C  
ATOM    344  CG  TYR    22      67.443  86.898  39.774  1.00  0.00           C  
ATOM    345  CD1 TYR    22      67.164  86.269  40.945  1.00  0.00           C  
ATOM    346  CD2 TYR    22      66.911  86.357  38.581  1.00  0.00           C  
ATOM    347  CE1 TYR    22      66.070  85.415  40.989  1.00  0.00           C  
ATOM    348  CE2 TYR    22      65.883  85.443  38.603  1.00  0.00           C  
ATOM    349  CZ  TYR    22      65.374  84.956  39.866  1.00  0.00           C  
ATOM    350  OH  TYR    22      64.369  84.037  39.884  1.00  0.00           O  
ATOM    351  H   TYR    22      70.650  86.755  41.079  1.00  0.00           H  
ATOM    352  HA  TYR    22      69.781  87.075  38.198  1.00  0.00           H  
ATOM    353  HB2 TYR    22      68.591  88.484  40.630  1.00  0.00           H  
ATOM    354  HB3 TYR    22      68.193  88.610  38.900  1.00  0.00           H  
ATOM    355  HD1 TYR    22      67.726  86.521  41.832  1.00  0.00           H  
ATOM    356  HD2 TYR    22      67.328  86.772  37.676  1.00  0.00           H  
ATOM    357  HE1 TYR    22      65.658  85.015  41.904  1.00  0.00           H  
ATOM    358  HE2 TYR    22      65.422  85.167  37.666  1.00  0.00           H  
ATOM    359  HH  TYR    22      63.984  84.009  40.763  1.00  0.00           H  
ATOM    360  N   LEU    23      71.092  89.245  37.716  1.00  0.00           N  
ATOM    361  CA  LEU    23      71.818  90.608  37.502  1.00  0.00           C  
ATOM    362  C   LEU    23      70.896  91.670  37.159  1.00  0.00           C  
ATOM    363  O   LEU    23      70.240  91.645  36.082  1.00  0.00           O  
ATOM    364  CB  LEU    23      72.931  90.273  36.492  1.00  0.00           C  
ATOM    365  CG  LEU    23      73.790  91.488  36.522  1.00  0.00           C  
ATOM    366  CD1 LEU    23      75.042  91.254  37.342  1.00  0.00           C  
ATOM    367  CD2 LEU    23      74.315  91.702  35.038  1.00  0.00           C  
ATOM    368  H   LEU    23      70.717  88.740  36.927  1.00  0.00           H  
ATOM    369  HA  LEU    23      72.444  90.746  38.384  1.00  0.00           H  
ATOM    370  HB2 LEU    23      73.565  89.408  36.684  1.00  0.00           H  
ATOM    371  HB3 LEU    23      72.435  90.206  35.524  1.00  0.00           H  
ATOM    372  HG  LEU    23      73.183  92.361  36.763  1.00  0.00           H  
ATOM    373 HD11 LEU    23      75.595  90.521  36.755  1.00  0.00           H  
ATOM    374 HD12 LEU    23      75.607  92.184  37.397  1.00  0.00           H  
ATOM    375 HD13 LEU    23      74.774  90.893  38.335  1.00  0.00           H  
ATOM    376 HD21 LEU    23      73.526  91.829  34.296  1.00  0.00           H  
ATOM    377 HD22 LEU    23      74.994  92.544  34.907  1.00  0.00           H  
ATOM    378 HD23 LEU    23      74.935  90.821  34.871  1.00  0.00           H  
ATOM    379  N   TRP    24      70.670  92.558  38.154  1.00  0.00           N  
ATOM    380  CA  TRP    24      69.952  93.862  38.026  1.00  0.00           C  
ATOM    381  C   TRP    24      70.825  94.973  37.407  1.00  0.00           C  
ATOM    382  O   TRP    24      71.828  95.263  38.027  1.00  0.00           O  
ATOM    383  CB  TRP    24      69.417  94.237  39.380  1.00  0.00           C  
ATOM    384  CG  TRP    24      68.421  93.305  40.006  1.00  0.00           C  
ATOM    385  CD1 TRP    24      68.687  92.478  40.987  1.00  0.00           C  
ATOM    386  CD2 TRP    24      67.080  93.114  39.573  1.00  0.00           C  
ATOM    387  CE2 TRP    24      66.543  92.174  40.459  1.00  0.00           C  
ATOM    388  CE3 TRP    24      66.298  93.661  38.499  1.00  0.00           C  
ATOM    389  NE1 TRP    24      67.505  91.942  41.378  1.00  0.00           N  
ATOM    390  CZ2 TRP    24      65.203  91.783  40.283  1.00  0.00           C  
ATOM    391  CZ3 TRP    24      64.988  93.344  38.466  1.00  0.00           C  
ATOM    392  CH2 TRP    24      64.411  92.340  39.261  1.00  0.00           C  
ATOM    393  H   TRP    24      71.174  92.424  39.019  1.00  0.00           H  
ATOM    394  HA  TRP    24      69.093  93.681  37.379  1.00  0.00           H  
ATOM    395  HB2 TRP    24      70.248  94.306  40.081  1.00  0.00           H  
ATOM    396  HB3 TRP    24      68.956  95.218  39.269  1.00  0.00           H  
ATOM    397  HD1 TRP    24      69.632  92.240  41.450  1.00  0.00           H  
ATOM    398  HE1 TRP    24      67.523  91.396  42.227  1.00  0.00           H  
ATOM    399  HE3 TRP    24      66.699  94.421  37.844  1.00  0.00           H  
ATOM    400  HZ2 TRP    24      64.833  90.968  40.888  1.00  0.00           H  
ATOM    401  HZ3 TRP    24      64.411  93.783  37.665  1.00  0.00           H  
ATOM    402  HH2 TRP    24      63.418  91.953  39.087  1.00  0.00           H  
ATOM    403  N   THR    25      70.498  95.437  36.148  1.00  0.00           N  
ATOM    404  CA  THR    25      71.387  96.182  35.324  1.00  0.00           C  
ATOM    405  C   THR    25      70.735  97.490  35.053  1.00  0.00           C  
ATOM    406  O   THR    25      69.700  97.640  34.390  1.00  0.00           O  
ATOM    407  CB  THR    25      71.578  95.593  33.883  1.00  0.00           C  
ATOM    408  CG2 THR    25      72.574  96.423  33.074  1.00  0.00           C  
ATOM    409  OG1 THR    25      72.181  94.345  33.986  1.00  0.00           O  
ATOM    410  H   THR    25      69.550  95.202  35.887  1.00  0.00           H  
ATOM    411  HA  THR    25      72.426  96.230  35.651  1.00  0.00           H  
ATOM    412  HB  THR    25      70.622  95.436  33.385  1.00  0.00           H  
ATOM    413  HG1 THR    25      71.492  93.703  34.171  1.00  0.00           H  
ATOM    414 HG21 THR    25      72.173  97.432  32.971  1.00  0.00           H  
ATOM    415 HG22 THR    25      73.480  96.640  33.638  1.00  0.00           H  
ATOM    416 HG23 THR    25      72.817  95.956  32.119  1.00  0.00           H  
ATOM    417  N   ASP    26      71.234  98.575  35.588  1.00  0.00           N  
ATOM    418  CA  ASP    26      70.679  99.879  35.243  1.00  0.00           C  
ATOM    419  C   ASP    26      71.043 100.331  33.815  1.00  0.00           C  
ATOM    420  O   ASP    26      72.234 100.144  33.427  1.00  0.00           O  
ATOM    421  CB  ASP    26      71.262 100.910  36.357  1.00  0.00           C  
ATOM    422  CG  ASP    26      70.989 102.397  36.142  1.00  0.00           C  
ATOM    423  OD1 ASP    26      71.926 103.102  35.753  1.00  0.00           O  
ATOM    424  OD2 ASP    26      69.777 102.767  36.360  1.00  0.00           O1-
ATOM    425  H   ASP    26      71.920  98.502  36.326  1.00  0.00           H  
ATOM    426  HA  ASP    26      69.592  99.882  35.324  1.00  0.00           H  
ATOM    427  HB2 ASP    26      70.849 100.717  37.348  1.00  0.00           H  
ATOM    428  HB3 ASP    26      72.328 100.692  36.424  1.00  0.00           H  
ATOM    429  N   VAL    27      70.059 100.837  33.051  1.00  0.00           N  
ATOM    430  CA  VAL    27      70.374 101.672  31.831  1.00  0.00           C  
ATOM    431  C   VAL    27      70.332 103.172  32.024  1.00  0.00           C  
ATOM    432  O   VAL    27      70.695 103.913  31.111  1.00  0.00           O  
ATOM    433  CB  VAL    27      69.366 101.377  30.609  1.00  0.00           C  
ATOM    434  CG1 VAL    27      69.569  99.900  30.082  1.00  0.00           C  
ATOM    435  CG2 VAL    27      67.859 101.471  31.044  1.00  0.00           C  
ATOM    436  H   VAL    27      69.174 100.761  33.532  1.00  0.00           H  
ATOM    437  HA  VAL    27      71.336 101.436  31.375  1.00  0.00           H  
ATOM    438  HB  VAL    27      69.554 102.099  29.815  1.00  0.00           H  
ATOM    439 HG11 VAL    27      70.522  99.756  29.573  1.00  0.00           H  
ATOM    440 HG12 VAL    27      69.574  99.120  30.843  1.00  0.00           H  
ATOM    441 HG13 VAL    27      68.831  99.687  29.308  1.00  0.00           H  
ATOM    442 HG21 VAL    27      67.637 100.716  31.798  1.00  0.00           H  
ATOM    443 HG22 VAL    27      67.725 102.475  31.448  1.00  0.00           H  
ATOM    444 HG23 VAL    27      67.138 101.266  30.252  1.00  0.00           H  
ATOM    445  N   TYR    28      69.928 103.746  33.134  1.00  0.00           N  
ATOM    446  CA  TYR    28      69.637 105.181  33.277  1.00  0.00           C  
ATOM    447  C   TYR    28      70.923 106.066  33.513  1.00  0.00           C  
ATOM    448  O   TYR    28      71.009 107.286  33.109  1.00  0.00           O  
ATOM    449  CB  TYR    28      68.724 105.405  34.450  1.00  0.00           C  
ATOM    450  CG  TYR    28      68.052 106.785  34.644  1.00  0.00           C  
ATOM    451  CD1 TYR    28      67.003 107.115  33.721  1.00  0.00           C  
ATOM    452  CD2 TYR    28      68.649 107.780  35.482  1.00  0.00           C  
ATOM    453  CE1 TYR    28      66.423 108.393  33.663  1.00  0.00           C  
ATOM    454  CE2 TYR    28      67.935 109.023  35.498  1.00  0.00           C  
ATOM    455  CZ  TYR    28      66.835 109.375  34.601  1.00  0.00           C  
ATOM    456  OH  TYR    28      66.303 110.627  34.709  1.00  0.00           O  
ATOM    457  H   TYR    28      69.670 103.140  33.900  1.00  0.00           H  
ATOM    458  HA  TYR    28      69.223 105.508  32.323  1.00  0.00           H  
ATOM    459  HB2 TYR    28      67.989 104.601  34.470  1.00  0.00           H  
ATOM    460  HB3 TYR    28      69.308 105.236  35.355  1.00  0.00           H  
ATOM    461  HD1 TYR    28      66.662 106.326  33.066  1.00  0.00           H  
ATOM    462  HD2 TYR    28      69.551 107.593  36.046  1.00  0.00           H  
ATOM    463  HE1 TYR    28      65.726 108.663  32.884  1.00  0.00           H  
ATOM    464  HE2 TYR    28      68.163 109.790  36.223  1.00  0.00           H  
ATOM    465  HH  TYR    28      66.435 111.047  35.562  1.00  0.00           H  
ATOM    466  N   SER    29      71.963 105.488  34.064  1.00  0.00           N  
ATOM    467  CA  SER    29      73.260 106.226  34.237  1.00  0.00           C  
ATOM    468  C   SER    29      73.975 106.503  32.858  1.00  0.00           C  
ATOM    469  O   SER    29      74.617 107.521  32.603  1.00  0.00           O  
ATOM    470  CB  SER    29      74.200 105.430  35.124  1.00  0.00           C  
ATOM    471  OG  SER    29      73.576 105.060  36.354  1.00  0.00           O  
ATOM    472  H   SER    29      71.727 104.594  34.471  1.00  0.00           H  
ATOM    473  HA  SER    29      73.178 107.175  34.767  1.00  0.00           H  
ATOM    474  HB2 SER    29      74.577 104.534  34.632  1.00  0.00           H  
ATOM    475  HB3 SER    29      75.010 106.095  35.424  1.00  0.00           H  
ATOM    476  HG  SER    29      73.064 104.311  36.042  1.00  0.00           H  
ATOM    477  N   ALA    30      73.692 105.584  31.869  1.00  0.00           N  
ATOM    478  CA  ALA    30      74.139 105.556  30.465  1.00  0.00           C  
ATOM    479  C   ALA    30      73.173 106.319  29.528  1.00  0.00           C  
ATOM    480  O   ALA    30      73.601 106.843  28.499  1.00  0.00           O  
ATOM    481  CB  ALA    30      74.331 104.101  30.045  1.00  0.00           C  
ATOM    482  H   ALA    30      73.208 104.749  32.167  1.00  0.00           H  
ATOM    483  HA  ALA    30      75.145 105.973  30.421  1.00  0.00           H  
ATOM    484  HB1 ALA    30      73.396 103.542  29.990  1.00  0.00           H  
ATOM    485  HB2 ALA    30      74.849 104.075  29.086  1.00  0.00           H  
ATOM    486  HB3 ALA    30      74.937 103.610  30.805  1.00  0.00           H  
ATOM    487  N   ALA    31      71.851 106.431  29.960  1.00  0.00           N  
ATOM    488  CA  ALA    31      70.860 107.216  29.175  1.00  0.00           C  
ATOM    489  C   ALA    31      71.052 108.695  28.985  1.00  0.00           C  
ATOM    490  O   ALA    31      71.238 109.406  29.975  1.00  0.00           O  
ATOM    491  CB  ALA    31      69.533 107.004  29.841  1.00  0.00           C  
ATOM    492  H   ALA    31      71.596 106.024  30.849  1.00  0.00           H  
ATOM    493  HA  ALA    31      70.926 106.817  28.163  1.00  0.00           H  
ATOM    494  HB1 ALA    31      69.380 107.690  30.674  1.00  0.00           H  
ATOM    495  HB2 ALA    31      68.872 107.121  28.982  1.00  0.00           H  
ATOM    496  HB3 ALA    31      69.570 105.999  30.262  1.00  0.00           H  
ATOM    497  N   PRO    32      71.138 109.258  27.724  1.00  0.00           N  
ATOM    498  CA  PRO    32      71.446 110.693  27.564  1.00  0.00           C  
ATOM    499  C   PRO    32      70.324 111.568  28.174  1.00  0.00           C  
ATOM    500  O   PRO    32      69.192 111.182  28.272  1.00  0.00           O  
ATOM    501  CB  PRO    32      71.495 110.947  26.053  1.00  0.00           C  
ATOM    502  CG  PRO    32      71.893 109.630  25.407  1.00  0.00           C  
ATOM    503  CD  PRO    32      71.162 108.618  26.341  1.00  0.00           C  
ATOM    504  HA  PRO    32      72.427 110.952  27.962  1.00  0.00           H  
ATOM    505  HB2 PRO    32      70.481 111.231  25.774  1.00  0.00           H  
ATOM    506  HB3 PRO    32      72.188 111.759  25.832  1.00  0.00           H  
ATOM    507  HG2 PRO    32      71.508 109.530  24.392  1.00  0.00           H  
ATOM    508  HG3 PRO    32      72.962 109.421  25.377  1.00  0.00           H  
ATOM    509  HD2 PRO    32      70.125 108.538  26.017  1.00  0.00           H  
ATOM    510  HD3 PRO    32      71.670 107.653  26.359  1.00  0.00           H  
ATOM    511  N   ALA    33      70.743 112.758  28.704  1.00  0.00           N  
ATOM    512  CA  ALA    33      69.830 113.930  28.716  1.00  0.00           C  
ATOM    513  C   ALA    33      69.141 114.222  27.383  1.00  0.00           C  
ATOM    514  O   ALA    33      69.804 114.374  26.327  1.00  0.00           O  
ATOM    515  CB  ALA    33      70.422 115.153  29.545  1.00  0.00           C  
ATOM    516  H   ALA    33      71.741 112.878  28.803  1.00  0.00           H  
ATOM    517  HA  ALA    33      69.003 113.562  29.323  1.00  0.00           H  
ATOM    518  HB1 ALA    33      69.692 115.959  29.621  1.00  0.00           H  
ATOM    519  HB2 ALA    33      70.723 114.659  30.468  1.00  0.00           H  
ATOM    520  HB3 ALA    33      71.330 115.494  29.048  1.00  0.00           H  
ATOM    521  N   GLY    34      67.762 114.348  27.398  1.00  0.00           N  
ATOM    522  CA  GLY    34      66.936 114.368  26.126  1.00  0.00           C  
ATOM    523  C   GLY    34      66.642 113.072  25.480  1.00  0.00           C  
ATOM    524  O   GLY    34      66.041 113.032  24.356  1.00  0.00           O  
ATOM    525  H   GLY    34      67.336 114.088  28.276  1.00  0.00           H  
ATOM    526  HA2 GLY    34      65.963 114.826  26.309  1.00  0.00           H  
ATOM    527  HA3 GLY    34      67.577 114.896  25.420  1.00  0.00           H  
ATOM    528  N   ALA    35      66.841 111.952  26.164  1.00  0.00           N  
ATOM    529  CA  ALA    35      66.116 110.687  25.919  1.00  0.00           C  
ATOM    530  C   ALA    35      64.936 110.463  26.829  1.00  0.00           C  
ATOM    531  O   ALA    35      65.010 110.809  28.037  1.00  0.00           O  
ATOM    532  CB  ALA    35      67.068 109.486  26.038  1.00  0.00           C  
ATOM    533  H   ALA    35      67.266 111.965  27.080  1.00  0.00           H  
ATOM    534  HA  ALA    35      65.698 110.774  24.916  1.00  0.00           H  
ATOM    535  HB1 ALA    35      67.742 109.666  25.201  1.00  0.00           H  
ATOM    536  HB2 ALA    35      67.561 109.458  27.010  1.00  0.00           H  
ATOM    537  HB3 ALA    35      66.558 108.538  25.868  1.00  0.00           H  
ATOM    538  N   GLN    36      63.910 109.771  26.416  1.00  0.00           N  
ATOM    539  CA  GLN    36      62.758 109.368  27.253  1.00  0.00           C  
ATOM    540  C   GLN    36      62.313 107.923  27.031  1.00  0.00           C  
ATOM    541  O   GLN    36      61.597 107.460  27.963  1.00  0.00           O  
ATOM    542  CB  GLN    36      61.682 110.471  26.967  1.00  0.00           C  
ATOM    543  CG  GLN    36      60.460 110.572  27.930  1.00  0.00           C  
ATOM    544  CD  GLN    36      60.835 110.928  29.337  1.00  0.00           C  
ATOM    545  NE2 GLN    36      59.829 110.979  30.253  1.00  0.00           N  
ATOM    546  OE1 GLN    36      62.017 111.139  29.670  1.00  0.00           O  
ATOM    547  H   GLN    36      63.883 109.531  25.436  1.00  0.00           H  
ATOM    548  HA  GLN    36      63.186 109.511  28.245  1.00  0.00           H  
ATOM    549  HB2 GLN    36      62.104 111.472  26.882  1.00  0.00           H  
ATOM    550  HB3 GLN    36      61.237 110.290  25.989  1.00  0.00           H  
ATOM    551  HG2 GLN    36      59.864 111.400  27.547  1.00  0.00           H  
ATOM    552  HG3 GLN    36      59.877 109.653  27.998  1.00  0.00           H  
ATOM    553 HE21 GLN    36      60.031 111.190  31.220  1.00  0.00           H  
ATOM    554 HE22 GLN    36      58.902 110.757  29.918  1.00  0.00           H  
ATOM    555  N   THR    37      62.858 107.158  26.053  1.00  0.00           N  
ATOM    556  CA  THR    37      62.632 105.696  25.939  1.00  0.00           C  
ATOM    557  C   THR    37      63.924 104.926  25.683  1.00  0.00           C  
ATOM    558  O   THR    37      65.030 105.478  25.380  1.00  0.00           O  
ATOM    559  CB  THR    37      61.551 105.401  24.872  1.00  0.00           C  
ATOM    560  CG2 THR    37      60.190 106.172  25.019  1.00  0.00           C  
ATOM    561  OG1 THR    37      62.004 105.771  23.590  1.00  0.00           O  
ATOM    562  H   THR    37      63.359 107.606  25.299  1.00  0.00           H  
ATOM    563  HA  THR    37      62.224 105.360  26.892  1.00  0.00           H  
ATOM    564  HB  THR    37      61.355 104.330  24.938  1.00  0.00           H  
ATOM    565  HG1 THR    37      61.993 106.730  23.588  1.00  0.00           H  
ATOM    566 HG21 THR    37      59.600 105.781  25.848  1.00  0.00           H  
ATOM    567 HG22 THR    37      60.363 107.245  24.938  1.00  0.00           H  
ATOM    568 HG23 THR    37      59.617 105.864  24.145  1.00  0.00           H  
ATOM    569  N   PHE    38      63.822 103.580  25.625  1.00  0.00           N  
ATOM    570  CA  PHE    38      64.893 102.718  25.273  1.00  0.00           C  
ATOM    571  C   PHE    38      64.408 101.435  24.613  1.00  0.00           C  
ATOM    572  O   PHE    38      63.240 101.193  24.572  1.00  0.00           O  
ATOM    573  CB  PHE    38      65.803 102.396  26.487  1.00  0.00           C  
ATOM    574  CG  PHE    38      65.097 101.395  27.497  1.00  0.00           C  
ATOM    575  CD1 PHE    38      65.315 100.059  27.295  1.00  0.00           C  
ATOM    576  CD2 PHE    38      64.028 101.921  28.339  1.00  0.00           C  
ATOM    577  CE1 PHE    38      64.585  99.152  28.106  1.00  0.00           C  
ATOM    578  CE2 PHE    38      63.258 100.962  29.097  1.00  0.00           C  
ATOM    579  CZ  PHE    38      63.524  99.573  28.893  1.00  0.00           C  
ATOM    580  H   PHE    38      62.964 103.108  25.871  1.00  0.00           H  
ATOM    581  HA  PHE    38      65.635 103.219  24.652  1.00  0.00           H  
ATOM    582  HB2 PHE    38      66.807 102.072  26.215  1.00  0.00           H  
ATOM    583  HB3 PHE    38      65.896 103.256  27.149  1.00  0.00           H  
ATOM    584  HD1 PHE    38      66.081  99.656  26.648  1.00  0.00           H  
ATOM    585  HD2 PHE    38      63.846 102.984  28.286  1.00  0.00           H  
ATOM    586  HE1 PHE    38      64.734  98.112  27.855  1.00  0.00           H  
ATOM    587  HE2 PHE    38      62.501 101.350  29.763  1.00  0.00           H  
ATOM    588  HZ  PHE    38      62.944  98.847  29.444  1.00  0.00           H  
ATOM    589  N   SER    39      65.351 100.642  24.075  1.00  0.00           N  
ATOM    590  CA  SER    39      65.191  99.314  23.439  1.00  0.00           C  
ATOM    591  C   SER    39      66.502  98.542  23.429  1.00  0.00           C  
ATOM    592  O   SER    39      67.512  99.143  23.668  1.00  0.00           O  
ATOM    593  CB  SER    39      64.426  99.405  22.033  1.00  0.00           C  
ATOM    594  OG  SER    39      63.902  98.103  21.716  1.00  0.00           O  
ATOM    595  H   SER    39      66.325 100.908  24.099  1.00  0.00           H  
ATOM    596  HA  SER    39      64.480  98.714  24.007  1.00  0.00           H  
ATOM    597  HB2 SER    39      63.679 100.197  22.099  1.00  0.00           H  
ATOM    598  HB3 SER    39      65.066  99.726  21.211  1.00  0.00           H  
ATOM    599  HG  SER    39      62.948  98.210  21.684  1.00  0.00           H  
ATOM    600  N   LEU    40      66.488  97.160  23.287  1.00  0.00           N  
ATOM    601  CA  LEU    40      67.700  96.388  23.568  1.00  0.00           C  
ATOM    602  C   LEU    40      67.932  95.245  22.553  1.00  0.00           C  
ATOM    603  O   LEU    40      67.015  94.814  21.835  1.00  0.00           O  
ATOM    604  CB  LEU    40      67.691  96.086  25.012  1.00  0.00           C  
ATOM    605  CG  LEU    40      66.803  94.943  25.531  1.00  0.00           C  
ATOM    606  CD1 LEU    40      67.562  93.910  26.335  1.00  0.00           C  
ATOM    607  CD2 LEU    40      65.703  95.474  26.486  1.00  0.00           C  
ATOM    608  H   LEU    40      65.658  96.678  22.975  1.00  0.00           H  
ATOM    609  HA  LEU    40      68.568  97.021  23.383  1.00  0.00           H  
ATOM    610  HB2 LEU    40      68.677  95.792  25.371  1.00  0.00           H  
ATOM    611  HB3 LEU    40      67.502  97.018  25.545  1.00  0.00           H  
ATOM    612  HG  LEU    40      66.308  94.450  24.694  1.00  0.00           H  
ATOM    613 HD11 LEU    40      68.040  94.348  27.212  1.00  0.00           H  
ATOM    614 HD12 LEU    40      67.000  93.031  26.650  1.00  0.00           H  
ATOM    615 HD13 LEU    40      68.341  93.564  25.656  1.00  0.00           H  
ATOM    616 HD21 LEU    40      65.100  96.261  26.032  1.00  0.00           H  
ATOM    617 HD22 LEU    40      64.942  94.722  26.692  1.00  0.00           H  
ATOM    618 HD23 LEU    40      66.149  95.736  27.445  1.00  0.00           H  
ATOM    619  N   LYS    41      69.185  94.675  22.612  1.00  0.00           N  
ATOM    620  CA  LYS    41      69.669  93.516  21.893  1.00  0.00           C  
ATOM    621  C   LYS    41      70.586  92.733  22.766  1.00  0.00           C  
ATOM    622  O   LYS    41      71.365  93.253  23.618  1.00  0.00           O  
ATOM    623  CB  LYS    41      70.238  94.129  20.525  1.00  0.00           C  
ATOM    624  CG  LYS    41      70.634  92.928  19.558  1.00  0.00           C  
ATOM    625  CD  LYS    41      70.831  93.436  18.157  1.00  0.00           C  
ATOM    626  CE  LYS    41      70.897  92.217  17.169  1.00  0.00           C  
ATOM    627  NZ  LYS    41      70.401  92.615  15.808  1.00  0.00           N1+
ATOM    628  H   LYS    41      69.859  95.234  23.115  1.00  0.00           H  
ATOM    629  HA  LYS    41      68.763  92.922  21.772  1.00  0.00           H  
ATOM    630  HB2 LYS    41      69.397  94.709  20.145  1.00  0.00           H  
ATOM    631  HB3 LYS    41      71.133  94.737  20.650  1.00  0.00           H  
ATOM    632  HG2 LYS    41      71.453  92.273  19.854  1.00  0.00           H  
ATOM    633  HG3 LYS    41      69.819  92.220  19.399  1.00  0.00           H  
ATOM    634  HD2 LYS    41      70.039  94.097  17.805  1.00  0.00           H  
ATOM    635  HD3 LYS    41      71.707  94.084  18.152  1.00  0.00           H  
ATOM    636  HE2 LYS    41      71.957  91.964  17.202  1.00  0.00           H  
ATOM    637  HE3 LYS    41      70.353  91.382  17.610  1.00  0.00           H  
ATOM    638  HZ1 LYS    41      70.376  91.840  15.161  1.00  0.00           H  
ATOM    639  HZ2 LYS    41      69.478  93.017  15.889  1.00  0.00           H  
ATOM    640  HZ3 LYS    41      71.027  93.327  15.459  1.00  0.00           H  
ATOM    641  N   HIP    42      70.593  91.421  22.761  1.00  0.00           N  
ATOM    642  CA  HIP    42      71.296  90.551  23.665  1.00  0.00           C  
ATOM    643  C   HIP    42      71.740  89.321  22.779  1.00  0.00           C  
ATOM    644  O   HIP    42      71.081  88.979  21.829  1.00  0.00           O  
ATOM    645  CB  HIP    42      70.464  90.175  24.930  1.00  0.00           C  
ATOM    646  CG  HIP    42      69.157  89.551  24.484  1.00  0.00           C  
ATOM    647  CD2 HIP    42      67.926  90.132  24.595  1.00  0.00           C  
ATOM    648  ND1 HIP    42      68.918  88.271  24.056  1.00  0.00           N1+
ATOM    649  CE1 HIP    42      67.592  88.119  23.888  1.00  0.00           C  
ATOM    650  NE2 HIP    42      66.990  89.257  24.230  1.00  0.00           N  
ATOM    651  H   HIP    42      69.905  91.010  22.146  1.00  0.00           H  
ATOM    652  HA  HIP    42      72.197  91.057  24.014  1.00  0.00           H  
ATOM    653  HB2 HIP    42      71.110  89.517  25.512  1.00  0.00           H  
ATOM    654  HB3 HIP    42      70.218  91.113  25.428  1.00  0.00           H  
ATOM    655  HD1 HIP    42      69.679  87.616  23.951  1.00  0.00           H  
ATOM    656  HD2 HIP    42      67.758  91.080  25.084  1.00  0.00           H  
ATOM    657  HE1 HIP    42      67.154  87.149  23.704  1.00  0.00           H  
ATOM    658  HE2 HIP    42      66.000  89.405  24.096  1.00  0.00           H  
ATOM    659  N   SER    43      72.813  88.664  23.121  1.00  0.00           N  
ATOM    660  CA  SER    43      73.060  87.306  22.577  1.00  0.00           C  
ATOM    661  C   SER    43      71.938  86.362  23.015  1.00  0.00           C  
ATOM    662  O   SER    43      71.102  86.645  23.838  1.00  0.00           O  
ATOM    663  CB  SER    43      74.354  86.868  23.237  1.00  0.00           C  
ATOM    664  OG  SER    43      75.290  87.725  22.736  1.00  0.00           O  
ATOM    665  H   SER    43      73.399  89.065  23.840  1.00  0.00           H  
ATOM    666  HA  SER    43      73.150  87.296  21.491  1.00  0.00           H  
ATOM    667  HB2 SER    43      74.141  86.885  24.306  1.00  0.00           H  
ATOM    668  HB3 SER    43      74.614  85.839  22.990  1.00  0.00           H  
ATOM    669  HG  SER    43      75.421  87.583  21.796  1.00  0.00           H  
ATOM    670  N   GLU    44      71.892  85.213  22.337  1.00  0.00           N  
ATOM    671  CA  GLU    44      70.786  84.269  22.575  1.00  0.00           C  
ATOM    672  C   GLU    44      70.830  83.407  23.820  1.00  0.00           C  
ATOM    673  O   GLU    44      69.745  83.196  24.419  1.00  0.00           O  
ATOM    674  CB  GLU    44      70.675  83.311  21.367  1.00  0.00           C  
ATOM    675  CG  GLU    44      69.206  82.884  21.248  1.00  0.00           C  
ATOM    676  CD  GLU    44      68.917  81.849  20.099  1.00  0.00           C  
ATOM    677  OE1 GLU    44      69.929  81.209  19.715  1.00  0.00           O  
ATOM    678  OE2 GLU    44      67.836  81.582  19.616  1.00  0.00           O1-
ATOM    679  H   GLU    44      72.659  84.913  21.752  1.00  0.00           H  
ATOM    680  HA  GLU    44      69.838  84.802  22.650  1.00  0.00           H  
ATOM    681  HB2 GLU    44      70.973  83.761  20.420  1.00  0.00           H  
ATOM    682  HB3 GLU    44      71.193  82.391  21.638  1.00  0.00           H  
ATOM    683  HG2 GLU    44      68.741  82.486  22.150  1.00  0.00           H  
ATOM    684  HG3 GLU    44      68.655  83.779  20.960  1.00  0.00           H  
ATOM    685  N   HIP    45      72.040  83.068  24.316  1.00  0.00           N  
ATOM    686  CA  HIP    45      72.298  82.570  25.703  1.00  0.00           C  
ATOM    687  C   HIP    45      71.896  83.449  26.832  1.00  0.00           C  
ATOM    688  O   HIP    45      71.614  82.927  27.926  1.00  0.00           O  
ATOM    689  CB  HIP    45      73.816  82.319  25.661  1.00  0.00           C  
ATOM    690  CG  HIP    45      74.225  81.540  24.440  1.00  0.00           C  
ATOM    691  CD2 HIP    45      73.640  80.427  23.897  1.00  0.00           C  
ATOM    692  ND1 HIP    45      75.356  81.769  23.731  1.00  0.00           N1+
ATOM    693  CE1 HIP    45      75.347  80.928  22.638  1.00  0.00           C  
ATOM    694  NE2 HIP    45      74.310  80.092  22.708  1.00  0.00           N  
ATOM    695  H   HIP    45      72.875  83.307  23.801  1.00  0.00           H  
ATOM    696  HA  HIP    45      71.757  81.638  25.865  1.00  0.00           H  
ATOM    697  HB2 HIP    45      74.235  83.325  25.630  1.00  0.00           H  
ATOM    698  HB3 HIP    45      74.173  81.775  26.536  1.00  0.00           H  
ATOM    699  HD1 HIP    45      75.945  82.584  23.824  1.00  0.00           H  
ATOM    700  HD2 HIP    45      72.740  79.956  24.264  1.00  0.00           H  
ATOM    701  HE1 HIP    45      76.172  80.744  21.966  1.00  0.00           H  
ATOM    702  HE2 HIP    45      74.100  79.324  22.086  1.00  0.00           H  
ATOM    703  N   VAL    46      71.794  84.763  26.571  1.00  0.00           N  
ATOM    704  CA  VAL    46      71.376  85.713  27.488  1.00  0.00           C  
ATOM    705  C   VAL    46      69.853  85.879  27.421  1.00  0.00           C  
ATOM    706  O   VAL    46      69.287  86.245  26.385  1.00  0.00           O  
ATOM    707  CB  VAL    46      72.112  87.061  27.204  1.00  0.00           C  
ATOM    708  CG1 VAL    46      71.619  88.066  28.222  1.00  0.00           C  
ATOM    709  CG2 VAL    46      73.667  87.158  27.317  1.00  0.00           C  
ATOM    710  H   VAL    46      71.922  85.011  25.600  1.00  0.00           H  
ATOM    711  HA  VAL    46      71.617  85.413  28.508  1.00  0.00           H  
ATOM    712  HB  VAL    46      71.894  87.445  26.207  1.00  0.00           H  
ATOM    713 HG11 VAL    46      71.597  87.714  29.254  1.00  0.00           H  
ATOM    714 HG12 VAL    46      72.311  88.908  28.223  1.00  0.00           H  
ATOM    715 HG13 VAL    46      70.573  88.288  28.010  1.00  0.00           H  
ATOM    716 HG21 VAL    46      74.037  88.057  26.824  1.00  0.00           H  
ATOM    717 HG22 VAL    46      74.019  87.202  28.347  1.00  0.00           H  
ATOM    718 HG23 VAL    46      74.162  86.353  26.773  1.00  0.00           H  
ATOM    719  N   TRP    47      69.176  85.586  28.532  1.00  0.00           N  
ATOM    720  CA  TRP    47      67.806  86.030  28.900  1.00  0.00           C  
ATOM    721  C   TRP    47      67.862  87.415  29.472  1.00  0.00           C  
ATOM    722  O   TRP    47      68.934  87.803  30.094  1.00  0.00           O  
ATOM    723  CB  TRP    47      67.117  85.030  29.845  1.00  0.00           C  
ATOM    724  CG  TRP    47      65.766  85.405  30.324  1.00  0.00           C  
ATOM    725  CD1 TRP    47      65.540  85.964  31.565  1.00  0.00           C  
ATOM    726  CD2 TRP    47      64.580  85.528  29.570  1.00  0.00           C  
ATOM    727  CE2 TRP    47      63.547  85.921  30.539  1.00  0.00           C  
ATOM    728  CE3 TRP    47      64.209  85.333  28.223  1.00  0.00           C  
ATOM    729  NE1 TRP    47      64.193  86.217  31.724  1.00  0.00           N  
ATOM    730  CZ2 TRP    47      62.254  86.081  30.098  1.00  0.00           C  
ATOM    731  CZ3 TRP    47      62.869  85.460  27.872  1.00  0.00           C  
ATOM    732  CH2 TRP    47      61.910  85.751  28.818  1.00  0.00           C  
ATOM    733  H   TRP    47      69.709  85.211  29.304  1.00  0.00           H  
ATOM    734  HA  TRP    47      67.315  86.066  27.927  1.00  0.00           H  
ATOM    735  HB2 TRP    47      67.098  84.101  29.276  1.00  0.00           H  
ATOM    736  HB3 TRP    47      67.889  84.845  30.592  1.00  0.00           H  
ATOM    737  HD1 TRP    47      66.355  86.132  32.254  1.00  0.00           H  
ATOM    738  HE1 TRP    47      63.769  86.711  32.496  1.00  0.00           H  
ATOM    739  HE3 TRP    47      64.971  84.912  27.584  1.00  0.00           H  
ATOM    740  HZ2 TRP    47      61.510  86.441  30.794  1.00  0.00           H  
ATOM    741  HZ3 TRP    47      62.548  85.093  26.909  1.00  0.00           H  
ATOM    742  HH2 TRP    47      60.882  85.876  28.514  1.00  0.00           H  
ATOM    743  N   VAL    48      66.757  88.218  29.369  1.00  0.00           N  
ATOM    744  CA  VAL    48      66.442  89.473  29.963  1.00  0.00           C  
ATOM    745  C   VAL    48      64.909  89.757  30.011  1.00  0.00           C  
ATOM    746  O   VAL    48      64.133  89.150  29.251  1.00  0.00           O  
ATOM    747  CB  VAL    48      67.314  90.647  29.318  1.00  0.00           C  
ATOM    748  CG1 VAL    48      67.291  90.738  27.776  1.00  0.00           C  
ATOM    749  CG2 VAL    48      66.993  91.992  29.852  1.00  0.00           C  
ATOM    750  H   VAL    48      66.019  87.847  28.788  1.00  0.00           H  
ATOM    751  HA  VAL    48      66.792  89.355  30.989  1.00  0.00           H  
ATOM    752  HB  VAL    48      68.331  90.371  29.598  1.00  0.00           H  
ATOM    753 HG11 VAL    48      66.276  91.022  27.500  1.00  0.00           H  
ATOM    754 HG12 VAL    48      68.020  91.476  27.441  1.00  0.00           H  
ATOM    755 HG13 VAL    48      67.430  89.749  27.339  1.00  0.00           H  
ATOM    756 HG21 VAL    48      66.903  91.957  30.937  1.00  0.00           H  
ATOM    757 HG22 VAL    48      67.792  92.699  29.632  1.00  0.00           H  
ATOM    758 HG23 VAL    48      66.111  92.420  29.374  1.00  0.00           H  
ATOM    759  N   GLU    49      64.486  90.538  30.988  1.00  0.00           N  
ATOM    760  CA  GLU    49      63.174  91.207  31.105  1.00  0.00           C  
ATOM    761  C   GLU    49      63.337  92.574  31.786  1.00  0.00           C  
ATOM    762  O   GLU    49      64.378  92.911  32.407  1.00  0.00           O  
ATOM    763  CB  GLU    49      62.203  90.284  31.903  1.00  0.00           C  
ATOM    764  CG  GLU    49      62.444  90.145  33.390  1.00  0.00           C  
ATOM    765  CD  GLU    49      62.315  88.692  33.950  1.00  0.00           C  
ATOM    766  OE1 GLU    49      63.305  87.913  33.713  1.00  0.00           O  
ATOM    767  OE2 GLU    49      61.199  88.348  34.463  1.00  0.00           O1-
ATOM    768  H   GLU    49      65.221  90.884  31.588  1.00  0.00           H  
ATOM    769  HA  GLU    49      62.789  91.331  30.092  1.00  0.00           H  
ATOM    770  HB2 GLU    49      61.231  90.690  31.623  1.00  0.00           H  
ATOM    771  HB3 GLU    49      62.211  89.299  31.436  1.00  0.00           H  
ATOM    772  HG2 GLU    49      63.483  90.417  33.578  1.00  0.00           H  
ATOM    773  HG3 GLU    49      61.756  90.811  33.910  1.00  0.00           H  
ATOM    774  N   VAL    50      62.378  93.470  31.579  1.00  0.00           N  
ATOM    775  CA  VAL    50      62.236  94.767  32.152  1.00  0.00           C  
ATOM    776  C   VAL    50      61.300  94.840  33.407  1.00  0.00           C  
ATOM    777  O   VAL    50      60.150  94.388  33.343  1.00  0.00           O  
ATOM    778  CB  VAL    50      61.778  95.799  31.067  1.00  0.00           C  
ATOM    779  CG1 VAL    50      61.676  97.262  31.565  1.00  0.00           C  
ATOM    780  CG2 VAL    50      62.462  95.571  29.686  1.00  0.00           C  
ATOM    781  H   VAL    50      61.551  93.126  31.113  1.00  0.00           H  
ATOM    782  HA  VAL    50      63.224  95.070  32.497  1.00  0.00           H  
ATOM    783  HB  VAL    50      60.741  95.595  30.801  1.00  0.00           H  
ATOM    784 HG11 VAL    50      61.020  97.297  32.435  1.00  0.00           H  
ATOM    785 HG12 VAL    50      62.607  97.717  31.904  1.00  0.00           H  
ATOM    786 HG13 VAL    50      61.190  97.915  30.841  1.00  0.00           H  
ATOM    787 HG21 VAL    50      62.107  96.377  29.044  1.00  0.00           H  
ATOM    788 HG22 VAL    50      63.520  95.760  29.872  1.00  0.00           H  
ATOM    789 HG23 VAL    50      62.181  94.654  29.167  1.00  0.00           H  
ATOM    790  N   VAL    51      61.779  95.528  34.410  1.00  0.00           N  
ATOM    791  CA  VAL    51      61.262  95.886  35.776  1.00  0.00           C  
ATOM    792  C   VAL    51      61.326  97.419  36.060  1.00  0.00           C  
ATOM    793  O   VAL    51      62.261  98.115  35.708  1.00  0.00           O  
ATOM    794  CB  VAL    51      61.982  95.043  36.859  1.00  0.00           C  
ATOM    795  CG1 VAL    51      61.536  95.266  38.319  1.00  0.00           C  
ATOM    796  CG2 VAL    51      61.873  93.520  36.592  1.00  0.00           C  
ATOM    797  H   VAL    51      62.688  95.910  34.188  1.00  0.00           H  
ATOM    798  HA  VAL    51      60.242  95.515  35.678  1.00  0.00           H  
ATOM    799  HB  VAL    51      63.031  95.334  36.807  1.00  0.00           H  
ATOM    800 HG11 VAL    51      60.493  94.953  38.372  1.00  0.00           H  
ATOM    801 HG12 VAL    51      62.023  94.542  38.972  1.00  0.00           H  
ATOM    802 HG13 VAL    51      61.618  96.336  38.512  1.00  0.00           H  
ATOM    803 HG21 VAL    51      62.095  92.917  37.473  1.00  0.00           H  
ATOM    804 HG22 VAL    51      60.900  93.362  36.127  1.00  0.00           H  
ATOM    805 HG23 VAL    51      62.597  93.311  35.805  1.00  0.00           H  
ATOM    806  N   ARG    52      60.219  97.988  36.588  1.00  0.00           N  
ATOM    807  CA  ARG    52      60.091  99.397  36.962  1.00  0.00           C  
ATOM    808  C   ARG    52      59.363  99.557  38.299  1.00  0.00           C  
ATOM    809  O   ARG    52      58.226  99.036  38.517  1.00  0.00           O  
ATOM    810  CB  ARG    52      59.353 100.174  35.856  1.00  0.00           C  
ATOM    811  CG  ARG    52      59.373 101.714  35.940  1.00  0.00           C  
ATOM    812  CD  ARG    52      58.791 102.545  34.853  1.00  0.00           C  
ATOM    813  NE  ARG    52      59.306 102.352  33.548  1.00  0.00           N  
ATOM    814  CZ  ARG    52      58.753 101.647  32.654  1.00  0.00           C  
ATOM    815  NH1 ARG    52      57.645 101.091  32.792  1.00  0.00           N1+
ATOM    816  NH2 ARG    52      59.292 101.449  31.474  1.00  0.00           N  
ATOM    817  H   ARG    52      59.403  97.452  36.848  1.00  0.00           H  
ATOM    818  HA  ARG    52      61.092  99.811  37.079  1.00  0.00           H  
ATOM    819  HB2 ARG    52      59.935  99.797  35.016  1.00  0.00           H  
ATOM    820  HB3 ARG    52      58.320  99.833  35.795  1.00  0.00           H  
ATOM    821  HG2 ARG    52      58.791 102.026  36.807  1.00  0.00           H  
ATOM    822  HG3 ARG    52      60.437 101.865  36.119  1.00  0.00           H  
ATOM    823  HD2 ARG    52      57.713 102.394  34.898  1.00  0.00           H  
ATOM    824  HD3 ARG    52      58.879 103.602  35.104  1.00  0.00           H  
ATOM    825  HE  ARG    52      60.286 102.486  33.345  1.00  0.00           H  
ATOM    826 HH11 ARG    52      57.167 100.962  33.672  1.00  0.00           H  
ATOM    827 HH12 ARG    52      57.240 100.664  31.971  1.00  0.00           H  
ATOM    828 HH21 ARG    52      60.076 102.069  31.322  1.00  0.00           H  
ATOM    829 HH22 ARG    52      58.706 101.207  30.687  1.00  0.00           H  
ATOM    830  N   ASP    53      60.108 100.106  39.235  1.00  0.00           N  
ATOM    831  CA  ASP    53      59.616 100.247  40.671  1.00  0.00           C  
ATOM    832  C   ASP    53      59.554  98.866  41.396  1.00  0.00           C  
ATOM    833  O   ASP    53      58.707  98.614  42.250  1.00  0.00           O  
ATOM    834  CB  ASP    53      58.325 101.064  40.718  1.00  0.00           C  
ATOM    835  CG  ASP    53      58.335 102.372  39.867  1.00  0.00           C  
ATOM    836  OD1 ASP    53      57.205 102.726  39.435  1.00  0.00           O  
ATOM    837  OD2 ASP    53      59.387 102.992  39.622  1.00  0.00           O1-
ATOM    838  H   ASP    53      60.949 100.613  38.997  1.00  0.00           H  
ATOM    839  HA  ASP    53      60.336 100.830  41.246  1.00  0.00           H  
ATOM    840  HB2 ASP    53      57.422 100.456  40.667  1.00  0.00           H  
ATOM    841  HB3 ASP    53      58.236 101.424  41.743  1.00  0.00           H  
ATOM    842  N   GLY    54      60.312  97.866  40.903  1.00  0.00           N  
ATOM    843  CA  GLY    54      60.222  96.491  41.395  1.00  0.00           C  
ATOM    844  C   GLY    54      59.178  95.697  40.643  1.00  0.00           C  
ATOM    845  O   GLY    54      59.146  94.464  40.836  1.00  0.00           O  
ATOM    846  H   GLY    54      61.036  98.017  40.215  1.00  0.00           H  
ATOM    847  HA2 GLY    54      61.212  96.079  41.198  1.00  0.00           H  
ATOM    848  HA3 GLY    54      60.119  96.493  42.480  1.00  0.00           H  
ATOM    849  N   GLU    55      58.279  96.314  39.875  1.00  0.00           N  
ATOM    850  CA  GLU    55      57.147  95.686  39.160  1.00  0.00           C  
ATOM    851  C   GLU    55      57.593  95.304  37.679  1.00  0.00           C  
ATOM    852  O   GLU    55      58.288  95.982  36.993  1.00  0.00           O  
ATOM    853  CB  GLU    55      55.859  96.498  39.127  1.00  0.00           C  
ATOM    854  CG  GLU    55      55.293  96.965  40.534  1.00  0.00           C  
ATOM    855  CD  GLU    55      54.892  95.820  41.498  1.00  0.00           C  
ATOM    856  OE1 GLU    55      54.506  94.784  40.926  1.00  0.00           O  
ATOM    857  OE2 GLU    55      55.024  95.988  42.744  1.00  0.00           O1-
ATOM    858  H   GLU    55      58.401  97.271  39.577  1.00  0.00           H  
ATOM    859  HA  GLU    55      56.919  94.704  39.574  1.00  0.00           H  
ATOM    860  HB2 GLU    55      55.990  97.383  38.504  1.00  0.00           H  
ATOM    861  HB3 GLU    55      55.147  95.810  38.670  1.00  0.00           H  
ATOM    862  HG2 GLU    55      56.020  97.578  41.066  1.00  0.00           H  
ATOM    863  HG3 GLU    55      54.394  97.559  40.372  1.00  0.00           H  
ATOM    864  N   ALA    56      57.165  94.138  37.137  1.00  0.00           N  
ATOM    865  CA  ALA    56      57.444  93.684  35.791  1.00  0.00           C  
ATOM    866  C   ALA    56      56.595  94.461  34.694  1.00  0.00           C  
ATOM    867  O   ALA    56      55.364  94.535  34.736  1.00  0.00           O  
ATOM    868  CB  ALA    56      56.956  92.202  35.818  1.00  0.00           C  
ATOM    869  H   ALA    56      56.564  93.522  37.666  1.00  0.00           H  
ATOM    870  HA  ALA    56      58.514  93.762  35.599  1.00  0.00           H  
ATOM    871  HB1 ALA    56      55.911  92.217  36.125  1.00  0.00           H  
ATOM    872  HB2 ALA    56      57.053  91.676  34.868  1.00  0.00           H  
ATOM    873  HB3 ALA    56      57.602  91.656  36.506  1.00  0.00           H  
ATOM    874  N   GLU    57      57.288  94.958  33.692  1.00  0.00           N  
ATOM    875  CA  GLU    57      56.667  95.339  32.375  1.00  0.00           C  
ATOM    876  C   GLU    57      56.111  94.183  31.552  1.00  0.00           C  
ATOM    877  O   GLU    57      56.563  92.968  31.518  1.00  0.00           O  
ATOM    878  CB  GLU    57      57.702  96.116  31.510  1.00  0.00           C  
ATOM    879  CG  GLU    57      57.544  97.609  31.751  1.00  0.00           C  
ATOM    880  CD  GLU    57      56.569  98.313  30.775  1.00  0.00           C  
ATOM    881  OE1 GLU    57      56.633  99.564  30.701  1.00  0.00           O  
ATOM    882  OE2 GLU    57      55.645  97.616  30.256  1.00  0.00           O1-
ATOM    883  H   GLU    57      58.296  94.899  33.705  1.00  0.00           H  
ATOM    884  HA  GLU    57      55.836  95.986  32.658  1.00  0.00           H  
ATOM    885  HB2 GLU    57      58.702  95.960  31.914  1.00  0.00           H  
ATOM    886  HB3 GLU    57      57.571  95.902  30.450  1.00  0.00           H  
ATOM    887  HG2 GLU    57      57.330  97.796  32.803  1.00  0.00           H  
ATOM    888  HG3 GLU    57      58.477  98.103  31.482  1.00  0.00           H  
ATOM    889  N   GLU    58      55.096  94.471  30.782  1.00  0.00           N  
ATOM    890  CA  GLU    58      54.498  93.495  29.787  1.00  0.00           C  
ATOM    891  C   GLU    58      55.337  93.377  28.411  1.00  0.00           C  
ATOM    892  O   GLU    58      54.785  93.526  27.302  1.00  0.00           O  
ATOM    893  CB  GLU    58      52.944  93.850  29.549  1.00  0.00           C  
ATOM    894  CG  GLU    58      52.177  92.726  28.889  1.00  0.00           C  
ATOM    895  CD  GLU    58      52.323  91.450  29.685  1.00  0.00           C  
ATOM    896  OE1 GLU    58      53.304  90.654  29.433  1.00  0.00           O  
ATOM    897  OE2 GLU    58      51.485  91.195  30.559  1.00  0.00           O1-
ATOM    898  H   GLU    58      54.775  95.428  30.823  1.00  0.00           H  
ATOM    899  HA  GLU    58      54.552  92.542  30.314  1.00  0.00           H  
ATOM    900  HB2 GLU    58      52.552  93.956  30.560  1.00  0.00           H  
ATOM    901  HB3 GLU    58      52.883  94.813  29.041  1.00  0.00           H  
ATOM    902  HG2 GLU    58      51.171  93.102  28.704  1.00  0.00           H  
ATOM    903  HG3 GLU    58      52.489  92.546  27.860  1.00  0.00           H  
ATOM    904  N   VAL    59      56.614  93.072  28.535  1.00  0.00           N  
ATOM    905  CA  VAL    59      57.668  93.110  27.446  1.00  0.00           C  
ATOM    906  C   VAL    59      57.273  92.320  26.203  1.00  0.00           C  
ATOM    907  O   VAL    59      57.557  92.853  25.138  1.00  0.00           O  
ATOM    908  CB  VAL    59      59.018  92.743  27.968  1.00  0.00           C  
ATOM    909  CG1 VAL    59      60.163  93.074  26.994  1.00  0.00           C  
ATOM    910  CG2 VAL    59      59.340  93.626  29.240  1.00  0.00           C  
ATOM    911  H   VAL    59      56.905  92.911  29.489  1.00  0.00           H  
ATOM    912  HA  VAL    59      57.806  94.140  27.117  1.00  0.00           H  
ATOM    913  HB  VAL    59      59.119  91.691  28.237  1.00  0.00           H  
ATOM    914 HG11 VAL    59      61.137  92.879  27.443  1.00  0.00           H  
ATOM    915 HG12 VAL    59      59.904  92.483  26.115  1.00  0.00           H  
ATOM    916 HG13 VAL    59      60.037  94.109  26.675  1.00  0.00           H  
ATOM    917 HG21 VAL    59      59.203  94.683  29.010  1.00  0.00           H  
ATOM    918 HG22 VAL    59      58.658  93.249  30.003  1.00  0.00           H  
ATOM    919 HG23 VAL    59      60.369  93.557  29.590  1.00  0.00           H  
ATOM    920  N   ALA    60      56.502  91.218  26.215  1.00  0.00           N  
ATOM    921  CA  ALA    60      56.048  90.473  24.979  1.00  0.00           C  
ATOM    922  C   ALA    60      54.727  91.027  24.331  1.00  0.00           C  
ATOM    923  O   ALA    60      54.008  90.285  23.617  1.00  0.00           O  
ATOM    924  CB  ALA    60      56.028  88.972  25.187  1.00  0.00           C  
ATOM    925  H   ALA    60      56.195  90.846  27.103  1.00  0.00           H  
ATOM    926  HA  ALA    60      56.902  90.673  24.332  1.00  0.00           H  
ATOM    927  HB1 ALA    60      56.810  88.647  25.873  1.00  0.00           H  
ATOM    928  HB2 ALA    60      55.060  88.532  25.426  1.00  0.00           H  
ATOM    929  HB3 ALA    60      56.184  88.444  24.246  1.00  0.00           H  
ATOM    930  N   THR    61      54.442  92.363  24.550  1.00  0.00           N  
ATOM    931  CA  THR    61      53.260  92.971  24.013  1.00  0.00           C  
ATOM    932  C   THR    61      53.256  93.004  22.537  1.00  0.00           C  
ATOM    933  O   THR    61      54.342  93.308  22.058  1.00  0.00           O  
ATOM    934  CB  THR    61      53.338  94.471  24.563  1.00  0.00           C  
ATOM    935  CG2 THR    61      52.653  95.455  23.698  1.00  0.00           C  
ATOM    936  OG1 THR    61      52.824  94.583  25.777  1.00  0.00           O  
ATOM    937  H   THR    61      54.948  92.941  25.206  1.00  0.00           H  
ATOM    938  HA  THR    61      52.351  92.519  24.409  1.00  0.00           H  
ATOM    939  HB  THR    61      54.353  94.853  24.668  1.00  0.00           H  
ATOM    940  HG1 THR    61      53.340  94.051  26.387  1.00  0.00           H  
ATOM    941 HG21 THR    61      53.041  95.497  22.681  1.00  0.00           H  
ATOM    942 HG22 THR    61      51.596  95.191  23.660  1.00  0.00           H  
ATOM    943 HG23 THR    61      52.649  96.419  24.206  1.00  0.00           H  
ATOM    944  N   ASN    62      52.119  92.773  21.885  1.00  0.00           N  
ATOM    945  CA  ASN    62      51.976  92.856  20.398  1.00  0.00           C  
ATOM    946  C   ASN    62      52.667  94.127  19.845  1.00  0.00           C  
ATOM    947  O   ASN    62      52.268  95.228  20.132  1.00  0.00           O  
ATOM    948  CB  ASN    62      50.540  92.513  19.958  1.00  0.00           C  
ATOM    949  CG  ASN    62      50.592  92.013  18.480  1.00  0.00           C  
ATOM    950  ND2 ASN    62      49.389  91.726  17.980  1.00  0.00           N  
ATOM    951  OD1 ASN    62      51.593  91.855  17.835  1.00  0.00           O  
ATOM    952  H   ASN    62      51.351  92.584  22.512  1.00  0.00           H  
ATOM    953  HA  ASN    62      52.647  92.063  20.069  1.00  0.00           H  
ATOM    954  HB2 ASN    62      50.159  91.695  20.570  1.00  0.00           H  
ATOM    955  HB3 ASN    62      49.858  93.363  19.954  1.00  0.00           H  
ATOM    956 HD21 ASN    62      49.310  91.436  17.016  1.00  0.00           H  
ATOM    957 HD22 ASN    62      48.605  91.743  18.618  1.00  0.00           H  
ATOM    958  N   GLY    63      53.750  93.995  19.028  1.00  0.00           N  
ATOM    959  CA  GLY    63      54.171  95.057  18.170  1.00  0.00           C  
ATOM    960  C   GLY    63      54.995  96.280  18.696  1.00  0.00           C  
ATOM    961  O   GLY    63      55.306  97.130  17.901  1.00  0.00           O  
ATOM    962  H   GLY    63      54.064  93.047  18.879  1.00  0.00           H  
ATOM    963  HA2 GLY    63      54.765  94.615  17.371  1.00  0.00           H  
ATOM    964  HA3 GLY    63      53.319  95.611  17.777  1.00  0.00           H  
ATOM    965  N   LYS    64      55.159  96.330  20.067  1.00  0.00           N  
ATOM    966  CA  LYS    64      55.859  97.366  20.800  1.00  0.00           C  
ATOM    967  C   LYS    64      57.358  97.223  20.518  1.00  0.00           C  
ATOM    968  O   LYS    64      57.881  96.107  20.292  1.00  0.00           O  
ATOM    969  CB  LYS    64      55.524  97.223  22.290  1.00  0.00           C  
ATOM    970  CG  LYS    64      55.713  98.490  23.118  1.00  0.00           C  
ATOM    971  CD  LYS    64      55.192  98.273  24.551  1.00  0.00           C  
ATOM    972  CE  LYS    64      55.958  99.303  25.437  1.00  0.00           C  
ATOM    973  NZ  LYS    64      55.632 100.687  24.944  1.00  0.00           N1+
ATOM    974  H   LYS    64      54.761  95.523  20.525  1.00  0.00           H  
ATOM    975  HA  LYS    64      55.577  98.313  20.340  1.00  0.00           H  
ATOM    976  HB2 LYS    64      54.558  96.743  22.448  1.00  0.00           H  
ATOM    977  HB3 LYS    64      56.127  96.410  22.695  1.00  0.00           H  
ATOM    978  HG2 LYS    64      56.755  98.807  23.091  1.00  0.00           H  
ATOM    979  HG3 LYS    64      55.229  99.300  22.572  1.00  0.00           H  
ATOM    980  HD2 LYS    64      54.162  98.617  24.457  1.00  0.00           H  
ATOM    981  HD3 LYS    64      55.185  97.231  24.871  1.00  0.00           H  
ATOM    982  HE2 LYS    64      55.593  99.156  26.453  1.00  0.00           H  
ATOM    983  HE3 LYS    64      57.016  99.042  25.400  1.00  0.00           H  
ATOM    984  HZ1 LYS    64      56.028 101.429  25.504  1.00  0.00           H  
ATOM    985  HZ2 LYS    64      55.808 100.848  23.963  1.00  0.00           H  
ATOM    986  HZ3 LYS    64      54.645 100.834  25.102  1.00  0.00           H  
ATOM    987  N   GLN    65      58.065  98.299  20.488  1.00  0.00           N  
ATOM    988  CA  GLN    65      59.489  98.465  20.033  1.00  0.00           C  
ATOM    989  C   GLN    65      60.408  99.097  21.024  1.00  0.00           C  
ATOM    990  O   GLN    65      61.547  98.720  20.966  1.00  0.00           O  
ATOM    991  CB  GLN    65      59.510  99.339  18.670  1.00  0.00           C  
ATOM    992  CG  GLN    65      58.583  98.888  17.494  1.00  0.00           C  
ATOM    993  CD  GLN    65      58.938  97.472  17.059  1.00  0.00           C  
ATOM    994  NE2 GLN    65      58.015  96.631  16.787  1.00  0.00           N  
ATOM    995  OE1 GLN    65      60.100  97.104  16.986  1.00  0.00           O  
ATOM    996  H   GLN    65      57.610  99.199  20.552  1.00  0.00           H  
ATOM    997  HA  GLN    65      59.944  97.490  19.863  1.00  0.00           H  
ATOM    998  HB2 GLN    65      59.343 100.381  18.945  1.00  0.00           H  
ATOM    999  HB3 GLN    65      60.531  99.347  18.288  1.00  0.00           H  
ATOM   1000  HG2 GLN    65      57.531  98.920  17.778  1.00  0.00           H  
ATOM   1001  HG3 GLN    65      58.889  99.600  16.728  1.00  0.00           H  
ATOM   1002 HE21 GLN    65      58.296  95.682  16.586  1.00  0.00           H  
ATOM   1003 HE22 GLN    65      57.040  96.849  16.934  1.00  0.00           H  
ATOM   1004  N   ARG    66      59.862  99.929  21.902  1.00  0.00           N  
ATOM   1005  CA  ARG    66      60.451 100.852  22.912  1.00  0.00           C  
ATOM   1006  C   ARG    66      59.581 100.854  24.170  1.00  0.00           C  
ATOM   1007  O   ARG    66      58.357 100.617  24.061  1.00  0.00           O  
ATOM   1008  CB  ARG    66      60.541 102.249  22.320  1.00  0.00           C  
ATOM   1009  CG  ARG    66      61.820 102.379  21.396  1.00  0.00           C  
ATOM   1010  CD  ARG    66      61.360 103.209  20.188  1.00  0.00           C  
ATOM   1011  NE  ARG    66      61.332 104.621  20.520  1.00  0.00           N  
ATOM   1012  CZ  ARG    66      60.608 105.570  20.032  1.00  0.00           C  
ATOM   1013  NH1 ARG    66      59.895 105.389  19.000  1.00  0.00           N1+
ATOM   1014  NH2 ARG    66      60.581 106.779  20.702  1.00  0.00           N  
ATOM   1015  H   ARG    66      58.853  99.976  21.874  1.00  0.00           H  
ATOM   1016  HA  ARG    66      61.397 100.391  23.196  1.00  0.00           H  
ATOM   1017  HB2 ARG    66      59.559 102.445  21.889  1.00  0.00           H  
ATOM   1018  HB3 ARG    66      60.790 102.838  23.203  1.00  0.00           H  
ATOM   1019  HG2 ARG    66      62.609 102.792  22.025  1.00  0.00           H  
ATOM   1020  HG3 ARG    66      62.096 101.360  21.122  1.00  0.00           H  
ATOM   1021  HD2 ARG    66      62.056 103.019  19.371  1.00  0.00           H  
ATOM   1022  HD3 ARG    66      60.394 102.849  19.834  1.00  0.00           H  
ATOM   1023  HE  ARG    66      61.803 104.991  21.333  1.00  0.00           H  
ATOM   1024 HH11 ARG    66      59.643 104.449  18.730  1.00  0.00           H  
ATOM   1025 HH12 ARG    66      59.208 106.087  18.751  1.00  0.00           H  
ATOM   1026 HH21 ARG    66      60.932 107.023  21.617  1.00  0.00           H  
ATOM   1027 HH22 ARG    66      60.300 107.559  20.126  1.00  0.00           H  
ATOM   1028  N   TRP    67      60.242 101.188  25.253  1.00  0.00           N  
ATOM   1029  CA  TRP    67      59.668 101.314  26.641  1.00  0.00           C  
ATOM   1030  C   TRP    67      60.061 102.596  27.297  1.00  0.00           C  
ATOM   1031  O   TRP    67      61.124 103.096  26.920  1.00  0.00           O  
ATOM   1032  CB  TRP    67      60.057 100.024  27.489  1.00  0.00           C  
ATOM   1033  CG  TRP    67      59.486  98.757  26.954  1.00  0.00           C  
ATOM   1034  CD1 TRP    67      58.391  98.218  27.520  1.00  0.00           C  
ATOM   1035  CD2 TRP    67      59.834  97.852  25.826  1.00  0.00           C  
ATOM   1036  CE2 TRP    67      58.886  96.819  25.795  1.00  0.00           C  
ATOM   1037  CE3 TRP    67      60.854  97.856  24.809  1.00  0.00           C  
ATOM   1038  NE1 TRP    67      58.071  97.007  26.909  1.00  0.00           N  
ATOM   1039  CZ2 TRP    67      58.835  95.836  24.774  1.00  0.00           C  
ATOM   1040  CZ3 TRP    67      60.672  96.975  23.689  1.00  0.00           C  
ATOM   1041  CH2 TRP    67      59.703  95.965  23.629  1.00  0.00           C  
ATOM   1042  H   TRP    67      61.222 101.417  25.163  1.00  0.00           H  
ATOM   1043  HA  TRP    67      58.593 101.150  26.571  1.00  0.00           H  
ATOM   1044  HB2 TRP    67      61.145 100.077  27.455  1.00  0.00           H  
ATOM   1045  HB3 TRP    67      59.704 100.124  28.516  1.00  0.00           H  
ATOM   1046  HD1 TRP    67      57.848  98.425  28.430  1.00  0.00           H  
ATOM   1047  HE1 TRP    67      57.320  96.392  27.188  1.00  0.00           H  
ATOM   1048  HE3 TRP    67      61.614  98.623  24.793  1.00  0.00           H  
ATOM   1049  HZ2 TRP    67      58.059  95.093  24.661  1.00  0.00           H  
ATOM   1050  HZ3 TRP    67      61.480  97.043  22.975  1.00  0.00           H  
ATOM   1051  HH2 TRP    67      59.680  95.247  22.823  1.00  0.00           H  
ATOM   1052  N   LEU    68      59.283 103.113  28.293  1.00  0.00           N  
ATOM   1053  CA  LEU    68      59.583 104.454  28.918  1.00  0.00           C  
ATOM   1054  C   LEU    68      60.815 104.409  29.791  1.00  0.00           C  
ATOM   1055  O   LEU    68      61.015 103.389  30.474  1.00  0.00           O  
ATOM   1056  CB  LEU    68      58.387 104.942  29.731  1.00  0.00           C  
ATOM   1057  CG  LEU    68      58.552 106.086  30.668  1.00  0.00           C  
ATOM   1058  CD1 LEU    68      58.765 107.465  30.008  1.00  0.00           C  
ATOM   1059  CD2 LEU    68      57.285 106.266  31.509  1.00  0.00           C  
ATOM   1060  H   LEU    68      58.507 102.579  28.655  1.00  0.00           H  
ATOM   1061  HA  LEU    68      59.817 105.185  28.144  1.00  0.00           H  
ATOM   1062  HB2 LEU    68      57.634 105.131  28.966  1.00  0.00           H  
ATOM   1063  HB3 LEU    68      58.064 104.059  30.282  1.00  0.00           H  
ATOM   1064  HG  LEU    68      59.421 105.990  31.318  1.00  0.00           H  
ATOM   1065 HD11 LEU    68      59.087 108.198  30.747  1.00  0.00           H  
ATOM   1066 HD12 LEU    68      59.622 107.496  29.335  1.00  0.00           H  
ATOM   1067 HD13 LEU    68      57.864 107.865  29.542  1.00  0.00           H  
ATOM   1068 HD21 LEU    68      56.422 106.464  30.874  1.00  0.00           H  
ATOM   1069 HD22 LEU    68      57.088 105.329  32.029  1.00  0.00           H  
ATOM   1070 HD23 LEU    68      57.415 107.046  32.260  1.00  0.00           H  
ATOM   1071  N   LEU    69      61.639 105.416  29.900  1.00  0.00           N  
ATOM   1072  CA  LEU    69      62.814 105.550  30.815  1.00  0.00           C  
ATOM   1073  C   LEU    69      62.398 106.035  32.147  1.00  0.00           C  
ATOM   1074  O   LEU    69      61.629 107.035  32.295  1.00  0.00           O  
ATOM   1075  CB  LEU    69      63.844 106.520  30.173  1.00  0.00           C  
ATOM   1076  CG  LEU    69      64.826 105.848  29.240  1.00  0.00           C  
ATOM   1077  CD1 LEU    69      65.560 106.897  28.414  1.00  0.00           C  
ATOM   1078  CD2 LEU    69      65.921 104.892  29.861  1.00  0.00           C  
ATOM   1079  H   LEU    69      61.504 106.190  29.265  1.00  0.00           H  
ATOM   1080  HA  LEU    69      63.325 104.600  30.974  1.00  0.00           H  
ATOM   1081  HB2 LEU    69      63.374 107.355  29.654  1.00  0.00           H  
ATOM   1082  HB3 LEU    69      64.354 106.917  31.051  1.00  0.00           H  
ATOM   1083  HG  LEU    69      64.173 105.266  28.590  1.00  0.00           H  
ATOM   1084 HD11 LEU    69      64.916 107.511  27.785  1.00  0.00           H  
ATOM   1085 HD12 LEU    69      66.017 107.653  29.052  1.00  0.00           H  
ATOM   1086 HD13 LEU    69      66.313 106.348  27.848  1.00  0.00           H  
ATOM   1087 HD21 LEU    69      66.718 104.554  29.198  1.00  0.00           H  
ATOM   1088 HD22 LEU    69      66.392 105.266  30.770  1.00  0.00           H  
ATOM   1089 HD23 LEU    69      65.397 104.014  30.239  1.00  0.00           H  
ATOM   1090  N   SER    70      63.100 105.477  33.201  1.00  0.00           N  
ATOM   1091  CA  SER    70      63.222 106.162  34.487  1.00  0.00           C  
ATOM   1092  C   SER    70      64.315 105.731  35.402  1.00  0.00           C  
ATOM   1093  O   SER    70      64.961 104.661  35.178  1.00  0.00           O  
ATOM   1094  CB  SER    70      61.781 105.952  35.167  1.00  0.00           C  
ATOM   1095  OG  SER    70      61.550 104.698  35.718  1.00  0.00           O  
ATOM   1096  H   SER    70      63.736 104.711  33.028  1.00  0.00           H  
ATOM   1097  HA  SER    70      63.397 107.214  34.258  1.00  0.00           H  
ATOM   1098  HB2 SER    70      61.660 106.703  35.947  1.00  0.00           H  
ATOM   1099  HB3 SER    70      60.954 106.206  34.505  1.00  0.00           H  
ATOM   1100  HG  SER    70      61.009 104.733  36.510  1.00  0.00           H  
ATOM   1101  N   PRO    71      64.718 106.510  36.435  1.00  0.00           N  
ATOM   1102  CA  PRO    71      65.812 106.083  37.289  1.00  0.00           C  
ATOM   1103  C   PRO    71      65.480 104.753  38.037  1.00  0.00           C  
ATOM   1104  O   PRO    71      66.317 103.905  38.227  1.00  0.00           O  
ATOM   1105  CB  PRO    71      66.170 107.278  38.142  1.00  0.00           C  
ATOM   1106  CG  PRO    71      64.864 107.974  38.224  1.00  0.00           C  
ATOM   1107  CD  PRO    71      64.099 107.787  36.842  1.00  0.00           C  
ATOM   1108  HA  PRO    71      66.632 105.782  36.637  1.00  0.00           H  
ATOM   1109  HB2 PRO    71      66.610 107.040  39.110  1.00  0.00           H  
ATOM   1110  HB3 PRO    71      66.906 107.872  37.601  1.00  0.00           H  
ATOM   1111  HG2 PRO    71      64.316 107.687  39.121  1.00  0.00           H  
ATOM   1112  HG3 PRO    71      65.045 109.046  38.297  1.00  0.00           H  
ATOM   1113  HD2 PRO    71      63.010 107.745  36.875  1.00  0.00           H  
ATOM   1114  HD3 PRO    71      64.358 108.640  36.215  1.00  0.00           H  
ATOM   1115  N   SER    72      64.165 104.637  38.380  1.00  0.00           N  
ATOM   1116  CA  SER    72      63.664 103.429  39.029  1.00  0.00           C  
ATOM   1117  C   SER    72      63.304 102.258  37.984  1.00  0.00           C  
ATOM   1118  O   SER    72      62.756 101.240  38.370  1.00  0.00           O  
ATOM   1119  CB  SER    72      62.471 103.805  39.926  1.00  0.00           C  
ATOM   1120  OG  SER    72      61.477 104.195  39.029  1.00  0.00           O  
ATOM   1121  H   SER    72      63.499 105.393  38.322  1.00  0.00           H  
ATOM   1122  HA  SER    72      64.511 103.060  39.607  1.00  0.00           H  
ATOM   1123  HB2 SER    72      62.169 102.873  40.403  1.00  0.00           H  
ATOM   1124  HB3 SER    72      62.617 104.547  40.711  1.00  0.00           H  
ATOM   1125  HG  SER    72      60.805 103.514  39.101  1.00  0.00           H  
ATOM   1126  N   THR    73      63.491 102.557  36.725  1.00  0.00           N  
ATOM   1127  CA  THR    73      63.610 101.454  35.753  1.00  0.00           C  
ATOM   1128  C   THR    73      64.896 100.623  35.994  1.00  0.00           C  
ATOM   1129  O   THR    73      65.870 101.147  36.509  1.00  0.00           O  
ATOM   1130  CB  THR    73      63.438 101.930  34.344  1.00  0.00           C  
ATOM   1131  CG2 THR    73      63.777 100.974  33.150  1.00  0.00           C  
ATOM   1132  OG1 THR    73      62.128 102.439  34.151  1.00  0.00           O  
ATOM   1133  H   THR    73      63.895 103.458  36.513  1.00  0.00           H  
ATOM   1134  HA  THR    73      62.775 100.797  35.994  1.00  0.00           H  
ATOM   1135  HB  THR    73      63.997 102.844  34.140  1.00  0.00           H  
ATOM   1136  HG1 THR    73      62.056 103.124  34.819  1.00  0.00           H  
ATOM   1137 HG21 THR    73      63.284 101.331  32.245  1.00  0.00           H  
ATOM   1138 HG22 THR    73      64.815 100.667  33.024  1.00  0.00           H  
ATOM   1139 HG23 THR    73      63.195 100.088  33.407  1.00  0.00           H  
ATOM   1140  N   THR    74      64.849  99.325  35.657  1.00  0.00           N  
ATOM   1141  CA  THR    74      65.939  98.361  35.809  1.00  0.00           C  
ATOM   1142  C   THR    74      65.861  97.062  34.990  1.00  0.00           C  
ATOM   1143  O   THR    74      64.694  96.715  34.688  1.00  0.00           O  
ATOM   1144  CB  THR    74      66.179  98.080  37.297  1.00  0.00           C  
ATOM   1145  CG2 THR    74      64.984  97.269  37.930  1.00  0.00           C  
ATOM   1146  OG1 THR    74      67.378  97.400  37.473  1.00  0.00           O  
ATOM   1147  H   THR    74      64.003  98.983  35.224  1.00  0.00           H  
ATOM   1148  HA  THR    74      66.845  98.898  35.527  1.00  0.00           H  
ATOM   1149  HB  THR    74      66.171  98.972  37.923  1.00  0.00           H  
ATOM   1150  HG1 THR    74      67.965  97.908  38.038  1.00  0.00           H  
ATOM   1151 HG21 THR    74      64.956  96.339  37.362  1.00  0.00           H  
ATOM   1152 HG22 THR    74      65.107  97.031  38.986  1.00  0.00           H  
ATOM   1153 HG23 THR    74      63.997  97.711  37.791  1.00  0.00           H  
ATOM   1154  N   LEU    75      66.922  96.389  34.518  1.00  0.00           N  
ATOM   1155  CA  LEU    75      66.836  95.196  33.617  1.00  0.00           C  
ATOM   1156  C   LEU    75      67.289  94.008  34.371  1.00  0.00           C  
ATOM   1157  O   LEU    75      68.474  93.941  34.761  1.00  0.00           O  
ATOM   1158  CB  LEU    75      67.665  95.370  32.297  1.00  0.00           C  
ATOM   1159  CG  LEU    75      67.325  96.666  31.468  1.00  0.00           C  
ATOM   1160  CD1 LEU    75      68.095  96.527  30.093  1.00  0.00           C  
ATOM   1161  CD2 LEU    75      65.824  96.774  31.218  1.00  0.00           C  
ATOM   1162  H   LEU    75      67.853  96.738  34.700  1.00  0.00           H  
ATOM   1163  HA  LEU    75      65.803  94.954  33.368  1.00  0.00           H  
ATOM   1164  HB2 LEU    75      68.712  95.535  32.551  1.00  0.00           H  
ATOM   1165  HB3 LEU    75      67.652  94.500  31.640  1.00  0.00           H  
ATOM   1166  HG  LEU    75      67.679  97.579  31.948  1.00  0.00           H  
ATOM   1167 HD11 LEU    75      69.163  96.446  30.294  1.00  0.00           H  
ATOM   1168 HD12 LEU    75      67.738  95.648  29.556  1.00  0.00           H  
ATOM   1169 HD13 LEU    75      67.980  97.460  29.541  1.00  0.00           H  
ATOM   1170 HD21 LEU    75      65.559  95.875  30.662  1.00  0.00           H  
ATOM   1171 HD22 LEU    75      65.192  96.885  32.099  1.00  0.00           H  
ATOM   1172 HD23 LEU    75      65.717  97.693  30.642  1.00  0.00           H  
ATOM   1173  N   ARG    76      66.449  92.932  34.467  1.00  0.00           N  
ATOM   1174  CA  ARG    76      66.934  91.604  34.973  1.00  0.00           C  
ATOM   1175  C   ARG    76      67.572  90.794  33.884  1.00  0.00           C  
ATOM   1176  O   ARG    76      66.879  90.558  32.844  1.00  0.00           O  
ATOM   1177  CB  ARG    76      65.801  90.802  35.663  1.00  0.00           C  
ATOM   1178  CG  ARG    76      66.207  89.900  36.832  1.00  0.00           C  
ATOM   1179  CD  ARG    76      65.044  89.161  37.481  1.00  0.00           C  
ATOM   1180  NE  ARG    76      64.373  88.125  36.625  1.00  0.00           N  
ATOM   1181  CZ  ARG    76      63.597  87.151  37.109  1.00  0.00           C  
ATOM   1182  NH1 ARG    76      63.177  87.153  38.331  1.00  0.00           N1+
ATOM   1183  NH2 ARG    76      63.141  86.257  36.287  1.00  0.00           N  
ATOM   1184  H   ARG    76      65.594  92.951  33.930  1.00  0.00           H  
ATOM   1185  HA  ARG    76      67.711  91.736  35.726  1.00  0.00           H  
ATOM   1186  HB2 ARG    76      65.095  91.511  36.094  1.00  0.00           H  
ATOM   1187  HB3 ARG    76      65.201  90.288  34.912  1.00  0.00           H  
ATOM   1188  HG2 ARG    76      66.963  89.187  36.503  1.00  0.00           H  
ATOM   1189  HG3 ARG    76      66.775  90.413  37.607  1.00  0.00           H  
ATOM   1190  HD2 ARG    76      65.261  88.720  38.454  1.00  0.00           H  
ATOM   1191  HD3 ARG    76      64.309  89.936  37.698  1.00  0.00           H  
ATOM   1192  HE  ARG    76      64.569  88.109  35.634  1.00  0.00           H  
ATOM   1193 HH11 ARG    76      63.335  87.983  38.884  1.00  0.00           H  
ATOM   1194 HH12 ARG    76      62.518  86.479  38.694  1.00  0.00           H  
ATOM   1195 HH21 ARG    76      63.310  86.235  35.291  1.00  0.00           H  
ATOM   1196 HH22 ARG    76      62.600  85.462  36.595  1.00  0.00           H  
ATOM   1197  N   VAL    77      68.794  90.418  33.998  1.00  0.00           N  
ATOM   1198  CA  VAL    77      69.605  89.721  33.017  1.00  0.00           C  
ATOM   1199  C   VAL    77      70.079  88.395  33.618  1.00  0.00           C  
ATOM   1200  O   VAL    77      70.602  88.464  34.682  1.00  0.00           O  
ATOM   1201  CB  VAL    77      70.774  90.530  32.460  1.00  0.00           C  
ATOM   1202  CG1 VAL    77      71.478  89.763  31.294  1.00  0.00           C  
ATOM   1203  CG2 VAL    77      70.284  91.808  31.766  1.00  0.00           C  
ATOM   1204  H   VAL    77      69.297  90.825  34.773  1.00  0.00           H  
ATOM   1205  HA  VAL    77      68.975  89.466  32.165  1.00  0.00           H  
ATOM   1206  HB  VAL    77      71.541  90.821  33.178  1.00  0.00           H  
ATOM   1207 HG11 VAL    77      72.374  90.288  30.963  1.00  0.00           H  
ATOM   1208 HG12 VAL    77      71.806  88.767  31.589  1.00  0.00           H  
ATOM   1209 HG13 VAL    77      70.866  89.487  30.435  1.00  0.00           H  
ATOM   1210 HG21 VAL    77      69.542  91.520  31.022  1.00  0.00           H  
ATOM   1211 HG22 VAL    77      69.767  92.436  32.492  1.00  0.00           H  
ATOM   1212 HG23 VAL    77      71.144  92.362  31.390  1.00  0.00           H  
ATOM   1213  N   THR    78      69.948  87.273  32.940  1.00  0.00           N  
ATOM   1214  CA  THR    78      70.383  85.910  33.426  1.00  0.00           C  
ATOM   1215  C   THR    78      70.843  85.054  32.256  1.00  0.00           C  
ATOM   1216  O   THR    78      70.554  85.299  31.083  1.00  0.00           O  
ATOM   1217  CB  THR    78      69.429  85.190  34.378  1.00  0.00           C  
ATOM   1218  CG2 THR    78      69.026  85.823  35.659  1.00  0.00           C  
ATOM   1219  OG1 THR    78      68.303  84.809  33.674  1.00  0.00           O  
ATOM   1220  H   THR    78      69.674  87.296  31.969  1.00  0.00           H  
ATOM   1221  HA  THR    78      71.232  86.248  34.021  1.00  0.00           H  
ATOM   1222  HB  THR    78      69.867  84.259  34.738  1.00  0.00           H  
ATOM   1223  HG1 THR    78      68.513  84.045  33.132  1.00  0.00           H  
ATOM   1224 HG21 THR    78      68.578  86.814  35.590  1.00  0.00           H  
ATOM   1225 HG22 THR    78      68.403  85.123  36.217  1.00  0.00           H  
ATOM   1226 HG23 THR    78      69.928  86.058  36.224  1.00  0.00           H  
ATOM   1227  N   MET    79      71.511  84.012  32.722  1.00  0.00           N  
ATOM   1228  CA  MET    79      71.970  82.880  31.871  1.00  0.00           C  
ATOM   1229  C   MET    79      71.717  81.513  32.489  1.00  0.00           C  
ATOM   1230  O   MET    79      71.921  81.353  33.718  1.00  0.00           O  
ATOM   1231  CB  MET    79      73.422  83.101  31.566  1.00  0.00           C  
ATOM   1232  CG  MET    79      73.687  84.416  30.767  1.00  0.00           C  
ATOM   1233  SD  MET    79      75.314  84.798  30.040  1.00  0.00           S  
ATOM   1234  CE  MET    79      75.508  83.331  28.953  1.00  0.00           C  
ATOM   1235  H   MET    79      71.763  83.946  33.697  1.00  0.00           H  
ATOM   1236  HA  MET    79      71.343  82.810  30.983  1.00  0.00           H  
ATOM   1237  HB2 MET    79      74.112  83.215  32.402  1.00  0.00           H  
ATOM   1238  HB3 MET    79      73.798  82.249  31.001  1.00  0.00           H  
ATOM   1239  HG2 MET    79      72.996  84.392  29.924  1.00  0.00           H  
ATOM   1240  HG3 MET    79      73.440  85.240  31.436  1.00  0.00           H  
ATOM   1241  HE1 MET    79      76.343  83.348  28.254  1.00  0.00           H  
ATOM   1242  HE2 MET    79      75.528  82.442  29.584  1.00  0.00           H  
ATOM   1243  HE3 MET    79      74.623  83.061  28.376  1.00  0.00           H  
ATOM   1244  N   SER    80      71.372  80.515  31.717  1.00  0.00           N  
ATOM   1245  CA  SER    80      71.176  79.123  32.214  1.00  0.00           C  
ATOM   1246  C   SER    80      72.402  78.187  32.120  1.00  0.00           C  
ATOM   1247  O   SER    80      72.436  77.118  32.659  1.00  0.00           O  
ATOM   1248  CB  SER    80      69.973  78.569  31.448  1.00  0.00           C  
ATOM   1249  OG  SER    80      68.845  79.273  31.732  1.00  0.00           O  
ATOM   1250  H   SER    80      71.172  80.689  30.743  1.00  0.00           H  
ATOM   1251  HA  SER    80      70.896  79.249  33.260  1.00  0.00           H  
ATOM   1252  HB2 SER    80      70.162  78.621  30.376  1.00  0.00           H  
ATOM   1253  HB3 SER    80      69.948  77.526  31.762  1.00  0.00           H  
ATOM   1254  HG  SER    80      68.876  80.064  31.189  1.00  0.00           H  
ATOM   1255  N   GLN    81      73.417  78.528  31.379  1.00  0.00           N  
ATOM   1256  CA  GLN    81      74.545  77.625  31.025  1.00  0.00           C  
ATOM   1257  C   GLN    81      75.857  78.335  31.086  1.00  0.00           C  
ATOM   1258  O   GLN    81      75.932  79.477  30.547  1.00  0.00           O  
ATOM   1259  CB  GLN    81      74.340  77.069  29.632  1.00  0.00           C  
ATOM   1260  CG  GLN    81      73.426  75.896  29.595  1.00  0.00           C  
ATOM   1261  CD  GLN    81      71.980  76.342  29.404  1.00  0.00           C  
ATOM   1262  NE2 GLN    81      71.010  75.874  30.125  1.00  0.00           N  
ATOM   1263  OE1 GLN    81      71.676  77.037  28.457  1.00  0.00           O  
ATOM   1264  H   GLN    81      73.238  79.387  30.879  1.00  0.00           H  
ATOM   1265  HA  GLN    81      74.580  76.787  31.721  1.00  0.00           H  
ATOM   1266  HB2 GLN    81      74.107  77.800  28.857  1.00  0.00           H  
ATOM   1267  HB3 GLN    81      75.297  76.611  29.380  1.00  0.00           H  
ATOM   1268  HG2 GLN    81      73.723  75.220  28.793  1.00  0.00           H  
ATOM   1269  HG3 GLN    81      73.557  75.289  30.492  1.00  0.00           H  
ATOM   1270 HE21 GLN    81      70.118  76.027  29.677  1.00  0.00           H  
ATOM   1271 HE22 GLN    81      71.277  75.278  30.896  1.00  0.00           H  
ATOM   1272  N   ALA    82      76.960  77.788  31.778  1.00  0.00           N  
ATOM   1273  CA  ALA    82      78.230  78.548  31.982  1.00  0.00           C  
ATOM   1274  C   ALA    82      79.012  78.561  30.718  1.00  0.00           C  
ATOM   1275  O   ALA    82      78.814  77.744  29.828  1.00  0.00           O  
ATOM   1276  CB  ALA    82      78.971  77.920  33.142  1.00  0.00           C  
ATOM   1277  H   ALA    82      76.839  76.901  32.247  1.00  0.00           H  
ATOM   1278  HA  ALA    82      78.087  79.596  32.245  1.00  0.00           H  
ATOM   1279  HB1 ALA    82      79.497  76.985  32.950  1.00  0.00           H  
ATOM   1280  HB2 ALA    82      79.834  78.548  33.362  1.00  0.00           H  
ATOM   1281  HB3 ALA    82      78.348  77.757  34.022  1.00  0.00           H  
ATOM   1282  N   SER    83      79.845  79.576  30.543  1.00  0.00           N  
ATOM   1283  CA  SER    83      80.522  79.819  29.316  1.00  0.00           C  
ATOM   1284  C   SER    83      81.788  78.917  29.160  1.00  0.00           C  
ATOM   1285  O   SER    83      82.567  78.932  30.068  1.00  0.00           O  
ATOM   1286  CB  SER    83      80.839  81.326  29.252  1.00  0.00           C  
ATOM   1287  OG  SER    83      79.640  82.043  29.419  1.00  0.00           O  
ATOM   1288  H   SER    83      79.877  80.289  31.258  1.00  0.00           H  
ATOM   1289  HA  SER    83      79.783  79.569  28.554  1.00  0.00           H  
ATOM   1290  HB2 SER    83      81.546  81.433  30.075  1.00  0.00           H  
ATOM   1291  HB3 SER    83      81.241  81.591  28.275  1.00  0.00           H  
ATOM   1292  HG  SER    83      79.036  81.859  28.696  1.00  0.00           H  
ATOM   1293  N   THR    84      81.844  78.179  28.026  1.00  0.00           N  
ATOM   1294  CA  THR    84      82.937  77.145  27.749  1.00  0.00           C  
ATOM   1295  C   THR    84      83.250  77.163  26.257  1.00  0.00           C  
ATOM   1296  O   THR    84      84.269  76.552  25.923  1.00  0.00           O  
ATOM   1297  CB  THR    84      82.535  75.688  28.101  1.00  0.00           C  
ATOM   1298  CG2 THR    84      82.169  75.455  29.547  1.00  0.00           C  
ATOM   1299  OG1 THR    84      81.298  75.419  27.340  1.00  0.00           O  
ATOM   1300  H   THR    84      80.987  78.101  27.498  1.00  0.00           H  
ATOM   1301  HA  THR    84      83.840  77.448  28.279  1.00  0.00           H  
ATOM   1302  HB  THR    84      83.367  75.027  27.857  1.00  0.00           H  
ATOM   1303  HG1 THR    84      81.623  75.018  26.531  1.00  0.00           H  
ATOM   1304 HG21 THR    84      81.209  75.936  29.733  1.00  0.00           H  
ATOM   1305 HG22 THR    84      82.093  74.375  29.670  1.00  0.00           H  
ATOM   1306 HG23 THR    84      82.865  75.872  30.276  1.00  0.00           H  
ATOM   1307  N   GLU    85      82.486  77.735  25.346  1.00  0.00           N  
ATOM   1308  CA  GLU    85      82.798  77.600  23.901  1.00  0.00           C  
ATOM   1309  C   GLU    85      83.494  78.814  23.172  1.00  0.00           C  
ATOM   1310  O   GLU    85      83.771  78.774  21.954  1.00  0.00           O  
ATOM   1311  CB  GLU    85      81.456  77.248  23.162  1.00  0.00           C  
ATOM   1312  CG  GLU    85      80.788  75.996  23.738  1.00  0.00           C  
ATOM   1313  CD  GLU    85      81.620  74.713  23.979  1.00  0.00           C  
ATOM   1314  OE1 GLU    85      82.293  74.341  23.024  1.00  0.00           O  
ATOM   1315  OE2 GLU    85      81.666  74.192  25.125  1.00  0.00           O1-
ATOM   1316  H   GLU    85      81.713  78.243  25.752  1.00  0.00           H  
ATOM   1317  HA  GLU    85      83.419  76.717  23.746  1.00  0.00           H  
ATOM   1318  HB2 GLU    85      80.834  78.142  23.159  1.00  0.00           H  
ATOM   1319  HB3 GLU    85      81.806  77.127  22.136  1.00  0.00           H  
ATOM   1320  HG2 GLU    85      80.282  76.225  24.676  1.00  0.00           H  
ATOM   1321  HG3 GLU    85      79.980  75.670  23.083  1.00  0.00           H  
ATOM   1322  N   ALA    86      83.690  79.945  23.857  1.00  0.00           N  
ATOM   1323  CA  ALA    86      84.105  81.288  23.341  1.00  0.00           C  
ATOM   1324  C   ALA    86      83.099  81.954  22.482  1.00  0.00           C  
ATOM   1325  O   ALA    86      83.329  82.452  21.413  1.00  0.00           O  
ATOM   1326  CB  ALA    86      85.500  81.114  22.725  1.00  0.00           C  
ATOM   1327  H   ALA    86      83.457  79.927  24.839  1.00  0.00           H  
ATOM   1328  HA  ALA    86      84.233  81.967  24.184  1.00  0.00           H  
ATOM   1329  HB1 ALA    86      85.520  80.658  21.735  1.00  0.00           H  
ATOM   1330  HB2 ALA    86      85.870  82.108  22.474  1.00  0.00           H  
ATOM   1331  HB3 ALA    86      86.153  80.682  23.483  1.00  0.00           H  
ATOM   1332  N   SER    87      81.795  81.906  22.879  1.00  0.00           N  
ATOM   1333  CA  SER    87      80.657  82.508  22.165  1.00  0.00           C  
ATOM   1334  C   SER    87      80.486  83.994  22.516  1.00  0.00           C  
ATOM   1335  O   SER    87      79.663  84.659  21.859  1.00  0.00           O  
ATOM   1336  CB  SER    87      79.398  81.691  22.402  1.00  0.00           C  
ATOM   1337  OG  SER    87      78.291  82.066  21.626  1.00  0.00           O  
ATOM   1338  H   SER    87      81.705  81.493  23.796  1.00  0.00           H  
ATOM   1339  HA  SER    87      80.914  82.485  21.106  1.00  0.00           H  
ATOM   1340  HB2 SER    87      79.661  80.686  22.070  1.00  0.00           H  
ATOM   1341  HB3 SER    87      79.138  81.796  23.456  1.00  0.00           H  
ATOM   1342  HG  SER    87      78.192  83.015  21.734  1.00  0.00           H  
ATOM   1343  N   SER    88      81.362  84.590  23.391  1.00  0.00           N  
ATOM   1344  CA  SER    88      81.424  86.071  23.589  1.00  0.00           C  
ATOM   1345  C   SER    88      80.111  86.755  23.873  1.00  0.00           C  
ATOM   1346  O   SER    88      79.614  87.569  23.048  1.00  0.00           O  
ATOM   1347  CB  SER    88      82.188  86.862  22.417  1.00  0.00           C  
ATOM   1348  OG  SER    88      83.412  86.210  22.056  1.00  0.00           O  
ATOM   1349  H   SER    88      81.858  83.963  24.009  1.00  0.00           H  
ATOM   1350  HA  SER    88      81.999  86.187  24.508  1.00  0.00           H  
ATOM   1351  HB2 SER    88      81.567  86.937  21.524  1.00  0.00           H  
ATOM   1352  HB3 SER    88      82.300  87.912  22.688  1.00  0.00           H  
ATOM   1353  HG  SER    88      83.839  85.798  22.810  1.00  0.00           H  
ATOM   1354  N   ASP    89      79.388  86.453  24.968  1.00  0.00           N  
ATOM   1355  CA  ASP    89      77.986  86.735  25.213  1.00  0.00           C  
ATOM   1356  C   ASP    89      77.767  88.173  25.715  1.00  0.00           C  
ATOM   1357  O   ASP    89      78.513  88.630  26.624  1.00  0.00           O  
ATOM   1358  CB  ASP    89      77.258  85.758  26.163  1.00  0.00           C  
ATOM   1359  CG  ASP    89      77.158  84.388  25.448  1.00  0.00           C  
ATOM   1360  OD1 ASP    89      76.468  84.313  24.426  1.00  0.00           O  
ATOM   1361  OD2 ASP    89      77.831  83.462  25.877  1.00  0.00           O1-
ATOM   1362  H   ASP    89      79.888  85.874  25.627  1.00  0.00           H  
ATOM   1363  HA  ASP    89      77.520  86.584  24.239  1.00  0.00           H  
ATOM   1364  HB2 ASP    89      77.693  85.760  27.163  1.00  0.00           H  
ATOM   1365  HB3 ASP    89      76.270  86.201  26.293  1.00  0.00           H  
ATOM   1366  N   LYS    90      76.769  88.869  25.181  1.00  0.00           N  
ATOM   1367  CA  LYS    90      76.582  90.345  25.520  1.00  0.00           C  
ATOM   1368  C   LYS    90      75.087  90.891  25.743  1.00  0.00           C  
ATOM   1369  O   LYS    90      74.124  90.229  25.387  1.00  0.00           O  
ATOM   1370  CB  LYS    90      77.387  91.114  24.497  1.00  0.00           C  
ATOM   1371  CG  LYS    90      76.872  91.044  23.021  1.00  0.00           C  
ATOM   1372  CD  LYS    90      77.623  91.706  21.882  1.00  0.00           C  
ATOM   1373  CE  LYS    90      79.188  91.410  21.840  1.00  0.00           C  
ATOM   1374  NZ  LYS    90      79.607  90.077  21.365  1.00  0.00           N1+
ATOM   1375  H   LYS    90      76.226  88.459  24.435  1.00  0.00           H  
ATOM   1376  HA  LYS    90      77.057  90.425  26.498  1.00  0.00           H  
ATOM   1377  HB2 LYS    90      77.435  92.167  24.772  1.00  0.00           H  
ATOM   1378  HB3 LYS    90      78.412  90.745  24.528  1.00  0.00           H  
ATOM   1379  HG2 LYS    90      76.766  90.000  22.727  1.00  0.00           H  
ATOM   1380  HG3 LYS    90      75.887  91.508  23.054  1.00  0.00           H  
ATOM   1381  HD2 LYS    90      77.327  91.251  20.937  1.00  0.00           H  
ATOM   1382  HD3 LYS    90      77.427  92.764  21.708  1.00  0.00           H  
ATOM   1383  HE2 LYS    90      79.676  92.181  21.244  1.00  0.00           H  
ATOM   1384  HE3 LYS    90      79.428  91.532  22.896  1.00  0.00           H  
ATOM   1385  HZ1 LYS    90      79.120  89.883  20.502  1.00  0.00           H  
ATOM   1386  HZ2 LYS    90      80.592  90.092  21.140  1.00  0.00           H  
ATOM   1387  HZ3 LYS    90      79.509  89.316  22.022  1.00  0.00           H  
ATOM   1388  N   VAL    91      75.034  92.055  26.355  1.00  0.00           N  
ATOM   1389  CA  VAL    91      73.727  92.840  26.294  1.00  0.00           C  
ATOM   1390  C   VAL    91      73.939  94.279  25.855  1.00  0.00           C  
ATOM   1391  O   VAL    91      75.021  94.870  26.045  1.00  0.00           O  
ATOM   1392  CB  VAL    91      72.897  92.553  27.608  1.00  0.00           C  
ATOM   1393  CG1 VAL    91      73.627  93.011  28.851  1.00  0.00           C  
ATOM   1394  CG2 VAL    91      71.504  93.068  27.493  1.00  0.00           C  
ATOM   1395  H   VAL    91      75.853  92.262  26.909  1.00  0.00           H  
ATOM   1396  HA  VAL    91      73.143  92.483  25.446  1.00  0.00           H  
ATOM   1397  HB  VAL    91      72.748  91.473  27.601  1.00  0.00           H  
ATOM   1398 HG11 VAL    91      72.950  92.864  29.692  1.00  0.00           H  
ATOM   1399 HG12 VAL    91      74.467  92.334  29.010  1.00  0.00           H  
ATOM   1400 HG13 VAL    91      73.980  94.041  28.809  1.00  0.00           H  
ATOM   1401 HG21 VAL    91      70.853  92.750  28.307  1.00  0.00           H  
ATOM   1402 HG22 VAL    91      71.418  94.154  27.484  1.00  0.00           H  
ATOM   1403 HG23 VAL    91      71.024  92.716  26.579  1.00  0.00           H  
ATOM   1404  N   THR    92      73.021  94.841  25.126  1.00  0.00           N  
ATOM   1405  CA  THR    92      73.266  96.149  24.385  1.00  0.00           C  
ATOM   1406  C   THR    92      71.975  96.949  24.270  1.00  0.00           C  
ATOM   1407  O   THR    92      70.876  96.352  24.273  1.00  0.00           O  
ATOM   1408  CB  THR    92      73.944  95.981  23.011  1.00  0.00           C  
ATOM   1409  CG2 THR    92      75.150  95.013  23.022  1.00  0.00           C  
ATOM   1410  OG1 THR    92      73.070  95.489  22.055  1.00  0.00           O  
ATOM   1411  H   THR    92      72.248  94.280  24.798  1.00  0.00           H  
ATOM   1412  HA  THR    92      73.960  96.830  24.877  1.00  0.00           H  
ATOM   1413  HB  THR    92      74.297  96.948  22.653  1.00  0.00           H  
ATOM   1414  HG1 THR    92      72.533  96.241  21.793  1.00  0.00           H  
ATOM   1415 HG21 THR    92      75.928  95.387  23.687  1.00  0.00           H  
ATOM   1416 HG22 THR    92      74.863  94.000  23.307  1.00  0.00           H  
ATOM   1417 HG23 THR    92      75.552  94.882  22.018  1.00  0.00           H  
ATOM   1418  N   VAL    93      72.044  98.244  24.203  1.00  0.00           N  
ATOM   1419  CA  VAL    93      70.829  99.114  24.439  1.00  0.00           C  
ATOM   1420  C   VAL    93      71.024 100.394  23.682  1.00  0.00           C  
ATOM   1421  O   VAL    93      72.158 100.896  23.520  1.00  0.00           O  
ATOM   1422  CB  VAL    93      70.706  99.522  25.927  1.00  0.00           C  
ATOM   1423  CG1 VAL    93      71.758 100.430  26.439  1.00  0.00           C  
ATOM   1424  CG2 VAL    93      69.386 100.175  26.175  1.00  0.00           C  
ATOM   1425  H   VAL    93      72.971  98.622  24.336  1.00  0.00           H  
ATOM   1426  HA  VAL    93      69.912  98.626  24.109  1.00  0.00           H  
ATOM   1427  HB  VAL    93      70.799  98.695  26.631  1.00  0.00           H  
ATOM   1428 HG11 VAL    93      71.655 101.450  26.069  1.00  0.00           H  
ATOM   1429 HG12 VAL    93      71.585 100.448  27.515  1.00  0.00           H  
ATOM   1430 HG13 VAL    93      72.781 100.054  26.418  1.00  0.00           H  
ATOM   1431 HG21 VAL    93      69.176 100.370  27.226  1.00  0.00           H  
ATOM   1432 HG22 VAL    93      69.391 101.120  25.632  1.00  0.00           H  
ATOM   1433 HG23 VAL    93      68.625  99.540  25.721  1.00  0.00           H  
ATOM   1434  N   ASN    94      69.943 100.772  23.018  1.00  0.00           N  
ATOM   1435  CA  ASN    94      69.836 102.077  22.285  1.00  0.00           C  
ATOM   1436  C   ASN    94      68.758 102.894  22.952  1.00  0.00           C  
ATOM   1437  O   ASN    94      67.687 102.439  23.431  1.00  0.00           O  
ATOM   1438  CB  ASN    94      69.570 101.835  20.772  1.00  0.00           C  
ATOM   1439  CG  ASN    94      70.852 101.442  20.051  1.00  0.00           C  
ATOM   1440  ND2 ASN    94      71.601 102.469  19.614  1.00  0.00           N  
ATOM   1441  OD1 ASN    94      70.968 100.297  19.641  1.00  0.00           O  
ATOM   1442  H   ASN    94      69.111 100.206  23.108  1.00  0.00           H  
ATOM   1443  HA  ASN    94      70.779 102.554  22.553  1.00  0.00           H  
ATOM   1444  HB2 ASN    94      68.761 101.114  20.654  1.00  0.00           H  
ATOM   1445  HB3 ASN    94      69.162 102.729  20.301  1.00  0.00           H  
ATOM   1446 HD21 ASN    94      72.437 102.304  19.072  1.00  0.00           H  
ATOM   1447 HD22 ASN    94      71.655 103.313  20.165  1.00  0.00           H  
ATOM   1448  N   TYR    95      69.029 104.219  22.936  1.00  0.00           N  
ATOM   1449  CA  TYR    95      68.260 105.289  23.596  1.00  0.00           C  
ATOM   1450  C   TYR    95      67.482 106.115  22.483  1.00  0.00           C  
ATOM   1451  O   TYR    95      68.065 106.433  21.457  1.00  0.00           O  
ATOM   1452  CB  TYR    95      69.258 106.228  24.377  1.00  0.00           C  
ATOM   1453  CG  TYR    95      69.811 105.426  25.541  1.00  0.00           C  
ATOM   1454  CD1 TYR    95      69.052 105.118  26.646  1.00  0.00           C  
ATOM   1455  CD2 TYR    95      71.116 105.027  25.459  1.00  0.00           C  
ATOM   1456  CE1 TYR    95      69.625 104.352  27.683  1.00  0.00           C  
ATOM   1457  CE2 TYR    95      71.597 104.254  26.465  1.00  0.00           C  
ATOM   1458  CZ  TYR    95      70.937 103.918  27.625  1.00  0.00           C  
ATOM   1459  OH  TYR    95      71.552 103.269  28.653  1.00  0.00           O  
ATOM   1460  H   TYR    95      69.807 104.509  22.361  1.00  0.00           H  
ATOM   1461  HA  TYR    95      67.536 104.839  24.275  1.00  0.00           H  
ATOM   1462  HB2 TYR    95      70.079 106.652  23.799  1.00  0.00           H  
ATOM   1463  HB3 TYR    95      68.770 107.117  24.776  1.00  0.00           H  
ATOM   1464  HD1 TYR    95      67.997 105.310  26.773  1.00  0.00           H  
ATOM   1465  HD2 TYR    95      71.703 105.376  24.622  1.00  0.00           H  
ATOM   1466  HE1 TYR    95      69.058 103.984  28.526  1.00  0.00           H  
ATOM   1467  HE2 TYR    95      72.654 104.035  26.430  1.00  0.00           H  
ATOM   1468  HH  TYR    95      71.171 103.498  29.504  1.00  0.00           H  
ATOM   1469  N   TYR    96      66.160 106.259  22.645  1.00  0.00           N  
ATOM   1470  CA  TYR    96      65.270 106.972  21.703  1.00  0.00           C  
ATOM   1471  C   TYR    96      64.514 108.110  22.494  1.00  0.00           C  
ATOM   1472  O   TYR    96      64.384 108.058  23.703  1.00  0.00           O  
ATOM   1473  CB  TYR    96      64.351 105.978  21.142  1.00  0.00           C  
ATOM   1474  CG  TYR    96      65.072 104.716  20.530  1.00  0.00           C  
ATOM   1475  CD1 TYR    96      65.427 104.829  19.147  1.00  0.00           C  
ATOM   1476  CD2 TYR    96      65.482 103.680  21.314  1.00  0.00           C  
ATOM   1477  CE1 TYR    96      66.117 103.803  18.543  1.00  0.00           C  
ATOM   1478  CE2 TYR    96      66.191 102.629  20.746  1.00  0.00           C  
ATOM   1479  CZ  TYR    96      66.422 102.669  19.334  1.00  0.00           C  
ATOM   1480  OH  TYR    96      67.063 101.691  18.643  1.00  0.00           O  
ATOM   1481  H   TYR    96      65.702 105.889  23.465  1.00  0.00           H  
ATOM   1482  HA  TYR    96      65.805 107.356  20.834  1.00  0.00           H  
ATOM   1483  HB2 TYR    96      63.770 105.657  22.006  1.00  0.00           H  
ATOM   1484  HB3 TYR    96      63.665 106.470  20.453  1.00  0.00           H  
ATOM   1485  HD1 TYR    96      65.054 105.613  18.505  1.00  0.00           H  
ATOM   1486  HD2 TYR    96      65.255 103.662  22.370  1.00  0.00           H  
ATOM   1487  HE1 TYR    96      66.369 103.849  17.494  1.00  0.00           H  
ATOM   1488  HE2 TYR    96      66.418 101.660  21.167  1.00  0.00           H  
ATOM   1489  HH  TYR    96      67.277 100.923  19.178  1.00  0.00           H  
ATOM   1490  N   ASP    97      63.960 109.045  21.776  1.00  0.00           N  
ATOM   1491  CA  ASP    97      63.111 110.052  22.374  1.00  0.00           C  
ATOM   1492  C   ASP    97      61.704 109.432  22.793  1.00  0.00           C  
ATOM   1493  O   ASP    97      61.574 108.244  22.855  1.00  0.00           O  
ATOM   1494  CB  ASP    97      62.997 111.202  21.327  1.00  0.00           C  
ATOM   1495  CG  ASP    97      62.393 112.550  21.777  1.00  0.00           C  
ATOM   1496  OD1 ASP    97      61.949 112.592  22.984  1.00  0.00           O  
ATOM   1497  OD2 ASP    97      62.330 113.519  20.964  1.00  0.00           O1-
ATOM   1498  H   ASP    97      64.135 109.111  20.783  1.00  0.00           H  
ATOM   1499  HA  ASP    97      63.550 110.472  23.280  1.00  0.00           H  
ATOM   1500  HB2 ASP    97      63.961 111.385  20.853  1.00  0.00           H  
ATOM   1501  HB3 ASP    97      62.379 110.768  20.542  1.00  0.00           H  
ATOM   1502  N   GLU    98      60.652 110.203  23.140  1.00  0.00           N  
ATOM   1503  CA  GLU    98      59.296 109.678  23.242  1.00  0.00           C  
ATOM   1504  C   GLU    98      58.552 109.736  21.873  1.00  0.00           C  
ATOM   1505  O   GLU    98      58.189 108.679  21.333  1.00  0.00           O  
ATOM   1506  CB  GLU    98      58.620 110.478  24.414  1.00  0.00           C  
ATOM   1507  CG  GLU    98      57.205 110.091  24.688  1.00  0.00           C  
ATOM   1508  CD  GLU    98      56.626 110.845  25.943  1.00  0.00           C  
ATOM   1509  OE1 GLU    98      56.127 110.089  26.815  1.00  0.00           O  
ATOM   1510  OE2 GLU    98      56.664 112.143  26.002  1.00  0.00           O1-
ATOM   1511  H   GLU    98      60.698 111.212  23.151  1.00  0.00           H  
ATOM   1512  HA  GLU    98      59.299 108.632  23.547  1.00  0.00           H  
ATOM   1513  HB2 GLU    98      59.177 110.393  25.347  1.00  0.00           H  
ATOM   1514  HB3 GLU    98      58.638 111.539  24.168  1.00  0.00           H  
ATOM   1515  HG2 GLU    98      56.645 110.401  23.806  1.00  0.00           H  
ATOM   1516  HG3 GLU    98      57.241 109.021  24.894  1.00  0.00           H  
ATOM   1517  N   GLU    99      58.359 110.921  21.296  1.00  0.00           N  
ATOM   1518  CA  GLU    99      57.791 111.204  19.973  1.00  0.00           C  
ATOM   1519  C   GLU    99      58.635 110.849  18.767  1.00  0.00           C  
ATOM   1520  O   GLU    99      58.058 110.340  17.840  1.00  0.00           O  
ATOM   1521  CB  GLU    99      57.376 112.678  19.993  1.00  0.00           C  
ATOM   1522  CG  GLU    99      56.409 113.110  18.797  1.00  0.00           C  
ATOM   1523  CD  GLU    99      55.031 112.509  19.157  1.00  0.00           C  
ATOM   1524  OE1 GLU    99      54.367 112.971  20.025  1.00  0.00           O  
ATOM   1525  OE2 GLU    99      54.707 111.478  18.559  1.00  0.00           O1-
ATOM   1526  H   GLU    99      58.732 111.726  21.779  1.00  0.00           H  
ATOM   1527  HA  GLU    99      56.841 110.668  19.974  1.00  0.00           H  
ATOM   1528  HB2 GLU    99      56.961 113.104  20.907  1.00  0.00           H  
ATOM   1529  HB3 GLU    99      58.215 113.343  19.787  1.00  0.00           H  
ATOM   1530  HG2 GLU    99      56.417 114.200  18.806  1.00  0.00           H  
ATOM   1531  HG3 GLU    99      56.816 112.696  17.874  1.00  0.00           H  
ATOM   1532  N   GLY   100      59.926 111.067  18.905  1.00  0.00           N  
ATOM   1533  CA  GLY   100      60.916 110.824  17.888  1.00  0.00           C  
ATOM   1534  C   GLY   100      61.162 109.353  17.687  1.00  0.00           C  
ATOM   1535  O   GLY   100      60.794 108.571  18.587  1.00  0.00           O  
ATOM   1536  H   GLY   100      60.252 111.423  19.792  1.00  0.00           H  
ATOM   1537  HA2 GLY   100      60.604 111.290  16.953  1.00  0.00           H  
ATOM   1538  HA3 GLY   100      61.820 111.414  18.035  1.00  0.00           H  
ATOM   1539  N   SER   101      61.802 108.933  16.611  1.00  0.00           N  
ATOM   1540  CA  SER   101      62.060 107.493  16.403  1.00  0.00           C  
ATOM   1541  C   SER   101      63.473 107.108  15.833  1.00  0.00           C  
ATOM   1542  O   SER   101      63.639 105.864  15.545  1.00  0.00           O  
ATOM   1543  CB  SER   101      60.945 107.070  15.529  1.00  0.00           C  
ATOM   1544  OG  SER   101      61.011 107.860  14.314  1.00  0.00           O  
ATOM   1545  H   SER   101      62.097 109.612  15.924  1.00  0.00           H  
ATOM   1546  HA  SER   101      61.825 107.047  17.369  1.00  0.00           H  
ATOM   1547  HB2 SER   101      61.024 106.007  15.301  1.00  0.00           H  
ATOM   1548  HB3 SER   101      60.011 107.290  16.047  1.00  0.00           H  
ATOM   1549  HG  SER   101      61.644 107.460  13.714  1.00  0.00           H  
ATOM   1550  N   ILE   102      64.417 108.030  15.580  1.00  0.00           N  
ATOM   1551  CA  ILE   102      65.741 107.656  15.112  1.00  0.00           C  
ATOM   1552  C   ILE   102      66.567 107.351  16.420  1.00  0.00           C  
ATOM   1553  O   ILE   102      66.278 108.034  17.456  1.00  0.00           O  
ATOM   1554  CB  ILE   102      66.337 108.734  14.141  1.00  0.00           C  
ATOM   1555  CG1 ILE   102      65.548 108.661  12.842  1.00  0.00           C  
ATOM   1556  CG2 ILE   102      67.816 108.463  13.873  1.00  0.00           C  
ATOM   1557  CD1 ILE   102      66.106 109.665  11.702  1.00  0.00           C  
ATOM   1558  H   ILE   102      64.140 108.998  15.657  1.00  0.00           H  
ATOM   1559  HA  ILE   102      65.668 106.808  14.430  1.00  0.00           H  
ATOM   1560  HB  ILE   102      66.210 109.754  14.502  1.00  0.00           H  
ATOM   1561 HG12 ILE   102      65.554 107.645  12.448  1.00  0.00           H  
ATOM   1562 HG13 ILE   102      64.496 108.936  12.922  1.00  0.00           H  
ATOM   1563 HG21 ILE   102      67.799 107.550  13.277  1.00  0.00           H  
ATOM   1564 HG22 ILE   102      68.295 109.282  13.335  1.00  0.00           H  
ATOM   1565 HG23 ILE   102      68.209 108.241  14.865  1.00  0.00           H  
ATOM   1566 HD11 ILE   102      66.372 110.582  12.228  1.00  0.00           H  
ATOM   1567 HD12 ILE   102      66.885 109.197  11.101  1.00  0.00           H  
ATOM   1568 HD13 ILE   102      65.264 109.951  11.073  1.00  0.00           H  
ATOM   1569  N   PRO   103      67.514 106.310  16.373  1.00  0.00           N  
ATOM   1570  CA  PRO   103      68.433 106.019  17.543  1.00  0.00           C  
ATOM   1571  C   PRO   103      69.357 107.207  17.847  1.00  0.00           C  
ATOM   1572  O   PRO   103      69.931 107.845  16.956  1.00  0.00           O  
ATOM   1573  CB  PRO   103      69.214 104.784  17.246  1.00  0.00           C  
ATOM   1574  CG  PRO   103      69.116 104.735  15.684  1.00  0.00           C  
ATOM   1575  CD  PRO   103      67.720 105.369  15.313  1.00  0.00           C  
ATOM   1576  HA  PRO   103      67.848 105.700  18.406  1.00  0.00           H  
ATOM   1577  HB2 PRO   103      70.212 105.005  17.623  1.00  0.00           H  
ATOM   1578  HB3 PRO   103      68.716 103.912  17.670  1.00  0.00           H  
ATOM   1579  HG2 PRO   103      69.838 105.417  15.235  1.00  0.00           H  
ATOM   1580  HG3 PRO   103      69.115 103.725  15.273  1.00  0.00           H  
ATOM   1581  HD2 PRO   103      67.808 105.747  14.294  1.00  0.00           H  
ATOM   1582  HD3 PRO   103      66.964 104.583  15.293  1.00  0.00           H  
ATOM   1583  N   ILE   104      69.390 107.604  19.149  1.00  0.00           N  
ATOM   1584  CA  ILE   104      70.149 108.704  19.606  1.00  0.00           C  
ATOM   1585  C   ILE   104      71.561 108.185  19.955  1.00  0.00           C  
ATOM   1586  O   ILE   104      72.556 108.817  19.524  1.00  0.00           O  
ATOM   1587  CB  ILE   104      69.523 109.278  20.882  1.00  0.00           C  
ATOM   1588  CG1 ILE   104      68.019 109.688  20.701  1.00  0.00           C  
ATOM   1589  CG2 ILE   104      70.352 110.561  21.255  1.00  0.00           C  
ATOM   1590  CD1 ILE   104      67.174 110.121  21.934  1.00  0.00           C  
ATOM   1591  H   ILE   104      68.701 107.187  19.759  1.00  0.00           H  
ATOM   1592  HA  ILE   104      70.275 109.528  18.904  1.00  0.00           H  
ATOM   1593  HB  ILE   104      69.564 108.548  21.690  1.00  0.00           H  
ATOM   1594 HG12 ILE   104      67.913 110.546  20.037  1.00  0.00           H  
ATOM   1595 HG13 ILE   104      67.475 108.901  20.178  1.00  0.00           H  
ATOM   1596 HG21 ILE   104      70.292 111.155  20.343  1.00  0.00           H  
ATOM   1597 HG22 ILE   104      69.991 111.003  22.184  1.00  0.00           H  
ATOM   1598 HG23 ILE   104      71.360 110.291  21.571  1.00  0.00           H  
ATOM   1599 HD11 ILE   104      67.807 110.727  22.582  1.00  0.00           H  
ATOM   1600 HD12 ILE   104      66.324 110.704  21.581  1.00  0.00           H  
ATOM   1601 HD13 ILE   104      66.850 109.194  22.408  1.00  0.00           H  
ATOM   1602  N   ASP   105      71.735 107.126  20.704  1.00  0.00           N  
ATOM   1603  CA  ASP   105      72.950 106.727  21.448  1.00  0.00           C  
ATOM   1604  C   ASP   105      73.016 105.227  21.738  1.00  0.00           C  
ATOM   1605  O   ASP   105      72.017 104.491  21.487  1.00  0.00           O  
ATOM   1606  CB  ASP   105      73.247 107.555  22.753  1.00  0.00           C  
ATOM   1607  CG  ASP   105      74.795 107.475  23.173  1.00  0.00           C  
ATOM   1608  OD1 ASP   105      75.668 107.181  22.333  1.00  0.00           O  
ATOM   1609  OD2 ASP   105      75.124 107.791  24.340  1.00  0.00           O1-
ATOM   1610  H   ASP   105      70.961 106.514  20.920  1.00  0.00           H  
ATOM   1611  HA  ASP   105      73.725 106.823  20.689  1.00  0.00           H  
ATOM   1612  HB2 ASP   105      73.095 108.627  22.626  1.00  0.00           H  
ATOM   1613  HB3 ASP   105      72.613 107.205  23.567  1.00  0.00           H  
ATOM   1614  N   GLN   106      74.174 104.700  22.201  1.00  0.00           N  
ATOM   1615  CA  GLN   106      74.286 103.206  22.433  1.00  0.00           C  
ATOM   1616  C   GLN   106      75.301 102.829  23.560  1.00  0.00           C  
ATOM   1617  O   GLN   106      76.306 103.465  23.678  1.00  0.00           O  
ATOM   1618  CB  GLN   106      74.736 102.572  21.120  1.00  0.00           C  
ATOM   1619  CG  GLN   106      74.358 101.013  20.978  1.00  0.00           C  
ATOM   1620  CD  GLN   106      75.534 100.054  21.252  1.00  0.00           C  
ATOM   1621  NE2 GLN   106      75.300  98.774  21.111  1.00  0.00           N  
ATOM   1622  OE1 GLN   106      76.669 100.365  21.493  1.00  0.00           O  
ATOM   1623  H   GLN   106      74.997 105.283  22.153  1.00  0.00           H  
ATOM   1624  HA  GLN   106      73.289 102.818  22.643  1.00  0.00           H  
ATOM   1625  HB2 GLN   106      74.103 103.044  20.368  1.00  0.00           H  
ATOM   1626  HB3 GLN   106      75.764 102.854  20.891  1.00  0.00           H  
ATOM   1627  HG2 GLN   106      73.478 100.737  21.557  1.00  0.00           H  
ATOM   1628  HG3 GLN   106      74.079 100.758  19.955  1.00  0.00           H  
ATOM   1629 HE21 GLN   106      76.125  98.193  21.149  1.00  0.00           H  
ATOM   1630 HE22 GLN   106      74.438  98.360  20.786  1.00  0.00           H  
ATOM   1631  N   ALA   107      74.955 101.813  24.367  1.00  0.00           N  
ATOM   1632  CA  ALA   107      75.758 101.260  25.488  1.00  0.00           C  
ATOM   1633  C   ALA   107      75.634  99.702  25.614  1.00  0.00           C  
ATOM   1634  O   ALA   107      74.760  99.090  25.025  1.00  0.00           O  
ATOM   1635  CB  ALA   107      75.378 101.918  26.816  1.00  0.00           C  
ATOM   1636  H   ALA   107      74.000 101.488  24.309  1.00  0.00           H  
ATOM   1637  HA  ALA   107      76.836 101.348  25.357  1.00  0.00           H  
ATOM   1638  HB1 ALA   107      74.402 101.537  27.115  1.00  0.00           H  
ATOM   1639  HB2 ALA   107      76.157 101.717  27.552  1.00  0.00           H  
ATOM   1640  HB3 ALA   107      75.347 102.994  26.644  1.00  0.00           H  
ATOM   1641  N   GLY   108      76.589  99.031  26.308  1.00  0.00           N  
ATOM   1642  CA  GLY   108      76.673  97.549  26.420  1.00  0.00           C  
ATOM   1643  C   GLY   108      77.463  96.914  27.627  1.00  0.00           C  
ATOM   1644  O   GLY   108      78.178  97.532  28.245  1.00  0.00           O  
ATOM   1645  H   GLY   108      77.349  99.593  26.661  1.00  0.00           H  
ATOM   1646  HA2 GLY   108      75.645  97.245  26.618  1.00  0.00           H  
ATOM   1647  HA3 GLY   108      77.049  97.110  25.495  1.00  0.00           H  
ATOM   1648  N   LEU   109      77.200  95.627  27.820  1.00  0.00           N  
ATOM   1649  CA  LEU   109      77.802  94.795  28.876  1.00  0.00           C  
ATOM   1650  C   LEU   109      77.966  93.342  28.383  1.00  0.00           C  
ATOM   1651  O   LEU   109      77.026  92.629  28.130  1.00  0.00           O  
ATOM   1652  CB  LEU   109      76.817  94.826  29.962  1.00  0.00           C  
ATOM   1653  CG  LEU   109      76.992  93.866  31.201  1.00  0.00           C  
ATOM   1654  CD1 LEU   109      78.057  94.367  32.175  1.00  0.00           C  
ATOM   1655  CD2 LEU   109      75.620  93.995  31.876  1.00  0.00           C  
ATOM   1656  H   LEU   109      76.442  95.243  27.274  1.00  0.00           H  
ATOM   1657  HA  LEU   109      78.757  95.260  29.118  1.00  0.00           H  
ATOM   1658  HB2 LEU   109      76.873  95.851  30.329  1.00  0.00           H  
ATOM   1659  HB3 LEU   109      75.849  94.664  29.489  1.00  0.00           H  
ATOM   1660  HG  LEU   109      77.087  92.824  30.895  1.00  0.00           H  
ATOM   1661 HD11 LEU   109      77.862  95.345  32.614  1.00  0.00           H  
ATOM   1662 HD12 LEU   109      78.039  93.639  32.986  1.00  0.00           H  
ATOM   1663 HD13 LEU   109      78.986  94.436  31.609  1.00  0.00           H  
ATOM   1664 HD21 LEU   109      75.306  95.009  32.125  1.00  0.00           H  
ATOM   1665 HD22 LEU   109      74.746  93.620  31.344  1.00  0.00           H  
ATOM   1666 HD23 LEU   109      75.736  93.439  32.806  1.00  0.00           H  
ATOM   1667  N   PHE   110      79.248  93.016  28.325  1.00  0.00           N  
ATOM   1668  CA  PHE   110      79.816  91.715  27.915  1.00  0.00           C  
ATOM   1669  C   PHE   110      79.790  90.865  29.260  1.00  0.00           C  
ATOM   1670  O   PHE   110      80.409  91.393  30.252  1.00  0.00           O  
ATOM   1671  CB  PHE   110      81.317  91.753  27.440  1.00  0.00           C  
ATOM   1672  CG  PHE   110      81.422  92.295  25.984  1.00  0.00           C  
ATOM   1673  CD1 PHE   110      81.952  91.350  25.060  1.00  0.00           C  
ATOM   1674  CD2 PHE   110      81.094  93.635  25.651  1.00  0.00           C  
ATOM   1675  CE1 PHE   110      82.084  91.699  23.723  1.00  0.00           C  
ATOM   1676  CE2 PHE   110      81.312  93.993  24.293  1.00  0.00           C  
ATOM   1677  CZ  PHE   110      81.634  93.017  23.311  1.00  0.00           C  
ATOM   1678  H   PHE   110      79.840  93.731  28.722  1.00  0.00           H  
ATOM   1679  HA  PHE   110      79.115  91.316  27.182  1.00  0.00           H  
ATOM   1680  HB2 PHE   110      81.816  92.376  28.182  1.00  0.00           H  
ATOM   1681  HB3 PHE   110      81.669  90.725  27.517  1.00  0.00           H  
ATOM   1682  HD1 PHE   110      82.173  90.333  25.349  1.00  0.00           H  
ATOM   1683  HD2 PHE   110      80.838  94.366  26.404  1.00  0.00           H  
ATOM   1684  HE1 PHE   110      82.455  91.008  22.981  1.00  0.00           H  
ATOM   1685  HE2 PHE   110      81.120  94.982  23.904  1.00  0.00           H  
ATOM   1686  HZ  PHE   110      81.555  93.318  22.277  1.00  0.00           H  
ATOM   1687  N   LEU   111      79.223  89.730  29.292  1.00  0.00           N  
ATOM   1688  CA  LEU   111      79.184  88.752  30.388  1.00  0.00           C  
ATOM   1689  C   LEU   111      80.019  87.441  30.050  1.00  0.00           C  
ATOM   1690  O   LEU   111      80.272  87.048  28.929  1.00  0.00           O  
ATOM   1691  CB  LEU   111      77.828  88.359  30.701  1.00  0.00           C  
ATOM   1692  CG  LEU   111      76.809  89.508  31.187  1.00  0.00           C  
ATOM   1693  CD1 LEU   111      75.433  88.946  31.405  1.00  0.00           C  
ATOM   1694  CD2 LEU   111      77.221  90.212  32.545  1.00  0.00           C  
ATOM   1695  H   LEU   111      78.721  89.451  28.461  1.00  0.00           H  
ATOM   1696  HA  LEU   111      79.669  89.014  31.329  1.00  0.00           H  
ATOM   1697  HB2 LEU   111      77.414  87.788  29.871  1.00  0.00           H  
ATOM   1698  HB3 LEU   111      77.763  87.720  31.582  1.00  0.00           H  
ATOM   1699  HG  LEU   111      76.780  90.168  30.320  1.00  0.00           H  
ATOM   1700 HD11 LEU   111      75.058  88.274  30.633  1.00  0.00           H  
ATOM   1701 HD12 LEU   111      75.441  88.357  32.323  1.00  0.00           H  
ATOM   1702 HD13 LEU   111      74.690  89.724  31.583  1.00  0.00           H  
ATOM   1703 HD21 LEU   111      77.239  89.544  33.407  1.00  0.00           H  
ATOM   1704 HD22 LEU   111      78.076  90.877  32.423  1.00  0.00           H  
ATOM   1705 HD23 LEU   111      76.433  90.879  32.896  1.00  0.00           H  
ATOM   1706  N   THR   112      80.477  86.775  31.131  1.00  0.00           N  
ATOM   1707  CA  THR   112      81.190  85.445  31.088  1.00  0.00           C  
ATOM   1708  C   THR   112      80.552  84.656  32.204  1.00  0.00           C  
ATOM   1709  O   THR   112      80.684  84.997  33.376  1.00  0.00           O  
ATOM   1710  CB  THR   112      82.665  85.455  31.100  1.00  0.00           C  
ATOM   1711  CG2 THR   112      83.396  84.090  31.103  1.00  0.00           C  
ATOM   1712  OG1 THR   112      83.257  86.024  29.863  1.00  0.00           O  
ATOM   1713  H   THR   112      80.356  87.250  32.014  1.00  0.00           H  
ATOM   1714  HA  THR   112      80.962  84.869  30.191  1.00  0.00           H  
ATOM   1715  HB  THR   112      83.107  86.018  31.922  1.00  0.00           H  
ATOM   1716  HG1 THR   112      83.087  86.963  29.967  1.00  0.00           H  
ATOM   1717 HG21 THR   112      83.471  83.678  32.109  1.00  0.00           H  
ATOM   1718 HG22 THR   112      82.856  83.421  30.432  1.00  0.00           H  
ATOM   1719 HG23 THR   112      84.406  84.027  30.697  1.00  0.00           H  
ATOM   1720  N   ALA   113      79.843  83.607  31.821  1.00  0.00           N  
ATOM   1721  CA  ALA   113      79.044  82.832  32.682  1.00  0.00           C  
ATOM   1722  C   ALA   113      79.941  81.808  33.404  1.00  0.00           C  
ATOM   1723  O   ALA   113      80.750  81.154  32.624  1.00  0.00           O  
ATOM   1724  CB  ALA   113      77.818  82.221  32.031  1.00  0.00           C  
ATOM   1725  H   ALA   113      79.918  83.244  30.881  1.00  0.00           H  
ATOM   1726  HA  ALA   113      78.730  83.416  33.547  1.00  0.00           H  
ATOM   1727  HB1 ALA   113      77.291  83.111  31.685  1.00  0.00           H  
ATOM   1728  HB2 ALA   113      78.233  81.604  31.235  1.00  0.00           H  
ATOM   1729  HB3 ALA   113      77.155  81.726  32.740  1.00  0.00           H  
ATOM   1730  N   ILE   114      79.893  81.723  34.718  1.00  0.00           N  
ATOM   1731  CA  ILE   114      80.707  80.816  35.580  1.00  0.00           C  
ATOM   1732  C   ILE   114      79.757  80.204  36.603  1.00  0.00           C  
ATOM   1733  O   ILE   114      78.882  80.847  37.117  1.00  0.00           O  
ATOM   1734  CB  ILE   114      82.021  81.421  36.078  1.00  0.00           C  
ATOM   1735  CG1 ILE   114      82.934  81.856  34.854  1.00  0.00           C  
ATOM   1736  CG2 ILE   114      82.899  80.550  36.973  1.00  0.00           C  
ATOM   1737  CD1 ILE   114      84.393  82.236  35.121  1.00  0.00           C  
ATOM   1738  H   ILE   114      79.448  82.436  35.279  1.00  0.00           H  
ATOM   1739  HA  ILE   114      80.950  79.944  34.975  1.00  0.00           H  
ATOM   1740  HB  ILE   114      81.796  82.276  36.715  1.00  0.00           H  
ATOM   1741 HG12 ILE   114      82.894  81.181  33.999  1.00  0.00           H  
ATOM   1742 HG13 ILE   114      82.367  82.718  34.505  1.00  0.00           H  
ATOM   1743 HG21 ILE   114      83.783  81.071  37.339  1.00  0.00           H  
ATOM   1744 HG22 ILE   114      82.267  80.046  37.705  1.00  0.00           H  
ATOM   1745 HG23 ILE   114      83.241  79.727  36.346  1.00  0.00           H  
ATOM   1746 HD11 ILE   114      84.918  81.314  35.373  1.00  0.00           H  
ATOM   1747 HD12 ILE   114      84.824  82.702  34.235  1.00  0.00           H  
ATOM   1748 HD13 ILE   114      84.448  82.935  35.955  1.00  0.00           H  
ATOM   1749  N   GLU   115      79.824  78.898  36.800  1.00  0.00           N  
ATOM   1750  CA  GLU   115      79.254  78.064  37.857  1.00  0.00           C  
ATOM   1751  C   GLU   115      80.237  77.994  39.052  1.00  0.00           C  
ATOM   1752  O   GLU   115      81.382  77.595  38.918  1.00  0.00           O  
ATOM   1753  CB  GLU   115      78.814  76.721  37.293  1.00  0.00           C  
ATOM   1754  CG  GLU   115      78.200  75.804  38.414  1.00  0.00           C  
ATOM   1755  CD  GLU   115      77.598  74.618  37.635  1.00  0.00           C  
ATOM   1756  OE1 GLU   115      76.388  74.444  37.824  1.00  0.00           O  
ATOM   1757  OE2 GLU   115      78.261  73.864  36.922  1.00  0.00           O1-
ATOM   1758  H   GLU   115      80.513  78.353  36.302  1.00  0.00           H  
ATOM   1759  HA  GLU   115      78.374  78.552  38.278  1.00  0.00           H  
ATOM   1760  HB2 GLU   115      78.117  76.803  36.459  1.00  0.00           H  
ATOM   1761  HB3 GLU   115      79.682  76.230  36.855  1.00  0.00           H  
ATOM   1762  HG2 GLU   115      79.010  75.469  39.062  1.00  0.00           H  
ATOM   1763  HG3 GLU   115      77.383  76.245  38.985  1.00  0.00           H  
ATOM   1764  N   ILE   116      79.740  78.284  40.282  1.00  0.00           N  
ATOM   1765  CA  ILE   116      80.275  77.891  41.548  1.00  0.00           C  
ATOM   1766  C   ILE   116      79.280  77.248  42.547  1.00  0.00           C  
ATOM   1767  O   ILE   116      78.297  77.805  42.881  1.00  0.00           O  
ATOM   1768  CB  ILE   116      80.925  79.108  42.330  1.00  0.00           C  
ATOM   1769  CG1 ILE   116      82.121  79.748  41.557  1.00  0.00           C  
ATOM   1770  CG2 ILE   116      81.279  78.765  43.823  1.00  0.00           C  
ATOM   1771  CD1 ILE   116      82.017  81.276  41.446  1.00  0.00           C  
ATOM   1772  H   ILE   116      78.770  78.563  40.248  1.00  0.00           H  
ATOM   1773  HA  ILE   116      81.057  77.176  41.293  1.00  0.00           H  
ATOM   1774  HB  ILE   116      80.203  79.922  42.395  1.00  0.00           H  
ATOM   1775 HG12 ILE   116      83.006  79.397  42.088  1.00  0.00           H  
ATOM   1776 HG13 ILE   116      82.239  79.371  40.541  1.00  0.00           H  
ATOM   1777 HG21 ILE   116      81.963  77.921  43.912  1.00  0.00           H  
ATOM   1778 HG22 ILE   116      81.702  79.686  44.225  1.00  0.00           H  
ATOM   1779 HG23 ILE   116      80.363  78.584  44.384  1.00  0.00           H  
ATOM   1780 HD11 ILE   116      81.182  81.659  40.860  1.00  0.00           H  
ATOM   1781 HD12 ILE   116      81.967  81.654  42.467  1.00  0.00           H  
ATOM   1782 HD13 ILE   116      82.952  81.547  40.956  1.00  0.00           H  
ATOM   1783  N   SER   117      79.719  76.083  43.121  1.00  0.00           N  
ATOM   1784  CA  SER   117      79.055  75.317  44.188  1.00  0.00           C  
ATOM   1785  C   SER   117      79.947  74.685  45.222  1.00  0.00           C  
ATOM   1786  O   SER   117      80.878  73.973  44.876  1.00  0.00           O  
ATOM   1787  CB  SER   117      77.977  74.376  43.642  1.00  0.00           C  
ATOM   1788  OG  SER   117      77.137  74.044  44.731  1.00  0.00           O  
ATOM   1789  H   SER   117      80.546  75.592  42.813  1.00  0.00           H  
ATOM   1790  HA  SER   117      78.507  76.108  44.700  1.00  0.00           H  
ATOM   1791  HB2 SER   117      77.366  74.825  42.858  1.00  0.00           H  
ATOM   1792  HB3 SER   117      78.576  73.540  43.280  1.00  0.00           H  
ATOM   1793  HG  SER   117      77.337  73.174  45.084  1.00  0.00           H  
ATOM   1794  N   LEU   118      79.764  74.999  46.520  1.00  0.00           N  
ATOM   1795  CA  LEU   118      80.277  74.239  47.701  1.00  0.00           C  
ATOM   1796  C   LEU   118      79.208  73.417  48.335  1.00  0.00           C  
ATOM   1797  O   LEU   118      78.210  73.956  48.925  1.00  0.00           O  
ATOM   1798  CB  LEU   118      81.015  75.269  48.680  1.00  0.00           C  
ATOM   1799  CG  LEU   118      81.465  74.847  50.108  1.00  0.00           C  
ATOM   1800  CD1 LEU   118      82.652  73.946  49.873  1.00  0.00           C  
ATOM   1801  CD2 LEU   118      81.635  75.985  51.152  1.00  0.00           C  
ATOM   1802  H   LEU   118      79.148  75.784  46.678  1.00  0.00           H  
ATOM   1803  HA  LEU   118      81.022  73.545  47.308  1.00  0.00           H  
ATOM   1804  HB2 LEU   118      81.860  75.725  48.164  1.00  0.00           H  
ATOM   1805  HB3 LEU   118      80.313  76.083  48.862  1.00  0.00           H  
ATOM   1806  HG  LEU   118      80.704  74.188  50.526  1.00  0.00           H  
ATOM   1807 HD11 LEU   118      82.504  73.072  49.239  1.00  0.00           H  
ATOM   1808 HD12 LEU   118      83.513  74.488  49.483  1.00  0.00           H  
ATOM   1809 HD13 LEU   118      82.930  73.640  50.881  1.00  0.00           H  
ATOM   1810 HD21 LEU   118      80.757  76.616  51.294  1.00  0.00           H  
ATOM   1811 HD22 LEU   118      81.877  75.494  52.094  1.00  0.00           H  
ATOM   1812 HD23 LEU   118      82.413  76.668  50.810  1.00  0.00           H  
ATOM   1813  N   ASP   119      79.264  72.128  48.247  1.00  0.00           N  
ATOM   1814  CA  ASP   119      78.240  71.144  48.691  1.00  0.00           C  
ATOM   1815  C   ASP   119      78.706  70.151  49.710  1.00  0.00           C  
ATOM   1816  O   ASP   119      79.848  69.869  49.895  1.00  0.00           O  
ATOM   1817  CB  ASP   119      77.673  70.426  47.435  1.00  0.00           C  
ATOM   1818  CG  ASP   119      77.117  71.392  46.442  1.00  0.00           C  
ATOM   1819  OD1 ASP   119      76.269  72.237  46.787  1.00  0.00           O  
ATOM   1820  OD2 ASP   119      77.592  71.398  45.306  1.00  0.00           O1-
ATOM   1821  H   ASP   119      80.049  71.724  47.755  1.00  0.00           H  
ATOM   1822  HA  ASP   119      77.499  71.773  49.183  1.00  0.00           H  
ATOM   1823  HB2 ASP   119      78.498  69.895  46.961  1.00  0.00           H  
ATOM   1824  HB3 ASP   119      76.861  69.732  47.654  1.00  0.00           H  
ATOM   1825  N   VAL   120      77.695  69.674  50.400  1.00  0.00           N  
ATOM   1826  CA  VAL   120      77.750  68.582  51.366  1.00  0.00           C  
ATOM   1827  C   VAL   120      76.503  67.693  51.202  1.00  0.00           C  
ATOM   1828  O   VAL   120      75.473  68.082  50.675  1.00  0.00           O  
ATOM   1829  CB  VAL   120      77.800  69.100  52.793  1.00  0.00           C  
ATOM   1830  CG1 VAL   120      78.966  70.070  52.977  1.00  0.00           C  
ATOM   1831  CG2 VAL   120      76.603  69.899  53.243  1.00  0.00           C  
ATOM   1832  H   VAL   120      76.810  69.849  49.945  1.00  0.00           H  
ATOM   1833  HA  VAL   120      78.673  68.016  51.245  1.00  0.00           H  
ATOM   1834  HB  VAL   120      77.947  68.275  53.490  1.00  0.00           H  
ATOM   1835 HG11 VAL   120      78.970  70.790  52.158  1.00  0.00           H  
ATOM   1836 HG12 VAL   120      78.959  70.581  53.939  1.00  0.00           H  
ATOM   1837 HG13 VAL   120      79.802  69.382  52.853  1.00  0.00           H  
ATOM   1838 HG21 VAL   120      75.644  69.398  53.109  1.00  0.00           H  
ATOM   1839 HG22 VAL   120      76.671  70.019  54.325  1.00  0.00           H  
ATOM   1840 HG23 VAL   120      76.544  70.864  52.740  1.00  0.00           H  
ATOM   1841  N   ASP   121      76.487  66.411  51.720  1.00  0.00           N  
ATOM   1842  CA  ASP   121      75.318  65.539  51.812  1.00  0.00           C  
ATOM   1843  C   ASP   121      74.370  65.988  52.963  1.00  0.00           C  
ATOM   1844  O   ASP   121      74.449  65.321  54.000  1.00  0.00           O  
ATOM   1845  CB  ASP   121      75.718  64.062  51.769  1.00  0.00           C  
ATOM   1846  CG  ASP   121      74.453  63.268  51.741  1.00  0.00           C  
ATOM   1847  OD1 ASP   121      73.498  63.730  51.073  1.00  0.00           O  
ATOM   1848  OD2 ASP   121      74.545  62.057  52.126  1.00  0.00           O1-
ATOM   1849  H   ASP   121      77.285  66.164  52.288  1.00  0.00           H  
ATOM   1850  HA  ASP   121      74.650  65.694  50.965  1.00  0.00           H  
ATOM   1851  HB2 ASP   121      76.310  63.900  50.867  1.00  0.00           H  
ATOM   1852  HB3 ASP   121      76.272  63.722  52.644  1.00  0.00           H  
ATOM   1853  N   ALA   122      73.504  66.981  52.766  1.00  0.00           N  
ATOM   1854  CA  ALA   122      72.489  67.581  53.684  1.00  0.00           C  
ATOM   1855  C   ALA   122      71.317  66.669  53.857  1.00  0.00           C  
ATOM   1856  O   ALA   122      70.651  66.646  54.918  1.00  0.00           O  
ATOM   1857  CB  ALA   122      72.028  68.910  52.978  1.00  0.00           C  
ATOM   1858  H   ALA   122      73.635  67.457  51.884  1.00  0.00           H  
ATOM   1859  HA  ALA   122      72.962  67.856  54.627  1.00  0.00           H  
ATOM   1860  HB1 ALA   122      72.914  69.468  52.678  1.00  0.00           H  
ATOM   1861  HB2 ALA   122      71.359  68.803  52.124  1.00  0.00           H  
ATOM   1862  HB3 ALA   122      71.522  69.356  53.834  1.00  0.00           H  
ATOM   1863  N   ASP   123      70.854  65.959  52.752  1.00  0.00           N  
ATOM   1864  CA  ASP   123      69.699  65.068  52.738  1.00  0.00           C  
ATOM   1865  C   ASP   123      70.020  63.682  53.254  1.00  0.00           C  
ATOM   1866  O   ASP   123      69.112  62.859  53.621  1.00  0.00           O  
ATOM   1867  CB  ASP   123      69.231  65.034  51.249  1.00  0.00           C  
ATOM   1868  CG  ASP   123      70.349  64.654  50.205  1.00  0.00           C  
ATOM   1869  OD1 ASP   123      71.364  65.352  50.097  1.00  0.00           O  
ATOM   1870  OD2 ASP   123      70.236  63.602  49.449  1.00  0.00           O1-
ATOM   1871  H   ASP   123      71.326  66.019  51.860  1.00  0.00           H  
ATOM   1872  HA  ASP   123      68.892  65.350  53.415  1.00  0.00           H  
ATOM   1873  HB2 ASP   123      68.399  64.331  51.211  1.00  0.00           H  
ATOM   1874  HB3 ASP   123      68.925  66.036  50.946  1.00  0.00           H  
ATOM   1875  N   ARG   124      71.310  63.381  53.274  1.00  0.00           N  
ATOM   1876  CA  ARG   124      71.886  62.223  53.981  1.00  0.00           C  
ATOM   1877  C   ARG   124      71.593  60.938  53.204  1.00  0.00           C  
ATOM   1878  O   ARG   124      71.501  59.915  53.835  1.00  0.00           O  
ATOM   1879  CB  ARG   124      71.484  62.092  55.481  1.00  0.00           C  
ATOM   1880  CG  ARG   124      71.775  63.424  56.136  1.00  0.00           C  
ATOM   1881  CD  ARG   124      70.963  63.449  57.501  1.00  0.00           C  
ATOM   1882  NE  ARG   124      71.150  64.635  58.347  1.00  0.00           N  
ATOM   1883  CZ  ARG   124      70.419  65.005  59.373  1.00  0.00           C  
ATOM   1884  NH1 ARG   124      69.387  64.403  59.822  1.00  0.00           N1+
ATOM   1885  NH2 ARG   124      70.878  66.013  60.100  1.00  0.00           N  
ATOM   1886  H   ARG   124      71.970  64.093  52.997  1.00  0.00           H  
ATOM   1887  HA  ARG   124      72.970  62.336  53.965  1.00  0.00           H  
ATOM   1888  HB2 ARG   124      70.407  61.929  55.470  1.00  0.00           H  
ATOM   1889  HB3 ARG   124      72.056  61.361  56.053  1.00  0.00           H  
ATOM   1890  HG2 ARG   124      72.864  63.437  56.186  1.00  0.00           H  
ATOM   1891  HG3 ARG   124      71.528  64.330  55.583  1.00  0.00           H  
ATOM   1892  HD2 ARG   124      69.918  63.563  57.210  1.00  0.00           H  
ATOM   1893  HD3 ARG   124      71.109  62.620  58.194  1.00  0.00           H  
ATOM   1894  HE  ARG   124      71.969  65.188  58.139  1.00  0.00           H  
ATOM   1895 HH11 ARG   124      68.985  63.595  59.368  1.00  0.00           H  
ATOM   1896 HH12 ARG   124      68.937  64.699  60.676  1.00  0.00           H  
ATOM   1897 HH21 ARG   124      71.655  66.386  59.573  1.00  0.00           H  
ATOM   1898 HH22 ARG   124      70.290  66.567  60.705  1.00  0.00           H  
ATOM   1899  N   ASP   125      71.388  60.993  51.851  1.00  0.00           N  
ATOM   1900  CA  ASP   125      71.266  59.734  51.048  1.00  0.00           C  
ATOM   1901  C   ASP   125      72.592  58.926  50.831  1.00  0.00           C  
ATOM   1902  O   ASP   125      72.559  57.852  50.095  1.00  0.00           O  
ATOM   1903  CB  ASP   125      70.558  60.154  49.760  1.00  0.00           C  
ATOM   1904  CG  ASP   125      71.526  60.842  48.797  1.00  0.00           C  
ATOM   1905  OD1 ASP   125      72.396  61.650  49.134  1.00  0.00           O  
ATOM   1906  OD2 ASP   125      71.196  60.689  47.582  1.00  0.00           O1-
ATOM   1907  H   ASP   125      71.569  61.849  51.345  1.00  0.00           H  
ATOM   1908  HA  ASP   125      70.708  58.967  51.585  1.00  0.00           H  
ATOM   1909  HB2 ASP   125      70.105  59.278  49.295  1.00  0.00           H  
ATOM   1910  HB3 ASP   125      69.662  60.738  49.968  1.00  0.00           H  
ATOM   1911  N   GLY   126      73.737  59.458  51.249  1.00  0.00           N  
ATOM   1912  CA  GLY   126      75.029  58.769  51.038  1.00  0.00           C  
ATOM   1913  C   GLY   126      75.884  59.415  49.982  1.00  0.00           C  
ATOM   1914  O   GLY   126      77.093  59.175  49.943  1.00  0.00           O  
ATOM   1915  H   GLY   126      73.720  60.385  51.651  1.00  0.00           H  
ATOM   1916  HA2 GLY   126      75.537  58.835  52.000  1.00  0.00           H  
ATOM   1917  HA3 GLY   126      74.826  57.711  50.872  1.00  0.00           H  
ATOM   1918  N   VAL   127      75.292  60.377  49.190  1.00  0.00           N  
ATOM   1919  CA  VAL   127      75.925  61.011  48.051  1.00  0.00           C  
ATOM   1920  C   VAL   127      75.948  62.560  48.199  1.00  0.00           C  
ATOM   1921  O   VAL   127      74.956  63.113  48.548  1.00  0.00           O  
ATOM   1922  CB  VAL   127      75.281  60.573  46.757  1.00  0.00           C  
ATOM   1923  CG1 VAL   127      75.522  61.529  45.596  1.00  0.00           C  
ATOM   1924  CG2 VAL   127      75.844  59.209  46.413  1.00  0.00           C  
ATOM   1925  H   VAL   127      74.285  60.438  49.235  1.00  0.00           H  
ATOM   1926  HA  VAL   127      77.002  60.850  48.070  1.00  0.00           H  
ATOM   1927  HB  VAL   127      74.196  60.483  46.819  1.00  0.00           H  
ATOM   1928 HG11 VAL   127      76.582  61.779  45.644  1.00  0.00           H  
ATOM   1929 HG12 VAL   127      75.209  61.002  44.694  1.00  0.00           H  
ATOM   1930 HG13 VAL   127      74.784  62.315  45.755  1.00  0.00           H  
ATOM   1931 HG21 VAL   127      75.287  58.734  45.605  1.00  0.00           H  
ATOM   1932 HG22 VAL   127      76.842  59.375  46.007  1.00  0.00           H  
ATOM   1933 HG23 VAL   127      75.904  58.547  47.277  1.00  0.00           H  
ATOM   1934  N   VAL   128      77.096  63.127  48.029  1.00  0.00           N  
ATOM   1935  CA  VAL   128      77.332  64.624  47.951  1.00  0.00           C  
ATOM   1936  C   VAL   128      77.104  65.109  46.563  1.00  0.00           C  
ATOM   1937  O   VAL   128      77.995  65.140  45.785  1.00  0.00           O  
ATOM   1938  CB  VAL   128      78.740  65.008  48.319  1.00  0.00           C  
ATOM   1939  CG1 VAL   128      78.867  66.579  48.417  1.00  0.00           C  
ATOM   1940  CG2 VAL   128      79.213  64.421  49.610  1.00  0.00           C  
ATOM   1941  H   VAL   128      77.761  62.496  47.603  1.00  0.00           H  
ATOM   1942  HA  VAL   128      76.600  65.167  48.549  1.00  0.00           H  
ATOM   1943  HB  VAL   128      79.439  64.651  47.563  1.00  0.00           H  
ATOM   1944 HG11 VAL   128      77.953  67.011  48.824  1.00  0.00           H  
ATOM   1945 HG12 VAL   128      79.773  66.827  48.971  1.00  0.00           H  
ATOM   1946 HG13 VAL   128      78.998  66.925  47.391  1.00  0.00           H  
ATOM   1947 HG21 VAL   128      80.204  64.809  49.848  1.00  0.00           H  
ATOM   1948 HG22 VAL   128      78.455  64.725  50.332  1.00  0.00           H  
ATOM   1949 HG23 VAL   128      79.240  63.335  49.529  1.00  0.00           H  
ATOM   1950  N   GLU   129      75.869  65.443  46.197  1.00  0.00           N  
ATOM   1951  CA  GLU   129      75.553  65.946  44.867  1.00  0.00           C  
ATOM   1952  C   GLU   129      75.970  67.384  44.690  1.00  0.00           C  
ATOM   1953  O   GLU   129      76.479  68.042  45.615  1.00  0.00           O  
ATOM   1954  CB  GLU   129      74.011  65.790  44.709  1.00  0.00           C  
ATOM   1955  CG  GLU   129      73.215  66.784  45.581  1.00  0.00           C  
ATOM   1956  CD  GLU   129      72.974  66.120  46.937  1.00  0.00           C  
ATOM   1957  OE1 GLU   129      71.798  65.746  47.044  1.00  0.00           O  
ATOM   1958  OE2 GLU   129      73.812  65.828  47.763  1.00  0.00           O1-
ATOM   1959  H   GLU   129      75.140  65.583  46.882  1.00  0.00           H  
ATOM   1960  HA  GLU   129      75.997  65.359  44.063  1.00  0.00           H  
ATOM   1961  HB2 GLU   129      73.722  66.132  43.715  1.00  0.00           H  
ATOM   1962  HB3 GLU   129      73.761  64.752  44.926  1.00  0.00           H  
ATOM   1963  HG2 GLU   129      73.652  67.748  45.838  1.00  0.00           H  
ATOM   1964  HG3 GLU   129      72.284  66.993  45.054  1.00  0.00           H  
ATOM   1965  N   LYS   130      75.966  67.870  43.415  1.00  0.00           N  
ATOM   1966  CA  LYS   130      76.209  69.223  43.150  1.00  0.00           C  
ATOM   1967  C   LYS   130      75.056  70.065  43.592  1.00  0.00           C  
ATOM   1968  O   LYS   130      73.880  69.643  43.413  1.00  0.00           O  
ATOM   1969  CB  LYS   130      76.458  69.397  41.616  1.00  0.00           C  
ATOM   1970  CG  LYS   130      77.046  70.823  41.197  1.00  0.00           C  
ATOM   1971  CD  LYS   130      77.508  71.105  39.752  1.00  0.00           C  
ATOM   1972  CE  LYS   130      76.552  70.769  38.627  1.00  0.00           C  
ATOM   1973  NZ  LYS   130      75.327  71.700  38.522  1.00  0.00           N1+
ATOM   1974  H   LYS   130      75.563  67.240  42.736  1.00  0.00           H  
ATOM   1975  HA  LYS   130      77.089  69.471  43.743  1.00  0.00           H  
ATOM   1976  HB2 LYS   130      77.042  68.565  41.222  1.00  0.00           H  
ATOM   1977  HB3 LYS   130      75.543  69.342  41.027  1.00  0.00           H  
ATOM   1978  HG2 LYS   130      76.318  71.581  41.488  1.00  0.00           H  
ATOM   1979  HG3 LYS   130      77.822  71.074  41.919  1.00  0.00           H  
ATOM   1980  HD2 LYS   130      77.619  72.186  39.666  1.00  0.00           H  
ATOM   1981  HD3 LYS   130      78.446  70.570  39.603  1.00  0.00           H  
ATOM   1982  HE2 LYS   130      77.080  70.765  37.674  1.00  0.00           H  
ATOM   1983  HE3 LYS   130      76.074  69.808  38.817  1.00  0.00           H  
ATOM   1984  HZ1 LYS   130      75.632  72.532  38.038  1.00  0.00           H  
ATOM   1985  HZ2 LYS   130      74.549  71.260  38.052  1.00  0.00           H  
ATOM   1986  HZ3 LYS   130      74.930  71.885  39.431  1.00  0.00           H  
ATOM   1987  N   ASN   131      75.293  71.356  43.924  1.00  0.00           N  
ATOM   1988  CA  ASN   131      74.185  72.337  44.272  1.00  0.00           C  
ATOM   1989  C   ASN   131      73.166  71.718  45.286  1.00  0.00           C  
ATOM   1990  O   ASN   131      71.962  71.655  45.064  1.00  0.00           O  
ATOM   1991  CB  ASN   131      73.497  72.745  43.015  1.00  0.00           C  
ATOM   1992  CG  ASN   131      74.362  73.321  41.942  1.00  0.00           C  
ATOM   1993  ND2 ASN   131      75.248  74.273  42.167  1.00  0.00           N  
ATOM   1994  OD1 ASN   131      74.343  72.836  40.727  1.00  0.00           O  
ATOM   1995  H   ASN   131      76.253  71.669  43.909  1.00  0.00           H  
ATOM   1996  HA  ASN   131      74.562  73.264  44.706  1.00  0.00           H  
ATOM   1997  HB2 ASN   131      72.922  72.027  42.431  1.00  0.00           H  
ATOM   1998  HB3 ASN   131      72.726  73.494  43.196  1.00  0.00           H  
ATOM   1999 HD21 ASN   131      75.732  74.560  41.329  1.00  0.00           H  
ATOM   2000 HD22 ASN   131      75.398  74.697  43.072  1.00  0.00           H  
ATOM   2001  N   ASN   132      73.646  71.349  46.528  1.00  0.00           N  
ATOM   2002  CA  ASN   132      72.700  70.647  47.385  1.00  0.00           C  
ATOM   2003  C   ASN   132      71.566  71.538  48.011  1.00  0.00           C  
ATOM   2004  O   ASN   132      71.932  72.580  48.598  1.00  0.00           O  
ATOM   2005  CB  ASN   132      73.532  69.842  48.435  1.00  0.00           C  
ATOM   2006  CG  ASN   132      72.641  69.020  49.347  1.00  0.00           C  
ATOM   2007  ND2 ASN   132      72.866  67.747  49.400  1.00  0.00           N  
ATOM   2008  OD1 ASN   132      71.552  69.506  49.772  1.00  0.00           O  
ATOM   2009  H   ASN   132      74.581  71.650  46.762  1.00  0.00           H  
ATOM   2010  HA  ASN   132      72.229  69.874  46.778  1.00  0.00           H  
ATOM   2011  HB2 ASN   132      74.200  69.242  47.817  1.00  0.00           H  
ATOM   2012  HB3 ASN   132      74.070  70.587  49.021  1.00  0.00           H  
ATOM   2013 HD21 ASN   132      72.219  67.197  49.946  1.00  0.00           H  
ATOM   2014 HD22 ASN   132      73.724  67.383  49.009  1.00  0.00           H  
ATOM   2015  N   PRO   133      70.278  71.205  47.802  1.00  0.00           N  
ATOM   2016  CA  PRO   133      69.297  72.267  48.146  1.00  0.00           C  
ATOM   2017  C   PRO   133      69.091  72.517  49.671  1.00  0.00           C  
ATOM   2018  O   PRO   133      68.844  73.664  50.043  1.00  0.00           O  
ATOM   2019  CB  PRO   133      68.057  71.692  47.506  1.00  0.00           C  
ATOM   2020  CG  PRO   133      68.255  70.198  47.084  1.00  0.00           C  
ATOM   2021  CD  PRO   133      69.761  70.086  47.025  1.00  0.00           C  
ATOM   2022  HA  PRO   133      69.432  73.186  47.576  1.00  0.00           H  
ATOM   2023  HB2 PRO   133      67.216  71.700  48.199  1.00  0.00           H  
ATOM   2024  HB3 PRO   133      67.785  72.284  46.632  1.00  0.00           H  
ATOM   2025  HG2 PRO   133      67.912  69.550  47.891  1.00  0.00           H  
ATOM   2026  HG3 PRO   133      67.733  70.081  46.134  1.00  0.00           H  
ATOM   2027  HD2 PRO   133      70.220  69.206  47.476  1.00  0.00           H  
ATOM   2028  HD3 PRO   133      70.175  70.130  46.018  1.00  0.00           H  
ATOM   2029  N   LYS   134      69.339  71.487  50.490  1.00  0.00           N  
ATOM   2030  CA  LYS   134      69.094  71.555  51.910  1.00  0.00           C  
ATOM   2031  C   LYS   134      70.330  72.076  52.758  1.00  0.00           C  
ATOM   2032  O   LYS   134      70.386  71.920  53.967  1.00  0.00           O  
ATOM   2033  CB  LYS   134      68.571  70.134  52.399  1.00  0.00           C  
ATOM   2034  CG  LYS   134      67.313  69.608  51.646  1.00  0.00           C  
ATOM   2035  CD  LYS   134      66.151  70.524  51.899  1.00  0.00           C  
ATOM   2036  CE  LYS   134      64.923  69.915  51.220  1.00  0.00           C  
ATOM   2037  NZ  LYS   134      63.837  70.899  51.217  1.00  0.00           N1+
ATOM   2038  H   LYS   134      69.685  70.600  50.155  1.00  0.00           H  
ATOM   2039  HA  LYS   134      68.239  72.212  52.064  1.00  0.00           H  
ATOM   2040  HB2 LYS   134      69.356  69.382  52.324  1.00  0.00           H  
ATOM   2041  HB3 LYS   134      68.335  70.156  53.463  1.00  0.00           H  
ATOM   2042  HG2 LYS   134      67.492  69.392  50.593  1.00  0.00           H  
ATOM   2043  HG3 LYS   134      67.062  68.659  52.121  1.00  0.00           H  
ATOM   2044  HD2 LYS   134      66.009  70.689  52.968  1.00  0.00           H  
ATOM   2045  HD3 LYS   134      66.264  71.522  51.475  1.00  0.00           H  
ATOM   2046  HE2 LYS   134      65.244  69.489  50.270  1.00  0.00           H  
ATOM   2047  HE3 LYS   134      64.505  69.068  51.765  1.00  0.00           H  
ATOM   2048  HZ1 LYS   134      63.965  71.569  50.473  1.00  0.00           H  
ATOM   2049  HZ2 LYS   134      62.928  70.484  51.068  1.00  0.00           H  
ATOM   2050  HZ3 LYS   134      63.815  71.532  52.004  1.00  0.00           H  
ATOM   2051  N   LYS   135      71.445  72.591  52.102  1.00  0.00           N  
ATOM   2052  CA  LYS   135      72.819  72.463  52.697  1.00  0.00           C  
ATOM   2053  C   LYS   135      73.033  73.542  53.709  1.00  0.00           C  
ATOM   2054  O   LYS   135      73.556  73.232  54.771  1.00  0.00           O  
ATOM   2055  CB  LYS   135      73.836  72.491  51.445  1.00  0.00           C  
ATOM   2056  CG  LYS   135      74.025  73.775  50.661  1.00  0.00           C  
ATOM   2057  CD  LYS   135      74.981  73.682  49.414  1.00  0.00           C  
ATOM   2058  CE  LYS   135      74.868  74.928  48.475  1.00  0.00           C  
ATOM   2059  NZ  LYS   135      75.944  74.876  47.448  1.00  0.00           N1+
ATOM   2060  H   LYS   135      71.330  72.678  51.102  1.00  0.00           H  
ATOM   2061  HA  LYS   135      73.031  71.505  53.169  1.00  0.00           H  
ATOM   2062  HB2 LYS   135      74.814  72.115  51.744  1.00  0.00           H  
ATOM   2063  HB3 LYS   135      73.546  71.706  50.746  1.00  0.00           H  
ATOM   2064  HG2 LYS   135      73.044  74.080  50.295  1.00  0.00           H  
ATOM   2065  HG3 LYS   135      74.364  74.454  51.443  1.00  0.00           H  
ATOM   2066  HD2 LYS   135      75.970  73.625  49.868  1.00  0.00           H  
ATOM   2067  HD3 LYS   135      74.757  72.766  48.869  1.00  0.00           H  
ATOM   2068  HE2 LYS   135      73.865  75.071  48.071  1.00  0.00           H  
ATOM   2069  HE3 LYS   135      75.054  75.815  49.080  1.00  0.00           H  
ATOM   2070  HZ1 LYS   135      76.825  74.905  47.939  1.00  0.00           H  
ATOM   2071  HZ2 LYS   135      75.882  74.127  46.773  1.00  0.00           H  
ATOM   2072  HZ3 LYS   135      76.077  75.716  46.902  1.00  0.00           H  
ATOM   2073  N   ALA   136      72.700  74.769  53.387  1.00  0.00           N  
ATOM   2074  CA  ALA   136      72.913  75.906  54.302  1.00  0.00           C  
ATOM   2075  C   ALA   136      72.164  75.854  55.584  1.00  0.00           C  
ATOM   2076  O   ALA   136      72.211  76.891  56.262  1.00  0.00           O  
ATOM   2077  CB  ALA   136      72.663  77.142  53.402  1.00  0.00           C  
ATOM   2078  H   ALA   136      72.335  75.026  52.481  1.00  0.00           H  
ATOM   2079  HA  ALA   136      73.950  76.023  54.617  1.00  0.00           H  
ATOM   2080  HB1 ALA   136      71.603  77.300  53.201  1.00  0.00           H  
ATOM   2081  HB2 ALA   136      72.954  78.062  53.908  1.00  0.00           H  
ATOM   2082  HB3 ALA   136      73.027  76.998  52.385  1.00  0.00           H  
ATOM   2083  N   SER   137      71.541  74.732  55.990  1.00  0.00           N  
ATOM   2084  CA  SER   137      70.819  74.707  57.247  1.00  0.00           C  
ATOM   2085  C   SER   137      71.005  73.391  58.029  1.00  0.00           C  
ATOM   2086  O   SER   137      71.366  72.337  57.469  1.00  0.00           O  
ATOM   2087  CB  SER   137      69.385  75.062  56.883  1.00  0.00           C  
ATOM   2088  OG  SER   137      68.477  74.755  57.929  1.00  0.00           O  
ATOM   2089  H   SER   137      71.800  73.864  55.543  1.00  0.00           H  
ATOM   2090  HA  SER   137      71.201  75.520  57.864  1.00  0.00           H  
ATOM   2091  HB2 SER   137      69.351  76.117  56.613  1.00  0.00           H  
ATOM   2092  HB3 SER   137      69.082  74.469  56.020  1.00  0.00           H  
ATOM   2093  HG  SER   137      67.651  75.129  57.613  1.00  0.00           H  
ATOM   2094  N   TRP   138      70.670  73.472  59.319  1.00  0.00           N  
ATOM   2095  CA  TRP   138      70.587  72.377  60.275  1.00  0.00           C  
ATOM   2096  C   TRP   138      69.268  72.404  61.171  1.00  0.00           C  
ATOM   2097  O   TRP   138      69.136  73.231  62.075  1.00  0.00           O  
ATOM   2098  CB  TRP   138      71.811  72.232  61.158  1.00  0.00           C  
ATOM   2099  CG  TRP   138      72.111  70.819  61.415  1.00  0.00           C  
ATOM   2100  CD1 TRP   138      73.033  70.180  60.645  1.00  0.00           C  
ATOM   2101  CD2 TRP   138      71.647  69.798  62.337  1.00  0.00           C  
ATOM   2102  CE2 TRP   138      72.236  68.580  62.051  1.00  0.00           C  
ATOM   2103  CE3 TRP   138      70.640  69.748  63.363  1.00  0.00           C  
ATOM   2104  NE1 TRP   138      73.126  68.863  61.077  1.00  0.00           N  
ATOM   2105  CZ2 TRP   138      72.002  67.436  62.765  1.00  0.00           C  
ATOM   2106  CZ3 TRP   138      70.339  68.568  64.017  1.00  0.00           C  
ATOM   2107  CH2 TRP   138      71.050  67.360  63.792  1.00  0.00           C  
ATOM   2108  H   TRP   138      70.401  74.389  59.643  1.00  0.00           H  
ATOM   2109  HA  TRP   138      70.375  71.423  59.790  1.00  0.00           H  
ATOM   2110  HB2 TRP   138      72.597  72.817  60.681  1.00  0.00           H  
ATOM   2111  HB3 TRP   138      71.554  72.736  62.090  1.00  0.00           H  
ATOM   2112  HD1 TRP   138      73.518  70.580  59.767  1.00  0.00           H  
ATOM   2113  HE1 TRP   138      73.862  68.249  60.759  1.00  0.00           H  
ATOM   2114  HE3 TRP   138      70.325  70.741  63.648  1.00  0.00           H  
ATOM   2115  HZ2 TRP   138      72.626  66.601  62.483  1.00  0.00           H  
ATOM   2116  HZ3 TRP   138      69.533  68.527  64.734  1.00  0.00           H  
ATOM   2117  HH2 TRP   138      70.854  66.385  64.212  1.00  0.00           H  
ATOM   2118  N   THR   139      68.418  71.420  61.005  1.00  0.00           N  
ATOM   2119  CA  THR   139      66.993  71.344  61.466  1.00  0.00           C  
ATOM   2120  C   THR   139      66.731  69.922  62.089  1.00  0.00           C  
ATOM   2121  O   THR   139      67.494  68.998  62.010  1.00  0.00           O  
ATOM   2122  CB  THR   139      66.044  71.649  60.337  1.00  0.00           C  
ATOM   2123  CG2 THR   139      66.208  72.978  59.791  1.00  0.00           C  
ATOM   2124  OG1 THR   139      66.278  70.658  59.318  1.00  0.00           O  
ATOM   2125  H   THR   139      68.712  70.605  60.487  1.00  0.00           H  
ATOM   2126  HA  THR   139      66.880  72.079  62.263  1.00  0.00           H  
ATOM   2127  HB  THR   139      65.021  71.531  60.694  1.00  0.00           H  
ATOM   2128  HG1 THR   139      65.685  70.878  58.596  1.00  0.00           H  
ATOM   2129 HG21 THR   139      65.393  73.281  59.134  1.00  0.00           H  
ATOM   2130 HG22 THR   139      66.291  73.740  60.566  1.00  0.00           H  
ATOM   2131 HG23 THR   139      67.163  73.123  59.285  1.00  0.00           H  
ATOM   2132  N   TRP   140      65.658  69.900  62.881  1.00  0.00           N  
ATOM   2133  CA  TRP   140      65.253  68.849  63.804  1.00  0.00           C  
ATOM   2134  C   TRP   140      64.151  67.855  63.337  1.00  0.00           C  
ATOM   2135  O   TRP   140      63.280  68.245  62.552  1.00  0.00           O  
ATOM   2136  CB  TRP   140      64.918  69.486  65.166  1.00  0.00           C  
ATOM   2137  CG  TRP   140      66.091  69.882  65.983  1.00  0.00           C  
ATOM   2138  CD1 TRP   140      66.542  71.162  66.366  1.00  0.00           C  
ATOM   2139  CD2 TRP   140      67.048  69.005  66.569  1.00  0.00           C  
ATOM   2140  CE2 TRP   140      67.969  69.722  67.343  1.00  0.00           C  
ATOM   2141  CE3 TRP   140      67.181  67.597  66.462  1.00  0.00           C  
ATOM   2142  NE1 TRP   140      67.653  71.075  67.192  1.00  0.00           N  
ATOM   2143  CZ2 TRP   140      69.044  69.096  67.998  1.00  0.00           C  
ATOM   2144  CZ3 TRP   140      68.221  66.954  67.202  1.00  0.00           C  
ATOM   2145  CH2 TRP   140      69.231  67.705  67.872  1.00  0.00           C  
ATOM   2146  H   TRP   140      65.196  70.790  63.003  1.00  0.00           H  
ATOM   2147  HA  TRP   140      66.083  68.173  64.007  1.00  0.00           H  
ATOM   2148  HB2 TRP   140      64.169  70.255  64.976  1.00  0.00           H  
ATOM   2149  HB3 TRP   140      64.378  68.688  65.677  1.00  0.00           H  
ATOM   2150  HD1 TRP   140      66.108  72.103  66.063  1.00  0.00           H  
ATOM   2151  HE1 TRP   140      68.096  71.822  67.708  1.00  0.00           H  
ATOM   2152  HE3 TRP   140      66.532  67.094  65.760  1.00  0.00           H  
ATOM   2153  HZ2 TRP   140      69.802  69.711  68.459  1.00  0.00           H  
ATOM   2154  HZ3 TRP   140      68.298  65.887  67.055  1.00  0.00           H  
ATOM   2155  HH2 TRP   140      70.123  67.261  68.289  1.00  0.00           H  
ATOM   2156  N   GLY   141      64.121  66.700  63.937  1.00  0.00           N  
ATOM   2157  CA  GLY   141      62.982  65.654  63.903  1.00  0.00           C  
ATOM   2158  C   GLY   141      63.110  64.651  62.845  1.00  0.00           C  
ATOM   2159  O   GLY   141      64.104  64.649  62.031  1.00  0.00           O  
ATOM   2160  H   GLY   141      64.800  66.521  64.663  1.00  0.00           H  
ATOM   2161  HA2 GLY   141      63.040  65.110  64.846  1.00  0.00           H  
ATOM   2162  HA3 GLY   141      62.084  66.252  63.747  1.00  0.00           H  
ATOM   2163  N   PRO   142      62.131  63.677  62.628  1.00  0.00           N  
ATOM   2164  CA  PRO   142      61.942  62.876  61.383  1.00  0.00           C  
ATOM   2165  C   PRO   142      61.829  63.657  60.004  1.00  0.00           C  
ATOM   2166  O   PRO   142      61.832  63.098  58.899  1.00  0.00           O  
ATOM   2167  CB  PRO   142      60.710  61.991  61.591  1.00  0.00           C  
ATOM   2168  CG  PRO   142      60.316  62.245  63.042  1.00  0.00           C  
ATOM   2169  CD  PRO   142      60.913  63.567  63.358  1.00  0.00           C  
ATOM   2170  HA  PRO   142      62.780  62.195  61.230  1.00  0.00           H  
ATOM   2171  HB2 PRO   142      59.871  62.332  60.985  1.00  0.00           H  
ATOM   2172  HB3 PRO   142      60.797  60.945  61.297  1.00  0.00           H  
ATOM   2173  HG2 PRO   142      59.229  62.318  63.035  1.00  0.00           H  
ATOM   2174  HG3 PRO   142      60.734  61.348  63.498  1.00  0.00           H  
ATOM   2175  HD2 PRO   142      60.334  64.397  62.953  1.00  0.00           H  
ATOM   2176  HD3 PRO   142      60.988  63.630  64.443  1.00  0.00           H  
ATOM   2177  N   GLU   143      61.942  64.992  60.068  1.00  0.00           N  
ATOM   2178  CA  GLU   143      61.970  65.880  58.930  1.00  0.00           C  
ATOM   2179  C   GLU   143      63.080  66.990  59.140  1.00  0.00           C  
ATOM   2180  O   GLU   143      63.024  68.130  58.625  1.00  0.00           O  
ATOM   2181  CB  GLU   143      60.646  66.614  58.659  1.00  0.00           C  
ATOM   2182  CG  GLU   143      59.364  65.842  58.298  1.00  0.00           C  
ATOM   2183  CD  GLU   143      58.242  65.795  59.322  1.00  0.00           C  
ATOM   2184  OE1 GLU   143      57.078  65.789  58.893  1.00  0.00           O  
ATOM   2185  OE2 GLU   143      58.515  65.527  60.512  1.00  0.00           O1-
ATOM   2186  H   GLU   143      62.144  65.430  60.955  1.00  0.00           H  
ATOM   2187  HA  GLU   143      62.206  65.329  58.019  1.00  0.00           H  
ATOM   2188  HB2 GLU   143      60.468  67.172  59.579  1.00  0.00           H  
ATOM   2189  HB3 GLU   143      60.816  67.366  57.889  1.00  0.00           H  
ATOM   2190  HG2 GLU   143      58.923  66.360  57.446  1.00  0.00           H  
ATOM   2191  HG3 GLU   143      59.649  64.825  58.029  1.00  0.00           H  
ATOM   2192  N   GLY   144      64.108  66.587  59.849  1.00  0.00           N  
ATOM   2193  CA  GLY   144      65.342  67.310  60.023  1.00  0.00           C  
ATOM   2194  C   GLY   144      66.325  66.963  58.898  1.00  0.00           C  
ATOM   2195  O   GLY   144      66.331  65.900  58.359  1.00  0.00           O  
ATOM   2196  H   GLY   144      64.078  65.618  60.131  1.00  0.00           H  
ATOM   2197  HA2 GLY   144      65.147  68.381  60.083  1.00  0.00           H  
ATOM   2198  HA3 GLY   144      65.746  66.973  60.977  1.00  0.00           H  
ATOM   2199  N   GLN   145      67.305  67.912  58.651  1.00  0.00           N  
ATOM   2200  CA  GLN   145      68.361  67.795  57.621  1.00  0.00           C  
ATOM   2201  C   GLN   145      69.676  68.420  58.095  1.00  0.00           C  
ATOM   2202  O   GLN   145      69.737  69.139  59.089  1.00  0.00           O  
ATOM   2203  CB  GLN   145      67.946  68.247  56.227  1.00  0.00           C  
ATOM   2204  CG  GLN   145      66.799  67.347  55.601  1.00  0.00           C  
ATOM   2205  CD  GLN   145      65.475  67.995  55.479  1.00  0.00           C  
ATOM   2206  NE2 GLN   145      64.433  67.197  55.537  1.00  0.00           N  
ATOM   2207  OE1 GLN   145      65.306  69.244  55.269  1.00  0.00           O  
ATOM   2208  H   GLN   145      67.405  68.781  59.157  1.00  0.00           H  
ATOM   2209  HA  GLN   145      68.609  66.749  57.441  1.00  0.00           H  
ATOM   2210  HB2 GLN   145      67.694  69.275  56.488  1.00  0.00           H  
ATOM   2211  HB3 GLN   145      68.793  68.092  55.558  1.00  0.00           H  
ATOM   2212  HG2 GLN   145      67.251  67.190  54.622  1.00  0.00           H  
ATOM   2213  HG3 GLN   145      66.724  66.367  56.074  1.00  0.00           H  
ATOM   2214 HE21 GLN   145      63.551  67.519  55.166  1.00  0.00           H  
ATOM   2215 HE22 GLN   145      64.637  66.210  55.609  1.00  0.00           H  
ATOM   2216  N   GLY   146      70.735  68.249  57.359  1.00  0.00           N  
ATOM   2217  CA  GLY   146      72.050  68.898  57.413  1.00  0.00           C  
ATOM   2218  C   GLY   146      73.191  67.948  57.858  1.00  0.00           C  
ATOM   2219  O   GLY   146      72.952  66.947  58.549  1.00  0.00           O  
ATOM   2220  H   GLY   146      70.578  67.611  56.592  1.00  0.00           H  
ATOM   2221  HA2 GLY   146      72.329  69.214  56.408  1.00  0.00           H  
ATOM   2222  HA3 GLY   146      71.971  69.693  58.154  1.00  0.00           H  
ATOM   2223  N   ALA   147      74.388  68.207  57.370  1.00  0.00           N  
ATOM   2224  CA  ALA   147      75.559  67.352  57.541  1.00  0.00           C  
ATOM   2225  C   ALA   147      75.828  67.148  59.035  1.00  0.00           C  
ATOM   2226  O   ALA   147      75.530  68.030  59.853  1.00  0.00           O  
ATOM   2227  CB  ALA   147      76.692  67.968  56.689  1.00  0.00           C  
ATOM   2228  H   ALA   147      74.520  69.042  56.817  1.00  0.00           H  
ATOM   2229  HA  ALA   147      75.241  66.398  57.120  1.00  0.00           H  
ATOM   2230  HB1 ALA   147      76.917  68.945  57.117  1.00  0.00           H  
ATOM   2231  HB2 ALA   147      77.573  67.330  56.753  1.00  0.00           H  
ATOM   2232  HB3 ALA   147      76.451  67.991  55.626  1.00  0.00           H  
ATOM   2233  N   ILE   148      76.415  66.021  59.417  1.00  0.00           N  
ATOM   2234  CA  ILE   148      76.899  65.708  60.757  1.00  0.00           C  
ATOM   2235  C   ILE   148      78.407  65.532  60.787  1.00  0.00           C  
ATOM   2236  O   ILE   148      79.066  64.998  59.933  1.00  0.00           O  
ATOM   2237  CB  ILE   148      76.173  64.495  61.376  1.00  0.00           C  
ATOM   2238  CG1 ILE   148      74.730  65.020  61.808  1.00  0.00           C  
ATOM   2239  CG2 ILE   148      76.940  63.985  62.692  1.00  0.00           C  
ATOM   2240  CD1 ILE   148      73.681  63.856  62.015  1.00  0.00           C  
ATOM   2241  H   ILE   148      76.326  65.246  58.775  1.00  0.00           H  
ATOM   2242  HA  ILE   148      76.605  66.579  61.343  1.00  0.00           H  
ATOM   2243  HB  ILE   148      76.140  63.725  60.606  1.00  0.00           H  
ATOM   2244 HG12 ILE   148      74.757  65.631  62.711  1.00  0.00           H  
ATOM   2245 HG13 ILE   148      74.445  65.592  60.925  1.00  0.00           H  
ATOM   2246 HG21 ILE   148      77.901  63.592  62.362  1.00  0.00           H  
ATOM   2247 HG22 ILE   148      77.001  64.725  63.489  1.00  0.00           H  
ATOM   2248 HG23 ILE   148      76.427  63.191  63.234  1.00  0.00           H  
ATOM   2249 HD11 ILE   148      73.650  63.368  61.041  1.00  0.00           H  
ATOM   2250 HD12 ILE   148      74.102  63.223  62.797  1.00  0.00           H  
ATOM   2251 HD13 ILE   148      72.682  64.186  62.302  1.00  0.00           H  
ATOM   2252  N   LEU   149      79.057  66.131  61.813  1.00  0.00           N  
ATOM   2253  CA  LEU   149      80.511  65.994  62.040  1.00  0.00           C  
ATOM   2254  C   LEU   149      80.916  65.393  63.408  1.00  0.00           C  
ATOM   2255  O   LEU   149      80.417  65.845  64.462  1.00  0.00           O  
ATOM   2256  CB  LEU   149      81.055  67.358  61.911  1.00  0.00           C  
ATOM   2257  CG  LEU   149      82.565  67.634  62.227  1.00  0.00           C  
ATOM   2258  CD1 LEU   149      83.436  66.870  61.275  1.00  0.00           C  
ATOM   2259  CD2 LEU   149      82.759  69.110  62.067  1.00  0.00           C  
ATOM   2260  H   LEU   149      78.484  66.460  62.578  1.00  0.00           H  
ATOM   2261  HA  LEU   149      81.011  65.411  61.266  1.00  0.00           H  
ATOM   2262  HB2 LEU   149      80.871  67.650  60.877  1.00  0.00           H  
ATOM   2263  HB3 LEU   149      80.525  68.109  62.496  1.00  0.00           H  
ATOM   2264  HG  LEU   149      82.808  67.361  63.254  1.00  0.00           H  
ATOM   2265 HD11 LEU   149      84.473  67.156  61.454  1.00  0.00           H  
ATOM   2266 HD12 LEU   149      83.328  65.826  61.571  1.00  0.00           H  
ATOM   2267 HD13 LEU   149      83.157  67.058  60.239  1.00  0.00           H  
ATOM   2268 HD21 LEU   149      82.028  69.744  62.568  1.00  0.00           H  
ATOM   2269 HD22 LEU   149      83.774  69.359  62.376  1.00  0.00           H  
ATOM   2270 HD23 LEU   149      82.661  69.188  60.984  1.00  0.00           H  
ATOM   2271  N   LEU   150      81.711  64.324  63.457  1.00  0.00           N  
ATOM   2272  CA  LEU   150      82.242  63.713  64.657  1.00  0.00           C  
ATOM   2273  C   LEU   150      83.474  64.546  65.174  1.00  0.00           C  
ATOM   2274  O   LEU   150      84.315  64.973  64.437  1.00  0.00           O  
ATOM   2275  CB  LEU   150      82.459  62.196  64.514  1.00  0.00           C  
ATOM   2276  CG  LEU   150      81.228  61.456  63.975  1.00  0.00           C  
ATOM   2277  CD1 LEU   150      81.613  59.932  63.811  1.00  0.00           C  
ATOM   2278  CD2 LEU   150      79.999  61.359  64.942  1.00  0.00           C  
ATOM   2279  H   LEU   150      82.164  64.008  62.611  1.00  0.00           H  
ATOM   2280  HA  LEU   150      81.451  63.779  65.404  1.00  0.00           H  
ATOM   2281  HB2 LEU   150      83.254  61.980  63.802  1.00  0.00           H  
ATOM   2282  HB3 LEU   150      82.677  61.743  65.482  1.00  0.00           H  
ATOM   2283  HG  LEU   150      80.922  61.869  63.013  1.00  0.00           H  
ATOM   2284 HD11 LEU   150      81.817  59.547  64.810  1.00  0.00           H  
ATOM   2285 HD12 LEU   150      80.702  59.414  63.509  1.00  0.00           H  
ATOM   2286 HD13 LEU   150      82.492  59.847  63.173  1.00  0.00           H  
ATOM   2287 HD21 LEU   150      79.478  62.307  64.804  1.00  0.00           H  
ATOM   2288 HD22 LEU   150      79.379  60.488  64.732  1.00  0.00           H  
ATOM   2289 HD23 LEU   150      80.268  61.149  65.977  1.00  0.00           H  
ATOM   2290  N   VAL   151      83.641  64.654  66.478  1.00  0.00           N  
ATOM   2291  CA  VAL   151      84.942  65.057  67.065  1.00  0.00           C  
ATOM   2292  C   VAL   151      86.024  63.863  66.929  1.00  0.00           C  
ATOM   2293  O   VAL   151      85.735  62.710  67.321  1.00  0.00           O  
ATOM   2294  CB  VAL   151      84.758  65.515  68.569  1.00  0.00           C  
ATOM   2295  CG1 VAL   151      86.100  65.921  69.192  1.00  0.00           C  
ATOM   2296  CG2 VAL   151      83.938  66.844  68.618  1.00  0.00           C  
ATOM   2297  H   VAL   151      82.848  64.347  67.022  1.00  0.00           H  
ATOM   2298  HA  VAL   151      85.299  65.893  66.463  1.00  0.00           H  
ATOM   2299  HB  VAL   151      84.285  64.753  69.189  1.00  0.00           H  
ATOM   2300 HG11 VAL   151      86.654  64.988  69.294  1.00  0.00           H  
ATOM   2301 HG12 VAL   151      86.647  66.658  68.605  1.00  0.00           H  
ATOM   2302 HG13 VAL   151      85.954  66.263  70.216  1.00  0.00           H  
ATOM   2303 HG21 VAL   151      83.837  66.979  69.695  1.00  0.00           H  
ATOM   2304 HG22 VAL   151      84.477  67.667  68.150  1.00  0.00           H  
ATOM   2305 HG23 VAL   151      82.977  66.705  68.122  1.00  0.00           H  
ATOM   2306  N   ASN   152      87.243  64.021  66.347  1.00  0.00           N  
ATOM   2307  CA  ASN   152      88.380  63.162  66.121  1.00  0.00           C  
ATOM   2308  C   ASN   152      89.114  62.926  67.463  1.00  0.00           C  
ATOM   2309  O   ASN   152      90.310  63.161  67.582  1.00  0.00           O  
ATOM   2310  CB  ASN   152      89.233  63.703  65.004  1.00  0.00           C  
ATOM   2311  CG  ASN   152      90.196  62.636  64.370  1.00  0.00           C  
ATOM   2312  ND2 ASN   152      91.251  62.976  63.654  1.00  0.00           N  
ATOM   2313  OD1 ASN   152      90.019  61.463  64.571  1.00  0.00           O  
ATOM   2314  H   ASN   152      87.438  65.002  66.210  1.00  0.00           H  
ATOM   2315  HA  ASN   152      87.897  62.233  65.820  1.00  0.00           H  
ATOM   2316  HB2 ASN   152      88.573  64.034  64.202  1.00  0.00           H  
ATOM   2317  HB3 ASN   152      89.878  64.488  65.399  1.00  0.00           H  
ATOM   2318 HD21 ASN   152      91.802  62.253  63.214  1.00  0.00           H  
ATOM   2319 HD22 ASN   152      91.381  63.971  63.534  1.00  0.00           H  
ATOM   2320  N   CYS   153      88.443  62.583  68.542  1.00  0.00           N  
ATOM   2321  CA  CYS   153      89.018  62.321  69.857  1.00  0.00           C  
ATOM   2322  C   CYS   153      89.597  60.935  70.051  1.00  0.00           C  
ATOM   2323  O   CYS   153      89.938  60.571  71.137  1.00  0.00           O  
ATOM   2324  CB  CYS   153      87.994  62.711  70.915  1.00  0.00           C  
ATOM   2325  SG  CYS   153      86.425  61.897  70.518  1.00  0.00           S  
ATOM   2326  H   CYS   153      87.449  62.474  68.401  1.00  0.00           H  
ATOM   2327  HA  CYS   153      89.780  63.077  70.046  1.00  0.00           H  
ATOM   2328  HB2 CYS   153      88.457  62.425  71.859  1.00  0.00           H  
ATOM   2329  HB3 CYS   153      87.824  63.761  71.157  1.00  0.00           H  
ATOM   2330  HG  CYS   153      86.085  62.624  69.449  1.00  0.00           H  
ATOM   2331  N   ASP   154      89.594  60.100  68.932  1.00  0.00           N  
ATOM   2332  CA  ASP   154      90.284  58.806  68.935  1.00  0.00           C  
ATOM   2333  C   ASP   154      91.716  58.910  68.478  1.00  0.00           C  
ATOM   2334  O   ASP   154      92.184  60.044  68.106  1.00  0.00           O  
ATOM   2335  CB  ASP   154      89.317  57.905  68.149  1.00  0.00           C  
ATOM   2336  CG  ASP   154      89.485  57.902  66.620  1.00  0.00           C  
ATOM   2337  OD1 ASP   154      89.946  58.897  66.068  1.00  0.00           O  
ATOM   2338  OD2 ASP   154      89.171  56.862  66.022  1.00  0.00           O1-
ATOM   2339  H   ASP   154      89.298  60.513  68.060  1.00  0.00           H  
ATOM   2340  HA  ASP   154      90.295  58.485  69.977  1.00  0.00           H  
ATOM   2341  HB2 ASP   154      89.591  56.913  68.508  1.00  0.00           H  
ATOM   2342  HB3 ASP   154      88.289  58.190  68.374  1.00  0.00           H  
ATOM   2343  N   ARG   155      92.441  57.786  68.495  1.00  0.00           N  
ATOM   2344  CA  ARG   155      93.809  57.839  68.061  1.00  0.00           C  
ATOM   2345  C   ARG   155      94.083  56.658  67.163  1.00  0.00           C  
ATOM   2346  O   ARG   155      94.098  55.479  67.627  1.00  0.00           O  
ATOM   2347  CB  ARG   155      94.867  57.891  69.171  1.00  0.00           C  
ATOM   2348  CG  ARG   155      96.285  58.147  68.633  1.00  0.00           C  
ATOM   2349  CD  ARG   155      97.326  57.926  69.769  1.00  0.00           C  
ATOM   2350  NE  ARG   155      97.467  56.556  70.141  1.00  0.00           N  
ATOM   2351  CZ  ARG   155      97.619  56.083  71.353  1.00  0.00           C  
ATOM   2352  NH1 ARG   155      98.041  56.773  72.384  1.00  0.00           N1+
ATOM   2353  NH2 ARG   155      97.301  54.828  71.636  1.00  0.00           N  
ATOM   2354  H   ARG   155      91.954  56.974  68.847  1.00  0.00           H  
ATOM   2355  HA  ARG   155      94.007  58.783  67.553  1.00  0.00           H  
ATOM   2356  HB2 ARG   155      94.609  58.662  69.898  1.00  0.00           H  
ATOM   2357  HB3 ARG   155      94.822  56.970  69.751  1.00  0.00           H  
ATOM   2358  HG2 ARG   155      96.676  57.474  67.870  1.00  0.00           H  
ATOM   2359  HG3 ARG   155      96.386  59.135  68.184  1.00  0.00           H  
ATOM   2360  HD2 ARG   155      98.281  58.322  69.426  1.00  0.00           H  
ATOM   2361  HD3 ARG   155      97.104  58.588  70.606  1.00  0.00           H  
ATOM   2362  HE  ARG   155      97.426  55.894  69.380  1.00  0.00           H  
ATOM   2363 HH11 ARG   155      98.415  57.704  72.272  1.00  0.00           H  
ATOM   2364 HH12 ARG   155      98.286  56.254  73.215  1.00  0.00           H  
ATOM   2365 HH21 ARG   155      97.450  54.511  72.583  1.00  0.00           H  
ATOM   2366 HH22 ARG   155      96.938  54.210  70.925  1.00  0.00           H  
ATOM   2367  N   GLU   156      94.513  56.927  65.903  1.00  0.00           N  
ATOM   2368  CA  GLU   156      94.935  55.845  64.916  1.00  0.00           C  
ATOM   2369  C   GLU   156      96.410  55.382  65.033  1.00  0.00           C  
ATOM   2370  O   GLU   156      96.657  54.215  65.077  1.00  0.00           O  
ATOM   2371  CB  GLU   156      94.494  56.183  63.470  1.00  0.00           C  
ATOM   2372  CG  GLU   156      93.073  55.794  62.965  1.00  0.00           C  
ATOM   2373  CD  GLU   156      91.908  56.165  63.878  1.00  0.00           C  
ATOM   2374  OE1 GLU   156      90.995  55.354  64.136  1.00  0.00           O  
ATOM   2375  OE2 GLU   156      91.870  57.267  64.426  1.00  0.00           O1-
ATOM   2376  H   GLU   156      94.492  57.890  65.601  1.00  0.00           H  
ATOM   2377  HA  GLU   156      94.373  54.933  65.115  1.00  0.00           H  
ATOM   2378  HB2 GLU   156      94.610  57.264  63.395  1.00  0.00           H  
ATOM   2379  HB3 GLU   156      95.264  55.871  62.764  1.00  0.00           H  
ATOM   2380  HG2 GLU   156      92.943  56.318  62.018  1.00  0.00           H  
ATOM   2381  HG3 GLU   156      92.956  54.718  62.837  1.00  0.00           H  
ATOM   2382  N   THR   157      97.340  56.330  65.238  1.00  0.00           N  
ATOM   2383  CA  THR   157      98.795  56.117  65.390  1.00  0.00           C  
ATOM   2384  C   THR   157      99.138  55.334  66.650  1.00  0.00           C  
ATOM   2385  O   THR   157      98.558  55.632  67.684  1.00  0.00           O  
ATOM   2386  CB  THR   157      99.591  57.438  65.237  1.00  0.00           C  
ATOM   2387  CG2 THR   157      99.451  58.431  66.421  1.00  0.00           C  
ATOM   2388  OG1 THR   157     100.915  57.244  65.115  1.00  0.00           O  
ATOM   2389  H   THR   157      97.049  57.283  65.075  1.00  0.00           H  
ATOM   2390  HA  THR   157      99.093  55.570  64.495  1.00  0.00           H  
ATOM   2391  HB  THR   157      99.307  57.886  64.285  1.00  0.00           H  
ATOM   2392  HG1 THR   157     101.215  57.518  64.245  1.00  0.00           H  
ATOM   2393 HG21 THR   157      99.933  59.360  66.118  1.00  0.00           H  
ATOM   2394 HG22 THR   157      98.411  58.698  66.607  1.00  0.00           H  
ATOM   2395 HG23 THR   157      99.857  58.063  67.364  1.00  0.00           H  
ATOM   2396  N   PRO   158     100.102  54.402  66.613  1.00  0.00           N  
ATOM   2397  CA  PRO   158     100.657  53.860  67.823  1.00  0.00           C  
ATOM   2398  C   PRO   158     101.467  54.864  68.686  1.00  0.00           C  
ATOM   2399  O   PRO   158     101.597  54.780  69.967  1.00  0.00           O  
ATOM   2400  CB  PRO   158     101.633  52.776  67.359  1.00  0.00           C  
ATOM   2401  CG  PRO   158     101.179  52.458  65.901  1.00  0.00           C  
ATOM   2402  CD  PRO   158     100.669  53.859  65.460  1.00  0.00           C  
ATOM   2403  HA  PRO   158      99.929  53.420  68.505  1.00  0.00           H  
ATOM   2404  HB2 PRO   158     102.682  53.055  67.457  1.00  0.00           H  
ATOM   2405  HB3 PRO   158     101.437  51.931  68.019  1.00  0.00           H  
ATOM   2406  HG2 PRO   158     102.047  52.208  65.290  1.00  0.00           H  
ATOM   2407  HG3 PRO   158     100.352  51.750  65.942  1.00  0.00           H  
ATOM   2408  HD2 PRO   158     101.534  54.466  65.192  1.00  0.00           H  
ATOM   2409  HD3 PRO   158      99.996  53.755  64.609  1.00  0.00           H  
ATOM   2410  N   TRP   159     101.954  55.914  68.030  1.00  0.00           N  
ATOM   2411  CA  TRP   159     103.116  56.688  68.492  1.00  0.00           C  
ATOM   2412  C   TRP   159     102.892  57.801  69.534  1.00  0.00           C  
ATOM   2413  O   TRP   159     103.785  58.024  70.360  1.00  0.00           O  
ATOM   2414  CB  TRP   159     103.941  57.226  67.282  1.00  0.00           C  
ATOM   2415  CG  TRP   159     104.534  56.168  66.418  1.00  0.00           C  
ATOM   2416  CD1 TRP   159     103.942  55.742  65.233  1.00  0.00           C  
ATOM   2417  CD2 TRP   159     105.732  55.316  66.530  1.00  0.00           C  
ATOM   2418  CE2 TRP   159     105.817  54.433  65.446  1.00  0.00           C  
ATOM   2419  CE3 TRP   159     106.800  55.184  67.473  1.00  0.00           C  
ATOM   2420  NE1 TRP   159     104.646  54.661  64.699  1.00  0.00           N  
ATOM   2421  CZ2 TRP   159     106.916  53.608  65.199  1.00  0.00           C  
ATOM   2422  CZ3 TRP   159     107.924  54.329  67.279  1.00  0.00           C  
ATOM   2423  CH2 TRP   159     108.008  53.593  66.090  1.00  0.00           C  
ATOM   2424  H   TRP   159     101.657  56.132  67.090  1.00  0.00           H  
ATOM   2425  HA  TRP   159     103.777  55.997  69.015  1.00  0.00           H  
ATOM   2426  HB2 TRP   159     103.307  57.935  66.749  1.00  0.00           H  
ATOM   2427  HB3 TRP   159     104.771  57.806  67.684  1.00  0.00           H  
ATOM   2428  HD1 TRP   159     102.987  56.138  64.922  1.00  0.00           H  
ATOM   2429  HE1 TRP   159     104.475  54.246  63.794  1.00  0.00           H  
ATOM   2430  HE3 TRP   159     106.800  55.978  68.205  1.00  0.00           H  
ATOM   2431  HZ2 TRP   159     106.982  53.081  64.259  1.00  0.00           H  
ATOM   2432  HZ3 TRP   159     108.777  54.315  67.942  1.00  0.00           H  
ATOM   2433  HH2 TRP   159     108.828  52.912  65.916  1.00  0.00           H  
ATOM   2434  N   LEU   160     101.773  58.494  69.486  1.00  0.00           N  
ATOM   2435  CA  LEU   160     101.545  59.764  70.224  1.00  0.00           C  
ATOM   2436  C   LEU   160     100.689  59.693  71.531  1.00  0.00           C  
ATOM   2437  O   LEU   160      99.616  59.051  71.628  1.00  0.00           O  
ATOM   2438  CB  LEU   160     100.938  60.706  69.266  1.00  0.00           C  
ATOM   2439  CG  LEU   160     101.878  61.140  68.050  1.00  0.00           C  
ATOM   2440  CD1 LEU   160     100.945  61.968  67.162  1.00  0.00           C  
ATOM   2441  CD2 LEU   160     103.086  62.008  68.474  1.00  0.00           C  
ATOM   2442  H   LEU   160     101.153  58.240  68.730  1.00  0.00           H  
ATOM   2443  HA  LEU   160     102.544  60.094  70.507  1.00  0.00           H  
ATOM   2444  HB2 LEU   160      99.972  60.354  68.904  1.00  0.00           H  
ATOM   2445  HB3 LEU   160     100.795  61.574  69.909  1.00  0.00           H  
ATOM   2446  HG  LEU   160     102.188  60.290  67.441  1.00  0.00           H  
ATOM   2447 HD11 LEU   160     100.119  61.401  66.732  1.00  0.00           H  
ATOM   2448 HD12 LEU   160     100.439  62.728  67.757  1.00  0.00           H  
ATOM   2449 HD13 LEU   160     101.472  62.355  66.290  1.00  0.00           H  
ATOM   2450 HD21 LEU   160     103.791  61.520  69.147  1.00  0.00           H  
ATOM   2451 HD22 LEU   160     103.670  62.153  67.566  1.00  0.00           H  
ATOM   2452 HD23 LEU   160     102.723  62.919  68.949  1.00  0.00           H  
ATOM   2453  N   PRO   161     101.007  60.558  72.524  1.00  0.00           N  
ATOM   2454  CA  PRO   161     100.322  60.434  73.848  1.00  0.00           C  
ATOM   2455  C   PRO   161      98.998  61.125  73.998  1.00  0.00           C  
ATOM   2456  O   PRO   161      98.543  61.350  75.119  1.00  0.00           O  
ATOM   2457  CB  PRO   161     101.278  60.942  74.886  1.00  0.00           C  
ATOM   2458  CG  PRO   161     102.138  62.022  74.112  1.00  0.00           C  
ATOM   2459  CD  PRO   161     102.224  61.434  72.645  1.00  0.00           C  
ATOM   2460  HA  PRO   161     100.042  59.407  74.084  1.00  0.00           H  
ATOM   2461  HB2 PRO   161     100.860  61.299  75.828  1.00  0.00           H  
ATOM   2462  HB3 PRO   161     101.938  60.149  75.238  1.00  0.00           H  
ATOM   2463  HG2 PRO   161     101.690  62.998  73.924  1.00  0.00           H  
ATOM   2464  HG3 PRO   161     103.097  62.087  74.626  1.00  0.00           H  
ATOM   2465  HD2 PRO   161     102.099  62.232  71.914  1.00  0.00           H  
ATOM   2466  HD3 PRO   161     103.164  60.885  72.579  1.00  0.00           H  
ATOM   2467  N   LYS   162      98.364  61.662  72.922  1.00  0.00           N  
ATOM   2468  CA  LYS   162      97.150  62.502  72.925  1.00  0.00           C  
ATOM   2469  C   LYS   162      96.423  62.106  71.600  1.00  0.00           C  
ATOM   2470  O   LYS   162      96.981  61.683  70.556  1.00  0.00           O  
ATOM   2471  CB  LYS   162      97.485  64.001  73.080  1.00  0.00           C  
ATOM   2472  CG  LYS   162      98.096  64.452  74.395  1.00  0.00           C  
ATOM   2473  CD  LYS   162      98.416  65.946  74.397  1.00  0.00           C  
ATOM   2474  CE  LYS   162      99.109  66.455  75.657  1.00  0.00           C  
ATOM   2475  NZ  LYS   162      99.348  67.919  75.624  1.00  0.00           N1+
ATOM   2476  H   LYS   162      98.864  61.650  72.044  1.00  0.00           H  
ATOM   2477  HA  LYS   162      96.437  62.213  73.698  1.00  0.00           H  
ATOM   2478  HB2 LYS   162      98.299  64.248  72.398  1.00  0.00           H  
ATOM   2479  HB3 LYS   162      96.670  64.667  72.796  1.00  0.00           H  
ATOM   2480  HG2 LYS   162      97.458  64.157  75.229  1.00  0.00           H  
ATOM   2481  HG3 LYS   162      99.062  63.950  74.436  1.00  0.00           H  
ATOM   2482  HD2 LYS   162      99.135  66.099  73.592  1.00  0.00           H  
ATOM   2483  HD3 LYS   162      97.468  66.442  74.190  1.00  0.00           H  
ATOM   2484  HE2 LYS   162      98.665  66.198  76.618  1.00  0.00           H  
ATOM   2485  HE3 LYS   162     100.052  65.909  75.651  1.00  0.00           H  
ATOM   2486  HZ1 LYS   162      99.952  68.222  74.873  1.00  0.00           H  
ATOM   2487  HZ2 LYS   162      98.471  68.394  75.469  1.00  0.00           H  
ATOM   2488  HZ3 LYS   162      99.754  68.107  76.529  1.00  0.00           H  
ATOM   2489  N   GLU   163      95.097  62.081  71.741  1.00  0.00           N  
ATOM   2490  CA  GLU   163      94.172  61.902  70.600  1.00  0.00           C  
ATOM   2491  C   GLU   163      94.441  62.849  69.373  1.00  0.00           C  
ATOM   2492  O   GLU   163      95.100  63.889  69.386  1.00  0.00           O  
ATOM   2493  CB  GLU   163      92.774  62.039  71.049  1.00  0.00           C  
ATOM   2494  CG  GLU   163      92.253  63.461  71.426  1.00  0.00           C  
ATOM   2495  CD  GLU   163      93.134  64.370  72.251  1.00  0.00           C  
ATOM   2496  OE1 GLU   163      93.674  63.921  73.263  1.00  0.00           O  
ATOM   2497  OE2 GLU   163      93.042  65.513  71.920  1.00  0.00           O1-
ATOM   2498  H   GLU   163      94.720  62.390  72.626  1.00  0.00           H  
ATOM   2499  HA  GLU   163      94.393  60.898  70.238  1.00  0.00           H  
ATOM   2500  HB2 GLU   163      92.120  61.557  70.321  1.00  0.00           H  
ATOM   2501  HB3 GLU   163      92.551  61.483  71.960  1.00  0.00           H  
ATOM   2502  HG2 GLU   163      91.783  63.975  70.587  1.00  0.00           H  
ATOM   2503  HG3 GLU   163      91.375  63.235  72.031  1.00  0.00           H  
ATOM   2504  N   ASP   164      93.809  62.519  68.243  1.00  0.00           N  
ATOM   2505  CA  ASP   164      94.087  63.158  66.944  1.00  0.00           C  
ATOM   2506  C   ASP   164      93.470  64.566  66.791  1.00  0.00           C  
ATOM   2507  O   ASP   164      93.651  65.221  65.775  1.00  0.00           O  
ATOM   2508  CB  ASP   164      93.554  62.189  65.841  1.00  0.00           C  
ATOM   2509  CG  ASP   164      94.171  60.761  65.877  1.00  0.00           C  
ATOM   2510  OD1 ASP   164      93.536  59.801  65.369  1.00  0.00           O  
ATOM   2511  OD2 ASP   164      95.279  60.623  66.346  1.00  0.00           O1-
ATOM   2512  H   ASP   164      93.338  61.628  68.186  1.00  0.00           H  
ATOM   2513  HA  ASP   164      95.172  63.254  66.904  1.00  0.00           H  
ATOM   2514  HB2 ASP   164      92.467  62.112  65.839  1.00  0.00           H  
ATOM   2515  HB3 ASP   164      93.848  62.757  64.958  1.00  0.00           H  
ATOM   2516  N   CYS   165      92.729  65.107  67.809  1.00  0.00           N  
ATOM   2517  CA  CYS   165      92.280  66.541  67.834  1.00  0.00           C  
ATOM   2518  C   CYS   165      93.561  67.453  67.922  1.00  0.00           C  
ATOM   2519  O   CYS   165      93.704  68.482  67.342  1.00  0.00           O  
ATOM   2520  CB  CYS   165      91.464  66.684  69.109  1.00  0.00           C  
ATOM   2521  SG  CYS   165      89.860  66.026  68.803  1.00  0.00           S  
ATOM   2522  H   CYS   165      92.484  64.500  68.578  1.00  0.00           H  
ATOM   2523  HA  CYS   165      91.652  66.636  66.948  1.00  0.00           H  
ATOM   2524  HB2 CYS   165      91.968  66.262  69.979  1.00  0.00           H  
ATOM   2525  HB3 CYS   165      91.476  67.757  69.299  1.00  0.00           H  
ATOM   2526  HG  CYS   165      90.341  65.095  67.974  1.00  0.00           H  
ATOM   2527  N   ARG   166      94.586  67.057  68.728  1.00  0.00           N  
ATOM   2528  CA  ARG   166      95.862  67.883  69.032  1.00  0.00           C  
ATOM   2529  C   ARG   166      97.123  67.405  68.348  1.00  0.00           C  
ATOM   2530  O   ARG   166      98.283  67.601  68.809  1.00  0.00           O  
ATOM   2531  CB  ARG   166      96.008  67.997  70.562  1.00  0.00           C  
ATOM   2532  CG  ARG   166      94.902  68.756  71.275  1.00  0.00           C  
ATOM   2533  CD  ARG   166      95.007  68.702  72.726  1.00  0.00           C  
ATOM   2534  NE  ARG   166      94.553  67.428  73.340  1.00  0.00           N  
ATOM   2535  CZ  ARG   166      94.861  67.090  74.581  1.00  0.00           C  
ATOM   2536  NH1 ARG   166      95.316  67.890  75.499  1.00  0.00           N1+
ATOM   2537  NH2 ARG   166      94.658  65.880  74.999  1.00  0.00           N  
ATOM   2538  H   ARG   166      94.350  66.223  69.246  1.00  0.00           H  
ATOM   2539  HA  ARG   166      95.778  68.891  68.625  1.00  0.00           H  
ATOM   2540  HB2 ARG   166      96.145  67.005  70.994  1.00  0.00           H  
ATOM   2541  HB3 ARG   166      96.868  68.604  70.843  1.00  0.00           H  
ATOM   2542  HG2 ARG   166      94.892  69.801  70.964  1.00  0.00           H  
ATOM   2543  HG3 ARG   166      93.926  68.321  71.064  1.00  0.00           H  
ATOM   2544  HD2 ARG   166      96.081  68.837  72.854  1.00  0.00           H  
ATOM   2545  HD3 ARG   166      94.501  69.549  73.190  1.00  0.00           H  
ATOM   2546  HE  ARG   166      94.075  66.721  72.800  1.00  0.00           H  
ATOM   2547 HH11 ARG   166      95.661  68.797  75.218  1.00  0.00           H  
ATOM   2548 HH12 ARG   166      95.386  67.621  76.470  1.00  0.00           H  
ATOM   2549 HH21 ARG   166      94.370  65.234  74.278  1.00  0.00           H  
ATOM   2550 HH22 ARG   166      95.009  65.645  75.916  1.00  0.00           H  
ATOM   2551  N   ASP   167      96.907  66.840  67.178  1.00  0.00           N  
ATOM   2552  CA  ASP   167      98.073  66.313  66.298  1.00  0.00           C  
ATOM   2553  C   ASP   167      98.632  67.372  65.290  1.00  0.00           C  
ATOM   2554  O   ASP   167      97.850  68.124  64.747  1.00  0.00           O  
ATOM   2555  CB  ASP   167      97.933  64.873  65.631  1.00  0.00           C  
ATOM   2556  CG  ASP   167      96.886  64.743  64.546  1.00  0.00           C  
ATOM   2557  OD1 ASP   167      96.272  65.732  64.055  1.00  0.00           O  
ATOM   2558  OD2 ASP   167      96.653  63.551  64.341  1.00  0.00           O1-
ATOM   2559  H   ASP   167      95.952  66.851  66.850  1.00  0.00           H  
ATOM   2560  HA  ASP   167      98.912  66.287  66.993  1.00  0.00           H  
ATOM   2561  HB2 ASP   167      98.911  64.674  65.193  1.00  0.00           H  
ATOM   2562  HB3 ASP   167      97.806  64.133  66.421  1.00  0.00           H  
ATOM   2563  N   GLU   168      99.942  67.497  65.120  1.00  0.00           N  
ATOM   2564  CA  GLU   168     100.391  68.556  64.153  1.00  0.00           C  
ATOM   2565  C   GLU   168     100.243  68.155  62.680  1.00  0.00           C  
ATOM   2566  O   GLU   168     100.242  69.034  61.842  1.00  0.00           O  
ATOM   2567  CB  GLU   168     101.865  68.846  64.422  1.00  0.00           C  
ATOM   2568  CG  GLU   168     102.832  67.679  64.133  1.00  0.00           C  
ATOM   2569  CD  GLU   168     104.233  68.080  64.300  1.00  0.00           C  
ATOM   2570  OE1 GLU   168     104.614  69.157  64.816  1.00  0.00           O  
ATOM   2571  OE2 GLU   168     105.081  67.204  63.895  1.00  0.00           O1-
ATOM   2572  H   GLU   168     100.640  66.965  65.620  1.00  0.00           H  
ATOM   2573  HA  GLU   168      99.882  69.483  64.419  1.00  0.00           H  
ATOM   2574  HB2 GLU   168     102.156  69.779  63.938  1.00  0.00           H  
ATOM   2575  HB3 GLU   168     101.877  69.174  65.462  1.00  0.00           H  
ATOM   2576  HG2 GLU   168     102.593  66.787  64.713  1.00  0.00           H  
ATOM   2577  HG3 GLU   168     102.680  67.523  63.065  1.00  0.00           H  
ATOM   2578  N   LYS   169     100.097  66.850  62.335  1.00  0.00           N  
ATOM   2579  CA  LYS   169     100.172  66.312  60.963  1.00  0.00           C  
ATOM   2580  C   LYS   169      99.253  65.050  60.885  1.00  0.00           C  
ATOM   2581  O   LYS   169      99.196  64.353  61.826  1.00  0.00           O  
ATOM   2582  CB  LYS   169     101.566  65.797  60.693  1.00  0.00           C  
ATOM   2583  CG  LYS   169     102.427  66.866  60.014  1.00  0.00           C  
ATOM   2584  CD  LYS   169     103.825  66.215  59.835  1.00  0.00           C  
ATOM   2585  CE  LYS   169     104.741  67.122  58.901  1.00  0.00           C  
ATOM   2586  NZ  LYS   169     105.272  68.322  59.554  1.00  0.00           N1+
ATOM   2587  H   LYS   169     100.048  66.172  63.082  1.00  0.00           H  
ATOM   2588  HA  LYS   169      99.816  67.022  60.217  1.00  0.00           H  
ATOM   2589  HB2 LYS   169     102.065  65.408  61.580  1.00  0.00           H  
ATOM   2590  HB3 LYS   169     101.483  64.952  60.009  1.00  0.00           H  
ATOM   2591  HG2 LYS   169     102.066  67.217  59.047  1.00  0.00           H  
ATOM   2592  HG3 LYS   169     102.669  67.650  60.731  1.00  0.00           H  
ATOM   2593  HD2 LYS   169     104.385  66.001  60.746  1.00  0.00           H  
ATOM   2594  HD3 LYS   169     103.660  65.296  59.273  1.00  0.00           H  
ATOM   2595  HE2 LYS   169     105.634  66.596  58.565  1.00  0.00           H  
ATOM   2596  HE3 LYS   169     104.167  67.606  58.111  1.00  0.00           H  
ATOM   2597  HZ1 LYS   169     105.705  68.964  58.905  1.00  0.00           H  
ATOM   2598  HZ2 LYS   169     104.481  68.754  60.011  1.00  0.00           H  
ATOM   2599  HZ3 LYS   169     105.965  68.013  60.221  1.00  0.00           H  
ATOM   2600  N   VAL   170      98.661  64.784  59.681  1.00  0.00           N  
ATOM   2601  CA  VAL   170      97.861  63.626  59.449  1.00  0.00           C  
ATOM   2602  C   VAL   170      98.851  62.437  59.304  1.00  0.00           C  
ATOM   2603  O   VAL   170      99.624  62.351  58.305  1.00  0.00           O  
ATOM   2604  CB  VAL   170      97.063  63.816  58.154  1.00  0.00           C  
ATOM   2605  CG1 VAL   170      96.153  62.642  57.933  1.00  0.00           C  
ATOM   2606  CG2 VAL   170      96.110  65.057  58.290  1.00  0.00           C  
ATOM   2607  H   VAL   170      98.908  65.302  58.850  1.00  0.00           H  
ATOM   2608  HA  VAL   170      97.198  63.400  60.284  1.00  0.00           H  
ATOM   2609  HB  VAL   170      97.743  63.877  57.304  1.00  0.00           H  
ATOM   2610 HG11 VAL   170      96.742  61.749  57.728  1.00  0.00           H  
ATOM   2611 HG12 VAL   170      95.491  62.465  58.781  1.00  0.00           H  
ATOM   2612 HG13 VAL   170      95.536  62.761  57.042  1.00  0.00           H  
ATOM   2613 HG21 VAL   170      95.408  64.971  57.461  1.00  0.00           H  
ATOM   2614 HG22 VAL   170      95.493  65.094  59.188  1.00  0.00           H  
ATOM   2615 HG23 VAL   170      96.623  66.018  58.268  1.00  0.00           H  
ATOM   2616  N   TYR   171      98.795  61.474  60.276  1.00  0.00           N  
ATOM   2617  CA  TYR   171      99.544  60.265  60.250  1.00  0.00           C  
ATOM   2618  C   TYR   171      99.235  59.289  59.128  1.00  0.00           C  
ATOM   2619  O   TYR   171     100.144  58.528  58.710  1.00  0.00           O  
ATOM   2620  CB  TYR   171      99.501  59.623  61.644  1.00  0.00           C  
ATOM   2621  CG  TYR   171     100.026  58.185  61.790  1.00  0.00           C  
ATOM   2622  CD1 TYR   171     101.434  57.930  61.744  1.00  0.00           C  
ATOM   2623  CD2 TYR   171      99.162  57.110  61.831  1.00  0.00           C  
ATOM   2624  CE1 TYR   171     101.942  56.571  61.784  1.00  0.00           C  
ATOM   2625  CE2 TYR   171      99.674  55.809  61.859  1.00  0.00           C  
ATOM   2626  CZ  TYR   171     101.048  55.524  61.857  1.00  0.00           C  
ATOM   2627  OH  TYR   171     101.488  54.253  61.971  1.00  0.00           O  
ATOM   2628  H   TYR   171      98.186  61.520  61.080  1.00  0.00           H  
ATOM   2629  HA  TYR   171     100.591  60.566  60.212  1.00  0.00           H  
ATOM   2630  HB2 TYR   171      99.912  60.284  62.407  1.00  0.00           H  
ATOM   2631  HB3 TYR   171      98.448  59.580  61.920  1.00  0.00           H  
ATOM   2632  HD1 TYR   171     102.103  58.764  61.590  1.00  0.00           H  
ATOM   2633  HD2 TYR   171      98.093  57.259  61.871  1.00  0.00           H  
ATOM   2634  HE1 TYR   171     102.997  56.339  61.814  1.00  0.00           H  
ATOM   2635  HE2 TYR   171      98.922  55.048  62.004  1.00  0.00           H  
ATOM   2636  HH  TYR   171     102.437  54.232  61.826  1.00  0.00           H  
ATOM   2637  N   SER   172      97.989  59.123  58.735  1.00  0.00           N  
ATOM   2638  CA  SER   172      97.563  57.979  57.882  1.00  0.00           C  
ATOM   2639  C   SER   172      96.156  58.183  57.262  1.00  0.00           C  
ATOM   2640  O   SER   172      95.340  58.873  57.855  1.00  0.00           O  
ATOM   2641  CB  SER   172      97.606  56.590  58.624  1.00  0.00           C  
ATOM   2642  OG  SER   172      97.213  55.581  57.773  1.00  0.00           O  
ATOM   2643  H   SER   172      97.276  59.705  59.152  1.00  0.00           H  
ATOM   2644  HA  SER   172      98.285  57.817  57.081  1.00  0.00           H  
ATOM   2645  HB2 SER   172      98.614  56.449  59.015  1.00  0.00           H  
ATOM   2646  HB3 SER   172      97.027  56.593  59.547  1.00  0.00           H  
ATOM   2647  HG  SER   172      97.506  54.788  58.227  1.00  0.00           H  
ATOM   2648  N   LYS   173      95.882  57.490  56.151  1.00  0.00           N  
ATOM   2649  CA  LYS   173      94.522  57.467  55.488  1.00  0.00           C  
ATOM   2650  C   LYS   173      93.476  56.832  56.416  1.00  0.00           C  
ATOM   2651  O   LYS   173      92.323  57.322  56.402  1.00  0.00           O  
ATOM   2652  CB  LYS   173      94.474  56.756  54.153  1.00  0.00           C  
ATOM   2653  CG  LYS   173      95.174  57.574  53.011  1.00  0.00           C  
ATOM   2654  CD  LYS   173      95.009  57.021  51.629  1.00  0.00           C  
ATOM   2655  CE  LYS   173      93.593  57.526  51.064  1.00  0.00           C  
ATOM   2656  NZ  LYS   173      93.270  56.953  49.691  1.00  0.00           N1+
ATOM   2657  H   LYS   173      96.605  56.900  55.765  1.00  0.00           H  
ATOM   2658  HA  LYS   173      94.347  58.522  55.279  1.00  0.00           H  
ATOM   2659  HB2 LYS   173      94.904  55.755  54.166  1.00  0.00           H  
ATOM   2660  HB3 LYS   173      93.475  56.513  53.790  1.00  0.00           H  
ATOM   2661  HG2 LYS   173      94.786  58.590  52.936  1.00  0.00           H  
ATOM   2662  HG3 LYS   173      96.204  57.564  53.367  1.00  0.00           H  
ATOM   2663  HD2 LYS   173      95.825  57.351  50.986  1.00  0.00           H  
ATOM   2664  HD3 LYS   173      95.019  55.932  51.661  1.00  0.00           H  
ATOM   2665  HE2 LYS   173      92.854  57.124  51.757  1.00  0.00           H  
ATOM   2666  HE3 LYS   173      93.609  58.613  50.982  1.00  0.00           H  
ATOM   2667  HZ1 LYS   173      92.457  57.470  49.386  1.00  0.00           H  
ATOM   2668  HZ2 LYS   173      94.090  57.046  49.110  1.00  0.00           H  
ATOM   2669  HZ3 LYS   173      92.992  55.984  49.751  1.00  0.00           H  
ATOM   2670  N   GLU   174      93.753  55.933  57.317  1.00  0.00           N  
ATOM   2671  CA  GLU   174      92.782  55.351  58.260  1.00  0.00           C  
ATOM   2672  C   GLU   174      92.169  56.512  59.073  1.00  0.00           C  
ATOM   2673  O   GLU   174      91.018  56.326  59.367  1.00  0.00           O  
ATOM   2674  CB  GLU   174      93.459  54.383  59.095  1.00  0.00           C  
ATOM   2675  CG  GLU   174      92.522  53.675  60.078  1.00  0.00           C  
ATOM   2676  CD  GLU   174      91.465  52.664  59.463  1.00  0.00           C  
ATOM   2677  OE1 GLU   174      90.627  52.129  60.211  1.00  0.00           O  
ATOM   2678  OE2 GLU   174      91.352  52.548  58.250  1.00  0.00           O1-
ATOM   2679  H   GLU   174      94.625  55.433  57.215  1.00  0.00           H  
ATOM   2680  HA  GLU   174      92.001  54.850  57.687  1.00  0.00           H  
ATOM   2681  HB2 GLU   174      93.944  53.642  58.460  1.00  0.00           H  
ATOM   2682  HB3 GLU   174      94.344  54.803  59.573  1.00  0.00           H  
ATOM   2683  HG2 GLU   174      93.193  53.222  60.808  1.00  0.00           H  
ATOM   2684  HG3 GLU   174      92.019  54.498  60.586  1.00  0.00           H  
ATOM   2685  N   ASP   175      92.842  57.643  59.376  1.00  0.00           N  
ATOM   2686  CA  ASP   175      92.337  58.753  60.247  1.00  0.00           C  
ATOM   2687  C   ASP   175      91.243  59.562  59.480  1.00  0.00           C  
ATOM   2688  O   ASP   175      90.283  60.080  59.989  1.00  0.00           O  
ATOM   2689  CB  ASP   175      93.583  59.613  60.618  1.00  0.00           C  
ATOM   2690  CG  ASP   175      93.265  60.582  61.743  1.00  0.00           C  
ATOM   2691  OD1 ASP   175      92.329  60.281  62.490  1.00  0.00           O  
ATOM   2692  OD2 ASP   175      93.988  61.591  61.943  1.00  0.00           O1-
ATOM   2693  H   ASP   175      93.785  57.753  59.032  1.00  0.00           H  
ATOM   2694  HA  ASP   175      91.884  58.201  61.071  1.00  0.00           H  
ATOM   2695  HB2 ASP   175      94.455  58.999  60.842  1.00  0.00           H  
ATOM   2696  HB3 ASP   175      93.811  60.069  59.655  1.00  0.00           H  
ATOM   2697  N   LEU   176      91.338  59.601  58.136  1.00  0.00           N  
ATOM   2698  CA  LEU   176      90.311  60.201  57.163  1.00  0.00           C  
ATOM   2699  C   LEU   176      88.898  59.597  57.319  1.00  0.00           C  
ATOM   2700  O   LEU   176      87.915  60.189  56.874  1.00  0.00           O  
ATOM   2701  CB  LEU   176      90.729  60.127  55.634  1.00  0.00           C  
ATOM   2702  CG  LEU   176      92.072  60.714  55.197  1.00  0.00           C  
ATOM   2703  CD1 LEU   176      92.290  60.456  53.710  1.00  0.00           C  
ATOM   2704  CD2 LEU   176      92.088  62.165  55.435  1.00  0.00           C  
ATOM   2705  H   LEU   176      92.074  59.029  57.747  1.00  0.00           H  
ATOM   2706  HA  LEU   176      90.312  61.266  57.395  1.00  0.00           H  
ATOM   2707  HB2 LEU   176      90.794  59.049  55.489  1.00  0.00           H  
ATOM   2708  HB3 LEU   176      89.858  60.392  55.036  1.00  0.00           H  
ATOM   2709  HG  LEU   176      92.818  60.205  55.807  1.00  0.00           H  
ATOM   2710 HD11 LEU   176      92.227  59.428  53.352  1.00  0.00           H  
ATOM   2711 HD12 LEU   176      91.555  61.105  53.233  1.00  0.00           H  
ATOM   2712 HD13 LEU   176      93.262  60.868  53.442  1.00  0.00           H  
ATOM   2713 HD21 LEU   176      91.624  62.437  56.384  1.00  0.00           H  
ATOM   2714 HD22 LEU   176      93.128  62.487  55.479  1.00  0.00           H  
ATOM   2715 HD23 LEU   176      91.536  62.689  54.655  1.00  0.00           H  
ATOM   2716  N   LYS   177      88.899  58.383  57.859  1.00  0.00           N  
ATOM   2717  CA  LYS   177      87.610  57.759  58.155  1.00  0.00           C  
ATOM   2718  C   LYS   177      86.928  58.539  59.259  1.00  0.00           C  
ATOM   2719  O   LYS   177      85.708  58.391  59.270  1.00  0.00           O  
ATOM   2720  CB  LYS   177      87.735  56.261  58.570  1.00  0.00           C  
ATOM   2721  CG  LYS   177      88.053  55.286  57.516  1.00  0.00           C  
ATOM   2722  CD  LYS   177      88.088  53.912  58.203  1.00  0.00           C  
ATOM   2723  CE  LYS   177      88.273  52.784  57.158  1.00  0.00           C  
ATOM   2724  NZ  LYS   177      88.797  51.566  57.744  1.00  0.00           N1+
ATOM   2725  H   LYS   177      89.773  57.970  58.153  1.00  0.00           H  
ATOM   2726  HA  LYS   177      87.025  57.850  57.239  1.00  0.00           H  
ATOM   2727  HB2 LYS   177      88.451  56.270  59.392  1.00  0.00           H  
ATOM   2728  HB3 LYS   177      86.808  55.945  59.048  1.00  0.00           H  
ATOM   2729  HG2 LYS   177      87.215  55.313  56.820  1.00  0.00           H  
ATOM   2730  HG3 LYS   177      89.007  55.503  57.034  1.00  0.00           H  
ATOM   2731  HD2 LYS   177      88.926  53.923  58.900  1.00  0.00           H  
ATOM   2732  HD3 LYS   177      87.116  53.798  58.682  1.00  0.00           H  
ATOM   2733  HE2 LYS   177      87.344  52.493  56.668  1.00  0.00           H  
ATOM   2734  HE3 LYS   177      88.928  53.145  56.365  1.00  0.00           H  
ATOM   2735  HZ1 LYS   177      89.646  51.776  58.250  1.00  0.00           H  
ATOM   2736  HZ2 LYS   177      88.148  51.101  58.362  1.00  0.00           H  
ATOM   2737  HZ3 LYS   177      89.004  50.908  57.006  1.00  0.00           H  
ATOM   2738  N   ASP   178      87.500  59.418  60.050  1.00  0.00           N  
ATOM   2739  CA  ASP   178      86.936  60.208  61.249  1.00  0.00           C  
ATOM   2740  C   ASP   178      86.396  61.585  60.894  1.00  0.00           C  
ATOM   2741  O   ASP   178      86.109  62.369  61.791  1.00  0.00           O  
ATOM   2742  CB  ASP   178      87.942  60.150  62.365  1.00  0.00           C  
ATOM   2743  CG  ASP   178      88.535  58.741  62.637  1.00  0.00           C  
ATOM   2744  OD1 ASP   178      89.524  58.492  63.320  1.00  0.00           O  
ATOM   2745  OD2 ASP   178      87.868  57.675  62.336  1.00  0.00           O1-
ATOM   2746  H   ASP   178      88.509  59.460  60.033  1.00  0.00           H  
ATOM   2747  HA  ASP   178      86.077  59.657  61.634  1.00  0.00           H  
ATOM   2748  HB2 ASP   178      88.769  60.828  62.154  1.00  0.00           H  
ATOM   2749  HB3 ASP   178      87.423  60.616  63.202  1.00  0.00           H  
ATOM   2750  N   MET   179      86.470  61.797  59.618  1.00  0.00           N  
ATOM   2751  CA  MET   179      86.425  63.114  58.988  1.00  0.00           C  
ATOM   2752  C   MET   179      85.450  63.180  57.824  1.00  0.00           C  
ATOM   2753  O   MET   179      85.329  62.251  56.994  1.00  0.00           O  
ATOM   2754  CB  MET   179      87.781  63.608  58.380  1.00  0.00           C  
ATOM   2755  CG  MET   179      88.982  63.600  59.422  1.00  0.00           C  
ATOM   2756  SD  MET   179      90.399  64.315  58.590  1.00  0.00           S  
ATOM   2757  CE  MET   179      91.671  63.530  59.444  1.00  0.00           C  
ATOM   2758  H   MET   179      86.519  60.976  59.032  1.00  0.00           H  
ATOM   2759  HA  MET   179      86.083  63.831  59.734  1.00  0.00           H  
ATOM   2760  HB2 MET   179      88.052  63.075  57.469  1.00  0.00           H  
ATOM   2761  HB3 MET   179      87.664  64.628  58.015  1.00  0.00           H  
ATOM   2762  HG2 MET   179      88.766  64.217  60.294  1.00  0.00           H  
ATOM   2763  HG3 MET   179      89.112  62.574  59.765  1.00  0.00           H  
ATOM   2764  HE1 MET   179      91.800  63.998  60.419  1.00  0.00           H  
ATOM   2765  HE2 MET   179      91.443  62.465  59.500  1.00  0.00           H  
ATOM   2766  HE3 MET   179      92.601  63.602  58.879  1.00  0.00           H  
ATOM   2767  N   SER   180      84.648  64.290  57.700  1.00  0.00           N  
ATOM   2768  CA  SER   180      83.629  64.279  56.689  1.00  0.00           C  
ATOM   2769  C   SER   180      84.047  64.777  55.356  1.00  0.00           C  
ATOM   2770  O   SER   180      84.832  65.708  55.241  1.00  0.00           O  
ATOM   2771  CB  SER   180      82.375  65.039  57.167  1.00  0.00           C  
ATOM   2772  OG  SER   180      81.941  64.316  58.294  1.00  0.00           O  
ATOM   2773  H   SER   180      84.860  65.119  58.236  1.00  0.00           H  
ATOM   2774  HA  SER   180      83.385  63.229  56.525  1.00  0.00           H  
ATOM   2775  HB2 SER   180      82.680  66.053  57.425  1.00  0.00           H  
ATOM   2776  HB3 SER   180      81.709  65.123  56.309  1.00  0.00           H  
ATOM   2777  HG  SER   180      80.999  64.432  58.441  1.00  0.00           H  
ATOM   2778  N   GLN   181      83.499  64.198  54.313  1.00  0.00           N  
ATOM   2779  CA  GLN   181      83.635  64.723  52.942  1.00  0.00           C  
ATOM   2780  C   GLN   181      83.008  66.157  52.846  1.00  0.00           C  
ATOM   2781  O   GLN   181      81.942  66.483  53.426  1.00  0.00           O  
ATOM   2782  CB  GLN   181      83.082  63.828  51.884  1.00  0.00           C  
ATOM   2783  CG  GLN   181      83.879  62.539  51.795  1.00  0.00           C  
ATOM   2784  CD  GLN   181      83.339  61.428  52.697  1.00  0.00           C  
ATOM   2785  NE2 GLN   181      83.820  60.229  52.543  1.00  0.00           N  
ATOM   2786  OE1 GLN   181      82.400  61.614  53.446  1.00  0.00           O  
ATOM   2787  H   GLN   181      82.874  63.447  54.567  1.00  0.00           H  
ATOM   2788  HA  GLN   181      84.695  64.903  52.762  1.00  0.00           H  
ATOM   2789  HB2 GLN   181      82.003  63.711  51.978  1.00  0.00           H  
ATOM   2790  HB3 GLN   181      83.243  64.320  50.925  1.00  0.00           H  
ATOM   2791  HG2 GLN   181      83.757  62.177  50.774  1.00  0.00           H  
ATOM   2792  HG3 GLN   181      84.933  62.603  52.066  1.00  0.00           H  
ATOM   2793 HE21 GLN   181      83.627  59.545  53.261  1.00  0.00           H  
ATOM   2794 HE22 GLN   181      84.679  60.036  52.048  1.00  0.00           H  
ATOM   2795  N   MET   182      83.497  66.978  51.984  1.00  0.00           N  
ATOM   2796  CA  MET   182      82.979  68.364  51.601  1.00  0.00           C  
ATOM   2797  C   MET   182      83.592  68.787  50.278  1.00  0.00           C  
ATOM   2798  O   MET   182      84.811  68.814  50.253  1.00  0.00           O  
ATOM   2799  CB  MET   182      83.230  69.410  52.757  1.00  0.00           C  
ATOM   2800  CG  MET   182      82.718  70.769  52.473  1.00  0.00           C  
ATOM   2801  SD  MET   182      83.221  71.778  53.881  1.00  0.00           S  
ATOM   2802  CE  MET   182      84.982  71.793  53.675  1.00  0.00           C  
ATOM   2803  H   MET   182      84.390  66.768  51.562  1.00  0.00           H  
ATOM   2804  HA  MET   182      81.925  68.259  51.343  1.00  0.00           H  
ATOM   2805  HB2 MET   182      82.769  69.135  53.706  1.00  0.00           H  
ATOM   2806  HB3 MET   182      84.302  69.417  52.954  1.00  0.00           H  
ATOM   2807  HG2 MET   182      83.089  71.222  51.554  1.00  0.00           H  
ATOM   2808  HG3 MET   182      81.630  70.716  52.432  1.00  0.00           H  
ATOM   2809  HE1 MET   182      85.313  71.877  52.640  1.00  0.00           H  
ATOM   2810  HE2 MET   182      85.326  72.678  54.209  1.00  0.00           H  
ATOM   2811  HE3 MET   182      85.433  70.894  54.094  1.00  0.00           H  
ATOM   2812  N   ILE   183      82.863  69.230  49.216  1.00  0.00           N  
ATOM   2813  CA  ILE   183      83.318  69.251  47.853  1.00  0.00           C  
ATOM   2814  C   ILE   183      82.934  70.563  47.076  1.00  0.00           C  
ATOM   2815  O   ILE   183      81.802  70.982  47.088  1.00  0.00           O  
ATOM   2816  CB  ILE   183      82.646  68.042  46.998  1.00  0.00           C  
ATOM   2817  CG1 ILE   183      82.751  66.721  47.874  1.00  0.00           C  
ATOM   2818  CG2 ILE   183      83.121  67.897  45.512  1.00  0.00           C  
ATOM   2819  CD1 ILE   183      82.418  65.468  47.053  1.00  0.00           C  
ATOM   2820  H   ILE   183      81.868  69.268  49.386  1.00  0.00           H  
ATOM   2821  HA  ILE   183      84.402  69.145  47.899  1.00  0.00           H  
ATOM   2822  HB  ILE   183      81.574  68.225  46.919  1.00  0.00           H  
ATOM   2823 HG12 ILE   183      83.763  66.667  48.276  1.00  0.00           H  
ATOM   2824 HG13 ILE   183      82.069  66.917  48.702  1.00  0.00           H  
ATOM   2825 HG21 ILE   183      83.170  68.832  44.954  1.00  0.00           H  
ATOM   2826 HG22 ILE   183      84.113  67.452  45.427  1.00  0.00           H  
ATOM   2827 HG23 ILE   183      82.342  67.299  45.039  1.00  0.00           H  
ATOM   2828 HD11 ILE   183      83.268  65.219  46.417  1.00  0.00           H  
ATOM   2829 HD12 ILE   183      82.128  64.697  47.766  1.00  0.00           H  
ATOM   2830 HD13 ILE   183      81.486  65.642  46.514  1.00  0.00           H  
ATOM   2831  N   LEU   184      83.932  71.150  46.362  1.00  0.00           N  
ATOM   2832  CA  LEU   184      83.833  72.378  45.581  1.00  0.00           C  
ATOM   2833  C   LEU   184      83.657  72.025  44.063  1.00  0.00           C  
ATOM   2834  O   LEU   184      84.643  71.537  43.513  1.00  0.00           O  
ATOM   2835  CB  LEU   184      85.066  73.280  45.838  1.00  0.00           C  
ATOM   2836  CG  LEU   184      85.194  74.527  44.970  1.00  0.00           C  
ATOM   2837  CD1 LEU   184      84.265  75.632  45.505  1.00  0.00           C  
ATOM   2838  CD2 LEU   184      86.575  75.212  44.974  1.00  0.00           C  
ATOM   2839  H   LEU   184      84.830  70.690  46.413  1.00  0.00           H  
ATOM   2840  HA  LEU   184      82.935  72.840  45.991  1.00  0.00           H  
ATOM   2841  HB2 LEU   184      85.146  73.411  46.917  1.00  0.00           H  
ATOM   2842  HB3 LEU   184      85.914  72.612  45.684  1.00  0.00           H  
ATOM   2843  HG  LEU   184      85.016  74.302  43.918  1.00  0.00           H  
ATOM   2844 HD11 LEU   184      84.417  76.506  44.871  1.00  0.00           H  
ATOM   2845 HD12 LEU   184      83.221  75.321  45.538  1.00  0.00           H  
ATOM   2846 HD13 LEU   184      84.416  75.946  46.538  1.00  0.00           H  
ATOM   2847 HD21 LEU   184      87.319  74.590  44.475  1.00  0.00           H  
ATOM   2848 HD22 LEU   184      86.509  76.129  44.388  1.00  0.00           H  
ATOM   2849 HD23 LEU   184      86.814  75.381  46.024  1.00  0.00           H  
ATOM   2850  N   ARG   185      82.487  72.273  43.402  1.00  0.00           N  
ATOM   2851  CA  ARG   185      82.351  72.173  41.922  1.00  0.00           C  
ATOM   2852  C   ARG   185      82.251  73.500  41.265  1.00  0.00           C  
ATOM   2853  O   ARG   185      81.653  74.427  41.834  1.00  0.00           O  
ATOM   2854  CB  ARG   185      81.089  71.442  41.551  1.00  0.00           C  
ATOM   2855  CG  ARG   185      81.343  69.891  41.942  1.00  0.00           C  
ATOM   2856  CD  ARG   185      80.046  69.156  41.949  1.00  0.00           C  
ATOM   2857  NE  ARG   185      80.123  67.652  42.264  1.00  0.00           N  
ATOM   2858  CZ  ARG   185      79.801  67.050  43.395  1.00  0.00           C  
ATOM   2859  NH1 ARG   185      79.660  67.607  44.541  1.00  0.00           N1+
ATOM   2860  NH2 ARG   185      79.648  65.769  43.331  1.00  0.00           N  
ATOM   2861  H   ARG   185      81.684  72.612  43.912  1.00  0.00           H  
ATOM   2862  HA  ARG   185      83.140  71.626  41.405  1.00  0.00           H  
ATOM   2863  HB2 ARG   185      80.240  71.655  42.201  1.00  0.00           H  
ATOM   2864  HB3 ARG   185      80.794  71.532  40.506  1.00  0.00           H  
ATOM   2865  HG2 ARG   185      82.045  69.429  41.249  1.00  0.00           H  
ATOM   2866  HG3 ARG   185      81.698  69.867  42.972  1.00  0.00           H  
ATOM   2867  HD2 ARG   185      79.365  69.692  42.610  1.00  0.00           H  
ATOM   2868  HD3 ARG   185      79.712  69.198  40.912  1.00  0.00           H  
ATOM   2869  HE  ARG   185      80.694  67.102  41.639  1.00  0.00           H  
ATOM   2870 HH11 ARG   185      79.910  68.584  44.481  1.00  0.00           H  
ATOM   2871 HH12 ARG   185      79.220  67.199  45.354  1.00  0.00           H  
ATOM   2872 HH21 ARG   185      79.879  65.381  42.427  1.00  0.00           H  
ATOM   2873 HH22 ARG   185      79.343  65.213  44.117  1.00  0.00           H  
ATOM   2874  N   THR   186      82.781  73.694  40.101  1.00  0.00           N  
ATOM   2875  CA  THR   186      82.869  74.936  39.294  1.00  0.00           C  
ATOM   2876  C   THR   186      82.799  74.644  37.779  1.00  0.00           C  
ATOM   2877  O   THR   186      83.199  73.582  37.352  1.00  0.00           O  
ATOM   2878  CB  THR   186      84.079  75.795  39.469  1.00  0.00           C  
ATOM   2879  CG2 THR   186      84.223  76.361  40.837  1.00  0.00           C  
ATOM   2880  OG1 THR   186      85.281  75.164  39.064  1.00  0.00           O  
ATOM   2881  H   THR   186      83.197  72.852  39.729  1.00  0.00           H  
ATOM   2882  HA  THR   186      81.961  75.532  39.383  1.00  0.00           H  
ATOM   2883  HB  THR   186      83.965  76.558  38.699  1.00  0.00           H  
ATOM   2884  HG1 THR   186      85.264  75.127  38.105  1.00  0.00           H  
ATOM   2885 HG21 THR   186      83.248  76.616  41.252  1.00  0.00           H  
ATOM   2886 HG22 THR   186      84.759  75.699  41.517  1.00  0.00           H  
ATOM   2887 HG23 THR   186      84.689  77.337  40.708  1.00  0.00           H  
ATOM   2888  N   LYS   187      82.382  75.647  36.878  1.00  0.00           N  
ATOM   2889  CA  LYS   187      82.476  75.512  35.448  1.00  0.00           C  
ATOM   2890  C   LYS   187      82.782  76.932  34.894  1.00  0.00           C  
ATOM   2891  O   LYS   187      82.138  77.919  35.264  1.00  0.00           O  
ATOM   2892  CB  LYS   187      81.337  74.903  34.841  1.00  0.00           C  
ATOM   2893  CG  LYS   187      81.285  74.690  33.302  1.00  0.00           C  
ATOM   2894  CD  LYS   187      80.140  73.738  32.943  1.00  0.00           C  
ATOM   2895  CE  LYS   187      79.797  73.865  31.478  1.00  0.00           C  
ATOM   2896  NZ  LYS   187      78.788  72.918  31.115  1.00  0.00           N1+
ATOM   2897  H   LYS   187      82.185  76.575  37.224  1.00  0.00           H  
ATOM   2898  HA  LYS   187      83.397  74.951  35.293  1.00  0.00           H  
ATOM   2899  HB2 LYS   187      81.049  73.948  35.279  1.00  0.00           H  
ATOM   2900  HB3 LYS   187      80.476  75.541  35.042  1.00  0.00           H  
ATOM   2901  HG2 LYS   187      81.042  75.642  32.829  1.00  0.00           H  
ATOM   2902  HG3 LYS   187      82.242  74.353  32.905  1.00  0.00           H  
ATOM   2903  HD2 LYS   187      80.474  72.731  33.192  1.00  0.00           H  
ATOM   2904  HD3 LYS   187      79.271  74.058  33.518  1.00  0.00           H  
ATOM   2905  HE2 LYS   187      79.574  74.901  31.226  1.00  0.00           H  
ATOM   2906  HE3 LYS   187      80.730  73.562  31.003  1.00  0.00           H  
ATOM   2907  HZ1 LYS   187      77.841  73.266  31.157  1.00  0.00           H  
ATOM   2908  HZ2 LYS   187      78.818  72.739  30.121  1.00  0.00           H  
ATOM   2909  HZ3 LYS   187      78.755  72.079  31.676  1.00  0.00           H  
ATOM   2910  N   GLY   188      83.690  77.089  33.884  1.00  0.00           N  
ATOM   2911  CA  GLY   188      83.889  78.349  33.195  1.00  0.00           C  
ATOM   2912  C   GLY   188      84.879  78.203  32.107  1.00  0.00           C  
ATOM   2913  O   GLY   188      85.213  77.031  31.812  1.00  0.00           O  
ATOM   2914  H   GLY   188      84.323  76.328  33.686  1.00  0.00           H  
ATOM   2915  HA2 GLY   188      82.973  78.764  32.774  1.00  0.00           H  
ATOM   2916  HA3 GLY   188      84.267  79.058  33.931  1.00  0.00           H  
ATOM   2917  N   PRO   189      85.281  79.334  31.471  1.00  0.00           N  
ATOM   2918  CA  PRO   189      86.361  79.310  30.480  1.00  0.00           C  
ATOM   2919  C   PRO   189      87.710  78.656  30.917  1.00  0.00           C  
ATOM   2920  O   PRO   189      87.826  78.364  32.053  1.00  0.00           O  
ATOM   2921  CB  PRO   189      86.573  80.749  29.968  1.00  0.00           C  
ATOM   2922  CG  PRO   189      86.213  81.476  31.225  1.00  0.00           C  
ATOM   2923  CD  PRO   189      85.057  80.729  31.818  1.00  0.00           C  
ATOM   2924  HA  PRO   189      86.026  78.771  29.594  1.00  0.00           H  
ATOM   2925  HB2 PRO   189      87.528  81.054  29.540  1.00  0.00           H  
ATOM   2926  HB3 PRO   189      85.738  80.945  29.296  1.00  0.00           H  
ATOM   2927  HG2 PRO   189      87.097  81.460  31.862  1.00  0.00           H  
ATOM   2928  HG3 PRO   189      86.034  82.515  30.946  1.00  0.00           H  
ATOM   2929  HD2 PRO   189      85.179  80.744  32.901  1.00  0.00           H  
ATOM   2930  HD3 PRO   189      84.128  81.122  31.406  1.00  0.00           H  
ATOM   2931  N   ASP   190      88.624  78.531  29.967  1.00  0.00           N  
ATOM   2932  CA  ASP   190      89.944  77.882  30.175  1.00  0.00           C  
ATOM   2933  C   ASP   190      91.108  78.912  30.621  1.00  0.00           C  
ATOM   2934  O   ASP   190      92.043  78.486  31.249  1.00  0.00           O  
ATOM   2935  CB  ASP   190      90.360  77.159  28.950  1.00  0.00           C  
ATOM   2936  CG  ASP   190      89.276  76.371  28.254  1.00  0.00           C  
ATOM   2937  OD1 ASP   190      88.803  75.354  28.852  1.00  0.00           O  
ATOM   2938  OD2 ASP   190      88.982  76.670  27.071  1.00  0.00           O1-
ATOM   2939  H   ASP   190      88.343  78.897  29.068  1.00  0.00           H  
ATOM   2940  HA  ASP   190      89.904  77.174  31.003  1.00  0.00           H  
ATOM   2941  HB2 ASP   190      90.747  77.801  28.160  1.00  0.00           H  
ATOM   2942  HB3 ASP   190      91.066  76.362  29.185  1.00  0.00           H  
ATOM   2943  N   ARG   191      90.884  80.217  30.428  1.00  0.00           N  
ATOM   2944  CA  ARG   191      91.621  81.333  31.091  1.00  0.00           C  
ATOM   2945  C   ARG   191      90.626  82.088  31.954  1.00  0.00           C  
ATOM   2946  O   ARG   191      89.702  82.754  31.518  1.00  0.00           O  
ATOM   2947  CB  ARG   191      92.189  82.323  29.912  1.00  0.00           C  
ATOM   2948  CG  ARG   191      93.295  81.624  29.135  1.00  0.00           C  
ATOM   2949  CD  ARG   191      93.830  82.861  28.234  1.00  0.00           C  
ATOM   2950  NE  ARG   191      94.870  83.607  28.978  1.00  0.00           N  
ATOM   2951  CZ  ARG   191      95.962  84.223  28.518  1.00  0.00           C  
ATOM   2952  NH1 ARG   191      96.218  84.226  27.263  1.00  0.00           N1+
ATOM   2953  NH2 ARG   191      96.701  84.922  29.287  1.00  0.00           N  
ATOM   2954  H   ARG   191      90.207  80.604  29.786  1.00  0.00           H  
ATOM   2955  HA  ARG   191      92.489  81.072  31.695  1.00  0.00           H  
ATOM   2956  HB2 ARG   191      91.403  82.591  29.206  1.00  0.00           H  
ATOM   2957  HB3 ARG   191      92.627  83.212  30.365  1.00  0.00           H  
ATOM   2958  HG2 ARG   191      94.088  81.251  29.782  1.00  0.00           H  
ATOM   2959  HG3 ARG   191      92.844  80.856  28.507  1.00  0.00           H  
ATOM   2960  HD2 ARG   191      94.280  82.456  27.328  1.00  0.00           H  
ATOM   2961  HD3 ARG   191      93.026  83.526  27.920  1.00  0.00           H  
ATOM   2962  HE  ARG   191      94.811  83.665  29.985  1.00  0.00           H  
ATOM   2963 HH11 ARG   191      95.853  83.433  26.756  1.00  0.00           H  
ATOM   2964 HH12 ARG   191      97.039  84.751  26.997  1.00  0.00           H  
ATOM   2965 HH21 ARG   191      96.390  85.079  30.235  1.00  0.00           H  
ATOM   2966 HH22 ARG   191      97.494  85.462  28.970  1.00  0.00           H  
ATOM   2967  N   LEU   192      90.864  82.192  33.292  1.00  0.00           N  
ATOM   2968  CA  LEU   192      90.176  83.172  34.120  1.00  0.00           C  
ATOM   2969  C   LEU   192      90.609  84.676  33.782  1.00  0.00           C  
ATOM   2970  O   LEU   192      91.851  84.914  33.767  1.00  0.00           O  
ATOM   2971  CB  LEU   192      90.359  82.889  35.586  1.00  0.00           C  
ATOM   2972  CG  LEU   192      89.457  83.711  36.506  1.00  0.00           C  
ATOM   2973  CD1 LEU   192      88.006  83.180  36.429  1.00  0.00           C  
ATOM   2974  CD2 LEU   192      89.777  83.480  37.962  1.00  0.00           C  
ATOM   2975  H   LEU   192      91.635  81.698  33.718  1.00  0.00           H  
ATOM   2976  HA  LEU   192      89.138  83.074  33.804  1.00  0.00           H  
ATOM   2977  HB2 LEU   192      90.278  81.814  35.748  1.00  0.00           H  
ATOM   2978  HB3 LEU   192      91.400  83.157  35.765  1.00  0.00           H  
ATOM   2979  HG  LEU   192      89.405  84.780  36.301  1.00  0.00           H  
ATOM   2980 HD11 LEU   192      87.365  83.973  36.813  1.00  0.00           H  
ATOM   2981 HD12 LEU   192      87.785  83.007  35.376  1.00  0.00           H  
ATOM   2982 HD13 LEU   192      87.941  82.202  36.906  1.00  0.00           H  
ATOM   2983 HD21 LEU   192      90.837  83.723  38.035  1.00  0.00           H  
ATOM   2984 HD22 LEU   192      89.232  84.195  38.577  1.00  0.00           H  
ATOM   2985 HD23 LEU   192      89.725  82.427  38.241  1.00  0.00           H  
ATOM   2986  N   PRO   193      89.696  85.595  33.619  1.00  0.00           N  
ATOM   2987  CA  PRO   193      89.991  87.010  33.615  1.00  0.00           C  
ATOM   2988  C   PRO   193      91.021  87.390  34.622  1.00  0.00           C  
ATOM   2989  O   PRO   193      91.016  86.937  35.819  1.00  0.00           O  
ATOM   2990  CB  PRO   193      88.628  87.689  33.829  1.00  0.00           C  
ATOM   2991  CG  PRO   193      87.666  86.674  34.380  1.00  0.00           C  
ATOM   2992  CD  PRO   193      88.266  85.460  33.662  1.00  0.00           C  
ATOM   2993  HA  PRO   193      90.244  87.294  32.594  1.00  0.00           H  
ATOM   2994  HB2 PRO   193      88.756  88.456  34.593  1.00  0.00           H  
ATOM   2995  HB3 PRO   193      88.207  88.204  32.966  1.00  0.00           H  
ATOM   2996  HG2 PRO   193      87.813  86.448  35.436  1.00  0.00           H  
ATOM   2997  HG3 PRO   193      86.634  86.924  34.132  1.00  0.00           H  
ATOM   2998  HD2 PRO   193      87.884  84.703  34.347  1.00  0.00           H  
ATOM   2999  HD3 PRO   193      87.913  85.269  32.649  1.00  0.00           H  
ATOM   3000  N   ALA   194      92.032  88.193  34.154  1.00  0.00           N  
ATOM   3001  CA  ALA   194      93.223  88.520  34.857  1.00  0.00           C  
ATOM   3002  C   ALA   194      92.890  89.179  36.299  1.00  0.00           C  
ATOM   3003  O   ALA   194      92.015  90.033  36.360  1.00  0.00           O  
ATOM   3004  CB  ALA   194      94.063  89.436  33.979  1.00  0.00           C  
ATOM   3005  H   ALA   194      91.966  88.572  33.220  1.00  0.00           H  
ATOM   3006  HA  ALA   194      93.885  87.667  35.006  1.00  0.00           H  
ATOM   3007  HB1 ALA   194      93.349  90.240  33.802  1.00  0.00           H  
ATOM   3008  HB2 ALA   194      94.999  89.818  34.386  1.00  0.00           H  
ATOM   3009  HB3 ALA   194      94.246  88.896  33.050  1.00  0.00           H  
ATOM   3010  N   GLY   195      93.605  88.937  37.356  1.00  0.00           N  
ATOM   3011  CA  GLY   195      93.447  89.493  38.700  1.00  0.00           C  
ATOM   3012  C   GLY   195      92.396  88.943  39.610  1.00  0.00           C  
ATOM   3013  O   GLY   195      92.489  89.083  40.821  1.00  0.00           O  
ATOM   3014  H   GLY   195      94.281  88.203  37.201  1.00  0.00           H  
ATOM   3015  HA2 GLY   195      94.444  89.527  39.138  1.00  0.00           H  
ATOM   3016  HA3 GLY   195      93.245  90.562  38.635  1.00  0.00           H  
ATOM   3017  N   TYR   196      91.344  88.194  39.142  1.00  0.00           N  
ATOM   3018  CA  TYR   196      90.270  87.692  39.958  1.00  0.00           C  
ATOM   3019  C   TYR   196      90.694  86.590  40.877  1.00  0.00           C  
ATOM   3020  O   TYR   196      91.685  85.923  40.636  1.00  0.00           O  
ATOM   3021  CB  TYR   196      89.071  87.284  39.028  1.00  0.00           C  
ATOM   3022  CG  TYR   196      88.184  88.414  38.467  1.00  0.00           C  
ATOM   3023  CD1 TYR   196      86.817  88.427  38.861  1.00  0.00           C  
ATOM   3024  CD2 TYR   196      88.645  89.225  37.394  1.00  0.00           C  
ATOM   3025  CE1 TYR   196      85.943  89.380  38.209  1.00  0.00           C  
ATOM   3026  CE2 TYR   196      87.795  90.237  36.899  1.00  0.00           C  
ATOM   3027  CZ  TYR   196      86.413  90.347  37.250  1.00  0.00           C  
ATOM   3028  OH  TYR   196      85.596  91.269  36.764  1.00  0.00           O  
ATOM   3029  H   TYR   196      91.256  88.104  38.140  1.00  0.00           H  
ATOM   3030  HA  TYR   196      89.867  88.555  40.489  1.00  0.00           H  
ATOM   3031  HB2 TYR   196      89.425  86.757  38.141  1.00  0.00           H  
ATOM   3032  HB3 TYR   196      88.403  86.664  39.626  1.00  0.00           H  
ATOM   3033  HD1 TYR   196      86.425  87.809  39.656  1.00  0.00           H  
ATOM   3034  HD2 TYR   196      89.654  89.114  37.026  1.00  0.00           H  
ATOM   3035  HE1 TYR   196      84.921  89.435  38.555  1.00  0.00           H  
ATOM   3036  HE2 TYR   196      88.148  90.921  36.141  1.00  0.00           H  
ATOM   3037  HH  TYR   196      85.922  91.716  35.980  1.00  0.00           H  
ATOM   3038  N   GLU   197      89.937  86.177  41.837  1.00  0.00           N  
ATOM   3039  CA  GLU   197      90.333  85.076  42.793  1.00  0.00           C  
ATOM   3040  C   GLU   197      89.125  84.262  43.165  1.00  0.00           C  
ATOM   3041  O   GLU   197      87.973  84.673  43.228  1.00  0.00           O  
ATOM   3042  CB  GLU   197      91.153  85.467  44.030  1.00  0.00           C  
ATOM   3043  CG  GLU   197      92.660  85.843  43.910  1.00  0.00           C  
ATOM   3044  CD  GLU   197      93.659  84.688  43.663  1.00  0.00           C  
ATOM   3045  OE1 GLU   197      94.872  84.863  44.077  1.00  0.00           O  
ATOM   3046  OE2 GLU   197      93.378  83.766  42.927  1.00  0.00           O1-
ATOM   3047  H   GLU   197      89.011  86.562  41.954  1.00  0.00           H  
ATOM   3048  HA  GLU   197      90.854  84.295  42.239  1.00  0.00           H  
ATOM   3049  HB2 GLU   197      90.645  86.193  44.665  1.00  0.00           H  
ATOM   3050  HB3 GLU   197      91.186  84.536  44.596  1.00  0.00           H  
ATOM   3051  HG2 GLU   197      92.785  86.601  43.136  1.00  0.00           H  
ATOM   3052  HG3 GLU   197      92.869  86.305  44.874  1.00  0.00           H  
ATOM   3053  N   ILE   198      89.368  83.014  43.540  1.00  0.00           N  
ATOM   3054  CA  ILE   198      88.495  82.170  44.355  1.00  0.00           C  
ATOM   3055  C   ILE   198      89.100  82.022  45.707  1.00  0.00           C  
ATOM   3056  O   ILE   198      90.268  81.709  45.827  1.00  0.00           O  
ATOM   3057  CB  ILE   198      88.109  80.817  43.617  1.00  0.00           C  
ATOM   3058  CG1 ILE   198      87.400  81.219  42.263  1.00  0.00           C  
ATOM   3059  CG2 ILE   198      87.176  80.033  44.575  1.00  0.00           C  
ATOM   3060  CD1 ILE   198      87.263  80.042  41.264  1.00  0.00           C  
ATOM   3061  H   ILE   198      90.271  82.588  43.386  1.00  0.00           H  
ATOM   3062  HA  ILE   198      87.553  82.712  44.430  1.00  0.00           H  
ATOM   3063  HB  ILE   198      89.062  80.322  43.427  1.00  0.00           H  
ATOM   3064 HG12 ILE   198      86.432  81.648  42.522  1.00  0.00           H  
ATOM   3065 HG13 ILE   198      87.916  81.982  41.680  1.00  0.00           H  
ATOM   3066 HG21 ILE   198      87.657  79.728  45.505  1.00  0.00           H  
ATOM   3067 HG22 ILE   198      86.247  80.578  44.744  1.00  0.00           H  
ATOM   3068 HG23 ILE   198      86.907  79.196  43.930  1.00  0.00           H  
ATOM   3069 HD11 ILE   198      86.794  80.436  40.363  1.00  0.00           H  
ATOM   3070 HD12 ILE   198      88.265  79.629  41.148  1.00  0.00           H  
ATOM   3071 HD13 ILE   198      86.675  79.299  41.803  1.00  0.00           H  
ATOM   3072  N   VAL   199      88.355  82.349  46.762  1.00  0.00           N  
ATOM   3073  CA  VAL   199      88.748  82.179  48.200  1.00  0.00           C  
ATOM   3074  C   VAL   199      87.694  81.545  49.015  1.00  0.00           C  
ATOM   3075  O   VAL   199      86.474  81.897  48.966  1.00  0.00           O  
ATOM   3076  CB  VAL   199      89.173  83.589  48.769  1.00  0.00           C  
ATOM   3077  CG1 VAL   199      89.693  83.496  50.186  1.00  0.00           C  
ATOM   3078  CG2 VAL   199      90.272  84.221  47.909  1.00  0.00           C  
ATOM   3079  H   VAL   199      87.474  82.808  46.579  1.00  0.00           H  
ATOM   3080  HA  VAL   199      89.628  81.537  48.244  1.00  0.00           H  
ATOM   3081  HB  VAL   199      88.337  84.287  48.789  1.00  0.00           H  
ATOM   3082 HG11 VAL   199      90.453  82.715  50.144  1.00  0.00           H  
ATOM   3083 HG12 VAL   199      90.045  84.482  50.489  1.00  0.00           H  
ATOM   3084 HG13 VAL   199      88.887  83.236  50.872  1.00  0.00           H  
ATOM   3085 HG21 VAL   199      90.547  85.180  48.346  1.00  0.00           H  
ATOM   3086 HG22 VAL   199      91.108  83.522  47.869  1.00  0.00           H  
ATOM   3087 HG23 VAL   199      89.988  84.321  46.861  1.00  0.00           H  
ATOM   3088  N   LEU   200      88.001  80.585  49.823  1.00  0.00           N  
ATOM   3089  CA  LEU   200      87.194  79.757  50.707  1.00  0.00           C  
ATOM   3090  C   LEU   200      87.439  80.022  52.179  1.00  0.00           C  
ATOM   3091  O   LEU   200      88.605  79.966  52.599  1.00  0.00           O  
ATOM   3092  CB  LEU   200      87.472  78.277  50.420  1.00  0.00           C  
ATOM   3093  CG  LEU   200      86.695  77.155  51.210  1.00  0.00           C  
ATOM   3094  CD1 LEU   200      85.395  76.735  50.473  1.00  0.00           C  
ATOM   3095  CD2 LEU   200      87.644  75.981  51.475  1.00  0.00           C  
ATOM   3096  H   LEU   200      88.946  80.234  49.756  1.00  0.00           H  
ATOM   3097  HA  LEU   200      86.123  79.937  50.622  1.00  0.00           H  
ATOM   3098  HB2 LEU   200      87.282  78.135  49.356  1.00  0.00           H  
ATOM   3099  HB3 LEU   200      88.551  78.138  50.493  1.00  0.00           H  
ATOM   3100  HG  LEU   200      86.346  77.622  52.131  1.00  0.00           H  
ATOM   3101 HD11 LEU   200      85.010  75.835  50.952  1.00  0.00           H  
ATOM   3102 HD12 LEU   200      84.681  77.554  50.565  1.00  0.00           H  
ATOM   3103 HD13 LEU   200      85.564  76.435  49.439  1.00  0.00           H  
ATOM   3104 HD21 LEU   200      88.594  76.249  51.937  1.00  0.00           H  
ATOM   3105 HD22 LEU   200      87.129  75.238  52.084  1.00  0.00           H  
ATOM   3106 HD23 LEU   200      87.871  75.433  50.560  1.00  0.00           H  
ATOM   3107  N   TYR   201      86.405  80.420  52.997  1.00  0.00           N  
ATOM   3108  CA  TYR   201      86.685  80.956  54.368  1.00  0.00           C  
ATOM   3109  C   TYR   201      85.792  80.375  55.466  1.00  0.00           C  
ATOM   3110  O   TYR   201      84.656  79.955  55.147  1.00  0.00           O  
ATOM   3111  CB  TYR   201      86.661  82.513  54.366  1.00  0.00           C  
ATOM   3112  CG  TYR   201      85.463  83.149  53.684  1.00  0.00           C  
ATOM   3113  CD1 TYR   201      84.584  83.808  54.467  1.00  0.00           C  
ATOM   3114  CD2 TYR   201      85.303  83.220  52.272  1.00  0.00           C  
ATOM   3115  CE1 TYR   201      83.563  84.626  53.959  1.00  0.00           C  
ATOM   3116  CE2 TYR   201      84.244  83.910  51.697  1.00  0.00           C  
ATOM   3117  CZ  TYR   201      83.446  84.752  52.552  1.00  0.00           C  
ATOM   3118  OH  TYR   201      82.457  85.478  52.051  1.00  0.00           O  
ATOM   3119  H   TYR   201      85.423  80.384  52.763  1.00  0.00           H  
ATOM   3120  HA  TYR   201      87.692  80.746  54.728  1.00  0.00           H  
ATOM   3121  HB2 TYR   201      86.668  82.792  55.419  1.00  0.00           H  
ATOM   3122  HB3 TYR   201      87.507  82.966  53.849  1.00  0.00           H  
ATOM   3123  HD1 TYR   201      84.670  83.747  55.542  1.00  0.00           H  
ATOM   3124  HD2 TYR   201      85.914  82.640  51.596  1.00  0.00           H  
ATOM   3125  HE1 TYR   201      82.821  85.112  54.575  1.00  0.00           H  
ATOM   3126  HE2 TYR   201      84.189  83.943  50.618  1.00  0.00           H  
ATOM   3127  HH  TYR   201      82.538  85.459  51.094  1.00  0.00           H  
ATOM   3128  N   ILE   202      86.155  80.501  56.755  1.00  0.00           N  
ATOM   3129  CA  ILE   202      85.415  80.137  57.920  1.00  0.00           C  
ATOM   3130  C   ILE   202      85.202  81.363  58.857  1.00  0.00           C  
ATOM   3131  O   ILE   202      85.942  82.347  58.692  1.00  0.00           O  
ATOM   3132  CB  ILE   202      85.987  78.910  58.679  1.00  0.00           C  
ATOM   3133  CG1 ILE   202      85.044  78.256  59.723  1.00  0.00           C  
ATOM   3134  CG2 ILE   202      87.432  79.141  59.227  1.00  0.00           C  
ATOM   3135  CD1 ILE   202      85.305  76.814  59.932  1.00  0.00           C  
ATOM   3136  H   ILE   202      87.028  80.992  56.888  1.00  0.00           H  
ATOM   3137  HA  ILE   202      84.441  79.808  57.558  1.00  0.00           H  
ATOM   3138  HB  ILE   202      86.091  78.195  57.862  1.00  0.00           H  
ATOM   3139 HG12 ILE   202      85.196  78.758  60.678  1.00  0.00           H  
ATOM   3140 HG13 ILE   202      84.001  78.342  59.419  1.00  0.00           H  
ATOM   3141 HG21 ILE   202      88.127  79.308  58.404  1.00  0.00           H  
ATOM   3142 HG22 ILE   202      87.464  79.944  59.963  1.00  0.00           H  
ATOM   3143 HG23 ILE   202      87.799  78.245  59.727  1.00  0.00           H  
ATOM   3144 HD11 ILE   202      85.254  76.307  58.969  1.00  0.00           H  
ATOM   3145 HD12 ILE   202      86.255  76.628  60.433  1.00  0.00           H  
ATOM   3146 HD13 ILE   202      84.552  76.356  60.572  1.00  0.00           H  
ATOM   3147  N   SER   203      84.175  81.428  59.682  1.00  0.00           N  
ATOM   3148  CA  SER   203      83.973  82.489  60.639  1.00  0.00           C  
ATOM   3149  C   SER   203      85.134  82.483  61.674  1.00  0.00           C  
ATOM   3150  O   SER   203      85.505  81.403  62.200  1.00  0.00           O  
ATOM   3151  CB  SER   203      82.591  82.589  61.235  1.00  0.00           C  
ATOM   3152  OG  SER   203      82.366  83.602  62.214  1.00  0.00           O  
ATOM   3153  H   SER   203      83.560  80.631  59.762  1.00  0.00           H  
ATOM   3154  HA  SER   203      84.051  83.404  60.051  1.00  0.00           H  
ATOM   3155  HB2 SER   203      81.940  82.789  60.384  1.00  0.00           H  
ATOM   3156  HB3 SER   203      82.245  81.629  61.618  1.00  0.00           H  
ATOM   3157  HG  SER   203      81.781  83.210  62.866  1.00  0.00           H  
ATOM   3158  N   MET   204      85.570  83.677  62.129  1.00  0.00           N  
ATOM   3159  CA  MET   204      86.635  83.837  63.184  1.00  0.00           C  
ATOM   3160  C   MET   204      86.177  82.877  64.388  1.00  0.00           C  
ATOM   3161  O   MET   204      86.905  81.985  64.846  1.00  0.00           O  
ATOM   3162  CB  MET   204      86.782  85.227  63.758  1.00  0.00           C  
ATOM   3163  CG  MET   204      87.705  85.411  65.031  1.00  0.00           C  
ATOM   3164  SD  MET   204      89.453  85.105  64.603  1.00  0.00           S  
ATOM   3165  CE  MET   204      90.082  85.196  66.292  1.00  0.00           C  
ATOM   3166  H   MET   204      85.299  84.541  61.682  1.00  0.00           H  
ATOM   3167  HA  MET   204      87.544  83.352  62.829  1.00  0.00           H  
ATOM   3168  HB2 MET   204      87.084  85.983  63.034  1.00  0.00           H  
ATOM   3169  HB3 MET   204      85.833  85.588  64.154  1.00  0.00           H  
ATOM   3170  HG2 MET   204      87.551  86.428  65.393  1.00  0.00           H  
ATOM   3171  HG3 MET   204      87.305  84.743  65.793  1.00  0.00           H  
ATOM   3172  HE1 MET   204      89.665  84.356  66.848  1.00  0.00           H  
ATOM   3173  HE2 MET   204      91.171  85.194  66.345  1.00  0.00           H  
ATOM   3174  HE3 MET   204      89.735  86.052  66.870  1.00  0.00           H  
ATOM   3175  N   SER   205      84.995  82.979  64.874  1.00  0.00           N  
ATOM   3176  CA  SER   205      84.482  82.332  66.092  1.00  0.00           C  
ATOM   3177  C   SER   205      84.070  80.844  65.824  1.00  0.00           C  
ATOM   3178  O   SER   205      83.853  80.094  66.788  1.00  0.00           O  
ATOM   3179  CB  SER   205      83.304  83.152  66.684  1.00  0.00           C  
ATOM   3180  OG  SER   205      83.695  84.459  67.002  1.00  0.00           O  
ATOM   3181  H   SER   205      84.264  83.539  64.458  1.00  0.00           H  
ATOM   3182  HA  SER   205      85.294  82.345  66.819  1.00  0.00           H  
ATOM   3183  HB2 SER   205      82.530  83.167  65.917  1.00  0.00           H  
ATOM   3184  HB3 SER   205      83.029  82.706  67.640  1.00  0.00           H  
ATOM   3185  HG  SER   205      83.847  84.974  66.206  1.00  0.00           H  
ATOM   3186  N   ASP   206      84.237  80.379  64.582  1.00  0.00           N  
ATOM   3187  CA  ASP   206      84.186  78.936  64.152  1.00  0.00           C  
ATOM   3188  C   ASP   206      85.525  78.247  63.842  1.00  0.00           C  
ATOM   3189  O   ASP   206      85.720  77.039  63.862  1.00  0.00           O  
ATOM   3190  CB  ASP   206      83.189  78.761  62.969  1.00  0.00           C  
ATOM   3191  CG  ASP   206      81.751  79.120  63.180  1.00  0.00           C  
ATOM   3192  OD1 ASP   206      80.961  78.775  62.226  1.00  0.00           O  
ATOM   3193  OD2 ASP   206      81.385  79.805  64.174  1.00  0.00           O1-
ATOM   3194  H   ASP   206      84.315  81.072  63.852  1.00  0.00           H  
ATOM   3195  HA  ASP   206      83.815  78.403  65.027  1.00  0.00           H  
ATOM   3196  HB2 ASP   206      83.435  79.485  62.193  1.00  0.00           H  
ATOM   3197  HB3 ASP   206      83.147  77.713  62.669  1.00  0.00           H  
ATOM   3198  N   SER   207      86.619  79.047  63.802  1.00  0.00           N  
ATOM   3199  CA  SER   207      87.809  78.541  63.144  1.00  0.00           C  
ATOM   3200  C   SER   207      88.722  77.714  64.046  1.00  0.00           C  
ATOM   3201  O   SER   207      89.613  77.110  63.452  1.00  0.00           O  
ATOM   3202  CB  SER   207      88.684  79.755  62.746  1.00  0.00           C  
ATOM   3203  OG  SER   207      88.888  80.569  63.847  1.00  0.00           O  
ATOM   3204  H   SER   207      86.518  80.051  63.837  1.00  0.00           H  
ATOM   3205  HA  SER   207      87.545  78.014  62.227  1.00  0.00           H  
ATOM   3206  HB2 SER   207      89.639  79.574  62.252  1.00  0.00           H  
ATOM   3207  HB3 SER   207      88.034  80.395  62.150  1.00  0.00           H  
ATOM   3208  HG  SER   207      88.063  81.045  63.967  1.00  0.00           H  
ATOM   3209  N   ASP   208      88.555  77.708  65.373  1.00  0.00           N  
ATOM   3210  CA  ASP   208      89.165  76.822  66.383  1.00  0.00           C  
ATOM   3211  C   ASP   208      88.299  75.583  66.578  1.00  0.00           C  
ATOM   3212  O   ASP   208      88.898  74.668  67.231  1.00  0.00           O  
ATOM   3213  CB  ASP   208      89.496  77.549  67.706  1.00  0.00           C  
ATOM   3214  CG  ASP   208      88.247  77.853  68.459  1.00  0.00           C  
ATOM   3215  OD1 ASP   208      88.232  77.754  69.729  1.00  0.00           O  
ATOM   3216  OD2 ASP   208      87.244  78.351  67.852  1.00  0.00           O1-
ATOM   3217  H   ASP   208      87.856  78.307  65.789  1.00  0.00           H  
ATOM   3218  HA  ASP   208      90.073  76.457  65.904  1.00  0.00           H  
ATOM   3219  HB2 ASP   208      90.148  76.954  68.346  1.00  0.00           H  
ATOM   3220  HB3 ASP   208      90.018  78.477  67.471  1.00  0.00           H  
ATOM   3221  N   LYS   209      87.042  75.464  66.219  1.00  0.00           N  
ATOM   3222  CA  LYS   209      86.214  74.279  66.505  1.00  0.00           C  
ATOM   3223  C   LYS   209      86.617  73.063  65.602  1.00  0.00           C  
ATOM   3224  O   LYS   209      86.270  71.950  65.948  1.00  0.00           O  
ATOM   3225  CB  LYS   209      84.732  74.615  66.353  1.00  0.00           C  
ATOM   3226  CG  LYS   209      84.391  76.042  67.020  1.00  0.00           C  
ATOM   3227  CD  LYS   209      84.441  75.980  68.571  1.00  0.00           C  
ATOM   3228  CE  LYS   209      84.102  77.238  69.355  1.00  0.00           C  
ATOM   3229  NZ  LYS   209      84.983  78.448  69.149  1.00  0.00           N1+
ATOM   3230  H   LYS   209      86.599  76.106  65.577  1.00  0.00           H  
ATOM   3231  HA  LYS   209      86.448  73.949  67.517  1.00  0.00           H  
ATOM   3232  HB2 LYS   209      84.557  74.692  65.280  1.00  0.00           H  
ATOM   3233  HB3 LYS   209      84.137  73.846  66.846  1.00  0.00           H  
ATOM   3234  HG2 LYS   209      84.814  76.922  66.535  1.00  0.00           H  
ATOM   3235  HG3 LYS   209      83.326  76.251  66.922  1.00  0.00           H  
ATOM   3236  HD2 LYS   209      83.772  75.226  68.985  1.00  0.00           H  
ATOM   3237  HD3 LYS   209      85.494  75.828  68.810  1.00  0.00           H  
ATOM   3238  HE2 LYS   209      83.114  77.579  69.048  1.00  0.00           H  
ATOM   3239  HE3 LYS   209      83.956  76.953  70.397  1.00  0.00           H  
ATOM   3240  HZ1 LYS   209      84.845  79.216  69.790  1.00  0.00           H  
ATOM   3241  HZ2 LYS   209      85.965  78.275  68.986  1.00  0.00           H  
ATOM   3242  HZ3 LYS   209      84.761  78.846  68.247  1.00  0.00           H  
ATOM   3243  N   VAL   210      87.372  73.360  64.500  1.00  0.00           N  
ATOM   3244  CA  VAL   210      87.480  72.357  63.413  1.00  0.00           C  
ATOM   3245  C   VAL   210      88.898  72.460  62.808  1.00  0.00           C  
ATOM   3246  O   VAL   210      89.719  73.379  63.188  1.00  0.00           O  
ATOM   3247  CB  VAL   210      86.411  72.495  62.314  1.00  0.00           C  
ATOM   3248  CG1 VAL   210      85.059  72.041  62.798  1.00  0.00           C  
ATOM   3249  CG2 VAL   210      86.331  73.839  61.602  1.00  0.00           C  
ATOM   3250  H   VAL   210      87.698  74.314  64.437  1.00  0.00           H  
ATOM   3251  HA  VAL   210      87.619  71.349  63.804  1.00  0.00           H  
ATOM   3252  HB  VAL   210      86.811  71.773  61.602  1.00  0.00           H  
ATOM   3253 HG11 VAL   210      84.480  72.661  63.482  1.00  0.00           H  
ATOM   3254 HG12 VAL   210      84.330  71.965  61.991  1.00  0.00           H  
ATOM   3255 HG13 VAL   210      85.144  71.076  63.298  1.00  0.00           H  
ATOM   3256 HG21 VAL   210      87.315  74.187  61.285  1.00  0.00           H  
ATOM   3257 HG22 VAL   210      85.633  73.730  60.772  1.00  0.00           H  
ATOM   3258 HG23 VAL   210      85.914  74.569  62.296  1.00  0.00           H  
ATOM   3259  N   GLY   211      89.181  71.613  61.802  1.00  0.00           N  
ATOM   3260  CA  GLY   211      90.258  71.838  60.849  1.00  0.00           C  
ATOM   3261  C   GLY   211      89.909  71.223  59.513  1.00  0.00           C  
ATOM   3262  O   GLY   211      89.002  70.448  59.461  1.00  0.00           O  
ATOM   3263  H   GLY   211      88.457  70.936  61.606  1.00  0.00           H  
ATOM   3264  HA2 GLY   211      90.278  72.923  60.742  1.00  0.00           H  
ATOM   3265  HA3 GLY   211      91.268  71.503  61.084  1.00  0.00           H  
ATOM   3266  N   VAL   212      90.458  71.611  58.350  1.00  0.00           N  
ATOM   3267  CA  VAL   212      89.995  71.184  57.005  1.00  0.00           C  
ATOM   3268  C   VAL   212      91.207  70.895  56.076  1.00  0.00           C  
ATOM   3269  O   VAL   212      92.128  71.739  56.038  1.00  0.00           O  
ATOM   3270  CB  VAL   212      89.205  72.304  56.424  1.00  0.00           C  
ATOM   3271  CG1 VAL   212      88.501  71.822  55.142  1.00  0.00           C  
ATOM   3272  CG2 VAL   212      88.045  72.859  57.204  1.00  0.00           C  
ATOM   3273  H   VAL   212      91.096  72.392  58.397  1.00  0.00           H  
ATOM   3274  HA  VAL   212      89.359  70.301  57.062  1.00  0.00           H  
ATOM   3275  HB  VAL   212      89.867  73.135  56.184  1.00  0.00           H  
ATOM   3276 HG11 VAL   212      87.932  72.623  54.670  1.00  0.00           H  
ATOM   3277 HG12 VAL   212      89.193  71.523  54.355  1.00  0.00           H  
ATOM   3278 HG13 VAL   212      87.929  70.923  55.375  1.00  0.00           H  
ATOM   3279 HG21 VAL   212      87.327  72.103  57.524  1.00  0.00           H  
ATOM   3280 HG22 VAL   212      88.400  73.447  58.049  1.00  0.00           H  
ATOM   3281 HG23 VAL   212      87.519  73.660  56.685  1.00  0.00           H  
ATOM   3282  N   PHE   213      91.150  69.762  55.337  1.00  0.00           N  
ATOM   3283  CA  PHE   213      92.379  69.178  54.777  1.00  0.00           C  
ATOM   3284  C   PHE   213      92.161  68.813  53.297  1.00  0.00           C  
ATOM   3285  O   PHE   213      91.102  68.410  52.903  1.00  0.00           O  
ATOM   3286  CB  PHE   213      92.827  67.992  55.605  1.00  0.00           C  
ATOM   3287  CG  PHE   213      93.057  68.201  57.157  1.00  0.00           C  
ATOM   3288  CD1 PHE   213      92.054  68.516  58.105  1.00  0.00           C  
ATOM   3289  CD2 PHE   213      94.359  68.262  57.590  1.00  0.00           C  
ATOM   3290  CE1 PHE   213      92.390  68.801  59.454  1.00  0.00           C  
ATOM   3291  CE2 PHE   213      94.687  68.557  58.907  1.00  0.00           C  
ATOM   3292  CZ  PHE   213      93.703  68.779  59.870  1.00  0.00           C  
ATOM   3293  H   PHE   213      90.289  69.235  55.312  1.00  0.00           H  
ATOM   3294  HA  PHE   213      93.167  69.921  54.901  1.00  0.00           H  
ATOM   3295  HB2 PHE   213      92.035  67.244  55.582  1.00  0.00           H  
ATOM   3296  HB3 PHE   213      93.732  67.549  55.189  1.00  0.00           H  
ATOM   3297  HD1 PHE   213      91.028  68.441  57.777  1.00  0.00           H  
ATOM   3298  HD2 PHE   213      95.207  68.068  56.950  1.00  0.00           H  
ATOM   3299  HE1 PHE   213      91.586  68.987  60.150  1.00  0.00           H  
ATOM   3300  HE2 PHE   213      95.718  68.608  59.224  1.00  0.00           H  
ATOM   3301  HZ  PHE   213      93.972  68.958  60.901  1.00  0.00           H  
ATOM   3302  N   TYR   214      93.240  68.811  52.553  1.00  0.00           N  
ATOM   3303  CA  TYR   214      93.255  68.559  51.065  1.00  0.00           C  
ATOM   3304  C   TYR   214      94.597  67.870  50.654  1.00  0.00           C  
ATOM   3305  O   TYR   214      95.512  67.704  51.404  1.00  0.00           O  
ATOM   3306  CB  TYR   214      93.206  69.908  50.274  1.00  0.00           C  
ATOM   3307  CG  TYR   214      93.049  69.730  48.734  1.00  0.00           C  
ATOM   3308  CD1 TYR   214      91.753  69.472  48.313  1.00  0.00           C  
ATOM   3309  CD2 TYR   214      93.972  70.088  47.740  1.00  0.00           C  
ATOM   3310  CE1 TYR   214      91.437  69.253  46.954  1.00  0.00           C  
ATOM   3311  CE2 TYR   214      93.699  69.974  46.375  1.00  0.00           C  
ATOM   3312  CZ  TYR   214      92.448  69.480  45.966  1.00  0.00           C  
ATOM   3313  OH  TYR   214      92.241  69.158  44.657  1.00  0.00           O  
ATOM   3314  H   TYR   214      94.090  69.193  52.942  1.00  0.00           H  
ATOM   3315  HA  TYR   214      92.549  67.781  50.772  1.00  0.00           H  
ATOM   3316  HB2 TYR   214      92.558  70.642  50.754  1.00  0.00           H  
ATOM   3317  HB3 TYR   214      94.154  70.430  50.411  1.00  0.00           H  
ATOM   3318  HD1 TYR   214      91.014  69.365  49.093  1.00  0.00           H  
ATOM   3319  HD2 TYR   214      94.973  70.376  48.024  1.00  0.00           H  
ATOM   3320  HE1 TYR   214      90.485  68.927  46.560  1.00  0.00           H  
ATOM   3321  HE2 TYR   214      94.522  70.039  45.679  1.00  0.00           H  
ATOM   3322  HH  TYR   214      93.051  69.459  44.239  1.00  0.00           H  
ATOM   3323  N   VAL   215      94.603  67.413  49.429  1.00  0.00           N  
ATOM   3324  CA  VAL   215      95.663  66.520  48.829  1.00  0.00           C  
ATOM   3325  C   VAL   215      96.837  67.330  48.318  1.00  0.00           C  
ATOM   3326  O   VAL   215      96.748  68.207  47.430  1.00  0.00           O  
ATOM   3327  CB  VAL   215      95.050  65.666  47.650  1.00  0.00           C  
ATOM   3328  CG1 VAL   215      94.651  66.383  46.402  1.00  0.00           C  
ATOM   3329  CG2 VAL   215      95.728  64.460  47.208  1.00  0.00           C  
ATOM   3330  H   VAL   215      93.815  67.556  48.814  1.00  0.00           H  
ATOM   3331  HA  VAL   215      96.075  65.933  49.650  1.00  0.00           H  
ATOM   3332  HB  VAL   215      94.164  65.241  48.122  1.00  0.00           H  
ATOM   3333 HG11 VAL   215      95.432  66.574  45.667  1.00  0.00           H  
ATOM   3334 HG12 VAL   215      93.863  65.848  45.872  1.00  0.00           H  
ATOM   3335 HG13 VAL   215      94.238  67.379  46.560  1.00  0.00           H  
ATOM   3336 HG21 VAL   215      96.587  64.561  46.545  1.00  0.00           H  
ATOM   3337 HG22 VAL   215      96.091  63.895  48.067  1.00  0.00           H  
ATOM   3338 HG23 VAL   215      95.024  63.837  46.656  1.00  0.00           H  
ATOM   3339  N   GLU   216      98.004  66.978  48.863  1.00  0.00           N  
ATOM   3340  CA  GLU   216      99.271  67.437  48.203  1.00  0.00           C  
ATOM   3341  C   GLU   216      99.898  66.189  47.421  1.00  0.00           C  
ATOM   3342  O   GLU   216      99.927  65.142  47.960  1.00  0.00           O  
ATOM   3343  CB  GLU   216     100.235  68.042  49.265  1.00  0.00           C  
ATOM   3344  CG  GLU   216     101.320  68.764  48.560  1.00  0.00           C  
ATOM   3345  CD  GLU   216     102.376  69.395  49.494  1.00  0.00           C  
ATOM   3346  OE1 GLU   216     102.424  69.195  50.772  1.00  0.00           O  
ATOM   3347  OE2 GLU   216     103.214  70.141  48.941  1.00  0.00           O1-
ATOM   3348  H   GLU   216      98.049  66.199  49.504  1.00  0.00           H  
ATOM   3349  HA  GLU   216      99.112  68.177  47.418  1.00  0.00           H  
ATOM   3350  HB2 GLU   216      99.649  68.725  49.881  1.00  0.00           H  
ATOM   3351  HB3 GLU   216     100.502  67.161  49.849  1.00  0.00           H  
ATOM   3352  HG2 GLU   216     101.809  68.148  47.805  1.00  0.00           H  
ATOM   3353  HG3 GLU   216     100.775  69.627  48.178  1.00  0.00           H  
ATOM   3354  N   ASN   217     100.459  66.349  46.268  1.00  0.00           N  
ATOM   3355  CA  ASN   217     101.055  65.364  45.487  1.00  0.00           C  
ATOM   3356  C   ASN   217     100.110  64.134  45.194  1.00  0.00           C  
ATOM   3357  O   ASN   217     100.450  62.992  45.322  1.00  0.00           O  
ATOM   3358  CB  ASN   217     102.455  64.962  45.996  1.00  0.00           C  
ATOM   3359  CG  ASN   217     103.393  66.171  46.215  1.00  0.00           C  
ATOM   3360  ND2 ASN   217     103.974  66.232  47.321  1.00  0.00           N  
ATOM   3361  OD1 ASN   217     103.473  67.070  45.407  1.00  0.00           O  
ATOM   3362  H   ASN   217     100.278  67.274  45.906  1.00  0.00           H  
ATOM   3363  HA  ASN   217     101.233  65.897  44.553  1.00  0.00           H  
ATOM   3364  HB2 ASN   217     102.429  64.302  46.863  1.00  0.00           H  
ATOM   3365  HB3 ASN   217     102.907  64.346  45.218  1.00  0.00           H  
ATOM   3366 HD21 ASN   217     104.534  67.042  47.545  1.00  0.00           H  
ATOM   3367 HD22 ASN   217     103.923  65.504  48.020  1.00  0.00           H  
ATOM   3368  N   PRO   218      98.916  64.439  44.630  1.00  0.00           N  
ATOM   3369  CA  PRO   218      97.904  63.375  44.262  1.00  0.00           C  
ATOM   3370  C   PRO   218      98.622  62.347  43.345  1.00  0.00           C  
ATOM   3371  O   PRO   218      99.072  62.676  42.286  1.00  0.00           O  
ATOM   3372  CB  PRO   218      96.698  63.973  43.515  1.00  0.00           C  
ATOM   3373  CG  PRO   218      97.101  65.381  43.234  1.00  0.00           C  
ATOM   3374  CD  PRO   218      98.237  65.648  44.224  1.00  0.00           C  
ATOM   3375  HA  PRO   218      97.466  62.873  45.125  1.00  0.00           H  
ATOM   3376  HB2 PRO   218      96.541  63.475  42.558  1.00  0.00           H  
ATOM   3377  HB3 PRO   218      95.755  63.874  44.052  1.00  0.00           H  
ATOM   3378  HG2 PRO   218      97.433  65.586  42.216  1.00  0.00           H  
ATOM   3379  HG3 PRO   218      96.200  65.974  43.394  1.00  0.00           H  
ATOM   3380  HD2 PRO   218      98.932  66.334  43.740  1.00  0.00           H  
ATOM   3381  HD3 PRO   218      97.751  66.136  45.070  1.00  0.00           H  
ATOM   3382  N   ALA   219      98.546  61.104  43.654  1.00  0.00           N  
ATOM   3383  CA  ALA   219      99.064  59.922  42.860  1.00  0.00           C  
ATOM   3384  C   ALA   219     100.627  60.094  42.522  1.00  0.00           C  
ATOM   3385  O   ALA   219     101.214  59.774  41.488  1.00  0.00           O  
ATOM   3386  CB  ALA   219      98.198  59.682  41.663  1.00  0.00           C  
ATOM   3387  H   ALA   219      98.438  60.961  44.648  1.00  0.00           H  
ATOM   3388  HA  ALA   219      98.936  59.124  43.591  1.00  0.00           H  
ATOM   3389  HB1 ALA   219      98.455  60.509  41.001  1.00  0.00           H  
ATOM   3390  HB2 ALA   219      98.528  58.799  41.116  1.00  0.00           H  
ATOM   3391  HB3 ALA   219      97.128  59.729  41.862  1.00  0.00           H  
ATOM   3392  N   ALA   220     101.308  60.745  43.484  1.00  0.00           N  
ATOM   3393  CA  ALA   220     102.747  60.860  43.471  1.00  0.00           C  
ATOM   3394  C   ALA   220     103.347  60.858  44.856  1.00  0.00           C  
ATOM   3395  O   ALA   220     104.081  61.771  45.348  1.00  0.00           O  
ATOM   3396  CB  ALA   220     103.153  62.065  42.658  1.00  0.00           C  
ATOM   3397  H   ALA   220     100.851  61.337  44.163  1.00  0.00           H  
ATOM   3398  HA  ALA   220     103.180  59.991  42.976  1.00  0.00           H  
ATOM   3399  HB1 ALA   220     102.617  62.948  43.006  1.00  0.00           H  
ATOM   3400  HB2 ALA   220     104.208  62.299  42.803  1.00  0.00           H  
ATOM   3401  HB3 ALA   220     103.064  61.852  41.593  1.00  0.00           H  
ATOM   3402  N   GLY   221     102.983  59.912  45.695  1.00  0.00           N  
ATOM   3403  CA  GLY   221     103.299  59.688  47.066  1.00  0.00           C  
ATOM   3404  C   GLY   221     102.464  60.536  48.086  1.00  0.00           C  
ATOM   3405  O   GLY   221     103.007  61.322  48.833  1.00  0.00           O  
ATOM   3406  H   GLY   221     102.334  59.290  45.235  1.00  0.00           H  
ATOM   3407  HA2 GLY   221     103.194  58.627  47.292  1.00  0.00           H  
ATOM   3408  HA3 GLY   221     104.354  59.872  47.269  1.00  0.00           H  
ATOM   3409  N   GLN   222     101.114  60.582  47.859  1.00  0.00           N  
ATOM   3410  CA  GLN   222     100.173  61.697  48.307  1.00  0.00           C  
ATOM   3411  C   GLN   222     100.121  61.749  49.826  1.00  0.00           C  
ATOM   3412  O   GLN   222     100.001  60.721  50.522  1.00  0.00           O  
ATOM   3413  CB  GLN   222      98.830  61.581  47.616  1.00  0.00           C  
ATOM   3414  CG  GLN   222      97.832  60.587  48.342  1.00  0.00           C  
ATOM   3415  CD  GLN   222      98.195  59.100  48.163  1.00  0.00           C  
ATOM   3416  NE2 GLN   222      98.933  58.511  49.030  1.00  0.00           N  
ATOM   3417  OE1 GLN   222      97.851  58.496  47.212  1.00  0.00           O  
ATOM   3418  H   GLN   222     100.670  59.913  47.245  1.00  0.00           H  
ATOM   3419  HA  GLN   222     100.511  62.676  47.965  1.00  0.00           H  
ATOM   3420  HB2 GLN   222      98.361  62.560  47.716  1.00  0.00           H  
ATOM   3421  HB3 GLN   222      98.961  61.198  46.604  1.00  0.00           H  
ATOM   3422  HG2 GLN   222      97.806  60.881  49.391  1.00  0.00           H  
ATOM   3423  HG3 GLN   222      96.834  60.683  47.916  1.00  0.00           H  
ATOM   3424 HE21 GLN   222      99.002  57.508  48.943  1.00  0.00           H  
ATOM   3425 HE22 GLN   222      99.414  59.032  49.750  1.00  0.00           H  
ATOM   3426  N   ARG   223      99.900  62.935  50.376  1.00  0.00           N  
ATOM   3427  CA  ARG   223      99.485  63.240  51.745  1.00  0.00           C  
ATOM   3428  C   ARG   223      98.243  64.109  51.779  1.00  0.00           C  
ATOM   3429  O   ARG   223      97.899  64.698  50.815  1.00  0.00           O  
ATOM   3430  CB  ARG   223     100.640  63.901  52.563  1.00  0.00           C  
ATOM   3431  CG  ARG   223     101.165  65.179  52.052  1.00  0.00           C  
ATOM   3432  CD  ARG   223     102.330  65.731  52.903  1.00  0.00           C  
ATOM   3433  NE  ARG   223     103.001  66.871  52.368  1.00  0.00           N  
ATOM   3434  CZ  ARG   223     104.317  67.109  52.385  1.00  0.00           C  
ATOM   3435  NH1 ARG   223     105.232  66.282  52.878  1.00  0.00           N1+
ATOM   3436  NH2 ARG   223     104.723  68.100  51.703  1.00  0.00           N  
ATOM   3437  H   ARG   223      99.918  63.689  49.704  1.00  0.00           H  
ATOM   3438  HA  ARG   223      99.298  62.226  52.098  1.00  0.00           H  
ATOM   3439  HB2 ARG   223     100.324  64.138  53.578  1.00  0.00           H  
ATOM   3440  HB3 ARG   223     101.457  63.179  52.568  1.00  0.00           H  
ATOM   3441  HG2 ARG   223     101.633  64.974  51.089  1.00  0.00           H  
ATOM   3442  HG3 ARG   223     100.412  65.966  52.017  1.00  0.00           H  
ATOM   3443  HD2 ARG   223     101.929  66.111  53.842  1.00  0.00           H  
ATOM   3444  HD3 ARG   223     102.940  64.854  53.119  1.00  0.00           H  
ATOM   3445  HE  ARG   223     102.519  67.556  51.804  1.00  0.00           H  
ATOM   3446 HH11 ARG   223     104.880  65.460  53.347  1.00  0.00           H  
ATOM   3447 HH12 ARG   223     106.147  66.361  52.457  1.00  0.00           H  
ATOM   3448 HH21 ARG   223     104.092  68.664  51.152  1.00  0.00           H  
ATOM   3449 HH22 ARG   223     105.715  68.288  51.714  1.00  0.00           H  
ATOM   3450  N   TYR   224      97.661  64.307  52.947  1.00  0.00           N  
ATOM   3451  CA  TYR   224      96.580  65.133  53.168  1.00  0.00           C  
ATOM   3452  C   TYR   224      96.968  66.247  54.187  1.00  0.00           C  
ATOM   3453  O   TYR   224      97.245  65.997  55.351  1.00  0.00           O  
ATOM   3454  CB  TYR   224      95.339  64.303  53.572  1.00  0.00           C  
ATOM   3455  CG  TYR   224      95.095  63.119  52.655  1.00  0.00           C  
ATOM   3456  CD1 TYR   224      94.238  63.198  51.535  1.00  0.00           C  
ATOM   3457  CD2 TYR   224      95.915  61.921  52.858  1.00  0.00           C  
ATOM   3458  CE1 TYR   224      94.305  62.201  50.555  1.00  0.00           C  
ATOM   3459  CE2 TYR   224      95.906  60.979  51.859  1.00  0.00           C  
ATOM   3460  CZ  TYR   224      95.045  61.036  50.675  1.00  0.00           C  
ATOM   3461  OH  TYR   224      94.938  60.016  49.835  1.00  0.00           O  
ATOM   3462  H   TYR   224      98.215  63.980  53.726  1.00  0.00           H  
ATOM   3463  HA  TYR   224      96.298  65.538  52.196  1.00  0.00           H  
ATOM   3464  HB2 TYR   224      95.500  63.912  54.577  1.00  0.00           H  
ATOM   3465  HB3 TYR   224      94.520  65.021  53.563  1.00  0.00           H  
ATOM   3466  HD1 TYR   224      93.636  64.088  51.422  1.00  0.00           H  
ATOM   3467  HD2 TYR   224      96.654  61.791  53.635  1.00  0.00           H  
ATOM   3468  HE1 TYR   224      93.705  62.198  49.657  1.00  0.00           H  
ATOM   3469  HE2 TYR   224      96.523  60.097  51.937  1.00  0.00           H  
ATOM   3470  HH  TYR   224      94.405  60.266  49.077  1.00  0.00           H  
ATOM   3471  N   ILE   225      97.176  67.468  53.722  1.00  0.00           N  
ATOM   3472  CA  ILE   225      97.658  68.716  54.450  1.00  0.00           C  
ATOM   3473  C   ILE   225      96.488  69.433  55.039  1.00  0.00           C  
ATOM   3474  O   ILE   225      95.464  69.508  54.357  1.00  0.00           O  
ATOM   3475  CB  ILE   225      98.538  69.572  53.545  1.00  0.00           C  
ATOM   3476  CG1 ILE   225      97.904  69.952  52.112  1.00  0.00           C  
ATOM   3477  CG2 ILE   225      99.923  69.014  53.409  1.00  0.00           C  
ATOM   3478  CD1 ILE   225      98.407  71.371  51.661  1.00  0.00           C  
ATOM   3479  H   ILE   225      96.959  67.643  52.751  1.00  0.00           H  
ATOM   3480  HA  ILE   225      98.236  68.356  55.301  1.00  0.00           H  
ATOM   3481  HB  ILE   225      98.633  70.462  54.167  1.00  0.00           H  
ATOM   3482 HG12 ILE   225      98.209  69.170  51.417  1.00  0.00           H  
ATOM   3483 HG13 ILE   225      96.839  70.152  52.226  1.00  0.00           H  
ATOM   3484 HG21 ILE   225     100.600  69.821  53.128  1.00  0.00           H  
ATOM   3485 HG22 ILE   225     100.228  68.631  54.383  1.00  0.00           H  
ATOM   3486 HG23 ILE   225      99.914  68.105  52.808  1.00  0.00           H  
ATOM   3487 HD11 ILE   225      99.489  71.375  51.531  1.00  0.00           H  
ATOM   3488 HD12 ILE   225      98.112  71.516  50.622  1.00  0.00           H  
ATOM   3489 HD13 ILE   225      98.006  72.162  52.295  1.00  0.00           H  
ATOM   3490  N   HIE   226      96.654  70.173  56.152  1.00  0.00           N  
ATOM   3491  CA  HIE   226      95.710  71.229  56.607  1.00  0.00           C  
ATOM   3492  C   HIE   226      95.649  72.522  55.766  1.00  0.00           C  
ATOM   3493  O   HIE   226      96.678  73.138  55.584  1.00  0.00           O  
ATOM   3494  CB  HIE   226      96.089  71.598  58.036  1.00  0.00           C  
ATOM   3495  CG  HIE   226      95.237  72.623  58.824  1.00  0.00           C  
ATOM   3496  CD2 HIE   226      94.402  72.397  59.918  1.00  0.00           C  
ATOM   3497  ND1 HIE   226      95.118  73.976  58.431  1.00  0.00           N  
ATOM   3498  CE1 HIE   226      94.268  74.589  59.361  1.00  0.00           C  
ATOM   3499  NE2 HIE   226      93.892  73.674  60.240  1.00  0.00           N  
ATOM   3500  H   HIE   226      97.501  69.925  56.643  1.00  0.00           H  
ATOM   3501  HA  HIE   226      94.661  70.932  56.629  1.00  0.00           H  
ATOM   3502  HB2 HIE   226      96.160  70.734  58.697  1.00  0.00           H  
ATOM   3503  HB3 HIE   226      97.042  72.127  58.024  1.00  0.00           H  
ATOM   3504  HD2 HIE   226      94.286  71.427  60.378  1.00  0.00           H  
ATOM   3505  HE1 HIE   226      93.984  75.630  59.329  1.00  0.00           H  
ATOM   3506  HE2 HIE   226      93.259  73.847  61.007  1.00  0.00           H  
ATOM   3507  N   ILE   227      94.405  73.041  55.422  1.00  0.00           N  
ATOM   3508  CA  ILE   227      94.243  74.213  54.622  1.00  0.00           C  
ATOM   3509  C   ILE   227      93.301  75.321  55.108  1.00  0.00           C  
ATOM   3510  O   ILE   227      93.357  76.502  54.776  1.00  0.00           O  
ATOM   3511  CB  ILE   227      93.871  73.998  53.096  1.00  0.00           C  
ATOM   3512  CG1 ILE   227      92.527  73.257  52.930  1.00  0.00           C  
ATOM   3513  CG2 ILE   227      95.039  73.223  52.398  1.00  0.00           C  
ATOM   3514  CD1 ILE   227      91.192  74.076  53.128  1.00  0.00           C  
ATOM   3515  H   ILE   227      93.592  72.448  55.503  1.00  0.00           H  
ATOM   3516  HA  ILE   227      95.191  74.751  54.582  1.00  0.00           H  
ATOM   3517  HB  ILE   227      93.834  74.966  52.596  1.00  0.00           H  
ATOM   3518 HG12 ILE   227      92.375  72.871  51.922  1.00  0.00           H  
ATOM   3519 HG13 ILE   227      92.425  72.346  53.520  1.00  0.00           H  
ATOM   3520 HG21 ILE   227      94.909  73.176  51.316  1.00  0.00           H  
ATOM   3521 HG22 ILE   227      95.925  73.798  52.666  1.00  0.00           H  
ATOM   3522 HG23 ILE   227      95.183  72.246  52.859  1.00  0.00           H  
ATOM   3523 HD11 ILE   227      90.357  73.527  52.691  1.00  0.00           H  
ATOM   3524 HD12 ILE   227      91.056  74.194  54.203  1.00  0.00           H  
ATOM   3525 HD13 ILE   227      91.222  75.004  52.558  1.00  0.00           H  
ATOM   3526  N   LEU   228      92.438  75.041  56.039  1.00  0.00           N  
ATOM   3527  CA  LEU   228      91.528  76.031  56.691  1.00  0.00           C  
ATOM   3528  C   LEU   228      91.146  75.609  58.064  1.00  0.00           C  
ATOM   3529  O   LEU   228      91.070  74.406  58.381  1.00  0.00           O  
ATOM   3530  CB  LEU   228      90.206  76.122  55.867  1.00  0.00           C  
ATOM   3531  CG  LEU   228      89.174  77.257  56.155  1.00  0.00           C  
ATOM   3532  CD1 LEU   228      89.661  78.457  55.296  1.00  0.00           C  
ATOM   3533  CD2 LEU   228      87.772  76.796  55.841  1.00  0.00           C  
ATOM   3534  H   LEU   228      92.491  74.103  56.408  1.00  0.00           H  
ATOM   3535  HA  LEU   228      91.892  77.058  56.734  1.00  0.00           H  
ATOM   3536  HB2 LEU   228      90.525  76.226  54.830  1.00  0.00           H  
ATOM   3537  HB3 LEU   228      89.624  75.204  55.959  1.00  0.00           H  
ATOM   3538  HG  LEU   228      89.227  77.670  57.162  1.00  0.00           H  
ATOM   3539 HD11 LEU   228      89.633  78.192  54.239  1.00  0.00           H  
ATOM   3540 HD12 LEU   228      89.001  79.314  55.429  1.00  0.00           H  
ATOM   3541 HD13 LEU   228      90.561  78.984  55.612  1.00  0.00           H  
ATOM   3542 HD21 LEU   228      87.207  77.727  55.796  1.00  0.00           H  
ATOM   3543 HD22 LEU   228      87.825  76.317  54.864  1.00  0.00           H  
ATOM   3544 HD23 LEU   228      87.409  76.122  56.617  1.00  0.00           H  
ATOM   3545  N   GLY   229      90.856  76.510  58.977  1.00  0.00           N  
ATOM   3546  CA  GLY   229      90.518  76.341  60.356  1.00  0.00           C  
ATOM   3547  C   GLY   229      91.492  77.177  61.276  1.00  0.00           C  
ATOM   3548  O   GLY   229      91.644  78.374  61.113  1.00  0.00           O  
ATOM   3549  H   GLY   229      90.970  77.450  58.625  1.00  0.00           H  
ATOM   3550  HA2 GLY   229      89.524  76.752  60.531  1.00  0.00           H  
ATOM   3551  HA3 GLY   229      90.523  75.294  60.659  1.00  0.00           H  
ATOM   3552  N   ARG   230      92.210  76.530  62.179  1.00  0.00           N  
ATOM   3553  CA  ARG   230      93.298  77.142  63.094  1.00  0.00           C  
ATOM   3554  C   ARG   230      94.354  77.820  62.286  1.00  0.00           C  
ATOM   3555  O   ARG   230      94.863  77.166  61.344  1.00  0.00           O  
ATOM   3556  CB  ARG   230      93.836  76.139  64.142  1.00  0.00           C  
ATOM   3557  CG  ARG   230      92.706  75.768  65.117  1.00  0.00           C  
ATOM   3558  CD  ARG   230      92.900  74.615  66.097  1.00  0.00           C  
ATOM   3559  NE  ARG   230      91.906  74.423  67.158  1.00  0.00           N  
ATOM   3560  CZ  ARG   230      92.000  74.217  68.478  1.00  0.00           C  
ATOM   3561  NH1 ARG   230      93.125  74.175  69.059  1.00  0.00           N1+
ATOM   3562  NH2 ARG   230      90.917  73.957  69.239  1.00  0.00           N  
ATOM   3563  H   ARG   230      92.131  75.529  62.280  1.00  0.00           H  
ATOM   3564  HA  ARG   230      92.879  77.896  63.760  1.00  0.00           H  
ATOM   3565  HB2 ARG   230      94.072  75.199  63.643  1.00  0.00           H  
ATOM   3566  HB3 ARG   230      94.758  76.521  64.580  1.00  0.00           H  
ATOM   3567  HG2 ARG   230      92.357  76.649  65.654  1.00  0.00           H  
ATOM   3568  HG3 ARG   230      91.808  75.587  64.526  1.00  0.00           H  
ATOM   3569  HD2 ARG   230      92.868  73.748  65.438  1.00  0.00           H  
ATOM   3570  HD3 ARG   230      93.876  74.774  66.556  1.00  0.00           H  
ATOM   3571  HE  ARG   230      90.990  74.304  66.748  1.00  0.00           H  
ATOM   3572 HH11 ARG   230      93.919  74.440  68.494  1.00  0.00           H  
ATOM   3573 HH12 ARG   230      93.167  74.144  70.068  1.00  0.00           H  
ATOM   3574 HH21 ARG   230      90.039  73.759  68.782  1.00  0.00           H  
ATOM   3575 HH22 ARG   230      91.065  73.947  70.238  1.00  0.00           H  
ATOM   3576  N   ARG   231      94.680  79.129  62.620  1.00  0.00           N  
ATOM   3577  CA  ARG   231      95.779  79.921  62.041  1.00  0.00           C  
ATOM   3578  C   ARG   231      95.623  80.191  60.526  1.00  0.00           C  
ATOM   3579  O   ARG   231      96.604  80.559  59.869  1.00  0.00           O  
ATOM   3580  CB  ARG   231      97.157  79.428  62.467  1.00  0.00           C  
ATOM   3581  CG  ARG   231      97.287  79.316  64.011  1.00  0.00           C  
ATOM   3582  CD  ARG   231      98.694  78.676  64.267  1.00  0.00           C  
ATOM   3583  NE  ARG   231      98.791  78.691  65.692  1.00  0.00           N  
ATOM   3584  CZ  ARG   231      99.899  78.358  66.334  1.00  0.00           C  
ATOM   3585  NH1 ARG   231     100.981  78.053  65.758  1.00  0.00           N1+
ATOM   3586  NH2 ARG   231      99.850  78.118  67.593  1.00  0.00           N  
ATOM   3587  H   ARG   231      94.258  79.465  63.474  1.00  0.00           H  
ATOM   3588  HA  ARG   231      95.732  80.934  62.440  1.00  0.00           H  
ATOM   3589  HB2 ARG   231      97.388  78.442  62.064  1.00  0.00           H  
ATOM   3590  HB3 ARG   231      97.898  80.146  62.114  1.00  0.00           H  
ATOM   3591  HG2 ARG   231      97.273  80.353  64.346  1.00  0.00           H  
ATOM   3592  HG3 ARG   231      96.544  78.640  64.434  1.00  0.00           H  
ATOM   3593  HD2 ARG   231      98.722  77.651  63.897  1.00  0.00           H  
ATOM   3594  HD3 ARG   231      99.448  79.254  63.734  1.00  0.00           H  
ATOM   3595  HE  ARG   231      97.962  78.781  66.262  1.00  0.00           H  
ATOM   3596 HH11 ARG   231     101.021  78.099  64.750  1.00  0.00           H  
ATOM   3597 HH12 ARG   231     101.504  77.286  66.157  1.00  0.00           H  
ATOM   3598 HH21 ARG   231      99.097  78.458  68.174  1.00  0.00           H  
ATOM   3599 HH22 ARG   231     100.727  77.745  67.926  1.00  0.00           H  
ATOM   3600  N   LYS   232      94.434  79.827  60.004  1.00  0.00           N  
ATOM   3601  CA  LYS   232      94.082  79.774  58.574  1.00  0.00           C  
ATOM   3602  C   LYS   232      92.529  80.053  58.366  1.00  0.00           C  
ATOM   3603  O   LYS   232      91.791  79.133  58.139  1.00  0.00           O  
ATOM   3604  CB  LYS   232      94.486  78.472  57.997  1.00  0.00           C  
ATOM   3605  CG  LYS   232      96.034  78.488  57.601  1.00  0.00           C  
ATOM   3606  CD  LYS   232      96.340  77.404  56.515  1.00  0.00           C  
ATOM   3607  CE  LYS   232      97.827  77.442  56.190  1.00  0.00           C  
ATOM   3608  NZ  LYS   232      98.189  78.637  55.345  1.00  0.00           N1+
ATOM   3609  H   LYS   232      93.716  79.627  60.686  1.00  0.00           H  
ATOM   3610  HA  LYS   232      94.650  80.485  57.974  1.00  0.00           H  
ATOM   3611  HB2 LYS   232      94.448  77.625  58.682  1.00  0.00           H  
ATOM   3612  HB3 LYS   232      93.928  78.197  57.103  1.00  0.00           H  
ATOM   3613  HG2 LYS   232      96.471  79.458  57.366  1.00  0.00           H  
ATOM   3614  HG3 LYS   232      96.445  78.102  58.534  1.00  0.00           H  
ATOM   3615  HD2 LYS   232      96.007  76.415  56.832  1.00  0.00           H  
ATOM   3616  HD3 LYS   232      95.759  77.594  55.613  1.00  0.00           H  
ATOM   3617  HE2 LYS   232      98.445  77.310  57.079  1.00  0.00           H  
ATOM   3618  HE3 LYS   232      97.974  76.587  55.530  1.00  0.00           H  
ATOM   3619  HZ1 LYS   232      97.600  78.756  54.534  1.00  0.00           H  
ATOM   3620  HZ2 LYS   232      98.036  79.451  55.923  1.00  0.00           H  
ATOM   3621  HZ3 LYS   232      99.155  78.658  55.049  1.00  0.00           H  
ATOM   3622  N   LEU   233      92.166  81.346  58.475  1.00  0.00           N  
ATOM   3623  CA  LEU   233      90.773  81.779  58.358  1.00  0.00           C  
ATOM   3624  C   LEU   233      90.230  81.707  56.864  1.00  0.00           C  
ATOM   3625  O   LEU   233      89.005  81.582  56.709  1.00  0.00           O  
ATOM   3626  CB  LEU   233      90.457  83.099  58.938  1.00  0.00           C  
ATOM   3627  CG  LEU   233      90.641  83.407  60.472  1.00  0.00           C  
ATOM   3628  CD1 LEU   233      90.149  84.842  60.747  1.00  0.00           C  
ATOM   3629  CD2 LEU   233      89.844  82.501  61.391  1.00  0.00           C  
ATOM   3630  H   LEU   233      92.892  82.002  58.727  1.00  0.00           H  
ATOM   3631  HA  LEU   233      90.209  80.915  58.708  1.00  0.00           H  
ATOM   3632  HB2 LEU   233      91.036  83.874  58.434  1.00  0.00           H  
ATOM   3633  HB3 LEU   233      89.447  83.405  58.668  1.00  0.00           H  
ATOM   3634  HG  LEU   233      91.689  83.206  60.694  1.00  0.00           H  
ATOM   3635 HD11 LEU   233      90.539  85.223  61.691  1.00  0.00           H  
ATOM   3636 HD12 LEU   233      90.509  85.540  59.991  1.00  0.00           H  
ATOM   3637 HD13 LEU   233      89.061  84.902  60.769  1.00  0.00           H  
ATOM   3638 HD21 LEU   233      88.777  82.473  61.168  1.00  0.00           H  
ATOM   3639 HD22 LEU   233      90.274  81.509  61.254  1.00  0.00           H  
ATOM   3640 HD23 LEU   233      90.064  82.890  62.385  1.00  0.00           H  
ATOM   3641  N   TYR   234      91.136  81.687  55.841  1.00  0.00           N  
ATOM   3642  CA  TYR   234      90.865  81.604  54.415  1.00  0.00           C  
ATOM   3643  C   TYR   234      91.914  80.690  53.708  1.00  0.00           C  
ATOM   3644  O   TYR   234      93.064  80.618  54.065  1.00  0.00           O  
ATOM   3645  CB  TYR   234      90.797  82.910  53.723  1.00  0.00           C  
ATOM   3646  CG  TYR   234      92.225  83.536  53.740  1.00  0.00           C  
ATOM   3647  CD1 TYR   234      92.641  84.240  54.870  1.00  0.00           C  
ATOM   3648  CD2 TYR   234      93.125  83.351  52.632  1.00  0.00           C  
ATOM   3649  CE1 TYR   234      94.008  84.722  54.944  1.00  0.00           C  
ATOM   3650  CE2 TYR   234      94.406  83.981  52.642  1.00  0.00           C  
ATOM   3651  CZ  TYR   234      94.832  84.707  53.794  1.00  0.00           C  
ATOM   3652  OH  TYR   234      96.003  85.368  53.805  1.00  0.00           O  
ATOM   3653  H   TYR   234      92.087  81.986  56.006  1.00  0.00           H  
ATOM   3654  HA  TYR   234      89.891  81.140  54.255  1.00  0.00           H  
ATOM   3655  HB2 TYR   234      90.491  82.690  52.700  1.00  0.00           H  
ATOM   3656  HB3 TYR   234      90.207  83.654  54.258  1.00  0.00           H  
ATOM   3657  HD1 TYR   234      91.960  84.515  55.661  1.00  0.00           H  
ATOM   3658  HD2 TYR   234      92.975  82.657  51.819  1.00  0.00           H  
ATOM   3659  HE1 TYR   234      94.379  85.302  55.776  1.00  0.00           H  
ATOM   3660  HE2 TYR   234      95.065  83.921  51.789  1.00  0.00           H  
ATOM   3661  HH  TYR   234      95.907  86.296  54.034  1.00  0.00           H  
ATOM   3662  N   HIE   235      91.431  79.992  52.713  1.00  0.00           N  
ATOM   3663  CA  HIE   235      92.300  79.255  51.691  1.00  0.00           C  
ATOM   3664  C   HIE   235      92.007  79.900  50.319  1.00  0.00           C  
ATOM   3665  O   HIE   235      90.889  80.131  49.873  1.00  0.00           O  
ATOM   3666  CB  HIE   235      91.936  77.814  51.727  1.00  0.00           C  
ATOM   3667  CG  HIE   235      92.617  76.987  50.694  1.00  0.00           C  
ATOM   3668  CD2 HIE   235      92.082  75.825  50.083  1.00  0.00           C  
ATOM   3669  ND1 HIE   235      93.970  77.004  50.344  1.00  0.00           N  
ATOM   3670  CE1 HIE   235      94.169  76.105  49.358  1.00  0.00           C  
ATOM   3671  NE2 HIE   235      93.043  75.379  49.219  1.00  0.00           N  
ATOM   3672  H   HIE   235      90.466  80.135  52.454  1.00  0.00           H  
ATOM   3673  HA  HIE   235      93.351  79.331  51.967  1.00  0.00           H  
ATOM   3674  HB2 HIE   235      92.112  77.539  52.766  1.00  0.00           H  
ATOM   3675  HB3 HIE   235      90.865  77.669  51.587  1.00  0.00           H  
ATOM   3676  HD2 HIE   235      91.048  75.546  50.228  1.00  0.00           H  
ATOM   3677  HE1 HIE   235      95.130  75.908  48.905  1.00  0.00           H  
ATOM   3678  HE2 HIE   235      92.953  74.592  48.592  1.00  0.00           H  
ATOM   3679  N   VAL   236      93.063  80.357  49.647  1.00  0.00           N  
ATOM   3680  CA  VAL   236      93.051  80.820  48.263  1.00  0.00           C  
ATOM   3681  C   VAL   236      93.092  79.591  47.256  1.00  0.00           C  
ATOM   3682  O   VAL   236      94.066  78.903  47.105  1.00  0.00           O  
ATOM   3683  CB  VAL   236      94.218  81.807  47.967  1.00  0.00           C  
ATOM   3684  CG1 VAL   236      94.380  82.278  46.509  1.00  0.00           C  
ATOM   3685  CG2 VAL   236      94.145  82.964  49.016  1.00  0.00           C  
ATOM   3686  H   VAL   236      93.930  80.228  50.149  1.00  0.00           H  
ATOM   3687  HA  VAL   236      92.136  81.370  48.041  1.00  0.00           H  
ATOM   3688  HB  VAL   236      95.094  81.193  48.174  1.00  0.00           H  
ATOM   3689 HG11 VAL   236      93.472  82.798  46.205  1.00  0.00           H  
ATOM   3690 HG12 VAL   236      95.247  82.936  46.458  1.00  0.00           H  
ATOM   3691 HG13 VAL   236      94.629  81.384  45.937  1.00  0.00           H  
ATOM   3692 HG21 VAL   236      94.491  82.699  50.015  1.00  0.00           H  
ATOM   3693 HG22 VAL   236      94.757  83.734  48.547  1.00  0.00           H  
ATOM   3694 HG23 VAL   236      93.169  83.450  48.999  1.00  0.00           H  
ATOM   3695  N   VAL   237      91.965  79.374  46.582  1.00  0.00           N  
ATOM   3696  CA  VAL   237      91.827  78.181  45.755  1.00  0.00           C  
ATOM   3697  C   VAL   237      92.065  78.664  44.316  1.00  0.00           C  
ATOM   3698  O   VAL   237      91.382  79.543  43.796  1.00  0.00           O  
ATOM   3699  CB  VAL   237      90.566  77.380  45.896  1.00  0.00           C  
ATOM   3700  CG1 VAL   237      90.504  76.191  44.925  1.00  0.00           C  
ATOM   3701  CG2 VAL   237      90.366  76.768  47.330  1.00  0.00           C  
ATOM   3702  H   VAL   237      91.250  80.087  46.587  1.00  0.00           H  
ATOM   3703  HA  VAL   237      92.679  77.538  45.977  1.00  0.00           H  
ATOM   3704  HB  VAL   237      89.771  78.105  45.719  1.00  0.00           H  
ATOM   3705 HG11 VAL   237      90.598  76.528  43.893  1.00  0.00           H  
ATOM   3706 HG12 VAL   237      91.215  75.394  45.145  1.00  0.00           H  
ATOM   3707 HG13 VAL   237      89.520  75.723  44.878  1.00  0.00           H  
ATOM   3708 HG21 VAL   237      90.534  77.562  48.058  1.00  0.00           H  
ATOM   3709 HG22 VAL   237      89.355  76.362  47.365  1.00  0.00           H  
ATOM   3710 HG23 VAL   237      91.055  75.978  47.627  1.00  0.00           H  
ATOM   3711  N   LYS   238      93.148  78.207  43.689  1.00  0.00           N  
ATOM   3712  CA  LYS   238      93.644  78.617  42.380  1.00  0.00           C  
ATOM   3713  C   LYS   238      92.632  78.011  41.342  1.00  0.00           C  
ATOM   3714  O   LYS   238      92.079  76.910  41.616  1.00  0.00           O  
ATOM   3715  CB  LYS   238      95.105  78.269  42.131  1.00  0.00           C  
ATOM   3716  CG  LYS   238      96.013  78.942  43.189  1.00  0.00           C  
ATOM   3717  CD  LYS   238      95.830  80.453  43.310  1.00  0.00           C  
ATOM   3718  CE  LYS   238      95.775  81.115  41.963  1.00  0.00           C  
ATOM   3719  NZ  LYS   238      95.801  82.633  41.932  1.00  0.00           N1+
ATOM   3720  H   LYS   238      93.629  77.443  44.141  1.00  0.00           H  
ATOM   3721  HA  LYS   238      93.564  79.701  42.305  1.00  0.00           H  
ATOM   3722  HB2 LYS   238      95.270  77.195  42.212  1.00  0.00           H  
ATOM   3723  HB3 LYS   238      95.507  78.512  41.147  1.00  0.00           H  
ATOM   3724  HG2 LYS   238      95.817  78.523  44.176  1.00  0.00           H  
ATOM   3725  HG3 LYS   238      97.071  78.727  43.037  1.00  0.00           H  
ATOM   3726  HD2 LYS   238      94.921  80.663  43.874  1.00  0.00           H  
ATOM   3727  HD3 LYS   238      96.647  80.855  43.910  1.00  0.00           H  
ATOM   3728  HE2 LYS   238      96.504  80.702  41.267  1.00  0.00           H  
ATOM   3729  HE3 LYS   238      94.777  80.868  41.600  1.00  0.00           H  
ATOM   3730  HZ1 LYS   238      95.568  83.081  41.057  1.00  0.00           H  
ATOM   3731  HZ2 LYS   238      95.160  83.008  42.616  1.00  0.00           H  
ATOM   3732  HZ3 LYS   238      96.719  82.890  42.265  1.00  0.00           H  
ATOM   3733  N   TYR   239      92.338  78.747  40.260  1.00  0.00           N  
ATOM   3734  CA  TYR   239      91.309  78.338  39.330  1.00  0.00           C  
ATOM   3735  C   TYR   239      91.725  77.333  38.327  1.00  0.00           C  
ATOM   3736  O   TYR   239      92.867  77.387  37.781  1.00  0.00           O  
ATOM   3737  CB  TYR   239      90.749  79.626  38.596  1.00  0.00           C  
ATOM   3738  CG  TYR   239      89.684  79.414  37.574  1.00  0.00           C  
ATOM   3739  CD1 TYR   239      88.301  79.277  37.794  1.00  0.00           C  
ATOM   3740  CD2 TYR   239      90.108  79.248  36.224  1.00  0.00           C  
ATOM   3741  CE1 TYR   239      87.349  79.207  36.799  1.00  0.00           C  
ATOM   3742  CE2 TYR   239      89.125  79.305  35.154  1.00  0.00           C  
ATOM   3743  CZ  TYR   239      87.745  79.333  35.436  1.00  0.00           C  
ATOM   3744  OH  TYR   239      86.848  79.221  34.505  1.00  0.00           O  
ATOM   3745  H   TYR   239      92.877  79.557  39.989  1.00  0.00           H  
ATOM   3746  HA  TYR   239      90.483  77.837  39.834  1.00  0.00           H  
ATOM   3747  HB2 TYR   239      90.341  80.436  39.200  1.00  0.00           H  
ATOM   3748  HB3 TYR   239      91.610  80.151  38.183  1.00  0.00           H  
ATOM   3749  HD1 TYR   239      87.902  79.130  38.787  1.00  0.00           H  
ATOM   3750  HD2 TYR   239      91.138  79.272  35.899  1.00  0.00           H  
ATOM   3751  HE1 TYR   239      86.313  78.989  37.014  1.00  0.00           H  
ATOM   3752  HE2 TYR   239      89.515  79.360  34.148  1.00  0.00           H  
ATOM   3753  HH  TYR   239      87.281  78.903  33.710  1.00  0.00           H  
ATOM   3754  N   THR   240      90.884  76.362  38.088  1.00  0.00           N  
ATOM   3755  CA  THR   240      91.137  75.279  37.150  1.00  0.00           C  
ATOM   3756  C   THR   240      90.042  75.468  36.051  1.00  0.00           C  
ATOM   3757  O   THR   240      88.841  75.714  36.309  1.00  0.00           O  
ATOM   3758  CB  THR   240      90.869  73.891  37.801  1.00  0.00           C  
ATOM   3759  CG2 THR   240      91.205  72.776  36.844  1.00  0.00           C  
ATOM   3760  OG1 THR   240      91.629  73.891  38.974  1.00  0.00           O  
ATOM   3761  H   THR   240      89.992  76.357  38.562  1.00  0.00           H  
ATOM   3762  HA  THR   240      92.095  75.339  36.634  1.00  0.00           H  
ATOM   3763  HB  THR   240      89.787  73.821  37.915  1.00  0.00           H  
ATOM   3764  HG1 THR   240      91.065  74.350  39.602  1.00  0.00           H  
ATOM   3765 HG21 THR   240      90.678  72.929  35.902  1.00  0.00           H  
ATOM   3766 HG22 THR   240      92.234  72.929  36.518  1.00  0.00           H  
ATOM   3767 HG23 THR   240      91.032  71.772  37.233  1.00  0.00           H  
ATOM   3768  N   GLY   241      90.492  75.464  34.732  1.00  0.00           N  
ATOM   3769  CA  GLY   241      89.576  75.773  33.586  1.00  0.00           C  
ATOM   3770  C   GLY   241      88.638  74.674  33.213  1.00  0.00           C  
ATOM   3771  O   GLY   241      88.766  73.569  33.760  1.00  0.00           O  
ATOM   3772  H   GLY   241      91.476  75.244  34.673  1.00  0.00           H  
ATOM   3773  HA2 GLY   241      88.883  76.556  33.895  1.00  0.00           H  
ATOM   3774  HA3 GLY   241      90.118  76.123  32.707  1.00  0.00           H  
ATOM   3775  N   GLY   242      87.538  74.879  32.385  1.00  0.00           N  
ATOM   3776  CA  GLY   242      86.577  73.822  32.145  1.00  0.00           C  
ATOM   3777  C   GLY   242      85.666  73.739  33.321  1.00  0.00           C  
ATOM   3778  O   GLY   242      85.439  74.715  34.017  1.00  0.00           O  
ATOM   3779  H   GLY   242      87.323  75.834  32.135  1.00  0.00           H  
ATOM   3780  HA2 GLY   242      85.976  74.007  31.255  1.00  0.00           H  
ATOM   3781  HA3 GLY   242      87.042  72.873  31.879  1.00  0.00           H  
ATOM   3782  N   SER   243      85.134  72.506  33.501  1.00  0.00           N  
ATOM   3783  CA  SER   243      84.506  72.102  34.770  1.00  0.00           C  
ATOM   3784  C   SER   243      85.518  71.432  35.765  1.00  0.00           C  
ATOM   3785  O   SER   243      86.275  70.573  35.334  1.00  0.00           O  
ATOM   3786  CB  SER   243      83.226  71.159  34.689  1.00  0.00           C  
ATOM   3787  OG  SER   243      82.770  70.647  35.852  1.00  0.00           O  
ATOM   3788  H   SER   243      85.438  71.691  32.989  1.00  0.00           H  
ATOM   3789  HA  SER   243      84.227  73.001  35.320  1.00  0.00           H  
ATOM   3790  HB2 SER   243      82.435  71.797  34.294  1.00  0.00           H  
ATOM   3791  HB3 SER   243      83.413  70.415  33.914  1.00  0.00           H  
ATOM   3792  HG  SER   243      82.230  69.895  35.601  1.00  0.00           H  
ATOM   3793  N   ALA   244      85.485  71.841  37.014  1.00  0.00           N  
ATOM   3794  CA  ALA   244      86.403  71.361  37.978  1.00  0.00           C  
ATOM   3795  C   ALA   244      85.753  70.910  39.299  1.00  0.00           C  
ATOM   3796  O   ALA   244      84.657  71.320  39.618  1.00  0.00           O  
ATOM   3797  CB  ALA   244      87.535  72.386  38.154  1.00  0.00           C  
ATOM   3798  H   ALA   244      84.764  72.478  37.321  1.00  0.00           H  
ATOM   3799  HA  ALA   244      86.882  70.501  37.511  1.00  0.00           H  
ATOM   3800  HB1 ALA   244      87.190  73.317  38.604  1.00  0.00           H  
ATOM   3801  HB2 ALA   244      88.255  71.989  38.870  1.00  0.00           H  
ATOM   3802  HB3 ALA   244      87.931  72.609  37.164  1.00  0.00           H  
ATOM   3803  N   GLU   245      86.441  70.198  40.171  1.00  0.00           N  
ATOM   3804  CA  GLU   245      86.024  69.461  41.387  1.00  0.00           C  
ATOM   3805  C   GLU   245      87.186  69.308  42.345  1.00  0.00           C  
ATOM   3806  O   GLU   245      88.265  68.762  41.964  1.00  0.00           O  
ATOM   3807  CB  GLU   245      85.504  68.151  40.951  1.00  0.00           C  
ATOM   3808  CG  GLU   245      84.948  67.246  42.113  1.00  0.00           C  
ATOM   3809  CD  GLU   245      84.211  66.068  41.506  1.00  0.00           C  
ATOM   3810  OE1 GLU   245      83.125  66.243  40.853  1.00  0.00           O  
ATOM   3811  OE2 GLU   245      84.751  64.969  41.575  1.00  0.00           O1-
ATOM   3812  H   GLU   245      87.389  70.037  39.861  1.00  0.00           H  
ATOM   3813  HA  GLU   245      85.217  70.012  41.871  1.00  0.00           H  
ATOM   3814  HB2 GLU   245      84.741  68.341  40.196  1.00  0.00           H  
ATOM   3815  HB3 GLU   245      86.251  67.548  40.435  1.00  0.00           H  
ATOM   3816  HG2 GLU   245      85.787  66.942  42.738  1.00  0.00           H  
ATOM   3817  HG3 GLU   245      84.295  67.755  42.822  1.00  0.00           H  
ATOM   3818  N   LEU   246      87.034  69.579  43.679  1.00  0.00           N  
ATOM   3819  CA  LEU   246      88.087  69.546  44.752  1.00  0.00           C  
ATOM   3820  C   LEU   246      87.373  68.909  45.953  1.00  0.00           C  
ATOM   3821  O   LEU   246      86.391  69.482  46.478  1.00  0.00           O  
ATOM   3822  CB  LEU   246      88.558  70.961  45.074  1.00  0.00           C  
ATOM   3823  CG  LEU   246      89.626  71.533  44.040  1.00  0.00           C  
ATOM   3824  CD1 LEU   246      89.067  72.191  42.787  1.00  0.00           C  
ATOM   3825  CD2 LEU   246      90.458  72.537  44.835  1.00  0.00           C  
ATOM   3826  H   LEU   246      86.108  69.945  43.847  1.00  0.00           H  
ATOM   3827  HA  LEU   246      88.911  68.921  44.407  1.00  0.00           H  
ATOM   3828  HB2 LEU   246      87.726  71.644  45.249  1.00  0.00           H  
ATOM   3829  HB3 LEU   246      89.021  70.883  46.058  1.00  0.00           H  
ATOM   3830  HG  LEU   246      90.301  70.723  43.762  1.00  0.00           H  
ATOM   3831 HD11 LEU   246      88.228  72.850  43.012  1.00  0.00           H  
ATOM   3832 HD12 LEU   246      89.786  72.717  42.159  1.00  0.00           H  
ATOM   3833 HD13 LEU   246      88.815  71.401  42.079  1.00  0.00           H  
ATOM   3834 HD21 LEU   246      91.296  73.006  44.320  1.00  0.00           H  
ATOM   3835 HD22 LEU   246      89.869  73.278  45.374  1.00  0.00           H  
ATOM   3836 HD23 LEU   246      90.999  72.023  45.630  1.00  0.00           H  
ATOM   3837  N   LEU   247      87.857  67.826  46.517  1.00  0.00           N  
ATOM   3838  CA  LEU   247      87.373  67.124  47.760  1.00  0.00           C  
ATOM   3839  C   LEU   247      88.228  67.514  48.938  1.00  0.00           C  
ATOM   3840  O   LEU   247      89.445  67.359  48.991  1.00  0.00           O  
ATOM   3841  CB  LEU   247      87.344  65.632  47.468  1.00  0.00           C  
ATOM   3842  CG  LEU   247      87.054  64.643  48.633  1.00  0.00           C  
ATOM   3843  CD1 LEU   247      85.695  64.615  49.307  1.00  0.00           C  
ATOM   3844  CD2 LEU   247      87.323  63.152  48.157  1.00  0.00           C  
ATOM   3845  H   LEU   247      88.560  67.376  45.948  1.00  0.00           H  
ATOM   3846  HA  LEU   247      86.328  67.422  47.842  1.00  0.00           H  
ATOM   3847  HB2 LEU   247      86.556  65.399  46.752  1.00  0.00           H  
ATOM   3848  HB3 LEU   247      88.284  65.274  47.050  1.00  0.00           H  
ATOM   3849  HG  LEU   247      87.805  64.954  49.360  1.00  0.00           H  
ATOM   3850 HD11 LEU   247      85.415  65.629  49.593  1.00  0.00           H  
ATOM   3851 HD12 LEU   247      84.978  64.176  48.614  1.00  0.00           H  
ATOM   3852 HD13 LEU   247      85.742  64.052  50.239  1.00  0.00           H  
ATOM   3853 HD21 LEU   247      86.693  63.027  47.276  1.00  0.00           H  
ATOM   3854 HD22 LEU   247      88.384  63.098  47.916  1.00  0.00           H  
ATOM   3855 HD23 LEU   247      87.033  62.500  48.981  1.00  0.00           H  
ATOM   3856  N   PHE   248      87.561  67.976  49.996  1.00  0.00           N  
ATOM   3857  CA  PHE   248      88.042  68.358  51.271  1.00  0.00           C  
ATOM   3858  C   PHE   248      87.646  67.344  52.414  1.00  0.00           C  
ATOM   3859  O   PHE   248      86.487  66.891  52.600  1.00  0.00           O  
ATOM   3860  CB  PHE   248      87.892  69.889  51.637  1.00  0.00           C  
ATOM   3861  CG  PHE   248      88.416  70.923  50.652  1.00  0.00           C  
ATOM   3862  CD1 PHE   248      89.708  71.348  50.763  1.00  0.00           C  
ATOM   3863  CD2 PHE   248      87.608  71.319  49.580  1.00  0.00           C  
ATOM   3864  CE1 PHE   248      90.229  72.250  49.863  1.00  0.00           C  
ATOM   3865  CE2 PHE   248      88.156  72.292  48.662  1.00  0.00           C  
ATOM   3866  CZ  PHE   248      89.445  72.780  48.819  1.00  0.00           C  
ATOM   3867  H   PHE   248      86.605  68.212  49.775  1.00  0.00           H  
ATOM   3868  HA  PHE   248      89.116  68.256  51.116  1.00  0.00           H  
ATOM   3869  HB2 PHE   248      86.827  69.988  51.846  1.00  0.00           H  
ATOM   3870  HB3 PHE   248      88.359  70.090  52.601  1.00  0.00           H  
ATOM   3871  HD1 PHE   248      90.338  71.057  51.591  1.00  0.00           H  
ATOM   3872  HD2 PHE   248      86.576  71.020  49.471  1.00  0.00           H  
ATOM   3873  HE1 PHE   248      91.234  72.615  50.014  1.00  0.00           H  
ATOM   3874  HE2 PHE   248      87.491  72.659  47.894  1.00  0.00           H  
ATOM   3875  HZ  PHE   248      89.940  73.491  48.175  1.00  0.00           H  
ATOM   3876  N   PHE   249      88.587  67.000  53.281  1.00  0.00           N  
ATOM   3877  CA  PHE   249      88.483  66.148  54.502  1.00  0.00           C  
ATOM   3878  C   PHE   249      88.311  66.983  55.797  1.00  0.00           C  
ATOM   3879  O   PHE   249      89.023  67.882  56.017  1.00  0.00           O  
ATOM   3880  CB  PHE   249      89.681  65.185  54.502  1.00  0.00           C  
ATOM   3881  CG  PHE   249      89.472  64.166  53.362  1.00  0.00           C  
ATOM   3882  CD1 PHE   249      88.789  63.015  53.653  1.00  0.00           C  
ATOM   3883  CD2 PHE   249      89.933  64.455  52.064  1.00  0.00           C  
ATOM   3884  CE1 PHE   249      88.400  62.112  52.654  1.00  0.00           C  
ATOM   3885  CE2 PHE   249      89.746  63.463  51.060  1.00  0.00           C  
ATOM   3886  CZ  PHE   249      88.985  62.288  51.351  1.00  0.00           C  
ATOM   3887  H   PHE   249      89.493  67.437  53.191  1.00  0.00           H  
ATOM   3888  HA  PHE   249      87.590  65.528  54.430  1.00  0.00           H  
ATOM   3889  HB2 PHE   249      90.598  65.770  54.431  1.00  0.00           H  
ATOM   3890  HB3 PHE   249      89.612  64.629  55.437  1.00  0.00           H  
ATOM   3891  HD1 PHE   249      88.395  62.781  54.631  1.00  0.00           H  
ATOM   3892  HD2 PHE   249      90.474  65.342  51.769  1.00  0.00           H  
ATOM   3893  HE1 PHE   249      87.922  61.190  52.952  1.00  0.00           H  
ATOM   3894  HE2 PHE   249      90.306  63.573  50.143  1.00  0.00           H  
ATOM   3895  HZ  PHE   249      88.884  61.537  50.581  1.00  0.00           H  
ATOM   3896  N   VAL   250      87.236  66.676  56.548  1.00  0.00           N  
ATOM   3897  CA  VAL   250      86.813  67.662  57.592  1.00  0.00           C  
ATOM   3898  C   VAL   250      86.962  67.073  59.011  1.00  0.00           C  
ATOM   3899  O   VAL   250      86.285  66.135  59.424  1.00  0.00           O  
ATOM   3900  CB  VAL   250      85.409  68.124  57.418  1.00  0.00           C  
ATOM   3901  CG1 VAL   250      84.962  69.012  58.612  1.00  0.00           C  
ATOM   3902  CG2 VAL   250      85.359  68.945  56.108  1.00  0.00           C  
ATOM   3903  H   VAL   250      86.541  66.057  56.153  1.00  0.00           H  
ATOM   3904  HA  VAL   250      87.350  68.605  57.487  1.00  0.00           H  
ATOM   3905  HB  VAL   250      84.706  67.296  57.325  1.00  0.00           H  
ATOM   3906 HG11 VAL   250      84.682  68.383  59.457  1.00  0.00           H  
ATOM   3907 HG12 VAL   250      85.664  69.764  58.973  1.00  0.00           H  
ATOM   3908 HG13 VAL   250      84.044  69.535  58.345  1.00  0.00           H  
ATOM   3909 HG21 VAL   250      86.128  69.718  56.119  1.00  0.00           H  
ATOM   3910 HG22 VAL   250      85.545  68.221  55.315  1.00  0.00           H  
ATOM   3911 HG23 VAL   250      84.364  69.347  55.916  1.00  0.00           H  
ATOM   3912  N   GLU   251      87.719  67.760  59.916  1.00  0.00           N  
ATOM   3913  CA  GLU   251      88.075  67.330  61.280  1.00  0.00           C  
ATOM   3914  C   GLU   251      87.204  68.185  62.294  1.00  0.00           C  
ATOM   3915  O   GLU   251      87.373  69.399  62.427  1.00  0.00           O  
ATOM   3916  CB  GLU   251      89.499  67.469  61.692  1.00  0.00           C  
ATOM   3917  CG  GLU   251      89.869  67.258  63.197  1.00  0.00           C  
ATOM   3918  CD  GLU   251      91.349  66.853  63.242  1.00  0.00           C  
ATOM   3919  OE1 GLU   251      92.199  67.765  63.103  1.00  0.00           O  
ATOM   3920  OE2 GLU   251      91.719  65.670  63.313  1.00  0.00           O1-
ATOM   3921  H   GLU   251      87.965  68.658  59.524  1.00  0.00           H  
ATOM   3922  HA  GLU   251      87.795  66.293  61.463  1.00  0.00           H  
ATOM   3923  HB2 GLU   251      90.148  66.826  61.097  1.00  0.00           H  
ATOM   3924  HB3 GLU   251      89.707  68.479  61.338  1.00  0.00           H  
ATOM   3925  HG2 GLU   251      89.760  68.172  63.780  1.00  0.00           H  
ATOM   3926  HG3 GLU   251      89.217  66.452  63.533  1.00  0.00           H  
ATOM   3927  N   GLY   252      86.497  67.557  63.182  1.00  0.00           N  
ATOM   3928  CA  GLY   252      85.839  68.098  64.392  1.00  0.00           C  
ATOM   3929  C   GLY   252      86.683  68.063  65.661  1.00  0.00           C  
ATOM   3930  O   GLY   252      87.325  67.063  65.977  1.00  0.00           O  
ATOM   3931  H   GLY   252      86.537  66.552  63.096  1.00  0.00           H  
ATOM   3932  HA2 GLY   252      85.627  69.152  64.212  1.00  0.00           H  
ATOM   3933  HA3 GLY   252      84.886  67.592  64.550  1.00  0.00           H  
ATOM   3934  N   LEU   253      86.753  69.158  66.392  1.00  0.00           N  
ATOM   3935  CA  LEU   253      87.640  69.304  67.586  1.00  0.00           C  
ATOM   3936  C   LEU   253      86.922  69.673  68.977  1.00  0.00           C  
ATOM   3937  O   LEU   253      87.565  69.412  70.056  1.00  0.00           O  
ATOM   3938  CB  LEU   253      88.729  70.378  67.343  1.00  0.00           C  
ATOM   3939  CG  LEU   253      89.600  70.232  66.071  1.00  0.00           C  
ATOM   3940  CD1 LEU   253      90.333  71.480  65.942  1.00  0.00           C  
ATOM   3941  CD2 LEU   253      90.464  69.024  66.090  1.00  0.00           C  
ATOM   3942  H   LEU   253      86.325  69.995  66.024  1.00  0.00           H  
ATOM   3943  HA  LEU   253      88.192  68.376  67.735  1.00  0.00           H  
ATOM   3944  HB2 LEU   253      88.360  71.399  67.441  1.00  0.00           H  
ATOM   3945  HB3 LEU   253      89.390  70.186  68.188  1.00  0.00           H  
ATOM   3946  HG  LEU   253      88.823  70.164  65.310  1.00  0.00           H  
ATOM   3947 HD11 LEU   253      90.855  71.419  64.987  1.00  0.00           H  
ATOM   3948 HD12 LEU   253      89.712  72.365  65.797  1.00  0.00           H  
ATOM   3949 HD13 LEU   253      90.994  71.692  66.782  1.00  0.00           H  
ATOM   3950 HD21 LEU   253      89.924  68.077  66.125  1.00  0.00           H  
ATOM   3951 HD22 LEU   253      91.168  69.035  65.258  1.00  0.00           H  
ATOM   3952 HD23 LEU   253      91.044  68.956  67.010  1.00  0.00           H  
ATOM   3953  N   CYS   254      85.770  70.337  68.957  1.00  0.00           N  
ATOM   3954  CA  CYS   254      85.139  70.800  70.194  1.00  0.00           C  
ATOM   3955  C   CYS   254      83.790  70.110  70.404  1.00  0.00           C  
ATOM   3956  O   CYS   254      82.933  70.055  69.513  1.00  0.00           O  
ATOM   3957  CB  CYS   254      84.923  72.318  70.134  1.00  0.00           C  
ATOM   3958  SG  CYS   254      86.569  73.104  70.103  1.00  0.00           S  
ATOM   3959  H   CYS   254      85.422  70.635  68.057  1.00  0.00           H  
ATOM   3960  HA  CYS   254      85.684  70.412  71.055  1.00  0.00           H  
ATOM   3961  HB2 CYS   254      84.321  72.583  69.264  1.00  0.00           H  
ATOM   3962  HB3 CYS   254      84.455  72.547  71.091  1.00  0.00           H  
ATOM   3963  HG  CYS   254      87.074  72.794  71.300  1.00  0.00           H  
ATOM   3964  N   PHE   255      83.473  69.681  71.649  1.00  0.00           N  
ATOM   3965  CA  PHE   255      82.114  69.279  72.112  1.00  0.00           C  
ATOM   3966  C   PHE   255      81.253  70.493  72.390  1.00  0.00           C  
ATOM   3967  O   PHE   255      81.766  71.579  72.738  1.00  0.00           O  
ATOM   3968  CB  PHE   255      82.161  68.305  73.333  1.00  0.00           C  
ATOM   3969  CG  PHE   255      82.539  66.941  72.886  1.00  0.00           C  
ATOM   3970  CD1 PHE   255      81.547  66.009  72.494  1.00  0.00           C  
ATOM   3971  CD2 PHE   255      83.922  66.552  72.802  1.00  0.00           C  
ATOM   3972  CE1 PHE   255      81.949  64.720  72.059  1.00  0.00           C  
ATOM   3973  CE2 PHE   255      84.291  65.225  72.514  1.00  0.00           C  
ATOM   3974  CZ  PHE   255      83.312  64.300  72.138  1.00  0.00           C  
ATOM   3975  H   PHE   255      84.260  69.664  72.282  1.00  0.00           H  
ATOM   3976  HA  PHE   255      81.594  68.764  71.305  1.00  0.00           H  
ATOM   3977  HB2 PHE   255      82.896  68.665  74.053  1.00  0.00           H  
ATOM   3978  HB3 PHE   255      81.144  68.252  73.721  1.00  0.00           H  
ATOM   3979  HD1 PHE   255      80.504  66.289  72.494  1.00  0.00           H  
ATOM   3980  HD2 PHE   255      84.717  67.189  73.160  1.00  0.00           H  
ATOM   3981  HE1 PHE   255      81.225  63.982  71.746  1.00  0.00           H  
ATOM   3982  HE2 PHE   255      85.322  64.938  72.371  1.00  0.00           H  
ATOM   3983  HZ  PHE   255      83.728  63.355  71.821  1.00  0.00           H  
ATOM   3984  N   PRO   256      79.930  70.333  72.333  1.00  0.00           N  
ATOM   3985  CA  PRO   256      79.031  71.412  72.794  1.00  0.00           C  
ATOM   3986  C   PRO   256      79.309  71.873  74.248  1.00  0.00           C  
ATOM   3987  O   PRO   256      79.438  71.059  75.205  1.00  0.00           O  
ATOM   3988  CB  PRO   256      77.575  70.913  72.450  1.00  0.00           C  
ATOM   3989  CG  PRO   256      77.816  70.000  71.203  1.00  0.00           C  
ATOM   3990  CD  PRO   256      79.184  69.409  71.512  1.00  0.00           C  
ATOM   3991  HA  PRO   256      79.176  72.155  72.010  1.00  0.00           H  
ATOM   3992  HB2 PRO   256      77.097  70.343  73.246  1.00  0.00           H  
ATOM   3993  HB3 PRO   256      76.886  71.725  72.215  1.00  0.00           H  
ATOM   3994  HG2 PRO   256      77.107  69.173  71.210  1.00  0.00           H  
ATOM   3995  HG3 PRO   256      77.799  70.553  70.264  1.00  0.00           H  
ATOM   3996  HD2 PRO   256      79.091  68.404  71.923  1.00  0.00           H  
ATOM   3997  HD3 PRO   256      79.583  69.387  70.498  1.00  0.00           H  
ATOM   3998  N   ASP   257      79.359  73.177  74.448  1.00  0.00           N  
ATOM   3999  CA  ASP   257      79.563  73.926  75.733  1.00  0.00           C  
ATOM   4000  C   ASP   257      78.613  75.149  75.876  1.00  0.00           C  
ATOM   4001  O   ASP   257      77.886  75.530  74.843  1.00  0.00           O  
ATOM   4002  CB  ASP   257      81.053  74.431  75.548  1.00  0.00           C  
ATOM   4003  CG  ASP   257      81.663  75.059  76.835  1.00  0.00           C  
ATOM   4004  OD1 ASP   257      81.079  75.081  77.988  1.00  0.00           O  
ATOM   4005  OD2 ASP   257      82.739  75.522  76.668  1.00  0.00           O1-
ATOM   4006  H   ASP   257      79.238  73.727  73.610  1.00  0.00           H  
ATOM   4007  HA  ASP   257      79.453  73.205  76.542  1.00  0.00           H  
ATOM   4008  HB2 ASP   257      81.598  73.507  75.356  1.00  0.00           H  
ATOM   4009  HB3 ASP   257      81.099  75.113  74.699  1.00  0.00           H  
ATOM   4010  N   GLU   258      78.604  75.909  77.039  1.00  0.00           N  
ATOM   4011  CA  GLU   258      78.041  77.276  77.054  1.00  0.00           C  
ATOM   4012  C   GLU   258      78.718  78.198  75.927  1.00  0.00           C  
ATOM   4013  O   GLU   258      79.906  78.138  75.802  1.00  0.00           O  
ATOM   4014  CB  GLU   258      78.244  77.871  78.388  1.00  0.00           C  
ATOM   4015  CG  GLU   258      77.836  79.319  78.689  1.00  0.00           C  
ATOM   4016  CD  GLU   258      77.792  79.636  80.166  1.00  0.00           C  
ATOM   4017  OE1 GLU   258      76.729  79.641  80.757  1.00  0.00           O  
ATOM   4018  OE2 GLU   258      78.883  79.945  80.682  1.00  0.00           O1-
ATOM   4019  H   GLU   258      79.280  75.606  77.725  1.00  0.00           H  
ATOM   4020  HA  GLU   258      76.987  77.318  76.778  1.00  0.00           H  
ATOM   4021  HB2 GLU   258      77.751  77.216  79.106  1.00  0.00           H  
ATOM   4022  HB3 GLU   258      79.297  77.901  78.668  1.00  0.00           H  
ATOM   4023  HG2 GLU   258      78.367  80.055  78.085  1.00  0.00           H  
ATOM   4024  HG3 GLU   258      76.800  79.207  78.371  1.00  0.00           H  
ATOM   4025  N   GLY   259      77.889  79.000  75.265  1.00  0.00           N  
ATOM   4026  CA  GLY   259      78.257  79.794  74.039  1.00  0.00           C  
ATOM   4027  C   GLY   259      78.462  79.027  72.782  1.00  0.00           C  
ATOM   4028  O   GLY   259      78.229  79.572  71.716  1.00  0.00           O  
ATOM   4029  H   GLY   259      76.906  79.042  75.492  1.00  0.00           H  
ATOM   4030  HA2 GLY   259      77.374  80.410  73.873  1.00  0.00           H  
ATOM   4031  HA3 GLY   259      79.149  80.380  74.261  1.00  0.00           H  
ATOM   4032  N   PHE   260      78.749  77.738  72.844  1.00  0.00           N  
ATOM   4033  CA  PHE   260      79.004  76.801  71.718  1.00  0.00           C  
ATOM   4034  C   PHE   260      78.071  75.559  71.563  1.00  0.00           C  
ATOM   4035  O   PHE   260      78.366  74.509  72.056  1.00  0.00           O  
ATOM   4036  CB  PHE   260      80.477  76.540  71.581  1.00  0.00           C  
ATOM   4037  CG  PHE   260      80.760  75.743  70.289  1.00  0.00           C  
ATOM   4038  CD1 PHE   260      80.620  76.412  69.063  1.00  0.00           C  
ATOM   4039  CD2 PHE   260      81.101  74.363  70.299  1.00  0.00           C  
ATOM   4040  CE1 PHE   260      80.882  75.777  67.861  1.00  0.00           C  
ATOM   4041  CE2 PHE   260      81.207  73.700  69.086  1.00  0.00           C  
ATOM   4042  CZ  PHE   260      81.203  74.421  67.887  1.00  0.00           C  
ATOM   4043  H   PHE   260      78.628  77.264  73.728  1.00  0.00           H  
ATOM   4044  HA  PHE   260      78.704  77.379  70.843  1.00  0.00           H  
ATOM   4045  HB2 PHE   260      81.114  77.413  71.432  1.00  0.00           H  
ATOM   4046  HB3 PHE   260      80.889  75.971  72.414  1.00  0.00           H  
ATOM   4047  HD1 PHE   260      80.437  77.476  69.089  1.00  0.00           H  
ATOM   4048  HD2 PHE   260      81.177  73.868  71.256  1.00  0.00           H  
ATOM   4049  HE1 PHE   260      80.895  76.233  66.882  1.00  0.00           H  
ATOM   4050  HE2 PHE   260      81.450  72.648  69.113  1.00  0.00           H  
ATOM   4051  HZ  PHE   260      81.397  73.889  66.968  1.00  0.00           H  
ATOM   4052  N   SER   261      76.914  75.767  70.874  1.00  0.00           N  
ATOM   4053  CA  SER   261      75.854  74.838  70.562  1.00  0.00           C  
ATOM   4054  C   SER   261      76.313  73.608  69.683  1.00  0.00           C  
ATOM   4055  O   SER   261      75.586  72.667  69.701  1.00  0.00           O  
ATOM   4056  CB  SER   261      74.621  75.571  70.030  1.00  0.00           C  
ATOM   4057  OG  SER   261      75.053  76.513  69.083  1.00  0.00           O  
ATOM   4058  H   SER   261      76.714  76.746  70.723  1.00  0.00           H  
ATOM   4059  HA  SER   261      75.510  74.465  71.527  1.00  0.00           H  
ATOM   4060  HB2 SER   261      73.816  74.936  69.660  1.00  0.00           H  
ATOM   4061  HB3 SER   261      74.135  76.091  70.856  1.00  0.00           H  
ATOM   4062  HG  SER   261      74.280  76.850  68.625  1.00  0.00           H  
ATOM   4063  N   GLY   262      77.366  73.795  68.956  1.00  0.00           N  
ATOM   4064  CA  GLY   262      77.827  72.740  68.040  1.00  0.00           C  
ATOM   4065  C   GLY   262      77.597  72.955  66.595  1.00  0.00           C  
ATOM   4066  O   GLY   262      77.739  72.022  65.849  1.00  0.00           O  
ATOM   4067  H   GLY   262      77.853  74.670  69.086  1.00  0.00           H  
ATOM   4068  HA2 GLY   262      78.903  72.634  68.179  1.00  0.00           H  
ATOM   4069  HA3 GLY   262      77.355  71.793  68.305  1.00  0.00           H  
ATOM   4070  N   LEU   263      77.175  74.131  66.162  1.00  0.00           N  
ATOM   4071  CA  LEU   263      76.900  74.538  64.798  1.00  0.00           C  
ATOM   4072  C   LEU   263      78.030  75.340  64.127  1.00  0.00           C  
ATOM   4073  O   LEU   263      78.701  76.239  64.679  1.00  0.00           O  
ATOM   4074  CB  LEU   263      75.590  75.343  64.868  1.00  0.00           C  
ATOM   4075  CG  LEU   263      74.351  74.421  65.110  1.00  0.00           C  
ATOM   4076  CD1 LEU   263      73.307  75.114  66.021  1.00  0.00           C  
ATOM   4077  CD2 LEU   263      73.702  74.242  63.766  1.00  0.00           C  
ATOM   4078  H   LEU   263      77.184  74.913  66.802  1.00  0.00           H  
ATOM   4079  HA  LEU   263      76.797  73.608  64.240  1.00  0.00           H  
ATOM   4080  HB2 LEU   263      75.631  76.092  65.659  1.00  0.00           H  
ATOM   4081  HB3 LEU   263      75.574  75.903  63.933  1.00  0.00           H  
ATOM   4082  HG  LEU   263      74.661  73.456  65.510  1.00  0.00           H  
ATOM   4083 HD11 LEU   263      73.506  74.986  67.085  1.00  0.00           H  
ATOM   4084 HD12 LEU   263      73.197  76.166  65.757  1.00  0.00           H  
ATOM   4085 HD13 LEU   263      72.311  74.672  65.981  1.00  0.00           H  
ATOM   4086 HD21 LEU   263      73.453  75.195  63.300  1.00  0.00           H  
ATOM   4087 HD22 LEU   263      74.455  73.716  63.180  1.00  0.00           H  
ATOM   4088 HD23 LEU   263      72.806  73.626  63.688  1.00  0.00           H  
ATOM   4089  N   VAL   264      78.336  74.928  62.873  1.00  0.00           N  
ATOM   4090  CA  VAL   264      79.640  75.229  62.271  1.00  0.00           C  
ATOM   4091  C   VAL   264      79.484  75.310  60.729  1.00  0.00           C  
ATOM   4092  O   VAL   264      78.977  74.361  60.126  1.00  0.00           O  
ATOM   4093  CB  VAL   264      80.693  74.139  62.675  1.00  0.00           C  
ATOM   4094  CG1 VAL   264      82.106  74.720  62.376  1.00  0.00           C  
ATOM   4095  CG2 VAL   264      80.682  73.688  64.088  1.00  0.00           C  
ATOM   4096  H   VAL   264      77.643  74.379  62.384  1.00  0.00           H  
ATOM   4097  HA  VAL   264      79.963  76.228  62.563  1.00  0.00           H  
ATOM   4098  HB  VAL   264      80.635  73.186  62.148  1.00  0.00           H  
ATOM   4099 HG11 VAL   264      82.793  73.892  62.553  1.00  0.00           H  
ATOM   4100 HG12 VAL   264      82.281  75.071  61.359  1.00  0.00           H  
ATOM   4101 HG13 VAL   264      82.457  75.515  63.035  1.00  0.00           H  
ATOM   4102 HG21 VAL   264      79.822  73.037  64.246  1.00  0.00           H  
ATOM   4103 HG22 VAL   264      81.641  73.231  64.330  1.00  0.00           H  
ATOM   4104 HG23 VAL   264      80.498  74.530  64.756  1.00  0.00           H  
ATOM   4105  N   SER   265      79.848  76.411  60.175  1.00  0.00           N  
ATOM   4106  CA  SER   265      79.672  76.659  58.696  1.00  0.00           C  
ATOM   4107  C   SER   265      81.024  76.842  57.895  1.00  0.00           C  
ATOM   4108  O   SER   265      81.982  77.161  58.608  1.00  0.00           O  
ATOM   4109  CB  SER   265      78.872  77.940  58.480  1.00  0.00           C  
ATOM   4110  OG  SER   265      77.584  78.089  59.107  1.00  0.00           O  
ATOM   4111  H   SER   265      80.316  77.030  60.823  1.00  0.00           H  
ATOM   4112  HA  SER   265      79.098  75.842  58.259  1.00  0.00           H  
ATOM   4113  HB2 SER   265      79.476  78.801  58.767  1.00  0.00           H  
ATOM   4114  HB3 SER   265      78.752  78.158  57.419  1.00  0.00           H  
ATOM   4115  HG  SER   265      77.026  78.139  58.328  1.00  0.00           H  
ATOM   4116  N   ILE   266      81.014  76.872  56.565  1.00  0.00           N  
ATOM   4117  CA  ILE   266      82.102  77.191  55.660  1.00  0.00           C  
ATOM   4118  C   ILE   266      81.604  77.847  54.405  1.00  0.00           C  
ATOM   4119  O   ILE   266      80.549  77.550  53.941  1.00  0.00           O  
ATOM   4120  CB  ILE   266      83.049  75.878  55.399  1.00  0.00           C  
ATOM   4121  CG1 ILE   266      83.667  75.349  56.650  1.00  0.00           C  
ATOM   4122  CG2 ILE   266      84.090  76.268  54.321  1.00  0.00           C  
ATOM   4123  CD1 ILE   266      84.551  74.085  56.437  1.00  0.00           C  
ATOM   4124  H   ILE   266      80.137  76.752  56.079  1.00  0.00           H  
ATOM   4125  HA  ILE   266      82.731  77.857  56.251  1.00  0.00           H  
ATOM   4126  HB  ILE   266      82.452  75.075  54.967  1.00  0.00           H  
ATOM   4127 HG12 ILE   266      84.298  76.142  57.049  1.00  0.00           H  
ATOM   4128 HG13 ILE   266      82.914  75.195  57.423  1.00  0.00           H  
ATOM   4129 HG21 ILE   266      84.716  75.408  54.085  1.00  0.00           H  
ATOM   4130 HG22 ILE   266      83.675  76.465  53.333  1.00  0.00           H  
ATOM   4131 HG23 ILE   266      84.851  76.984  54.630  1.00  0.00           H  
ATOM   4132 HD11 ILE   266      84.820  73.920  57.480  1.00  0.00           H  
ATOM   4133 HD12 ILE   266      84.042  73.230  55.993  1.00  0.00           H  
ATOM   4134 HD13 ILE   266      85.381  74.276  55.757  1.00  0.00           H  
ATOM   4135  N   HIE   267      82.320  78.890  53.950  1.00  0.00           N  
ATOM   4136  CA  HIE   267      81.880  79.765  52.792  1.00  0.00           C  
ATOM   4137  C   HIE   267      82.847  79.834  51.579  1.00  0.00           C  
ATOM   4138  O   HIE   267      84.014  79.599  51.728  1.00  0.00           O  
ATOM   4139  CB  HIE   267      81.605  81.251  53.274  1.00  0.00           C  
ATOM   4140  CG  HIE   267      81.216  81.321  54.751  1.00  0.00           C  
ATOM   4141  CD2 HIE   267      82.097  81.724  55.703  1.00  0.00           C  
ATOM   4142  ND1 HIE   267      79.949  81.171  55.257  1.00  0.00           N  
ATOM   4143  CE1 HIE   267      80.061  81.497  56.599  1.00  0.00           C  
ATOM   4144  NE2 HIE   267      81.364  81.783  56.860  1.00  0.00           N  
ATOM   4145  H   HIE   267      83.195  79.148  54.383  1.00  0.00           H  
ATOM   4146  HA  HIE   267      80.916  79.411  52.427  1.00  0.00           H  
ATOM   4147  HB2 HIE   267      82.481  81.900  53.261  1.00  0.00           H  
ATOM   4148  HB3 HIE   267      80.820  81.732  52.691  1.00  0.00           H  
ATOM   4149  HD2 HIE   267      83.163  81.884  55.634  1.00  0.00           H  
ATOM   4150  HE1 HIE   267      79.203  81.515  57.255  1.00  0.00           H  
ATOM   4151  HE2 HIE   267      81.689  82.098  57.763  1.00  0.00           H  
ATOM   4152  N   VAL   268      82.321  80.127  50.349  1.00  0.00           N  
ATOM   4153  CA  VAL   268      83.213  80.379  49.193  1.00  0.00           C  
ATOM   4154  C   VAL   268      82.727  81.603  48.461  1.00  0.00           C  
ATOM   4155  O   VAL   268      81.583  81.792  48.206  1.00  0.00           O  
ATOM   4156  CB  VAL   268      83.429  79.115  48.267  1.00  0.00           C  
ATOM   4157  CG1 VAL   268      82.074  78.797  47.531  1.00  0.00           C  
ATOM   4158  CG2 VAL   268      84.548  79.402  47.252  1.00  0.00           C  
ATOM   4159  H   VAL   268      81.314  80.176  50.294  1.00  0.00           H  
ATOM   4160  HA  VAL   268      84.214  80.589  49.569  1.00  0.00           H  
ATOM   4161  HB  VAL   268      83.705  78.231  48.842  1.00  0.00           H  
ATOM   4162 HG11 VAL   268      82.176  77.908  46.909  1.00  0.00           H  
ATOM   4163 HG12 VAL   268      81.298  78.610  48.273  1.00  0.00           H  
ATOM   4164 HG13 VAL   268      82.048  79.686  46.901  1.00  0.00           H  
ATOM   4165 HG21 VAL   268      85.389  79.959  47.666  1.00  0.00           H  
ATOM   4166 HG22 VAL   268      84.872  78.392  47.001  1.00  0.00           H  
ATOM   4167 HG23 VAL   268      84.146  79.937  46.393  1.00  0.00           H  
ATOM   4168  N   SER   269      83.782  82.471  48.189  1.00  0.00           N  
ATOM   4169  CA  SER   269      83.469  83.683  47.329  1.00  0.00           C  
ATOM   4170  C   SER   269      84.305  83.767  46.049  1.00  0.00           C  
ATOM   4171  O   SER   269      85.499  83.501  46.040  1.00  0.00           O  
ATOM   4172  CB  SER   269      83.694  84.993  48.184  1.00  0.00           C  
ATOM   4173  OG  SER   269      82.611  85.220  49.112  1.00  0.00           O  
ATOM   4174  H   SER   269      84.676  82.231  48.594  1.00  0.00           H  
ATOM   4175  HA  SER   269      82.412  83.656  47.063  1.00  0.00           H  
ATOM   4176  HB2 SER   269      84.649  84.840  48.687  1.00  0.00           H  
ATOM   4177  HB3 SER   269      83.898  85.843  47.533  1.00  0.00           H  
ATOM   4178  HG  SER   269      81.875  85.506  48.567  1.00  0.00           H  
ATOM   4179  N   LEU   270      83.613  84.397  45.037  1.00  0.00           N  
ATOM   4180  CA  LEU   270      84.275  84.999  43.852  1.00  0.00           C  
ATOM   4181  C   LEU   270      84.735  86.529  44.086  1.00  0.00           C  
ATOM   4182  O   LEU   270      83.938  87.363  44.491  1.00  0.00           O  
ATOM   4183  CB  LEU   270      83.330  84.841  42.653  1.00  0.00           C  
ATOM   4184  CG  LEU   270      83.878  85.450  41.287  1.00  0.00           C  
ATOM   4185  CD1 LEU   270      85.186  84.833  40.902  1.00  0.00           C  
ATOM   4186  CD2 LEU   270      82.818  85.350  40.152  1.00  0.00           C  
ATOM   4187  H   LEU   270      82.652  84.579  45.290  1.00  0.00           H  
ATOM   4188  HA  LEU   270      85.169  84.399  43.683  1.00  0.00           H  
ATOM   4189  HB2 LEU   270      83.387  83.771  42.455  1.00  0.00           H  
ATOM   4190  HB3 LEU   270      82.348  85.189  42.975  1.00  0.00           H  
ATOM   4191  HG  LEU   270      84.147  86.504  41.359  1.00  0.00           H  
ATOM   4192 HD11 LEU   270      85.431  85.174  39.896  1.00  0.00           H  
ATOM   4193 HD12 LEU   270      85.994  85.226  41.519  1.00  0.00           H  
ATOM   4194 HD13 LEU   270      85.129  83.745  40.861  1.00  0.00           H  
ATOM   4195 HD21 LEU   270      81.818  85.614  40.497  1.00  0.00           H  
ATOM   4196 HD22 LEU   270      83.056  86.093  39.390  1.00  0.00           H  
ATOM   4197 HD23 LEU   270      82.801  84.346  39.728  1.00  0.00           H  
ATOM   4198  N   LEU   271      86.027  86.804  43.881  1.00  0.00           N  
ATOM   4199  CA  LEU   271      86.556  88.159  44.136  1.00  0.00           C  
ATOM   4200  C   LEU   271      86.812  88.921  42.819  1.00  0.00           C  
ATOM   4201  O   LEU   271      87.612  88.473  42.046  1.00  0.00           O  
ATOM   4202  CB  LEU   271      87.834  88.091  44.975  1.00  0.00           C  
ATOM   4203  CG  LEU   271      87.835  87.692  46.473  1.00  0.00           C  
ATOM   4204  CD1 LEU   271      89.225  88.003  47.156  1.00  0.00           C  
ATOM   4205  CD2 LEU   271      86.761  88.389  47.335  1.00  0.00           C  
ATOM   4206  H   LEU   271      86.676  86.062  43.661  1.00  0.00           H  
ATOM   4207  HA  LEU   271      85.752  88.628  44.702  1.00  0.00           H  
ATOM   4208  HB2 LEU   271      88.492  87.346  44.527  1.00  0.00           H  
ATOM   4209  HB3 LEU   271      88.457  88.984  44.931  1.00  0.00           H  
ATOM   4210  HG  LEU   271      87.669  86.615  46.493  1.00  0.00           H  
ATOM   4211 HD11 LEU   271      89.908  87.285  46.701  1.00  0.00           H  
ATOM   4212 HD12 LEU   271      89.471  89.057  47.030  1.00  0.00           H  
ATOM   4213 HD13 LEU   271      89.223  87.870  48.238  1.00  0.00           H  
ATOM   4214 HD21 LEU   271      86.871  88.258  48.412  1.00  0.00           H  
ATOM   4215 HD22 LEU   271      86.627  89.445  47.101  1.00  0.00           H  
ATOM   4216 HD23 LEU   271      85.795  87.913  47.172  1.00  0.00           H  
ATOM   4217  N   GLU   272      86.057  90.018  42.694  1.00  0.00           N  
ATOM   4218  CA  GLU   272      86.071  90.949  41.607  1.00  0.00           C  
ATOM   4219  C   GLU   272      87.423  91.705  41.774  1.00  0.00           C  
ATOM   4220  O   GLU   272      87.579  92.379  42.771  1.00  0.00           O  
ATOM   4221  CB  GLU   272      84.806  91.896  41.586  1.00  0.00           C  
ATOM   4222  CG  GLU   272      84.843  92.919  40.398  1.00  0.00           C  
ATOM   4223  CD  GLU   272      83.505  93.163  39.748  1.00  0.00           C  
ATOM   4224  OE1 GLU   272      83.037  94.324  39.794  1.00  0.00           O  
ATOM   4225  OE2 GLU   272      82.719  92.266  39.402  1.00  0.00           O1-
ATOM   4226  H   GLU   272      85.482  90.207  43.502  1.00  0.00           H  
ATOM   4227  HA  GLU   272      86.061  90.429  40.649  1.00  0.00           H  
ATOM   4228  HB2 GLU   272      83.988  91.178  41.531  1.00  0.00           H  
ATOM   4229  HB3 GLU   272      84.749  92.474  42.508  1.00  0.00           H  
ATOM   4230  HG2 GLU   272      85.314  93.855  40.701  1.00  0.00           H  
ATOM   4231  HG3 GLU   272      85.571  92.515  39.694  1.00  0.00           H  
ATOM   4232  N   TYR   273      88.210  91.790  40.709  1.00  0.00           N  
ATOM   4233  CA  TYR   273      89.290  92.683  40.294  1.00  0.00           C  
ATOM   4234  C   TYR   273      88.812  93.765  39.334  1.00  0.00           C  
ATOM   4235  O   TYR   273      87.890  93.538  38.552  1.00  0.00           O  
ATOM   4236  CB  TYR   273      90.359  91.825  39.620  1.00  0.00           C  
ATOM   4237  CG  TYR   273      91.556  92.594  39.037  1.00  0.00           C  
ATOM   4238  CD1 TYR   273      92.671  92.785  39.882  1.00  0.00           C  
ATOM   4239  CD2 TYR   273      91.538  93.189  37.749  1.00  0.00           C  
ATOM   4240  CE1 TYR   273      93.730  93.513  39.491  1.00  0.00           C  
ATOM   4241  CE2 TYR   273      92.651  93.980  37.344  1.00  0.00           C  
ATOM   4242  CZ  TYR   273      93.727  94.096  38.198  1.00  0.00           C  
ATOM   4243  OH  TYR   273      94.845  94.731  37.882  1.00  0.00           O  
ATOM   4244  H   TYR   273      87.921  91.128  40.003  1.00  0.00           H  
ATOM   4245  HA  TYR   273      89.788  93.129  41.155  1.00  0.00           H  
ATOM   4246  HB2 TYR   273      90.798  91.082  40.286  1.00  0.00           H  
ATOM   4247  HB3 TYR   273      89.950  91.408  38.700  1.00  0.00           H  
ATOM   4248  HD1 TYR   273      92.568  92.213  40.792  1.00  0.00           H  
ATOM   4249  HD2 TYR   273      90.666  93.136  37.115  1.00  0.00           H  
ATOM   4250  HE1 TYR   273      94.643  93.696  40.039  1.00  0.00           H  
ATOM   4251  HE2 TYR   273      92.546  94.634  36.491  1.00  0.00           H  
ATOM   4252  HH  TYR   273      94.722  95.426  37.231  1.00  0.00           H  
ATOM   4253  N   MET   274      89.407  94.942  39.336  1.00  0.00           N  
ATOM   4254  CA  MET   274      89.066  96.048  38.464  1.00  0.00           C  
ATOM   4255  C   MET   274      90.333  96.717  37.915  1.00  0.00           C  
ATOM   4256  O   MET   274      90.316  97.005  36.728  1.00  0.00           O  
ATOM   4257  CB  MET   274      88.185  97.089  39.160  1.00  0.00           C  
ATOM   4258  CG  MET   274      86.814  96.538  39.476  1.00  0.00           C  
ATOM   4259  SD  MET   274      85.521  97.689  39.843  1.00  0.00           S  
ATOM   4260  CE  MET   274      84.957  98.251  38.171  1.00  0.00           C  
ATOM   4261  H   MET   274      90.244  94.982  39.899  1.00  0.00           H  
ATOM   4262  HA  MET   274      88.488  95.629  37.640  1.00  0.00           H  
ATOM   4263  HB2 MET   274      88.592  97.671  39.987  1.00  0.00           H  
ATOM   4264  HB3 MET   274      88.094  97.908  38.447  1.00  0.00           H  
ATOM   4265  HG2 MET   274      86.429  95.815  38.756  1.00  0.00           H  
ATOM   4266  HG3 MET   274      86.981  95.815  40.274  1.00  0.00           H  
ATOM   4267  HE1 MET   274      84.574  99.264  38.291  1.00  0.00           H  
ATOM   4268  HE2 MET   274      85.863  98.425  37.591  1.00  0.00           H  
ATOM   4269  HE3 MET   274      84.290  97.672  37.532  1.00  0.00           H  
ATOM   4270  N   ALA   275      91.320  97.001  38.794  1.00  0.00           N  
ATOM   4271  CA  ALA   275      92.461  97.842  38.468  1.00  0.00           C  
ATOM   4272  C   ALA   275      93.741  97.574  39.279  1.00  0.00           C  
ATOM   4273  O   ALA   275      93.693  97.092  40.410  1.00  0.00           O  
ATOM   4274  CB  ALA   275      92.064  99.329  38.611  1.00  0.00           C  
ATOM   4275  H   ALA   275      91.166  96.686  39.741  1.00  0.00           H  
ATOM   4276  HA  ALA   275      92.702  97.663  37.421  1.00  0.00           H  
ATOM   4277  HB1 ALA   275      91.266  99.603  37.920  1.00  0.00           H  
ATOM   4278  HB2 ALA   275      91.645  99.467  39.607  1.00  0.00           H  
ATOM   4279  HB3 ALA   275      93.006  99.871  38.530  1.00  0.00           H  
ATOM   4280  N   GLN   276      94.911  97.854  38.746  1.00  0.00           N  
ATOM   4281  CA  GLN   276      96.197  97.761  39.446  1.00  0.00           C  
ATOM   4282  C   GLN   276      96.269  98.649  40.759  1.00  0.00           C  
ATOM   4283  O   GLN   276      95.784  99.816  40.643  1.00  0.00           O  
ATOM   4284  CB  GLN   276      97.419  97.960  38.579  1.00  0.00           C  
ATOM   4285  CG  GLN   276      98.857  97.710  39.212  1.00  0.00           C  
ATOM   4286  CD  GLN   276      99.038  96.244  39.698  1.00  0.00           C  
ATOM   4287  NE2 GLN   276      99.598  96.059  40.909  1.00  0.00           N  
ATOM   4288  OE1 GLN   276      98.607  95.354  39.029  1.00  0.00           O  
ATOM   4289  H   GLN   276      94.947  98.297  37.838  1.00  0.00           H  
ATOM   4290  HA  GLN   276      96.232  96.726  39.787  1.00  0.00           H  
ATOM   4291  HB2 GLN   276      97.326  97.372  37.666  1.00  0.00           H  
ATOM   4292  HB3 GLN   276      97.402  98.997  38.245  1.00  0.00           H  
ATOM   4293  HG2 GLN   276      99.632  98.034  38.518  1.00  0.00           H  
ATOM   4294  HG3 GLN   276      98.933  98.389  40.062  1.00  0.00           H  
ATOM   4295 HE21 GLN   276      99.792  95.125  41.242  1.00  0.00           H  
ATOM   4296 HE22 GLN   276      99.712  96.814  41.570  1.00  0.00           H  
ATOM   4297  N   ASP   277      96.780  98.134  41.877  1.00  0.00           N  
ATOM   4298  CA  ASP   277      96.762  98.901  43.092  1.00  0.00           C  
ATOM   4299  C   ASP   277      95.425  99.059  43.864  1.00  0.00           C  
ATOM   4300  O   ASP   277      95.389  99.394  45.030  1.00  0.00           O  
ATOM   4301  CB  ASP   277      97.809 100.124  42.933  1.00  0.00           C  
ATOM   4302  CG  ASP   277      99.226  99.691  42.407  1.00  0.00           C  
ATOM   4303  OD1 ASP   277      99.876 100.622  41.902  1.00  0.00           O  
ATOM   4304  OD2 ASP   277      99.625  98.503  42.407  1.00  0.00           O1-
ATOM   4305  H   ASP   277      97.121  97.183  41.894  1.00  0.00           H  
ATOM   4306  HA  ASP   277      97.197  98.256  43.855  1.00  0.00           H  
ATOM   4307  HB2 ASP   277      97.319 100.852  42.287  1.00  0.00           H  
ATOM   4308  HB3 ASP   277      97.981 100.450  43.959  1.00  0.00           H  
ATOM   4309  N   ILE   278      94.290  98.778  43.133  1.00  0.00           N  
ATOM   4310  CA  ILE   278      92.934  98.962  43.617  1.00  0.00           C  
ATOM   4311  C   ILE   278      92.499  97.642  44.299  1.00  0.00           C  
ATOM   4312  O   ILE   278      92.695  96.617  43.629  1.00  0.00           O  
ATOM   4313  CB  ILE   278      91.982  99.422  42.480  1.00  0.00           C  
ATOM   4314  CG1 ILE   278      92.542 100.644  41.867  1.00  0.00           C  
ATOM   4315  CG2 ILE   278      90.537  99.522  43.008  1.00  0.00           C  
ATOM   4316  CD1 ILE   278      92.740 101.876  42.777  1.00  0.00           C  
ATOM   4317  H   ILE   278      94.441  98.692  42.138  1.00  0.00           H  
ATOM   4318  HA  ILE   278      93.033  99.754  44.360  1.00  0.00           H  
ATOM   4319  HB  ILE   278      91.910  98.709  41.659  1.00  0.00           H  
ATOM   4320 HG12 ILE   278      93.413 100.501  41.227  1.00  0.00           H  
ATOM   4321 HG13 ILE   278      91.810 100.924  41.109  1.00  0.00           H  
ATOM   4322 HG21 ILE   278      89.732  99.727  42.303  1.00  0.00           H  
ATOM   4323 HG22 ILE   278      90.243  98.529  43.348  1.00  0.00           H  
ATOM   4324 HG23 ILE   278      90.548 100.159  43.893  1.00  0.00           H  
ATOM   4325 HD11 ILE   278      93.576 101.712  43.457  1.00  0.00           H  
ATOM   4326 HD12 ILE   278      92.838 102.744  42.125  1.00  0.00           H  
ATOM   4327 HD13 ILE   278      91.845 102.072  43.367  1.00  0.00           H  
ATOM   4328  N   PRO   279      91.915  97.620  45.471  1.00  0.00           N  
ATOM   4329  CA  PRO   279      91.634  96.350  46.266  1.00  0.00           C  
ATOM   4330  C   PRO   279      90.680  95.337  45.544  1.00  0.00           C  
ATOM   4331  O   PRO   279      89.850  95.668  44.618  1.00  0.00           O  
ATOM   4332  CB  PRO   279      90.997  96.840  47.541  1.00  0.00           C  
ATOM   4333  CG  PRO   279      91.443  98.300  47.730  1.00  0.00           C  
ATOM   4334  CD  PRO   279      91.531  98.804  46.261  1.00  0.00           C  
ATOM   4335  HA  PRO   279      92.596  95.861  46.417  1.00  0.00           H  
ATOM   4336  HB2 PRO   279      89.921  96.668  47.587  1.00  0.00           H  
ATOM   4337  HB3 PRO   279      91.435  96.251  48.347  1.00  0.00           H  
ATOM   4338  HG2 PRO   279      90.746  98.936  48.274  1.00  0.00           H  
ATOM   4339  HG3 PRO   279      92.374  98.272  48.294  1.00  0.00           H  
ATOM   4340  HD2 PRO   279      90.568  99.168  45.903  1.00  0.00           H  
ATOM   4341  HD3 PRO   279      92.236  99.625  46.392  1.00  0.00           H  
ATOM   4342  N   LEU   280      90.560  94.071  46.040  1.00  0.00           N  
ATOM   4343  CA  LEU   280      89.540  93.136  45.558  1.00  0.00           C  
ATOM   4344  C   LEU   280      88.256  93.336  46.314  1.00  0.00           C  
ATOM   4345  O   LEU   280      88.268  93.706  47.502  1.00  0.00           O  
ATOM   4346  CB  LEU   280      90.078  91.681  45.591  1.00  0.00           C  
ATOM   4347  CG  LEU   280      91.237  91.349  44.733  1.00  0.00           C  
ATOM   4348  CD1 LEU   280      91.701  89.886  45.018  1.00  0.00           C  
ATOM   4349  CD2 LEU   280      90.987  91.524  43.250  1.00  0.00           C  
ATOM   4350  H   LEU   280      91.183  93.801  46.788  1.00  0.00           H  
ATOM   4351  HA  LEU   280      89.271  93.357  44.525  1.00  0.00           H  
ATOM   4352  HB2 LEU   280      90.242  91.473  46.648  1.00  0.00           H  
ATOM   4353  HB3 LEU   280      89.235  91.080  45.249  1.00  0.00           H  
ATOM   4354  HG  LEU   280      92.109  91.930  45.035  1.00  0.00           H  
ATOM   4355 HD11 LEU   280      90.944  89.126  44.823  1.00  0.00           H  
ATOM   4356 HD12 LEU   280      92.561  89.650  44.391  1.00  0.00           H  
ATOM   4357 HD13 LEU   280      91.920  89.841  46.085  1.00  0.00           H  
ATOM   4358 HD21 LEU   280      90.643  92.538  43.046  1.00  0.00           H  
ATOM   4359 HD22 LEU   280      91.898  91.317  42.689  1.00  0.00           H  
ATOM   4360 HD23 LEU   280      90.290  90.760  42.906  1.00  0.00           H  
ATOM   4361  N   THR   281      87.147  92.935  45.690  1.00  0.00           N  
ATOM   4362  CA  THR   281      85.682  93.031  46.178  1.00  0.00           C  
ATOM   4363  C   THR   281      84.853  91.721  46.052  1.00  0.00           C  
ATOM   4364  O   THR   281      84.782  91.145  44.957  1.00  0.00           O  
ATOM   4365  CB  THR   281      85.037  94.251  45.485  1.00  0.00           C  
ATOM   4366  CG2 THR   281      83.553  94.443  45.923  1.00  0.00           C  
ATOM   4367  OG1 THR   281      85.648  95.377  45.797  1.00  0.00           O  
ATOM   4368  H   THR   281      87.126  92.679  44.713  1.00  0.00           H  
ATOM   4369  HA  THR   281      85.780  93.224  47.247  1.00  0.00           H  
ATOM   4370  HB  THR   281      84.971  94.082  44.411  1.00  0.00           H  
ATOM   4371  HG1 THR   281      85.943  95.670  44.932  1.00  0.00           H  
ATOM   4372 HG21 THR   281      83.112  95.164  45.235  1.00  0.00           H  
ATOM   4373 HG22 THR   281      83.051  93.485  45.791  1.00  0.00           H  
ATOM   4374 HG23 THR   281      83.410  94.776  46.951  1.00  0.00           H  
ATOM   4375  N   PRO   282      84.243  91.226  47.132  1.00  0.00           N  
ATOM   4376  CA  PRO   282      83.471  89.965  47.053  1.00  0.00           C  
ATOM   4377  C   PRO   282      82.125  89.979  46.313  1.00  0.00           C  
ATOM   4378  O   PRO   282      81.090  90.399  46.895  1.00  0.00           O  
ATOM   4379  CB  PRO   282      83.553  89.459  48.480  1.00  0.00           C  
ATOM   4380  CG  PRO   282      83.435  90.687  49.307  1.00  0.00           C  
ATOM   4381  CD  PRO   282      84.284  91.680  48.482  1.00  0.00           C  
ATOM   4382  HA  PRO   282      84.125  89.280  46.513  1.00  0.00           H  
ATOM   4383  HB2 PRO   282      82.754  88.767  48.746  1.00  0.00           H  
ATOM   4384  HB3 PRO   282      84.512  89.106  48.858  1.00  0.00           H  
ATOM   4385  HG2 PRO   282      82.415  91.060  49.218  1.00  0.00           H  
ATOM   4386  HG3 PRO   282      83.667  90.582  50.367  1.00  0.00           H  
ATOM   4387  HD2 PRO   282      83.883  92.693  48.450  1.00  0.00           H  
ATOM   4388  HD3 PRO   282      85.362  91.713  48.638  1.00  0.00           H  
ATOM   4389  N   ILE   283      82.125  89.642  45.026  1.00  0.00           N  
ATOM   4390  CA  ILE   283      80.919  89.556  44.229  1.00  0.00           C  
ATOM   4391  C   ILE   283      79.979  88.302  44.329  1.00  0.00           C  
ATOM   4392  O   ILE   283      78.997  88.342  43.599  1.00  0.00           O  
ATOM   4393  CB  ILE   283      81.170  89.848  42.787  1.00  0.00           C  
ATOM   4394  CG1 ILE   283      82.110  88.850  41.987  1.00  0.00           C  
ATOM   4395  CG2 ILE   283      81.531  91.313  42.698  1.00  0.00           C  
ATOM   4396  CD1 ILE   283      81.754  88.789  40.545  1.00  0.00           C  
ATOM   4397  H   ILE   283      83.013  89.283  44.705  1.00  0.00           H  
ATOM   4398  HA  ILE   283      80.307  90.380  44.596  1.00  0.00           H  
ATOM   4399  HB  ILE   283      80.209  89.886  42.274  1.00  0.00           H  
ATOM   4400 HG12 ILE   283      83.145  89.166  42.123  1.00  0.00           H  
ATOM   4401 HG13 ILE   283      82.110  87.851  42.424  1.00  0.00           H  
ATOM   4402 HG21 ILE   283      81.805  91.580  41.677  1.00  0.00           H  
ATOM   4403 HG22 ILE   283      80.657  91.908  42.964  1.00  0.00           H  
ATOM   4404 HG23 ILE   283      82.283  91.643  43.415  1.00  0.00           H  
ATOM   4405 HD11 ILE   283      82.508  88.157  40.075  1.00  0.00           H  
ATOM   4406 HD12 ILE   283      80.819  88.266  40.346  1.00  0.00           H  
ATOM   4407 HD13 ILE   283      81.913  89.761  40.076  1.00  0.00           H  
ATOM   4408  N   PHE   284      80.212  87.345  45.226  1.00  0.00           N  
ATOM   4409  CA  PHE   284      79.363  86.132  45.542  1.00  0.00           C  
ATOM   4410  C   PHE   284      79.721  85.473  46.851  1.00  0.00           C  
ATOM   4411  O   PHE   284      80.871  85.668  47.167  1.00  0.00           O  
ATOM   4412  CB  PHE   284      79.675  85.176  44.360  1.00  0.00           C  
ATOM   4413  CG  PHE   284      78.933  83.880  44.368  1.00  0.00           C  
ATOM   4414  CD1 PHE   284      77.546  83.969  44.256  1.00  0.00           C  
ATOM   4415  CD2 PHE   284      79.618  82.670  44.706  1.00  0.00           C  
ATOM   4416  CE1 PHE   284      76.759  82.815  44.509  1.00  0.00           C  
ATOM   4417  CE2 PHE   284      78.748  81.587  44.999  1.00  0.00           C  
ATOM   4418  CZ  PHE   284      77.384  81.600  44.793  1.00  0.00           C  
ATOM   4419  H   PHE   284      80.933  87.446  45.927  1.00  0.00           H  
ATOM   4420  HA  PHE   284      78.328  86.467  45.615  1.00  0.00           H  
ATOM   4421  HB2 PHE   284      79.547  85.628  43.376  1.00  0.00           H  
ATOM   4422  HB3 PHE   284      80.684  84.818  44.563  1.00  0.00           H  
ATOM   4423  HD1 PHE   284      77.127  84.918  43.957  1.00  0.00           H  
ATOM   4424  HD2 PHE   284      80.667  82.745  44.953  1.00  0.00           H  
ATOM   4425  HE1 PHE   284      75.719  82.734  44.228  1.00  0.00           H  
ATOM   4426  HE2 PHE   284      79.208  80.677  45.355  1.00  0.00           H  
ATOM   4427  HZ  PHE   284      76.829  80.674  44.760  1.00  0.00           H  
ATOM   4428  N   THR   285      78.801  84.740  47.385  1.00  0.00           N  
ATOM   4429  CA  THR   285      79.031  83.856  48.571  1.00  0.00           C  
ATOM   4430  C   THR   285      78.103  82.637  48.501  1.00  0.00           C  
ATOM   4431  O   THR   285      76.911  82.797  48.239  1.00  0.00           O  
ATOM   4432  CB  THR   285      78.759  84.645  49.924  1.00  0.00           C  
ATOM   4433  CG2 THR   285      79.269  83.695  51.067  1.00  0.00           C  
ATOM   4434  OG1 THR   285      79.486  85.790  49.837  1.00  0.00           O  
ATOM   4435  H   THR   285      77.904  84.637  46.933  1.00  0.00           H  
ATOM   4436  HA  THR   285      80.056  83.489  48.537  1.00  0.00           H  
ATOM   4437  HB  THR   285      77.685  84.803  50.018  1.00  0.00           H  
ATOM   4438  HG1 THR   285      78.936  86.334  49.269  1.00  0.00           H  
ATOM   4439 HG21 THR   285      80.261  83.322  50.811  1.00  0.00           H  
ATOM   4440 HG22 THR   285      79.254  84.367  51.924  1.00  0.00           H  
ATOM   4441 HG23 THR   285      78.491  82.943  51.199  1.00  0.00           H  
ATOM   4442  N   ASP   286      78.715  81.437  48.701  1.00  0.00           N  
ATOM   4443  CA  ASP   286      77.915  80.137  48.803  1.00  0.00           C  
ATOM   4444  C   ASP   286      78.410  79.558  50.171  1.00  0.00           C  
ATOM   4445  O   ASP   286      79.608  79.719  50.512  1.00  0.00           O  
ATOM   4446  CB  ASP   286      78.207  79.181  47.726  1.00  0.00           C  
ATOM   4447  CG  ASP   286      77.425  77.943  47.692  1.00  0.00           C  
ATOM   4448  OD1 ASP   286      77.789  76.939  46.953  1.00  0.00           O  
ATOM   4449  OD2 ASP   286      76.346  77.919  48.315  1.00  0.00           O1-
ATOM   4450  H   ASP   286      79.719  81.447  48.814  1.00  0.00           H  
ATOM   4451  HA  ASP   286      76.829  80.226  48.837  1.00  0.00           H  
ATOM   4452  HB2 ASP   286      78.012  79.700  46.787  1.00  0.00           H  
ATOM   4453  HB3 ASP   286      79.268  78.938  47.778  1.00  0.00           H  
ATOM   4454  N   THR   287      77.549  78.786  50.886  1.00  0.00           N  
ATOM   4455  CA  THR   287      77.886  78.258  52.180  1.00  0.00           C  
ATOM   4456  C   THR   287      77.284  76.820  52.386  1.00  0.00           C  
ATOM   4457  O   THR   287      76.293  76.401  51.719  1.00  0.00           O  
ATOM   4458  CB  THR   287      77.479  79.263  53.304  1.00  0.00           C  
ATOM   4459  CG2 THR   287      75.988  79.432  53.410  1.00  0.00           C  
ATOM   4460  OG1 THR   287      77.941  78.918  54.616  1.00  0.00           O  
ATOM   4461  H   THR   287      76.585  78.744  50.590  1.00  0.00           H  
ATOM   4462  HA  THR   287      78.975  78.231  52.219  1.00  0.00           H  
ATOM   4463  HB  THR   287      77.903  80.243  53.086  1.00  0.00           H  
ATOM   4464  HG1 THR   287      78.806  79.329  54.689  1.00  0.00           H  
ATOM   4465 HG21 THR   287      75.571  79.564  52.412  1.00  0.00           H  
ATOM   4466 HG22 THR   287      75.653  78.457  53.763  1.00  0.00           H  
ATOM   4467 HG23 THR   287      75.635  80.259  54.026  1.00  0.00           H  
ATOM   4468  N   VAL   288      77.889  76.130  53.296  1.00  0.00           N  
ATOM   4469  CA  VAL   288      77.491  74.804  53.920  1.00  0.00           C  
ATOM   4470  C   VAL   288      77.548  74.945  55.429  1.00  0.00           C  
ATOM   4471  O   VAL   288      78.080  75.894  56.016  1.00  0.00           O  
ATOM   4472  CB  VAL   288      78.388  73.657  53.338  1.00  0.00           C  
ATOM   4473  CG1 VAL   288      78.357  73.544  51.827  1.00  0.00           C  
ATOM   4474  CG2 VAL   288      79.846  73.798  53.701  1.00  0.00           C  
ATOM   4475  H   VAL   288      78.610  76.505  53.896  1.00  0.00           H  
ATOM   4476  HA  VAL   288      76.459  74.628  53.615  1.00  0.00           H  
ATOM   4477  HB  VAL   288      78.099  72.770  53.902  1.00  0.00           H  
ATOM   4478 HG11 VAL   288      77.300  73.579  51.565  1.00  0.00           H  
ATOM   4479 HG12 VAL   288      78.805  74.430  51.376  1.00  0.00           H  
ATOM   4480 HG13 VAL   288      78.814  72.658  51.387  1.00  0.00           H  
ATOM   4481 HG21 VAL   288      79.969  73.924  54.777  1.00  0.00           H  
ATOM   4482 HG22 VAL   288      80.253  72.793  53.596  1.00  0.00           H  
ATOM   4483 HG23 VAL   288      80.383  74.590  53.179  1.00  0.00           H  
ATOM   4484  N   ILE   289      77.014  73.973  56.173  1.00  0.00           N  
ATOM   4485  CA  ILE   289      76.972  73.988  57.629  1.00  0.00           C  
ATOM   4486  C   ILE   289      76.936  72.544  58.110  1.00  0.00           C  
ATOM   4487  O   ILE   289      76.394  71.650  57.481  1.00  0.00           O  
ATOM   4488  CB  ILE   289      75.851  74.834  58.123  1.00  0.00           C  
ATOM   4489  CG1 ILE   289      75.523  74.776  59.659  1.00  0.00           C  
ATOM   4490  CG2 ILE   289      74.597  74.500  57.394  1.00  0.00           C  
ATOM   4491  CD1 ILE   289      74.597  75.872  60.214  1.00  0.00           C  
ATOM   4492  H   ILE   289      76.632  73.195  55.654  1.00  0.00           H  
ATOM   4493  HA  ILE   289      77.854  74.329  58.172  1.00  0.00           H  
ATOM   4494  HB  ILE   289      76.161  75.842  57.850  1.00  0.00           H  
ATOM   4495 HG12 ILE   289      75.055  73.812  59.862  1.00  0.00           H  
ATOM   4496 HG13 ILE   289      76.408  74.969  60.265  1.00  0.00           H  
ATOM   4497 HG21 ILE   289      74.230  73.487  57.556  1.00  0.00           H  
ATOM   4498 HG22 ILE   289      73.798  75.112  57.813  1.00  0.00           H  
ATOM   4499 HG23 ILE   289      74.694  74.708  56.328  1.00  0.00           H  
ATOM   4500 HD11 ILE   289      73.550  75.577  60.288  1.00  0.00           H  
ATOM   4501 HD12 ILE   289      75.006  76.234  61.157  1.00  0.00           H  
ATOM   4502 HD13 ILE   289      74.530  76.665  59.468  1.00  0.00           H  
ATOM   4503  N   PHE   290      77.590  72.284  59.199  1.00  0.00           N  
ATOM   4504  CA  PHE   290      77.699  71.025  59.967  1.00  0.00           C  
ATOM   4505  C   PHE   290      77.079  71.234  61.384  1.00  0.00           C  
ATOM   4506  O   PHE   290      77.035  72.382  61.818  1.00  0.00           O  
ATOM   4507  CB  PHE   290      79.158  70.531  60.139  1.00  0.00           C  
ATOM   4508  CG  PHE   290      79.954  70.466  58.795  1.00  0.00           C  
ATOM   4509  CD1 PHE   290      79.912  69.257  58.050  1.00  0.00           C  
ATOM   4510  CD2 PHE   290      80.565  71.607  58.191  1.00  0.00           C  
ATOM   4511  CE1 PHE   290      80.489  69.033  56.794  1.00  0.00           C  
ATOM   4512  CE2 PHE   290      81.037  71.404  56.913  1.00  0.00           C  
ATOM   4513  CZ  PHE   290      81.142  70.142  56.235  1.00  0.00           C  
ATOM   4514  H   PHE   290      77.988  73.071  59.692  1.00  0.00           H  
ATOM   4515  HA  PHE   290      77.123  70.307  59.383  1.00  0.00           H  
ATOM   4516  HB2 PHE   290      79.695  71.198  60.813  1.00  0.00           H  
ATOM   4517  HB3 PHE   290      79.246  69.525  60.550  1.00  0.00           H  
ATOM   4518  HD1 PHE   290      79.448  68.386  58.488  1.00  0.00           H  
ATOM   4519  HD2 PHE   290      80.609  72.612  58.583  1.00  0.00           H  
ATOM   4520  HE1 PHE   290      80.415  68.071  56.309  1.00  0.00           H  
ATOM   4521  HE2 PHE   290      81.591  72.245  56.524  1.00  0.00           H  
ATOM   4522  HZ  PHE   290      81.573  70.027  55.251  1.00  0.00           H  
ATOM   4523  N   ARG   291      76.655  70.146  62.026  1.00  0.00           N  
ATOM   4524  CA  ARG   291      76.549  69.992  63.456  1.00  0.00           C  
ATOM   4525  C   ARG   291      77.467  68.930  63.994  1.00  0.00           C  
ATOM   4526  O   ARG   291      77.397  67.766  63.582  1.00  0.00           O  
ATOM   4527  CB  ARG   291      75.055  69.726  63.756  1.00  0.00           C  
ATOM   4528  CG  ARG   291      74.883  69.895  65.347  1.00  0.00           C  
ATOM   4529  CD  ARG   291      73.372  69.892  65.714  1.00  0.00           C  
ATOM   4530  NE  ARG   291      73.217  70.436  67.136  1.00  0.00           N  
ATOM   4531  CZ  ARG   291      72.220  71.116  67.649  1.00  0.00           C  
ATOM   4532  NH1 ARG   291      71.233  71.663  66.891  1.00  0.00           N1+
ATOM   4533  NH2 ARG   291      72.062  71.301  68.915  1.00  0.00           N  
ATOM   4534  H   ARG   291      76.503  69.334  61.446  1.00  0.00           H  
ATOM   4535  HA  ARG   291      76.810  70.966  63.867  1.00  0.00           H  
ATOM   4536  HB2 ARG   291      74.421  70.434  63.223  1.00  0.00           H  
ATOM   4537  HB3 ARG   291      74.893  68.685  63.473  1.00  0.00           H  
ATOM   4538  HG2 ARG   291      75.275  68.998  65.825  1.00  0.00           H  
ATOM   4539  HG3 ARG   291      75.354  70.811  65.704  1.00  0.00           H  
ATOM   4540  HD2 ARG   291      72.724  70.444  65.034  1.00  0.00           H  
ATOM   4541  HD3 ARG   291      72.922  68.913  65.877  1.00  0.00           H  
ATOM   4542  HE  ARG   291      73.757  70.056  67.900  1.00  0.00           H  
ATOM   4543 HH11 ARG   291      71.343  71.708  65.888  1.00  0.00           H  
ATOM   4544 HH12 ARG   291      70.653  72.402  67.263  1.00  0.00           H  
ATOM   4545 HH21 ARG   291      72.662  70.808  69.560  1.00  0.00           H  
ATOM   4546 HH22 ARG   291      71.175  71.593  69.300  1.00  0.00           H  
ATOM   4547  N   ILE   292      78.394  69.296  64.886  1.00  0.00           N  
ATOM   4548  CA  ILE   292      79.152  68.488  65.833  1.00  0.00           C  
ATOM   4549  C   ILE   292      78.260  67.479  66.610  1.00  0.00           C  
ATOM   4550  O   ILE   292      77.331  67.910  67.312  1.00  0.00           O  
ATOM   4551  CB  ILE   292      80.142  69.322  66.630  1.00  0.00           C  
ATOM   4552  CG1 ILE   292      81.158  70.038  65.689  1.00  0.00           C  
ATOM   4553  CG2 ILE   292      80.770  68.414  67.692  1.00  0.00           C  
ATOM   4554  CD1 ILE   292      82.260  70.809  66.417  1.00  0.00           C  
ATOM   4555  H   ILE   292      78.140  70.144  65.373  1.00  0.00           H  
ATOM   4556  HA  ILE   292      79.730  67.878  65.140  1.00  0.00           H  
ATOM   4557  HB  ILE   292      79.647  70.110  67.197  1.00  0.00           H  
ATOM   4558 HG12 ILE   292      81.625  69.348  64.985  1.00  0.00           H  
ATOM   4559 HG13 ILE   292      80.686  70.828  65.106  1.00  0.00           H  
ATOM   4560 HG21 ILE   292      80.015  68.179  68.443  1.00  0.00           H  
ATOM   4561 HG22 ILE   292      80.975  67.439  67.251  1.00  0.00           H  
ATOM   4562 HG23 ILE   292      81.703  68.884  68.005  1.00  0.00           H  
ATOM   4563 HD11 ILE   292      83.160  70.211  66.566  1.00  0.00           H  
ATOM   4564 HD12 ILE   292      82.526  71.600  65.715  1.00  0.00           H  
ATOM   4565 HD13 ILE   292      81.892  71.191  67.369  1.00  0.00           H  
ATOM   4566  N   ALA   293      78.489  66.152  66.503  1.00  0.00           N  
ATOM   4567  CA  ALA   293      77.619  65.226  67.196  1.00  0.00           C  
ATOM   4568  C   ALA   293      77.717  65.346  68.754  1.00  0.00           C  
ATOM   4569  O   ALA   293      78.813  65.432  69.337  1.00  0.00           O  
ATOM   4570  CB  ALA   293      78.054  63.873  66.801  1.00  0.00           C  
ATOM   4571  H   ALA   293      79.297  65.785  66.021  1.00  0.00           H  
ATOM   4572  HA  ALA   293      76.620  65.273  66.762  1.00  0.00           H  
ATOM   4573  HB1 ALA   293      79.116  63.769  67.027  1.00  0.00           H  
ATOM   4574  HB2 ALA   293      77.463  63.217  67.439  1.00  0.00           H  
ATOM   4575  HB3 ALA   293      77.884  63.640  65.750  1.00  0.00           H  
ATOM   4576  N   PRO   294      76.565  65.306  69.470  1.00  0.00           N  
ATOM   4577  CA  PRO   294      76.516  65.415  70.953  1.00  0.00           C  
ATOM   4578  C   PRO   294      76.833  64.087  71.591  1.00  0.00           C  
ATOM   4579  O   PRO   294      76.512  63.039  71.047  1.00  0.00           O  
ATOM   4580  CB  PRO   294      75.152  65.905  71.363  1.00  0.00           C  
ATOM   4581  CG  PRO   294      74.317  65.325  70.210  1.00  0.00           C  
ATOM   4582  CD  PRO   294      75.248  65.081  68.966  1.00  0.00           C  
ATOM   4583  HA  PRO   294      77.268  66.070  71.392  1.00  0.00           H  
ATOM   4584  HB2 PRO   294      74.856  65.554  72.351  1.00  0.00           H  
ATOM   4585  HB3 PRO   294      75.096  66.994  71.354  1.00  0.00           H  
ATOM   4586  HG2 PRO   294      73.849  64.358  70.391  1.00  0.00           H  
ATOM   4587  HG3 PRO   294      73.546  66.059  69.976  1.00  0.00           H  
ATOM   4588  HD2 PRO   294      75.159  64.049  68.625  1.00  0.00           H  
ATOM   4589  HD3 PRO   294      75.017  65.764  68.149  1.00  0.00           H  
ATOM   4590  N   TRP   295      77.475  64.106  72.777  1.00  0.00           N  
ATOM   4591  CA  TRP   295      77.817  63.001  73.632  1.00  0.00           C  
ATOM   4592  C   TRP   295      76.669  62.426  74.415  1.00  0.00           C  
ATOM   4593  O   TRP   295      75.734  63.050  74.913  1.00  0.00           O  
ATOM   4594  CB  TRP   295      78.966  63.505  74.552  1.00  0.00           C  
ATOM   4595  CG  TRP   295      79.398  62.443  75.463  1.00  0.00           C  
ATOM   4596  CD1 TRP   295      80.408  61.549  75.185  1.00  0.00           C  
ATOM   4597  CD2 TRP   295      79.111  62.239  76.935  1.00  0.00           C  
ATOM   4598  CE2 TRP   295      79.943  61.280  77.459  1.00  0.00           C  
ATOM   4599  CE3 TRP   295      78.176  62.793  77.846  1.00  0.00           C  
ATOM   4600  NE1 TRP   295      80.767  60.897  76.367  1.00  0.00           N  
ATOM   4601  CZ2 TRP   295      79.950  60.839  78.810  1.00  0.00           C  
ATOM   4602  CZ3 TRP   295      78.132  62.416  79.181  1.00  0.00           C  
ATOM   4603  CH2 TRP   295      78.961  61.364  79.693  1.00  0.00           C  
ATOM   4604  H   TRP   295      77.843  65.019  73.003  1.00  0.00           H  
ATOM   4605  HA  TRP   295      78.334  62.267  73.014  1.00  0.00           H  
ATOM   4606  HB2 TRP   295      79.871  63.727  73.985  1.00  0.00           H  
ATOM   4607  HB3 TRP   295      78.586  64.284  75.213  1.00  0.00           H  
ATOM   4608  HD1 TRP   295      80.945  61.399  74.260  1.00  0.00           H  
ATOM   4609  HE1 TRP   295      81.497  60.200  76.420  1.00  0.00           H  
ATOM   4610  HE3 TRP   295      77.463  63.547  77.547  1.00  0.00           H  
ATOM   4611  HZ2 TRP   295      80.570  59.985  79.037  1.00  0.00           H  
ATOM   4612  HZ3 TRP   295      77.411  62.826  79.872  1.00  0.00           H  
ATOM   4613  HH2 TRP   295      78.846  60.857  80.639  1.00  0.00           H  
ATOM   4614  N   ILE   296      76.577  61.069  74.405  1.00  0.00           N  
ATOM   4615  CA  ILE   296      75.441  60.248  74.787  1.00  0.00           C  
ATOM   4616  C   ILE   296      75.947  59.155  75.746  1.00  0.00           C  
ATOM   4617  O   ILE   296      76.517  58.206  75.389  1.00  0.00           O  
ATOM   4618  CB  ILE   296      74.676  59.531  73.583  1.00  0.00           C  
ATOM   4619  CG1 ILE   296      74.557  60.415  72.303  1.00  0.00           C  
ATOM   4620  CG2 ILE   296      73.303  59.157  74.152  1.00  0.00           C  
ATOM   4621  CD1 ILE   296      73.642  59.912  71.134  1.00  0.00           C  
ATOM   4622  H   ILE   296      77.394  60.664  73.972  1.00  0.00           H  
ATOM   4623  HA  ILE   296      74.720  60.839  75.351  1.00  0.00           H  
ATOM   4624  HB  ILE   296      75.166  58.592  73.325  1.00  0.00           H  
ATOM   4625 HG12 ILE   296      74.241  61.415  72.600  1.00  0.00           H  
ATOM   4626 HG13 ILE   296      75.564  60.489  71.892  1.00  0.00           H  
ATOM   4627 HG21 ILE   296      72.668  58.500  73.557  1.00  0.00           H  
ATOM   4628 HG22 ILE   296      73.508  58.433  74.940  1.00  0.00           H  
ATOM   4629 HG23 ILE   296      72.883  60.091  74.525  1.00  0.00           H  
ATOM   4630 HD11 ILE   296      72.736  59.447  71.524  1.00  0.00           H  
ATOM   4631 HD12 ILE   296      73.344  60.750  70.504  1.00  0.00           H  
ATOM   4632 HD13 ILE   296      74.259  59.188  70.603  1.00  0.00           H  
ATOM   4633  N   MET   297      75.659  59.348  77.011  1.00  0.00           N  
ATOM   4634  CA  MET   297      75.821  58.290  78.088  1.00  0.00           C  
ATOM   4635  C   MET   297      74.888  57.127  78.044  1.00  0.00           C  
ATOM   4636  O   MET   297      73.736  57.290  77.488  1.00  0.00           O  
ATOM   4637  CB  MET   297      75.422  58.983  79.430  1.00  0.00           C  
ATOM   4638  CG  MET   297      75.964  58.299  80.726  1.00  0.00           C  
ATOM   4639  SD  MET   297      75.601  59.125  82.298  1.00  0.00           S  
ATOM   4640  CE  MET   297      76.151  60.823  82.157  1.00  0.00           C  
ATOM   4641  H   MET   297      75.473  60.329  77.160  1.00  0.00           H  
ATOM   4642  HA  MET   297      76.860  57.991  78.225  1.00  0.00           H  
ATOM   4643  HB2 MET   297      75.831  59.991  79.359  1.00  0.00           H  
ATOM   4644  HB3 MET   297      74.357  59.182  79.310  1.00  0.00           H  
ATOM   4645  HG2 MET   297      75.518  57.306  80.768  1.00  0.00           H  
ATOM   4646  HG3 MET   297      77.047  58.172  80.700  1.00  0.00           H  
ATOM   4647  HE1 MET   297      77.124  60.805  82.647  1.00  0.00           H  
ATOM   4648  HE2 MET   297      76.329  61.148  81.132  1.00  0.00           H  
ATOM   4649  HE3 MET   297      75.428  61.447  82.682  1.00  0.00           H  
ATOM   4650  N   THR   298      75.118  55.928  78.611  1.00  0.00           N  
ATOM   4651  CA  THR   298      74.311  54.783  78.418  1.00  0.00           C  
ATOM   4652  C   THR   298      73.699  54.269  79.725  1.00  0.00           C  
ATOM   4653  O   THR   298      74.359  53.821  80.593  1.00  0.00           O  
ATOM   4654  CB  THR   298      75.118  53.611  77.795  1.00  0.00           C  
ATOM   4655  CG2 THR   298      75.279  53.714  76.240  1.00  0.00           C  
ATOM   4656  OG1 THR   298      76.363  53.501  78.386  1.00  0.00           O  
ATOM   4657  H   THR   298      75.992  55.759  79.088  1.00  0.00           H  
ATOM   4658  HA  THR   298      73.552  54.951  77.654  1.00  0.00           H  
ATOM   4659  HB  THR   298      74.539  52.690  77.865  1.00  0.00           H  
ATOM   4660  HG1 THR   298      76.231  53.052  79.224  1.00  0.00           H  
ATOM   4661 HG21 THR   298      74.345  53.746  75.678  1.00  0.00           H  
ATOM   4662 HG22 THR   298      75.949  54.524  75.953  1.00  0.00           H  
ATOM   4663 HG23 THR   298      75.855  52.805  76.067  1.00  0.00           H  
ATOM   4664  N   PRO   299      72.392  54.410  79.931  1.00  0.00           N  
ATOM   4665  CA  PRO   299      71.652  53.967  81.134  1.00  0.00           C  
ATOM   4666  C   PRO   299      71.658  52.485  81.414  1.00  0.00           C  
ATOM   4667  O   PRO   299      71.733  51.579  80.455  1.00  0.00           O  
ATOM   4668  CB  PRO   299      70.229  54.499  80.892  1.00  0.00           C  
ATOM   4669  CG  PRO   299      70.086  54.686  79.389  1.00  0.00           C  
ATOM   4670  CD  PRO   299      71.505  54.984  78.927  1.00  0.00           C  
ATOM   4671  HA  PRO   299      72.095  54.533  81.953  1.00  0.00           H  
ATOM   4672  HB2 PRO   299      69.512  53.784  81.294  1.00  0.00           H  
ATOM   4673  HB3 PRO   299      70.125  55.443  81.428  1.00  0.00           H  
ATOM   4674  HG2 PRO   299      69.839  53.682  79.043  1.00  0.00           H  
ATOM   4675  HG3 PRO   299      69.361  55.450  79.110  1.00  0.00           H  
ATOM   4676  HD2 PRO   299      71.642  54.693  77.886  1.00  0.00           H  
ATOM   4677  HD3 PRO   299      71.550  56.066  79.048  1.00  0.00           H  
ATOM   4678  N   ASN   300      71.603  52.093  82.690  1.00  0.00           N  
ATOM   4679  CA  ASN   300      71.530  50.724  83.152  1.00  0.00           C  
ATOM   4680  C   ASN   300      70.597  49.746  82.451  1.00  0.00           C  
ATOM   4681  O   ASN   300      70.874  48.563  82.351  1.00  0.00           O  
ATOM   4682  CB  ASN   300      71.220  50.690  84.680  1.00  0.00           C  
ATOM   4683  CG  ASN   300      72.200  51.572  85.520  1.00  0.00           C  
ATOM   4684  ND2 ASN   300      71.876  51.889  86.748  1.00  0.00           N  
ATOM   4685  OD1 ASN   300      73.258  51.965  85.054  1.00  0.00           O  
ATOM   4686  H   ASN   300      71.619  52.860  83.346  1.00  0.00           H  
ATOM   4687  HA  ASN   300      72.548  50.342  83.081  1.00  0.00           H  
ATOM   4688  HB2 ASN   300      70.232  51.148  84.718  1.00  0.00           H  
ATOM   4689  HB3 ASN   300      71.222  49.678  85.086  1.00  0.00           H  
ATOM   4690 HD21 ASN   300      72.436  52.603  87.190  1.00  0.00           H  
ATOM   4691 HD22 ASN   300      71.043  51.541  87.201  1.00  0.00           H  
ATOM   4692  N   ILE   301      69.562  50.235  81.856  1.00  0.00           N  
ATOM   4693  CA  ILE   301      68.595  49.411  81.186  1.00  0.00           C  
ATOM   4694  C   ILE   301      69.156  48.695  79.959  1.00  0.00           C  
ATOM   4695  O   ILE   301      68.493  47.781  79.419  1.00  0.00           O  
ATOM   4696  CB  ILE   301      67.380  50.264  80.727  1.00  0.00           C  
ATOM   4697  CG1 ILE   301      67.787  51.484  79.966  1.00  0.00           C  
ATOM   4698  CG2 ILE   301      66.390  50.615  81.847  1.00  0.00           C  
ATOM   4699  CD1 ILE   301      66.804  51.869  78.899  1.00  0.00           C  
ATOM   4700  H   ILE   301      69.266  51.170  82.099  1.00  0.00           H  
ATOM   4701  HA  ILE   301      68.174  48.638  81.828  1.00  0.00           H  
ATOM   4702  HB  ILE   301      66.805  49.679  80.010  1.00  0.00           H  
ATOM   4703 HG12 ILE   301      67.827  52.288  80.702  1.00  0.00           H  
ATOM   4704 HG13 ILE   301      68.778  51.326  79.541  1.00  0.00           H  
ATOM   4705 HG21 ILE   301      66.881  51.335  82.502  1.00  0.00           H  
ATOM   4706 HG22 ILE   301      65.481  51.039  81.422  1.00  0.00           H  
ATOM   4707 HG23 ILE   301      66.161  49.731  82.442  1.00  0.00           H  
ATOM   4708 HD11 ILE   301      67.322  52.620  78.303  1.00  0.00           H  
ATOM   4709 HD12 ILE   301      66.535  51.000  78.298  1.00  0.00           H  
ATOM   4710 HD13 ILE   301      65.914  52.288  79.369  1.00  0.00           H  
ATOM   4711  N   LEU   302      70.260  49.212  79.362  1.00  0.00           N  
ATOM   4712  CA  LEU   302      70.872  48.660  78.188  1.00  0.00           C  
ATOM   4713  C   LEU   302      71.850  47.495  78.559  1.00  0.00           C  
ATOM   4714  O   LEU   302      72.618  47.592  79.537  1.00  0.00           O  
ATOM   4715  CB  LEU   302      71.540  49.812  77.541  1.00  0.00           C  
ATOM   4716  CG  LEU   302      70.596  50.999  77.176  1.00  0.00           C  
ATOM   4717  CD1 LEU   302      71.178  51.805  76.030  1.00  0.00           C  
ATOM   4718  CD2 LEU   302      69.258  50.528  76.620  1.00  0.00           C  
ATOM   4719  H   LEU   302      70.640  50.070  79.734  1.00  0.00           H  
ATOM   4720  HA  LEU   302      70.104  48.275  77.517  1.00  0.00           H  
ATOM   4721  HB2 LEU   302      72.296  50.257  78.189  1.00  0.00           H  
ATOM   4722  HB3 LEU   302      71.989  49.534  76.588  1.00  0.00           H  
ATOM   4723  HG  LEU   302      70.477  51.634  78.054  1.00  0.00           H  
ATOM   4724 HD11 LEU   302      72.232  52.021  76.203  1.00  0.00           H  
ATOM   4725 HD12 LEU   302      71.096  51.200  75.126  1.00  0.00           H  
ATOM   4726 HD13 LEU   302      70.712  52.790  76.050  1.00  0.00           H  
ATOM   4727 HD21 LEU   302      69.414  49.726  75.898  1.00  0.00           H  
ATOM   4728 HD22 LEU   302      68.537  50.251  77.389  1.00  0.00           H  
ATOM   4729 HD23 LEU   302      68.852  51.191  75.856  1.00  0.00           H  
ATOM   4730  N   PRO   303      71.918  46.456  77.709  1.00  0.00           N  
ATOM   4731  CA  PRO   303      72.771  45.308  77.922  1.00  0.00           C  
ATOM   4732  C   PRO   303      74.249  45.544  78.001  1.00  0.00           C  
ATOM   4733  O   PRO   303      74.790  46.296  77.219  1.00  0.00           O  
ATOM   4734  CB  PRO   303      72.492  44.262  76.857  1.00  0.00           C  
ATOM   4735  CG  PRO   303      72.010  45.156  75.718  1.00  0.00           C  
ATOM   4736  CD  PRO   303      71.231  46.250  76.401  1.00  0.00           C  
ATOM   4737  HA  PRO   303      72.541  44.942  78.923  1.00  0.00           H  
ATOM   4738  HB2 PRO   303      73.232  43.549  76.494  1.00  0.00           H  
ATOM   4739  HB3 PRO   303      71.592  43.721  77.151  1.00  0.00           H  
ATOM   4740  HG2 PRO   303      72.796  45.572  75.087  1.00  0.00           H  
ATOM   4741  HG3 PRO   303      71.403  44.574  75.024  1.00  0.00           H  
ATOM   4742  HD2 PRO   303      71.250  47.191  75.851  1.00  0.00           H  
ATOM   4743  HD3 PRO   303      70.236  45.807  76.443  1.00  0.00           H  
ATOM   4744  N   PRO   304      74.992  44.948  78.923  1.00  0.00           N  
ATOM   4745  CA  PRO   304      76.421  45.188  78.964  1.00  0.00           C  
ATOM   4746  C   PRO   304      77.260  44.284  77.987  1.00  0.00           C  
ATOM   4747  O   PRO   304      76.880  43.115  77.811  1.00  0.00           O  
ATOM   4748  CB  PRO   304      76.850  45.246  80.499  1.00  0.00           C  
ATOM   4749  CG  PRO   304      75.981  43.984  80.873  1.00  0.00           C  
ATOM   4750  CD  PRO   304      74.646  44.230  80.167  1.00  0.00           C  
ATOM   4751  HA  PRO   304      76.692  46.183  78.610  1.00  0.00           H  
ATOM   4752  HB2 PRO   304      77.929  45.174  80.637  1.00  0.00           H  
ATOM   4753  HB3 PRO   304      76.405  46.120  80.974  1.00  0.00           H  
ATOM   4754  HG2 PRO   304      76.407  43.012  80.626  1.00  0.00           H  
ATOM   4755  HG3 PRO   304      75.683  43.926  81.920  1.00  0.00           H  
ATOM   4756  HD2 PRO   304      74.161  43.303  79.862  1.00  0.00           H  
ATOM   4757  HD3 PRO   304      74.048  44.886  80.799  1.00  0.00           H  
ATOM   4758  N   VAL   305      78.368  44.831  77.641  1.00  0.00           N  
ATOM   4759  CA  VAL   305      79.377  44.134  76.762  1.00  0.00           C  
ATOM   4760  C   VAL   305      80.737  44.009  77.431  1.00  0.00           C  
ATOM   4761  O   VAL   305      81.486  43.164  76.968  1.00  0.00           O  
ATOM   4762  CB  VAL   305      79.450  44.743  75.406  1.00  0.00           C  
ATOM   4763  CG1 VAL   305      78.201  44.367  74.598  1.00  0.00           C  
ATOM   4764  CG2 VAL   305      79.589  46.277  75.336  1.00  0.00           C  
ATOM   4765  H   VAL   305      78.534  45.808  77.837  1.00  0.00           H  
ATOM   4766  HA  VAL   305      79.110  43.089  76.609  1.00  0.00           H  
ATOM   4767  HB  VAL   305      80.305  44.234  74.960  1.00  0.00           H  
ATOM   4768 HG11 VAL   305      78.174  43.287  74.459  1.00  0.00           H  
ATOM   4769 HG12 VAL   305      77.294  44.666  75.124  1.00  0.00           H  
ATOM   4770 HG13 VAL   305      78.285  44.847  73.623  1.00  0.00           H  
ATOM   4771 HG21 VAL   305      78.831  46.831  75.889  1.00  0.00           H  
ATOM   4772 HG22 VAL   305      80.566  46.603  75.694  1.00  0.00           H  
ATOM   4773 HG23 VAL   305      79.640  46.614  74.301  1.00  0.00           H  
ATOM   4774  N   SER   306      81.018  44.847  78.426  1.00  0.00           N  
ATOM   4775  CA  SER   306      82.277  44.858  79.216  1.00  0.00           C  
ATOM   4776  C   SER   306      82.195  45.487  80.659  1.00  0.00           C  
ATOM   4777  O   SER   306      81.614  46.556  80.750  1.00  0.00           O  
ATOM   4778  CB  SER   306      83.565  45.255  78.379  1.00  0.00           C  
ATOM   4779  OG  SER   306      84.627  45.187  79.293  1.00  0.00           O  
ATOM   4780  H   SER   306      80.383  45.585  78.694  1.00  0.00           H  
ATOM   4781  HA  SER   306      82.382  43.838  79.586  1.00  0.00           H  
ATOM   4782  HB2 SER   306      83.750  44.607  77.522  1.00  0.00           H  
ATOM   4783  HB3 SER   306      83.433  46.309  78.135  1.00  0.00           H  
ATOM   4784  HG  SER   306      84.720  44.359  79.769  1.00  0.00           H  
ATOM   4785  N   VAL   307      82.795  44.963  81.689  1.00  0.00           N  
ATOM   4786  CA  VAL   307      82.864  45.468  83.055  1.00  0.00           C  
ATOM   4787  C   VAL   307      84.310  45.594  83.425  1.00  0.00           C  
ATOM   4788  O   VAL   307      85.148  44.875  83.034  1.00  0.00           O  
ATOM   4789  CB  VAL   307      82.025  44.532  84.058  1.00  0.00           C  
ATOM   4790  CG1 VAL   307      82.524  43.090  84.146  1.00  0.00           C  
ATOM   4791  CG2 VAL   307      82.180  45.214  85.446  1.00  0.00           C  
ATOM   4792  H   VAL   307      83.377  44.153  81.532  1.00  0.00           H  
ATOM   4793  HA  VAL   307      82.452  46.475  83.125  1.00  0.00           H  
ATOM   4794  HB  VAL   307      80.946  44.539  83.903  1.00  0.00           H  
ATOM   4795 HG11 VAL   307      82.454  42.690  83.135  1.00  0.00           H  
ATOM   4796 HG12 VAL   307      83.597  43.125  84.333  1.00  0.00           H  
ATOM   4797 HG13 VAL   307      82.017  42.472  84.887  1.00  0.00           H  
ATOM   4798 HG21 VAL   307      81.608  44.675  86.202  1.00  0.00           H  
ATOM   4799 HG22 VAL   307      83.177  45.209  85.887  1.00  0.00           H  
ATOM   4800 HG23 VAL   307      81.834  46.247  85.417  1.00  0.00           H  
ATOM   4801  N   PHE   308      84.678  46.726  84.063  1.00  0.00           N  
ATOM   4802  CA  PHE   308      86.121  46.897  84.486  1.00  0.00           C  
ATOM   4803  C   PHE   308      86.198  46.939  86.081  1.00  0.00           C  
ATOM   4804  O   PHE   308      85.322  47.564  86.749  1.00  0.00           O  
ATOM   4805  CB  PHE   308      86.601  48.292  83.995  1.00  0.00           C  
ATOM   4806  CG  PHE   308      86.956  48.379  82.584  1.00  0.00           C  
ATOM   4807  CD1 PHE   308      88.306  48.660  82.209  1.00  0.00           C  
ATOM   4808  CD2 PHE   308      85.914  48.302  81.586  1.00  0.00           C  
ATOM   4809  CE1 PHE   308      88.676  48.837  80.855  1.00  0.00           C  
ATOM   4810  CE2 PHE   308      86.373  48.557  80.289  1.00  0.00           C  
ATOM   4811  CZ  PHE   308      87.696  48.802  79.842  1.00  0.00           C  
ATOM   4812  H   PHE   308      83.980  47.260  84.561  1.00  0.00           H  
ATOM   4813  HA  PHE   308      86.714  46.077  84.079  1.00  0.00           H  
ATOM   4814  HB2 PHE   308      85.911  49.052  84.363  1.00  0.00           H  
ATOM   4815  HB3 PHE   308      87.467  48.574  84.595  1.00  0.00           H  
ATOM   4816  HD1 PHE   308      89.067  48.705  82.974  1.00  0.00           H  
ATOM   4817  HD2 PHE   308      84.913  48.045  81.899  1.00  0.00           H  
ATOM   4818  HE1 PHE   308      89.674  49.190  80.641  1.00  0.00           H  
ATOM   4819  HE2 PHE   308      85.659  48.335  79.510  1.00  0.00           H  
ATOM   4820  HZ  PHE   308      87.894  49.075  78.816  1.00  0.00           H  
ATOM   4821  N   VAL   309      87.327  46.461  86.634  1.00  0.00           N  
ATOM   4822  CA  VAL   309      87.816  46.582  88.038  1.00  0.00           C  
ATOM   4823  C   VAL   309      89.278  47.000  88.093  1.00  0.00           C  
ATOM   4824  O   VAL   309      90.096  46.913  87.237  1.00  0.00           O  
ATOM   4825  CB  VAL   309      87.442  45.274  88.883  1.00  0.00           C  
ATOM   4826  CG1 VAL   309      85.993  44.828  88.666  1.00  0.00           C  
ATOM   4827  CG2 VAL   309      88.515  44.235  88.476  1.00  0.00           C  
ATOM   4828  H   VAL   309      87.997  45.973  86.056  1.00  0.00           H  
ATOM   4829  HA  VAL   309      87.147  47.348  88.431  1.00  0.00           H  
ATOM   4830  HB  VAL   309      87.500  45.542  89.938  1.00  0.00           H  
ATOM   4831 HG11 VAL   309      85.740  44.072  89.410  1.00  0.00           H  
ATOM   4832 HG12 VAL   309      85.295  45.581  89.029  1.00  0.00           H  
ATOM   4833 HG13 VAL   309      85.759  44.447  87.672  1.00  0.00           H  
ATOM   4834 HG21 VAL   309      88.363  43.978  87.428  1.00  0.00           H  
ATOM   4835 HG22 VAL   309      89.534  44.583  88.643  1.00  0.00           H  
ATOM   4836 HG23 VAL   309      88.478  43.290  89.017  1.00  0.00           H  
ATOM   4837  N   CYS   310      89.642  47.705  89.187  1.00  0.00           N  
ATOM   4838  CA  CYS   310      90.971  48.120  89.673  1.00  0.00           C  
ATOM   4839  C   CYS   310      91.498  46.938  90.338  1.00  0.00           C  
ATOM   4840  O   CYS   310      90.896  46.334  91.231  1.00  0.00           O  
ATOM   4841  CB  CYS   310      90.685  49.294  90.572  1.00  0.00           C  
ATOM   4842  SG  CYS   310      90.693  50.774  89.617  1.00  0.00           S  
ATOM   4843  H   CYS   310      88.947  47.960  89.874  1.00  0.00           H  
ATOM   4844  HA  CYS   310      91.553  48.320  88.773  1.00  0.00           H  
ATOM   4845  HB2 CYS   310      89.737  49.190  91.100  1.00  0.00           H  
ATOM   4846  HB3 CYS   310      91.495  49.435  91.288  1.00  0.00           H  
ATOM   4847  HG  CYS   310      90.905  51.715  90.541  1.00  0.00           H  
ATOM   4848  N   CYS   311      92.776  46.639  89.997  1.00  0.00           N  
ATOM   4849  CA  CYS   311      93.631  45.614  90.601  1.00  0.00           C  
ATOM   4850  C   CYS   311      94.077  46.012  91.998  1.00  0.00           C  
ATOM   4851  O   CYS   311      94.162  47.212  92.263  1.00  0.00           O  
ATOM   4852  CB  CYS   311      94.719  45.138  89.659  1.00  0.00           C  
ATOM   4853  SG  CYS   311      93.966  44.362  88.225  1.00  0.00           S  
ATOM   4854  H   CYS   311      93.104  47.147  89.188  1.00  0.00           H  
ATOM   4855  HA  CYS   311      92.995  44.759  90.828  1.00  0.00           H  
ATOM   4856  HB2 CYS   311      95.467  45.897  89.432  1.00  0.00           H  
ATOM   4857  HB3 CYS   311      95.492  44.497  90.083  1.00  0.00           H  
ATOM   4858  HG  CYS   311      93.148  45.283  87.708  1.00  0.00           H  
ATOM   4859  N   MET   312      94.545  45.003  92.792  1.00  0.00           N  
ATOM   4860  CA  MET   312      94.591  43.530  92.681  1.00  0.00           C  
ATOM   4861  C   MET   312      94.058  42.998  94.111  1.00  0.00           C  
ATOM   4862  O   MET   312      93.859  43.820  95.037  1.00  0.00           O  
ATOM   4863  CB  MET   312      96.093  43.060  92.497  1.00  0.00           C  
ATOM   4864  CG  MET   312      97.091  43.653  93.487  1.00  0.00           C  
ATOM   4865  SD  MET   312      98.833  43.064  93.074  1.00  0.00           S  
ATOM   4866  CE  MET   312      99.947  44.139  94.112  1.00  0.00           C  
ATOM   4867  H   MET   312      94.917  45.313  93.678  1.00  0.00           H  
ATOM   4868  HA  MET   312      94.016  43.140  91.841  1.00  0.00           H  
ATOM   4869  HB2 MET   312      96.188  41.975  92.550  1.00  0.00           H  
ATOM   4870  HB3 MET   312      96.397  43.308  91.481  1.00  0.00           H  
ATOM   4871  HG2 MET   312      97.214  44.709  93.248  1.00  0.00           H  
ATOM   4872  HG3 MET   312      96.845  43.367  94.510  1.00  0.00           H  
ATOM   4873  HE1 MET   312      99.825  43.762  95.127  1.00  0.00           H  
ATOM   4874  HE2 MET   312     101.010  44.079  93.877  1.00  0.00           H  
ATOM   4875  HE3 MET   312      99.620  45.161  93.917  1.00  0.00           H  
ATOM   4876  N   LYS   313      93.908  41.674  94.291  1.00  0.00           N  
ATOM   4877  CA  LYS   313      93.467  41.048  95.567  1.00  0.00           C  
ATOM   4878  C   LYS   313      94.467  41.371  96.706  1.00  0.00           C  
ATOM   4879  O   LYS   313      95.642  41.612  96.524  1.00  0.00           O  
ATOM   4880  CB  LYS   313      93.245  39.517  95.289  1.00  0.00           C  
ATOM   4881  CG  LYS   313      94.482  38.740  95.198  1.00  0.00           C  
ATOM   4882  CD  LYS   313      94.267  37.258  94.848  1.00  0.00           C  
ATOM   4883  CE  LYS   313      93.433  36.981  93.573  1.00  0.00           C  
ATOM   4884  NZ  LYS   313      93.295  35.470  93.494  1.00  0.00           N1+
ATOM   4885  H   LYS   313      94.174  40.986  93.601  1.00  0.00           H  
ATOM   4886  HA  LYS   313      92.518  41.546  95.765  1.00  0.00           H  
ATOM   4887  HB2 LYS   313      92.529  39.191  96.044  1.00  0.00           H  
ATOM   4888  HB3 LYS   313      92.607  39.411  94.412  1.00  0.00           H  
ATOM   4889  HG2 LYS   313      95.198  39.214  94.526  1.00  0.00           H  
ATOM   4890  HG3 LYS   313      94.958  38.709  96.178  1.00  0.00           H  
ATOM   4891  HD2 LYS   313      95.209  36.724  94.720  1.00  0.00           H  
ATOM   4892  HD3 LYS   313      93.858  36.893  95.790  1.00  0.00           H  
ATOM   4893  HE2 LYS   313      92.434  37.401  93.682  1.00  0.00           H  
ATOM   4894  HE3 LYS   313      93.950  37.452  92.737  1.00  0.00           H  
ATOM   4895  HZ1 LYS   313      94.123  34.934  93.711  1.00  0.00           H  
ATOM   4896  HZ2 LYS   313      92.720  35.103  94.239  1.00  0.00           H  
ATOM   4897  HZ3 LYS   313      92.793  35.136  92.685  1.00  0.00           H  
ATOM   4898  N   ASP   314      94.086  41.575  98.009  1.00  0.00           N  
ATOM   4899  CA  ASP   314      92.661  41.467  98.505  1.00  0.00           C  
ATOM   4900  C   ASP   314      92.023  42.804  98.264  1.00  0.00           C  
ATOM   4901  O   ASP   314      91.169  42.894  97.345  1.00  0.00           O  
ATOM   4902  CB  ASP   314      92.761  40.899  99.958  1.00  0.00           C  
ATOM   4903  CG  ASP   314      91.384  40.607 100.586  1.00  0.00           C  
ATOM   4904  OD1 ASP   314      91.233  40.766 101.870  1.00  0.00           O  
ATOM   4905  OD2 ASP   314      90.555  39.978  99.846  1.00  0.00           O1-
ATOM   4906  OXT ASP   314      92.332  43.784  99.009  1.00  0.00           O1-
ATOM   4907  H   ASP   314      94.800  41.769  98.696  1.00  0.00           H  
ATOM   4908  HA  ASP   314      92.094  40.712  97.961  1.00  0.00           H  
ATOM   4909  HB2 ASP   314      93.308  39.957 100.015  1.00  0.00           H  
ATOM   4910  HB3 ASP   314      93.351  41.526 100.626  1.00  0.00           H  
ATOM   4911  N   THR   315      76.279  36.624  83.375  1.00  0.00           N  
ATOM   4912  CA  THR   315      76.297  37.692  82.314  1.00  0.00           C  
ATOM   4913  C   THR   315      77.183  37.314  81.111  1.00  0.00           C  
ATOM   4914  O   THR   315      78.059  36.509  81.207  1.00  0.00           O  
ATOM   4915  CB  THR   315      76.911  38.981  82.979  1.00  0.00           C  
ATOM   4916  CG2 THR   315      78.330  38.798  83.520  1.00  0.00           C  
ATOM   4917  OG1 THR   315      77.091  39.999  82.163  1.00  0.00           O  
ATOM   4918  HA  THR   315      75.254  37.786  82.012  1.00  0.00           H  
ATOM   4919  HB  THR   315      76.313  39.318  83.826  1.00  0.00           H  
ATOM   4920  HG1 THR   315      76.266  40.314  81.788  1.00  0.00           H  
ATOM   4921 HG21 THR   315      79.063  38.531  82.759  1.00  0.00           H  
ATOM   4922 HG22 THR   315      78.741  39.760  83.826  1.00  0.00           H  
ATOM   4923 HG23 THR   315      78.426  38.158  84.398  1.00  0.00           H  
ATOM   4924  H1  THR   315      75.836  35.799  82.995  1.00  0.00           H  
ATOM   4925  H2  THR   315      75.842  36.866  84.253  1.00  0.00           H  
ATOM   4926  H3  THR   315      77.241  36.326  83.455  1.00  0.00           H  
ATOM   4927  N   ASN   316      77.000  37.974  80.001  1.00  0.00           N  
ATOM   4928  CA  ASN   316      77.874  37.806  78.810  1.00  0.00           C  
ATOM   4929  C   ASN   316      79.185  38.513  78.910  1.00  0.00           C  
ATOM   4930  O   ASN   316      80.077  38.193  78.146  1.00  0.00           O  
ATOM   4931  CB  ASN   316      76.960  38.317  77.642  1.00  0.00           C  
ATOM   4932  CG  ASN   316      77.044  39.824  77.392  1.00  0.00           C  
ATOM   4933  ND2 ASN   316      76.051  40.531  77.837  1.00  0.00           N  
ATOM   4934  OD1 ASN   316      77.998  40.328  76.808  1.00  0.00           O  
ATOM   4935  H   ASN   316      76.251  38.652  79.985  1.00  0.00           H  
ATOM   4936  HA  ASN   316      77.909  36.732  78.628  1.00  0.00           H  
ATOM   4937  HB2 ASN   316      77.358  37.965  76.690  1.00  0.00           H  
ATOM   4938  HB3 ASN   316      75.931  37.962  77.677  1.00  0.00           H
[truncated: 1,314,825 more chars]
