# Supplementary material for: Molecular Mechanism of Protein Arginine Deiminase 2: A Study Involving Multiple Microsecond Long Molecular Dynamics Simulations
Source: Biochemistry. 2022 Jun 23;61(13):1286–97. doi: 10.1021/acs.biochem.2c00158 (PMC9260958; doi:10.1021/acs.biochem.2c00158)
Supplement: Supplementary file 2 — bi2c00158_si_002.zip [file bi2c00158_si_002.zip › closest/ps2-03-100w-last-frame.pdb]

ATOM      1  N   ARG     1      69.376  58.954  48.792  1.00  0.00           N  
ATOM      2  CA  ARG     1      70.076  57.683  48.883  1.00  0.00           C  
ATOM      3  C   ARG     1      70.439  57.242  47.424  1.00  0.00           C  
ATOM      4  O   ARG     1      69.924  56.321  46.885  1.00  0.00           O  
ATOM      5  CB  ARG     1      69.294  56.635  49.614  1.00  0.00           C  
ATOM      6  CG  ARG     1      70.070  55.473  50.155  1.00  0.00           C  
ATOM      7  CD  ARG     1      69.111  54.514  50.907  1.00  0.00           C  
ATOM      8  NE  ARG     1      68.638  54.951  52.145  1.00  0.00           N  
ATOM      9  CZ  ARG     1      68.686  54.325  53.313  1.00  0.00           C  
ATOM     10  NH1 ARG     1      68.804  53.071  53.315  1.00  0.00           N1+
ATOM     11  NH2 ARG     1      68.386  54.916  54.404  1.00  0.00           N  
ATOM     12  HA  ARG     1      71.055  57.806  49.348  1.00  0.00           H  
ATOM     13  HB2 ARG     1      68.942  57.047  50.561  1.00  0.00           H  
ATOM     14  HB3 ARG     1      68.479  56.258  48.997  1.00  0.00           H  
ATOM     15  HG2 ARG     1      70.671  54.977  49.392  1.00  0.00           H  
ATOM     16  HG3 ARG     1      70.733  55.783  50.962  1.00  0.00           H  
ATOM     17  HD2 ARG     1      68.314  54.249  50.213  1.00  0.00           H  
ATOM     18  HD3 ARG     1      69.718  53.637  51.132  1.00  0.00           H  
ATOM     19  HE  ARG     1      68.329  55.909  52.223  1.00  0.00           H  
ATOM     20 HH11 ARG     1      68.930  52.558  52.455  1.00  0.00           H  
ATOM     21 HH12 ARG     1      68.896  52.716  54.256  1.00  0.00           H  
ATOM     22 HH21 ARG     1      68.252  55.917  54.399  1.00  0.00           H  
ATOM     23 HH22 ARG     1      68.319  54.356  55.242  1.00  0.00           H  
ATOM     24  H1  ARG     1      68.489  58.869  48.317  1.00  0.00           H  
ATOM     25  H2  ARG     1      70.036  59.690  48.582  1.00  0.00           H  
ATOM     26  H3  ARG     1      68.955  59.247  49.662  1.00  0.00           H  
ATOM     27  N   GLU     2      71.512  57.841  46.891  1.00  0.00           N  
ATOM     28  CA  GLU     2      72.025  57.394  45.574  1.00  0.00           C  
ATOM     29  C   GLU     2      73.509  57.267  45.571  1.00  0.00           C  
ATOM     30  O   GLU     2      74.202  58.095  46.194  1.00  0.00           O  
ATOM     31  CB  GLU     2      71.591  58.415  44.452  1.00  0.00           C  
ATOM     32  CG  GLU     2      70.076  58.760  44.468  1.00  0.00           C  
ATOM     33  CD  GLU     2      69.702  59.464  43.212  1.00  0.00           C  
ATOM     34  OE1 GLU     2      70.372  60.421  42.766  1.00  0.00           O  
ATOM     35  OE2 GLU     2      68.670  59.058  42.616  1.00  0.00           O1-
ATOM     36  H   GLU     2      71.950  58.658  47.293  1.00  0.00           H  
ATOM     37  HA  GLU     2      71.539  56.440  45.369  1.00  0.00           H  
ATOM     38  HB2 GLU     2      72.143  59.348  44.564  1.00  0.00           H  
ATOM     39  HB3 GLU     2      71.901  58.021  43.484  1.00  0.00           H  
ATOM     40  HG2 GLU     2      69.560  57.813  44.625  1.00  0.00           H  
ATOM     41  HG3 GLU     2      69.856  59.325  45.374  1.00  0.00           H  
ATOM     42  N   ARG     3      74.132  56.306  44.915  1.00  0.00           N  
ATOM     43  CA  ARG     3      75.576  56.198  44.594  1.00  0.00           C  
ATOM     44  C   ARG     3      75.878  56.067  43.071  1.00  0.00           C  
ATOM     45  O   ARG     3      75.179  55.305  42.333  1.00  0.00           O  
ATOM     46  CB  ARG     3      76.244  54.996  45.246  1.00  0.00           C  
ATOM     47  CG  ARG     3      77.715  55.233  45.037  1.00  0.00           C  
ATOM     48  CD  ARG     3      78.542  54.139  45.749  1.00  0.00           C  
ATOM     49  NE  ARG     3      79.975  54.268  45.490  1.00  0.00           N  
ATOM     50  CZ  ARG     3      80.883  53.351  45.754  1.00  0.00           C  
ATOM     51  NH1 ARG     3      80.620  52.202  46.359  1.00  0.00           N1+
ATOM     52  NH2 ARG     3      82.160  53.685  45.454  1.00  0.00           N  
ATOM     53  H   ARG     3      73.563  55.627  44.430  1.00  0.00           H  
ATOM     54  HA  ARG     3      76.018  57.171  44.806  1.00  0.00           H  
ATOM     55  HB2 ARG     3      75.959  54.973  46.298  1.00  0.00           H  
ATOM     56  HB3 ARG     3      75.932  54.020  44.873  1.00  0.00           H  
ATOM     57  HG2 ARG     3      77.960  55.048  43.991  1.00  0.00           H  
ATOM     58  HG3 ARG     3      77.944  56.217  45.445  1.00  0.00           H  
ATOM     59  HD2 ARG     3      78.429  54.181  46.832  1.00  0.00           H  
ATOM     60  HD3 ARG     3      78.191  53.199  45.325  1.00  0.00           H  
ATOM     61  HE  ARG     3      80.306  55.147  45.120  1.00  0.00           H  
ATOM     62 HH11 ARG     3      79.654  52.099  46.637  1.00  0.00           H  
ATOM     63 HH12 ARG     3      81.351  51.525  46.525  1.00  0.00           H  
ATOM     64 HH21 ARG     3      82.392  54.601  45.098  1.00  0.00           H  
ATOM     65 HH22 ARG     3      82.908  53.066  45.733  1.00  0.00           H  
ATOM     66  N   THR     4      76.811  56.907  42.588  1.00  0.00           N  
ATOM     67  CA  THR     4      77.342  56.714  41.190  1.00  0.00           C  
ATOM     68  C   THR     4      78.307  55.584  41.218  1.00  0.00           C  
ATOM     69  O   THR     4      79.401  55.737  41.816  1.00  0.00           O  
ATOM     70  CB  THR     4      77.975  58.021  40.720  1.00  0.00           C  
ATOM     71  CG2 THR     4      78.257  57.987  39.184  1.00  0.00           C  
ATOM     72  OG1 THR     4      77.283  59.246  40.903  1.00  0.00           O  
ATOM     73  H   THR     4      77.241  57.494  43.289  1.00  0.00           H  
ATOM     74  HA  THR     4      76.554  56.370  40.520  1.00  0.00           H  
ATOM     75  HB  THR     4      78.971  58.071  41.158  1.00  0.00           H  
ATOM     76  HG1 THR     4      77.395  59.527  41.815  1.00  0.00           H  
ATOM     77 HG21 THR     4      79.109  57.356  38.934  1.00  0.00           H  
ATOM     78 HG22 THR     4      77.375  57.596  38.677  1.00  0.00           H  
ATOM     79 HG23 THR     4      78.439  59.000  38.824  1.00  0.00           H  
ATOM     80  N   VAL     5      78.043  54.523  40.489  1.00  0.00           N  
ATOM     81  CA  VAL     5      78.896  53.352  40.314  1.00  0.00           C  
ATOM     82  C   VAL     5      79.359  53.233  38.824  1.00  0.00           C  
ATOM     83  O   VAL     5      78.863  53.983  37.894  1.00  0.00           O  
ATOM     84  CB  VAL     5      78.300  52.094  40.847  1.00  0.00           C  
ATOM     85  CG1 VAL     5      77.885  52.174  42.364  1.00  0.00           C  
ATOM     86  CG2 VAL     5      76.982  51.830  40.071  1.00  0.00           C  
ATOM     87  H   VAL     5      77.270  54.658  39.854  1.00  0.00           H  
ATOM     88  HA  VAL     5      79.761  53.580  40.937  1.00  0.00           H  
ATOM     89  HB  VAL     5      78.979  51.242  40.834  1.00  0.00           H  
ATOM     90 HG11 VAL     5      77.521  51.251  42.814  1.00  0.00           H  
ATOM     91 HG12 VAL     5      78.809  52.397  42.899  1.00  0.00           H  
ATOM     92 HG13 VAL     5      77.140  52.966  42.442  1.00  0.00           H  
ATOM     93 HG21 VAL     5      76.482  51.014  40.592  1.00  0.00           H  
ATOM     94 HG22 VAL     5      76.281  52.662  40.010  1.00  0.00           H  
ATOM     95 HG23 VAL     5      77.151  51.421  39.075  1.00  0.00           H  
ATOM     96  N   ARG     6      80.243  52.244  38.549  1.00  0.00           N  
ATOM     97  CA  ARG     6      80.641  52.013  37.176  1.00  0.00           C  
ATOM     98  C   ARG     6      80.521  50.539  36.944  1.00  0.00           C  
ATOM     99  O   ARG     6      80.938  49.746  37.818  1.00  0.00           O  
ATOM    100  CB  ARG     6      82.067  52.401  36.892  1.00  0.00           C  
ATOM    101  CG  ARG     6      82.315  53.921  37.076  1.00  0.00           C  
ATOM    102  CD  ARG     6      82.123  54.849  35.867  1.00  0.00           C  
ATOM    103  NE  ARG     6      82.018  56.267  36.315  1.00  0.00           N  
ATOM    104  CZ  ARG     6      81.772  57.384  35.585  1.00  0.00           C  
ATOM    105  NH1 ARG     6      81.352  57.409  34.350  1.00  0.00           N1+
ATOM    106  NH2 ARG     6      81.826  58.527  36.163  1.00  0.00           N  
ATOM    107  H   ARG     6      80.595  51.607  39.250  1.00  0.00           H  
ATOM    108  HA  ARG     6      79.995  52.555  36.485  1.00  0.00           H  
ATOM    109  HB2 ARG     6      82.720  51.920  37.620  1.00  0.00           H  
ATOM    110  HB3 ARG     6      82.433  52.137  35.900  1.00  0.00           H  
ATOM    111  HG2 ARG     6      81.588  54.258  37.815  1.00  0.00           H  
ATOM    112  HG3 ARG     6      83.303  54.082  37.505  1.00  0.00           H  
ATOM    113  HD2 ARG     6      82.989  54.651  35.235  1.00  0.00           H  
ATOM    114  HD3 ARG     6      81.277  54.512  35.268  1.00  0.00           H  
ATOM    115  HE  ARG     6      82.234  56.450  37.284  1.00  0.00           H  
ATOM    116 HH11 ARG     6      81.112  56.545  33.885  1.00  0.00           H  
ATOM    117 HH12 ARG     6      81.109  58.314  33.974  1.00  0.00           H  
ATOM    118 HH21 ARG     6      82.085  58.584  37.138  1.00  0.00           H  
ATOM    119 HH22 ARG     6      81.457  59.336  35.685  1.00  0.00           H  
ATOM    120  N   LEU     7      79.977  50.291  35.779  1.00  0.00           N  
ATOM    121  CA  LEU     7      80.159  49.051  35.049  1.00  0.00           C  
ATOM    122  C   LEU     7      81.656  48.801  34.722  1.00  0.00           C  
ATOM    123  O   LEU     7      82.494  49.685  34.937  1.00  0.00           O  
ATOM    124  CB  LEU     7      79.314  49.043  33.742  1.00  0.00           C  
ATOM    125  CG  LEU     7      77.753  49.296  33.933  1.00  0.00           C  
ATOM    126  CD1 LEU     7      77.150  49.067  32.486  1.00  0.00           C  
ATOM    127  CD2 LEU     7      77.085  48.391  34.956  1.00  0.00           C  
ATOM    128  H   LEU     7      79.723  51.140  35.295  1.00  0.00           H  
ATOM    129  HA  LEU     7      79.770  48.243  35.668  1.00  0.00           H  
ATOM    130  HB2 LEU     7      79.749  49.857  33.162  1.00  0.00           H  
ATOM    131  HB3 LEU     7      79.353  48.027  33.349  1.00  0.00           H  
ATOM    132  HG  LEU     7      77.673  50.316  34.310  1.00  0.00           H  
ATOM    133 HD11 LEU     7      76.086  48.853  32.593  1.00  0.00           H  
ATOM    134 HD12 LEU     7      77.380  49.927  31.857  1.00  0.00           H  
ATOM    135 HD13 LEU     7      77.683  48.191  32.118  1.00  0.00           H  
ATOM    136 HD21 LEU     7      77.696  48.396  35.859  1.00  0.00           H  
ATOM    137 HD22 LEU     7      76.125  48.848  35.199  1.00  0.00           H  
ATOM    138 HD23 LEU     7      76.935  47.361  34.635  1.00  0.00           H  
ATOM    139  N   GLN     8      81.962  47.626  34.147  1.00  0.00           N  
ATOM    140  CA  GLN     8      83.300  47.149  33.754  1.00  0.00           C  
ATOM    141  C   GLN     8      83.745  47.763  32.392  1.00  0.00           C  
ATOM    142  O   GLN     8      83.029  47.618  31.430  1.00  0.00           O  
ATOM    143  CB  GLN     8      83.274  45.615  33.692  1.00  0.00           C  
ATOM    144  CG  GLN     8      84.133  44.759  32.742  1.00  0.00           C  
ATOM    145  CD  GLN     8      83.735  43.290  32.740  1.00  0.00           C  
ATOM    146  NE2 GLN     8      84.639  42.459  32.439  1.00  0.00           N  
ATOM    147  OE1 GLN     8      82.680  42.795  33.152  1.00  0.00           O  
ATOM    148  H   GLN     8      81.212  46.950  34.132  1.00  0.00           H  
ATOM    149  HA  GLN     8      84.074  47.522  34.425  1.00  0.00           H  
ATOM    150  HB2 GLN     8      83.476  45.292  34.714  1.00  0.00           H  
ATOM    151  HB3 GLN     8      82.214  45.416  33.535  1.00  0.00           H  
ATOM    152  HG2 GLN     8      84.110  45.281  31.786  1.00  0.00           H  
ATOM    153  HG3 GLN     8      85.174  44.800  33.061  1.00  0.00           H  
ATOM    154 HE21 GLN     8      84.500  41.460  32.382  1.00  0.00           H  
ATOM    155 HE22 GLN     8      85.509  42.797  32.054  1.00  0.00           H  
ATOM    156  N   TYR     9      84.832  48.451  32.344  1.00  0.00           N  
ATOM    157  CA  TYR     9      85.477  49.109  31.221  1.00  0.00           C  
ATOM    158  C   TYR     9      86.980  48.780  31.077  1.00  0.00           C  
ATOM    159  O   TYR     9      87.650  49.540  30.299  1.00  0.00           O  
ATOM    160  CB  TYR     9      85.143  50.571  31.265  1.00  0.00           C  
ATOM    161  CG  TYR     9      86.121  51.408  32.159  1.00  0.00           C  
ATOM    162  CD1 TYR     9      87.209  52.209  31.694  1.00  0.00           C  
ATOM    163  CD2 TYR     9      86.010  51.134  33.523  1.00  0.00           C  
ATOM    164  CE1 TYR     9      87.897  53.073  32.584  1.00  0.00           C  
ATOM    165  CE2 TYR     9      86.834  51.950  34.408  1.00  0.00           C  
ATOM    166  CZ  TYR     9      87.702  52.944  33.976  1.00  0.00           C  
ATOM    167  OH  TYR     9      88.447  53.664  34.897  1.00  0.00           O  
ATOM    168  H   TYR     9      85.387  48.563  33.181  1.00  0.00           H  
ATOM    169  HA  TYR     9      85.029  48.645  30.343  1.00  0.00           H  
ATOM    170  HB2 TYR     9      85.322  50.971  30.266  1.00  0.00           H  
ATOM    171  HB3 TYR     9      84.098  50.683  31.553  1.00  0.00           H  
ATOM    172  HD1 TYR     9      87.505  52.230  30.655  1.00  0.00           H  
ATOM    173  HD2 TYR     9      85.278  50.505  34.008  1.00  0.00           H  
ATOM    174  HE1 TYR     9      88.527  53.874  32.225  1.00  0.00           H  
ATOM    175  HE2 TYR     9      86.833  51.764  35.471  1.00  0.00           H  
ATOM    176  HH  TYR     9      89.162  54.203  34.551  1.00  0.00           H  
ATOM    177  N   GLY    10      87.538  47.799  31.671  1.00  0.00           N  
ATOM    178  CA  GLY    10      88.785  47.224  31.312  1.00  0.00           C  
ATOM    179  C   GLY    10      89.382  46.218  32.286  1.00  0.00           C  
ATOM    180  O   GLY    10      90.257  45.414  31.880  1.00  0.00           O  
ATOM    181  H   GLY    10      86.926  47.320  32.315  1.00  0.00           H  
ATOM    182  HA2 GLY    10      88.717  46.738  30.338  1.00  0.00           H  
ATOM    183  HA3 GLY    10      89.582  47.967  31.312  1.00  0.00           H  
ATOM    184  N   SER    11      88.890  46.245  33.542  1.00  0.00           N  
ATOM    185  CA  SER    11      88.901  45.050  34.436  1.00  0.00           C  
ATOM    186  C   SER    11      87.492  44.795  35.120  1.00  0.00           C  
ATOM    187  O   SER    11      86.626  45.641  35.053  1.00  0.00           O  
ATOM    188  CB  SER    11      89.992  45.296  35.518  1.00  0.00           C  
ATOM    189  OG  SER    11      89.884  46.659  36.064  1.00  0.00           O  
ATOM    190  H   SER    11      88.235  46.970  33.800  1.00  0.00           H  
ATOM    191  HA  SER    11      89.291  44.154  33.954  1.00  0.00           H  
ATOM    192  HB2 SER    11      89.971  44.560  36.323  1.00  0.00           H  
ATOM    193  HB3 SER    11      90.949  45.279  34.997  1.00  0.00           H  
ATOM    194  HG  SER    11      90.083  46.603  37.001  1.00  0.00           H  
ATOM    195  N   ALA    12      87.253  43.630  35.812  1.00  0.00           N  
ATOM    196  CA  ALA    12      86.132  43.365  36.544  1.00  0.00           C  
ATOM    197  C   ALA    12      85.876  44.272  37.739  1.00  0.00           C  
ATOM    198  O   ALA    12      86.793  44.759  38.383  1.00  0.00           O  
ATOM    199  CB  ALA    12      86.034  41.772  36.865  1.00  0.00           C  
ATOM    200  H   ALA    12      87.945  42.913  35.651  1.00  0.00           H  
ATOM    201  HA  ALA    12      85.247  43.458  35.913  1.00  0.00           H  
ATOM    202  HB1 ALA    12      85.156  41.509  37.455  1.00  0.00           H  
ATOM    203  HB2 ALA    12      86.085  41.177  35.952  1.00  0.00           H  
ATOM    204  HB3 ALA    12      86.850  41.534  37.547  1.00  0.00           H  
ATOM    205  N   VAL    13      84.614  44.426  38.111  1.00  0.00           N  
ATOM    206  CA  VAL    13      84.234  45.327  39.227  1.00  0.00           C  
ATOM    207  C   VAL    13      83.254  44.707  40.198  1.00  0.00           C  
ATOM    208  O   VAL    13      82.357  43.944  39.720  1.00  0.00           O  
ATOM    209  CB  VAL    13      83.691  46.693  38.588  1.00  0.00           C  
ATOM    210  CG1 VAL    13      84.679  47.546  37.827  1.00  0.00           C  
ATOM    211  CG2 VAL    13      82.423  46.602  37.662  1.00  0.00           C  
ATOM    212  H   VAL    13      83.844  44.003  37.612  1.00  0.00           H  
ATOM    213  HA  VAL    13      85.161  45.635  39.710  1.00  0.00           H  
ATOM    214  HB  VAL    13      83.333  47.243  39.458  1.00  0.00           H  
ATOM    215 HG11 VAL    13      84.837  47.192  36.809  1.00  0.00           H  
ATOM    216 HG12 VAL    13      84.281  48.539  37.619  1.00  0.00           H  
ATOM    217 HG13 VAL    13      85.614  47.565  38.388  1.00  0.00           H  
ATOM    218 HG21 VAL    13      82.752  46.242  36.687  1.00  0.00           H  
ATOM    219 HG22 VAL    13      81.653  46.049  38.200  1.00  0.00           H  
ATOM    220 HG23 VAL    13      82.051  47.617  37.524  1.00  0.00           H  
ATOM    221  N   GLU    14      83.367  44.799  41.533  1.00  0.00           N  
ATOM    222  CA  GLU    14      82.173  44.548  42.381  1.00  0.00           C  
ATOM    223  C   GLU    14      81.657  45.782  43.133  1.00  0.00           C  
ATOM    224  O   GLU    14      82.411  46.732  43.148  1.00  0.00           O  
ATOM    225  CB  GLU    14      82.461  43.401  43.364  1.00  0.00           C  
ATOM    226  CG  GLU    14      83.703  43.565  44.313  1.00  0.00           C  
ATOM    227  CD  GLU    14      85.014  43.185  43.487  1.00  0.00           C  
ATOM    228  OE1 GLU    14      85.988  43.943  43.418  1.00  0.00           O  
ATOM    229  OE2 GLU    14      85.099  42.086  42.859  1.00  0.00           O1-
ATOM    230  H   GLU    14      84.122  45.410  41.809  1.00  0.00           H  
ATOM    231  HA  GLU    14      81.375  44.263  41.695  1.00  0.00           H  
ATOM    232  HB2 GLU    14      81.512  43.164  43.845  1.00  0.00           H  
ATOM    233  HB3 GLU    14      82.705  42.598  42.669  1.00  0.00           H  
ATOM    234  HG2 GLU    14      83.743  44.640  44.486  1.00  0.00           H  
ATOM    235  HG3 GLU    14      83.605  43.093  45.290  1.00  0.00           H  
ATOM    236  N   ALA    15      80.470  45.790  43.710  1.00  0.00           N  
ATOM    237  CA  ALA    15      79.994  46.820  44.620  1.00  0.00           C  
ATOM    238  C   ALA    15      78.994  46.222  45.698  1.00  0.00           C  
ATOM    239  O   ALA    15      78.078  45.460  45.306  1.00  0.00           O  
ATOM    240  CB  ALA    15      79.469  48.064  43.937  1.00  0.00           C  
ATOM    241  H   ALA    15      79.876  44.993  43.531  1.00  0.00           H  
ATOM    242  HA  ALA    15      80.840  47.102  45.248  1.00  0.00           H  
ATOM    243  HB1 ALA    15      79.143  48.793  44.679  1.00  0.00           H  
ATOM    244  HB2 ALA    15      80.324  48.595  43.519  1.00  0.00           H  
ATOM    245  HB3 ALA    15      78.743  47.830  43.158  1.00  0.00           H  
ATOM    246  N   VAL    16      79.157  46.630  46.950  1.00  0.00           N  
ATOM    247  CA  VAL    16      78.272  46.350  48.083  1.00  0.00           C  
ATOM    248  C   VAL    16      77.063  47.269  48.120  1.00  0.00           C  
ATOM    249  O   VAL    16      77.211  48.502  48.140  1.00  0.00           O  
ATOM    250  CB  VAL    16      79.021  46.306  49.403  1.00  0.00           C  
ATOM    251  CG1 VAL    16      78.138  46.293  50.534  1.00  0.00           C  
ATOM    252  CG2 VAL    16      80.083  45.133  49.538  1.00  0.00           C  
ATOM    253  H   VAL    16      79.877  47.308  47.157  1.00  0.00           H  
ATOM    254  HA  VAL    16      77.849  45.350  47.993  1.00  0.00           H  
ATOM    255  HB  VAL    16      79.718  47.128  49.566  1.00  0.00           H  
ATOM    256 HG11 VAL    16      77.673  47.278  50.548  1.00  0.00           H  
ATOM    257 HG12 VAL    16      77.417  45.499  50.340  1.00  0.00           H  
ATOM    258 HG13 VAL    16      78.696  46.164  51.462  1.00  0.00           H  
ATOM    259 HG21 VAL    16      80.690  45.077  48.634  1.00  0.00           H  
ATOM    260 HG22 VAL    16      80.737  45.185  50.408  1.00  0.00           H  
ATOM    261 HG23 VAL    16      79.519  44.205  49.631  1.00  0.00           H  
ATOM    262  N   TYR    17      75.867  46.673  48.209  1.00  0.00           N  
ATOM    263  CA  TYR    17      74.612  47.502  48.214  1.00  0.00           C  
ATOM    264  C   TYR    17      73.928  47.527  49.655  1.00  0.00           C  
ATOM    265  O   TYR    17      73.824  46.442  50.268  1.00  0.00           O  
ATOM    266  CB  TYR    17      73.685  46.805  47.229  1.00  0.00           C  
ATOM    267  CG  TYR    17      72.348  47.473  47.074  1.00  0.00           C  
ATOM    268  CD1 TYR    17      72.079  48.392  46.052  1.00  0.00           C  
ATOM    269  CD2 TYR    17      71.251  46.974  47.839  1.00  0.00           C  
ATOM    270  CE1 TYR    17      70.831  48.933  45.794  1.00  0.00           C  
ATOM    271  CE2 TYR    17      69.947  47.526  47.569  1.00  0.00           C  
ATOM    272  CZ  TYR    17      69.711  48.487  46.579  1.00  0.00           C  
ATOM    273  OH  TYR    17      68.372  48.855  46.361  1.00  0.00           O  
ATOM    274  H   TYR    17      75.742  45.677  48.099  1.00  0.00           H  
ATOM    275  HA  TYR    17      74.838  48.496  47.828  1.00  0.00           H  
ATOM    276  HB2 TYR    17      74.190  46.801  46.263  1.00  0.00           H  
ATOM    277  HB3 TYR    17      73.568  45.786  47.598  1.00  0.00           H  
ATOM    278  HD1 TYR    17      72.971  48.699  45.525  1.00  0.00           H  
ATOM    279  HD2 TYR    17      71.435  46.158  48.521  1.00  0.00           H  
ATOM    280  HE1 TYR    17      70.730  49.587  44.940  1.00  0.00           H  
ATOM    281  HE2 TYR    17      69.199  47.006  48.148  1.00  0.00           H  
ATOM    282  HH  TYR    17      68.395  49.754  46.024  1.00  0.00           H  
ATOM    283  N   VAL    18      73.421  48.676  50.014  1.00  0.00           N  
ATOM    284  CA  VAL    18      72.586  48.854  51.204  1.00  0.00           C  
ATOM    285  C   VAL    18      71.132  49.057  50.905  1.00  0.00           C  
ATOM    286  O   VAL    18      70.830  49.753  49.921  1.00  0.00           O  
ATOM    287  CB  VAL    18      73.302  49.884  52.212  1.00  0.00           C  
ATOM    288  CG1 VAL    18      72.289  50.383  53.312  1.00  0.00           C  
ATOM    289  CG2 VAL    18      74.488  49.127  52.934  1.00  0.00           C  
ATOM    290  H   VAL    18      73.480  49.447  49.364  1.00  0.00           H  
ATOM    291  HA  VAL    18      72.523  47.954  51.815  1.00  0.00           H  
ATOM    292  HB  VAL    18      73.670  50.776  51.706  1.00  0.00           H  
ATOM    293 HG11 VAL    18      71.387  50.800  52.863  1.00  0.00           H  
ATOM    294 HG12 VAL    18      72.073  49.588  54.026  1.00  0.00           H  
ATOM    295 HG13 VAL    18      72.826  51.143  53.881  1.00  0.00           H  
ATOM    296 HG21 VAL    18      75.223  48.824  52.188  1.00  0.00           H  
ATOM    297 HG22 VAL    18      74.993  49.768  53.656  1.00  0.00           H  
ATOM    298 HG23 VAL    18      74.142  48.286  53.536  1.00  0.00           H  
ATOM    299  N   LEU    19      70.256  48.315  51.536  1.00  0.00           N  
ATOM    300  CA  LEU    19      68.784  48.313  51.206  1.00  0.00           C  
ATOM    301  C   LEU    19      68.183  49.692  51.034  1.00  0.00           C  
ATOM    302  O   LEU    19      68.442  50.645  51.747  1.00  0.00           O  
ATOM    303  CB  LEU    19      67.973  47.456  52.163  1.00  0.00           C  
ATOM    304  CG  LEU    19      68.461  46.036  52.526  1.00  0.00           C  
ATOM    305  CD1 LEU    19      67.620  45.590  53.667  1.00  0.00           C  
ATOM    306  CD2 LEU    19      68.532  45.063  51.321  1.00  0.00           C  
ATOM    307  H   LEU    19      70.574  47.765  52.321  1.00  0.00           H  
ATOM    308  HA  LEU    19      68.762  47.946  50.180  1.00  0.00           H  
ATOM    309  HB2 LEU    19      67.877  48.124  53.019  1.00  0.00           H  
ATOM    310  HB3 LEU    19      66.950  47.298  51.819  1.00  0.00           H  
ATOM    311  HG  LEU    19      69.515  46.071  52.804  1.00  0.00           H  
ATOM    312 HD11 LEU    19      67.956  46.207  54.500  1.00  0.00           H  
ATOM    313 HD12 LEU    19      66.564  45.836  53.560  1.00  0.00           H  
ATOM    314 HD13 LEU    19      67.746  44.542  53.940  1.00  0.00           H  
ATOM    315 HD21 LEU    19      69.368  45.455  50.743  1.00  0.00           H  
ATOM    316 HD22 LEU    19      68.715  44.027  51.604  1.00  0.00           H  
ATOM    317 HD23 LEU    19      67.607  45.115  50.747  1.00  0.00           H  
ATOM    318  N   GLY    20      67.246  49.771  50.049  1.00  0.00           N  
ATOM    319  CA  GLY    20      66.538  51.003  49.775  1.00  0.00           C  
ATOM    320  C   GLY    20      67.330  51.988  48.864  1.00  0.00           C  
ATOM    321  O   GLY    20      66.854  53.120  48.671  1.00  0.00           O  
ATOM    322  H   GLY    20      67.068  48.928  49.521  1.00  0.00           H  
ATOM    323  HA2 GLY    20      65.647  50.680  49.237  1.00  0.00           H  
ATOM    324  HA3 GLY    20      66.245  51.575  50.655  1.00  0.00           H  
ATOM    325  N   THR    21      68.605  51.731  48.578  1.00  0.00           N  
ATOM    326  CA  THR    21      69.547  52.578  47.755  1.00  0.00           C  
ATOM    327  C   THR    21      69.311  52.423  46.242  1.00  0.00           C  
ATOM    328  O   THR    21      69.056  51.384  45.738  1.00  0.00           O  
ATOM    329  CB  THR    21      71.038  52.188  48.015  1.00  0.00           C  
ATOM    330  CG2 THR    21      72.083  52.790  47.080  1.00  0.00           C  
ATOM    331  OG1 THR    21      71.416  52.413  49.332  1.00  0.00           O  
ATOM    332  H   THR    21      68.885  50.813  48.893  1.00  0.00           H  
ATOM    333  HA  THR    21      69.449  53.621  48.058  1.00  0.00           H  
ATOM    334  HB  THR    21      71.055  51.117  47.814  1.00  0.00           H  
ATOM    335  HG1 THR    21      71.086  51.672  49.844  1.00  0.00           H  
ATOM    336 HG21 THR    21      73.113  52.477  47.254  1.00  0.00           H  
ATOM    337 HG22 THR    21      71.869  52.376  46.095  1.00  0.00           H  
ATOM    338 HG23 THR    21      72.037  53.878  47.018  1.00  0.00           H  
ATOM    339  N   TYR    22      69.434  53.568  45.534  1.00  0.00           N  
ATOM    340  CA  TYR    22      69.572  53.658  44.101  1.00  0.00           C  
ATOM    341  C   TYR    22      71.039  53.667  43.710  1.00  0.00           C  
ATOM    342  O   TYR    22      71.772  54.568  44.156  1.00  0.00           O  
ATOM    343  CB  TYR    22      68.831  54.905  43.657  1.00  0.00           C  
ATOM    344  CG  TYR    22      67.316  55.051  44.055  1.00  0.00           C  
ATOM    345  CD1 TYR    22      67.009  55.805  45.202  1.00  0.00           C  
ATOM    346  CD2 TYR    22      66.304  54.258  43.534  1.00  0.00           C  
ATOM    347  CE1 TYR    22      65.676  55.886  45.694  1.00  0.00           C  
ATOM    348  CE2 TYR    22      64.966  54.423  43.906  1.00  0.00           C  
ATOM    349  CZ  TYR    22      64.669  55.215  44.977  1.00  0.00           C  
ATOM    350  OH  TYR    22      63.429  55.492  45.332  1.00  0.00           O  
ATOM    351  H   TYR    22      69.736  54.395  46.030  1.00  0.00           H  
ATOM    352  HA  TYR    22      69.111  52.783  43.643  1.00  0.00           H  
ATOM    353  HB2 TYR    22      69.342  55.804  44.001  1.00  0.00           H  
ATOM    354  HB3 TYR    22      68.802  54.883  42.567  1.00  0.00           H  
ATOM    355  HD1 TYR    22      67.795  56.373  45.676  1.00  0.00           H  
ATOM    356  HD2 TYR    22      66.561  53.523  42.786  1.00  0.00           H  
ATOM    357  HE1 TYR    22      65.530  56.419  46.622  1.00  0.00           H  
ATOM    358  HE2 TYR    22      64.097  53.963  43.459  1.00  0.00           H  
ATOM    359  HH  TYR    22      62.803  54.817  45.061  1.00  0.00           H  
ATOM    360  N   LEU    23      71.478  52.719  42.875  1.00  0.00           N  
ATOM    361  CA  LEU    23      72.755  52.904  42.162  1.00  0.00           C  
ATOM    362  C   LEU    23      72.470  53.471  40.782  1.00  0.00           C  
ATOM    363  O   LEU    23      71.516  53.196  40.116  1.00  0.00           O  
ATOM    364  CB  LEU    23      73.484  51.566  41.897  1.00  0.00           C  
ATOM    365  CG  LEU    23      73.728  50.651  43.148  1.00  0.00           C  
ATOM    366  CD1 LEU    23      74.671  49.574  42.744  1.00  0.00           C  
ATOM    367  CD2 LEU    23      74.414  51.365  44.396  1.00  0.00           C  
ATOM    368  H   LEU    23      70.858  51.986  42.562  1.00  0.00           H  
ATOM    369  HA  LEU    23      73.376  53.603  42.721  1.00  0.00           H  
ATOM    370  HB2 LEU    23      72.814  50.896  41.359  1.00  0.00           H  
ATOM    371  HB3 LEU    23      74.411  51.512  41.326  1.00  0.00           H  
ATOM    372  HG  LEU    23      72.749  50.230  43.379  1.00  0.00           H  
ATOM    373 HD11 LEU    23      75.672  50.003  42.691  1.00  0.00           H  
ATOM    374 HD12 LEU    23      74.743  48.684  43.369  1.00  0.00           H  
ATOM    375 HD13 LEU    23      74.480  49.073  41.795  1.00  0.00           H  
ATOM    376 HD21 LEU    23      75.325  51.916  44.162  1.00  0.00           H  
ATOM    377 HD22 LEU    23      73.738  52.097  44.840  1.00  0.00           H  
ATOM    378 HD23 LEU    23      74.455  50.620  45.191  1.00  0.00           H  
ATOM    379  N   TRP    24      73.452  54.247  40.302  1.00  0.00           N  
ATOM    380  CA  TRP    24      73.309  54.910  38.952  1.00  0.00           C  
ATOM    381  C   TRP    24      74.636  54.731  38.221  1.00  0.00           C  
ATOM    382  O   TRP    24      75.714  54.945  38.799  1.00  0.00           O  
ATOM    383  CB  TRP    24      72.957  56.406  39.159  1.00  0.00           C  
ATOM    384  CG  TRP    24      71.587  56.699  39.511  1.00  0.00           C  
ATOM    385  CD1 TRP    24      71.029  57.044  40.687  1.00  0.00           C  
ATOM    386  CD2 TRP    24      70.498  56.951  38.516  1.00  0.00           C  
ATOM    387  CE2 TRP    24      69.449  57.651  39.155  1.00  0.00           C  
ATOM    388  CE3 TRP    24      70.414  56.762  37.107  1.00  0.00           C  
ATOM    389  NE1 TRP    24      69.780  57.593  40.495  1.00  0.00           N  
ATOM    390  CZ2 TRP    24      68.301  58.104  38.377  1.00  0.00           C  
ATOM    391  CZ3 TRP    24      69.293  57.125  36.357  1.00  0.00           C  
ATOM    392  CH2 TRP    24      68.203  57.786  37.009  1.00  0.00           C  
ATOM    393  H   TRP    24      74.138  54.614  40.947  1.00  0.00           H  
ATOM    394  HA  TRP    24      72.598  54.382  38.317  1.00  0.00           H  
ATOM    395  HB2 TRP    24      73.686  56.830  39.850  1.00  0.00           H  
ATOM    396  HB3 TRP    24      73.163  56.863  38.191  1.00  0.00           H  
ATOM    397  HD1 TRP    24      71.615  56.945  41.588  1.00  0.00           H  
ATOM    398  HE1 TRP    24      69.235  57.931  41.275  1.00  0.00           H  
ATOM    399  HE3 TRP    24      71.303  56.391  36.620  1.00  0.00           H  
ATOM    400  HZ2 TRP    24      67.568  58.614  38.984  1.00  0.00           H  
ATOM    401  HZ3 TRP    24      69.282  57.020  35.282  1.00  0.00           H  
ATOM    402  HH2 TRP    24      67.308  58.041  36.461  1.00  0.00           H  
ATOM    403  N   THR    25      74.623  54.400  37.001  1.00  0.00           N  
ATOM    404  CA  THR    25      75.796  54.128  36.170  1.00  0.00           C  
ATOM    405  C   THR    25      75.563  54.381  34.668  1.00  0.00           C  
ATOM    406  O   THR    25      74.475  54.161  34.162  1.00  0.00           O  
ATOM    407  CB  THR    25      76.401  52.790  36.481  1.00  0.00           C  
ATOM    408  CG2 THR    25      75.474  51.649  35.915  1.00  0.00           C  
ATOM    409  OG1 THR    25      77.621  52.729  35.842  1.00  0.00           O  
ATOM    410  H   THR    25      73.749  54.276  36.510  1.00  0.00           H  
ATOM    411  HA  THR    25      76.586  54.839  36.412  1.00  0.00           H  
ATOM    412  HB  THR    25      76.550  52.737  37.559  1.00  0.00           H  
ATOM    413  HG1 THR    25      78.171  53.454  36.148  1.00  0.00           H  
ATOM    414 HG21 THR    25      75.409  51.710  34.829  1.00  0.00           H  
ATOM    415 HG22 THR    25      76.101  50.773  36.078  1.00  0.00           H  
ATOM    416 HG23 THR    25      74.558  51.621  36.505  1.00  0.00           H  
ATOM    417  N   ASP    26      76.579  54.906  33.949  1.00  0.00           N  
ATOM    418  CA  ASP    26      76.571  55.090  32.514  1.00  0.00           C  
ATOM    419  C   ASP    26      76.755  53.743  31.801  1.00  0.00           C  
ATOM    420  O   ASP    26      77.308  52.801  32.358  1.00  0.00           O  
ATOM    421  CB  ASP    26      77.885  55.837  32.123  1.00  0.00           C  
ATOM    422  CG  ASP    26      79.226  55.599  32.868  1.00  0.00           C  
ATOM    423  OD1 ASP    26      79.209  55.326  34.089  1.00  0.00           O  
ATOM    424  OD2 ASP    26      80.255  55.707  32.121  1.00  0.00           O1-
ATOM    425  H   ASP    26      77.427  55.132  34.450  1.00  0.00           H  
ATOM    426  HA  ASP    26      75.792  55.674  32.025  1.00  0.00           H  
ATOM    427  HB2 ASP    26      78.073  55.707  31.057  1.00  0.00           H  
ATOM    428  HB3 ASP    26      77.645  56.871  32.371  1.00  0.00           H  
ATOM    429  N   VAL    27      76.285  53.693  30.484  1.00  0.00           N  
ATOM    430  CA  VAL    27      76.466  52.455  29.696  1.00  0.00           C  
ATOM    431  C   VAL    27      77.545  52.574  28.574  1.00  0.00           C  
ATOM    432  O   VAL    27      78.053  51.560  28.146  1.00  0.00           O  
ATOM    433  CB  VAL    27      75.022  52.011  29.231  1.00  0.00           C  
ATOM    434  CG1 VAL    27      74.413  52.730  27.977  1.00  0.00           C  
ATOM    435  CG2 VAL    27      74.915  50.510  28.784  1.00  0.00           C  
ATOM    436  H   VAL    27      75.995  54.568  30.070  1.00  0.00           H  
ATOM    437  HA  VAL    27      76.673  51.658  30.410  1.00  0.00           H  
ATOM    438  HB  VAL    27      74.348  52.093  30.084  1.00  0.00           H  
ATOM    439 HG11 VAL    27      73.403  52.384  27.755  1.00  0.00           H  
ATOM    440 HG12 VAL    27      74.551  53.811  27.943  1.00  0.00           H  
ATOM    441 HG13 VAL    27      75.098  52.425  27.186  1.00  0.00           H  
ATOM    442 HG21 VAL    27      73.933  50.061  28.636  1.00  0.00           H  
ATOM    443 HG22 VAL    27      75.500  50.292  27.892  1.00  0.00           H  
ATOM    444 HG23 VAL    27      75.362  49.938  29.598  1.00  0.00           H  
ATOM    445  N   TYR    28      77.790  53.773  28.107  1.00  0.00           N  
ATOM    446  CA  TYR    28      78.614  54.125  26.918  1.00  0.00           C  
ATOM    447  C   TYR    28      80.105  53.979  27.115  1.00  0.00           C  
ATOM    448  O   TYR    28      80.668  53.385  26.157  1.00  0.00           O  
ATOM    449  CB  TYR    28      78.205  55.512  26.512  1.00  0.00           C  
ATOM    450  CG  TYR    28      78.679  55.950  25.090  1.00  0.00           C  
ATOM    451  CD1 TYR    28      79.628  56.977  24.922  1.00  0.00           C  
ATOM    452  CD2 TYR    28      78.022  55.413  23.954  1.00  0.00           C  
ATOM    453  CE1 TYR    28      80.050  57.440  23.662  1.00  0.00           C  
ATOM    454  CE2 TYR    28      78.365  55.929  22.646  1.00  0.00           C  
ATOM    455  CZ  TYR    28      79.379  56.888  22.529  1.00  0.00           C  
ATOM    456  OH  TYR    28      79.580  57.288  21.246  1.00  0.00           O  
ATOM    457  H   TYR    28      77.163  54.518  28.376  1.00  0.00           H  
ATOM    458  HA  TYR    28      78.278  53.369  26.208  1.00  0.00           H  
ATOM    459  HB2 TYR    28      77.140  55.449  26.287  1.00  0.00           H  
ATOM    460  HB3 TYR    28      78.448  56.307  27.217  1.00  0.00           H  
ATOM    461  HD1 TYR    28      80.016  57.479  25.796  1.00  0.00           H  
ATOM    462  HD2 TYR    28      77.264  54.670  24.149  1.00  0.00           H  
ATOM    463  HE1 TYR    28      80.914  58.064  23.489  1.00  0.00           H  
ATOM    464  HE2 TYR    28      77.824  55.601  21.771  1.00  0.00           H  
ATOM    465  HH  TYR    28      80.143  58.065  21.229  1.00  0.00           H  
ATOM    466  N   SER    29      80.647  54.392  28.249  1.00  0.00           N  
ATOM    467  CA  SER    29      82.063  54.196  28.602  1.00  0.00           C  
ATOM    468  C   SER    29      82.692  52.789  28.486  1.00  0.00           C  
ATOM    469  O   SER    29      83.882  52.668  28.315  1.00  0.00           O  
ATOM    470  CB  SER    29      82.467  54.794  29.989  1.00  0.00           C  
ATOM    471  OG  SER    29      81.897  56.016  30.130  1.00  0.00           O  
ATOM    472  H   SER    29      80.049  54.989  28.802  1.00  0.00           H  
ATOM    473  HA  SER    29      82.597  54.816  27.881  1.00  0.00           H  
ATOM    474  HB2 SER    29      81.993  54.214  30.781  1.00  0.00           H  
ATOM    475  HB3 SER    29      83.550  54.834  30.108  1.00  0.00           H  
ATOM    476  HG  SER    29      81.373  56.010  30.934  1.00  0.00           H  
ATOM    477  N   ALA    30      81.882  51.732  28.628  1.00  0.00           N  
ATOM    478  CA  ALA    30      82.231  50.363  28.372  1.00  0.00           C  
ATOM    479  C   ALA    30      81.829  49.957  26.929  1.00  0.00           C  
ATOM    480  O   ALA    30      82.344  48.858  26.578  1.00  0.00           O  
ATOM    481  CB  ALA    30      81.555  49.403  29.349  1.00  0.00           C  
ATOM    482  H   ALA    30      80.973  51.928  29.022  1.00  0.00           H  
ATOM    483  HA  ALA    30      83.267  50.172  28.650  1.00  0.00           H  
ATOM    484  HB1 ALA    30      81.824  49.780  30.336  1.00  0.00           H  
ATOM    485  HB2 ALA    30      80.467  49.466  29.337  1.00  0.00           H  
ATOM    486  HB3 ALA    30      82.036  48.435  29.211  1.00  0.00           H  
ATOM    487  N   ALA    31      81.063  50.694  26.184  1.00  0.00           N  
ATOM    488  CA  ALA    31      80.525  50.266  24.911  1.00  0.00           C  
ATOM    489  C   ALA    31      81.518  50.313  23.777  1.00  0.00           C  
ATOM    490  O   ALA    31      82.404  51.175  23.750  1.00  0.00           O  
ATOM    491  CB  ALA    31      79.175  51.112  24.676  1.00  0.00           C  
ATOM    492  H   ALA    31      80.614  51.533  26.524  1.00  0.00           H  
ATOM    493  HA  ALA    31      80.152  49.247  25.024  1.00  0.00           H  
ATOM    494  HB1 ALA    31      79.498  52.130  24.460  1.00  0.00           H  
ATOM    495  HB2 ALA    31      78.548  50.709  23.881  1.00  0.00           H  
ATOM    496  HB3 ALA    31      78.637  51.165  25.623  1.00  0.00           H  
ATOM    497  N   PRO    32      81.457  49.348  22.804  1.00  0.00           N  
ATOM    498  CA  PRO    32      82.543  49.126  21.861  1.00  0.00           C  
ATOM    499  C   PRO    32      82.387  50.012  20.589  1.00  0.00           C  
ATOM    500  O   PRO    32      81.324  50.473  20.166  1.00  0.00           O  
ATOM    501  CB  PRO    32      82.436  47.634  21.440  1.00  0.00           C  
ATOM    502  CG  PRO    32      80.946  47.244  21.706  1.00  0.00           C  
ATOM    503  CD  PRO    32      80.594  48.194  22.892  1.00  0.00           C  
ATOM    504  HA  PRO    32      83.520  49.250  22.328  1.00  0.00           H  
ATOM    505  HB2 PRO    32      82.581  47.559  20.362  1.00  0.00           H  
ATOM    506  HB3 PRO    32      83.069  47.003  22.063  1.00  0.00           H  
ATOM    507  HG2 PRO    32      80.301  47.546  20.880  1.00  0.00           H  
ATOM    508  HG3 PRO    32      80.814  46.231  22.086  1.00  0.00           H  
ATOM    509  HD2 PRO    32      79.561  48.487  22.701  1.00  0.00           H  
ATOM    510  HD3 PRO    32      80.740  47.670  23.836  1.00  0.00           H  
ATOM    511  N   ALA    33      83.542  50.144  19.850  1.00  0.00           N  
ATOM    512  CA  ALA    33      83.488  50.801  18.551  1.00  0.00           C  
ATOM    513  C   ALA    33      82.483  50.185  17.635  1.00  0.00           C  
ATOM    514  O   ALA    33      82.367  48.935  17.522  1.00  0.00           O  
ATOM    515  CB  ALA    33      84.934  50.635  18.004  1.00  0.00           C  
ATOM    516  H   ALA    33      84.405  49.706  20.138  1.00  0.00           H  
ATOM    517  HA  ALA    33      83.259  51.861  18.657  1.00  0.00           H  
ATOM    518  HB1 ALA    33      85.680  50.941  18.736  1.00  0.00           H  
ATOM    519  HB2 ALA    33      85.078  49.564  17.862  1.00  0.00           H  
ATOM    520  HB3 ALA    33      85.005  51.291  17.137  1.00  0.00           H  
ATOM    521  N   GLY    34      81.705  50.969  16.779  1.00  0.00           N  
ATOM    522  CA  GLY    34      80.810  50.586  15.783  1.00  0.00           C  
ATOM    523  C   GLY    34      79.441  50.233  16.318  1.00  0.00           C  
ATOM    524  O   GLY    34      78.590  49.990  15.435  1.00  0.00           O  
ATOM    525  H   GLY    34      81.811  51.969  16.873  1.00  0.00           H  
ATOM    526  HA2 GLY    34      80.636  51.505  15.224  1.00  0.00           H  
ATOM    527  HA3 GLY    34      81.182  49.825  15.097  1.00  0.00           H  
ATOM    528  N   ALA    35      79.057  50.112  17.605  1.00  0.00           N  
ATOM    529  CA  ALA    35      77.783  49.692  18.070  1.00  0.00           C  
ATOM    530  C   ALA    35      76.730  50.830  17.977  1.00  0.00           C  
ATOM    531  O   ALA    35      77.056  52.027  18.044  1.00  0.00           O  
ATOM    532  CB  ALA    35      77.890  49.262  19.510  1.00  0.00           C  
ATOM    533  H   ALA    35      79.638  50.415  18.374  1.00  0.00           H  
ATOM    534  HA  ALA    35      77.460  48.761  17.604  1.00  0.00           H  
ATOM    535  HB1 ALA    35      78.140  50.152  20.087  1.00  0.00           H  
ATOM    536  HB2 ALA    35      76.956  48.736  19.708  1.00  0.00           H  
ATOM    537  HB3 ALA    35      78.635  48.475  19.618  1.00  0.00           H  
ATOM    538  N   GLN    36      75.470  50.480  17.714  1.00  0.00           N  
ATOM    539  CA  GLN    36      74.296  51.335  17.732  1.00  0.00           C  
ATOM    540  C   GLN    36      73.063  50.693  18.452  1.00  0.00           C  
ATOM    541  O   GLN    36      72.131  51.476  18.705  1.00  0.00           O  
ATOM    542  CB  GLN    36      73.960  51.788  16.295  1.00  0.00           C  
ATOM    543  CG  GLN    36      75.067  52.462  15.445  1.00  0.00           C  
ATOM    544  CD  GLN    36      74.541  53.280  14.268  1.00  0.00           C  
ATOM    545  NE2 GLN    36      75.360  54.007  13.546  1.00  0.00           N  
ATOM    546  OE1 GLN    36      73.325  53.322  13.944  1.00  0.00           O  
ATOM    547  H   GLN    36      75.273  49.494  17.622  1.00  0.00           H  
ATOM    548  HA  GLN    36      74.674  52.231  18.223  1.00  0.00           H  
ATOM    549  HB2 GLN    36      73.465  50.973  15.767  1.00  0.00           H  
ATOM    550  HB3 GLN    36      73.230  52.597  16.276  1.00  0.00           H  
ATOM    551  HG2 GLN    36      75.643  53.101  16.115  1.00  0.00           H  
ATOM    552  HG3 GLN    36      75.579  51.639  14.946  1.00  0.00           H  
ATOM    553 HE21 GLN    36      74.984  54.449  12.719  1.00  0.00           H  
ATOM    554 HE22 GLN    36      76.365  53.951  13.630  1.00  0.00           H  
ATOM    555  N   THR    37      73.018  49.381  18.703  1.00  0.00           N  
ATOM    556  CA  THR    37      72.085  48.771  19.740  1.00  0.00           C  
ATOM    557  C   THR    37      72.610  47.948  20.834  1.00  0.00           C  
ATOM    558  O   THR    37      73.763  47.596  20.822  1.00  0.00           O  
ATOM    559  CB  THR    37      70.934  48.079  19.040  1.00  0.00           C  
ATOM    560  CG2 THR    37      70.282  48.803  17.829  1.00  0.00           C  
ATOM    561  OG1 THR    37      71.250  46.801  18.604  1.00  0.00           O  
ATOM    562  H   THR    37      73.785  48.772  18.455  1.00  0.00           H  
ATOM    563  HA  THR    37      71.492  49.559  20.204  1.00  0.00           H  
ATOM    564  HB  THR    37      70.148  47.870  19.766  1.00  0.00           H  
ATOM    565  HG1 THR    37      71.830  46.830  17.839  1.00  0.00           H  
ATOM    566 HG21 THR    37      69.252  48.453  17.889  1.00  0.00           H  
ATOM    567 HG22 THR    37      70.242  49.885  17.956  1.00  0.00           H  
ATOM    568 HG23 THR    37      70.703  48.520  16.864  1.00  0.00           H  
ATOM    569  N   PHE    38      71.810  47.721  21.892  1.00  0.00           N  
ATOM    570  CA  PHE    38      72.289  46.994  23.082  1.00  0.00           C  
ATOM    571  C   PHE    38      71.150  46.276  23.843  1.00  0.00           C  
ATOM    572  O   PHE    38      69.987  46.671  23.794  1.00  0.00           O  
ATOM    573  CB  PHE    38      73.082  47.941  24.019  1.00  0.00           C  
ATOM    574  CG  PHE    38      72.289  48.999  24.755  1.00  0.00           C  
ATOM    575  CD1 PHE    38      72.050  48.855  26.129  1.00  0.00           C  
ATOM    576  CD2 PHE    38      72.033  50.202  24.179  1.00  0.00           C  
ATOM    577  CE1 PHE    38      71.399  49.851  26.963  1.00  0.00           C  
ATOM    578  CE2 PHE    38      71.439  51.241  24.943  1.00  0.00           C  
ATOM    579  CZ  PHE    38      71.128  51.024  26.313  1.00  0.00           C  
ATOM    580  H   PHE    38      70.846  48.021  21.856  1.00  0.00           H  
ATOM    581  HA  PHE    38      73.028  46.235  22.824  1.00  0.00           H  
ATOM    582  HB2 PHE    38      73.627  47.357  24.761  1.00  0.00           H  
ATOM    583  HB3 PHE    38      73.839  48.459  23.430  1.00  0.00           H  
ATOM    584  HD1 PHE    38      72.392  47.931  26.572  1.00  0.00           H  
ATOM    585  HD2 PHE    38      72.182  50.352  23.120  1.00  0.00           H  
ATOM    586  HE1 PHE    38      71.036  49.544  27.933  1.00  0.00           H  
ATOM    587  HE2 PHE    38      71.333  52.257  24.593  1.00  0.00           H  
ATOM    588  HZ  PHE    38      70.596  51.782  26.868  1.00  0.00           H  
ATOM    589  N   SER    39      71.512  45.272  24.638  1.00  0.00           N  
ATOM    590  CA  SER    39      70.617  44.478  25.500  1.00  0.00           C  
ATOM    591  C   SER    39      71.269  43.988  26.810  1.00  0.00           C  
ATOM    592  O   SER    39      72.500  43.991  26.957  1.00  0.00           O  
ATOM    593  CB  SER    39      69.915  43.339  24.684  1.00  0.00           C  
ATOM    594  OG  SER    39      69.196  42.419  25.491  1.00  0.00           O  
ATOM    595  H   SER    39      72.437  44.876  24.555  1.00  0.00           H  
ATOM    596  HA  SER    39      69.848  45.185  25.809  1.00  0.00           H  
ATOM    597  HB2 SER    39      69.333  43.816  23.896  1.00  0.00           H  
ATOM    598  HB3 SER    39      70.696  42.786  24.161  1.00  0.00           H  
ATOM    599  HG  SER    39      68.250  42.567  25.427  1.00  0.00           H  
ATOM    600  N   LEU    40      70.417  43.702  27.809  1.00  0.00           N  
ATOM    601  CA  LEU    40      70.770  43.720  29.230  1.00  0.00           C  
ATOM    602  C   LEU    40      69.928  42.590  29.969  1.00  0.00           C  
ATOM    603  O   LEU    40      68.810  42.199  29.625  1.00  0.00           O  
ATOM    604  CB  LEU    40      70.589  45.156  29.776  1.00  0.00           C  
ATOM    605  CG  LEU    40      69.113  45.676  29.905  1.00  0.00           C  
ATOM    606  CD1 LEU    40      68.609  45.551  31.387  1.00  0.00           C  
ATOM    607  CD2 LEU    40      68.887  47.083  29.450  1.00  0.00           C  
ATOM    608  H   LEU    40      69.428  43.768  27.614  1.00  0.00           H  
ATOM    609  HA  LEU    40      71.830  43.476  29.304  1.00  0.00           H  
ATOM    610  HB2 LEU    40      71.064  45.130  30.756  1.00  0.00           H  
ATOM    611  HB3 LEU    40      71.037  45.845  29.059  1.00  0.00           H  
ATOM    612  HG  LEU    40      68.543  44.961  29.311  1.00  0.00           H  
ATOM    613 HD11 LEU    40      68.700  44.532  31.762  1.00  0.00           H  
ATOM    614 HD12 LEU    40      69.169  46.141  32.112  1.00  0.00           H  
ATOM    615 HD13 LEU    40      67.545  45.788  31.421  1.00  0.00           H  
ATOM    616 HD21 LEU    40      68.832  47.221  28.370  1.00  0.00           H  
ATOM    617 HD22 LEU    40      67.956  47.483  29.851  1.00  0.00           H  
ATOM    618 HD23 LEU    40      69.691  47.706  29.842  1.00  0.00           H  
ATOM    619  N   LYS    41      70.414  42.182  31.174  1.00  0.00           N  
ATOM    620  CA  LYS    41      69.783  41.028  31.986  1.00  0.00           C  
ATOM    621  C   LYS    41      70.287  41.076  33.451  1.00  0.00           C  
ATOM    622  O   LYS    41      71.376  41.652  33.638  1.00  0.00           O  
ATOM    623  CB  LYS    41      70.165  39.821  31.229  1.00  0.00           C  
ATOM    624  CG  LYS    41      71.663  39.519  31.097  1.00  0.00           C  
ATOM    625  CD  LYS    41      72.042  38.289  30.166  1.00  0.00           C  
ATOM    626  CE  LYS    41      73.483  37.820  30.355  1.00  0.00           C  
ATOM    627  NZ  LYS    41      73.616  36.376  30.154  1.00  0.00           N1+
ATOM    628  H   LYS    41      71.257  42.533  31.606  1.00  0.00           H  
ATOM    629  HA  LYS    41      68.703  41.137  31.890  1.00  0.00           H  
ATOM    630  HB2 LYS    41      69.748  38.905  31.647  1.00  0.00           H  
ATOM    631  HB3 LYS    41      69.788  39.819  30.206  1.00  0.00           H  
ATOM    632  HG2 LYS    41      72.093  40.411  30.640  1.00  0.00           H  
ATOM    633  HG3 LYS    41      72.098  39.411  32.090  1.00  0.00           H  
ATOM    634  HD2 LYS    41      71.394  37.446  30.407  1.00  0.00           H  
ATOM    635  HD3 LYS    41      71.922  38.532  29.110  1.00  0.00           H  
ATOM    636  HE2 LYS    41      74.083  38.468  29.716  1.00  0.00           H  
ATOM    637  HE3 LYS    41      73.767  38.192  31.339  1.00  0.00           H  
ATOM    638  HZ1 LYS    41      73.255  35.800  30.902  1.00  0.00           H  
ATOM    639  HZ2 LYS    41      73.144  35.981  29.353  1.00  0.00           H  
ATOM    640  HZ3 LYS    41      74.603  36.165  30.116  1.00  0.00           H  
ATOM    641  N   HIP    42      69.593  40.429  34.393  1.00  0.00           N  
ATOM    642  CA  HIP    42      69.928  40.443  35.854  1.00  0.00           C  
ATOM    643  C   HIP    42      69.547  39.163  36.623  1.00  0.00           C  
ATOM    644  O   HIP    42      68.566  38.511  36.302  1.00  0.00           O  
ATOM    645  CB  HIP    42      69.142  41.712  36.379  1.00  0.00           C  
ATOM    646  CG  HIP    42      67.659  41.668  36.351  1.00  0.00           C  
ATOM    647  CD2 HIP    42      66.862  42.147  35.381  1.00  0.00           C  
ATOM    648  ND1 HIP    42      66.840  40.933  37.182  1.00  0.00           N1+
ATOM    649  CE1 HIP    42      65.588  41.025  36.742  1.00  0.00           C  
ATOM    650  NE2 HIP    42      65.575  41.746  35.614  1.00  0.00           N  
ATOM    651  H   HIP    42      68.799  39.930  34.016  1.00  0.00           H  
ATOM    652  HA  HIP    42      70.994  40.660  35.913  1.00  0.00           H  
ATOM    653  HB2 HIP    42      69.401  42.034  37.388  1.00  0.00           H  
ATOM    654  HB3 HIP    42      69.431  42.609  35.832  1.00  0.00           H  
ATOM    655  HD1 HIP    42      67.086  40.447  38.033  1.00  0.00           H  
ATOM    656  HD2 HIP    42      67.263  42.626  34.500  1.00  0.00           H  
ATOM    657  HE1 HIP    42      64.711  40.687  37.274  1.00  0.00           H  
ATOM    658  HE2 HIP    42      64.742  42.157  35.217  1.00  0.00           H  
ATOM    659  N   SER    43      70.124  38.927  37.789  1.00  0.00           N  
ATOM    660  CA  SER    43      69.619  37.977  38.804  1.00  0.00           C  
ATOM    661  C   SER    43      68.211  38.298  39.367  1.00  0.00           C  
ATOM    662  O   SER    43      67.839  39.480  39.380  1.00  0.00           O  
ATOM    663  CB  SER    43      70.596  37.906  39.935  1.00  0.00           C  
ATOM    664  OG  SER    43      71.850  37.324  39.454  1.00  0.00           O  
ATOM    665  H   SER    43      70.967  39.427  38.033  1.00  0.00           H  
ATOM    666  HA  SER    43      69.588  36.952  38.435  1.00  0.00           H  
ATOM    667  HB2 SER    43      70.758  38.885  40.385  1.00  0.00           H  
ATOM    668  HB3 SER    43      70.113  37.277  40.683  1.00  0.00           H  
ATOM    669  HG  SER    43      72.240  36.655  40.022  1.00  0.00           H  
ATOM    670  N   GLU    44      67.495  37.298  39.997  1.00  0.00           N  
ATOM    671  CA  GLU    44      66.097  37.435  40.563  1.00  0.00           C  
ATOM    672  C   GLU    44      65.890  38.647  41.515  1.00  0.00           C  
ATOM    673  O   GLU    44      65.055  39.517  41.290  1.00  0.00           O  
ATOM    674  CB  GLU    44      65.606  36.083  41.206  1.00  0.00           C  
ATOM    675  CG  GLU    44      64.140  36.285  41.589  1.00  0.00           C  
ATOM    676  CD  GLU    44      63.545  34.897  41.875  1.00  0.00           C  
ATOM    677  OE1 GLU    44      62.647  34.457  41.164  1.00  0.00           O  
ATOM    678  OE2 GLU    44      63.848  34.272  42.948  1.00  0.00           O1-
ATOM    679  H   GLU    44      67.824  36.347  39.912  1.00  0.00           H  
ATOM    680  HA  GLU    44      65.448  37.515  39.692  1.00  0.00           H  
ATOM    681  HB2 GLU    44      65.645  35.330  40.419  1.00  0.00           H  
ATOM    682  HB3 GLU    44      66.262  35.768  42.018  1.00  0.00           H  
ATOM    683  HG2 GLU    44      63.910  36.901  42.459  1.00  0.00           H  
ATOM    684  HG3 GLU    44      63.624  36.741  40.744  1.00  0.00           H  
ATOM    685  N   HIP    45      66.741  38.718  42.531  1.00  0.00           N  
ATOM    686  CA  HIP    45      66.730  39.811  43.553  1.00  0.00           C  
ATOM    687  C   HIP    45      67.461  41.162  43.017  1.00  0.00           C  
ATOM    688  O   HIP    45      67.651  42.080  43.792  1.00  0.00           O  
ATOM    689  CB  HIP    45      67.269  39.308  44.927  1.00  0.00           C  
ATOM    690  CG  HIP    45      66.552  38.079  45.377  1.00  0.00           C  
ATOM    691  CD2 HIP    45      66.988  36.737  45.370  1.00  0.00           C  
ATOM    692  ND1 HIP    45      65.169  38.013  45.726  1.00  0.00           N1+
ATOM    693  CE1 HIP    45      64.849  36.726  45.897  1.00  0.00           C  
ATOM    694  NE2 HIP    45      65.927  35.944  45.791  1.00  0.00           N  
ATOM    695  H   HIP    45      67.474  38.024  42.564  1.00  0.00           H  
ATOM    696  HA  HIP    45      65.664  39.998  43.682  1.00  0.00           H  
ATOM    697  HB2 HIP    45      68.315  39.005  44.934  1.00  0.00           H  
ATOM    698  HB3 HIP    45      67.136  40.054  45.710  1.00  0.00           H  
ATOM    699  HD1 HIP    45      64.624  38.773  46.109  1.00  0.00           H  
ATOM    700  HD2 HIP    45      67.874  36.304  44.928  1.00  0.00           H  
ATOM    701  HE1 HIP    45      63.913  36.462  46.367  1.00  0.00           H  
ATOM    702  HE2 HIP    45      65.888  34.947  45.949  1.00  0.00           H  
ATOM    703  N   VAL    46      67.925  41.269  41.738  1.00  0.00           N  
ATOM    704  CA  VAL    46      68.419  42.525  41.230  1.00  0.00           C  
ATOM    705  C   VAL    46      67.362  43.057  40.249  1.00  0.00           C  
ATOM    706  O   VAL    46      66.712  42.330  39.588  1.00  0.00           O  
ATOM    707  CB  VAL    46      69.782  42.324  40.454  1.00  0.00           C  
ATOM    708  CG1 VAL    46      70.449  43.667  40.116  1.00  0.00           C  
ATOM    709  CG2 VAL    46      70.704  41.439  41.142  1.00  0.00           C  
ATOM    710  H   VAL    46      67.709  40.555  41.058  1.00  0.00           H  
ATOM    711  HA  VAL    46      68.624  43.302  41.967  1.00  0.00           H  
ATOM    712  HB  VAL    46      69.469  41.746  39.585  1.00  0.00           H  
ATOM    713 HG11 VAL    46      71.275  43.389  39.462  1.00  0.00           H  
ATOM    714 HG12 VAL    46      69.809  44.264  39.467  1.00  0.00           H  
ATOM    715 HG13 VAL    46      70.816  44.266  40.949  1.00  0.00           H  
ATOM    716 HG21 VAL    46      70.331  40.516  41.587  1.00  0.00           H  
ATOM    717 HG22 VAL    46      71.440  41.125  40.403  1.00  0.00           H  
ATOM    718 HG23 VAL    46      71.259  42.000  41.894  1.00  0.00           H  
ATOM    719  N   TRP    47      67.340  44.403  39.977  1.00  0.00           N  
ATOM    720  CA  TRP    47      66.367  45.077  39.110  1.00  0.00           C  
ATOM    721  C   TRP    47      66.994  46.342  38.503  1.00  0.00           C  
ATOM    722  O   TRP    47      67.904  46.942  39.133  1.00  0.00           O  
ATOM    723  CB  TRP    47      65.213  45.410  39.932  1.00  0.00           C  
ATOM    724  CG  TRP    47      64.024  46.075  39.291  1.00  0.00           C  
ATOM    725  CD1 TRP    47      63.752  47.414  39.158  1.00  0.00           C  
ATOM    726  CD2 TRP    47      62.897  45.417  38.697  1.00  0.00           C  
ATOM    727  CE2 TRP    47      61.867  46.393  38.384  1.00  0.00           C  
ATOM    728  CE3 TRP    47      62.503  44.092  38.390  1.00  0.00           C  
ATOM    729  NE1 TRP    47      62.463  47.626  38.745  1.00  0.00           N  
ATOM    730  CZ2 TRP    47      60.635  46.063  37.789  1.00  0.00           C  
ATOM    731  CZ3 TRP    47      61.306  43.692  37.856  1.00  0.00           C  
ATOM    732  CH2 TRP    47      60.341  44.699  37.555  1.00  0.00           C  
ATOM    733  H   TRP    47      67.946  45.043  40.470  1.00  0.00           H  
ATOM    734  HA  TRP    47      66.030  44.411  38.315  1.00  0.00           H  
ATOM    735  HB2 TRP    47      64.952  44.478  40.434  1.00  0.00           H  
ATOM    736  HB3 TRP    47      65.449  46.119  40.725  1.00  0.00           H  
ATOM    737  HD1 TRP    47      64.377  48.226  39.501  1.00  0.00           H  
ATOM    738  HE1 TRP    47      61.958  48.498  38.816  1.00  0.00           H  
ATOM    739  HE3 TRP    47      63.193  43.302  38.652  1.00  0.00           H  
ATOM    740  HZ2 TRP    47      59.940  46.875  37.634  1.00  0.00           H  
ATOM    741  HZ3 TRP    47      61.066  42.664  37.629  1.00  0.00           H  
ATOM    742  HH2 TRP    47      59.446  44.373  37.044  1.00  0.00           H  
ATOM    743  N   VAL    48      66.481  46.742  37.254  1.00  0.00           N  
ATOM    744  CA  VAL    48      67.204  47.702  36.393  1.00  0.00           C  
ATOM    745  C   VAL    48      66.180  48.539  35.529  1.00  0.00           C  
ATOM    746  O   VAL    48      65.338  47.989  34.792  1.00  0.00           O  
ATOM    747  CB  VAL    48      68.230  47.101  35.442  1.00  0.00           C  
ATOM    748  CG1 VAL    48      69.135  48.102  34.754  1.00  0.00           C  
ATOM    749  CG2 VAL    48      68.940  45.983  36.086  1.00  0.00           C  
ATOM    750  H   VAL    48      65.773  46.124  36.884  1.00  0.00           H  
ATOM    751  HA  VAL    48      67.795  48.432  36.945  1.00  0.00           H  
ATOM    752  HB  VAL    48      67.657  46.624  34.647  1.00  0.00           H  
ATOM    753 HG11 VAL    48      69.800  47.570  34.074  1.00  0.00           H  
ATOM    754 HG12 VAL    48      68.517  48.795  34.184  1.00  0.00           H  
ATOM    755 HG13 VAL    48      69.653  48.751  35.461  1.00  0.00           H  
ATOM    756 HG21 VAL    48      68.276  45.129  36.219  1.00  0.00           H  
ATOM    757 HG22 VAL    48      69.739  45.690  35.405  1.00  0.00           H  
ATOM    758 HG23 VAL    48      69.372  46.332  37.023  1.00  0.00           H  
ATOM    759  N   GLU    49      66.292  49.836  35.726  1.00  0.00           N  
ATOM    760  CA  GLU    49      65.518  50.911  35.041  1.00  0.00           C  
ATOM    761  C   GLU    49      66.363  51.807  34.158  1.00  0.00           C  
ATOM    762  O   GLU    49      67.602  51.985  34.354  1.00  0.00           O  
ATOM    763  CB  GLU    49      64.794  51.787  36.070  1.00  0.00           C  
ATOM    764  CG  GLU    49      63.675  51.078  36.888  1.00  0.00           C  
ATOM    765  CD  GLU    49      63.248  51.927  38.112  1.00  0.00           C  
ATOM    766  OE1 GLU    49      62.054  52.249  38.275  1.00  0.00           O  
ATOM    767  OE2 GLU    49      64.093  52.209  38.949  1.00  0.00           O1-
ATOM    768  H   GLU    49      66.974  50.082  36.429  1.00  0.00           H  
ATOM    769  HA  GLU    49      64.816  50.323  34.448  1.00  0.00           H  
ATOM    770  HB2 GLU    49      65.469  52.269  36.778  1.00  0.00           H  
ATOM    771  HB3 GLU    49      64.303  52.597  35.531  1.00  0.00           H  
ATOM    772  HG2 GLU    49      62.839  50.993  36.193  1.00  0.00           H  
ATOM    773  HG3 GLU    49      64.139  50.130  37.162  1.00  0.00           H  
ATOM    774  N   VAL    50      65.733  52.331  33.116  1.00  0.00           N  
ATOM    775  CA  VAL    50      66.448  52.971  32.057  1.00  0.00           C  
ATOM    776  C   VAL    50      65.896  54.304  31.767  1.00  0.00           C  
ATOM    777  O   VAL    50      64.660  54.510  31.676  1.00  0.00           O  
ATOM    778  CB  VAL    50      66.776  52.073  30.803  1.00  0.00           C  
ATOM    779  CG1 VAL    50      65.493  51.619  30.109  1.00  0.00           C  
ATOM    780  CG2 VAL    50      67.731  52.698  29.789  1.00  0.00           C  
ATOM    781  H   VAL    50      64.747  52.148  32.999  1.00  0.00           H  
ATOM    782  HA  VAL    50      67.434  53.177  32.474  1.00  0.00           H  
ATOM    783  HB  VAL    50      67.206  51.133  31.149  1.00  0.00           H  
ATOM    784 HG11 VAL    50      65.584  51.104  29.152  1.00  0.00           H  
ATOM    785 HG12 VAL    50      64.911  50.965  30.759  1.00  0.00           H  
ATOM    786 HG13 VAL    50      64.938  52.542  29.943  1.00  0.00           H  
ATOM    787 HG21 VAL    50      67.878  51.986  28.977  1.00  0.00           H  
ATOM    788 HG22 VAL    50      67.410  53.660  29.390  1.00  0.00           H  
ATOM    789 HG23 VAL    50      68.673  52.968  30.268  1.00  0.00           H  
ATOM    790  N   VAL    51      66.801  55.255  31.478  1.00  0.00           N  
ATOM    791  CA  VAL    51      66.468  56.647  31.129  1.00  0.00           C  
ATOM    792  C   VAL    51      67.529  57.164  30.047  1.00  0.00           C  
ATOM    793  O   VAL    51      68.677  56.725  30.112  1.00  0.00           O  
ATOM    794  CB  VAL    51      66.338  57.709  32.364  1.00  0.00           C  
ATOM    795  CG1 VAL    51      65.054  57.461  33.193  1.00  0.00           C  
ATOM    796  CG2 VAL    51      67.705  57.666  33.037  1.00  0.00           C  
ATOM    797  H   VAL    51      67.786  55.038  31.427  1.00  0.00           H  
ATOM    798  HA  VAL    51      65.529  56.670  30.576  1.00  0.00           H  
ATOM    799  HB  VAL    51      66.234  58.680  31.879  1.00  0.00           H  
ATOM    800 HG11 VAL    51      64.901  58.291  33.882  1.00  0.00           H  
ATOM    801 HG12 VAL    51      64.183  57.415  32.538  1.00  0.00           H  
ATOM    802 HG13 VAL    51      65.041  56.542  33.779  1.00  0.00           H  
ATOM    803 HG21 VAL    51      68.579  57.411  32.438  1.00  0.00           H  
ATOM    804 HG22 VAL    51      67.951  58.547  33.630  1.00  0.00           H  
ATOM    805 HG23 VAL    51      67.767  56.803  33.701  1.00  0.00           H  
ATOM    806  N   ARG    52      67.157  58.218  29.286  1.00  0.00           N  
ATOM    807  CA  ARG    52      67.930  58.902  28.245  1.00  0.00           C  
ATOM    808  C   ARG    52      67.616  60.344  28.018  1.00  0.00           C  
ATOM    809  O   ARG    52      66.417  60.651  27.981  1.00  0.00           O  
ATOM    810  CB  ARG    52      67.613  58.129  26.884  1.00  0.00           C  
ATOM    811  CG  ARG    52      68.552  58.563  25.714  1.00  0.00           C  
ATOM    812  CD  ARG    52      68.135  57.881  24.379  1.00  0.00           C  
ATOM    813  NE  ARG    52      68.127  56.451  24.365  1.00  0.00           N  
ATOM    814  CZ  ARG    52      67.139  55.491  24.182  1.00  0.00           C  
ATOM    815  NH1 ARG    52      65.892  55.785  24.117  1.00  0.00           N1+
ATOM    816  NH2 ARG    52      67.448  54.244  23.988  1.00  0.00           N  
ATOM    817  H   ARG    52      66.287  58.621  29.603  1.00  0.00           H  
ATOM    818  HA  ARG    52      68.995  58.748  28.419  1.00  0.00           H  
ATOM    819  HB2 ARG    52      67.699  57.071  27.132  1.00  0.00           H  
ATOM    820  HB3 ARG    52      66.586  58.362  26.605  1.00  0.00           H  
ATOM    821  HG2 ARG    52      68.446  59.639  25.577  1.00  0.00           H  
ATOM    822  HG3 ARG    52      69.579  58.312  25.979  1.00  0.00           H  
ATOM    823  HD2 ARG    52      67.154  58.251  24.081  1.00  0.00           H  
ATOM    824  HD3 ARG    52      68.876  58.273  23.682  1.00  0.00           H  
ATOM    825  HE  ARG    52      69.057  56.064  24.443  1.00  0.00           H  
ATOM    826 HH11 ARG    52      65.571  56.687  24.440  1.00  0.00           H  
ATOM    827 HH12 ARG    52      65.177  55.073  24.156  1.00  0.00           H  
ATOM    828 HH21 ARG    52      68.436  54.050  23.909  1.00  0.00           H  
ATOM    829 HH22 ARG    52      66.740  53.596  23.672  1.00  0.00           H  
ATOM    830  N   ASP    53      68.619  61.241  28.034  1.00  0.00           N  
ATOM    831  CA  ASP    53      68.389  62.723  28.124  1.00  0.00           C  
ATOM    832  C   ASP    53      67.688  63.105  29.439  1.00  0.00           C  
ATOM    833  O   ASP    53      66.948  64.077  29.570  1.00  0.00           O  
ATOM    834  CB  ASP    53      67.773  63.316  26.915  1.00  0.00           C  
ATOM    835  CG  ASP    53      68.293  62.841  25.561  1.00  0.00           C  
ATOM    836  OD1 ASP    53      69.343  62.164  25.524  1.00  0.00           O  
ATOM    837  OD2 ASP    53      67.767  63.338  24.514  1.00  0.00           O1-
ATOM    838  H   ASP    53      69.558  60.897  27.888  1.00  0.00           H  
ATOM    839  HA  ASP    53      69.387  63.162  28.113  1.00  0.00           H  
ATOM    840  HB2 ASP    53      66.685  63.307  26.979  1.00  0.00           H  
ATOM    841  HB3 ASP    53      68.065  64.364  26.973  1.00  0.00           H  
ATOM    842  N   GLY    54      67.899  62.234  30.476  1.00  0.00           N  
ATOM    843  CA  GLY    54      67.241  62.263  31.746  1.00  0.00           C  
ATOM    844  C   GLY    54      65.731  62.030  31.713  1.00  0.00           C  
ATOM    845  O   GLY    54      65.062  62.359  32.695  1.00  0.00           O  
ATOM    846  H   GLY    54      68.625  61.534  30.427  1.00  0.00           H  
ATOM    847  HA2 GLY    54      67.623  61.437  32.346  1.00  0.00           H  
ATOM    848  HA3 GLY    54      67.432  63.242  32.186  1.00  0.00           H  
ATOM    849  N   GLU    55      65.194  61.489  30.623  1.00  0.00           N  
ATOM    850  CA  GLU    55      63.785  61.109  30.512  1.00  0.00           C  
ATOM    851  C   GLU    55      63.598  59.568  30.497  1.00  0.00           C  
ATOM    852  O   GLU    55      64.427  58.832  30.024  1.00  0.00           O  
ATOM    853  CB  GLU    55      63.227  61.744  29.211  1.00  0.00           C  
ATOM    854  CG  GLU    55      63.409  63.281  29.279  1.00  0.00           C  
ATOM    855  CD  GLU    55      62.191  64.013  30.006  1.00  0.00           C  
ATOM    856  OE1 GLU    55      62.363  64.964  30.786  1.00  0.00           O  
ATOM    857  OE2 GLU    55      61.017  63.615  29.947  1.00  0.00           O1-
ATOM    858  H   GLU    55      65.893  61.346  29.908  1.00  0.00           H  
ATOM    859  HA  GLU    55      63.126  61.574  31.245  1.00  0.00           H  
ATOM    860  HB2 GLU    55      63.802  61.413  28.346  1.00  0.00           H  
ATOM    861  HB3 GLU    55      62.191  61.436  29.070  1.00  0.00           H  
ATOM    862  HG2 GLU    55      64.357  63.702  29.612  1.00  0.00           H  
ATOM    863  HG3 GLU    55      63.227  63.602  28.253  1.00  0.00           H  
ATOM    864  N   ALA    56      62.298  59.225  30.730  1.00  0.00           N  
ATOM    865  CA  ALA    56      61.764  57.879  30.890  1.00  0.00           C  
ATOM    866  C   ALA    56      61.824  57.000  29.627  1.00  0.00           C  
ATOM    867  O   ALA    56      61.044  57.175  28.667  1.00  0.00           O  
ATOM    868  CB  ALA    56      60.298  58.004  31.342  1.00  0.00           C  
ATOM    869  H   ALA    56      61.640  59.880  31.128  1.00  0.00           H  
ATOM    870  HA  ALA    56      62.388  57.440  31.669  1.00  0.00           H  
ATOM    871  HB1 ALA    56      59.675  58.254  30.484  1.00  0.00           H  
ATOM    872  HB2 ALA    56      59.919  57.072  31.762  1.00  0.00           H  
ATOM    873  HB3 ALA    56      60.218  58.842  32.034  1.00  0.00           H  
ATOM    874  N   GLU    57      62.553  55.894  29.663  1.00  0.00           N  
ATOM    875  CA  GLU    57      62.642  54.847  28.659  1.00  0.00           C  
ATOM    876  C   GLU    57      62.067  53.515  29.172  1.00  0.00           C  
ATOM    877  O   GLU    57      62.125  53.252  30.332  1.00  0.00           O  
ATOM    878  CB  GLU    57      64.027  54.791  27.978  1.00  0.00           C  
ATOM    879  CG  GLU    57      64.346  53.703  26.907  1.00  0.00           C  
ATOM    880  CD  GLU    57      63.400  53.907  25.706  1.00  0.00           C  
ATOM    881  OE1 GLU    57      63.843  54.059  24.557  1.00  0.00           O  
ATOM    882  OE2 GLU    57      62.169  53.781  25.821  1.00  0.00           O1-
ATOM    883  H   GLU    57      63.144  55.685  30.455  1.00  0.00           H  
ATOM    884  HA  GLU    57      62.010  55.201  27.844  1.00  0.00           H  
ATOM    885  HB2 GLU    57      64.312  55.783  27.628  1.00  0.00           H  
ATOM    886  HB3 GLU    57      64.827  54.664  28.707  1.00  0.00           H  
ATOM    887  HG2 GLU    57      65.374  53.740  26.548  1.00  0.00           H  
ATOM    888  HG3 GLU    57      64.234  52.736  27.398  1.00  0.00           H  
ATOM    889  N   GLU    58      61.420  52.777  28.301  1.00  0.00           N  
ATOM    890  CA  GLU    58      60.494  51.622  28.666  1.00  0.00           C  
ATOM    891  C   GLU    58      61.317  50.302  28.751  1.00  0.00           C  
ATOM    892  O   GLU    58      61.811  49.816  27.725  1.00  0.00           O  
ATOM    893  CB  GLU    58      59.303  51.501  27.646  1.00  0.00           C  
ATOM    894  CG  GLU    58      58.221  50.352  27.692  1.00  0.00           C  
ATOM    895  CD  GLU    58      57.694  50.104  29.091  1.00  0.00           C  
ATOM    896  OE1 GLU    58      58.518  49.872  30.034  1.00  0.00           O  
ATOM    897  OE2 GLU    58      56.467  50.168  29.339  1.00  0.00           O1-
ATOM    898  H   GLU    58      61.517  53.066  27.338  1.00  0.00           H  
ATOM    899  HA  GLU    58      60.109  51.812  29.668  1.00  0.00           H  
ATOM    900  HB2 GLU    58      58.855  52.494  27.624  1.00  0.00           H  
ATOM    901  HB3 GLU    58      59.699  51.349  26.642  1.00  0.00           H  
ATOM    902  HG2 GLU    58      57.419  50.658  27.021  1.00  0.00           H  
ATOM    903  HG3 GLU    58      58.662  49.419  27.342  1.00  0.00           H  
ATOM    904  N   VAL    59      61.346  49.671  29.961  1.00  0.00           N  
ATOM    905  CA  VAL    59      61.949  48.323  30.188  1.00  0.00           C  
ATOM    906  C   VAL    59      61.094  47.076  30.027  1.00  0.00           C  
ATOM    907  O   VAL    59      61.595  45.957  29.925  1.00  0.00           O  
ATOM    908  CB  VAL    59      62.798  48.472  31.535  1.00  0.00           C  
ATOM    909  CG1 VAL    59      61.954  48.445  32.810  1.00  0.00           C  
ATOM    910  CG2 VAL    59      63.880  47.299  31.552  1.00  0.00           C  
ATOM    911  H   VAL    59      60.799  50.034  30.728  1.00  0.00           H  
ATOM    912  HA  VAL    59      62.641  48.209  29.354  1.00  0.00           H  
ATOM    913  HB  VAL    59      63.411  49.372  31.577  1.00  0.00           H  
ATOM    914 HG11 VAL    59      61.075  49.069  32.652  1.00  0.00           H  
ATOM    915 HG12 VAL    59      61.604  47.445  33.067  1.00  0.00           H  
ATOM    916 HG13 VAL    59      62.517  48.909  33.620  1.00  0.00           H  
ATOM    917 HG21 VAL    59      64.615  47.440  30.760  1.00  0.00           H  
ATOM    918 HG22 VAL    59      64.417  47.350  32.499  1.00  0.00           H  
ATOM    919 HG23 VAL    59      63.363  46.360  31.355  1.00  0.00           H  
ATOM    920  N   ALA    60      59.726  47.293  30.138  1.00  0.00           N  
ATOM    921  CA  ALA    60      58.732  46.124  29.975  1.00  0.00           C  
ATOM    922  C   ALA    60      58.576  45.551  28.570  1.00  0.00           C  
ATOM    923  O   ALA    60      57.536  45.056  28.177  1.00  0.00           O  
ATOM    924  CB  ALA    60      57.379  46.509  30.588  1.00  0.00           C  
ATOM    925  H   ALA    60      59.323  48.214  30.238  1.00  0.00           H  
ATOM    926  HA  ALA    60      59.102  45.325  30.618  1.00  0.00           H  
ATOM    927  HB1 ALA    60      57.537  46.920  31.585  1.00  0.00           H  
ATOM    928  HB2 ALA    60      57.105  47.399  30.022  1.00  0.00           H  
ATOM    929  HB3 ALA    60      56.702  45.656  30.571  1.00  0.00           H  
ATOM    930  N   THR    61      59.657  45.752  27.767  1.00  0.00           N  
ATOM    931  CA  THR    61      59.709  45.245  26.387  1.00  0.00           C  
ATOM    932  C   THR    61      59.881  43.694  26.418  1.00  0.00           C  
ATOM    933  O   THR    61      60.706  43.240  27.289  1.00  0.00           O  
ATOM    934  CB  THR    61      60.866  45.820  25.590  1.00  0.00           C  
ATOM    935  CG2 THR    61      60.604  47.303  25.102  1.00  0.00           C  
ATOM    936  OG1 THR    61      62.048  45.870  26.458  1.00  0.00           O  
ATOM    937  H   THR    61      60.577  45.876  28.164  1.00  0.00           H  
ATOM    938  HA  THR    61      58.807  45.550  25.858  1.00  0.00           H  
ATOM    939  HB  THR    61      61.155  45.232  24.718  1.00  0.00           H  
ATOM    940  HG1 THR    61      62.732  46.379  26.017  1.00  0.00           H  
ATOM    941 HG21 THR    61      59.600  47.497  24.725  1.00  0.00           H  
ATOM    942 HG22 THR    61      60.740  48.047  25.887  1.00  0.00           H  
ATOM    943 HG23 THR    61      61.311  47.480  24.291  1.00  0.00           H  
ATOM    944  N   ASN    62      59.440  42.908  25.432  1.00  0.00           N  
ATOM    945  CA  ASN    62      59.689  41.470  25.349  1.00  0.00           C  
ATOM    946  C   ASN    62      61.206  41.244  25.370  1.00  0.00           C  
ATOM    947  O   ASN    62      62.010  42.057  24.918  1.00  0.00           O  
ATOM    948  CB  ASN    62      58.989  41.002  24.059  1.00  0.00           C  
ATOM    949  CG  ASN    62      59.066  39.506  23.930  1.00  0.00           C  
ATOM    950  ND2 ASN    62      58.159  38.890  24.675  1.00  0.00           N  
ATOM    951  OD1 ASN    62      59.934  38.882  23.278  1.00  0.00           O  
ATOM    952  H   ASN    62      59.040  43.451  24.680  1.00  0.00           H  
ATOM    953  HA  ASN    62      59.272  40.838  26.132  1.00  0.00           H  
ATOM    954  HB2 ASN    62      57.978  41.400  24.140  1.00  0.00           H  
ATOM    955  HB3 ASN    62      59.352  41.425  23.123  1.00  0.00           H  
ATOM    956 HD21 ASN    62      58.019  37.895  24.566  1.00  0.00           H  
ATOM    957 HD22 ASN    62      57.446  39.450  25.120  1.00  0.00           H  
ATOM    958  N   GLY    63      61.705  40.153  25.709  1.00  0.00           N  
ATOM    959  CA  GLY    63      63.111  39.870  25.916  1.00  0.00           C  
ATOM    960  C   GLY    63      63.957  39.941  24.629  1.00  0.00           C  
ATOM    961  O   GLY    63      65.138  40.114  24.817  1.00  0.00           O  
ATOM    962  H   GLY    63      61.101  39.375  25.933  1.00  0.00           H  
ATOM    963  HA2 GLY    63      63.462  40.530  26.709  1.00  0.00           H  
ATOM    964  HA3 GLY    63      63.246  38.831  26.217  1.00  0.00           H  
ATOM    965  N   LYS    64      63.369  39.862  23.432  1.00  0.00           N  
ATOM    966  CA  LYS    64      63.903  40.057  22.108  1.00  0.00           C  
ATOM    967  C   LYS    64      64.302  41.516  21.787  1.00  0.00           C  
ATOM    968  O   LYS    64      65.445  41.617  21.333  1.00  0.00           O  
ATOM    969  CB  LYS    64      62.827  39.582  21.077  1.00  0.00           C  
ATOM    970  CG  LYS    64      63.095  39.939  19.562  1.00  0.00           C  
ATOM    971  CD  LYS    64      62.409  39.058  18.605  1.00  0.00           C  
ATOM    972  CE  LYS    64      62.460  39.612  17.188  1.00  0.00           C  
ATOM    973  NZ  LYS    64      63.660  39.244  16.476  1.00  0.00           N1+
ATOM    974  H   LYS    64      62.368  39.741  23.495  1.00  0.00           H  
ATOM    975  HA  LYS    64      64.754  39.406  21.909  1.00  0.00           H  
ATOM    976  HB2 LYS    64      62.718  38.524  21.316  1.00  0.00           H  
ATOM    977  HB3 LYS    64      61.961  40.187  21.344  1.00  0.00           H  
ATOM    978  HG2 LYS    64      62.907  40.990  19.341  1.00  0.00           H  
ATOM    979  HG3 LYS    64      64.162  39.837  19.364  1.00  0.00           H  
ATOM    980  HD2 LYS    64      62.855  38.065  18.564  1.00  0.00           H  
ATOM    981  HD3 LYS    64      61.340  39.082  18.817  1.00  0.00           H  
ATOM    982  HE2 LYS    64      61.523  39.353  16.694  1.00  0.00           H  
ATOM    983  HE3 LYS    64      62.334  40.695  17.190  1.00  0.00           H  
ATOM    984  HZ1 LYS    64      64.506  39.193  17.026  1.00  0.00           H  
ATOM    985  HZ2 LYS    64      63.559  38.320  16.082  1.00  0.00           H  
ATOM    986  HZ3 LYS    64      63.868  39.801  15.659  1.00  0.00           H  
ATOM    987  N   GLN    65      63.457  42.492  21.925  1.00  0.00           N  
ATOM    988  CA  GLN    65      63.707  43.789  21.527  1.00  0.00           C  
ATOM    989  C   GLN    65      64.893  44.511  22.258  1.00  0.00           C  
ATOM    990  O   GLN    65      64.972  44.522  23.505  1.00  0.00           O  
ATOM    991  CB  GLN    65      62.465  44.669  21.703  1.00  0.00           C  
ATOM    992  CG  GLN    65      61.397  44.653  20.601  1.00  0.00           C  
ATOM    993  CD  GLN    65      60.542  43.379  20.573  1.00  0.00           C  
ATOM    994  NE2 GLN    65      59.604  43.288  19.628  1.00  0.00           N  
ATOM    995  OE1 GLN    65      60.697  42.416  21.358  1.00  0.00           O  
ATOM    996  H   GLN    65      62.563  42.298  22.354  1.00  0.00           H  
ATOM    997  HA  GLN    65      63.992  43.754  20.476  1.00  0.00           H  
ATOM    998  HB2 GLN    65      61.873  44.423  22.584  1.00  0.00           H  
ATOM    999  HB3 GLN    65      62.727  45.715  21.866  1.00  0.00           H  
ATOM   1000  HG2 GLN    65      60.773  45.516  20.834  1.00  0.00           H  
ATOM   1001  HG3 GLN    65      61.928  44.812  19.663  1.00  0.00           H  
ATOM   1002 HE21 GLN    65      59.024  42.462  19.675  1.00  0.00           H  
ATOM   1003 HE22 GLN    65      59.369  44.041  18.997  1.00  0.00           H  
ATOM   1004  N   ARG    66      65.833  45.167  21.474  1.00  0.00           N  
ATOM   1005  CA  ARG    66      67.016  45.893  21.899  1.00  0.00           C  
ATOM   1006  C   ARG    66      66.843  47.350  21.994  1.00  0.00           C  
ATOM   1007  O   ARG    66      65.834  47.821  21.440  1.00  0.00           O  
ATOM   1008  CB  ARG    66      68.151  45.514  20.881  1.00  0.00           C  
ATOM   1009  CG  ARG    66      68.569  44.078  20.780  1.00  0.00           C  
ATOM   1010  CD  ARG    66      69.565  43.931  19.558  1.00  0.00           C  
ATOM   1011  NE  ARG    66      69.052  44.402  18.208  1.00  0.00           N  
ATOM   1012  CZ  ARG    66      68.075  43.906  17.572  1.00  0.00           C  
ATOM   1013  NH1 ARG    66      67.512  42.781  17.983  1.00  0.00           N1+
ATOM   1014  NH2 ARG    66      67.413  44.578  16.608  1.00  0.00           N  
ATOM   1015  H   ARG    66      65.729  45.085  20.473  1.00  0.00           H  
ATOM   1016  HA  ARG    66      67.258  45.641  22.931  1.00  0.00           H  
ATOM   1017  HB2 ARG    66      67.807  45.787  19.884  1.00  0.00           H  
ATOM   1018  HB3 ARG    66      69.028  46.110  21.136  1.00  0.00           H  
ATOM   1019  HG2 ARG    66      69.081  43.791  21.699  1.00  0.00           H  
ATOM   1020  HG3 ARG    66      67.744  43.385  20.617  1.00  0.00           H  
ATOM   1021  HD2 ARG    66      70.498  44.460  19.752  1.00  0.00           H  
ATOM   1022  HD3 ARG    66      69.832  42.875  19.540  1.00  0.00           H  
ATOM   1023  HE  ARG    66      69.637  45.105  17.781  1.00  0.00           H  
ATOM   1024 HH11 ARG    66      68.062  42.227  18.624  1.00  0.00           H  
ATOM   1025 HH12 ARG    66      66.645  42.497  17.548  1.00  0.00           H  
ATOM   1026 HH21 ARG    66      67.865  45.447  16.363  1.00  0.00           H  
ATOM   1027 HH22 ARG    66      66.647  44.140  16.117  1.00  0.00           H  
ATOM   1028  N   TRP    67      67.600  48.057  22.863  1.00  0.00           N  
ATOM   1029  CA  TRP    67      67.553  49.553  22.986  1.00  0.00           C  
ATOM   1030  C   TRP    67      68.502  50.299  21.947  1.00  0.00           C  
ATOM   1031  O   TRP    67      69.550  49.833  21.559  1.00  0.00           O  
ATOM   1032  CB  TRP    67      67.875  49.873  24.422  1.00  0.00           C  
ATOM   1033  CG  TRP    67      66.803  49.488  25.462  1.00  0.00           C  
ATOM   1034  CD1 TRP    67      65.752  50.279  25.912  1.00  0.00           C  
ATOM   1035  CD2 TRP    67      66.619  48.237  26.143  1.00  0.00           C  
ATOM   1036  CE2 TRP    67      65.435  48.358  27.054  1.00  0.00           C  
ATOM   1037  CE3 TRP    67      67.266  46.964  26.223  1.00  0.00           C  
ATOM   1038  NE1 TRP    67      65.013  49.654  26.886  1.00  0.00           N  
ATOM   1039  CZ2 TRP    67      64.943  47.298  27.793  1.00  0.00           C  
ATOM   1040  CZ3 TRP    67      66.707  45.939  27.010  1.00  0.00           C  
ATOM   1041  CH2 TRP    67      65.610  46.078  27.830  1.00  0.00           C  
ATOM   1042  H   TRP    67      68.233  47.604  23.506  1.00  0.00           H  
ATOM   1043  HA  TRP    67      66.507  49.836  22.863  1.00  0.00           H  
ATOM   1044  HB2 TRP    67      68.794  49.367  24.721  1.00  0.00           H  
ATOM   1045  HB3 TRP    67      68.033  50.950  24.476  1.00  0.00           H  
ATOM   1046  HD1 TRP    67      65.479  51.285  25.630  1.00  0.00           H  
ATOM   1047  HE1 TRP    67      64.151  49.996  27.287  1.00  0.00           H  
ATOM   1048  HE3 TRP    67      68.154  46.855  25.618  1.00  0.00           H  
ATOM   1049  HZ2 TRP    67      64.023  47.372  28.353  1.00  0.00           H  
ATOM   1050  HZ3 TRP    67      67.266  45.021  26.901  1.00  0.00           H  
ATOM   1051  HH2 TRP    67      65.141  45.235  28.316  1.00  0.00           H  
ATOM   1052  N   LEU    68      68.096  51.573  21.688  1.00  0.00           N  
ATOM   1053  CA  LEU    68      68.814  52.475  20.908  1.00  0.00           C  
ATOM   1054  C   LEU    68      69.959  53.059  21.709  1.00  0.00           C  
ATOM   1055  O   LEU    68      69.701  53.522  22.863  1.00  0.00           O  
ATOM   1056  CB  LEU    68      67.927  53.561  20.228  1.00  0.00           C  
ATOM   1057  CG  LEU    68      66.598  53.040  19.542  1.00  0.00           C  
ATOM   1058  CD1 LEU    68      65.917  54.205  18.989  1.00  0.00           C  
ATOM   1059  CD2 LEU    68      66.863  51.897  18.541  1.00  0.00           C  
ATOM   1060  H   LEU    68      67.230  51.853  22.128  1.00  0.00           H  
ATOM   1061  HA  LEU    68      69.282  51.986  20.054  1.00  0.00           H  
ATOM   1062  HB2 LEU    68      67.665  54.161  21.100  1.00  0.00           H  
ATOM   1063  HB3 LEU    68      68.507  54.068  19.458  1.00  0.00           H  
ATOM   1064  HG  LEU    68      66.059  52.636  20.400  1.00  0.00           H  
ATOM   1065 HD11 LEU    68      66.596  54.813  18.391  1.00  0.00           H  
ATOM   1066 HD12 LEU    68      65.061  53.897  18.390  1.00  0.00           H  
ATOM   1067 HD13 LEU    68      65.467  54.833  19.758  1.00  0.00           H  
ATOM   1068 HD21 LEU    68      67.674  52.161  17.861  1.00  0.00           H  
ATOM   1069 HD22 LEU    68      67.155  50.990  19.069  1.00  0.00           H  
ATOM   1070 HD23 LEU    68      65.867  51.861  18.099  1.00  0.00           H  
ATOM   1071  N   LEU    69      71.231  52.997  21.178  1.00  0.00           N  
ATOM   1072  CA  LEU    69      72.442  53.546  21.869  1.00  0.00           C  
ATOM   1073  C   LEU    69      72.605  55.035  21.743  1.00  0.00           C  
ATOM   1074  O   LEU    69      72.423  55.570  20.684  1.00  0.00           O  
ATOM   1075  CB  LEU    69      73.731  52.744  21.356  1.00  0.00           C  
ATOM   1076  CG  LEU    69      75.065  53.079  22.111  1.00  0.00           C  
ATOM   1077  CD1 LEU    69      74.926  52.794  23.572  1.00  0.00           C  
ATOM   1078  CD2 LEU    69      76.149  52.142  21.558  1.00  0.00           C  
ATOM   1079  H   LEU    69      71.295  52.798  20.190  1.00  0.00           H  
ATOM   1080  HA  LEU    69      72.187  53.325  22.905  1.00  0.00           H  
ATOM   1081  HB2 LEU    69      73.488  51.683  21.412  1.00  0.00           H  
ATOM   1082  HB3 LEU    69      73.843  53.044  20.314  1.00  0.00           H  
ATOM   1083  HG  LEU    69      75.339  54.127  21.990  1.00  0.00           H  
ATOM   1084 HD11 LEU    69      75.894  52.764  24.073  1.00  0.00           H  
ATOM   1085 HD12 LEU    69      74.315  53.556  24.054  1.00  0.00           H  
ATOM   1086 HD13 LEU    69      74.424  51.840  23.734  1.00  0.00           H  
ATOM   1087 HD21 LEU    69      76.419  52.373  20.528  1.00  0.00           H  
ATOM   1088 HD22 LEU    69      77.124  52.062  22.037  1.00  0.00           H  
ATOM   1089 HD23 LEU    69      75.645  51.178  21.633  1.00  0.00           H  
ATOM   1090  N   SER    70      73.042  55.673  22.861  1.00  0.00           N  
ATOM   1091  CA  SER    70      73.395  57.054  22.886  1.00  0.00           C  
ATOM   1092  C   SER    70      74.403  57.220  24.076  1.00  0.00           C  
ATOM   1093  O   SER    70      74.290  56.444  25.078  1.00  0.00           O  
ATOM   1094  CB  SER    70      72.162  57.917  23.065  1.00  0.00           C  
ATOM   1095  OG  SER    70      71.630  57.906  24.392  1.00  0.00           O  
ATOM   1096  H   SER    70      73.083  55.128  23.710  1.00  0.00           H  
ATOM   1097  HA  SER    70      73.849  57.259  21.917  1.00  0.00           H  
ATOM   1098  HB2 SER    70      72.404  58.937  22.766  1.00  0.00           H  
ATOM   1099  HB3 SER    70      71.344  57.566  22.437  1.00  0.00           H  
ATOM   1100  HG  SER    70      71.284  58.761  24.657  1.00  0.00           H  
ATOM   1101  N   PRO    71      75.269  58.222  23.945  1.00  0.00           N  
ATOM   1102  CA  PRO    71      76.151  58.669  25.039  1.00  0.00           C  
ATOM   1103  C   PRO    71      75.321  59.120  26.256  1.00  0.00           C  
ATOM   1104  O   PRO    71      75.733  58.868  27.385  1.00  0.00           O  
ATOM   1105  CB  PRO    71      77.145  59.697  24.477  1.00  0.00           C  
ATOM   1106  CG  PRO    71      76.878  59.700  22.974  1.00  0.00           C  
ATOM   1107  CD  PRO    71      75.505  59.057  22.720  1.00  0.00           C  
ATOM   1108  HA  PRO    71      76.681  57.756  25.309  1.00  0.00           H  
ATOM   1109  HB2 PRO    71      76.960  60.736  24.749  1.00  0.00           H  
ATOM   1110  HB3 PRO    71      78.189  59.537  24.744  1.00  0.00           H  
ATOM   1111  HG2 PRO    71      76.912  60.645  22.432  1.00  0.00           H  
ATOM   1112  HG3 PRO    71      77.569  59.022  22.473  1.00  0.00           H  
ATOM   1113  HD2 PRO    71      74.747  59.801  22.476  1.00  0.00           H  
ATOM   1114  HD3 PRO    71      75.607  58.457  21.816  1.00  0.00           H  
ATOM   1115  N   SER    72      74.130  59.731  26.053  1.00  0.00           N  
ATOM   1116  CA  SER    72      73.274  60.144  27.025  1.00  0.00           C  
ATOM   1117  C   SER    72      72.472  59.086  27.847  1.00  0.00           C  
ATOM   1118  O   SER    72      71.772  59.531  28.763  1.00  0.00           O  
ATOM   1119  CB  SER    72      72.281  61.034  26.350  1.00  0.00           C  
ATOM   1120  OG  SER    72      71.182  60.376  25.677  1.00  0.00           O  
ATOM   1121  H   SER    72      73.745  59.759  25.120  1.00  0.00           H  
ATOM   1122  HA  SER    72      73.812  60.782  27.726  1.00  0.00           H  
ATOM   1123  HB2 SER    72      71.901  61.729  27.099  1.00  0.00           H  
ATOM   1124  HB3 SER    72      72.788  61.821  25.792  1.00  0.00           H  
ATOM   1125  HG  SER    72      70.450  60.990  25.586  1.00  0.00           H  
ATOM   1126  N   THR    73      72.504  57.831  27.534  1.00  0.00           N  
ATOM   1127  CA  THR    73      71.720  56.746  28.182  1.00  0.00           C  
ATOM   1128  C   THR    73      72.362  56.233  29.492  1.00  0.00           C  
ATOM   1129  O   THR    73      73.630  56.077  29.510  1.00  0.00           O  
ATOM   1130  CB  THR    73      71.488  55.576  27.229  1.00  0.00           C  
ATOM   1131  CG2 THR    73      70.605  54.469  27.828  1.00  0.00           C  
ATOM   1132  OG1 THR    73      70.822  55.997  26.098  1.00  0.00           O  
ATOM   1133  H   THR    73      73.138  57.525  26.809  1.00  0.00           H  
ATOM   1134  HA  THR    73      70.726  57.111  28.439  1.00  0.00           H  
ATOM   1135  HB  THR    73      72.471  55.151  27.024  1.00  0.00           H  
ATOM   1136  HG1 THR    73      71.295  56.645  25.570  1.00  0.00           H  
ATOM   1137 HG21 THR    73      70.095  53.949  27.017  1.00  0.00           H  
ATOM   1138 HG22 THR    73      71.232  53.650  28.182  1.00  0.00           H  
ATOM   1139 HG23 THR    73      69.951  54.790  28.639  1.00  0.00           H  
ATOM   1140  N   THR    74      71.543  56.194  30.624  1.00  0.00           N  
ATOM   1141  CA  THR    74      72.147  56.030  31.969  1.00  0.00           C  
ATOM   1142  C   THR    74      71.208  54.987  32.597  1.00  0.00           C  
ATOM   1143  O   THR    74      70.016  55.105  32.458  1.00  0.00           O  
ATOM   1144  CB  THR    74      72.043  57.338  32.813  1.00  0.00           C  
ATOM   1145  CG2 THR    74      72.836  57.275  34.070  1.00  0.00           C  
ATOM   1146  OG1 THR    74      72.598  58.439  32.076  1.00  0.00           O  
ATOM   1147  H   THR    74      70.566  56.420  30.501  1.00  0.00           H  
ATOM   1148  HA  THR    74      73.155  55.631  31.857  1.00  0.00           H  
ATOM   1149  HB  THR    74      71.004  57.538  33.076  1.00  0.00           H  
ATOM   1150  HG1 THR    74      73.404  58.113  31.669  1.00  0.00           H  
ATOM   1151 HG21 THR    74      72.728  58.253  34.538  1.00  0.00           H  
ATOM   1152 HG22 THR    74      72.605  56.378  34.645  1.00  0.00           H  
ATOM   1153 HG23 THR    74      73.887  57.092  33.848  1.00  0.00           H  
ATOM   1154  N   LEU    75      71.784  53.953  33.334  1.00  0.00           N  
ATOM   1155  CA  LEU    75      71.023  52.926  34.015  1.00  0.00           C  
ATOM   1156  C   LEU    75      70.763  53.215  35.509  1.00  0.00           C  
ATOM   1157  O   LEU    75      71.669  53.684  36.219  1.00  0.00           O  
ATOM   1158  CB  LEU    75      71.888  51.615  34.030  1.00  0.00           C  
ATOM   1159  CG  LEU    75      72.225  50.996  32.604  1.00  0.00           C  
ATOM   1160  CD1 LEU    75      73.051  49.698  32.671  1.00  0.00           C  
ATOM   1161  CD2 LEU    75      70.949  50.682  31.829  1.00  0.00           C  
ATOM   1162  H   LEU    75      72.765  54.037  33.562  1.00  0.00           H  
ATOM   1163  HA  LEU    75      70.106  52.684  33.477  1.00  0.00           H  
ATOM   1164  HB2 LEU    75      72.856  51.847  34.474  1.00  0.00           H  
ATOM   1165  HB3 LEU    75      71.397  50.886  34.674  1.00  0.00           H  
ATOM   1166  HG  LEU    75      72.824  51.717  32.048  1.00  0.00           H  
ATOM   1167 HD11 LEU    75      74.045  49.946  33.044  1.00  0.00           H  
ATOM   1168 HD12 LEU    75      72.566  49.139  33.471  1.00  0.00           H  
ATOM   1169 HD13 LEU    75      73.193  49.101  31.770  1.00  0.00           H  
ATOM   1170 HD21 LEU    75      71.175  50.179  30.889  1.00  0.00           H  
ATOM   1171 HD22 LEU    75      70.323  50.047  32.456  1.00  0.00           H  
ATOM   1172 HD23 LEU    75      70.425  51.602  31.568  1.00  0.00           H  
ATOM   1173  N   ARG    76      69.555  52.936  36.038  1.00  0.00           N  
ATOM   1174  CA  ARG    76      69.311  53.067  37.547  1.00  0.00           C  
ATOM   1175  C   ARG    76      69.213  51.650  38.053  1.00  0.00           C  
ATOM   1176  O   ARG    76      68.301  50.873  37.608  1.00  0.00           O  
ATOM   1177  CB  ARG    76      68.082  53.842  37.811  1.00  0.00           C  
ATOM   1178  CG  ARG    76      67.793  53.988  39.320  1.00  0.00           C  
ATOM   1179  CD  ARG    76      66.791  55.107  39.595  1.00  0.00           C  
ATOM   1180  NE  ARG    76      65.421  54.571  39.590  1.00  0.00           N  
ATOM   1181  CZ  ARG    76      64.419  55.156  40.161  1.00  0.00           C  
ATOM   1182  NH1 ARG    76      64.408  56.357  40.705  1.00  0.00           N1+
ATOM   1183  NH2 ARG    76      63.250  54.583  40.202  1.00  0.00           N  
ATOM   1184  H   ARG    76      68.928  52.449  35.413  1.00  0.00           H  
ATOM   1185  HA  ARG    76      70.231  53.497  37.945  1.00  0.00           H  
ATOM   1186  HB2 ARG    76      68.297  54.783  37.304  1.00  0.00           H  
ATOM   1187  HB3 ARG    76      67.269  53.393  37.239  1.00  0.00           H  
ATOM   1188  HG2 ARG    76      67.642  53.105  39.942  1.00  0.00           H  
ATOM   1189  HG3 ARG    76      68.769  54.330  39.662  1.00  0.00           H  
ATOM   1190  HD2 ARG    76      66.935  55.464  40.615  1.00  0.00           H  
ATOM   1191  HD3 ARG    76      66.850  55.953  38.910  1.00  0.00           H  
ATOM   1192  HE  ARG    76      65.201  53.644  39.253  1.00  0.00           H  
ATOM   1193 HH11 ARG    76      65.301  56.719  41.008  1.00  0.00           H  
ATOM   1194 HH12 ARG    76      63.554  56.621  41.175  1.00  0.00           H  
ATOM   1195 HH21 ARG    76      63.183  53.600  39.977  1.00  0.00           H  
ATOM   1196 HH22 ARG    76      62.443  55.140  40.444  1.00  0.00           H  
ATOM   1197  N   VAL    77      70.042  51.246  38.974  1.00  0.00           N  
ATOM   1198  CA  VAL    77      70.164  49.810  39.489  1.00  0.00           C  
ATOM   1199  C   VAL    77      69.727  49.628  40.962  1.00  0.00           C  
ATOM   1200  O   VAL    77      70.154  50.405  41.842  1.00  0.00           O  
ATOM   1201  CB  VAL    77      71.598  49.084  39.360  1.00  0.00           C  
ATOM   1202  CG1 VAL    77      71.580  47.663  38.850  1.00  0.00           C  
ATOM   1203  CG2 VAL    77      72.538  49.917  38.502  1.00  0.00           C  
ATOM   1204  H   VAL    77      70.560  51.890  39.555  1.00  0.00           H  
ATOM   1205  HA  VAL    77      69.511  49.211  38.854  1.00  0.00           H  
ATOM   1206  HB  VAL    77      72.123  49.145  40.313  1.00  0.00           H  
ATOM   1207 HG11 VAL    77      72.580  47.298  39.081  1.00  0.00           H  
ATOM   1208 HG12 VAL    77      70.915  47.095  39.500  1.00  0.00           H  
ATOM   1209 HG13 VAL    77      71.197  47.582  37.833  1.00  0.00           H  
ATOM   1210 HG21 VAL    77      72.121  49.868  37.496  1.00  0.00           H  
ATOM   1211 HG22 VAL    77      72.547  50.998  38.641  1.00  0.00           H  
ATOM   1212 HG23 VAL    77      73.545  49.500  38.536  1.00  0.00           H  
ATOM   1213  N   THR    78      68.771  48.718  41.262  1.00  0.00           N  
ATOM   1214  CA  THR    78      68.240  48.363  42.614  1.00  0.00           C  
ATOM   1215  C   THR    78      68.213  46.867  42.905  1.00  0.00           C  
ATOM   1216  O   THR    78      68.361  46.046  41.955  1.00  0.00           O  
ATOM   1217  CB  THR    78      66.798  48.882  42.702  1.00  0.00           C  
ATOM   1218  CG2 THR    78      66.678  50.354  42.842  1.00  0.00           C  
ATOM   1219  OG1 THR    78      66.087  48.518  41.542  1.00  0.00           O  
ATOM   1220  H   THR    78      68.466  48.007  40.612  1.00  0.00           H  
ATOM   1221  HA  THR    78      68.813  48.877  43.385  1.00  0.00           H  
ATOM   1222  HB  THR    78      66.278  48.375  43.515  1.00  0.00           H  
ATOM   1223  HG1 THR    78      66.441  49.035  40.816  1.00  0.00           H  
ATOM   1224 HG21 THR    78      67.231  50.646  43.734  1.00  0.00           H  
ATOM   1225 HG22 THR    78      67.117  50.802  41.950  1.00  0.00           H  
ATOM   1226 HG23 THR    78      65.640  50.683  42.887  1.00  0.00           H  
ATOM   1227  N   MET    79      67.939  46.511  44.149  1.00  0.00           N  
ATOM   1228  CA  MET    79      67.835  45.047  44.611  1.00  0.00           C  
ATOM   1229  C   MET    79      66.780  44.840  45.652  1.00  0.00           C  
ATOM   1230  O   MET    79      66.775  45.532  46.638  1.00  0.00           O  
ATOM   1231  CB  MET    79      69.176  44.581  45.178  1.00  0.00           C  
ATOM   1232  CG  MET    79      70.317  44.543  44.177  1.00  0.00           C  
ATOM   1233  SD  MET    79      71.819  43.640  44.839  1.00  0.00           S  
ATOM   1234  CE  MET    79      71.277  42.040  45.461  1.00  0.00           C  
ATOM   1235  H   MET    79      67.756  47.185  44.878  1.00  0.00           H  
ATOM   1236  HA  MET    79      67.627  44.367  43.785  1.00  0.00           H  
ATOM   1237  HB2 MET    79      69.432  45.209  46.031  1.00  0.00           H  
ATOM   1238  HB3 MET    79      69.155  43.624  45.700  1.00  0.00           H  
ATOM   1239  HG2 MET    79      69.952  44.023  43.291  1.00  0.00           H  
ATOM   1240  HG3 MET    79      70.560  45.580  43.945  1.00  0.00           H  
ATOM   1241  HE1 MET    79      70.447  42.077  46.167  1.00  0.00           H  
ATOM   1242  HE2 MET    79      70.902  41.530  44.574  1.00  0.00           H  
ATOM   1243  HE3 MET    79      72.053  41.355  45.803  1.00  0.00           H  
ATOM   1244  N   SER    80      65.838  43.917  45.466  1.00  0.00           N  
ATOM   1245  CA  SER    80      64.655  43.760  46.375  1.00  0.00           C  
ATOM   1246  C   SER    80      64.886  42.795  47.516  1.00  0.00           C  
ATOM   1247  O   SER    80      63.980  42.422  48.257  1.00  0.00           O  
ATOM   1248  CB  SER    80      63.418  43.552  45.618  1.00  0.00           C  
ATOM   1249  OG  SER    80      63.416  42.320  44.961  1.00  0.00           O  
ATOM   1250  H   SER    80      65.887  43.295  44.672  1.00  0.00           H  
ATOM   1251  HA  SER    80      64.489  44.752  46.796  1.00  0.00           H  
ATOM   1252  HB2 SER    80      62.512  43.655  46.215  1.00  0.00           H  
ATOM   1253  HB3 SER    80      63.364  44.349  44.877  1.00  0.00           H  
ATOM   1254  HG  SER    80      62.713  42.361  44.309  1.00  0.00           H  
ATOM   1255  N   GLN    81      66.156  42.325  47.777  1.00  0.00           N  
ATOM   1256  CA  GLN    81      66.501  41.481  48.934  1.00  0.00           C  
ATOM   1257  C   GLN    81      67.975  41.507  49.341  1.00  0.00           C  
ATOM   1258  O   GLN    81      68.760  41.771  48.374  1.00  0.00           O  
ATOM   1259  CB  GLN    81      66.048  40.104  48.534  1.00  0.00           C  
ATOM   1260  CG  GLN    81      65.789  39.189  49.705  1.00  0.00           C  
ATOM   1261  CD  GLN    81      64.866  37.968  49.363  1.00  0.00           C  
ATOM   1262  NE2 GLN    81      65.054  36.776  49.848  1.00  0.00           N  
ATOM   1263  OE1 GLN    81      63.991  38.132  48.533  1.00  0.00           O  
ATOM   1264  H   GLN    81      66.892  42.639  47.161  1.00  0.00           H  
ATOM   1265  HA  GLN    81      65.852  41.804  49.749  1.00  0.00           H  
ATOM   1266  HB2 GLN    81      65.207  40.171  47.845  1.00  0.00           H  
ATOM   1267  HB3 GLN    81      66.820  39.588  47.963  1.00  0.00           H  
ATOM   1268  HG2 GLN    81      66.760  38.932  50.129  1.00  0.00           H  
ATOM   1269  HG3 GLN    81      65.146  39.743  50.389  1.00  0.00           H  
ATOM   1270 HE21 GLN    81      64.301  36.133  49.650  1.00  0.00           H  
ATOM   1271 HE22 GLN    81      65.895  36.511  50.341  1.00  0.00           H  
ATOM   1272  N   ALA    82      68.394  41.338  50.598  1.00  0.00           N  
ATOM   1273  CA  ALA    82      69.780  40.871  50.924  1.00  0.00           C  
ATOM   1274  C   ALA    82      70.243  39.525  50.203  1.00  0.00           C  
ATOM   1275  O   ALA    82      69.432  38.568  50.036  1.00  0.00           O  
ATOM   1276  CB  ALA    82      69.981  40.835  52.432  1.00  0.00           C  
ATOM   1277  H   ALA    82      67.720  41.442  51.343  1.00  0.00           H  
ATOM   1278  HA  ALA    82      70.463  41.604  50.496  1.00  0.00           H  
ATOM   1279  HB1 ALA    82      69.818  41.819  52.871  1.00  0.00           H  
ATOM   1280  HB2 ALA    82      69.208  40.236  52.913  1.00  0.00           H  
ATOM   1281  HB3 ALA    82      70.992  40.486  52.641  1.00  0.00           H  
ATOM   1282  N   SER    83      71.537  39.448  49.752  1.00  0.00           N  
ATOM   1283  CA  SER    83      72.125  38.427  48.905  1.00  0.00           C  
ATOM   1284  C   SER    83      72.196  37.000  49.496  1.00  0.00           C  
ATOM   1285  O   SER    83      72.272  36.833  50.734  1.00  0.00           O  
ATOM   1286  CB  SER    83      73.548  38.913  48.385  1.00  0.00           C  
ATOM   1287  OG  SER    83      73.451  39.647  47.267  1.00  0.00           O  
ATOM   1288  H   SER    83      72.059  40.304  49.874  1.00  0.00           H  
ATOM   1289  HA  SER    83      71.540  38.422  47.985  1.00  0.00           H  
ATOM   1290  HB2 SER    83      73.917  39.606  49.141  1.00  0.00           H  
ATOM   1291  HB3 SER    83      74.195  38.040  48.294  1.00  0.00           H  
ATOM   1292  HG  SER    83      72.913  39.288  46.558  1.00  0.00           H  
ATOM   1293  N   THR    84      72.329  35.932  48.744  1.00  0.00           N  
ATOM   1294  CA  THR    84      72.536  34.571  49.228  1.00  0.00           C  
ATOM   1295  C   THR    84      74.025  34.256  49.413  1.00  0.00           C  
ATOM   1296  O   THR    84      74.307  33.603  50.442  1.00  0.00           O  
ATOM   1297  CB  THR    84      72.083  33.512  48.239  1.00  0.00           C  
ATOM   1298  CG2 THR    84      70.689  33.626  47.747  1.00  0.00           C  
ATOM   1299  OG1 THR    84      72.836  33.280  47.089  1.00  0.00           O  
ATOM   1300  H   THR    84      72.538  36.074  47.766  1.00  0.00           H  
ATOM   1301  HA  THR    84      71.963  34.417  50.142  1.00  0.00           H  
ATOM   1302  HB  THR    84      72.205  32.617  48.849  1.00  0.00           H  
ATOM   1303  HG1 THR    84      72.495  33.902  46.442  1.00  0.00           H  
ATOM   1304 HG21 THR    84      70.270  32.713  47.324  1.00  0.00           H  
ATOM   1305 HG22 THR    84      70.066  33.907  48.596  1.00  0.00           H  
ATOM   1306 HG23 THR    84      70.523  34.357  46.955  1.00  0.00           H  
ATOM   1307  N   GLU    85      74.873  34.741  48.558  1.00  0.00           N  
ATOM   1308  CA  GLU    85      76.345  34.623  48.669  1.00  0.00           C  
ATOM   1309  C   GLU    85      76.990  35.855  48.123  1.00  0.00           C  
ATOM   1310  O   GLU    85      76.332  36.616  47.405  1.00  0.00           O  
ATOM   1311  CB  GLU    85      76.760  33.305  47.867  1.00  0.00           C  
ATOM   1312  CG  GLU    85      76.254  31.932  48.649  1.00  0.00           C  
ATOM   1313  CD  GLU    85      76.896  30.720  48.045  1.00  0.00           C  
ATOM   1314  OE1 GLU    85      78.043  30.359  48.309  1.00  0.00           O  
ATOM   1315  OE2 GLU    85      76.125  29.993  47.324  1.00  0.00           O1-
ATOM   1316  H   GLU    85      74.532  35.292  47.783  1.00  0.00           H  
ATOM   1317  HA  GLU    85      76.631  34.393  49.696  1.00  0.00           H  
ATOM   1318  HB2 GLU    85      76.217  33.377  46.924  1.00  0.00           H  
ATOM   1319  HB3 GLU    85      77.820  33.226  47.624  1.00  0.00           H  
ATOM   1320  HG2 GLU    85      76.600  31.961  49.682  1.00  0.00           H  
ATOM   1321  HG3 GLU    85      75.184  31.919  48.441  1.00  0.00           H  
ATOM   1322  N   ALA    86      78.283  36.121  48.326  1.00  0.00           N  
ATOM   1323  CA  ALA    86      78.914  37.359  47.807  1.00  0.00           C  
ATOM   1324  C   ALA    86      79.176  37.106  46.323  1.00  0.00           C  
ATOM   1325  O   ALA    86      79.656  36.039  45.953  1.00  0.00           O  
ATOM   1326  CB  ALA    86      80.253  37.598  48.672  1.00  0.00           C  
ATOM   1327  H   ALA    86      78.745  35.536  49.007  1.00  0.00           H  
ATOM   1328  HA  ALA    86      78.178  38.147  47.960  1.00  0.00           H  
ATOM   1329  HB1 ALA    86      80.121  37.367  49.729  1.00  0.00           H  
ATOM   1330  HB2 ALA    86      80.974  36.902  48.243  1.00  0.00           H  
ATOM   1331  HB3 ALA    86      80.736  38.567  48.547  1.00  0.00           H  
ATOM   1332  N   SER    87      78.867  38.093  45.507  1.00  0.00           N  
ATOM   1333  CA  SER    87      79.170  38.211  44.043  1.00  0.00           C  
ATOM   1334  C   SER    87      78.531  36.964  43.218  1.00  0.00           C  
ATOM   1335  O   SER    87      78.944  36.722  42.079  1.00  0.00           O  
ATOM   1336  CB  SER    87      80.667  38.365  43.824  1.00  0.00           C  
ATOM   1337  OG  SER    87      81.210  39.418  44.489  1.00  0.00           O  
ATOM   1338  H   SER    87      78.461  38.896  45.967  1.00  0.00           H  
ATOM   1339  HA  SER    87      78.637  39.071  43.636  1.00  0.00           H  
ATOM   1340  HB2 SER    87      81.181  37.513  44.269  1.00  0.00           H  
ATOM   1341  HB3 SER    87      80.833  38.403  42.747  1.00  0.00           H  
ATOM   1342  HG  SER    87      81.767  39.026  45.165  1.00  0.00           H  
ATOM   1343  N   SER    88      77.570  36.265  43.837  1.00  0.00           N  
ATOM   1344  CA  SER    88      76.731  35.317  43.155  1.00  0.00           C  
ATOM   1345  C   SER    88      75.683  35.991  42.250  1.00  0.00           C  
ATOM   1346  O   SER    88      75.492  35.586  41.128  1.00  0.00           O  
ATOM   1347  CB  SER    88      76.081  34.430  44.159  1.00  0.00           C  
ATOM   1348  OG  SER    88      75.302  33.509  43.399  1.00  0.00           O  
ATOM   1349  H   SER    88      77.352  36.558  44.779  1.00  0.00           H  
ATOM   1350  HA  SER    88      77.382  34.749  42.490  1.00  0.00           H  
ATOM   1351  HB2 SER    88      76.932  33.881  44.560  1.00  0.00           H  
ATOM   1352  HB3 SER    88      75.554  34.995  44.927  1.00  0.00           H  
ATOM   1353  HG  SER    88      75.518  32.606  43.643  1.00  0.00           H  
ATOM   1354  N   ASP    89      75.129  37.187  42.783  1.00  0.00           N  
ATOM   1355  CA  ASP    89      74.172  37.981  42.064  1.00  0.00           C  
ATOM   1356  C   ASP    89      74.958  38.934  41.098  1.00  0.00           C  
ATOM   1357  O   ASP    89      75.987  39.508  41.416  1.00  0.00           O  
ATOM   1358  CB  ASP    89      73.340  38.824  42.983  1.00  0.00           C  
ATOM   1359  CG  ASP    89      72.410  37.923  43.856  1.00  0.00           C  
ATOM   1360  OD1 ASP    89      72.116  38.397  44.989  1.00  0.00           O  
ATOM   1361  OD2 ASP    89      71.978  36.822  43.437  1.00  0.00           O1-
ATOM   1362  H   ASP    89      75.422  37.371  43.731  1.00  0.00           H  
ATOM   1363  HA  ASP    89      73.552  37.313  41.467  1.00  0.00           H  
ATOM   1364  HB2 ASP    89      73.955  39.456  43.625  1.00  0.00           H  
ATOM   1365  HB3 ASP    89      72.694  39.440  42.358  1.00  0.00           H  
ATOM   1366  N   LYS    90      74.416  39.215  39.911  1.00  0.00           N  
ATOM   1367  CA  LYS    90      75.102  39.940  38.889  1.00  0.00           C  
ATOM   1368  C   LYS    90      74.013  40.679  38.074  1.00  0.00           C  
ATOM   1369  O   LYS    90      72.857  40.330  37.938  1.00  0.00           O  
ATOM   1370  CB  LYS    90      75.806  38.884  38.095  1.00  0.00           C  
ATOM   1371  CG  LYS    90      76.769  39.503  37.017  1.00  0.00           C  
ATOM   1372  CD  LYS    90      77.220  38.434  36.043  1.00  0.00           C  
ATOM   1373  CE  LYS    90      78.094  39.252  35.010  1.00  0.00           C  
ATOM   1374  NZ  LYS    90      78.494  38.472  33.905  1.00  0.00           N1+
ATOM   1375  H   LYS    90      73.621  38.665  39.617  1.00  0.00           H  
ATOM   1376  HA  LYS    90      75.745  40.672  39.378  1.00  0.00           H  
ATOM   1377  HB2 LYS    90      76.442  38.274  38.736  1.00  0.00           H  
ATOM   1378  HB3 LYS    90      75.057  38.303  37.556  1.00  0.00           H  
ATOM   1379  HG2 LYS    90      76.243  40.281  36.464  1.00  0.00           H  
ATOM   1380  HG3 LYS    90      77.580  39.988  37.562  1.00  0.00           H  
ATOM   1381  HD2 LYS    90      77.803  37.637  36.504  1.00  0.00           H  
ATOM   1382  HD3 LYS    90      76.342  38.039  35.532  1.00  0.00           H  
ATOM   1383  HE2 LYS    90      77.540  40.135  34.692  1.00  0.00           H  
ATOM   1384  HE3 LYS    90      78.895  39.671  35.618  1.00  0.00           H  
ATOM   1385  HZ1 LYS    90      78.989  39.031  33.224  1.00  0.00           H  
ATOM   1386  HZ2 LYS    90      78.974  37.630  34.191  1.00  0.00           H  
ATOM   1387  HZ3 LYS    90      77.718  38.084  33.388  1.00  0.00           H  
ATOM   1388  N   VAL    91      74.520  41.681  37.371  1.00  0.00           N  
ATOM   1389  CA  VAL    91      73.822  42.410  36.327  1.00  0.00           C  
ATOM   1390  C   VAL    91      74.770  42.598  35.054  1.00  0.00           C  
ATOM   1391  O   VAL    91      75.993  42.649  35.220  1.00  0.00           O  
ATOM   1392  CB  VAL    91      73.201  43.689  36.847  1.00  0.00           C  
ATOM   1393  CG1 VAL    91      74.347  44.753  37.185  1.00  0.00           C  
ATOM   1394  CG2 VAL    91      72.087  44.300  36.069  1.00  0.00           C  
ATOM   1395  H   VAL    91      75.520  41.789  37.462  1.00  0.00           H  
ATOM   1396  HA  VAL    91      72.988  41.821  35.946  1.00  0.00           H  
ATOM   1397  HB  VAL    91      72.740  43.315  37.761  1.00  0.00           H  
ATOM   1398 HG11 VAL    91      74.784  45.091  36.245  1.00  0.00           H  
ATOM   1399 HG12 VAL    91      73.987  45.556  37.828  1.00  0.00           H  
ATOM   1400 HG13 VAL    91      75.179  44.199  37.620  1.00  0.00           H  
ATOM   1401 HG21 VAL    91      71.562  45.080  36.620  1.00  0.00           H  
ATOM   1402 HG22 VAL    91      72.409  44.845  35.182  1.00  0.00           H  
ATOM   1403 HG23 VAL    91      71.442  43.536  35.635  1.00  0.00           H  
ATOM   1404  N   THR    92      74.247  42.534  33.892  1.00  0.00           N  
ATOM   1405  CA  THR    92      75.040  42.209  32.696  1.00  0.00           C  
ATOM   1406  C   THR    92      74.448  42.895  31.490  1.00  0.00           C  
ATOM   1407  O   THR    92      73.235  43.019  31.337  1.00  0.00           O  
ATOM   1408  CB  THR    92      75.084  40.658  32.377  1.00  0.00           C  
ATOM   1409  CG2 THR    92      75.906  40.237  31.189  1.00  0.00           C  
ATOM   1410  OG1 THR    92      75.566  39.940  33.430  1.00  0.00           O  
ATOM   1411  H   THR    92      73.279  42.290  33.741  1.00  0.00           H  
ATOM   1412  HA  THR    92      76.042  42.629  32.785  1.00  0.00           H  
ATOM   1413  HB  THR    92      74.070  40.357  32.116  1.00  0.00           H  
ATOM   1414  HG1 THR    92      74.895  39.719  34.079  1.00  0.00           H  
ATOM   1415 HG21 THR    92      76.949  40.458  31.414  1.00  0.00           H  
ATOM   1416 HG22 THR    92      75.976  39.154  31.090  1.00  0.00           H  
ATOM   1417 HG23 THR    92      75.609  40.584  30.199  1.00  0.00           H  
ATOM   1418  N   VAL    93      75.326  43.254  30.507  1.00  0.00           N  
ATOM   1419  CA  VAL    93      74.913  43.939  29.301  1.00  0.00           C  
ATOM   1420  C   VAL    93      75.758  43.394  28.165  1.00  0.00           C  
ATOM   1421  O   VAL    93      76.845  42.838  28.317  1.00  0.00           O  
ATOM   1422  CB  VAL    93      75.120  45.511  29.454  1.00  0.00           C  
ATOM   1423  CG1 VAL    93      76.617  45.983  29.762  1.00  0.00           C  
ATOM   1424  CG2 VAL    93      74.690  46.336  28.265  1.00  0.00           C  
ATOM   1425  H   VAL    93      76.294  43.046  30.707  1.00  0.00           H  
ATOM   1426  HA  VAL    93      73.871  43.754  29.043  1.00  0.00           H  
ATOM   1427  HB  VAL    93      74.603  45.960  30.302  1.00  0.00           H  
ATOM   1428 HG11 VAL    93      76.670  47.053  29.960  1.00  0.00           H  
ATOM   1429 HG12 VAL    93      76.992  45.405  30.607  1.00  0.00           H  
ATOM   1430 HG13 VAL    93      77.225  45.836  28.869  1.00  0.00           H  
ATOM   1431 HG21 VAL    93      74.862  47.406  28.384  1.00  0.00           H  
ATOM   1432 HG22 VAL    93      75.320  46.047  27.423  1.00  0.00           H  
ATOM   1433 HG23 VAL    93      73.619  46.215  28.104  1.00  0.00           H  
ATOM   1434  N   ASN    94      75.273  43.575  26.893  1.00  0.00           N  
ATOM   1435  CA  ASN    94      75.893  43.186  25.626  1.00  0.00           C  
ATOM   1436  C   ASN    94      75.457  44.226  24.550  1.00  0.00           C  
ATOM   1437  O   ASN    94      74.357  44.684  24.567  1.00  0.00           O  
ATOM   1438  CB  ASN    94      75.589  41.742  25.204  1.00  0.00           C  
ATOM   1439  CG  ASN    94      76.242  40.570  25.927  1.00  0.00           C  
ATOM   1440  ND2 ASN    94      75.699  40.192  27.034  1.00  0.00           N  
ATOM   1441  OD1 ASN    94      76.970  39.728  25.413  1.00  0.00           O  
ATOM   1442  H   ASN    94      74.342  43.939  26.744  1.00  0.00           H  
ATOM   1443  HA  ASN    94      76.978  43.290  25.653  1.00  0.00           H  
ATOM   1444  HB2 ASN    94      74.500  41.699  25.242  1.00  0.00           H  
ATOM   1445  HB3 ASN    94      75.959  41.742  24.179  1.00  0.00           H  
ATOM   1446 HD21 ASN    94      76.053  39.312  27.380  1.00  0.00           H  
ATOM   1447 HD22 ASN    94      75.107  40.887  27.467  1.00  0.00           H  
ATOM   1448  N   TYR    95      76.453  44.475  23.695  1.00  0.00           N  
ATOM   1449  CA  TYR    95      76.392  45.578  22.714  1.00  0.00           C  
ATOM   1450  C   TYR    95      76.393  45.037  21.224  1.00  0.00           C  
ATOM   1451  O   TYR    95      77.070  44.104  20.964  1.00  0.00           O  
ATOM   1452  CB  TYR    95      77.518  46.625  22.884  1.00  0.00           C  
ATOM   1453  CG  TYR    95      77.661  47.188  24.260  1.00  0.00           C  
ATOM   1454  CD1 TYR    95      77.080  48.428  24.618  1.00  0.00           C  
ATOM   1455  CD2 TYR    95      78.368  46.536  25.300  1.00  0.00           C  
ATOM   1456  CE1 TYR    95      77.134  48.894  25.933  1.00  0.00           C  
ATOM   1457  CE2 TYR    95      78.409  47.010  26.594  1.00  0.00           C  
ATOM   1458  CZ  TYR    95      77.881  48.206  26.920  1.00  0.00           C  
ATOM   1459  OH  TYR    95      78.073  48.609  28.140  1.00  0.00           O  
ATOM   1460  H   TYR    95      77.297  43.920  23.682  1.00  0.00           H  
ATOM   1461  HA  TYR    95      75.407  46.033  22.813  1.00  0.00           H  
ATOM   1462  HB2 TYR    95      78.479  46.186  22.616  1.00  0.00           H  
ATOM   1463  HB3 TYR    95      77.424  47.404  22.127  1.00  0.00           H  
ATOM   1464  HD1 TYR    95      76.486  48.926  23.866  1.00  0.00           H  
ATOM   1465  HD2 TYR    95      78.738  45.561  25.017  1.00  0.00           H  
ATOM   1466  HE1 TYR    95      76.524  49.774  26.078  1.00  0.00           H  
ATOM   1467  HE2 TYR    95      79.049  46.523  27.314  1.00  0.00           H  
ATOM   1468  HH  TYR    95      78.232  49.540  28.309  1.00  0.00           H  
ATOM   1469  N   TYR    96      75.623  45.672  20.287  1.00  0.00           N  
ATOM   1470  CA  TYR    96      75.415  45.127  18.874  1.00  0.00           C  
ATOM   1471  C   TYR    96      75.391  46.293  17.919  1.00  0.00           C  
ATOM   1472  O   TYR    96      75.136  47.500  18.212  1.00  0.00           O  
ATOM   1473  CB  TYR    96      74.188  44.277  18.690  1.00  0.00           C  
ATOM   1474  CG  TYR    96      73.769  43.428  19.919  1.00  0.00           C  
ATOM   1475  CD1 TYR    96      73.038  44.034  20.934  1.00  0.00           C  
ATOM   1476  CD2 TYR    96      74.039  42.070  19.975  1.00  0.00           C  
ATOM   1477  CE1 TYR    96      72.546  43.278  22.001  1.00  0.00           C  
ATOM   1478  CE2 TYR    96      73.691  41.375  21.153  1.00  0.00           C  
ATOM   1479  CZ  TYR    96      72.834  41.951  22.112  1.00  0.00           C  
ATOM   1480  OH  TYR    96      72.365  41.169  23.135  1.00  0.00           O  
ATOM   1481  H   TYR    96      75.078  46.471  20.579  1.00  0.00           H  
ATOM   1482  HA  TYR    96      76.310  44.561  18.613  1.00  0.00           H  
ATOM   1483  HB2 TYR    96      73.340  44.949  18.559  1.00  0.00           H  
ATOM   1484  HB3 TYR    96      74.159  43.644  17.802  1.00  0.00           H  
ATOM   1485  HD1 TYR    96      72.645  45.029  20.789  1.00  0.00           H  
ATOM   1486  HD2 TYR    96      74.596  41.606  19.174  1.00  0.00           H  
ATOM   1487  HE1 TYR    96      71.964  43.735  22.788  1.00  0.00           H  
ATOM   1488  HE2 TYR    96      73.799  40.302  21.205  1.00  0.00           H  
ATOM   1489  HH  TYR    96      72.702  40.272  23.075  1.00  0.00           H  
ATOM   1490  N   ASP    97      75.580  45.899  16.656  1.00  0.00           N  
ATOM   1491  CA  ASP    97      75.420  46.701  15.493  1.00  0.00           C  
ATOM   1492  C   ASP    97      73.830  46.936  15.254  1.00  0.00           C  
ATOM   1493  O   ASP    97      72.960  46.316  16.026  1.00  0.00           O  
ATOM   1494  CB  ASP    97      76.127  46.087  14.259  1.00  0.00           C  
ATOM   1495  CG  ASP    97      75.739  46.776  12.875  1.00  0.00           C  
ATOM   1496  OD1 ASP    97      75.109  46.142  12.001  1.00  0.00           O  
ATOM   1497  OD2 ASP    97      76.135  47.937  12.635  1.00  0.00           O1-
ATOM   1498  H   ASP    97      75.691  44.908  16.496  1.00  0.00           H  
ATOM   1499  HA  ASP    97      75.836  47.703  15.591  1.00  0.00           H  
ATOM   1500  HB2 ASP    97      77.200  46.104  14.450  1.00  0.00           H  
ATOM   1501  HB3 ASP    97      75.692  45.090  14.187  1.00  0.00           H  
ATOM   1502  N   GLU    98      73.331  47.767  14.295  1.00  0.00           N  
ATOM   1503  CA  GLU    98      71.971  47.849  13.931  1.00  0.00           C  
ATOM   1504  C   GLU    98      71.442  46.886  12.931  1.00  0.00           C  
ATOM   1505  O   GLU    98      70.212  46.571  13.000  1.00  0.00           O  
ATOM   1506  CB  GLU    98      71.602  49.327  13.671  1.00  0.00           C  
ATOM   1507  CG  GLU    98      72.391  50.186  12.709  1.00  0.00           C  
ATOM   1508  CD  GLU    98      71.907  49.996  11.264  1.00  0.00           C  
ATOM   1509  OE1 GLU    98      72.752  49.656  10.398  1.00  0.00           O  
ATOM   1510  OE2 GLU    98      70.627  50.040  11.051  1.00  0.00           O1-
ATOM   1511  H   GLU    98      74.042  48.268  13.781  1.00  0.00           H  
ATOM   1512  HA  GLU    98      71.374  47.726  14.834  1.00  0.00           H  
ATOM   1513  HB2 GLU    98      70.533  49.361  13.461  1.00  0.00           H  
ATOM   1514  HB3 GLU    98      71.692  49.869  14.612  1.00  0.00           H  
ATOM   1515  HG2 GLU    98      72.150  51.222  12.949  1.00  0.00           H  
ATOM   1516  HG3 GLU    98      73.463  49.995  12.753  1.00  0.00           H  
ATOM   1517  N   GLU    99      72.287  46.145  12.141  1.00  0.00           N  
ATOM   1518  CA  GLU    99      71.892  45.016  11.330  1.00  0.00           C  
ATOM   1519  C   GLU    99      72.448  43.639  11.899  1.00  0.00           C  
ATOM   1520  O   GLU    99      71.681  42.671  11.766  1.00  0.00           O  
ATOM   1521  CB  GLU    99      72.365  45.181   9.871  1.00  0.00           C  
ATOM   1522  CG  GLU    99      71.528  46.220   9.104  1.00  0.00           C  
ATOM   1523  CD  GLU    99      70.085  45.776   8.815  1.00  0.00           C  
ATOM   1524  OE1 GLU    99      69.227  45.813   9.745  1.00  0.00           O  
ATOM   1525  OE2 GLU    99      69.738  45.558   7.629  1.00  0.00           O1-
ATOM   1526  H   GLU    99      73.281  46.322  12.137  1.00  0.00           H  
ATOM   1527  HA  GLU    99      70.820  44.922  11.154  1.00  0.00           H  
ATOM   1528  HB2 GLU    99      73.423  45.428   9.789  1.00  0.00           H  
ATOM   1529  HB3 GLU    99      72.366  44.200   9.396  1.00  0.00           H  
ATOM   1530  HG2 GLU    99      71.450  47.024   9.835  1.00  0.00           H  
ATOM   1531  HG3 GLU    99      72.019  46.520   8.179  1.00  0.00           H  
ATOM   1532  N   GLY   100      73.565  43.728  12.624  1.00  0.00           N  
ATOM   1533  CA  GLY   100      74.123  42.708  13.382  1.00  0.00           C  
ATOM   1534  C   GLY   100      73.346  42.361  14.657  1.00  0.00           C  
ATOM   1535  O   GLY   100      72.654  43.167  15.249  1.00  0.00           O  
ATOM   1536  H   GLY   100      74.090  44.568  12.428  1.00  0.00           H  
ATOM   1537  HA2 GLY   100      74.161  41.844  12.718  1.00  0.00           H  
ATOM   1538  HA3 GLY   100      75.178  42.891  13.585  1.00  0.00           H  
ATOM   1539  N   SER   101      73.336  41.060  14.970  1.00  0.00           N  
ATOM   1540  CA  SER   101      72.713  40.596  16.186  1.00  0.00           C  
ATOM   1541  C   SER   101      73.613  39.694  16.963  1.00  0.00           C  
ATOM   1542  O   SER   101      73.388  39.518  18.174  1.00  0.00           O  
ATOM   1543  CB  SER   101      71.306  39.988  16.035  1.00  0.00           C  
ATOM   1544  OG  SER   101      71.453  38.967  15.094  1.00  0.00           O  
ATOM   1545  H   SER   101      73.686  40.443  14.250  1.00  0.00           H  
ATOM   1546  HA  SER   101      72.611  41.470  16.830  1.00  0.00           H  
ATOM   1547  HB2 SER   101      71.068  39.500  16.980  1.00  0.00           H  
ATOM   1548  HB3 SER   101      70.578  40.729  15.704  1.00  0.00           H  
ATOM   1549  HG  SER   101      71.273  39.347  14.231  1.00  0.00           H  
ATOM   1550  N   ILE   102      74.685  39.121  16.422  1.00  0.00           N  
ATOM   1551  CA  ILE   102      75.809  38.538  17.282  1.00  0.00           C  
ATOM   1552  C   ILE   102      76.500  39.694  18.072  1.00  0.00           C  
ATOM   1553  O   ILE   102      76.725  40.813  17.566  1.00  0.00           O  
ATOM   1554  CB  ILE   102      76.911  37.840  16.377  1.00  0.00           C  
ATOM   1555  CG1 ILE   102      76.317  36.619  15.660  1.00  0.00           C  
ATOM   1556  CG2 ILE   102      78.070  37.363  17.224  1.00  0.00           C  
ATOM   1557  CD1 ILE   102      77.271  36.038  14.619  1.00  0.00           C  
ATOM   1558  H   ILE   102      74.910  39.305  15.455  1.00  0.00           H  
ATOM   1559  HA  ILE   102      75.435  37.803  17.995  1.00  0.00           H  
ATOM   1560  HB  ILE   102      77.342  38.552  15.674  1.00  0.00           H  
ATOM   1561 HG12 ILE   102      76.086  35.785  16.322  1.00  0.00           H  
ATOM   1562 HG13 ILE   102      75.411  36.892  15.118  1.00  0.00           H  
ATOM   1563 HG21 ILE   102      77.887  36.514  17.883  1.00  0.00           H  
ATOM   1564 HG22 ILE   102      78.985  37.126  16.681  1.00  0.00           H  
ATOM   1565 HG23 ILE   102      78.561  38.099  17.860  1.00  0.00           H  
ATOM   1566 HD11 ILE   102      78.264  35.777  14.984  1.00  0.00           H  
ATOM   1567 HD12 ILE   102      76.888  35.103  14.209  1.00  0.00           H  
ATOM   1568 HD13 ILE   102      77.255  36.720  13.769  1.00  0.00           H  
ATOM   1569  N   PRO   103      76.680  39.581  19.379  1.00  0.00           N  
ATOM   1570  CA  PRO   103      77.281  40.630  20.223  1.00  0.00           C  
ATOM   1571  C   PRO   103      78.672  41.126  19.702  1.00  0.00           C  
ATOM   1572  O   PRO   103      79.431  40.286  19.235  1.00  0.00           O  
ATOM   1573  CB  PRO   103      77.356  40.132  21.672  1.00  0.00           C  
ATOM   1574  CG  PRO   103      76.757  38.752  21.648  1.00  0.00           C  
ATOM   1575  CD  PRO   103      76.210  38.492  20.263  1.00  0.00           C  
ATOM   1576  HA  PRO   103      76.540  41.429  20.230  1.00  0.00           H  
ATOM   1577  HB2 PRO   103      78.411  40.122  21.947  1.00  0.00           H  
ATOM   1578  HB3 PRO   103      76.936  40.723  22.486  1.00  0.00           H  
ATOM   1579  HG2 PRO   103      77.539  38.041  21.915  1.00  0.00           H  
ATOM   1580  HG3 PRO   103      75.971  38.588  22.385  1.00  0.00           H  
ATOM   1581  HD2 PRO   103      76.524  37.491  19.968  1.00  0.00           H  
ATOM   1582  HD3 PRO   103      75.127  38.601  20.209  1.00  0.00           H  
ATOM   1583  N   ILE   104      79.001  42.443  19.807  1.00  0.00           N  
ATOM   1584  CA  ILE   104      80.340  42.990  19.582  1.00  0.00           C  
ATOM   1585  C   ILE   104      81.094  42.747  20.868  1.00  0.00           C  
ATOM   1586  O   ILE   104      82.228  42.288  20.788  1.00  0.00           O  
ATOM   1587  CB  ILE   104      80.261  44.357  18.863  1.00  0.00           C  
ATOM   1588  CG1 ILE   104      79.519  44.449  17.541  1.00  0.00           C  
ATOM   1589  CG2 ILE   104      81.671  44.878  18.654  1.00  0.00           C  
ATOM   1590  CD1 ILE   104      79.086  45.886  17.101  1.00  0.00           C  
ATOM   1591  H   ILE   104      78.328  43.085  20.201  1.00  0.00           H  
ATOM   1592  HA  ILE   104      80.836  42.318  18.882  1.00  0.00           H  
ATOM   1593  HB  ILE   104      79.845  45.046  19.598  1.00  0.00           H  
ATOM   1594 HG12 ILE   104      80.206  44.033  16.803  1.00  0.00           H  
ATOM   1595 HG13 ILE   104      78.645  43.825  17.729  1.00  0.00           H  
ATOM   1596 HG21 ILE   104      81.636  45.967  18.674  1.00  0.00           H  
ATOM   1597 HG22 ILE   104      82.397  44.673  19.440  1.00  0.00           H  
ATOM   1598 HG23 ILE   104      82.077  44.569  17.690  1.00  0.00           H  
ATOM   1599 HD11 ILE   104      78.548  45.902  16.153  1.00  0.00           H  
ATOM   1600 HD12 ILE   104      78.348  46.206  17.836  1.00  0.00           H  
ATOM   1601 HD13 ILE   104      79.908  46.600  17.042  1.00  0.00           H  
ATOM   1602  N   ASP   105      80.489  43.113  21.966  1.00  0.00           N  
ATOM   1603  CA  ASP   105      81.043  42.964  23.299  1.00  0.00           C  
ATOM   1604  C   ASP   105      79.987  42.933  24.351  1.00  0.00           C  
ATOM   1605  O   ASP   105      78.846  43.249  24.092  1.00  0.00           O  
ATOM   1606  CB  ASP   105      82.160  44.064  23.573  1.00  0.00           C  
ATOM   1607  CG  ASP   105      83.392  43.636  24.331  1.00  0.00           C  
ATOM   1608  OD1 ASP   105      83.335  42.580  24.931  1.00  0.00           O  
ATOM   1609  OD2 ASP   105      84.452  44.351  24.412  1.00  0.00           O1-
ATOM   1610  H   ASP   105      79.527  43.397  21.848  1.00  0.00           H  
ATOM   1611  HA  ASP   105      81.483  41.981  23.461  1.00  0.00           H  
ATOM   1612  HB2 ASP   105      82.536  44.347  22.589  1.00  0.00           H  
ATOM   1613  HB3 ASP   105      81.871  44.994  24.063  1.00  0.00           H  
ATOM   1614  N   GLN   106      80.416  42.603  25.549  1.00  0.00           N  
ATOM   1615  CA  GLN   106      79.636  42.541  26.756  1.00  0.00           C  
ATOM   1616  C   GLN   106      80.331  43.401  27.864  1.00  0.00           C  
ATOM   1617  O   GLN   106      81.523  43.672  27.693  1.00  0.00           O  
ATOM   1618  CB  GLN   106      79.550  41.068  27.089  1.00  0.00           C  
ATOM   1619  CG  GLN   106      80.831  40.239  27.423  1.00  0.00           C  
ATOM   1620  CD  GLN   106      80.571  38.966  28.297  1.00  0.00           C  
ATOM   1621  NE2 GLN   106      81.528  38.210  28.761  1.00  0.00           N  
ATOM   1622  OE1 GLN   106      79.437  38.541  28.582  1.00  0.00           O  
ATOM   1623  H   GLN   106      81.419  42.541  25.652  1.00  0.00           H  
ATOM   1624  HA  GLN   106      78.610  42.894  26.648  1.00  0.00           H  
ATOM   1625  HB2 GLN   106      78.983  40.978  28.015  1.00  0.00           H  
ATOM   1626  HB3 GLN   106      79.093  40.484  26.290  1.00  0.00           H  
ATOM   1627  HG2 GLN   106      81.339  39.912  26.515  1.00  0.00           H  
ATOM   1628  HG3 GLN   106      81.608  40.844  27.890  1.00  0.00           H  
ATOM   1629 HE21 GLN   106      81.367  37.337  29.243  1.00  0.00           H  
ATOM   1630 HE22 GLN   106      82.449  38.528  28.494  1.00  0.00           H  
ATOM   1631  N   ALA   107      79.662  43.700  28.919  1.00  0.00           N  
ATOM   1632  CA  ALA   107      80.245  44.128  30.215  1.00  0.00           C  
ATOM   1633  C   ALA   107      79.352  43.625  31.398  1.00  0.00           C  
ATOM   1634  O   ALA   107      78.291  43.013  31.247  1.00  0.00           O  
ATOM   1635  CB  ALA   107      80.200  45.680  30.326  1.00  0.00           C  
ATOM   1636  H   ALA   107      78.717  43.349  28.861  1.00  0.00           H  
ATOM   1637  HA  ALA   107      81.306  43.899  30.314  1.00  0.00           H  
ATOM   1638  HB1 ALA   107      79.281  46.001  29.835  1.00  0.00           H  
ATOM   1639  HB2 ALA   107      80.096  46.033  31.352  1.00  0.00           H  
ATOM   1640  HB3 ALA   107      81.069  46.070  29.797  1.00  0.00           H  
ATOM   1641  N   GLY   108      79.778  43.942  32.642  1.00  0.00           N  
ATOM   1642  CA  GLY   108      78.880  43.705  33.750  1.00  0.00           C  
ATOM   1643  C   GLY   108      79.221  44.450  35.060  1.00  0.00           C  
ATOM   1644  O   GLY   108      80.101  45.336  35.038  1.00  0.00           O  
ATOM   1645  H   GLY   108      80.621  44.496  32.691  1.00  0.00           H  
ATOM   1646  HA2 GLY   108      77.915  44.114  33.450  1.00  0.00           H  
ATOM   1647  HA3 GLY   108      78.751  42.645  33.967  1.00  0.00           H  
ATOM   1648  N   LEU   109      78.705  43.897  36.131  1.00  0.00           N  
ATOM   1649  CA  LEU   109      78.963  44.284  37.544  1.00  0.00           C  
ATOM   1650  C   LEU   109      78.472  43.212  38.528  1.00  0.00           C  
ATOM   1651  O   LEU   109      77.326  42.729  38.260  1.00  0.00           O  
ATOM   1652  CB  LEU   109      78.243  45.631  37.895  1.00  0.00           C  
ATOM   1653  CG  LEU   109      78.211  46.053  39.302  1.00  0.00           C  
ATOM   1654  CD1 LEU   109      79.564  46.193  39.943  1.00  0.00           C  
ATOM   1655  CD2 LEU   109      77.370  47.335  39.503  1.00  0.00           C  
ATOM   1656  H   LEU   109      78.040  43.146  36.015  1.00  0.00           H  
ATOM   1657  HA  LEU   109      79.983  44.574  37.796  1.00  0.00           H  
ATOM   1658  HB2 LEU   109      78.657  46.415  37.261  1.00  0.00           H  
ATOM   1659  HB3 LEU   109      77.187  45.527  37.644  1.00  0.00           H  
ATOM   1660  HG  LEU   109      77.725  45.276  39.893  1.00  0.00           H  
ATOM   1661 HD11 LEU   109      80.034  47.088  39.536  1.00  0.00           H  
ATOM   1662 HD12 LEU   109      79.492  46.361  41.018  1.00  0.00           H  
ATOM   1663 HD13 LEU   109      80.279  45.378  39.833  1.00  0.00           H  
ATOM   1664 HD21 LEU   109      77.915  48.067  38.907  1.00  0.00           H  
ATOM   1665 HD22 LEU   109      76.378  47.102  39.114  1.00  0.00           H  
ATOM   1666 HD23 LEU   109      77.284  47.558  40.567  1.00  0.00           H  
ATOM   1667  N   PHE   110      79.272  42.786  39.447  1.00  0.00           N  
ATOM   1668  CA  PHE   110      78.929  41.740  40.498  1.00  0.00           C  
ATOM   1669  C   PHE   110      78.483  42.410  41.817  1.00  0.00           C  
ATOM   1670  O   PHE   110      79.093  43.345  42.346  1.00  0.00           O  
ATOM   1671  CB  PHE   110      80.104  40.786  40.654  1.00  0.00           C  
ATOM   1672  CG  PHE   110      80.489  40.047  39.469  1.00  0.00           C  
ATOM   1673  CD1 PHE   110      79.929  38.808  39.185  1.00  0.00           C  
ATOM   1674  CD2 PHE   110      81.551  40.625  38.687  1.00  0.00           C  
ATOM   1675  CE1 PHE   110      80.410  38.035  38.047  1.00  0.00           C  
ATOM   1676  CE2 PHE   110      82.067  39.835  37.633  1.00  0.00           C  
ATOM   1677  CZ  PHE   110      81.442  38.632  37.320  1.00  0.00           C  
ATOM   1678  H   PHE   110      80.149  43.265  39.593  1.00  0.00           H  
ATOM   1679  HA  PHE   110      78.034  41.212  40.171  1.00  0.00           H  
ATOM   1680  HB2 PHE   110      80.982  41.398  40.859  1.00  0.00           H  
ATOM   1681  HB3 PHE   110      79.958  40.195  41.558  1.00  0.00           H  
ATOM   1682  HD1 PHE   110      79.074  38.413  39.714  1.00  0.00           H  
ATOM   1683  HD2 PHE   110      81.867  41.635  38.904  1.00  0.00           H  
ATOM   1684  HE1 PHE   110      79.804  37.215  37.691  1.00  0.00           H  
ATOM   1685  HE2 PHE   110      82.782  40.239  36.931  1.00  0.00           H  
ATOM   1686  HZ  PHE   110      81.709  38.029  36.464  1.00  0.00           H  
ATOM   1687  N   LEU   111      77.350  41.896  42.421  1.00  0.00           N  
ATOM   1688  CA  LEU   111      76.611  42.660  43.511  1.00  0.00           C  
ATOM   1689  C   LEU   111      76.623  41.863  44.854  1.00  0.00           C  
ATOM   1690  O   LEU   111      76.524  40.647  44.811  1.00  0.00           O  
ATOM   1691  CB  LEU   111      75.129  43.006  43.214  1.00  0.00           C  
ATOM   1692  CG  LEU   111      75.060  43.831  41.879  1.00  0.00           C  
ATOM   1693  CD1 LEU   111      73.629  43.835  41.455  1.00  0.00           C  
ATOM   1694  CD2 LEU   111      75.558  45.307  42.164  1.00  0.00           C  
ATOM   1695  H   LEU   111      76.798  41.168  41.992  1.00  0.00           H  
ATOM   1696  HA  LEU   111      77.128  43.599  43.711  1.00  0.00           H  
ATOM   1697  HB2 LEU   111      74.532  42.105  43.076  1.00  0.00           H  
ATOM   1698  HB3 LEU   111      74.805  43.638  44.041  1.00  0.00           H  
ATOM   1699  HG  LEU   111      75.524  43.278  41.062  1.00  0.00           H  
ATOM   1700 HD11 LEU   111      73.503  44.245  40.453  1.00  0.00           H  
ATOM   1701 HD12 LEU   111      73.270  42.807  41.481  1.00  0.00           H  
ATOM   1702 HD13 LEU   111      73.143  44.479  42.188  1.00  0.00           H  
ATOM   1703 HD21 LEU   111      75.381  45.951  41.303  1.00  0.00           H  
ATOM   1704 HD22 LEU   111      75.196  45.684  43.121  1.00  0.00           H  
ATOM   1705 HD23 LEU   111      76.642  45.339  42.282  1.00  0.00           H  
ATOM   1706  N   THR   112      76.595  42.510  45.992  1.00  0.00           N  
ATOM   1707  CA  THR   112      76.250  41.860  47.287  1.00  0.00           C  
ATOM   1708  C   THR   112      75.344  42.787  48.166  1.00  0.00           C  
ATOM   1709  O   THR   112      75.856  43.912  48.442  1.00  0.00           O  
ATOM   1710  CB  THR   112      77.595  41.627  48.170  1.00  0.00           C  
ATOM   1711  CG2 THR   112      77.209  40.977  49.486  1.00  0.00           C  
ATOM   1712  OG1 THR   112      78.464  40.800  47.472  1.00  0.00           O  
ATOM   1713  H   THR   112      76.638  43.519  45.965  1.00  0.00           H  
ATOM   1714  HA  THR   112      75.642  40.958  47.216  1.00  0.00           H  
ATOM   1715  HB  THR   112      78.103  42.563  48.399  1.00  0.00           H  
ATOM   1716  HG1 THR   112      78.948  41.438  46.943  1.00  0.00           H  
ATOM   1717 HG21 THR   112      78.082  40.599  50.018  1.00  0.00           H  
ATOM   1718 HG22 THR   112      76.682  41.575  50.229  1.00  0.00           H  
ATOM   1719 HG23 THR   112      76.701  40.055  49.202  1.00  0.00           H  
ATOM   1720  N   ALA   113      74.084  42.403  48.481  1.00  0.00           N  
ATOM   1721  CA  ALA   113      73.152  43.301  49.191  1.00  0.00           C  
ATOM   1722  C   ALA   113      73.086  42.990  50.707  1.00  0.00           C  
ATOM   1723  O   ALA   113      72.974  41.818  51.058  1.00  0.00           O  
ATOM   1724  CB  ALA   113      71.794  43.157  48.543  1.00  0.00           C  
ATOM   1725  H   ALA   113      73.742  41.485  48.235  1.00  0.00           H  
ATOM   1726  HA  ALA   113      73.487  44.338  49.164  1.00  0.00           H  
ATOM   1727  HB1 ALA   113      71.816  43.367  47.474  1.00  0.00           H  
ATOM   1728  HB2 ALA   113      71.367  42.154  48.549  1.00  0.00           H  
ATOM   1729  HB3 ALA   113      70.989  43.819  48.864  1.00  0.00           H  
ATOM   1730  N   ILE   114      73.172  44.052  51.548  1.00  0.00           N  
ATOM   1731  CA  ILE   114      73.035  43.877  52.996  1.00  0.00           C  
ATOM   1732  C   ILE   114      72.119  44.871  53.647  1.00  0.00           C  
ATOM   1733  O   ILE   114      71.930  46.028  53.142  1.00  0.00           O  
ATOM   1734  CB  ILE   114      74.498  43.977  53.627  1.00  0.00           C  
ATOM   1735  CG1 ILE   114      75.241  45.289  53.446  1.00  0.00           C  
ATOM   1736  CG2 ILE   114      75.443  42.786  53.217  1.00  0.00           C  
ATOM   1737  CD1 ILE   114      75.998  45.757  54.735  1.00  0.00           C  
ATOM   1738  H   ILE   114      73.202  44.997  51.192  1.00  0.00           H  
ATOM   1739  HA  ILE   114      72.670  42.878  53.237  1.00  0.00           H  
ATOM   1740  HB  ILE   114      74.328  43.845  54.696  1.00  0.00           H  
ATOM   1741 HG12 ILE   114      76.073  45.304  52.741  1.00  0.00           H  
ATOM   1742 HG13 ILE   114      74.692  46.133  53.030  1.00  0.00           H  
ATOM   1743 HG21 ILE   114      76.414  42.707  53.706  1.00  0.00           H  
ATOM   1744 HG22 ILE   114      74.870  41.875  53.385  1.00  0.00           H  
ATOM   1745 HG23 ILE   114      75.470  42.825  52.128  1.00  0.00           H  
ATOM   1746 HD11 ILE   114      76.388  46.775  54.725  1.00  0.00           H  
ATOM   1747 HD12 ILE   114      75.307  45.607  55.565  1.00  0.00           H  
ATOM   1748 HD13 ILE   114      76.866  45.124  54.916  1.00  0.00           H  
ATOM   1749  N   GLU   115      71.578  44.523  54.873  1.00  0.00           N  
ATOM   1750  CA  GLU   115      71.185  45.469  55.940  1.00  0.00           C  
ATOM   1751  C   GLU   115      72.427  45.896  56.755  1.00  0.00           C  
ATOM   1752  O   GLU   115      73.252  45.003  57.101  1.00  0.00           O  
ATOM   1753  CB  GLU   115      70.185  44.720  56.894  1.00  0.00           C  
ATOM   1754  CG  GLU   115      69.935  45.232  58.299  1.00  0.00           C  
ATOM   1755  CD  GLU   115      69.295  46.632  58.315  1.00  0.00           C  
ATOM   1756  OE1 GLU   115      68.697  47.143  57.344  1.00  0.00           O  
ATOM   1757  OE2 GLU   115      69.371  47.264  59.415  1.00  0.00           O1-
ATOM   1758  H   GLU   115      71.830  43.590  55.165  1.00  0.00           H  
ATOM   1759  HA  GLU   115      70.669  46.311  55.479  1.00  0.00           H  
ATOM   1760  HB2 GLU   115      69.208  44.594  56.427  1.00  0.00           H  
ATOM   1761  HB3 GLU   115      70.475  43.673  56.983  1.00  0.00           H  
ATOM   1762  HG2 GLU   115      69.306  44.567  58.891  1.00  0.00           H  
ATOM   1763  HG3 GLU   115      70.874  45.303  58.847  1.00  0.00           H  
ATOM   1764  N   ILE   116      72.553  47.163  57.122  1.00  0.00           N  
ATOM   1765  CA  ILE   116      73.247  47.714  58.247  1.00  0.00           C  
ATOM   1766  C   ILE   116      72.418  48.831  58.985  1.00  0.00           C  
ATOM   1767  O   ILE   116      71.799  49.637  58.286  1.00  0.00           O  
ATOM   1768  CB  ILE   116      74.713  48.156  57.994  1.00  0.00           C  
ATOM   1769  CG1 ILE   116      75.518  48.496  59.241  1.00  0.00           C  
ATOM   1770  CG2 ILE   116      74.970  49.302  57.086  1.00  0.00           C  
ATOM   1771  CD1 ILE   116      77.049  48.399  58.967  1.00  0.00           C  
ATOM   1772  H   ILE   116      72.159  47.906  56.562  1.00  0.00           H  
ATOM   1773  HA  ILE   116      73.448  46.927  58.974  1.00  0.00           H  
ATOM   1774  HB  ILE   116      75.320  47.387  57.516  1.00  0.00           H  
ATOM   1775 HG12 ILE   116      75.200  49.489  59.557  1.00  0.00           H  
ATOM   1776 HG13 ILE   116      75.197  47.865  60.070  1.00  0.00           H  
ATOM   1777 HG21 ILE   116      74.238  49.265  56.280  1.00  0.00           H  
ATOM   1778 HG22 ILE   116      74.927  50.259  57.605  1.00  0.00           H  
ATOM   1779 HG23 ILE   116      75.821  49.167  56.418  1.00  0.00           H  
ATOM   1780 HD11 ILE   116      77.382  47.505  58.440  1.00  0.00           H  
ATOM   1781 HD12 ILE   116      77.323  49.331  58.471  1.00  0.00           H  
ATOM   1782 HD13 ILE   116      77.571  48.372  59.924  1.00  0.00           H  
ATOM   1783  N   SER   117      72.440  48.823  60.334  1.00  0.00           N  
ATOM   1784  CA  SER   117      71.890  49.836  61.219  1.00  0.00           C  
ATOM   1785  C   SER   117      72.674  50.059  62.518  1.00  0.00           C  
ATOM   1786  O   SER   117      73.247  49.110  63.008  1.00  0.00           O  
ATOM   1787  CB  SER   117      70.411  49.384  61.632  1.00  0.00           C  
ATOM   1788  OG  SER   117      69.559  49.576  60.530  1.00  0.00           O  
ATOM   1789  H   SER   117      72.816  48.020  60.818  1.00  0.00           H  
ATOM   1790  HA  SER   117      71.843  50.800  60.710  1.00  0.00           H  
ATOM   1791  HB2 SER   117      70.371  48.372  62.033  1.00  0.00           H  
ATOM   1792  HB3 SER   117      70.201  50.116  62.412  1.00  0.00           H  
ATOM   1793  HG  SER   117      69.661  48.788  59.991  1.00  0.00           H  
ATOM   1794  N   LEU   118      72.606  51.248  63.079  1.00  0.00           N  
ATOM   1795  CA  LEU   118      72.993  51.657  64.487  1.00  0.00           C  
ATOM   1796  C   LEU   118      71.762  52.296  65.215  1.00  0.00           C  
ATOM   1797  O   LEU   118      71.242  53.323  64.815  1.00  0.00           O  
ATOM   1798  CB  LEU   118      74.166  52.625  64.365  1.00  0.00           C  
ATOM   1799  CG  LEU   118      74.942  52.712  65.743  1.00  0.00           C  
ATOM   1800  CD1 LEU   118      75.809  51.495  66.043  1.00  0.00           C  
ATOM   1801  CD2 LEU   118      75.749  54.016  65.880  1.00  0.00           C  
ATOM   1802  H   LEU   118      72.074  51.865  62.483  1.00  0.00           H  
ATOM   1803  HA  LEU   118      73.141  50.765  65.095  1.00  0.00           H  
ATOM   1804  HB2 LEU   118      74.828  52.353  63.542  1.00  0.00           H  
ATOM   1805  HB3 LEU   118      73.743  53.563  64.006  1.00  0.00           H  
ATOM   1806  HG  LEU   118      74.200  52.791  66.537  1.00  0.00           H  
ATOM   1807 HD11 LEU   118      76.542  51.616  66.842  1.00  0.00           H  
ATOM   1808 HD12 LEU   118      75.220  50.580  66.103  1.00  0.00           H  
ATOM   1809 HD13 LEU   118      76.348  51.318  65.113  1.00  0.00           H  
ATOM   1810 HD21 LEU   118      76.477  54.005  65.069  1.00  0.00           H  
ATOM   1811 HD22 LEU   118      75.093  54.858  66.102  1.00  0.00           H  
ATOM   1812 HD23 LEU   118      76.336  54.119  66.792  1.00  0.00           H  
ATOM   1813  N   ASP   119      71.257  51.579  66.237  1.00  0.00           N  
ATOM   1814  CA  ASP   119      69.925  51.922  66.827  1.00  0.00           C  
ATOM   1815  C   ASP   119      69.912  52.054  68.331  1.00  0.00           C  
ATOM   1816  O   ASP   119      70.708  51.547  69.131  1.00  0.00           O  
ATOM   1817  CB  ASP   119      69.035  50.697  66.382  1.00  0.00           C  
ATOM   1818  CG  ASP   119      68.779  50.560  64.877  1.00  0.00           C  
ATOM   1819  OD1 ASP   119      68.543  49.440  64.344  1.00  0.00           O  
ATOM   1820  OD2 ASP   119      68.672  51.487  64.089  1.00  0.00           O1-
ATOM   1821  H   ASP   119      71.697  50.732  66.567  1.00  0.00           H  
ATOM   1822  HA  ASP   119      69.506  52.805  66.343  1.00  0.00           H  
ATOM   1823  HB2 ASP   119      69.378  49.728  66.746  1.00  0.00           H  
ATOM   1824  HB3 ASP   119      68.030  50.758  66.799  1.00  0.00           H  
ATOM   1825  N   VAL   120      68.890  52.778  68.806  1.00  0.00           N  
ATOM   1826  CA  VAL   120      68.687  53.132  70.241  1.00  0.00           C  
ATOM   1827  C   VAL   120      67.177  53.276  70.565  1.00  0.00           C  
ATOM   1828  O   VAL   120      66.316  53.168  69.710  1.00  0.00           O  
ATOM   1829  CB  VAL   120      69.364  54.502  70.543  1.00  0.00           C  
ATOM   1830  CG1 VAL   120      70.904  54.422  70.699  1.00  0.00           C  
ATOM   1831  CG2 VAL   120      68.942  55.591  69.571  1.00  0.00           C  
ATOM   1832  H   VAL   120      68.101  53.056  68.241  1.00  0.00           H  
ATOM   1833  HA  VAL   120      69.092  52.258  70.751  1.00  0.00           H  
ATOM   1834  HB  VAL   120      69.143  54.845  71.554  1.00  0.00           H  
ATOM   1835 HG11 VAL   120      71.294  55.429  70.849  1.00  0.00           H  
ATOM   1836 HG12 VAL   120      71.150  53.760  71.529  1.00  0.00           H  
ATOM   1837 HG13 VAL   120      71.230  53.905  69.796  1.00  0.00           H  
ATOM   1838 HG21 VAL   120      67.859  55.656  69.468  1.00  0.00           H  
ATOM   1839 HG22 VAL   120      69.342  56.576  69.812  1.00  0.00           H  
ATOM   1840 HG23 VAL   120      69.076  55.294  68.531  1.00  0.00           H  
ATOM   1841  N   ASP   121      66.832  53.721  71.785  1.00  0.00           N  
ATOM   1842  CA  ASP   121      65.503  54.153  72.240  1.00  0.00           C  
ATOM   1843  C   ASP   121      65.266  55.675  71.898  1.00  0.00           C  
ATOM   1844  O   ASP   121      65.392  56.585  72.731  1.00  0.00           O  
ATOM   1845  CB  ASP   121      65.346  53.875  73.744  1.00  0.00           C  
ATOM   1846  CG  ASP   121      64.032  54.255  74.252  1.00  0.00           C  
ATOM   1847  OD1 ASP   121      62.980  54.136  73.662  1.00  0.00           O  
ATOM   1848  OD2 ASP   121      63.966  54.761  75.425  1.00  0.00           O1-
ATOM   1849  H   ASP   121      67.555  53.873  72.473  1.00  0.00           H  
ATOM   1850  HA  ASP   121      64.740  53.625  71.669  1.00  0.00           H  
ATOM   1851  HB2 ASP   121      65.470  52.808  73.930  1.00  0.00           H  
ATOM   1852  HB3 ASP   121      66.203  54.335  74.235  1.00  0.00           H  
ATOM   1853  N   ALA   122      64.945  55.929  70.636  1.00  0.00           N  
ATOM   1854  CA  ALA   122      64.630  57.206  70.054  1.00  0.00           C  
ATOM   1855  C   ALA   122      63.265  57.663  70.605  1.00  0.00           C  
ATOM   1856  O   ALA   122      63.015  58.893  70.805  1.00  0.00           O  
ATOM   1857  CB  ALA   122      64.585  57.018  68.513  1.00  0.00           C  
ATOM   1858  H   ALA   122      64.804  55.104  70.070  1.00  0.00           H  
ATOM   1859  HA  ALA   122      65.347  57.997  70.277  1.00  0.00           H  
ATOM   1860  HB1 ALA   122      64.005  56.199  68.088  1.00  0.00           H  
ATOM   1861  HB2 ALA   122      64.160  57.909  68.050  1.00  0.00           H  
ATOM   1862  HB3 ALA   122      65.584  56.858  68.107  1.00  0.00           H  
ATOM   1863  N   ASP   123      62.259  56.786  70.856  1.00  0.00           N  
ATOM   1864  CA  ASP   123      60.894  57.128  71.345  1.00  0.00           C  
ATOM   1865  C   ASP   123      60.572  57.006  72.868  1.00  0.00           C  
ATOM   1866  O   ASP   123      59.394  57.035  73.217  1.00  0.00           O  
ATOM   1867  CB  ASP   123      59.875  56.536  70.453  1.00  0.00           C  
ATOM   1868  CG  ASP   123      59.575  55.094  70.720  1.00  0.00           C  
ATOM   1869  OD1 ASP   123      58.611  54.482  70.186  1.00  0.00           O  
ATOM   1870  OD2 ASP   123      60.093  54.431  71.709  1.00  0.00           O1-
ATOM   1871  H   ASP   123      62.392  55.811  70.627  1.00  0.00           H  
ATOM   1872  HA  ASP   123      60.799  58.208  71.231  1.00  0.00           H  
ATOM   1873  HB2 ASP   123      58.953  57.119  70.479  1.00  0.00           H  
ATOM   1874  HB3 ASP   123      60.241  56.675  69.435  1.00  0.00           H  
ATOM   1875  N   ARG   124      61.593  56.898  73.721  1.00  0.00           N  
ATOM   1876  CA  ARG   124      61.504  57.344  75.148  1.00  0.00           C  
ATOM   1877  C   ARG   124      60.579  56.532  76.047  1.00  0.00           C  
ATOM   1878  O   ARG   124      60.074  56.997  77.073  1.00  0.00           O  
ATOM   1879  CB  ARG   124      61.188  58.911  75.252  1.00  0.00           C  
ATOM   1880  CG  ARG   124      62.305  59.717  74.534  1.00  0.00           C  
ATOM   1881  CD  ARG   124      61.762  61.118  74.110  1.00  0.00           C  
ATOM   1882  NE  ARG   124      62.834  61.899  73.387  1.00  0.00           N  
ATOM   1883  CZ  ARG   124      62.831  63.161  73.090  1.00  0.00           C  
ATOM   1884  NH1 ARG   124      61.859  63.970  73.323  1.00  0.00           N1+
ATOM   1885  NH2 ARG   124      63.806  63.733  72.387  1.00  0.00           N  
ATOM   1886  H   ARG   124      62.488  56.531  73.432  1.00  0.00           H  
ATOM   1887  HA  ARG   124      62.488  57.240  75.604  1.00  0.00           H  
ATOM   1888  HB2 ARG   124      60.234  59.158  74.784  1.00  0.00           H  
ATOM   1889  HB3 ARG   124      61.172  59.172  76.310  1.00  0.00           H  
ATOM   1890  HG2 ARG   124      63.192  59.763  75.166  1.00  0.00           H  
ATOM   1891  HG3 ARG   124      62.760  59.277  73.646  1.00  0.00           H  
ATOM   1892  HD2 ARG   124      60.995  60.803  73.402  1.00  0.00           H  
ATOM   1893  HD3 ARG   124      61.406  61.746  74.926  1.00  0.00           H  
ATOM   1894  HE  ARG   124      63.699  61.421  73.175  1.00  0.00           H  
ATOM   1895 HH11 ARG   124      60.995  63.659  73.744  1.00  0.00           H  
ATOM   1896 HH12 ARG   124      61.954  64.917  72.984  1.00  0.00           H  
ATOM   1897 HH21 ARG   124      64.532  63.169  71.968  1.00  0.00           H  
ATOM   1898 HH22 ARG   124      63.651  64.666  72.033  1.00  0.00           H  
ATOM   1899  N   ASP   125      60.472  55.229  75.795  1.00  0.00           N  
ATOM   1900  CA  ASP   125      59.851  54.154  76.715  1.00  0.00           C  
ATOM   1901  C   ASP   125      60.855  53.253  77.524  1.00  0.00           C  
ATOM   1902  O   ASP   125      60.427  52.625  78.470  1.00  0.00           O  
ATOM   1903  CB  ASP   125      58.742  53.400  75.968  1.00  0.00           C  
ATOM   1904  CG  ASP   125      59.163  52.613  74.763  1.00  0.00           C  
ATOM   1905  OD1 ASP   125      60.376  52.721  74.326  1.00  0.00           O  
ATOM   1906  OD2 ASP   125      58.352  51.823  74.201  1.00  0.00           O1-
ATOM   1907  H   ASP   125      61.022  54.886  75.020  1.00  0.00           H  
ATOM   1908  HA  ASP   125      59.284  54.640  77.510  1.00  0.00           H  
ATOM   1909  HB2 ASP   125      58.226  52.792  76.710  1.00  0.00           H  
ATOM   1910  HB3 ASP   125      58.012  54.170  75.718  1.00  0.00           H  
ATOM   1911  N   GLY   126      62.174  53.312  77.167  1.00  0.00           N  
ATOM   1912  CA  GLY   126      63.381  52.552  77.675  1.00  0.00           C  
ATOM   1913  C   GLY   126      63.963  51.721  76.618  1.00  0.00           C  
ATOM   1914  O   GLY   126      65.216  51.501  76.610  1.00  0.00           O  
ATOM   1915  H   GLY   126      62.423  53.999  76.471  1.00  0.00           H  
ATOM   1916  HA2 GLY   126      64.073  53.370  77.877  1.00  0.00           H  
ATOM   1917  HA3 GLY   126      63.062  51.938  78.517  1.00  0.00           H  
ATOM   1918  N   VAL   127      63.168  51.108  75.703  1.00  0.00           N  
ATOM   1919  CA  VAL   127      63.606  49.999  74.804  1.00  0.00           C  
ATOM   1920  C   VAL   127      64.054  50.451  73.359  1.00  0.00           C  
ATOM   1921  O   VAL   127      63.274  51.238  72.841  1.00  0.00           O  
ATOM   1922  CB  VAL   127      62.635  48.824  74.838  1.00  0.00           C  
ATOM   1923  CG1 VAL   127      63.283  47.451  74.514  1.00  0.00           C  
ATOM   1924  CG2 VAL   127      61.842  48.489  76.111  1.00  0.00           C  
ATOM   1925  H   VAL   127      62.194  51.342  75.573  1.00  0.00           H  
ATOM   1926  HA  VAL   127      64.541  49.546  75.131  1.00  0.00           H  
ATOM   1927  HB  VAL   127      61.854  49.098  74.129  1.00  0.00           H  
ATOM   1928 HG11 VAL   127      63.921  47.131  75.338  1.00  0.00           H  
ATOM   1929 HG12 VAL   127      62.505  46.711  74.329  1.00  0.00           H  
ATOM   1930 HG13 VAL   127      63.955  47.524  73.659  1.00  0.00           H  
ATOM   1931 HG21 VAL   127      62.497  48.498  76.983  1.00  0.00           H  
ATOM   1932 HG22 VAL   127      61.049  49.215  76.285  1.00  0.00           H  
ATOM   1933 HG23 VAL   127      61.417  47.490  76.218  1.00  0.00           H  
ATOM   1934  N   VAL   128      65.223  49.958  72.789  1.00  0.00           N  
ATOM   1935  CA  VAL   128      65.705  50.168  71.486  1.00  0.00           C  
ATOM   1936  C   VAL   128      64.795  49.836  70.283  1.00  0.00           C  
ATOM   1937  O   VAL   128      64.167  48.789  70.289  1.00  0.00           O  
ATOM   1938  CB  VAL   128      67.119  49.480  71.271  1.00  0.00           C  
ATOM   1939  CG1 VAL   128      67.663  49.471  69.855  1.00  0.00           C  
ATOM   1940  CG2 VAL   128      67.984  49.931  72.433  1.00  0.00           C  
ATOM   1941  H   VAL   128      65.727  49.268  73.327  1.00  0.00           H  
ATOM   1942  HA  VAL   128      66.022  51.210  71.441  1.00  0.00           H  
ATOM   1943  HB  VAL   128      67.033  48.413  71.477  1.00  0.00           H  
ATOM   1944 HG11 VAL   128      67.171  48.721  69.236  1.00  0.00           H  
ATOM   1945 HG12 VAL   128      67.409  50.420  69.384  1.00  0.00           H  
ATOM   1946 HG13 VAL   128      68.753  49.477  69.848  1.00  0.00           H  
ATOM   1947 HG21 VAL   128      67.731  49.442  73.374  1.00  0.00           H  
ATOM   1948 HG22 VAL   128      69.013  49.664  72.192  1.00  0.00           H  
ATOM   1949 HG23 VAL   128      67.995  51.003  72.634  1.00  0.00           H  
ATOM   1950  N   GLU   129      64.635  50.765  69.385  1.00  0.00           N  
ATOM   1951  CA  GLU   129      63.907  50.539  68.165  1.00  0.00           C  
ATOM   1952  C   GLU   129      64.616  49.572  67.141  1.00  0.00           C  
ATOM   1953  O   GLU   129      65.727  49.240  67.286  1.00  0.00           O  
ATOM   1954  CB  GLU   129      63.608  51.991  67.494  1.00  0.00           C  
ATOM   1955  CG  GLU   129      63.200  53.284  68.265  1.00  0.00           C  
ATOM   1956  CD  GLU   129      62.539  53.027  69.617  1.00  0.00           C  
ATOM   1957  OE1 GLU   129      62.714  53.944  70.407  1.00  0.00           O  
ATOM   1958  OE2 GLU   129      61.799  52.085  69.943  1.00  0.00           O1-
ATOM   1959  H   GLU   129      65.137  51.641  69.394  1.00  0.00           H  
ATOM   1960  HA  GLU   129      62.929  50.089  68.335  1.00  0.00           H  
ATOM   1961  HB2 GLU   129      64.430  52.270  66.834  1.00  0.00           H  
ATOM   1962  HB3 GLU   129      62.781  51.778  66.816  1.00  0.00           H  
ATOM   1963  HG2 GLU   129      64.089  53.906  68.366  1.00  0.00           H  
ATOM   1964  HG3 GLU   129      62.554  53.767  67.531  1.00  0.00           H  
ATOM   1965  N   LYS   130      63.870  49.404  66.052  1.00  0.00           N  
ATOM   1966  CA  LYS   130      64.439  48.952  64.710  1.00  0.00           C  
ATOM   1967  C   LYS   130      63.819  49.924  63.682  1.00  0.00           C  
ATOM   1968  O   LYS   130      62.656  50.350  63.849  1.00  0.00           O  
ATOM   1969  CB  LYS   130      64.029  47.435  64.495  1.00  0.00           C  
ATOM   1970  CG  LYS   130      62.541  47.204  64.381  1.00  0.00           C  
ATOM   1971  CD  LYS   130      62.128  45.767  64.301  1.00  0.00           C  
ATOM   1972  CE  LYS   130      62.433  45.133  65.670  1.00  0.00           C  
ATOM   1973  NZ  LYS   130      61.927  43.752  65.686  1.00  0.00           N1+
ATOM   1974  H   LYS   130      62.944  49.798  65.972  1.00  0.00           H  
ATOM   1975  HA  LYS   130      65.515  49.125  64.725  1.00  0.00           H  
ATOM   1976  HB2 LYS   130      64.338  47.173  63.483  1.00  0.00           H  
ATOM   1977  HB3 LYS   130      64.522  46.934  65.328  1.00  0.00           H  
ATOM   1978  HG2 LYS   130      62.216  47.542  65.365  1.00  0.00           H  
ATOM   1979  HG3 LYS   130      62.097  47.827  63.604  1.00  0.00           H  
ATOM   1980  HD2 LYS   130      61.053  45.786  64.120  1.00  0.00           H  
ATOM   1981  HD3 LYS   130      62.609  45.288  63.448  1.00  0.00           H  
ATOM   1982  HE2 LYS   130      63.503  45.161  65.873  1.00  0.00           H  
ATOM   1983  HE3 LYS   130      61.968  45.753  66.437  1.00  0.00           H  
ATOM   1984  HZ1 LYS   130      61.038  43.724  65.208  1.00  0.00           H  
ATOM   1985  HZ2 LYS   130      62.660  43.175  65.299  1.00  0.00           H  
ATOM   1986  HZ3 LYS   130      61.720  43.419  66.617  1.00  0.00           H  
ATOM   1987  N   ASN   131      64.453  50.176  62.544  1.00  0.00           N  
ATOM   1988  CA  ASN   131      63.868  50.845  61.409  1.00  0.00           C  
ATOM   1989  C   ASN   131      63.292  52.262  61.709  1.00  0.00           C  
ATOM   1990  O   ASN   131      62.608  52.826  60.820  1.00  0.00           O  
ATOM   1991  CB  ASN   131      62.901  49.988  60.619  1.00  0.00           C  
ATOM   1992  CG  ASN   131      63.407  48.591  60.387  1.00  0.00           C  
ATOM   1993  ND2 ASN   131      64.403  48.345  59.587  1.00  0.00           N  
ATOM   1994  OD1 ASN   131      62.888  47.643  60.873  1.00  0.00           O  
ATOM   1995  H   ASN   131      65.431  49.931  62.476  1.00  0.00           H  
ATOM   1996  HA  ASN   131      64.691  50.966  60.704  1.00  0.00           H  
ATOM   1997  HB2 ASN   131      61.951  49.937  61.151  1.00  0.00           H  
ATOM   1998  HB3 ASN   131      62.752  50.498  59.668  1.00  0.00           H  
ATOM   1999 HD21 ASN   131      64.466  47.383  59.285  1.00  0.00           H  
ATOM   2000 HD22 ASN   131      64.933  49.006  59.037  1.00  0.00           H  
ATOM   2001  N   ASN   132      63.697  52.999  62.808  1.00  0.00           N  
ATOM   2002  CA  ASN   132      63.164  54.385  63.000  1.00  0.00           C  
ATOM   2003  C   ASN   132      64.292  55.355  62.632  1.00  0.00           C  
ATOM   2004  O   ASN   132      65.247  55.352  63.403  1.00  0.00           O  
ATOM   2005  CB  ASN   132      62.634  54.637  64.456  1.00  0.00           C  
ATOM   2006  CG  ASN   132      62.116  56.062  64.621  1.00  0.00           C  
ATOM   2007  ND2 ASN   132      62.033  56.388  65.932  1.00  0.00           N  
ATOM   2008  OD1 ASN   132      61.745  56.769  63.717  1.00  0.00           O  
ATOM   2009  H   ASN   132      64.187  52.540  63.562  1.00  0.00           H  
ATOM   2010  HA  ASN   132      62.321  54.510  62.320  1.00  0.00           H  
ATOM   2011  HB2 ASN   132      61.857  53.895  64.642  1.00  0.00           H  
ATOM   2012  HB3 ASN   132      63.450  54.484  65.162  1.00  0.00           H  
ATOM   2013 HD21 ASN   132      61.380  57.132  66.135  1.00  0.00           H  
ATOM   2014 HD22 ASN   132      62.280  55.772  66.692  1.00  0.00           H  
ATOM   2015  N   PRO   133      64.151  56.201  61.623  1.00  0.00           N  
ATOM   2016  CA  PRO   133      65.194  57.186  61.285  1.00  0.00           C  
ATOM   2017  C   PRO   133      65.279  58.359  62.153  1.00  0.00           C  
ATOM   2018  O   PRO   133      66.276  59.156  62.064  1.00  0.00           O  
ATOM   2019  CB  PRO   133      64.904  57.553  59.811  1.00  0.00           C  
ATOM   2020  CG  PRO   133      63.626  56.827  59.305  1.00  0.00           C  
ATOM   2021  CD  PRO   133      63.096  56.320  60.602  1.00  0.00           C  
ATOM   2022  HA  PRO   133      66.177  56.717  61.260  1.00  0.00           H  
ATOM   2023  HB2 PRO   133      64.742  58.625  59.699  1.00  0.00           H  
ATOM   2024  HB3 PRO   133      65.798  57.329  59.229  1.00  0.00           H  
ATOM   2025  HG2 PRO   133      62.976  57.577  58.853  1.00  0.00           H  
ATOM   2026  HG3 PRO   133      63.773  55.961  58.659  1.00  0.00           H  
ATOM   2027  HD2 PRO   133      62.286  56.965  60.940  1.00  0.00           H  
ATOM   2028  HD3 PRO   133      62.607  55.357  60.453  1.00  0.00           H  
ATOM   2029  N   LYS   134      64.268  58.591  63.014  1.00  0.00           N  
ATOM   2030  CA  LYS   134      64.247  59.757  63.897  1.00  0.00           C  
ATOM   2031  C   LYS   134      65.313  59.700  64.894  1.00  0.00           C  
ATOM   2032  O   LYS   134      65.732  60.734  65.365  1.00  0.00           O  
ATOM   2033  CB  LYS   134      62.851  60.068  64.466  1.00  0.00           C  
ATOM   2034  CG  LYS   134      61.898  60.393  63.305  1.00  0.00           C  
ATOM   2035  CD  LYS   134      60.770  61.043  64.039  1.00  0.00           C  
ATOM   2036  CE  LYS   134      59.477  60.996  63.068  1.00  0.00           C  
ATOM   2037  NZ  LYS   134      58.266  61.268  63.788  1.00  0.00           N1+
ATOM   2038  H   LYS   134      63.410  58.069  62.908  1.00  0.00           H  
ATOM   2039  HA  LYS   134      64.465  60.599  63.240  1.00  0.00           H  
ATOM   2040  HB2 LYS   134      62.471  59.130  64.870  1.00  0.00           H  
ATOM   2041  HB3 LYS   134      62.898  60.896  65.173  1.00  0.00           H  
ATOM   2042  HG2 LYS   134      62.342  60.994  62.511  1.00  0.00           H  
ATOM   2043  HG3 LYS   134      61.576  59.461  62.841  1.00  0.00           H  
ATOM   2044  HD2 LYS   134      60.413  60.470  64.894  1.00  0.00           H  
ATOM   2045  HD3 LYS   134      61.080  62.049  64.323  1.00  0.00           H  
ATOM   2046  HE2 LYS   134      59.758  61.758  62.341  1.00  0.00           H  
ATOM   2047  HE3 LYS   134      59.277  60.017  62.632  1.00  0.00           H  
ATOM   2048  HZ1 LYS   134      57.498  61.452  63.158  1.00  0.00           H  
ATOM   2049  HZ2 LYS   134      58.057  60.507  64.418  1.00  0.00           H  
ATOM   2050  HZ3 LYS   134      58.396  62.210  64.128  1.00  0.00           H  
ATOM   2051  N   LYS   135      66.059  58.545  64.983  1.00  0.00           N  
ATOM   2052  CA  LYS   135      67.321  58.426  65.667  1.00  0.00           C  
ATOM   2053  C   LYS   135      68.405  59.482  65.414  1.00  0.00           C  
ATOM   2054  O   LYS   135      69.250  59.731  66.241  1.00  0.00           O  
ATOM   2055  CB  LYS   135      67.750  56.972  65.555  1.00  0.00           C  
ATOM   2056  CG  LYS   135      68.163  56.527  64.122  1.00  0.00           C  
ATOM   2057  CD  LYS   135      68.514  55.063  63.884  1.00  0.00           C  
ATOM   2058  CE  LYS   135      69.148  54.775  62.548  1.00  0.00           C  
ATOM   2059  NZ  LYS   135      69.702  53.414  62.579  1.00  0.00           N1+
ATOM   2060  H   LYS   135      65.746  57.759  64.432  1.00  0.00           H  
ATOM   2061  HA  LYS   135      67.090  58.569  66.723  1.00  0.00           H  
ATOM   2062  HB2 LYS   135      68.546  56.752  66.265  1.00  0.00           H  
ATOM   2063  HB3 LYS   135      66.861  56.413  65.848  1.00  0.00           H  
ATOM   2064  HG2 LYS   135      67.351  56.799  63.446  1.00  0.00           H  
ATOM   2065  HG3 LYS   135      68.969  57.184  63.797  1.00  0.00           H  
ATOM   2066  HD2 LYS   135      69.072  54.626  64.712  1.00  0.00           H  
ATOM   2067  HD3 LYS   135      67.604  54.470  63.967  1.00  0.00           H  
ATOM   2068  HE2 LYS   135      68.455  54.797  61.706  1.00  0.00           H  
ATOM   2069  HE3 LYS   135      69.994  55.420  62.312  1.00  0.00           H  
ATOM   2070  HZ1 LYS   135      70.331  53.287  61.800  1.00  0.00           H  
ATOM   2071  HZ2 LYS   135      70.390  53.292  63.309  1.00  0.00           H  
ATOM   2072  HZ3 LYS   135      69.064  52.636  62.672  1.00  0.00           H  
ATOM   2073  N   ALA   136      68.363  60.086  64.242  1.00  0.00           N  
ATOM   2074  CA  ALA   136      69.363  60.889  63.724  1.00  0.00           C  
ATOM   2075  C   ALA   136      69.176  62.378  64.137  1.00  0.00           C  
ATOM   2076  O   ALA   136      69.873  63.274  63.560  1.00  0.00           O  
ATOM   2077  CB  ALA   136      69.378  60.563  62.184  1.00  0.00           C  
ATOM   2078  H   ALA   136      67.523  59.973  63.693  1.00  0.00           H  
ATOM   2079  HA  ALA   136      70.326  60.570  64.124  1.00  0.00           H  
ATOM   2080  HB1 ALA   136      69.441  59.519  61.878  1.00  0.00           H  
ATOM   2081  HB2 ALA   136      68.391  60.830  61.806  1.00  0.00           H  
ATOM   2082  HB3 ALA   136      70.222  60.976  61.632  1.00  0.00           H  
ATOM   2083  N   SER   137      68.339  62.740  65.097  1.00  0.00           N  
ATOM   2084  CA  SER   137      68.127  64.105  65.628  1.00  0.00           C  
ATOM   2085  C   SER   137      67.650  64.016  67.115  1.00  0.00           C  
ATOM   2086  O   SER   137      67.091  63.054  67.588  1.00  0.00           O  
ATOM   2087  CB  SER   137      67.154  64.824  64.674  1.00  0.00           C  
ATOM   2088  OG  SER   137      66.600  66.045  65.321  1.00  0.00           O  
ATOM   2089  H   SER   137      67.995  61.966  65.648  1.00  0.00           H  
ATOM   2090  HA  SER   137      69.021  64.721  65.535  1.00  0.00           H  
ATOM   2091  HB2 SER   137      67.636  65.008  63.714  1.00  0.00           H  
ATOM   2092  HB3 SER   137      66.328  64.141  64.475  1.00  0.00           H  
ATOM   2093  HG  SER   137      67.135  66.774  64.999  1.00  0.00           H  
ATOM   2094  N   TRP   138      67.666  65.103  67.916  1.00  0.00           N  
ATOM   2095  CA  TRP   138      67.009  65.224  69.234  1.00  0.00           C  
ATOM   2096  C   TRP   138      66.086  66.367  69.227  1.00  0.00           C  
ATOM   2097  O   TRP   138      66.550  67.508  68.951  1.00  0.00           O  
ATOM   2098  CB  TRP   138      68.096  65.232  70.251  1.00  0.00           C  
ATOM   2099  CG  TRP   138      67.515  64.823  71.571  1.00  0.00           C  
ATOM   2100  CD1 TRP   138      67.682  63.626  72.077  1.00  0.00           C  
ATOM   2101  CD2 TRP   138      66.804  65.610  72.550  1.00  0.00           C  
ATOM   2102  CE2 TRP   138      66.357  64.754  73.553  1.00  0.00           C  
ATOM   2103  CE3 TRP   138      66.283  66.961  72.626  1.00  0.00           C  
ATOM   2104  NE1 TRP   138      66.835  63.524  73.185  1.00  0.00           N  
ATOM   2105  CZ2 TRP   138      65.557  65.190  74.651  1.00  0.00           C  
ATOM   2106  CZ3 TRP   138      65.543  67.420  73.699  1.00  0.00           C  
ATOM   2107  CH2 TRP   138      65.172  66.506  74.770  1.00  0.00           C  
ATOM   2108  H   TRP   138      68.118  65.919  67.529  1.00  0.00           H  
ATOM   2109  HA  TRP   138      66.407  64.335  69.425  1.00  0.00           H  
ATOM   2110  HB2 TRP   138      68.814  64.434  70.062  1.00  0.00           H  
ATOM   2111  HB3 TRP   138      68.543  66.224  70.313  1.00  0.00           H  
ATOM   2112  HD1 TRP   138      68.242  62.825  71.618  1.00  0.00           H  
ATOM   2113  HE1 TRP   138      66.840  62.718  73.793  1.00  0.00           H  
ATOM   2114  HE3 TRP   138      66.477  67.638  71.807  1.00  0.00           H  
ATOM   2115  HZ2 TRP   138      65.376  64.543  75.497  1.00  0.00           H  
ATOM   2116  HZ3 TRP   138      65.054  68.383  73.692  1.00  0.00           H  
ATOM   2117  HH2 TRP   138      64.543  66.890  75.560  1.00  0.00           H  
ATOM   2118  N   THR   139      64.825  66.177  69.561  1.00  0.00           N  
ATOM   2119  CA  THR   139      63.778  67.244  69.676  1.00  0.00           C  
ATOM   2120  C   THR   139      63.041  67.296  71.031  1.00  0.00           C  
ATOM   2121  O   THR   139      62.735  66.244  71.710  1.00  0.00           O  
ATOM   2122  CB  THR   139      62.839  67.179  68.469  1.00  0.00           C  
ATOM   2123  CG2 THR   139      63.685  67.324  67.179  1.00  0.00           C  
ATOM   2124  OG1 THR   139      62.249  65.961  68.510  1.00  0.00           O  
ATOM   2125  H   THR   139      64.488  65.231  69.669  1.00  0.00           H  
ATOM   2126  HA  THR   139      64.279  68.212  69.654  1.00  0.00           H  
ATOM   2127  HB  THR   139      62.106  67.984  68.430  1.00  0.00           H  
ATOM   2128  HG1 THR   139      61.654  65.920  67.758  1.00  0.00           H  
ATOM   2129 HG21 THR   139      62.939  67.253  66.387  1.00  0.00           H  
ATOM   2130 HG22 THR   139      64.168  68.300  67.143  1.00  0.00           H  
ATOM   2131 HG23 THR   139      64.402  66.512  67.061  1.00  0.00           H  
ATOM   2132  N   TRP   140      62.771  68.538  71.496  1.00  0.00           N  
ATOM   2133  CA  TRP   140      61.920  68.909  72.627  1.00  0.00           C  
ATOM   2134  C   TRP   140      60.405  68.584  72.363  1.00  0.00           C  
ATOM   2135  O   TRP   140      59.910  68.514  71.217  1.00  0.00           O  
ATOM   2136  CB  TRP   140      62.075  70.363  73.045  1.00  0.00           C  
ATOM   2137  CG  TRP   140      63.432  70.893  73.442  1.00  0.00           C  
ATOM   2138  CD1 TRP   140      64.329  71.371  72.640  1.00  0.00           C  
ATOM   2139  CD2 TRP   140      64.152  70.755  74.717  1.00  0.00           C  
ATOM   2140  CE2 TRP   140      65.494  71.269  74.594  1.00  0.00           C  
ATOM   2141  CE3 TRP   140      63.849  70.137  75.989  1.00  0.00           C  
ATOM   2142  NE1 TRP   140      65.476  71.652  73.272  1.00  0.00           N  
ATOM   2143  CZ2 TRP   140      66.503  71.252  75.587  1.00  0.00           C  
ATOM   2144  CZ3 TRP   140      64.775  70.264  77.060  1.00  0.00           C  
ATOM   2145  CH2 TRP   140      66.106  70.656  76.810  1.00  0.00           C  
ATOM   2146  H   TRP   140      62.705  69.134  70.683  1.00  0.00           H  
ATOM   2147  HA  TRP   140      62.223  68.254  73.443  1.00  0.00           H  
ATOM   2148  HB2 TRP   140      61.735  70.958  72.197  1.00  0.00           H  
ATOM   2149  HB3 TRP   140      61.220  70.547  73.696  1.00  0.00           H  
ATOM   2150  HD1 TRP   140      64.219  71.710  71.620  1.00  0.00           H  
ATOM   2151  HE1 TRP   140      66.363  71.716  72.792  1.00  0.00           H  
ATOM   2152  HE3 TRP   140      62.940  69.555  76.031  1.00  0.00           H  
ATOM   2153  HZ2 TRP   140      67.540  71.489  75.403  1.00  0.00           H  
ATOM   2154  HZ3 TRP   140      64.392  69.945  78.019  1.00  0.00           H  
ATOM   2155  HH2 TRP   140      66.843  70.612  77.598  1.00  0.00           H  
ATOM   2156  N   GLY   141      59.593  68.489  73.429  1.00  0.00           N  
ATOM   2157  CA  GLY   141      58.134  68.186  73.649  1.00  0.00           C  
ATOM   2158  C   GLY   141      57.530  66.848  73.434  1.00  0.00           C  
ATOM   2159  O   GLY   141      58.236  65.849  73.184  1.00  0.00           O  
ATOM   2160  H   GLY   141      60.126  68.695  74.262  1.00  0.00           H  
ATOM   2161  HA2 GLY   141      57.913  68.508  74.667  1.00  0.00           H  
ATOM   2162  HA3 GLY   141      57.615  68.895  73.004  1.00  0.00           H  
ATOM   2163  N   PRO   142      56.173  66.671  73.500  1.00  0.00           N  
ATOM   2164  CA  PRO   142      55.453  65.385  73.367  1.00  0.00           C  
ATOM   2165  C   PRO   142      55.779  64.586  72.095  1.00  0.00           C  
ATOM   2166  O   PRO   142      56.212  63.420  72.252  1.00  0.00           O  
ATOM   2167  CB  PRO   142      53.995  65.868  73.487  1.00  0.00           C  
ATOM   2168  CG  PRO   142      54.023  67.094  74.401  1.00  0.00           C  
ATOM   2169  CD  PRO   142      55.331  67.758  74.085  1.00  0.00           C  
ATOM   2170  HA  PRO   142      55.578  64.794  74.274  1.00  0.00           H  
ATOM   2171  HB2 PRO   142      53.627  66.260  72.539  1.00  0.00           H  
ATOM   2172  HB3 PRO   142      53.297  65.136  73.894  1.00  0.00           H  
ATOM   2173  HG2 PRO   142      53.210  67.786  74.181  1.00  0.00           H  
ATOM   2174  HG3 PRO   142      54.127  66.769  75.436  1.00  0.00           H  
ATOM   2175  HD2 PRO   142      55.148  68.549  73.358  1.00  0.00           H  
ATOM   2176  HD3 PRO   142      55.754  68.128  75.019  1.00  0.00           H  
ATOM   2177  N   GLU   143      55.689  65.165  70.886  1.00  0.00           N  
ATOM   2178  CA  GLU   143      56.075  64.538  69.679  1.00  0.00           C  
ATOM   2179  C   GLU   143      57.622  64.441  69.514  1.00  0.00           C  
ATOM   2180  O   GLU   143      58.006  63.829  68.575  1.00  0.00           O  
ATOM   2181  CB  GLU   143      55.214  65.326  68.644  1.00  0.00           C  
ATOM   2182  CG  GLU   143      53.685  65.624  68.980  1.00  0.00           C  
ATOM   2183  CD  GLU   143      53.378  67.109  69.272  1.00  0.00           C  
ATOM   2184  OE1 GLU   143      53.981  67.644  70.234  1.00  0.00           O  
ATOM   2185  OE2 GLU   143      52.639  67.761  68.462  1.00  0.00           O1-
ATOM   2186  H   GLU   143      55.355  66.117  70.936  1.00  0.00           H  
ATOM   2187  HA  GLU   143      55.628  63.547  69.755  1.00  0.00           H  
ATOM   2188  HB2 GLU   143      55.696  66.260  68.354  1.00  0.00           H  
ATOM   2189  HB3 GLU   143      55.342  64.687  67.770  1.00  0.00           H  
ATOM   2190  HG2 GLU   143      53.032  65.224  68.204  1.00  0.00           H  
ATOM   2191  HG3 GLU   143      53.450  65.044  69.873  1.00  0.00           H  
ATOM   2192  N   GLY   144      58.392  64.988  70.458  1.00  0.00           N  
ATOM   2193  CA  GLY   144      59.834  64.830  70.499  1.00  0.00           C  
ATOM   2194  C   GLY   144      60.326  63.324  70.375  1.00  0.00           C  
ATOM   2195  O   GLY   144      59.631  62.411  70.773  1.00  0.00           O  
ATOM   2196  H   GLY   144      57.873  65.290  71.270  1.00  0.00           H  
ATOM   2197  HA2 GLY   144      60.317  65.409  69.712  1.00  0.00           H  
ATOM   2198  HA3 GLY   144      60.112  65.312  71.436  1.00  0.00           H  
ATOM   2199  N   GLN   145      61.517  63.154  69.807  1.00  0.00           N  
ATOM   2200  CA  GLN   145      62.130  61.873  69.544  1.00  0.00           C  
ATOM   2201  C   GLN   145      63.664  62.081  69.578  1.00  0.00           C  
ATOM   2202  O   GLN   145      64.212  63.244  69.559  1.00  0.00           O  
ATOM   2203  CB  GLN   145      61.653  61.071  68.335  1.00  0.00           C  
ATOM   2204  CG  GLN   145      60.218  60.612  68.497  1.00  0.00           C  
ATOM   2205  CD  GLN   145      59.987  59.320  67.690  1.00  0.00           C  
ATOM   2206  NE2 GLN   145      58.734  58.936  67.644  1.00  0.00           N  
ATOM   2207  OE1 GLN   145      60.847  58.675  67.100  1.00  0.00           O  
ATOM   2208  H   GLN   145      62.162  63.928  69.743  1.00  0.00           H  
ATOM   2209  HA  GLN   145      61.956  61.291  70.449  1.00  0.00           H  
ATOM   2210  HB2 GLN   145      61.807  61.521  67.355  1.00  0.00           H  
ATOM   2211  HB3 GLN   145      62.309  60.200  68.326  1.00  0.00           H  
ATOM   2212  HG2 GLN   145      60.026  60.369  69.542  1.00  0.00           H  
ATOM   2213  HG3 GLN   145      59.451  61.293  68.128  1.00  0.00           H  
ATOM   2214 HE21 GLN   145      58.418  58.135  67.115  1.00  0.00           H  
ATOM   2215 HE22 GLN   145      57.963  59.258  68.211  1.00  0.00           H  
ATOM   2216  N   GLY   146      64.385  61.015  69.596  1.00  0.00           N  
ATOM   2217  CA  GLY   146      65.854  61.031  69.883  1.00  0.00           C  
ATOM   2218  C   GLY   146      66.209  60.665  71.323  1.00  0.00           C  
ATOM   2219  O   GLY   146      65.381  60.971  72.257  1.00  0.00           O  
ATOM   2220  H   GLY   146      63.955  60.107  69.701  1.00  0.00           H  
ATOM   2221  HA2 GLY   146      66.355  60.261  69.296  1.00  0.00           H  
ATOM   2222  HA3 GLY   146      66.328  62.004  69.749  1.00  0.00           H  
ATOM   2223  N   ALA   147      67.266  59.911  71.575  1.00  0.00           N  
ATOM   2224  CA  ALA   147      67.549  59.207  72.863  1.00  0.00           C  
ATOM   2225  C   ALA   147      67.948  60.174  74.019  1.00  0.00           C  
ATOM   2226  O   ALA   147      68.527  61.201  73.818  1.00  0.00           O  
ATOM   2227  CB  ALA   147      68.749  58.205  72.519  1.00  0.00           C  
ATOM   2228  H   ALA   147      67.811  59.569  70.797  1.00  0.00           H  
ATOM   2229  HA  ALA   147      66.691  58.589  73.128  1.00  0.00           H  
ATOM   2230  HB1 ALA   147      69.085  57.714  73.432  1.00  0.00           H  
ATOM   2231  HB2 ALA   147      68.502  57.452  71.770  1.00  0.00           H  
ATOM   2232  HB3 ALA   147      69.562  58.795  72.095  1.00  0.00           H  
ATOM   2233  N   ILE   148      67.827  59.735  75.260  1.00  0.00           N  
ATOM   2234  CA  ILE   148      68.268  60.379  76.534  1.00  0.00           C  
ATOM   2235  C   ILE   148      69.345  59.603  77.288  1.00  0.00           C  
ATOM   2236  O   ILE   148      69.302  58.384  77.346  1.00  0.00           O  
ATOM   2237  CB  ILE   148      67.072  60.663  77.471  1.00  0.00           C  
ATOM   2238  CG1 ILE   148      66.033  61.606  76.738  1.00  0.00           C  
ATOM   2239  CG2 ILE   148      67.574  61.361  78.767  1.00  0.00           C  
ATOM   2240  CD1 ILE   148      64.738  61.999  77.481  1.00  0.00           C  
ATOM   2241  H   ILE   148      67.327  58.864  75.372  1.00  0.00           H  
ATOM   2242  HA  ILE   148      68.725  61.335  76.278  1.00  0.00           H  
ATOM   2243  HB  ILE   148      66.609  59.713  77.738  1.00  0.00           H  
ATOM   2244 HG12 ILE   148      66.628  62.414  76.313  1.00  0.00           H  
ATOM   2245 HG13 ILE   148      65.675  61.015  75.895  1.00  0.00           H  
ATOM   2246 HG21 ILE   148      66.727  61.483  79.441  1.00  0.00           H  
ATOM   2247 HG22 ILE   148      68.317  60.790  79.323  1.00  0.00           H  
ATOM   2248 HG23 ILE   148      68.123  62.273  78.529  1.00  0.00           H  
ATOM   2249 HD11 ILE   148      64.159  61.119  77.761  1.00  0.00           H  
ATOM   2250 HD12 ILE   148      64.950  62.733  78.260  1.00  0.00           H  
ATOM   2251 HD13 ILE   148      64.200  62.459  76.652  1.00  0.00           H  
ATOM   2252  N   LEU   149      70.394  60.269  77.724  1.00  0.00           N  
ATOM   2253  CA  LEU   149      71.588  59.652  78.308  1.00  0.00           C  
ATOM   2254  C   LEU   149      71.850  60.219  79.765  1.00  0.00           C  
ATOM   2255  O   LEU   149      71.969  61.432  79.881  1.00  0.00           O  
ATOM   2256  CB  LEU   149      72.806  59.591  77.402  1.00  0.00           C  
ATOM   2257  CG  LEU   149      74.162  59.218  77.992  1.00  0.00           C  
ATOM   2258  CD1 LEU   149      74.188  57.807  78.437  1.00  0.00           C  
ATOM   2259  CD2 LEU   149      75.187  59.243  76.903  1.00  0.00           C  
ATOM   2260  H   LEU   149      70.502  61.246  77.492  1.00  0.00           H  
ATOM   2261  HA  LEU   149      71.357  58.598  78.459  1.00  0.00           H  
ATOM   2262  HB2 LEU   149      72.668  58.847  76.618  1.00  0.00           H  
ATOM   2263  HB3 LEU   149      73.011  60.583  76.999  1.00  0.00           H  
ATOM   2264  HG  LEU   149      74.510  59.995  78.672  1.00  0.00           H  
ATOM   2265 HD11 LEU   149      75.186  57.698  78.860  1.00  0.00           H  
ATOM   2266 HD12 LEU   149      73.389  57.529  79.124  1.00  0.00           H  
ATOM   2267 HD13 LEU   149      74.231  57.204  77.529  1.00  0.00           H  
ATOM   2268 HD21 LEU   149      75.286  60.237  76.467  1.00  0.00           H  
ATOM   2269 HD22 LEU   149      76.160  58.996  77.328  1.00  0.00           H  
ATOM   2270 HD23 LEU   149      74.985  58.637  76.020  1.00  0.00           H  
ATOM   2271  N   LEU   150      71.966  59.428  80.838  1.00  0.00           N  
ATOM   2272  CA  LEU   150      72.293  59.881  82.142  1.00  0.00           C  
ATOM   2273  C   LEU   150      73.783  60.070  82.401  1.00  0.00           C  
ATOM   2274  O   LEU   150      74.577  59.271  81.847  1.00  0.00           O  
ATOM   2275  CB  LEU   150      71.708  58.865  83.123  1.00  0.00           C  
ATOM   2276  CG  LEU   150      70.151  58.850  83.268  1.00  0.00           C  
ATOM   2277  CD1 LEU   150      69.566  57.589  83.966  1.00  0.00           C  
ATOM   2278  CD2 LEU   150      69.535  60.002  84.100  1.00  0.00           C  
ATOM   2279  H   LEU   150      71.971  58.440  80.631  1.00  0.00           H  
ATOM   2280  HA  LEU   150      71.685  60.778  82.263  1.00  0.00           H  
ATOM   2281  HB2 LEU   150      72.095  57.882  82.855  1.00  0.00           H  
ATOM   2282  HB3 LEU   150      72.024  59.205  84.109  1.00  0.00           H  
ATOM   2283  HG  LEU   150      69.706  58.850  82.273  1.00  0.00           H  
ATOM   2284 HD11 LEU   150      69.890  57.663  85.004  1.00  0.00           H  
ATOM   2285 HD12 LEU   150      68.482  57.614  84.070  1.00  0.00           H  
ATOM   2286 HD13 LEU   150      69.959  56.681  83.508  1.00  0.00           H  
ATOM   2287 HD21 LEU   150      68.447  59.952  84.077  1.00  0.00           H  
ATOM   2288 HD22 LEU   150      69.905  59.868  85.117  1.00  0.00           H  
ATOM   2289 HD23 LEU   150      69.913  60.984  83.815  1.00  0.00           H  
ATOM   2290  N   VAL   151      74.265  61.044  83.199  1.00  0.00           N  
ATOM   2291  CA  VAL   151      75.661  61.137  83.553  1.00  0.00           C  
ATOM   2292  C   VAL   151      75.884  60.089  84.663  1.00  0.00           C  
ATOM   2293  O   VAL   151      75.095  60.033  85.617  1.00  0.00           O  
ATOM   2294  CB  VAL   151      75.946  62.513  84.094  1.00  0.00           C  
ATOM   2295  CG1 VAL   151      77.448  62.733  84.361  1.00  0.00           C  
ATOM   2296  CG2 VAL   151      75.475  63.632  83.085  1.00  0.00           C  
ATOM   2297  H   VAL   151      73.584  61.698  83.556  1.00  0.00           H  
ATOM   2298  HA  VAL   151      76.268  60.983  82.660  1.00  0.00           H  
ATOM   2299  HB  VAL   151      75.477  62.609  85.073  1.00  0.00           H  
ATOM   2300 HG11 VAL   151      78.105  62.756  83.492  1.00  0.00           H  
ATOM   2301 HG12 VAL   151      77.487  63.667  84.921  1.00  0.00           H  
ATOM   2302 HG13 VAL   151      77.799  62.022  85.109  1.00  0.00           H  
ATOM   2303 HG21 VAL   151      76.031  63.439  82.167  1.00  0.00           H  
ATOM   2304 HG22 VAL   151      74.402  63.511  82.937  1.00  0.00           H  
ATOM   2305 HG23 VAL   151      75.718  64.621  83.473  1.00  0.00           H  
ATOM   2306  N   ASN   152      76.953  59.326  84.672  1.00  0.00           N  
ATOM   2307  CA  ASN   152      77.218  58.251  85.607  1.00  0.00           C  
ATOM   2308  C   ASN   152      77.845  58.666  86.901  1.00  0.00           C  
ATOM   2309  O   ASN   152      78.952  58.189  87.284  1.00  0.00           O  
ATOM   2310  CB  ASN   152      78.054  57.094  84.941  1.00  0.00           C  
ATOM   2311  CG  ASN   152      77.935  55.791  85.670  1.00  0.00           C  
ATOM   2312  ND2 ASN   152      78.760  54.854  85.262  1.00  0.00           N  
ATOM   2313  OD1 ASN   152      77.025  55.590  86.544  1.00  0.00           O  
ATOM   2314  H   ASN   152      77.569  59.449  83.882  1.00  0.00           H  
ATOM   2315  HA  ASN   152      76.243  57.792  85.770  1.00  0.00           H  
ATOM   2316  HB2 ASN   152      77.819  57.029  83.879  1.00  0.00           H  
ATOM   2317  HB3 ASN   152      79.061  57.506  85.007  1.00  0.00           H  
ATOM   2318 HD21 ASN   152      78.786  53.898  85.588  1.00  0.00           H  
ATOM   2319 HD22 ASN   152      79.405  55.108  84.527  1.00  0.00           H  
ATOM   2320  N   CYS   153      77.300  59.659  87.613  1.00  0.00           N  
ATOM   2321  CA  CYS   153      78.034  60.525  88.538  1.00  0.00           C  
ATOM   2322  C   CYS   153      77.799  60.051  90.032  1.00  0.00           C  
ATOM   2323  O   CYS   153      78.323  60.723  90.962  1.00  0.00           O  
ATOM   2324  CB  CYS   153      77.646  62.048  88.275  1.00  0.00           C  
ATOM   2325  SG  CYS   153      75.876  62.393  88.560  1.00  0.00           S  
ATOM   2326  H   CYS   153      76.384  59.949  87.299  1.00  0.00           H  
ATOM   2327  HA  CYS   153      79.113  60.455  88.403  1.00  0.00           H  
ATOM   2328  HB2 CYS   153      78.200  62.613  89.025  1.00  0.00           H  
ATOM   2329  HB3 CYS   153      78.055  62.466  87.355  1.00  0.00           H  
ATOM   2330  HG  CYS   153      75.236  61.876  87.507  1.00  0.00           H  
ATOM   2331  N   ASP   154      77.095  58.907  90.208  1.00  0.00           N  
ATOM   2332  CA  ASP   154      77.016  58.164  91.417  1.00  0.00           C  
ATOM   2333  C   ASP   154      78.352  57.316  91.680  1.00  0.00           C  
ATOM   2334  O   ASP   154      79.269  57.543  90.940  1.00  0.00           O  
ATOM   2335  CB  ASP   154      75.749  57.294  91.438  1.00  0.00           C  
ATOM   2336  CG  ASP   154      75.522  56.312  90.268  1.00  0.00           C  
ATOM   2337  OD1 ASP   154      76.495  56.140  89.472  1.00  0.00           O  
ATOM   2338  OD2 ASP   154      74.603  55.450  90.273  1.00  0.00           O1-
ATOM   2339  H   ASP   154      76.777  58.408  89.389  1.00  0.00           H  
ATOM   2340  HA  ASP   154      76.937  58.849  92.261  1.00  0.00           H  
ATOM   2341  HB2 ASP   154      75.523  56.795  92.380  1.00  0.00           H  
ATOM   2342  HB3 ASP   154      74.967  58.040  91.293  1.00  0.00           H  
ATOM   2343  N   ARG   155      78.339  56.349  92.636  1.00  0.00           N  
ATOM   2344  CA  ARG   155      79.382  55.450  92.960  1.00  0.00           C  
ATOM   2345  C   ARG   155      78.846  54.107  93.445  1.00  0.00           C  
ATOM   2346  O   ARG   155      78.673  53.866  94.600  1.00  0.00           O  
ATOM   2347  CB  ARG   155      80.304  56.181  94.023  1.00  0.00           C  
ATOM   2348  CG  ARG   155      81.514  55.375  94.230  1.00  0.00           C  
ATOM   2349  CD  ARG   155      82.470  55.617  95.417  1.00  0.00           C  
ATOM   2350  NE  ARG   155      81.818  55.049  96.645  1.00  0.00           N  
ATOM   2351  CZ  ARG   155      81.769  55.522  97.844  1.00  0.00           C  
ATOM   2352  NH1 ARG   155      82.553  56.433  98.327  1.00  0.00           N1+
ATOM   2353  NH2 ARG   155      81.063  54.968  98.728  1.00  0.00           N  
ATOM   2354  H   ARG   155      77.569  56.316  93.290  1.00  0.00           H  
ATOM   2355  HA  ARG   155      79.980  55.232  92.075  1.00  0.00           H  
ATOM   2356  HB2 ARG   155      80.614  57.120  93.566  1.00  0.00           H  
ATOM   2357  HB3 ARG   155      79.721  56.375  94.923  1.00  0.00           H  
ATOM   2358  HG2 ARG   155      81.348  54.298  94.243  1.00  0.00           H  
ATOM   2359  HG3 ARG   155      82.090  55.472  93.310  1.00  0.00           H  
ATOM   2360  HD2 ARG   155      83.344  55.024  95.148  1.00  0.00           H  
ATOM   2361  HD3 ARG   155      82.637  56.688  95.525  1.00  0.00           H  
ATOM   2362  HE  ARG   155      81.271  54.211  96.512  1.00  0.00           H  
ATOM   2363 HH11 ARG   155      83.317  56.654  97.705  1.00  0.00           H  
ATOM   2364 HH12 ARG   155      82.687  56.530  99.324  1.00  0.00           H  
ATOM   2365 HH21 ARG   155      81.006  55.426  99.626  1.00  0.00           H  
ATOM   2366 HH22 ARG   155      80.490  54.160  98.529  1.00  0.00           H  
ATOM   2367  N   GLU   156      78.850  53.107  92.533  1.00  0.00           N  
ATOM   2368  CA  GLU   156      78.393  51.660  92.750  1.00  0.00           C  
ATOM   2369  C   GLU   156      79.428  50.882  93.646  1.00  0.00           C  
ATOM   2370  O   GLU   156      79.148  49.845  94.209  1.00  0.00           O  
ATOM   2371  CB  GLU   156      78.077  50.826  91.482  1.00  0.00           C  
ATOM   2372  CG  GLU   156      76.547  50.759  91.237  1.00  0.00           C  
ATOM   2373  CD  GLU   156      75.888  52.168  91.064  1.00  0.00           C  
ATOM   2374  OE1 GLU   156      74.849  52.452  91.729  1.00  0.00           O  
ATOM   2375  OE2 GLU   156      76.219  52.907  90.160  1.00  0.00           O1-
ATOM   2376  H   GLU   156      79.087  53.518  91.641  1.00  0.00           H  
ATOM   2377  HA  GLU   156      77.489  51.658  93.359  1.00  0.00           H  
ATOM   2378  HB2 GLU   156      78.584  51.339  90.665  1.00  0.00           H  
ATOM   2379  HB3 GLU   156      78.497  49.831  91.626  1.00  0.00           H  
ATOM   2380  HG2 GLU   156      76.268  50.055  90.453  1.00  0.00           H  
ATOM   2381  HG3 GLU   156      76.217  50.407  92.214  1.00  0.00           H  
ATOM   2382  N   THR   157      80.689  51.333  93.686  1.00  0.00           N  
ATOM   2383  CA  THR   157      81.848  50.658  94.385  1.00  0.00           C  
ATOM   2384  C   THR   157      82.027  51.191  95.891  1.00  0.00           C  
ATOM   2385  O   THR   157      82.294  52.377  96.061  1.00  0.00           O  
ATOM   2386  CB  THR   157      83.197  50.875  93.639  1.00  0.00           C  
ATOM   2387  CG2 THR   157      83.257  50.214  92.289  1.00  0.00           C  
ATOM   2388  OG1 THR   157      83.273  52.297  93.294  1.00  0.00           O  
ATOM   2389  H   THR   157      80.952  52.139  93.138  1.00  0.00           H  
ATOM   2390  HA  THR   157      81.776  49.570  94.396  1.00  0.00           H  
ATOM   2391  HB  THR   157      83.962  50.550  94.344  1.00  0.00           H  
ATOM   2392  HG1 THR   157      83.371  52.749  94.135  1.00  0.00           H  
ATOM   2393 HG21 THR   157      84.286  50.305  91.939  1.00  0.00           H  
ATOM   2394 HG22 THR   157      82.895  49.188  92.354  1.00  0.00           H  
ATOM   2395 HG23 THR   157      82.471  50.588  91.633  1.00  0.00           H  
ATOM   2396  N   PRO   158      82.120  50.324  96.946  1.00  0.00           N  
ATOM   2397  CA  PRO   158      82.147  50.724  98.373  1.00  0.00           C  
ATOM   2398  C   PRO   158      83.340  51.599  98.787  1.00  0.00           C  
ATOM   2399  O   PRO   158      84.411  51.316  98.357  1.00  0.00           O  
ATOM   2400  CB  PRO   158      82.198  49.382  99.173  1.00  0.00           C  
ATOM   2401  CG  PRO   158      81.572  48.365  98.192  1.00  0.00           C  
ATOM   2402  CD  PRO   158      81.943  48.909  96.843  1.00  0.00           C  
ATOM   2403  HA  PRO   158      81.239  51.268  98.632  1.00  0.00           H  
ATOM   2404  HB2 PRO   158      83.233  49.059  99.286  1.00  0.00           H  
ATOM   2405  HB3 PRO   158      81.716  49.459 100.147  1.00  0.00           H  
ATOM   2406  HG2 PRO   158      81.983  47.385  98.432  1.00  0.00           H  
ATOM   2407  HG3 PRO   158      80.494  48.293  98.336  1.00  0.00           H  
ATOM   2408  HD2 PRO   158      82.939  48.508  96.653  1.00  0.00           H  
ATOM   2409  HD3 PRO   158      81.231  48.645  96.062  1.00  0.00           H  
ATOM   2410  N   TRP   159      83.018  52.609  99.639  1.00  0.00           N  
ATOM   2411  CA  TRP   159      84.020  53.620 100.163  1.00  0.00           C  
ATOM   2412  C   TRP   159      84.889  54.410  99.239  1.00  0.00           C  
ATOM   2413  O   TRP   159      85.348  55.462  99.673  1.00  0.00           O  
ATOM   2414  CB  TRP   159      84.847  52.940 101.236  1.00  0.00           C  
ATOM   2415  CG  TRP   159      84.040  52.202 102.281  1.00  0.00           C  
ATOM   2416  CD1 TRP   159      83.219  52.853 103.106  1.00  0.00           C  
ATOM   2417  CD2 TRP   159      83.784  50.794 102.437  1.00  0.00           C  
ATOM   2418  CE2 TRP   159      82.792  50.640 103.501  1.00  0.00           C  
ATOM   2419  CE3 TRP   159      84.286  49.598 101.910  1.00  0.00           C  
ATOM   2420  NE1 TRP   159      82.595  51.929 103.895  1.00  0.00           N  
ATOM   2421  CZ2 TRP   159      82.393  49.395 103.956  1.00  0.00           C  
ATOM   2422  CZ3 TRP   159      83.927  48.384 102.323  1.00  0.00           C  
ATOM   2423  CH2 TRP   159      82.940  48.215 103.288  1.00  0.00           C  
ATOM   2424  H   TRP   159      82.081  52.713 100.001  1.00  0.00           H  
ATOM   2425  HA  TRP   159      83.501  54.393 100.729  1.00  0.00           H  
ATOM   2426  HB2 TRP   159      85.544  52.251 100.757  1.00  0.00           H  
ATOM   2427  HB3 TRP   159      85.407  53.723 101.747  1.00  0.00           H  
ATOM   2428  HD1 TRP   159      83.120  53.923 103.222  1.00  0.00           H  
ATOM   2429  HE1 TRP   159      81.955  52.184 104.633  1.00  0.00           H  
ATOM   2430  HE3 TRP   159      85.123  49.728 101.239  1.00  0.00           H  
ATOM   2431  HZ2 TRP   159      81.693  49.318 104.776  1.00  0.00           H  
ATOM   2432  HZ3 TRP   159      84.465  47.520 101.961  1.00  0.00           H  
ATOM   2433  HH2 TRP   159      82.726  47.211 103.624  1.00  0.00           H  
ATOM   2434  N   LEU   160      85.107  53.999  97.934  1.00  0.00           N  
ATOM   2435  CA  LEU   160      86.151  54.684  97.117  1.00  0.00           C  
ATOM   2436  C   LEU   160      85.932  56.199  97.002  1.00  0.00           C  
ATOM   2437  O   LEU   160      84.817  56.572  96.729  1.00  0.00           O  
ATOM   2438  CB  LEU   160      86.212  54.014  95.722  1.00  0.00           C  
ATOM   2439  CG  LEU   160      86.255  52.531  95.565  1.00  0.00           C  
ATOM   2440  CD1 LEU   160      86.386  51.976  94.149  1.00  0.00           C  
ATOM   2441  CD2 LEU   160      87.342  51.902  96.448  1.00  0.00           C  
ATOM   2442  H   LEU   160      84.768  53.103  97.613  1.00  0.00           H  
ATOM   2443  HA  LEU   160      87.083  54.533  97.662  1.00  0.00           H  
ATOM   2444  HB2 LEU   160      85.429  54.415  95.079  1.00  0.00           H  
ATOM   2445  HB3 LEU   160      87.132  54.400  95.284  1.00  0.00           H  
ATOM   2446  HG  LEU   160      85.280  52.246  95.960  1.00  0.00           H  
ATOM   2447 HD11 LEU   160      87.286  52.500  93.828  1.00  0.00           H  
ATOM   2448 HD12 LEU   160      86.552  50.899  94.116  1.00  0.00           H  
ATOM   2449 HD13 LEU   160      85.696  52.455  93.454  1.00  0.00           H  
ATOM   2450 HD21 LEU   160      88.291  52.071  95.940  1.00  0.00           H  
ATOM   2451 HD22 LEU   160      87.407  52.280  97.468  1.00  0.00           H  
ATOM   2452 HD23 LEU   160      87.068  50.857  96.591  1.00  0.00           H  
ATOM   2453  N   PRO   161      86.933  57.046  97.183  1.00  0.00           N  
ATOM   2454  CA  PRO   161      86.811  58.439  97.281  1.00  0.00           C  
ATOM   2455  C   PRO   161      86.229  59.263  96.067  1.00  0.00           C  
ATOM   2456  O   PRO   161      86.119  60.495  96.217  1.00  0.00           O  
ATOM   2457  CB  PRO   161      88.191  59.015  97.613  1.00  0.00           C  
ATOM   2458  CG  PRO   161      89.123  57.913  96.947  1.00  0.00           C  
ATOM   2459  CD  PRO   161      88.348  56.730  97.360  1.00  0.00           C  
ATOM   2460  HA  PRO   161      86.168  58.554  98.154  1.00  0.00           H  
ATOM   2461  HB2 PRO   161      88.352  60.048  97.306  1.00  0.00           H  
ATOM   2462  HB3 PRO   161      88.286  58.903  98.693  1.00  0.00           H  
ATOM   2463  HG2 PRO   161      89.187  58.149  95.885  1.00  0.00           H  
ATOM   2464  HG3 PRO   161      90.120  57.989  97.380  1.00  0.00           H  
ATOM   2465  HD2 PRO   161      88.721  55.788  96.958  1.00  0.00           H  
ATOM   2466  HD3 PRO   161      88.470  56.520  98.422  1.00  0.00           H  
ATOM   2467  N   LYS   162      85.745  58.655  94.987  1.00  0.00           N  
ATOM   2468  CA  LYS   162      85.267  59.491  93.757  1.00  0.00           C  
ATOM   2469  C   LYS   162      84.095  58.763  93.034  1.00  0.00           C  
ATOM   2470  O   LYS   162      83.888  57.554  93.101  1.00  0.00           O  
ATOM   2471  CB  LYS   162      86.440  59.823  92.790  1.00  0.00           C  
ATOM   2472  CG  LYS   162      87.190  58.628  92.146  1.00  0.00           C  
ATOM   2473  CD  LYS   162      87.965  57.633  93.104  1.00  0.00           C  
ATOM   2474  CE  LYS   162      88.707  56.613  92.321  1.00  0.00           C  
ATOM   2475  NZ  LYS   162      87.773  55.689  91.684  1.00  0.00           N1+
ATOM   2476  H   LYS   162      85.568  57.663  95.052  1.00  0.00           H  
ATOM   2477  HA  LYS   162      84.866  60.440  94.111  1.00  0.00           H  
ATOM   2478  HB2 LYS   162      85.963  60.308  91.937  1.00  0.00           H  
ATOM   2479  HB3 LYS   162      87.186  60.482  93.233  1.00  0.00           H  
ATOM   2480  HG2 LYS   162      86.440  58.111  91.548  1.00  0.00           H  
ATOM   2481  HG3 LYS   162      87.868  59.085  91.426  1.00  0.00           H  
ATOM   2482  HD2 LYS   162      88.687  58.213  93.679  1.00  0.00           H  
ATOM   2483  HD3 LYS   162      87.271  57.075  93.732  1.00  0.00           H  
ATOM   2484  HE2 LYS   162      89.484  57.089  91.724  1.00  0.00           H  
ATOM   2485  HE3 LYS   162      89.276  55.904  92.922  1.00  0.00           H  
ATOM   2486  HZ1 LYS   162      88.294  55.051  91.100  1.00  0.00           H  
ATOM   2487  HZ2 LYS   162      87.020  55.248  92.193  1.00  0.00           H  
ATOM   2488  HZ3 LYS   162      87.264  56.208  90.983  1.00  0.00           H  
ATOM   2489  N   GLU   163      83.412  59.489  92.222  1.00  0.00           N  
ATOM   2490  CA  GLU   163      82.319  58.985  91.378  1.00  0.00           C  
ATOM   2491  C   GLU   163      82.779  57.866  90.380  1.00  0.00           C  
ATOM   2492  O   GLU   163      83.936  57.691  89.966  1.00  0.00           O  
ATOM   2493  CB  GLU   163      81.830  60.093  90.476  1.00  0.00           C  
ATOM   2494  CG  GLU   163      81.628  61.482  91.129  1.00  0.00           C  
ATOM   2495  CD  GLU   163      82.904  62.386  90.922  1.00  0.00           C  
ATOM   2496  OE1 GLU   163      82.745  63.516  90.390  1.00  0.00           O  
ATOM   2497  OE2 GLU   163      84.075  62.004  91.264  1.00  0.00           O1-
ATOM   2498  H   GLU   163      83.764  60.428  92.103  1.00  0.00           H  
ATOM   2499  HA  GLU   163      81.539  58.580  92.022  1.00  0.00           H  
ATOM   2500  HB2 GLU   163      82.515  60.197  89.635  1.00  0.00           H  
ATOM   2501  HB3 GLU   163      80.913  59.719  90.020  1.00  0.00           H  
ATOM   2502  HG2 GLU   163      80.790  62.023  90.691  1.00  0.00           H  
ATOM   2503  HG3 GLU   163      81.312  61.407  92.170  1.00  0.00           H  
ATOM   2504  N   ASP   164      81.831  57.050  89.814  1.00  0.00           N  
ATOM   2505  CA  ASP   164      81.989  55.899  88.916  1.00  0.00           C  
ATOM   2506  C   ASP   164      82.496  56.327  87.491  1.00  0.00           C  
ATOM   2507  O   ASP   164      83.173  55.560  86.776  1.00  0.00           O  
ATOM   2508  CB  ASP   164      80.643  55.224  88.485  1.00  0.00           C  
ATOM   2509  CG  ASP   164      80.193  54.179  89.554  1.00  0.00           C  
ATOM   2510  OD1 ASP   164      78.954  54.199  89.720  1.00  0.00           O  
ATOM   2511  OD2 ASP   164      81.036  53.297  89.856  1.00  0.00           O1-
ATOM   2512  H   ASP   164      80.884  57.274  90.085  1.00  0.00           H  
ATOM   2513  HA  ASP   164      82.652  55.185  89.404  1.00  0.00           H  
ATOM   2514  HB2 ASP   164      79.899  55.988  88.260  1.00  0.00           H  
ATOM   2515  HB3 ASP   164      80.625  54.709  87.524  1.00  0.00           H  
ATOM   2516  N   CYS   165      82.281  57.600  87.224  1.00  0.00           N  
ATOM   2517  CA  CYS   165      82.569  58.101  85.857  1.00  0.00           C  
ATOM   2518  C   CYS   165      83.998  58.476  85.571  1.00  0.00           C  
ATOM   2519  O   CYS   165      84.279  59.000  84.473  1.00  0.00           O  
ATOM   2520  CB  CYS   165      81.655  59.297  85.699  1.00  0.00           C  
ATOM   2521  SG  CYS   165      82.147  60.634  86.763  1.00  0.00           S  
ATOM   2522  H   CYS   165      81.889  58.204  87.932  1.00  0.00           H  
ATOM   2523  HA  CYS   165      82.137  57.299  85.258  1.00  0.00           H  
ATOM   2524  HB2 CYS   165      81.776  59.631  84.669  1.00  0.00           H  
ATOM   2525  HB3 CYS   165      80.610  58.991  85.755  1.00  0.00           H  
ATOM   2526  HG  CYS   165      81.017  61.344  86.720  1.00  0.00           H  
ATOM   2527  N   ARG   166      84.912  58.310  86.600  1.00  0.00           N  
ATOM   2528  CA  ARG   166      86.188  58.970  86.640  1.00  0.00           C  
ATOM   2529  C   ARG   166      87.305  58.098  86.041  1.00  0.00           C  
ATOM   2530  O   ARG   166      88.343  58.611  85.707  1.00  0.00           O  
ATOM   2531  CB  ARG   166      86.564  59.375  88.090  1.00  0.00           C  
ATOM   2532  CG  ARG   166      85.742  60.532  88.573  1.00  0.00           C  
ATOM   2533  CD  ARG   166      85.952  61.881  87.957  1.00  0.00           C  
ATOM   2534  NE  ARG   166      85.488  62.905  88.882  1.00  0.00           N  
ATOM   2535  CZ  ARG   166      85.868  64.196  88.731  1.00  0.00           C  
ATOM   2536  NH1 ARG   166      86.887  64.554  87.943  1.00  0.00           N1+
ATOM   2537  NH2 ARG   166      85.248  65.138  89.411  1.00  0.00           N  
ATOM   2538  H   ARG   166      84.599  57.815  87.423  1.00  0.00           H  
ATOM   2539  HA  ARG   166      86.221  59.825  85.965  1.00  0.00           H  
ATOM   2540  HB2 ARG   166      86.479  58.528  88.771  1.00  0.00           H  
ATOM   2541  HB3 ARG   166      87.606  59.695  88.090  1.00  0.00           H  
ATOM   2542  HG2 ARG   166      84.700  60.214  88.539  1.00  0.00           H  
ATOM   2543  HG3 ARG   166      85.847  60.611  89.655  1.00  0.00           H  
ATOM   2544  HD2 ARG   166      87.006  62.116  87.808  1.00  0.00           H  
ATOM   2545  HD3 ARG   166      85.359  61.994  87.050  1.00  0.00           H  
ATOM   2546  HE  ARG   166      84.797  62.752  89.602  1.00  0.00           H  
ATOM   2547 HH11 ARG   166      87.192  64.034  87.133  1.00  0.00           H  
ATOM   2548 HH12 ARG   166      87.168  65.512  87.790  1.00  0.00           H  
ATOM   2549 HH21 ARG   166      84.422  64.871  89.927  1.00  0.00           H  
ATOM   2550 HH22 ARG   166      85.531  66.104  89.332  1.00  0.00           H  
ATOM   2551  N   ASP   167      87.061  56.816  85.851  1.00  0.00           N  
ATOM   2552  CA  ASP   167      88.001  55.888  85.380  1.00  0.00           C  
ATOM   2553  C   ASP   167      87.674  55.061  84.143  1.00  0.00           C  
ATOM   2554  O   ASP   167      86.466  54.702  84.043  1.00  0.00           O  
ATOM   2555  CB  ASP   167      88.393  54.846  86.509  1.00  0.00           C  
ATOM   2556  CG  ASP   167      87.191  54.140  87.174  1.00  0.00           C  
ATOM   2557  OD1 ASP   167      86.037  54.486  86.884  1.00  0.00           O  
ATOM   2558  OD2 ASP   167      87.378  53.244  88.012  1.00  0.00           O1-
ATOM   2559  H   ASP   167      86.283  56.359  86.305  1.00  0.00           H  
ATOM   2560  HA  ASP   167      88.958  56.354  85.147  1.00  0.00           H  
ATOM   2561  HB2 ASP   167      89.162  54.168  86.137  1.00  0.00           H  
ATOM   2562  HB3 ASP   167      88.928  55.317  87.335  1.00  0.00           H  
ATOM   2563  N   GLU   168      88.611  54.746  83.292  1.00  0.00           N  
ATOM   2564  CA  GLU   168      88.195  53.998  82.117  1.00  0.00           C  
ATOM   2565  C   GLU   168      87.825  52.534  82.467  1.00  0.00           C  
ATOM   2566  O   GLU   168      87.058  51.945  81.843  1.00  0.00           O  
ATOM   2567  CB  GLU   168      89.342  54.114  81.116  1.00  0.00           C  
ATOM   2568  CG  GLU   168      89.017  53.865  79.620  1.00  0.00           C  
ATOM   2569  CD  GLU   168      90.094  54.343  78.664  1.00  0.00           C  
ATOM   2570  OE1 GLU   168      90.016  55.488  78.231  1.00  0.00           O  
ATOM   2571  OE2 GLU   168      91.114  53.642  78.597  1.00  0.00           O1-
ATOM   2572  H   GLU   168      89.368  55.402  83.162  1.00  0.00           H  
ATOM   2573  HA  GLU   168      87.356  54.526  81.664  1.00  0.00           H  
ATOM   2574  HB2 GLU   168      89.651  55.157  81.182  1.00  0.00           H  
ATOM   2575  HB3 GLU   168      90.158  53.486  81.474  1.00  0.00           H  
ATOM   2576  HG2 GLU   168      88.707  52.854  79.354  1.00  0.00           H  
ATOM   2577  HG3 GLU   168      88.156  54.495  79.399  1.00  0.00           H  
ATOM   2578  N   LYS   169      88.446  52.153  83.560  1.00  0.00           N  
ATOM   2579  CA  LYS   169      88.011  50.904  84.279  1.00  0.00           C  
ATOM   2580  C   LYS   169      86.568  50.926  84.729  1.00  0.00           C  
ATOM   2581  O   LYS   169      85.880  51.929  84.964  1.00  0.00           O  
ATOM   2582  CB  LYS   169      88.848  50.585  85.539  1.00  0.00           C  
ATOM   2583  CG  LYS   169      90.331  50.257  85.219  1.00  0.00           C  
ATOM   2584  CD  LYS   169      90.914  49.846  86.586  1.00  0.00           C  
ATOM   2585  CE  LYS   169      92.426  49.683  86.317  1.00  0.00           C  
ATOM   2586  NZ  LYS   169      93.054  49.278  87.632  1.00  0.00           N1+
ATOM   2587  H   LYS   169      89.178  52.746  83.922  1.00  0.00           H  
ATOM   2588  HA  LYS   169      88.183  50.122  83.539  1.00  0.00           H  
ATOM   2589  HB2 LYS   169      88.832  51.474  86.170  1.00  0.00           H  
ATOM   2590  HB3 LYS   169      88.421  49.748  86.091  1.00  0.00           H  
ATOM   2591  HG2 LYS   169      90.192  49.404  84.554  1.00  0.00           H  
ATOM   2592  HG3 LYS   169      90.902  51.119  84.874  1.00  0.00           H  
ATOM   2593  HD2 LYS   169      90.701  50.616  87.327  1.00  0.00           H  
ATOM   2594  HD3 LYS   169      90.447  48.909  86.891  1.00  0.00           H  
ATOM   2595  HE2 LYS   169      92.637  48.900  85.590  1.00  0.00           H  
ATOM   2596  HE3 LYS   169      92.791  50.646  85.960  1.00  0.00           H  
ATOM   2597  HZ1 LYS   169      94.051  49.373  87.501  1.00  0.00           H  
ATOM   2598  HZ2 LYS   169      92.875  49.914  88.397  1.00  0.00           H  
ATOM   2599  HZ3 LYS   169      92.725  48.340  87.814  1.00  0.00           H  
ATOM   2600  N   VAL   170      86.027  49.680  84.700  1.00  0.00           N  
ATOM   2601  CA  VAL   170      84.692  49.317  85.113  1.00  0.00           C  
ATOM   2602  C   VAL   170      84.608  47.774  85.282  1.00  0.00           C  
ATOM   2603  O   VAL   170      85.229  47.105  84.494  1.00  0.00           O  
ATOM   2604  CB  VAL   170      83.513  49.840  84.128  1.00  0.00           C  
ATOM   2605  CG1 VAL   170      83.731  49.395  82.657  1.00  0.00           C  
ATOM   2606  CG2 VAL   170      82.123  49.424  84.664  1.00  0.00           C  
ATOM   2607  H   VAL   170      86.615  49.101  84.118  1.00  0.00           H  
ATOM   2608  HA  VAL   170      84.467  49.735  86.094  1.00  0.00           H  
ATOM   2609  HB  VAL   170      83.493  50.930  84.150  1.00  0.00           H  
ATOM   2610 HG11 VAL   170      83.321  48.395  82.519  1.00  0.00           H  
ATOM   2611 HG12 VAL   170      83.078  50.005  82.033  1.00  0.00           H  
ATOM   2612 HG13 VAL   170      84.753  49.450  82.282  1.00  0.00           H  
ATOM   2613 HG21 VAL   170      82.047  49.834  85.671  1.00  0.00           H  
ATOM   2614 HG22 VAL   170      81.348  49.986  84.144  1.00  0.00           H  
ATOM   2615 HG23 VAL   170      81.903  48.369  84.501  1.00  0.00           H  
ATOM   2616  N   TYR   171      83.965  47.307  86.334  1.00  0.00           N  
ATOM   2617  CA  TYR   171      83.894  45.862  86.712  1.00  0.00           C  
ATOM   2618  C   TYR   171      82.619  45.466  87.374  1.00  0.00           C  
ATOM   2619  O   TYR   171      82.381  44.302  87.525  1.00  0.00           O  
ATOM   2620  CB  TYR   171      85.142  45.435  87.555  1.00  0.00           C  
ATOM   2621  CG  TYR   171      85.305  46.330  88.793  1.00  0.00           C  
ATOM   2622  CD1 TYR   171      84.523  46.065  90.023  1.00  0.00           C  
ATOM   2623  CD2 TYR   171      86.302  47.305  88.823  1.00  0.00           C  
ATOM   2624  CE1 TYR   171      84.834  46.782  91.154  1.00  0.00           C  
ATOM   2625  CE2 TYR   171      86.577  48.041  89.992  1.00  0.00           C  
ATOM   2626  CZ  TYR   171      85.841  47.764  91.103  1.00  0.00           C  
ATOM   2627  OH  TYR   171      86.180  48.458  92.250  1.00  0.00           O  
ATOM   2628  H   TYR   171      83.537  47.942  86.992  1.00  0.00           H  
ATOM   2629  HA  TYR   171      83.867  45.239  85.819  1.00  0.00           H  
ATOM   2630  HB2 TYR   171      85.015  44.382  87.804  1.00  0.00           H  
ATOM   2631  HB3 TYR   171      86.040  45.620  86.964  1.00  0.00           H  
ATOM   2632  HD1 TYR   171      83.733  45.329  90.020  1.00  0.00           H  
ATOM   2633  HD2 TYR   171      86.869  47.574  87.944  1.00  0.00           H  
ATOM   2634  HE1 TYR   171      84.320  46.561  92.078  1.00  0.00           H  
ATOM   2635  HE2 TYR   171      87.452  48.663  90.111  1.00  0.00           H  
ATOM   2636  HH  TYR   171      85.677  48.142  93.004  1.00  0.00           H  
ATOM   2637  N   SER   172      81.815  46.405  87.807  1.00  0.00           N  
ATOM   2638  CA  SER   172      80.503  46.175  88.420  1.00  0.00           C  
ATOM   2639  C   SER   172      79.483  45.938  87.287  1.00  0.00           C  
ATOM   2640  O   SER   172      79.376  46.770  86.459  1.00  0.00           O  
ATOM   2641  CB  SER   172      80.114  47.290  89.387  1.00  0.00           C  
ATOM   2642  OG  SER   172      78.774  47.200  89.745  1.00  0.00           O  
ATOM   2643  H   SER   172      82.081  47.376  87.725  1.00  0.00           H  
ATOM   2644  HA  SER   172      80.587  45.261  89.008  1.00  0.00           H  
ATOM   2645  HB2 SER   172      80.742  47.282  90.278  1.00  0.00           H  
ATOM   2646  HB3 SER   172      80.171  48.185  88.768  1.00  0.00           H  
ATOM   2647  HG  SER   172      78.766  46.850  90.639  1.00  0.00           H  
ATOM   2648  N   LYS   173      78.645  44.857  87.356  1.00  0.00           N  
ATOM   2649  CA  LYS   173      77.484  44.648  86.505  1.00  0.00           C  
ATOM   2650  C   LYS   173      76.319  45.529  86.997  1.00  0.00           C  
ATOM   2651  O   LYS   173      75.466  45.860  86.195  1.00  0.00           O  
ATOM   2652  CB  LYS   173      77.007  43.178  86.618  1.00  0.00           C  
ATOM   2653  CG  LYS   173      76.002  42.755  85.572  1.00  0.00           C  
ATOM   2654  CD  LYS   173      76.121  41.288  85.184  1.00  0.00           C  
ATOM   2655  CE  LYS   173      75.581  41.081  83.805  1.00  0.00           C  
ATOM   2656  NZ  LYS   173      75.720  39.689  83.241  1.00  0.00           N1+
ATOM   2657  H   LYS   173      78.848  44.115  88.010  1.00  0.00           H  
ATOM   2658  HA  LYS   173      77.727  44.971  85.493  1.00  0.00           H  
ATOM   2659  HB2 LYS   173      77.896  42.547  86.617  1.00  0.00           H  
ATOM   2660  HB3 LYS   173      76.570  43.048  87.608  1.00  0.00           H  
ATOM   2661  HG2 LYS   173      74.996  42.989  85.919  1.00  0.00           H  
ATOM   2662  HG3 LYS   173      76.252  43.373  84.709  1.00  0.00           H  
ATOM   2663  HD2 LYS   173      77.146  40.920  85.223  1.00  0.00           H  
ATOM   2664  HD3 LYS   173      75.511  40.712  85.879  1.00  0.00           H  
ATOM   2665  HE2 LYS   173      74.541  41.360  83.972  1.00  0.00           H  
ATOM   2666  HE3 LYS   173      76.127  41.774  83.164  1.00  0.00           H  
ATOM   2667  HZ1 LYS   173      75.395  39.753  82.287  1.00  0.00           H  
ATOM   2668  HZ2 LYS   173      76.678  39.372  83.199  1.00  0.00           H  
ATOM   2669  HZ3 LYS   173      75.173  39.063  83.813  1.00  0.00           H  
ATOM   2670  N   GLU   174      76.265  45.873  88.346  1.00  0.00           N  
ATOM   2671  CA  GLU   174      75.345  46.898  88.875  1.00  0.00           C  
ATOM   2672  C   GLU   174      75.512  48.237  88.231  1.00  0.00           C  
ATOM   2673  O   GLU   174      74.538  48.990  88.047  1.00  0.00           O  
ATOM   2674  CB  GLU   174      75.361  46.894  90.392  1.00  0.00           C  
ATOM   2675  CG  GLU   174      74.136  47.545  90.982  1.00  0.00           C  
ATOM   2676  CD  GLU   174      72.924  46.587  90.891  1.00  0.00           C  
ATOM   2677  OE1 GLU   174      73.042  45.415  90.376  1.00  0.00           O  
ATOM   2678  OE2 GLU   174      71.825  46.922  91.143  1.00  0.00           O1-
ATOM   2679  H   GLU   174      76.987  45.496  88.944  1.00  0.00           H  
ATOM   2680  HA  GLU   174      74.375  46.574  88.497  1.00  0.00           H  
ATOM   2681  HB2 GLU   174      75.541  45.960  90.924  1.00  0.00           H  
ATOM   2682  HB3 GLU   174      76.233  47.503  90.634  1.00  0.00           H  
ATOM   2683  HG2 GLU   174      74.356  47.842  92.008  1.00  0.00           H  
ATOM   2684  HG3 GLU   174      73.992  48.432  90.365  1.00  0.00           H  
ATOM   2685  N   ASP   175      76.796  48.565  87.880  1.00  0.00           N  
ATOM   2686  CA  ASP   175      77.163  49.911  87.362  1.00  0.00           C  
ATOM   2687  C   ASP   175      76.613  50.185  85.954  1.00  0.00           C  
ATOM   2688  O   ASP   175      75.994  51.175  85.648  1.00  0.00           O  
ATOM   2689  CB  ASP   175      78.740  50.269  87.351  1.00  0.00           C  
ATOM   2690  CG  ASP   175      78.961  51.709  86.853  1.00  0.00           C  
ATOM   2691  OD1 ASP   175      78.152  52.625  86.967  1.00  0.00           O  
ATOM   2692  OD2 ASP   175      80.060  51.991  86.409  1.00  0.00           O1-
ATOM   2693  H   ASP   175      77.569  47.953  88.101  1.00  0.00           H  
ATOM   2694  HA  ASP   175      76.737  50.738  87.929  1.00  0.00           H  
ATOM   2695  HB2 ASP   175      79.036  50.143  88.392  1.00  0.00           H  
ATOM   2696  HB3 ASP   175      79.285  49.630  86.656  1.00  0.00           H  
ATOM   2697  N   LEU   176      76.767  49.189  85.020  1.00  0.00           N  
ATOM   2698  CA  LEU   176      76.060  49.196  83.757  1.00  0.00           C  
ATOM   2699  C   LEU   176      74.551  49.444  83.623  1.00  0.00           C  
ATOM   2700  O   LEU   176      73.998  49.736  82.537  1.00  0.00           O  
ATOM   2701  CB  LEU   176      76.444  47.912  82.915  1.00  0.00           C  
ATOM   2702  CG  LEU   176      77.743  47.191  83.140  1.00  0.00           C  
ATOM   2703  CD1 LEU   176      77.876  45.949  82.231  1.00  0.00           C  
ATOM   2704  CD2 LEU   176      78.978  48.057  82.864  1.00  0.00           C  
ATOM   2705  H   LEU   176      77.404  48.452  85.286  1.00  0.00           H  
ATOM   2706  HA  LEU   176      76.483  50.047  83.223  1.00  0.00           H  
ATOM   2707  HB2 LEU   176      75.666  47.165  83.075  1.00  0.00           H  
ATOM   2708  HB3 LEU   176      76.229  48.054  81.856  1.00  0.00           H  
ATOM   2709  HG  LEU   176      77.795  46.861  84.178  1.00  0.00           H  
ATOM   2710 HD11 LEU   176      78.721  45.281  82.398  1.00  0.00           H  
ATOM   2711 HD12 LEU   176      76.944  45.400  82.366  1.00  0.00           H  
ATOM   2712 HD13 LEU   176      77.906  46.233  81.180  1.00  0.00           H  
ATOM   2713 HD21 LEU   176      78.793  48.954  83.454  1.00  0.00           H  
ATOM   2714 HD22 LEU   176      79.855  47.585  83.307  1.00  0.00           H  
ATOM   2715 HD23 LEU   176      79.144  48.391  81.839  1.00  0.00           H  
ATOM   2716  N   LYS   177      73.817  49.526  84.756  1.00  0.00           N  
ATOM   2717  CA  LYS   177      72.340  49.774  84.818  1.00  0.00           C  
ATOM   2718  C   LYS   177      72.056  51.250  84.499  1.00  0.00           C  
ATOM   2719  O   LYS   177      70.955  51.662  84.189  1.00  0.00           O  
ATOM   2720  CB  LYS   177      71.839  49.450  86.222  1.00  0.00           C  
ATOM   2721  CG  LYS   177      72.018  47.930  86.648  1.00  0.00           C  
ATOM   2722  CD  LYS   177      71.533  47.736  88.161  1.00  0.00           C  
ATOM   2723  CE  LYS   177      70.026  47.933  88.277  1.00  0.00           C  
ATOM   2724  NZ  LYS   177      69.732  47.875  89.646  1.00  0.00           N1+
ATOM   2725  H   LYS   177      74.310  49.337  85.617  1.00  0.00           H  
ATOM   2726  HA  LYS   177      71.788  49.243  84.042  1.00  0.00           H  
ATOM   2727  HB2 LYS   177      72.311  50.039  87.009  1.00  0.00           H  
ATOM   2728  HB3 LYS   177      70.786  49.728  86.185  1.00  0.00           H  
ATOM   2729  HG2 LYS   177      71.286  47.302  86.140  1.00  0.00           H  
ATOM   2730  HG3 LYS   177      73.036  47.579  86.480  1.00  0.00           H  
ATOM   2731  HD2 LYS   177      71.815  46.705  88.373  1.00  0.00           H  
ATOM   2732  HD3 LYS   177      72.164  48.440  88.705  1.00  0.00           H  
ATOM   2733  HE2 LYS   177      69.807  48.915  87.858  1.00  0.00           H  
ATOM   2734  HE3 LYS   177      69.716  47.163  87.572  1.00  0.00           H  
ATOM   2735  HZ1 LYS   177      70.113  48.625  90.205  1.00  0.00           H  
ATOM   2736  HZ2 LYS   177      68.753  47.679  89.800  1.00  0.00           H  
ATOM   2737  HZ3 LYS   177      70.205  47.142  90.155  1.00  0.00           H  
ATOM   2738  N   ASP   178      73.103  52.051  84.697  1.00  0.00           N  
ATOM   2739  CA  ASP   178      73.108  53.535  84.553  1.00  0.00           C  
ATOM   2740  C   ASP   178      73.285  53.873  83.084  1.00  0.00           C  
ATOM   2741  O   ASP   178      72.933  54.981  82.735  1.00  0.00           O  
ATOM   2742  CB  ASP   178      74.087  54.103  85.560  1.00  0.00           C  
ATOM   2743  CG  ASP   178      73.921  53.576  86.983  1.00  0.00           C  
ATOM   2744  OD1 ASP   178      74.902  53.676  87.812  1.00  0.00           O  
ATOM   2745  OD2 ASP   178      72.803  53.225  87.407  1.00  0.00           O1-
ATOM   2746  H   ASP   178      73.916  51.588  85.076  1.00  0.00           H  
ATOM   2747  HA  ASP   178      72.161  53.911  84.942  1.00  0.00           H  
ATOM   2748  HB2 ASP   178      75.115  54.153  85.200  1.00  0.00           H  
ATOM   2749  HB3 ASP   178      73.897  55.176  85.589  1.00  0.00           H  
ATOM   2750  N   MET   179      73.963  53.061  82.246  1.00  0.00           N  
ATOM   2751  CA  MET   179      74.422  53.397  80.976  1.00  0.00           C  
ATOM   2752  C   MET   179      73.314  53.213  79.906  1.00  0.00           C  
ATOM   2753  O   MET   179      72.785  52.079  79.831  1.00  0.00           O  
ATOM   2754  CB  MET   179      75.655  52.510  80.569  1.00  0.00           C  
ATOM   2755  CG  MET   179      76.841  52.780  81.508  1.00  0.00           C  
ATOM   2756  SD  MET   179      78.067  51.423  81.618  1.00  0.00           S  
ATOM   2757  CE  MET   179      79.339  52.363  82.544  1.00  0.00           C  
ATOM   2758  H   MET   179      74.312  52.244  82.726  1.00  0.00           H  
ATOM   2759  HA  MET   179      74.726  54.443  80.929  1.00  0.00           H  
ATOM   2760  HB2 MET   179      75.340  51.481  80.741  1.00  0.00           H  
ATOM   2761  HB3 MET   179      75.951  52.659  79.531  1.00  0.00           H  
ATOM   2762  HG2 MET   179      77.293  53.738  81.251  1.00  0.00           H  
ATOM   2763  HG3 MET   179      76.487  52.934  82.527  1.00  0.00           H  
ATOM   2764  HE1 MET   179      80.287  51.826  82.525  1.00  0.00           H  
ATOM   2765  HE2 MET   179      79.434  53.398  82.215  1.00  0.00           H  
ATOM   2766  HE3 MET   179      79.111  52.324  83.609  1.00  0.00           H  
ATOM   2767  N   SER   180      73.151  54.148  79.001  1.00  0.00           N  
ATOM   2768  CA  SER   180      72.370  53.871  77.765  1.00  0.00           C  
ATOM   2769  C   SER   180      72.874  52.623  76.977  1.00  0.00           C  
ATOM   2770  O   SER   180      74.049  52.247  76.983  1.00  0.00           O  
ATOM   2771  CB  SER   180      72.284  55.084  76.883  1.00  0.00           C  
ATOM   2772  OG  SER   180      71.225  54.799  75.958  1.00  0.00           O  
ATOM   2773  H   SER   180      73.775  54.939  79.077  1.00  0.00           H  
ATOM   2774  HA  SER   180      71.341  53.662  78.058  1.00  0.00           H  
ATOM   2775  HB2 SER   180      71.894  55.941  77.434  1.00  0.00           H  
ATOM   2776  HB3 SER   180      73.237  55.197  76.366  1.00  0.00           H  
ATOM   2777  HG  SER   180      70.371  54.965  76.363  1.00  0.00           H  
ATOM   2778  N   GLN   181      71.935  51.927  76.220  1.00  0.00           N  
ATOM   2779  CA  GLN   181      72.276  50.788  75.347  1.00  0.00           C  
ATOM   2780  C   GLN   181      72.199  51.357  73.926  1.00  0.00           C  
ATOM   2781  O   GLN   181      71.489  52.303  73.641  1.00  0.00           O  
ATOM   2782  CB  GLN   181      71.245  49.672  75.493  1.00  0.00           C  
ATOM   2783  CG  GLN   181      70.826  49.509  76.905  1.00  0.00           C  
ATOM   2784  CD  GLN   181      70.108  48.223  77.240  1.00  0.00           C  
ATOM   2785  NE2 GLN   181      69.888  47.904  78.494  1.00  0.00           N  
ATOM   2786  OE1 GLN   181      69.680  47.449  76.406  1.00  0.00           O  
ATOM   2787  H   GLN   181      70.991  52.213  76.438  1.00  0.00           H  
ATOM   2788  HA  GLN   181      73.291  50.459  75.571  1.00  0.00           H  
ATOM   2789  HB2 GLN   181      70.395  49.966  74.877  1.00  0.00           H  
ATOM   2790  HB3 GLN   181      71.627  48.705  75.166  1.00  0.00           H  
ATOM   2791  HG2 GLN   181      71.703  49.591  77.548  1.00  0.00           H  
ATOM   2792  HG3 GLN   181      70.180  50.311  77.261  1.00  0.00           H  
ATOM   2793 HE21 GLN   181      69.262  47.122  78.625  1.00  0.00           H  
ATOM   2794 HE22 GLN   181      70.097  48.572  79.222  1.00  0.00           H  
ATOM   2795  N   MET   182      72.944  50.795  73.044  1.00  0.00           N  
ATOM   2796  CA  MET   182      72.937  51.036  71.562  1.00  0.00           C  
ATOM   2797  C   MET   182      72.998  49.646  70.943  1.00  0.00           C  
ATOM   2798  O   MET   182      73.804  48.802  71.388  1.00  0.00           O  
ATOM   2799  CB  MET   182      74.110  51.949  71.271  1.00  0.00           C  
ATOM   2800  CG  MET   182      74.349  52.130  69.721  1.00  0.00           C  
ATOM   2801  SD  MET   182      75.805  53.031  69.203  1.00  0.00           S  
ATOM   2802  CE  MET   182      77.173  52.021  69.801  1.00  0.00           C  
ATOM   2803  H   MET   182      73.495  49.982  73.282  1.00  0.00           H  
ATOM   2804  HA  MET   182      72.027  51.615  71.405  1.00  0.00           H  
ATOM   2805  HB2 MET   182      74.024  52.946  71.703  1.00  0.00           H  
ATOM   2806  HB3 MET   182      75.000  51.447  71.651  1.00  0.00           H  
ATOM   2807  HG2 MET   182      74.345  51.211  69.136  1.00  0.00           H  
ATOM   2808  HG3 MET   182      73.515  52.766  69.424  1.00  0.00           H  
ATOM   2809  HE1 MET   182      78.108  52.568  69.678  1.00  0.00           H  
ATOM   2810  HE2 MET   182      77.054  51.770  70.855  1.00  0.00           H  
ATOM   2811  HE3 MET   182      77.299  51.168  69.134  1.00  0.00           H  
ATOM   2812  N   ILE   183      72.365  49.447  69.810  1.00  0.00           N  
ATOM   2813  CA  ILE   183      72.346  48.133  68.993  1.00  0.00           C  
ATOM   2814  C   ILE   183      72.995  48.371  67.621  1.00  0.00           C  
ATOM   2815  O   ILE   183      72.382  49.160  66.844  1.00  0.00           O  
ATOM   2816  CB  ILE   183      70.977  47.378  68.957  1.00  0.00           C  
ATOM   2817  CG1 ILE   183      70.679  46.994  70.422  1.00  0.00           C  
ATOM   2818  CG2 ILE   183      70.943  46.115  68.024  1.00  0.00           C  
ATOM   2819  CD1 ILE   183      69.310  46.276  70.666  1.00  0.00           C  
ATOM   2820  H   ILE   183      71.621  50.105  69.628  1.00  0.00           H  
ATOM   2821  HA  ILE   183      73.037  47.520  69.572  1.00  0.00           H  
ATOM   2822  HB  ILE   183      70.094  47.932  68.641  1.00  0.00           H  
ATOM   2823 HG12 ILE   183      71.479  46.337  70.762  1.00  0.00           H  
ATOM   2824 HG13 ILE   183      70.747  47.888  71.041  1.00  0.00           H  
ATOM   2825 HG21 ILE   183      71.829  45.507  68.208  1.00  0.00           H  
ATOM   2826 HG22 ILE   183      70.083  45.541  68.369  1.00  0.00           H  
ATOM   2827 HG23 ILE   183      70.845  46.400  66.976  1.00  0.00           H  
ATOM   2828 HD11 ILE   183      68.969  46.481  71.681  1.00  0.00           H  
ATOM   2829 HD12 ILE   183      68.547  46.656  69.986  1.00  0.00           H  
ATOM   2830 HD13 ILE   183      69.354  45.187  70.631  1.00  0.00           H  
ATOM   2831  N   LEU   184      74.059  47.632  67.262  1.00  0.00           N  
ATOM   2832  CA  LEU   184      74.624  47.555  65.919  1.00  0.00           C  
ATOM   2833  C   LEU   184      73.967  46.261  65.359  1.00  0.00           C  
ATOM   2834  O   LEU   184      74.102  45.232  65.962  1.00  0.00           O  
ATOM   2835  CB  LEU   184      76.153  47.510  65.961  1.00  0.00           C  
ATOM   2836  CG  LEU   184      76.870  47.129  64.640  1.00  0.00           C  
ATOM   2837  CD1 LEU   184      76.604  48.086  63.469  1.00  0.00           C  
ATOM   2838  CD2 LEU   184      78.339  46.946  64.956  1.00  0.00           C  
ATOM   2839  H   LEU   184      74.389  46.967  67.947  1.00  0.00           H  
ATOM   2840  HA  LEU   184      74.314  48.346  65.236  1.00  0.00           H  
ATOM   2841  HB2 LEU   184      76.502  48.530  66.124  1.00  0.00           H  
ATOM   2842  HB3 LEU   184      76.625  46.945  66.765  1.00  0.00           H  
ATOM   2843  HG  LEU   184      76.556  46.166  64.238  1.00  0.00           H  
ATOM   2844 HD11 LEU   184      75.602  48.512  63.420  1.00  0.00           H  
ATOM   2845 HD12 LEU   184      77.378  48.846  63.575  1.00  0.00           H  
ATOM   2846 HD13 LEU   184      76.745  47.553  62.529  1.00  0.00           H  
ATOM   2847 HD21 LEU   184      78.746  47.856  65.398  1.00  0.00           H  
ATOM   2848 HD22 LEU   184      78.584  46.222  65.734  1.00  0.00           H  
ATOM   2849 HD23 LEU   184      78.945  46.814  64.060  1.00  0.00           H  
ATOM   2850  N   ARG   185      73.348  46.279  64.153  1.00  0.00           N  
ATOM   2851  CA  ARG   185      72.682  45.093  63.462  1.00  0.00           C  
ATOM   2852  C   ARG   185      72.840  45.040  62.031  1.00  0.00           C  
ATOM   2853  O   ARG   185      72.956  46.100  61.416  1.00  0.00           O  
ATOM   2854  CB  ARG   185      71.249  44.950  63.956  1.00  0.00           C  
ATOM   2855  CG  ARG   185      70.218  45.972  63.474  1.00  0.00           C  
ATOM   2856  CD  ARG   185      68.810  45.730  63.895  1.00  0.00           C  
ATOM   2857  NE  ARG   185      68.668  45.484  65.324  1.00  0.00           N  
ATOM   2858  CZ  ARG   185      67.937  46.214  66.103  1.00  0.00           C  
ATOM   2859  NH1 ARG   185      67.518  47.424  65.834  1.00  0.00           N1+
ATOM   2860  NH2 ARG   185      67.676  45.665  67.243  1.00  0.00           N  
ATOM   2861  H   ARG   185      73.387  47.183  63.706  1.00  0.00           H  
ATOM   2862  HA  ARG   185      73.224  44.253  63.897  1.00  0.00           H  
ATOM   2863  HB2 ARG   185      70.931  43.922  63.781  1.00  0.00           H  
ATOM   2864  HB3 ARG   185      71.331  45.155  65.024  1.00  0.00           H  
ATOM   2865  HG2 ARG   185      70.485  46.992  63.752  1.00  0.00           H  
ATOM   2866  HG3 ARG   185      70.109  45.958  62.390  1.00  0.00           H  
ATOM   2867  HD2 ARG   185      68.177  46.526  63.503  1.00  0.00           H  
ATOM   2868  HD3 ARG   185      68.531  44.836  63.337  1.00  0.00           H  
ATOM   2869  HE  ARG   185      68.881  44.593  65.751  1.00  0.00           H  
ATOM   2870 HH11 ARG   185      67.780  47.871  64.966  1.00  0.00           H  
ATOM   2871 HH12 ARG   185      66.852  47.802  66.492  1.00  0.00           H  
ATOM   2872 HH21 ARG   185      67.900  44.692  67.390  1.00  0.00           H  
ATOM   2873 HH22 ARG   185      67.108  46.061  67.979  1.00  0.00           H  
ATOM   2874  N   THR   186      72.795  43.800  61.410  1.00  0.00           N  
ATOM   2875  CA  THR   186      73.021  43.535  59.988  1.00  0.00           C  
ATOM   2876  C   THR   186      72.209  42.342  59.553  1.00  0.00           C  
ATOM   2877  O   THR   186      71.699  41.586  60.404  1.00  0.00           O  
ATOM   2878  CB  THR   186      74.499  43.330  59.589  1.00  0.00           C  
ATOM   2879  CG2 THR   186      75.447  44.463  59.997  1.00  0.00           C  
ATOM   2880  OG1 THR   186      74.977  42.113  60.134  1.00  0.00           O  
ATOM   2881  H   THR   186      72.740  43.037  62.070  1.00  0.00           H  
ATOM   2882  HA  THR   186      72.737  44.374  59.354  1.00  0.00           H  
ATOM   2883  HB  THR   186      74.566  43.295  58.502  1.00  0.00           H  
ATOM   2884  HG1 THR   186      75.137  41.549  59.374  1.00  0.00           H  
ATOM   2885 HG21 THR   186      74.902  45.396  59.851  1.00  0.00           H  
ATOM   2886 HG22 THR   186      75.622  44.445  61.072  1.00  0.00           H  
ATOM   2887 HG23 THR   186      76.388  44.434  59.447  1.00  0.00           H  
ATOM   2888  N   LYS   187      72.002  42.126  58.238  1.00  0.00           N  
ATOM   2889  CA  LYS   187      71.635  40.811  57.648  1.00  0.00           C  
ATOM   2890  C   LYS   187      72.417  40.646  56.320  1.00  0.00           C  
ATOM   2891  O   LYS   187      72.786  41.675  55.799  1.00  0.00           O  
ATOM   2892  CB  LYS   187      70.153  40.698  57.392  1.00  0.00           C  
ATOM   2893  CG  LYS   187      69.449  40.475  58.693  1.00  0.00           C  
ATOM   2894  CD  LYS   187      68.063  39.859  58.469  1.00  0.00           C  
ATOM   2895  CE  LYS   187      67.321  39.764  59.853  1.00  0.00           C  
ATOM   2896  NZ  LYS   187      66.985  41.053  60.400  1.00  0.00           N1+
ATOM   2897  H   LYS   187      72.358  42.738  57.518  1.00  0.00           H  
ATOM   2898  HA  LYS   187      71.987  40.073  58.368  1.00  0.00           H  
ATOM   2899  HB2 LYS   187      69.809  41.662  57.018  1.00  0.00           H  
ATOM   2900  HB3 LYS   187      69.854  39.927  56.682  1.00  0.00           H  
ATOM   2901  HG2 LYS   187      70.010  39.738  59.269  1.00  0.00           H  
ATOM   2902  HG3 LYS   187      69.411  41.414  59.246  1.00  0.00           H  
ATOM   2903  HD2 LYS   187      67.487  40.447  57.754  1.00  0.00           H  
ATOM   2904  HD3 LYS   187      68.123  38.836  58.096  1.00  0.00           H  
ATOM   2905  HE2 LYS   187      66.371  39.252  59.695  1.00  0.00           H  
ATOM   2906  HE3 LYS   187      67.875  39.097  60.513  1.00  0.00           H  
ATOM   2907  HZ1 LYS   187      66.370  41.566  59.785  1.00  0.00           H  
ATOM   2908  HZ2 LYS   187      66.475  41.055  61.272  1.00  0.00           H  
ATOM   2909  HZ3 LYS   187      67.748  41.715  60.430  1.00  0.00           H  
ATOM   2910  N   GLY   188      72.643  39.370  55.800  1.00  0.00           N  
ATOM   2911  CA  GLY   188      73.247  39.318  54.522  1.00  0.00           C  
ATOM   2912  C   GLY   188      73.760  37.882  54.265  1.00  0.00           C  
ATOM   2913  O   GLY   188      73.313  36.955  54.916  1.00  0.00           O  
ATOM   2914  H   GLY   188      72.205  38.548  56.189  1.00  0.00           H  
ATOM   2915  HA2 GLY   188      72.575  39.555  53.696  1.00  0.00           H  
ATOM   2916  HA3 GLY   188      74.100  39.995  54.559  1.00  0.00           H  
ATOM   2917  N   PRO   189      74.615  37.611  53.295  1.00  0.00           N  
ATOM   2918  CA  PRO   189      75.361  36.342  53.135  1.00  0.00           C  
ATOM   2919  C   PRO   189      76.428  36.335  54.296  1.00  0.00           C  
ATOM   2920  O   PRO   189      76.488  37.158  55.152  1.00  0.00           O  
ATOM   2921  CB  PRO   189      75.971  36.388  51.731  1.00  0.00           C  
ATOM   2922  CG  PRO   189      76.198  37.869  51.484  1.00  0.00           C  
ATOM   2923  CD  PRO   189      75.107  38.585  52.300  1.00  0.00           C  
ATOM   2924  HA  PRO   189      74.625  35.544  53.226  1.00  0.00           H  
ATOM   2925  HB2 PRO   189      76.814  35.747  51.473  1.00  0.00           H  
ATOM   2926  HB3 PRO   189      75.209  36.028  51.040  1.00  0.00           H  
ATOM   2927  HG2 PRO   189      77.196  38.083  51.864  1.00  0.00           H  
ATOM   2928  HG3 PRO   189      76.106  38.129  50.429  1.00  0.00           H  
ATOM   2929  HD2 PRO   189      75.519  39.408  52.883  1.00  0.00           H  
ATOM   2930  HD3 PRO   189      74.279  38.933  51.683  1.00  0.00           H  
ATOM   2931  N   ASP   190      77.301  35.255  54.211  1.00  0.00           N  
ATOM   2932  CA  ASP   190      78.197  34.928  55.305  1.00  0.00           C  
ATOM   2933  C   ASP   190      79.415  35.895  55.259  1.00  0.00           C  
ATOM   2934  O   ASP   190      80.192  36.014  56.241  1.00  0.00           O  
ATOM   2935  CB  ASP   190      78.551  33.407  55.235  1.00  0.00           C  
ATOM   2936  CG  ASP   190      79.321  32.983  53.953  1.00  0.00           C  
ATOM   2937  OD1 ASP   190      79.793  31.772  53.800  1.00  0.00           O  
ATOM   2938  OD2 ASP   190      79.448  33.651  52.901  1.00  0.00           O1-
ATOM   2939  H   ASP   190      77.104  34.543  53.522  1.00  0.00           H  
ATOM   2940  HA  ASP   190      77.544  35.104  56.160  1.00  0.00           H  
ATOM   2941  HB2 ASP   190      79.033  33.123  56.170  1.00  0.00           H  
ATOM   2942  HB3 ASP   190      77.607  32.862  55.205  1.00  0.00           H  
ATOM   2943  N   ARG   191      79.635  36.670  54.131  1.00  0.00           N  
ATOM   2944  CA  ARG   191      80.898  37.406  53.875  1.00  0.00           C  
ATOM   2945  C   ARG   191      80.589  38.614  53.013  1.00  0.00           C  
ATOM   2946  O   ARG   191      79.597  38.596  52.301  1.00  0.00           O  
ATOM   2947  CB  ARG   191      81.974  36.417  53.350  1.00  0.00           C  
ATOM   2948  CG  ARG   191      81.846  36.215  51.815  1.00  0.00           C  
ATOM   2949  CD  ARG   191      82.764  35.080  51.337  1.00  0.00           C  
ATOM   2950  NE  ARG   191      82.162  33.768  51.799  1.00  0.00           N  
ATOM   2951  CZ  ARG   191      82.646  32.512  51.583  1.00  0.00           C  
ATOM   2952  NH1 ARG   191      83.671  32.225  50.907  1.00  0.00           N1+
ATOM   2953  NH2 ARG   191      82.016  31.597  52.160  1.00  0.00           N  
ATOM   2954  H   ARG   191      78.878  36.667  53.463  1.00  0.00           H  
ATOM   2955  HA  ARG   191      81.194  37.801  54.846  1.00  0.00           H  
ATOM   2956  HB2 ARG   191      82.971  36.723  53.667  1.00  0.00           H  
ATOM   2957  HB3 ARG   191      81.823  35.502  53.923  1.00  0.00           H  
ATOM   2958  HG2 ARG   191      80.806  36.098  51.513  1.00  0.00           H  
ATOM   2959  HG3 ARG   191      82.258  37.140  51.410  1.00  0.00           H  
ATOM   2960  HD2 ARG   191      82.733  35.140  50.249  1.00  0.00           H  
ATOM   2961  HD3 ARG   191      83.714  35.262  51.840  1.00  0.00           H  
ATOM   2962  HE  ARG   191      81.188  33.866  52.047  1.00  0.00           H  
ATOM   2963 HH11 ARG   191      84.200  32.921  50.400  1.00  0.00           H  
ATOM   2964 HH12 ARG   191      84.024  31.279  50.887  1.00  0.00           H  
ATOM   2965 HH21 ARG   191      81.199  31.946  52.641  1.00  0.00           H  
ATOM   2966 HH22 ARG   191      82.206  30.621  51.984  1.00  0.00           H  
ATOM   2967  N   LEU   192      81.534  39.513  53.009  1.00  0.00           N  
ATOM   2968  CA  LEU   192      81.615  40.629  52.037  1.00  0.00           C  
ATOM   2969  C   LEU   192      82.754  40.214  51.103  1.00  0.00           C  
ATOM   2970  O   LEU   192      83.610  39.376  51.484  1.00  0.00           O  
ATOM   2971  CB  LEU   192      81.970  41.963  52.762  1.00  0.00           C  
ATOM   2972  CG  LEU   192      80.985  42.427  53.867  1.00  0.00           C  
ATOM   2973  CD1 LEU   192      81.408  43.857  54.319  1.00  0.00           C  
ATOM   2974  CD2 LEU   192      79.484  42.372  53.450  1.00  0.00           C  
ATOM   2975  H   LEU   192      82.384  39.340  53.526  1.00  0.00           H  
ATOM   2976  HA  LEU   192      80.714  40.710  51.429  1.00  0.00           H  
ATOM   2977  HB2 LEU   192      82.892  41.851  53.332  1.00  0.00           H  
ATOM   2978  HB3 LEU   192      82.093  42.778  52.048  1.00  0.00           H  
ATOM   2979  HG  LEU   192      81.123  41.671  54.640  1.00  0.00           H  
ATOM   2980 HD11 LEU   192      80.870  44.181  55.210  1.00  0.00           H  
ATOM   2981 HD12 LEU   192      82.419  43.877  54.727  1.00  0.00           H  
ATOM   2982 HD13 LEU   192      81.353  44.576  53.502  1.00  0.00           H  
ATOM   2983 HD21 LEU   192      79.177  41.342  53.270  1.00  0.00           H  
ATOM   2984 HD22 LEU   192      79.067  42.877  54.321  1.00  0.00           H  
ATOM   2985 HD23 LEU   192      79.265  43.011  52.594  1.00  0.00           H  
ATOM   2986  N   PRO   193      82.927  40.919  49.954  1.00  0.00           N  
ATOM   2987  CA  PRO   193      84.166  40.891  49.172  1.00  0.00           C  
ATOM   2988  C   PRO   193      85.321  41.387  50.039  1.00  0.00           C  
ATOM   2989  O   PRO   193      85.113  42.048  51.043  1.00  0.00           O  
ATOM   2990  CB  PRO   193      84.002  41.675  47.951  1.00  0.00           C  
ATOM   2991  CG  PRO   193      82.497  42.012  47.807  1.00  0.00           C  
ATOM   2992  CD  PRO   193      81.951  41.801  49.296  1.00  0.00           C  
ATOM   2993  HA  PRO   193      84.287  39.826  48.973  1.00  0.00           H  
ATOM   2994  HB2 PRO   193      84.460  42.663  47.904  1.00  0.00           H  
ATOM   2995  HB3 PRO   193      84.254  41.112  47.052  1.00  0.00           H  
ATOM   2996  HG2 PRO   193      82.271  42.983  47.366  1.00  0.00           H  
ATOM   2997  HG3 PRO   193      81.994  41.236  47.231  1.00  0.00           H  
ATOM   2998  HD2 PRO   193      81.995  42.792  49.747  1.00  0.00           H  
ATOM   2999  HD3 PRO   193      80.948  41.374  49.291  1.00  0.00           H  
ATOM   3000  N   ALA   194      86.491  41.138  49.612  1.00  0.00           N  
ATOM   3001  CA  ALA   194      87.750  41.632  50.152  1.00  0.00           C  
ATOM   3002  C   ALA   194      87.931  43.128  49.804  1.00  0.00           C  
ATOM   3003  O   ALA   194      87.407  43.511  48.705  1.00  0.00           O  
ATOM   3004  CB  ALA   194      88.833  40.750  49.577  1.00  0.00           C  
ATOM   3005  H   ALA   194      86.669  40.602  48.774  1.00  0.00           H  
ATOM   3006  HA  ALA   194      87.709  41.467  51.228  1.00  0.00           H  
ATOM   3007  HB1 ALA   194      88.631  39.692  49.741  1.00  0.00           H  
ATOM   3008  HB2 ALA   194      88.875  40.928  48.502  1.00  0.00           H  
ATOM   3009  HB3 ALA   194      89.817  41.041  49.946  1.00  0.00           H  
ATOM   3010  N   GLY   195      88.457  43.939  50.733  1.00  0.00           N  
ATOM   3011  CA  GLY   195      88.583  45.423  50.599  1.00  0.00           C  
ATOM   3012  C   GLY   195      87.267  46.010  50.973  1.00  0.00           C  
ATOM   3013  O   GLY   195      86.871  47.085  50.482  1.00  0.00           O  
ATOM   3014  H   GLY   195      88.733  43.613  51.648  1.00  0.00           H  
ATOM   3015  HA2 GLY   195      89.294  45.790  51.338  1.00  0.00           H  
ATOM   3016  HA3 GLY   195      88.857  45.718  49.586  1.00  0.00           H  
ATOM   3017  N   TYR   196      86.578  45.391  52.009  1.00  0.00           N  
ATOM   3018  CA  TYR   196      85.594  46.212  52.729  1.00  0.00           C  
ATOM   3019  C   TYR   196      85.754  46.034  54.330  1.00  0.00           C  
ATOM   3020  O   TYR   196      86.044  44.912  54.761  1.00  0.00           O  
ATOM   3021  CB  TYR   196      84.166  45.735  52.371  1.00  0.00           C  
ATOM   3022  CG  TYR   196      83.738  46.228  50.991  1.00  0.00           C  
ATOM   3023  CD1 TYR   196      82.982  47.492  50.949  1.00  0.00           C  
ATOM   3024  CD2 TYR   196      83.889  45.540  49.775  1.00  0.00           C  
ATOM   3025  CE1 TYR   196      82.492  48.056  49.679  1.00  0.00           C  
ATOM   3026  CE2 TYR   196      83.286  46.077  48.549  1.00  0.00           C  
ATOM   3027  CZ  TYR   196      82.623  47.293  48.536  1.00  0.00           C  
ATOM   3028  OH  TYR   196      82.025  47.770  47.408  1.00  0.00           O  
ATOM   3029  H   TYR   196      86.944  44.485  52.264  1.00  0.00           H  
ATOM   3030  HA  TYR   196      85.755  47.276  52.559  1.00  0.00           H  
ATOM   3031  HB2 TYR   196      83.987  44.660  52.360  1.00  0.00           H  
ATOM   3032  HB3 TYR   196      83.535  46.147  53.159  1.00  0.00           H  
ATOM   3033  HD1 TYR   196      82.827  48.121  51.813  1.00  0.00           H  
ATOM   3034  HD2 TYR   196      84.404  44.590  49.763  1.00  0.00           H  
ATOM   3035  HE1 TYR   196      81.933  48.971  49.548  1.00  0.00           H  
ATOM   3036  HE2 TYR   196      83.234  45.502  47.636  1.00  0.00           H  
ATOM   3037  HH  TYR   196      82.175  48.715  47.329  1.00  0.00           H  
ATOM   3038  N   GLU   197      85.302  47.015  55.091  1.00  0.00           N  
ATOM   3039  CA  GLU   197      85.416  47.002  56.556  1.00  0.00           C  
ATOM   3040  C   GLU   197      84.262  47.796  57.106  1.00  0.00           C  
ATOM   3041  O   GLU   197      83.908  48.820  56.510  1.00  0.00           O  
ATOM   3042  CB  GLU   197      86.810  47.591  56.864  1.00  0.00           C  
ATOM   3043  CG  GLU   197      87.314  47.395  58.344  1.00  0.00           C  
ATOM   3044  CD  GLU   197      87.969  46.039  58.442  1.00  0.00           C  
ATOM   3045  OE1 GLU   197      87.252  45.122  58.989  1.00  0.00           O  
ATOM   3046  OE2 GLU   197      89.158  45.904  58.157  1.00  0.00           O1-
ATOM   3047  H   GLU   197      84.943  47.843  54.637  1.00  0.00           H  
ATOM   3048  HA  GLU   197      85.355  45.979  56.927  1.00  0.00           H  
ATOM   3049  HB2 GLU   197      87.467  47.109  56.139  1.00  0.00           H  
ATOM   3050  HB3 GLU   197      86.762  48.665  56.684  1.00  0.00           H  
ATOM   3051  HG2 GLU   197      88.006  48.209  58.558  1.00  0.00           H  
ATOM   3052  HG3 GLU   197      86.473  47.565  59.017  1.00  0.00           H  
ATOM   3053  N   ILE   198      83.824  47.368  58.300  1.00  0.00           N  
ATOM   3054  CA  ILE   198      82.915  48.119  59.220  1.00  0.00           C  
ATOM   3055  C   ILE   198      83.724  48.614  60.446  1.00  0.00           C  
ATOM   3056  O   ILE   198      84.417  47.803  61.017  1.00  0.00           O  
ATOM   3057  CB  ILE   198      81.671  47.261  59.666  1.00  0.00           C  
ATOM   3058  CG1 ILE   198      80.801  46.718  58.521  1.00  0.00           C  
ATOM   3059  CG2 ILE   198      80.884  47.974  60.819  1.00  0.00           C  
ATOM   3060  CD1 ILE   198      81.357  45.494  57.793  1.00  0.00           C  
ATOM   3061  H   ILE   198      84.301  46.553  58.661  1.00  0.00           H  
ATOM   3062  HA  ILE   198      82.469  48.998  58.755  1.00  0.00           H  
ATOM   3063  HB  ILE   198      82.111  46.358  60.090  1.00  0.00           H  
ATOM   3064 HG12 ILE   198      79.855  46.385  58.948  1.00  0.00           H  
ATOM   3065 HG13 ILE   198      80.674  47.545  57.822  1.00  0.00           H  
ATOM   3066 HG21 ILE   198      80.554  48.950  60.462  1.00  0.00           H  
ATOM   3067 HG22 ILE   198      80.016  47.370  61.085  1.00  0.00           H  
ATOM   3068 HG23 ILE   198      81.531  48.160  61.676  1.00  0.00           H  
ATOM   3069 HD11 ILE   198      82.162  45.709  57.090  1.00  0.00           H  
ATOM   3070 HD12 ILE   198      81.794  44.776  58.487  1.00  0.00           H  
ATOM   3071 HD13 ILE   198      80.601  45.047  57.148  1.00  0.00           H  
ATOM   3072  N   VAL   199      83.625  49.902  60.793  1.00  0.00           N  
ATOM   3073  CA  VAL   199      84.352  50.646  61.870  1.00  0.00           C  
ATOM   3074  C   VAL   199      83.414  51.583  62.654  1.00  0.00           C  
ATOM   3075  O   VAL   199      82.691  52.458  62.144  1.00  0.00           O  
ATOM   3076  CB  VAL   199      85.467  51.572  61.223  1.00  0.00           C  
ATOM   3077  CG1 VAL   199      86.222  52.209  62.406  1.00  0.00           C  
ATOM   3078  CG2 VAL   199      86.505  50.679  60.496  1.00  0.00           C  
ATOM   3079  H   VAL   199      82.939  50.403  60.247  1.00  0.00           H  
ATOM   3080  HA  VAL   199      84.753  49.914  62.571  1.00  0.00           H  
ATOM   3081  HB  VAL   199      85.070  52.254  60.471  1.00  0.00           H  
ATOM   3082 HG11 VAL   199      86.557  51.479  63.142  1.00  0.00           H  
ATOM   3083 HG12 VAL   199      87.061  52.718  61.932  1.00  0.00           H  
ATOM   3084 HG13 VAL   199      85.605  52.974  62.877  1.00  0.00           H  
ATOM   3085 HG21 VAL   199      86.820  49.871  61.155  1.00  0.00           H  
ATOM   3086 HG22 VAL   199      86.174  50.318  59.522  1.00  0.00           H  
ATOM   3087 HG23 VAL   199      87.352  51.291  60.185  1.00  0.00           H  
ATOM   3088  N   LEU   200      83.360  51.292  63.871  1.00  0.00           N  
ATOM   3089  CA  LEU   200      82.589  52.055  64.858  1.00  0.00           C  
ATOM   3090  C   LEU   200      83.444  53.311  65.211  1.00  0.00           C  
ATOM   3091  O   LEU   200      84.613  53.196  65.601  1.00  0.00           O  
ATOM   3092  CB  LEU   200      82.446  51.125  66.063  1.00  0.00           C  
ATOM   3093  CG  LEU   200      81.422  51.681  67.155  1.00  0.00           C  
ATOM   3094  CD1 LEU   200      79.985  51.356  66.514  1.00  0.00           C  
ATOM   3095  CD2 LEU   200      81.637  51.094  68.495  1.00  0.00           C  
ATOM   3096  H   LEU   200      83.977  50.598  64.267  1.00  0.00           H  
ATOM   3097  HA  LEU   200      81.639  52.353  64.413  1.00  0.00           H  
ATOM   3098  HB2 LEU   200      82.087  50.113  65.873  1.00  0.00           H  
ATOM   3099  HB3 LEU   200      83.451  50.976  66.458  1.00  0.00           H  
ATOM   3100  HG  LEU   200      81.394  52.770  67.208  1.00  0.00           H  
ATOM   3101 HD11 LEU   200      79.310  51.593  67.335  1.00  0.00           H  
ATOM   3102 HD12 LEU   200      79.862  51.925  65.592  1.00  0.00           H  
ATOM   3103 HD13 LEU   200      79.828  50.290  66.347  1.00  0.00           H  
ATOM   3104 HD21 LEU   200      80.923  50.298  68.706  1.00  0.00           H  
ATOM   3105 HD22 LEU   200      82.700  50.884  68.619  1.00  0.00           H  
ATOM   3106 HD23 LEU   200      81.510  51.932  69.180  1.00  0.00           H  
ATOM   3107  N   TYR   201      82.800  54.551  65.247  1.00  0.00           N  
ATOM   3108  CA  TYR   201      83.638  55.758  65.398  1.00  0.00           C  
ATOM   3109  C   TYR   201      82.845  56.931  66.127  1.00  0.00           C  
ATOM   3110  O   TYR   201      81.595  56.902  66.231  1.00  0.00           O  
ATOM   3111  CB  TYR   201      84.372  56.134  64.138  1.00  0.00           C  
ATOM   3112  CG  TYR   201      83.919  57.399  63.487  1.00  0.00           C  
ATOM   3113  CD1 TYR   201      84.655  58.539  63.760  1.00  0.00           C  
ATOM   3114  CD2 TYR   201      82.845  57.420  62.659  1.00  0.00           C  
ATOM   3115  CE1 TYR   201      84.290  59.717  63.101  1.00  0.00           C  
ATOM   3116  CE2 TYR   201      82.419  58.607  62.032  1.00  0.00           C  
ATOM   3117  CZ  TYR   201      83.150  59.774  62.244  1.00  0.00           C  
ATOM   3118  OH  TYR   201      82.856  60.868  61.623  1.00  0.00           O  
ATOM   3119  H   TYR   201      81.806  54.656  65.105  1.00  0.00           H  
ATOM   3120  HA  TYR   201      84.379  55.471  66.144  1.00  0.00           H  
ATOM   3121  HB2 TYR   201      85.414  56.305  64.408  1.00  0.00           H  
ATOM   3122  HB3 TYR   201      84.316  55.292  63.448  1.00  0.00           H  
ATOM   3123  HD1 TYR   201      85.577  58.545  64.322  1.00  0.00           H  
ATOM   3124  HD2 TYR   201      82.282  56.534  62.406  1.00  0.00           H  
ATOM   3125  HE1 TYR   201      84.858  60.631  63.193  1.00  0.00           H  
ATOM   3126  HE2 TYR   201      81.576  58.543  61.361  1.00  0.00           H  
ATOM   3127  HH  TYR   201      83.248  61.637  62.044  1.00  0.00           H  
ATOM   3128  N   ILE   202      83.588  57.851  66.677  1.00  0.00           N  
ATOM   3129  CA  ILE   202      83.116  59.059  67.376  1.00  0.00           C  
ATOM   3130  C   ILE   202      84.015  60.249  67.131  1.00  0.00           C  
ATOM   3131  O   ILE   202      85.266  60.090  67.057  1.00  0.00           O  
ATOM   3132  CB  ILE   202      82.985  58.809  68.905  1.00  0.00           C  
ATOM   3133  CG1 ILE   202      82.289  59.922  69.775  1.00  0.00           C  
ATOM   3134  CG2 ILE   202      84.344  58.490  69.552  1.00  0.00           C  
ATOM   3135  CD1 ILE   202      81.953  59.433  71.169  1.00  0.00           C  
ATOM   3136  H   ILE   202      84.593  57.763  66.622  1.00  0.00           H  
ATOM   3137  HA  ILE   202      82.092  59.291  67.084  1.00  0.00           H  
ATOM   3138  HB  ILE   202      82.413  57.882  68.937  1.00  0.00           H  
ATOM   3139 HG12 ILE   202      82.961  60.777  69.699  1.00  0.00           H  
ATOM   3140 HG13 ILE   202      81.394  60.311  69.289  1.00  0.00           H  
ATOM   3141 HG21 ILE   202      85.023  59.342  69.572  1.00  0.00           H  
ATOM   3142 HG22 ILE   202      84.131  58.193  70.579  1.00  0.00           H  
ATOM   3143 HG23 ILE   202      84.854  57.691  69.013  1.00  0.00           H  
ATOM   3144 HD11 ILE   202      82.751  59.627  71.886  1.00  0.00           H  
ATOM   3145 HD12 ILE   202      81.062  59.921  71.564  1.00  0.00           H  
ATOM   3146 HD13 ILE   202      81.829  58.350  71.147  1.00  0.00           H  
ATOM   3147  N   SER   203      83.532  61.469  67.026  1.00  0.00           N  
ATOM   3148  CA  SER   203      84.318  62.682  66.755  1.00  0.00           C  
ATOM   3149  C   SER   203      85.005  63.161  67.986  1.00  0.00           C  
ATOM   3150  O   SER   203      84.470  63.158  69.037  1.00  0.00           O  
ATOM   3151  CB  SER   203      83.271  63.670  66.279  1.00  0.00           C  
ATOM   3152  OG  SER   203      82.600  63.204  65.211  1.00  0.00           O  
ATOM   3153  H   SER   203      82.556  61.629  67.231  1.00  0.00           H  
ATOM   3154  HA  SER   203      85.044  62.442  65.978  1.00  0.00           H  
ATOM   3155  HB2 SER   203      82.474  63.720  67.020  1.00  0.00           H  
ATOM   3156  HB3 SER   203      83.821  64.605  66.167  1.00  0.00           H  
ATOM   3157  HG  SER   203      81.776  63.691  65.290  1.00  0.00           H  
ATOM   3158  N   MET   204      86.122  63.816  67.799  1.00  0.00           N  
ATOM   3159  CA  MET   204      87.005  64.547  68.742  1.00  0.00           C  
ATOM   3160  C   MET   204      86.159  65.321  69.745  1.00  0.00           C  
ATOM   3161  O   MET   204      86.432  65.154  70.917  1.00  0.00           O  
ATOM   3162  CB  MET   204      88.055  65.420  68.008  1.00  0.00           C  
ATOM   3163  CG  MET   204      89.251  65.926  68.898  1.00  0.00           C  
ATOM   3164  SD  MET   204      90.256  64.523  69.340  1.00  0.00           S  
ATOM   3165  CE  MET   204      91.119  64.570  67.738  1.00  0.00           C  
ATOM   3166  H   MET   204      86.445  63.648  66.857  1.00  0.00           H  
ATOM   3167  HA  MET   204      87.505  63.769  69.319  1.00  0.00           H  
ATOM   3168  HB2 MET   204      88.338  64.781  67.172  1.00  0.00           H  
ATOM   3169  HB3 MET   204      87.564  66.292  67.577  1.00  0.00           H  
ATOM   3170  HG2 MET   204      89.793  66.633  68.271  1.00  0.00           H  
ATOM   3171  HG3 MET   204      88.658  66.432  69.661  1.00  0.00           H  
ATOM   3172  HE1 MET   204      91.150  63.534  67.403  1.00  0.00           H  
ATOM   3173  HE2 MET   204      90.596  65.221  67.037  1.00  0.00           H  
ATOM   3174  HE3 MET   204      92.098  65.015  67.917  1.00  0.00           H  
ATOM   3175  N   SER   205      85.276  66.117  69.284  1.00  0.00           N  
ATOM   3176  CA  SER   205      84.506  66.957  70.233  1.00  0.00           C  
ATOM   3177  C   SER   205      83.535  66.165  71.101  1.00  0.00           C  
ATOM   3178  O   SER   205      82.943  66.762  71.953  1.00  0.00           O  
ATOM   3179  CB  SER   205      83.786  68.014  69.499  1.00  0.00           C  
ATOM   3180  OG  SER   205      84.601  68.799  68.662  1.00  0.00           O  
ATOM   3181  H   SER   205      85.104  66.233  68.295  1.00  0.00           H  
ATOM   3182  HA  SER   205      85.280  67.492  70.784  1.00  0.00           H  
ATOM   3183  HB2 SER   205      83.100  67.452  68.866  1.00  0.00           H  
ATOM   3184  HB3 SER   205      83.273  68.605  70.258  1.00  0.00           H  
ATOM   3185  HG  SER   205      84.844  69.606  69.121  1.00  0.00           H  
ATOM   3186  N   ASP   206      83.206  64.922  70.817  1.00  0.00           N  
ATOM   3187  CA  ASP   206      82.325  63.999  71.622  1.00  0.00           C  
ATOM   3188  C   ASP   206      83.147  63.094  72.435  1.00  0.00           C  
ATOM   3189  O   ASP   206      82.660  62.743  73.531  1.00  0.00           O  
ATOM   3190  CB  ASP   206      81.390  63.388  70.648  1.00  0.00           C  
ATOM   3191  CG  ASP   206      80.302  64.301  70.038  1.00  0.00           C  
ATOM   3192  OD1 ASP   206      80.011  65.325  70.599  1.00  0.00           O  
ATOM   3193  OD2 ASP   206      79.597  63.938  69.086  1.00  0.00           O1-
ATOM   3194  H   ASP   206      83.398  64.488  69.926  1.00  0.00           H  
ATOM   3195  HA  ASP   206      81.694  64.644  72.234  1.00  0.00           H  
ATOM   3196  HB2 ASP   206      81.897  62.917  69.806  1.00  0.00           H  
ATOM   3197  HB3 ASP   206      80.749  62.672  71.164  1.00  0.00           H  
ATOM   3198  N   SER   207      84.360  62.726  72.065  1.00  0.00           N  
ATOM   3199  CA  SER   207      85.328  61.772  72.661  1.00  0.00           C  
ATOM   3200  C   SER   207      85.537  61.955  74.157  1.00  0.00           C  
ATOM   3201  O   SER   207      86.107  61.059  74.797  1.00  0.00           O  
ATOM   3202  CB  SER   207      86.662  61.731  71.991  1.00  0.00           C  
ATOM   3203  OG  SER   207      87.326  62.957  72.192  1.00  0.00           O  
ATOM   3204  H   SER   207      84.509  62.981  71.099  1.00  0.00           H  
ATOM   3205  HA  SER   207      84.766  60.859  72.466  1.00  0.00           H  
ATOM   3206  HB2 SER   207      87.370  61.024  72.425  1.00  0.00           H  
ATOM   3207  HB3 SER   207      86.482  61.467  70.949  1.00  0.00           H  
ATOM   3208  HG  SER   207      86.741  63.660  71.899  1.00  0.00           H  
ATOM   3209  N   ASP   208      85.295  63.071  74.695  1.00  0.00           N  
ATOM   3210  CA  ASP   208      85.397  63.311  76.147  1.00  0.00           C  
ATOM   3211  C   ASP   208      84.100  63.421  76.975  1.00  0.00           C  
ATOM   3212  O   ASP   208      84.118  63.702  78.145  1.00  0.00           O  
ATOM   3213  CB  ASP   208      86.357  64.591  76.338  1.00  0.00           C  
ATOM   3214  CG  ASP   208      85.734  65.861  75.638  1.00  0.00           C  
ATOM   3215  OD1 ASP   208      85.168  65.785  74.500  1.00  0.00           O  
ATOM   3216  OD2 ASP   208      85.706  66.982  76.156  1.00  0.00           O1-
ATOM   3217  H   ASP   208      84.943  63.828  74.126  1.00  0.00           H  
ATOM   3218  HA  ASP   208      85.898  62.435  76.558  1.00  0.00           H  
ATOM   3219  HB2 ASP   208      86.363  64.749  77.417  1.00  0.00           H  
ATOM   3220  HB3 ASP   208      87.330  64.354  75.909  1.00  0.00           H  
ATOM   3221  N   LYS   209      82.953  63.480  76.272  1.00  0.00           N  
ATOM   3222  CA  LYS   209      81.584  63.637  76.768  1.00  0.00           C  
ATOM   3223  C   LYS   209      80.907  62.319  76.995  1.00  0.00           C  
ATOM   3224  O   LYS   209      80.133  62.089  77.909  1.00  0.00           O  
ATOM   3225  CB  LYS   209      80.824  64.549  75.844  1.00  0.00           C  
ATOM   3226  CG  LYS   209      81.620  65.685  75.290  1.00  0.00           C  
ATOM   3227  CD  LYS   209      82.105  66.763  76.353  1.00  0.00           C  
ATOM   3228  CE  LYS   209      82.472  68.102  75.692  1.00  0.00           C  
ATOM   3229  NZ  LYS   209      83.550  67.955  74.678  1.00  0.00           N1+
ATOM   3230  H   LYS   209      82.989  63.209  75.300  1.00  0.00           H  
ATOM   3231  HA  LYS   209      81.535  64.071  77.766  1.00  0.00           H  
ATOM   3232  HB2 LYS   209      80.411  63.911  75.063  1.00  0.00           H  
ATOM   3233  HB3 LYS   209      79.957  64.933  76.381  1.00  0.00           H  
ATOM   3234  HG2 LYS   209      82.443  65.342  74.663  1.00  0.00           H  
ATOM   3235  HG3 LYS   209      81.078  66.185  74.487  1.00  0.00           H  
ATOM   3236  HD2 LYS   209      81.329  66.946  77.096  1.00  0.00           H  
ATOM   3237  HD3 LYS   209      82.932  66.319  76.907  1.00  0.00           H  
ATOM   3238  HE2 LYS   209      81.606  68.662  75.338  1.00  0.00           H  
ATOM   3239  HE3 LYS   209      82.960  68.681  76.475  1.00  0.00           H  
ATOM   3240  HZ1 LYS   209      83.931  68.802  74.281  1.00  0.00           H  
ATOM   3241  HZ2 LYS   209      84.310  67.379  75.011  1.00  0.00           H  
ATOM   3242  HZ3 LYS   209      83.216  67.525  73.828  1.00  0.00           H  
ATOM   3243  N   VAL   210      81.360  61.216  76.362  1.00  0.00           N  
ATOM   3244  CA  VAL   210      80.816  59.800  76.421  1.00  0.00           C  
ATOM   3245  C   VAL   210      81.843  58.691  76.208  1.00  0.00           C  
ATOM   3246  O   VAL   210      82.907  58.945  75.574  1.00  0.00           O  
ATOM   3247  CB  VAL   210      79.534  59.492  75.637  1.00  0.00           C  
ATOM   3248  CG1 VAL   210      78.463  60.576  75.923  1.00  0.00           C  
ATOM   3249  CG2 VAL   210      79.861  59.736  74.134  1.00  0.00           C  
ATOM   3250  H   VAL   210      81.950  61.334  75.551  1.00  0.00           H  
ATOM   3251  HA  VAL   210      80.509  59.730  77.465  1.00  0.00           H  
ATOM   3252  HB  VAL   210      79.110  58.506  75.830  1.00  0.00           H  
ATOM   3253 HG11 VAL   210      78.229  60.637  76.986  1.00  0.00           H  
ATOM   3254 HG12 VAL   210      78.821  61.580  75.693  1.00  0.00           H  
ATOM   3255 HG13 VAL   210      77.552  60.285  75.400  1.00  0.00           H  
ATOM   3256 HG21 VAL   210      80.521  58.918  73.846  1.00  0.00           H  
ATOM   3257 HG22 VAL   210      79.029  59.547  73.456  1.00  0.00           H  
ATOM   3258 HG23 VAL   210      80.264  60.748  74.103  1.00  0.00           H  
ATOM   3259  N   GLY   211      81.694  57.539  76.808  1.00  0.00           N  
ATOM   3260  CA  GLY   211      82.538  56.408  76.632  1.00  0.00           C  
ATOM   3261  C   GLY   211      81.813  55.083  76.236  1.00  0.00           C  
ATOM   3262  O   GLY   211      80.718  54.841  76.758  1.00  0.00           O  
ATOM   3263  H   GLY   211      80.983  57.440  77.518  1.00  0.00           H  
ATOM   3264  HA2 GLY   211      83.239  56.626  75.826  1.00  0.00           H  
ATOM   3265  HA3 GLY   211      83.129  56.232  77.531  1.00  0.00           H  
ATOM   3266  N   VAL   212      82.360  54.277  75.346  1.00  0.00           N  
ATOM   3267  CA  VAL   212      81.712  53.099  74.900  1.00  0.00           C  
ATOM   3268  C   VAL   212      82.312  51.809  75.472  1.00  0.00           C  
ATOM   3269  O   VAL   212      83.542  51.629  75.259  1.00  0.00           O  
ATOM   3270  CB  VAL   212      81.622  53.092  73.313  1.00  0.00           C  
ATOM   3271  CG1 VAL   212      80.799  51.883  72.780  1.00  0.00           C  
ATOM   3272  CG2 VAL   212      81.008  54.373  72.765  1.00  0.00           C  
ATOM   3273  H   VAL   212      83.267  54.500  74.961  1.00  0.00           H  
ATOM   3274  HA  VAL   212      80.698  53.096  75.298  1.00  0.00           H  
ATOM   3275  HB  VAL   212      82.651  52.945  72.985  1.00  0.00           H  
ATOM   3276 HG11 VAL   212      80.983  51.825  71.707  1.00  0.00           H  
ATOM   3277 HG12 VAL   212      81.152  50.908  73.115  1.00  0.00           H  
ATOM   3278 HG13 VAL   212      79.731  52.045  72.926  1.00  0.00           H  
ATOM   3279 HG21 VAL   212      81.547  55.298  72.968  1.00  0.00           H  
ATOM   3280 HG22 VAL   212      80.915  54.227  71.688  1.00  0.00           H  
ATOM   3281 HG23 VAL   212      80.032  54.431  73.248  1.00  0.00           H  
ATOM   3282  N   PHE   213      81.478  50.885  75.986  1.00  0.00           N  
ATOM   3283  CA  PHE   213      81.833  49.685  76.673  1.00  0.00           C  
ATOM   3284  C   PHE   213      81.108  48.489  76.148  1.00  0.00           C  
ATOM   3285  O   PHE   213      80.033  48.638  75.627  1.00  0.00           O  
ATOM   3286  CB  PHE   213      81.569  49.811  78.200  1.00  0.00           C  
ATOM   3287  CG  PHE   213      82.586  50.641  78.837  1.00  0.00           C  
ATOM   3288  CD1 PHE   213      83.755  50.055  79.301  1.00  0.00           C  
ATOM   3289  CD2 PHE   213      82.328  52.048  78.903  1.00  0.00           C  
ATOM   3290  CE1 PHE   213      84.615  50.908  79.993  1.00  0.00           C  
ATOM   3291  CE2 PHE   213      83.342  52.837  79.507  1.00  0.00           C  
ATOM   3292  CZ  PHE   213      84.452  52.257  80.119  1.00  0.00           C  
ATOM   3293  H   PHE   213      80.484  50.956  75.818  1.00  0.00           H  
ATOM   3294  HA  PHE   213      82.906  49.499  76.646  1.00  0.00           H  
ATOM   3295  HB2 PHE   213      80.540  50.150  78.320  1.00  0.00           H  
ATOM   3296  HB3 PHE   213      81.660  48.830  78.668  1.00  0.00           H  
ATOM   3297  HD1 PHE   213      83.839  48.993  79.126  1.00  0.00           H  
ATOM   3298  HD2 PHE   213      81.454  52.572  78.545  1.00  0.00           H  
ATOM   3299  HE1 PHE   213      85.502  50.469  80.426  1.00  0.00           H  
ATOM   3300  HE2 PHE   213      83.285  53.914  79.458  1.00  0.00           H  
ATOM   3301  HZ  PHE   213      85.194  52.894  80.577  1.00  0.00           H  
ATOM   3302  N   TYR   214      81.801  47.327  76.443  1.00  0.00           N  
ATOM   3303  CA  TYR   214      81.246  46.000  76.104  1.00  0.00           C  
ATOM   3304  C   TYR   214      81.764  44.878  77.082  1.00  0.00           C  
ATOM   3305  O   TYR   214      82.672  45.108  77.942  1.00  0.00           O  
ATOM   3306  CB  TYR   214      81.721  45.729  74.658  1.00  0.00           C  
ATOM   3307  CG  TYR   214      81.606  44.269  74.214  1.00  0.00           C  
ATOM   3308  CD1 TYR   214      80.359  43.667  73.909  1.00  0.00           C  
ATOM   3309  CD2 TYR   214      82.725  43.474  73.912  1.00  0.00           C  
ATOM   3310  CE1 TYR   214      80.247  42.371  73.428  1.00  0.00           C  
ATOM   3311  CE2 TYR   214      82.596  42.087  73.529  1.00  0.00           C  
ATOM   3312  CZ  TYR   214      81.358  41.532  73.254  1.00  0.00           C  
ATOM   3313  OH  TYR   214      81.157  40.267  72.824  1.00  0.00           O  
ATOM   3314  H   TYR   214      82.722  47.222  76.844  1.00  0.00           H  
ATOM   3315  HA  TYR   214      80.159  45.925  76.137  1.00  0.00           H  
ATOM   3316  HB2 TYR   214      81.214  46.249  73.844  1.00  0.00           H  
ATOM   3317  HB3 TYR   214      82.774  45.980  74.535  1.00  0.00           H  
ATOM   3318  HD1 TYR   214      79.479  44.270  74.081  1.00  0.00           H  
ATOM   3319  HD2 TYR   214      83.734  43.788  74.137  1.00  0.00           H  
ATOM   3320  HE1 TYR   214      79.258  41.958  73.299  1.00  0.00           H  
ATOM   3321  HE2 TYR   214      83.407  41.393  73.366  1.00  0.00           H  
ATOM   3322  HH  TYR   214      81.966  39.762  72.933  1.00  0.00           H  
ATOM   3323  N   VAL   215      81.168  43.706  77.066  1.00  0.00           N  
ATOM   3324  CA  VAL   215      81.644  42.529  77.856  1.00  0.00           C  
ATOM   3325  C   VAL   215      81.518  41.172  77.088  1.00  0.00           C  
ATOM   3326  O   VAL   215      80.562  40.989  76.426  1.00  0.00           O  
ATOM   3327  CB  VAL   215      81.099  42.491  79.310  1.00  0.00           C  
ATOM   3328  CG1 VAL   215      79.683  41.936  79.323  1.00  0.00           C  
ATOM   3329  CG2 VAL   215      81.862  41.487  80.199  1.00  0.00           C  
ATOM   3330  H   VAL   215      80.431  43.606  76.382  1.00  0.00           H  
ATOM   3331  HA  VAL   215      82.709  42.685  78.030  1.00  0.00           H  
ATOM   3332  HB  VAL   215      81.045  43.485  79.753  1.00  0.00           H  
ATOM   3333 HG11 VAL   215      79.000  42.655  78.871  1.00  0.00           H  
ATOM   3334 HG12 VAL   215      79.621  41.016  78.743  1.00  0.00           H  
ATOM   3335 HG13 VAL   215      79.265  41.818  80.323  1.00  0.00           H  
ATOM   3336 HG21 VAL   215      82.012  40.481  79.806  1.00  0.00           H  
ATOM   3337 HG22 VAL   215      82.886  41.836  80.330  1.00  0.00           H  
ATOM   3338 HG23 VAL   215      81.487  41.554  81.220  1.00  0.00           H  
ATOM   3339  N   GLU   216      82.567  40.386  77.191  1.00  0.00           N  
ATOM   3340  CA  GLU   216      82.655  39.153  76.448  1.00  0.00           C  
ATOM   3341  C   GLU   216      81.960  37.996  77.203  1.00  0.00           C  
ATOM   3342  O   GLU   216      82.012  37.927  78.446  1.00  0.00           O  
ATOM   3343  CB  GLU   216      84.031  38.778  76.082  1.00  0.00           C  
ATOM   3344  CG  GLU   216      84.191  37.669  75.052  1.00  0.00           C  
ATOM   3345  CD  GLU   216      83.240  37.820  73.866  1.00  0.00           C  
ATOM   3346  OE1 GLU   216      83.399  38.714  73.057  1.00  0.00           O  
ATOM   3347  OE2 GLU   216      82.223  37.086  73.845  1.00  0.00           O1-
ATOM   3348  H   GLU   216      83.271  40.660  77.861  1.00  0.00           H  
ATOM   3349  HA  GLU   216      82.218  39.321  75.463  1.00  0.00           H  
ATOM   3350  HB2 GLU   216      84.369  39.666  75.548  1.00  0.00           H  
ATOM   3351  HB3 GLU   216      84.541  38.498  77.003  1.00  0.00           H  
ATOM   3352  HG2 GLU   216      85.182  37.566  74.608  1.00  0.00           H  
ATOM   3353  HG3 GLU   216      84.028  36.663  75.438  1.00  0.00           H  
ATOM   3354  N   ASN   217      81.352  37.100  76.467  1.00  0.00           N  
ATOM   3355  CA  ASN   217      80.699  35.893  76.847  1.00  0.00           C  
ATOM   3356  C   ASN   217      81.608  34.917  77.716  1.00  0.00           C  
ATOM   3357  O   ASN   217      82.860  34.969  77.598  1.00  0.00           O  
ATOM   3358  CB  ASN   217      80.131  35.178  75.585  1.00  0.00           C  
ATOM   3359  CG  ASN   217      79.070  36.017  74.990  1.00  0.00           C  
ATOM   3360  ND2 ASN   217      79.281  36.735  73.978  1.00  0.00           N  
ATOM   3361  OD1 ASN   217      77.936  35.981  75.414  1.00  0.00           O  
ATOM   3362  H   ASN   217      81.329  37.165  75.459  1.00  0.00           H  
ATOM   3363  HA  ASN   217      79.881  36.120  77.531  1.00  0.00           H  
ATOM   3364  HB2 ASN   217      80.926  34.982  74.866  1.00  0.00           H  
ATOM   3365  HB3 ASN   217      79.653  34.257  75.919  1.00  0.00           H  
ATOM   3366 HD21 ASN   217      78.556  37.377  73.692  1.00  0.00           H  
ATOM   3367 HD22 ASN   217      80.219  37.081  73.832  1.00  0.00           H  
ATOM   3368  N   PRO   218      80.970  33.976  78.520  1.00  0.00           N  
ATOM   3369  CA  PRO   218      81.576  32.715  78.805  1.00  0.00           C  
ATOM   3370  C   PRO   218      81.870  31.880  77.572  1.00  0.00           C  
ATOM   3371  O   PRO   218      81.574  32.273  76.444  1.00  0.00           O  
ATOM   3372  CB  PRO   218      80.455  31.921  79.643  1.00  0.00           C  
ATOM   3373  CG  PRO   218      79.468  33.038  80.087  1.00  0.00           C  
ATOM   3374  CD  PRO   218      79.590  34.060  78.957  1.00  0.00           C  
ATOM   3375  HA  PRO   218      82.522  32.916  79.308  1.00  0.00           H  
ATOM   3376  HB2 PRO   218      79.830  31.267  79.035  1.00  0.00           H  
ATOM   3377  HB3 PRO   218      80.818  31.449  80.556  1.00  0.00           H  
ATOM   3378  HG2 PRO   218      78.492  32.552  80.057  1.00  0.00           H  
ATOM   3379  HG3 PRO   218      79.637  33.444  81.084  1.00  0.00           H  
ATOM   3380  HD2 PRO   218      78.934  33.719  78.157  1.00  0.00           H  
ATOM   3381  HD3 PRO   218      79.322  35.036  79.361  1.00  0.00           H  
ATOM   3382  N   ALA   219      82.523  30.744  77.738  1.00  0.00           N  
ATOM   3383  CA  ALA   219      83.315  30.039  76.711  1.00  0.00           C  
ATOM   3384  C   ALA   219      84.155  30.836  75.682  1.00  0.00           C  
ATOM   3385  O   ALA   219      84.976  30.223  74.996  1.00  0.00           O  
ATOM   3386  CB  ALA   219      82.243  29.212  75.942  1.00  0.00           C  
ATOM   3387  H   ALA   219      82.806  30.603  78.697  1.00  0.00           H  
ATOM   3388  HA  ALA   219      84.014  29.368  77.212  1.00  0.00           H  
ATOM   3389  HB1 ALA   219      82.850  28.699  75.196  1.00  0.00           H  
ATOM   3390  HB2 ALA   219      81.955  28.383  76.589  1.00  0.00           H  
ATOM   3391  HB3 ALA   219      81.448  29.814  75.502  1.00  0.00           H  
ATOM   3392  N   ALA   220      84.103  32.171  75.623  1.00  0.00           N  
ATOM   3393  CA  ALA   220      84.670  33.001  74.554  1.00  0.00           C  
ATOM   3394  C   ALA   220      85.808  33.946  74.988  1.00  0.00           C  
ATOM   3395  O   ALA   220      86.766  34.108  74.255  1.00  0.00           O  
ATOM   3396  CB  ALA   220      83.543  33.821  73.891  1.00  0.00           C  
ATOM   3397  H   ALA   220      83.486  32.476  76.362  1.00  0.00           H  
ATOM   3398  HA  ALA   220      85.119  32.432  73.740  1.00  0.00           H  
ATOM   3399  HB1 ALA   220      82.703  33.210  73.561  1.00  0.00           H  
ATOM   3400  HB2 ALA   220      83.152  34.465  74.679  1.00  0.00           H  
ATOM   3401  HB3 ALA   220      83.962  34.505  73.153  1.00  0.00           H  
ATOM   3402  N   GLY   221      85.775  34.429  76.213  1.00  0.00           N  
ATOM   3403  CA  GLY   221      86.719  35.484  76.759  1.00  0.00           C  
ATOM   3404  C   GLY   221      86.430  36.023  78.217  1.00  0.00           C  
ATOM   3405  O   GLY   221      87.359  36.258  78.998  1.00  0.00           O  
ATOM   3406  H   GLY   221      84.971  34.088  76.721  1.00  0.00           H  
ATOM   3407  HA2 GLY   221      87.736  35.106  76.660  1.00  0.00           H  
ATOM   3408  HA3 GLY   221      86.770  36.292  76.030  1.00  0.00           H  
ATOM   3409  N   GLN   222      85.149  36.141  78.542  1.00  0.00           N  
ATOM   3410  CA  GLN   222      84.553  36.394  79.831  1.00  0.00           C  
ATOM   3411  C   GLN   222      85.257  37.644  80.544  1.00  0.00           C  
ATOM   3412  O   GLN   222      85.790  37.346  81.684  1.00  0.00           O  
ATOM   3413  CB  GLN   222      84.412  35.142  80.633  1.00  0.00           C  
ATOM   3414  CG  GLN   222      83.285  35.113  81.717  1.00  0.00           C  
ATOM   3415  CD  GLN   222      82.907  33.700  82.176  1.00  0.00           C  
ATOM   3416  NE2 GLN   222      81.698  33.579  82.638  1.00  0.00           N  
ATOM   3417  OE1 GLN   222      83.661  32.743  81.971  1.00  0.00           O  
ATOM   3418  H   GLN   222      84.513  35.896  77.796  1.00  0.00           H  
ATOM   3419  HA  GLN   222      83.576  36.821  79.607  1.00  0.00           H  
ATOM   3420  HB2 GLN   222      84.104  34.321  79.986  1.00  0.00           H  
ATOM   3421  HB3 GLN   222      85.385  34.919  81.071  1.00  0.00           H  
ATOM   3422  HG2 GLN   222      83.580  35.720  82.573  1.00  0.00           H  
ATOM   3423  HG3 GLN   222      82.417  35.651  81.335  1.00  0.00           H  
ATOM   3424 HE21 GLN   222      81.388  32.677  82.970  1.00  0.00           H  
ATOM   3425 HE22 GLN   222      81.040  34.344  82.685  1.00  0.00           H  
ATOM   3426  N   ARG   223      85.260  38.761  79.848  1.00  0.00           N  
ATOM   3427  CA  ARG   223      86.170  39.917  80.192  1.00  0.00           C  
ATOM   3428  C   ARG   223      85.579  41.197  79.697  1.00  0.00           C  
ATOM   3429  O   ARG   223      84.994  41.192  78.648  1.00  0.00           O  
ATOM   3430  CB  ARG   223      87.553  39.721  79.579  1.00  0.00           C  
ATOM   3431  CG  ARG   223      87.600  39.774  78.050  1.00  0.00           C  
ATOM   3432  CD  ARG   223      88.881  39.221  77.305  1.00  0.00           C  
ATOM   3433  NE  ARG   223      89.415  37.979  77.875  1.00  0.00           N  
ATOM   3434  CZ  ARG   223      90.214  37.175  77.208  1.00  0.00           C  
ATOM   3435  NH1 ARG   223      90.622  37.400  75.974  1.00  0.00           N1+
ATOM   3436  NH2 ARG   223      90.549  36.047  77.775  1.00  0.00           N  
ATOM   3437  H   ARG   223      84.645  38.842  79.051  1.00  0.00           H  
ATOM   3438  HA  ARG   223      86.378  39.894  81.262  1.00  0.00           H  
ATOM   3439  HB2 ARG   223      88.304  40.401  79.982  1.00  0.00           H  
ATOM   3440  HB3 ARG   223      87.963  38.750  79.858  1.00  0.00           H  
ATOM   3441  HG2 ARG   223      86.828  39.068  77.743  1.00  0.00           H  
ATOM   3442  HG3 ARG   223      87.343  40.737  77.609  1.00  0.00           H  
ATOM   3443  HD2 ARG   223      88.557  38.982  76.292  1.00  0.00           H  
ATOM   3444  HD3 ARG   223      89.617  40.025  77.314  1.00  0.00           H  
ATOM   3445  HE  ARG   223      89.171  37.598  78.778  1.00  0.00           H  
ATOM   3446 HH11 ARG   223      90.459  38.331  75.616  1.00  0.00           H  
ATOM   3447 HH12 ARG   223      91.382  36.847  75.605  1.00  0.00           H  
ATOM   3448 HH21 ARG   223      90.433  35.967  78.775  1.00  0.00           H  
ATOM   3449 HH22 ARG   223      91.187  35.414  77.314  1.00  0.00           H  
ATOM   3450  N   TYR   224      85.679  42.234  80.567  1.00  0.00           N  
ATOM   3451  CA  TYR   224      85.213  43.539  80.189  1.00  0.00           C  
ATOM   3452  C   TYR   224      86.162  44.321  79.172  1.00  0.00           C  
ATOM   3453  O   TYR   224      87.400  44.120  79.310  1.00  0.00           O  
ATOM   3454  CB  TYR   224      85.035  44.334  81.464  1.00  0.00           C  
ATOM   3455  CG  TYR   224      83.934  43.857  82.378  1.00  0.00           C  
ATOM   3456  CD1 TYR   224      82.626  44.238  82.174  1.00  0.00           C  
ATOM   3457  CD2 TYR   224      84.293  43.138  83.518  1.00  0.00           C  
ATOM   3458  CE1 TYR   224      81.643  43.809  83.122  1.00  0.00           C  
ATOM   3459  CE2 TYR   224      83.323  42.707  84.400  1.00  0.00           C  
ATOM   3460  CZ  TYR   224      81.974  43.034  84.214  1.00  0.00           C  
ATOM   3461  OH  TYR   224      80.965  42.769  85.124  1.00  0.00           O  
ATOM   3462  H   TYR   224      86.253  42.119  81.391  1.00  0.00           H  
ATOM   3463  HA  TYR   224      84.267  43.557  79.647  1.00  0.00           H  
ATOM   3464  HB2 TYR   224      85.940  44.353  82.071  1.00  0.00           H  
ATOM   3465  HB3 TYR   224      84.732  45.321  81.113  1.00  0.00           H  
ATOM   3466  HD1 TYR   224      82.332  44.710  81.248  1.00  0.00           H  
ATOM   3467  HD2 TYR   224      85.317  42.908  83.774  1.00  0.00           H  
ATOM   3468  HE1 TYR   224      80.636  44.174  82.985  1.00  0.00           H  
ATOM   3469  HE2 TYR   224      83.567  42.075  85.242  1.00  0.00           H  
ATOM   3470  HH  TYR   224      81.202  41.871  85.367  1.00  0.00           H  
ATOM   3471  N   ILE   225      85.701  45.176  78.281  1.00  0.00           N  
ATOM   3472  CA  ILE   225      86.440  45.815  77.215  1.00  0.00           C  
ATOM   3473  C   ILE   225      85.892  47.181  76.925  1.00  0.00           C  
ATOM   3474  O   ILE   225      84.714  47.428  76.663  1.00  0.00           O  
ATOM   3475  CB  ILE   225      86.618  44.858  75.955  1.00  0.00           C  
ATOM   3476  CG1 ILE   225      87.367  43.535  76.127  1.00  0.00           C  
ATOM   3477  CG2 ILE   225      87.131  45.651  74.756  1.00  0.00           C  
ATOM   3478  CD1 ILE   225      87.118  42.625  74.880  1.00  0.00           C  
ATOM   3479  H   ILE   225      84.701  45.320  78.282  1.00  0.00           H  
ATOM   3480  HA  ILE   225      87.388  46.025  77.711  1.00  0.00           H  
ATOM   3481  HB  ILE   225      85.602  44.631  75.631  1.00  0.00           H  
ATOM   3482 HG12 ILE   225      88.432  43.721  76.271  1.00  0.00           H  
ATOM   3483 HG13 ILE   225      87.009  42.901  76.939  1.00  0.00           H  
ATOM   3484 HG21 ILE   225      86.440  46.488  74.646  1.00  0.00           H  
ATOM   3485 HG22 ILE   225      88.147  46.040  74.822  1.00  0.00           H  
ATOM   3486 HG23 ILE   225      86.953  45.008  73.895  1.00  0.00           H  
ATOM   3487 HD11 ILE   225      87.629  42.946  73.973  1.00  0.00           H  
ATOM   3488 HD12 ILE   225      87.418  41.589  75.039  1.00  0.00           H  
ATOM   3489 HD13 ILE   225      86.054  42.572  74.651  1.00  0.00           H  
ATOM   3490  N   HIE   226      86.825  48.162  76.910  1.00  0.00           N  
ATOM   3491  CA  HIE   226      86.440  49.570  76.476  1.00  0.00           C  
ATOM   3492  C   HIE   226      86.734  49.677  74.936  1.00  0.00           C  
ATOM   3493  O   HIE   226      87.702  49.120  74.422  1.00  0.00           O  
ATOM   3494  CB  HIE   226      87.180  50.656  77.315  1.00  0.00           C  
ATOM   3495  CG  HIE   226      87.173  52.008  76.724  1.00  0.00           C  
ATOM   3496  CD2 HIE   226      86.531  53.026  77.284  1.00  0.00           C  
ATOM   3497  ND1 HIE   226      87.827  52.433  75.636  1.00  0.00           N  
ATOM   3498  CE1 HIE   226      87.647  53.765  75.639  1.00  0.00           C  
ATOM   3499  NE2 HIE   226      86.840  54.182  76.646  1.00  0.00           N  
ATOM   3500  H   HIE   226      87.796  47.970  77.108  1.00  0.00           H  
ATOM   3501  HA  HIE   226      85.372  49.766  76.562  1.00  0.00           H  
ATOM   3502  HB2 HIE   226      86.764  50.672  78.323  1.00  0.00           H  
ATOM   3503  HB3 HIE   226      88.220  50.377  77.486  1.00  0.00           H  
ATOM   3504  HD2 HIE   226      86.024  52.996  78.237  1.00  0.00           H  
ATOM   3505  HE1 HIE   226      87.913  54.427  74.828  1.00  0.00           H  
ATOM   3506  HE2 HIE   226      86.507  55.107  76.875  1.00  0.00           H  
ATOM   3507  N   ILE   227      85.858  50.438  74.264  1.00  0.00           N  
ATOM   3508  CA  ILE   227      85.619  50.376  72.840  1.00  0.00           C  
ATOM   3509  C   ILE   227      85.834  51.715  72.069  1.00  0.00           C  
ATOM   3510  O   ILE   227      86.439  51.820  70.944  1.00  0.00           O  
ATOM   3511  CB  ILE   227      84.150  49.802  72.554  1.00  0.00           C  
ATOM   3512  CG1 ILE   227      84.025  48.415  73.186  1.00  0.00           C  
ATOM   3513  CG2 ILE   227      83.565  49.962  71.148  1.00  0.00           C  
ATOM   3514  CD1 ILE   227      84.798  47.263  72.505  1.00  0.00           C  
ATOM   3515  H   ILE   227      85.191  50.967  74.807  1.00  0.00           H  
ATOM   3516  HA  ILE   227      86.354  49.724  72.368  1.00  0.00           H  
ATOM   3517  HB  ILE   227      83.554  50.489  73.154  1.00  0.00           H  
ATOM   3518 HG12 ILE   227      84.160  48.376  74.267  1.00  0.00           H  
ATOM   3519 HG13 ILE   227      82.966  48.183  73.078  1.00  0.00           H  
ATOM   3520 HG21 ILE   227      82.498  49.767  71.263  1.00  0.00           H  
ATOM   3521 HG22 ILE   227      83.798  50.954  70.761  1.00  0.00           H  
ATOM   3522 HG23 ILE   227      83.999  49.159  70.555  1.00  0.00           H  
ATOM   3523 HD11 ILE   227      84.477  47.075  71.481  1.00  0.00           H  
ATOM   3524 HD12 ILE   227      85.868  47.470  72.499  1.00  0.00           H  
ATOM   3525 HD13 ILE   227      84.537  46.336  73.016  1.00  0.00           H  
ATOM   3526  N   LEU   228      85.209  52.780  72.562  1.00  0.00           N  
ATOM   3527  CA  LEU   228      85.557  54.119  72.093  1.00  0.00           C  
ATOM   3528  C   LEU   228      85.575  55.165  73.228  1.00  0.00           C  
ATOM   3529  O   LEU   228      84.863  55.157  74.205  1.00  0.00           O  
ATOM   3530  CB  LEU   228      84.544  54.618  71.053  1.00  0.00           C  
ATOM   3531  CG  LEU   228      84.417  54.076  69.625  1.00  0.00           C  
ATOM   3532  CD1 LEU   228      83.243  54.651  68.860  1.00  0.00           C  
ATOM   3533  CD2 LEU   228      85.716  54.320  68.888  1.00  0.00           C  
ATOM   3534  H   LEU   228      84.701  52.701  73.431  1.00  0.00           H  
ATOM   3535  HA  LEU   228      86.499  54.057  71.546  1.00  0.00           H  
ATOM   3536  HB2 LEU   228      83.580  54.385  71.506  1.00  0.00           H  
ATOM   3537  HB3 LEU   228      84.680  55.699  71.057  1.00  0.00           H  
ATOM   3538  HG  LEU   228      84.260  53.000  69.706  1.00  0.00           H  
ATOM   3539 HD11 LEU   228      83.114  54.029  67.974  1.00  0.00           H  
ATOM   3540 HD12 LEU   228      82.262  54.498  69.310  1.00  0.00           H  
ATOM   3541 HD13 LEU   228      83.443  55.587  68.339  1.00  0.00           H  
ATOM   3542 HD21 LEU   228      85.841  55.401  68.953  1.00  0.00           H  
ATOM   3543 HD22 LEU   228      86.574  53.837  69.354  1.00  0.00           H  
ATOM   3544 HD23 LEU   228      85.717  53.911  67.877  1.00  0.00           H  
ATOM   3545  N   GLY   229      86.256  56.320  73.044  1.00  0.00           N  
ATOM   3546  CA  GLY   229      86.649  57.183  74.152  1.00  0.00           C  
ATOM   3547  C   GLY   229      87.707  58.257  73.761  1.00  0.00           C  
ATOM   3548  O   GLY   229      88.085  58.436  72.588  1.00  0.00           O  
ATOM   3549  H   GLY   229      86.635  56.557  72.139  1.00  0.00           H  
ATOM   3550  HA2 GLY   229      85.708  57.644  74.452  1.00  0.00           H  
ATOM   3551  HA3 GLY   229      86.949  56.684  75.073  1.00  0.00           H  
ATOM   3552  N   ARG   230      88.341  58.760  74.846  1.00  0.00           N  
ATOM   3553  CA  ARG   230      89.459  59.662  74.758  1.00  0.00           C  
ATOM   3554  C   ARG   230      90.541  58.886  74.042  1.00  0.00           C  
ATOM   3555  O   ARG   230      90.721  57.678  74.313  1.00  0.00           O  
ATOM   3556  CB  ARG   230      89.937  60.140  76.127  1.00  0.00           C  
ATOM   3557  CG  ARG   230      89.124  61.179  76.819  1.00  0.00           C  
ATOM   3558  CD  ARG   230      89.728  61.741  78.162  1.00  0.00           C  
ATOM   3559  NE  ARG   230      88.851  62.699  78.773  1.00  0.00           N  
ATOM   3560  CZ  ARG   230      88.967  64.059  78.850  1.00  0.00           C  
ATOM   3561  NH1 ARG   230      89.875  64.691  78.146  1.00  0.00           N1+
ATOM   3562  NH2 ARG   230      88.151  64.694  79.612  1.00  0.00           N  
ATOM   3563  H   ARG   230      87.965  58.505  75.748  1.00  0.00           H  
ATOM   3564  HA  ARG   230      89.184  60.513  74.135  1.00  0.00           H  
ATOM   3565  HB2 ARG   230      90.147  59.250  76.721  1.00  0.00           H  
ATOM   3566  HB3 ARG   230      90.899  60.597  75.897  1.00  0.00           H  
ATOM   3567  HG2 ARG   230      89.166  62.041  76.153  1.00  0.00           H  
ATOM   3568  HG3 ARG   230      88.096  60.845  76.963  1.00  0.00           H  
ATOM   3569  HD2 ARG   230      89.930  60.958  78.893  1.00  0.00           H  
ATOM   3570  HD3 ARG   230      90.660  62.250  77.920  1.00  0.00           H  
ATOM   3571  HE  ARG   230      88.066  62.341  79.298  1.00  0.00           H  
ATOM   3572 HH11 ARG   230      90.274  64.227  77.342  1.00  0.00           H  
ATOM   3573 HH12 ARG   230      89.846  65.700  78.113  1.00  0.00           H  
ATOM   3574 HH21 ARG   230      87.363  64.305  80.110  1.00  0.00           H  
ATOM   3575 HH22 ARG   230      88.407  65.648  79.827  1.00  0.00           H  
ATOM   3576  N   ARG   231      91.186  59.626  73.128  1.00  0.00           N  
ATOM   3577  CA  ARG   231      92.275  59.035  72.305  1.00  0.00           C  
ATOM   3578  C   ARG   231      91.903  57.859  71.464  1.00  0.00           C  
ATOM   3579  O   ARG   231      92.742  57.209  70.868  1.00  0.00           O  
ATOM   3580  CB  ARG   231      93.660  58.859  73.053  1.00  0.00           C  
ATOM   3581  CG  ARG   231      93.749  57.985  74.277  1.00  0.00           C  
ATOM   3582  CD  ARG   231      93.627  56.485  73.993  1.00  0.00           C  
ATOM   3583  NE  ARG   231      93.870  55.659  75.165  1.00  0.00           N  
ATOM   3584  CZ  ARG   231      92.978  55.238  76.121  1.00  0.00           C  
ATOM   3585  NH1 ARG   231      91.776  55.700  76.033  1.00  0.00           N1+
ATOM   3586  NH2 ARG   231      93.384  54.367  77.019  1.00  0.00           N  
ATOM   3587  H   ARG   231      90.957  60.605  73.031  1.00  0.00           H  
ATOM   3588  HA  ARG   231      92.482  59.852  71.615  1.00  0.00           H  
ATOM   3589  HB2 ARG   231      94.362  58.482  72.309  1.00  0.00           H  
ATOM   3590  HB3 ARG   231      93.976  59.869  73.314  1.00  0.00           H  
ATOM   3591  HG2 ARG   231      94.755  58.206  74.636  1.00  0.00           H  
ATOM   3592  HG3 ARG   231      93.009  58.401  74.961  1.00  0.00           H  
ATOM   3593  HD2 ARG   231      92.659  56.272  73.539  1.00  0.00           H  
ATOM   3594  HD3 ARG   231      94.411  56.334  73.252  1.00  0.00           H  
ATOM   3595  HE  ARG   231      94.850  55.481  75.333  1.00  0.00           H  
ATOM   3596 HH11 ARG   231      91.674  56.391  75.304  1.00  0.00           H  
ATOM   3597 HH12 ARG   231      91.004  55.541  76.664  1.00  0.00           H  
ATOM   3598 HH21 ARG   231      94.275  53.893  77.046  1.00  0.00           H  
ATOM   3599 HH22 ARG   231      92.675  54.148  77.704  1.00  0.00           H  
ATOM   3600  N   LYS   232      90.610  57.484  71.388  1.00  0.00           N  
ATOM   3601  CA  LYS   232      90.189  56.197  70.845  1.00  0.00           C  
ATOM   3602  C   LYS   232      88.891  56.413  70.101  1.00  0.00           C  
ATOM   3603  O   LYS   232      87.790  56.018  70.525  1.00  0.00           O  
ATOM   3604  CB  LYS   232      90.092  55.189  72.061  1.00  0.00           C  
ATOM   3605  CG  LYS   232      90.115  53.745  71.453  1.00  0.00           C  
ATOM   3606  CD  LYS   232      89.622  52.642  72.393  1.00  0.00           C  
ATOM   3607  CE  LYS   232      89.856  51.189  72.111  1.00  0.00           C  
ATOM   3608  NZ  LYS   232      89.226  50.856  70.848  1.00  0.00           N1+
ATOM   3609  H   LYS   232      89.908  58.043  71.851  1.00  0.00           H  
ATOM   3610  HA  LYS   232      91.009  55.901  70.190  1.00  0.00           H  
ATOM   3611  HB2 LYS   232      90.972  55.292  72.696  1.00  0.00           H  
ATOM   3612  HB3 LYS   232      89.203  55.348  72.671  1.00  0.00           H  
ATOM   3613  HG2 LYS   232      89.490  53.681  70.562  1.00  0.00           H  
ATOM   3614  HG3 LYS   232      91.139  53.676  71.087  1.00  0.00           H  
ATOM   3615  HD2 LYS   232      90.193  52.921  73.278  1.00  0.00           H  
ATOM   3616  HD3 LYS   232      88.564  52.826  72.579  1.00  0.00           H  
ATOM   3617  HE2 LYS   232      90.931  51.007  72.092  1.00  0.00           H  
ATOM   3618  HE3 LYS   232      89.349  50.644  72.907  1.00  0.00           H  
ATOM   3619  HZ1 LYS   232      89.362  49.880  70.628  1.00  0.00           H  
ATOM   3620  HZ2 LYS   232      88.290  51.209  70.710  1.00  0.00           H  
ATOM   3621  HZ3 LYS   232      89.639  51.408  70.110  1.00  0.00           H  
ATOM   3622  N   LEU   233      89.055  57.121  68.972  1.00  0.00           N  
ATOM   3623  CA  LEU   233      88.051  57.600  68.076  1.00  0.00           C  
ATOM   3624  C   LEU   233      87.503  56.677  66.979  1.00  0.00           C  
ATOM   3625  O   LEU   233      86.434  56.816  66.430  1.00  0.00           O  
ATOM   3626  CB  LEU   233      88.746  58.814  67.403  1.00  0.00           C  
ATOM   3627  CG  LEU   233      89.214  59.926  68.469  1.00  0.00           C  
ATOM   3628  CD1 LEU   233      90.034  60.943  67.731  1.00  0.00           C  
ATOM   3629  CD2 LEU   233      88.051  60.639  69.076  1.00  0.00           C  
ATOM   3630  H   LEU   233      90.005  57.457  68.892  1.00  0.00           H  
ATOM   3631  HA  LEU   233      87.203  57.866  68.706  1.00  0.00           H  
ATOM   3632  HB2 LEU   233      89.576  58.483  66.778  1.00  0.00           H  
ATOM   3633  HB3 LEU   233      88.055  59.238  66.674  1.00  0.00           H  
ATOM   3634  HG  LEU   233      89.974  59.503  69.126  1.00  0.00           H  
ATOM   3635 HD11 LEU   233      90.481  61.707  68.367  1.00  0.00           H  
ATOM   3636 HD12 LEU   233      90.739  60.549  66.999  1.00  0.00           H  
ATOM   3637 HD13 LEU   233      89.307  61.527  67.166  1.00  0.00           H  
ATOM   3638 HD21 LEU   233      88.452  61.530  69.560  1.00  0.00           H  
ATOM   3639 HD22 LEU   233      87.408  60.903  68.236  1.00  0.00           H  
ATOM   3640 HD23 LEU   233      87.615  59.943  69.792  1.00  0.00           H  
ATOM   3641  N   TYR   234      88.156  55.596  66.691  1.00  0.00           N  
ATOM   3642  CA  TYR   234      87.793  54.657  65.605  1.00  0.00           C  
ATOM   3643  C   TYR   234      88.220  53.183  65.990  1.00  0.00           C  
ATOM   3644  O   TYR   234      89.388  52.928  66.381  1.00  0.00           O  
ATOM   3645  CB  TYR   234      88.407  55.031  64.217  1.00  0.00           C  
ATOM   3646  CG  TYR   234      89.057  56.365  64.059  1.00  0.00           C  
ATOM   3647  CD1 TYR   234      90.368  56.571  64.314  1.00  0.00           C  
ATOM   3648  CD2 TYR   234      88.263  57.503  63.578  1.00  0.00           C  
ATOM   3649  CE1 TYR   234      90.860  57.903  64.403  1.00  0.00           C  
ATOM   3650  CE2 TYR   234      88.839  58.779  63.525  1.00  0.00           C  
ATOM   3651  CZ  TYR   234      90.106  58.993  63.964  1.00  0.00           C  
ATOM   3652  OH  TYR   234      90.556  60.355  64.129  1.00  0.00           O  
ATOM   3653  H   TYR   234      88.956  55.296  67.229  1.00  0.00           H  
ATOM   3654  HA  TYR   234      86.718  54.680  65.424  1.00  0.00           H  
ATOM   3655  HB2 TYR   234      89.167  54.339  63.856  1.00  0.00           H  
ATOM   3656  HB3 TYR   234      87.667  54.831  63.442  1.00  0.00           H  
ATOM   3657  HD1 TYR   234      90.984  55.720  64.567  1.00  0.00           H  
ATOM   3658  HD2 TYR   234      87.238  57.232  63.369  1.00  0.00           H  
ATOM   3659  HE1 TYR   234      91.862  58.144  64.726  1.00  0.00           H  
ATOM   3660  HE2 TYR   234      88.202  59.628  63.328  1.00  0.00           H  
ATOM   3661  HH  TYR   234      91.332  60.492  64.678  1.00  0.00           H  
ATOM   3662  N   HIE   235      87.342  52.249  65.602  1.00  0.00           N  
ATOM   3663  CA  HIE   235      87.487  50.918  66.158  1.00  0.00           C  
ATOM   3664  C   HIE   235      86.887  49.847  65.161  1.00  0.00           C  
ATOM   3665  O   HIE   235      85.734  49.938  64.855  1.00  0.00           O  
ATOM   3666  CB  HIE   235      86.767  50.917  67.442  1.00  0.00           C  
ATOM   3667  CG  HIE   235      86.505  49.600  68.105  1.00  0.00           C  
ATOM   3668  CD2 HIE   235      85.353  48.880  68.211  1.00  0.00           C  
ATOM   3669  ND1 HIE   235      87.481  49.083  68.981  1.00  0.00           N  
ATOM   3670  CE1 HIE   235      86.836  48.015  69.638  1.00  0.00           C  
ATOM   3671  NE2 HIE   235      85.593  47.903  69.110  1.00  0.00           N  
ATOM   3672  H   HIE   235      86.476  52.559  65.184  1.00  0.00           H  
ATOM   3673  HA  HIE   235      88.536  50.655  66.295  1.00  0.00           H  
ATOM   3674  HB2 HIE   235      87.349  51.413  68.219  1.00  0.00           H  
ATOM   3675  HB3 HIE   235      85.824  51.455  67.354  1.00  0.00           H  
ATOM   3676  HD2 HIE   235      84.437  49.164  67.716  1.00  0.00           H  
ATOM   3677  HE1 HIE   235      87.271  47.395  70.407  1.00  0.00           H  
ATOM   3678  HE2 HIE   235      84.919  47.243  69.473  1.00  0.00           H  
ATOM   3679  N   VAL   236      87.664  48.833  64.692  1.00  0.00           N  
ATOM   3680  CA  VAL   236      87.213  47.801  63.685  1.00  0.00           C  
ATOM   3681  C   VAL   236      86.236  46.744  64.253  1.00  0.00           C  
ATOM   3682  O   VAL   236      86.256  46.470  65.425  1.00  0.00           O  
ATOM   3683  CB  VAL   236      88.514  47.167  63.124  1.00  0.00           C  
ATOM   3684  CG1 VAL   236      88.235  45.950  62.105  1.00  0.00           C  
ATOM   3685  CG2 VAL   236      89.341  48.176  62.367  1.00  0.00           C  
ATOM   3686  H   VAL   236      88.617  48.795  65.024  1.00  0.00           H  
ATOM   3687  HA  VAL   236      86.873  48.423  62.857  1.00  0.00           H  
ATOM   3688  HB  VAL   236      89.037  46.794  64.004  1.00  0.00           H  
ATOM   3689 HG11 VAL   236      87.739  46.136  61.153  1.00  0.00           H  
ATOM   3690 HG12 VAL   236      89.229  45.535  61.938  1.00  0.00           H  
ATOM   3691 HG13 VAL   236      87.540  45.243  62.558  1.00  0.00           H  
ATOM   3692 HG21 VAL   236      89.891  48.773  63.095  1.00  0.00           H  
ATOM   3693 HG22 VAL   236      90.078  47.574  61.836  1.00  0.00           H  
ATOM   3694 HG23 VAL   236      88.713  48.753  61.689  1.00  0.00           H  
ATOM   3695  N   VAL   237      85.261  46.320  63.454  1.00  0.00           N  
ATOM   3696  CA  VAL   237      84.192  45.345  63.783  1.00  0.00           C  
ATOM   3697  C   VAL   237      84.180  44.265  62.665  1.00  0.00           C  
ATOM   3698  O   VAL   237      83.798  44.669  61.563  1.00  0.00           O  
ATOM   3699  CB  VAL   237      82.792  46.071  63.913  1.00  0.00           C  
ATOM   3700  CG1 VAL   237      81.695  45.044  64.102  1.00  0.00           C  
ATOM   3701  CG2 VAL   237      82.814  47.176  64.979  1.00  0.00           C  
ATOM   3702  H   VAL   237      85.163  46.810  62.576  1.00  0.00           H  
ATOM   3703  HA  VAL   237      84.496  44.771  64.658  1.00  0.00           H  
ATOM   3704  HB  VAL   237      82.613  46.564  62.957  1.00  0.00           H  
ATOM   3705 HG11 VAL   237      80.714  45.482  64.287  1.00  0.00           H  
ATOM   3706 HG12 VAL   237      81.641  44.437  63.199  1.00  0.00           H  
ATOM   3707 HG13 VAL   237      81.874  44.449  64.998  1.00  0.00           H  
ATOM   3708 HG21 VAL   237      81.790  47.476  65.200  1.00  0.00           H  
ATOM   3709 HG22 VAL   237      83.136  46.762  65.934  1.00  0.00           H  
ATOM   3710 HG23 VAL   237      83.448  48.018  64.700  1.00  0.00           H  
ATOM   3711  N   LYS   238      84.577  43.074  62.932  1.00  0.00           N  
ATOM   3712  CA  LYS   238      84.587  42.023  61.967  1.00  0.00           C  
ATOM   3713  C   LYS   238      83.198  41.435  61.683  1.00  0.00           C  
ATOM   3714  O   LYS   238      82.457  41.272  62.648  1.00  0.00           O  
ATOM   3715  CB  LYS   238      85.617  41.007  62.377  1.00  0.00           C  
ATOM   3716  CG  LYS   238      87.120  41.448  62.205  1.00  0.00           C  
ATOM   3717  CD  LYS   238      87.432  41.916  60.770  1.00  0.00           C  
ATOM   3718  CE  LYS   238      88.903  42.549  60.597  1.00  0.00           C  
ATOM   3719  NZ  LYS   238      89.110  42.969  59.139  1.00  0.00           N1+
ATOM   3720  H   LYS   238      84.849  42.858  63.880  1.00  0.00           H  
ATOM   3721  HA  LYS   238      84.892  42.552  61.064  1.00  0.00           H  
ATOM   3722  HB2 LYS   238      85.373  40.784  63.415  1.00  0.00           H  
ATOM   3723  HB3 LYS   238      85.427  40.079  61.838  1.00  0.00           H  
ATOM   3724  HG2 LYS   238      87.223  42.284  62.897  1.00  0.00           H  
ATOM   3725  HG3 LYS   238      87.806  40.639  62.452  1.00  0.00           H  
ATOM   3726  HD2 LYS   238      87.367  41.115  60.033  1.00  0.00           H  
ATOM   3727  HD3 LYS   238      86.867  42.818  60.533  1.00  0.00           H  
ATOM   3728  HE2 LYS   238      89.035  43.378  61.292  1.00  0.00           H  
ATOM   3729  HE3 LYS   238      89.645  41.765  60.749  1.00  0.00           H  
ATOM   3730  HZ1 LYS   238      90.084  43.129  58.925  1.00  0.00           H  
ATOM   3731  HZ2 LYS   238      88.865  42.237  58.487  1.00  0.00           H  
ATOM   3732  HZ3 LYS   238      88.491  43.764  59.070  1.00  0.00           H  
ATOM   3733  N   TYR   239      82.845  41.447  60.450  1.00  0.00           N  
ATOM   3734  CA  TYR   239      81.486  41.075  59.937  1.00  0.00           C  
ATOM   3735  C   TYR   239      81.219  39.541  60.318  1.00  0.00           C  
ATOM   3736  O   TYR   239      82.065  38.654  59.960  1.00  0.00           O  
ATOM   3737  CB  TYR   239      81.357  41.311  58.437  1.00  0.00           C  
ATOM   3738  CG  TYR   239      80.123  40.931  57.767  1.00  0.00           C  
ATOM   3739  CD1 TYR   239      78.986  41.813  57.818  1.00  0.00           C  
ATOM   3740  CD2 TYR   239      80.164  39.868  56.936  1.00  0.00           C  
ATOM   3741  CE1 TYR   239      77.888  41.572  57.011  1.00  0.00           C  
ATOM   3742  CE2 TYR   239      78.964  39.556  56.159  1.00  0.00           C  
ATOM   3743  CZ  TYR   239      77.865  40.380  56.294  1.00  0.00           C  
ATOM   3744  OH  TYR   239      76.690  39.956  55.641  1.00  0.00           O  
ATOM   3745  H   TYR   239      83.553  41.686  59.771  1.00  0.00           H  
ATOM   3746  HA  TYR   239      80.719  41.606  60.501  1.00  0.00           H  
ATOM   3747  HB2 TYR   239      81.492  42.354  58.152  1.00  0.00           H  
ATOM   3748  HB3 TYR   239      82.203  40.812  57.963  1.00  0.00           H  
ATOM   3749  HD1 TYR   239      79.056  42.702  58.428  1.00  0.00           H  
ATOM   3750  HD2 TYR   239      81.078  39.315  56.774  1.00  0.00           H  
ATOM   3751  HE1 TYR   239      76.994  42.174  57.080  1.00  0.00           H  
ATOM   3752  HE2 TYR   239      78.946  38.738  55.455  1.00  0.00           H  
ATOM   3753  HH  TYR   239      76.661  39.012  55.467  1.00  0.00           H  
ATOM   3754  N   THR   240      80.063  39.241  60.848  1.00  0.00           N  
ATOM   3755  CA  THR   240      79.718  37.893  61.327  1.00  0.00           C  
ATOM   3756  C   THR   240      78.835  37.043  60.373  1.00  0.00           C  
ATOM   3757  O   THR   240      79.006  35.822  60.334  1.00  0.00           O  
ATOM   3758  CB  THR   240      79.131  38.041  62.756  1.00  0.00           C  
ATOM   3759  CG2 THR   240      78.567  36.721  63.370  1.00  0.00           C  
ATOM   3760  OG1 THR   240      80.117  38.456  63.578  1.00  0.00           O  
ATOM   3761  H   THR   240      79.325  39.925  60.929  1.00  0.00           H  
ATOM   3762  HA  THR   240      80.612  37.289  61.485  1.00  0.00           H  
ATOM   3763  HB  THR   240      78.366  38.814  62.680  1.00  0.00           H  
ATOM   3764  HG1 THR   240      79.651  38.520  64.415  1.00  0.00           H  
ATOM   3765 HG21 THR   240      77.782  36.411  62.680  1.00  0.00           H  
ATOM   3766 HG22 THR   240      79.308  35.924  63.436  1.00  0.00           H  
ATOM   3767 HG23 THR   240      78.170  36.989  64.349  1.00  0.00           H  
ATOM   3768  N   GLY   241      78.088  37.692  59.431  1.00  0.00           N  
ATOM   3769  CA  GLY   241      77.646  36.982  58.325  1.00  0.00           C  
ATOM   3770  C   GLY   241      76.371  36.090  58.668  1.00  0.00           C  
ATOM   3771  O   GLY   241      76.183  35.590  59.734  1.00  0.00           O  
ATOM   3772  H   GLY   241      78.020  38.699  59.440  1.00  0.00           H  
ATOM   3773  HA2 GLY   241      77.333  37.751  57.618  1.00  0.00           H  
ATOM   3774  HA3 GLY   241      78.342  36.328  57.799  1.00  0.00           H  
ATOM   3775  N   GLY   242      75.509  35.981  57.681  1.00  0.00           N  
ATOM   3776  CA  GLY   242      74.090  35.559  57.976  1.00  0.00           C  
ATOM   3777  C   GLY   242      73.345  36.832  58.574  1.00  0.00           C  
ATOM   3778  O   GLY   242      73.738  37.965  58.219  1.00  0.00           O  
ATOM   3779  H   GLY   242      75.598  36.506  56.822  1.00  0.00           H  
ATOM   3780  HA2 GLY   242      73.590  35.227  57.066  1.00  0.00           H  
ATOM   3781  HA3 GLY   242      74.058  34.751  58.706  1.00  0.00           H  
ATOM   3782  N   SER   243      72.423  36.568  59.517  1.00  0.00           N  
ATOM   3783  CA  SER   243      71.755  37.487  60.458  1.00  0.00           C  
ATOM   3784  C   SER   243      72.686  37.603  61.719  1.00  0.00           C  
ATOM   3785  O   SER   243      73.031  36.559  62.307  1.00  0.00           O  
ATOM   3786  CB  SER   243      70.331  37.054  60.844  1.00  0.00           C  
ATOM   3787  OG  SER   243      69.569  36.821  59.683  1.00  0.00           O  
ATOM   3788  H   SER   243      72.279  35.600  59.766  1.00  0.00           H  
ATOM   3789  HA  SER   243      71.552  38.446  59.982  1.00  0.00           H  
ATOM   3790  HB2 SER   243      70.296  36.110  61.388  1.00  0.00           H  
ATOM   3791  HB3 SER   243      69.881  37.816  61.480  1.00  0.00           H  
ATOM   3792  HG  SER   243      68.654  36.579  59.844  1.00  0.00           H  
ATOM   3793  N   ALA   244      73.112  38.859  62.025  1.00  0.00           N  
ATOM   3794  CA  ALA   244      73.877  39.244  63.199  1.00  0.00           C  
ATOM   3795  C   ALA   244      73.443  40.554  63.804  1.00  0.00           C  
ATOM   3796  O   ALA   244      73.123  41.482  63.122  1.00  0.00           O  
ATOM   3797  CB  ALA   244      75.296  39.232  62.838  1.00  0.00           C  
ATOM   3798  H   ALA   244      72.743  39.579  61.421  1.00  0.00           H  
ATOM   3799  HA  ALA   244      73.786  38.438  63.927  1.00  0.00           H  
ATOM   3800  HB1 ALA   244      75.572  38.209  62.581  1.00  0.00           H  
ATOM   3801  HB2 ALA   244      75.508  39.911  62.012  1.00  0.00           H  
ATOM   3802  HB3 ALA   244      75.877  39.430  63.738  1.00  0.00           H  
ATOM   3803  N   GLU   245      73.641  40.632  65.113  1.00  0.00           N  
ATOM   3804  CA  GLU   245      73.290  41.768  66.001  1.00  0.00           C  
ATOM   3805  C   GLU   245      74.131  41.832  67.291  1.00  0.00           C  
ATOM   3806  O   GLU   245      74.341  40.819  67.961  1.00  0.00           O  
ATOM   3807  CB  GLU   245      71.746  41.640  66.256  1.00  0.00           C  
ATOM   3808  CG  GLU   245      71.234  42.565  67.362  1.00  0.00           C  
ATOM   3809  CD  GLU   245      69.737  42.440  67.591  1.00  0.00           C  
ATOM   3810  OE1 GLU   245      68.884  43.210  67.142  1.00  0.00           O  
ATOM   3811  OE2 GLU   245      69.379  41.493  68.311  1.00  0.00           O1-
ATOM   3812  H   GLU   245      73.953  39.788  65.572  1.00  0.00           H  
ATOM   3813  HA  GLU   245      73.466  42.650  65.385  1.00  0.00           H  
ATOM   3814  HB2 GLU   245      71.240  41.811  65.306  1.00  0.00           H  
ATOM   3815  HB3 GLU   245      71.495  40.664  66.672  1.00  0.00           H  
ATOM   3816  HG2 GLU   245      71.660  42.324  68.336  1.00  0.00           H  
ATOM   3817  HG3 GLU   245      71.390  43.599  67.052  1.00  0.00           H  
ATOM   3818  N   LEU   246      74.653  43.000  67.655  1.00  0.00           N  
ATOM   3819  CA  LEU   246      75.570  43.189  68.812  1.00  0.00           C  
ATOM   3820  C   LEU   246      75.200  44.446  69.685  1.00  0.00           C  
ATOM   3821  O   LEU   246      75.159  45.541  69.150  1.00  0.00           O  
ATOM   3822  CB  LEU   246      77.036  43.367  68.158  1.00  0.00           C  
ATOM   3823  CG  LEU   246      78.238  43.254  69.027  1.00  0.00           C  
ATOM   3824  CD1 LEU   246      78.147  42.082  69.999  1.00  0.00           C  
ATOM   3825  CD2 LEU   246      79.413  42.957  68.109  1.00  0.00           C  
ATOM   3826  H   LEU   246      74.581  43.742  66.974  1.00  0.00           H  
ATOM   3827  HA  LEU   246      75.542  42.342  69.498  1.00  0.00           H  
ATOM   3828  HB2 LEU   246      77.162  42.749  67.269  1.00  0.00           H  
ATOM   3829  HB3 LEU   246      77.045  44.320  67.630  1.00  0.00           H  
ATOM   3830  HG  LEU   246      78.436  44.157  69.604  1.00  0.00           H  
ATOM   3831 HD11 LEU   246      77.994  41.172  69.419  1.00  0.00           H  
ATOM   3832 HD12 LEU   246      79.056  42.061  70.600  1.00  0.00           H  
ATOM   3833 HD13 LEU   246      77.247  42.213  70.600  1.00  0.00           H  
ATOM   3834 HD21 LEU   246      79.546  43.779  67.407  1.00  0.00           H  
ATOM   3835 HD22 LEU   246      80.279  42.792  68.750  1.00  0.00           H  
ATOM   3836 HD23 LEU   246      79.348  42.095  67.445  1.00  0.00           H  
ATOM   3837  N   LEU   247      75.085  44.309  71.015  1.00  0.00           N  
ATOM   3838  CA  LEU   247      74.794  45.485  71.884  1.00  0.00           C  
ATOM   3839  C   LEU   247      76.056  46.098  72.524  1.00  0.00           C  
ATOM   3840  O   LEU   247      76.939  45.348  72.877  1.00  0.00           O  
ATOM   3841  CB  LEU   247      73.751  45.032  72.885  1.00  0.00           C  
ATOM   3842  CG  LEU   247      73.204  46.084  73.829  1.00  0.00           C  
ATOM   3843  CD1 LEU   247      71.851  45.615  74.376  1.00  0.00           C  
ATOM   3844  CD2 LEU   247      74.026  46.279  75.138  1.00  0.00           C  
ATOM   3845  H   LEU   247      75.204  43.376  71.384  1.00  0.00           H  
ATOM   3846  HA  LEU   247      74.266  46.211  71.266  1.00  0.00           H  
ATOM   3847  HB2 LEU   247      72.849  44.698  72.370  1.00  0.00           H  
ATOM   3848  HB3 LEU   247      74.217  44.173  73.367  1.00  0.00           H  
ATOM   3849  HG  LEU   247      72.975  47.047  73.371  1.00  0.00           H  
ATOM   3850 HD11 LEU   247      71.543  46.297  75.168  1.00  0.00           H  
ATOM   3851 HD12 LEU   247      71.233  45.577  73.478  1.00  0.00           H  
ATOM   3852 HD13 LEU   247      72.042  44.620  74.777  1.00  0.00           H  
ATOM   3853 HD21 LEU   247      75.042  46.650  75.002  1.00  0.00           H  
ATOM   3854 HD22 LEU   247      73.427  46.903  75.801  1.00  0.00           H  
ATOM   3855 HD23 LEU   247      74.225  45.273  75.508  1.00  0.00           H  
ATOM   3856  N   PHE   248      76.135  47.421  72.576  1.00  0.00           N  
ATOM   3857  CA  PHE   248      77.068  48.235  73.371  1.00  0.00           C  
ATOM   3858  C   PHE   248      76.436  48.971  74.553  1.00  0.00           C  
ATOM   3859  O   PHE   248      75.189  49.139  74.516  1.00  0.00           O  
ATOM   3860  CB  PHE   248      77.892  49.212  72.438  1.00  0.00           C  
ATOM   3861  CG  PHE   248      78.768  48.513  71.428  1.00  0.00           C  
ATOM   3862  CD1 PHE   248      80.027  47.994  71.803  1.00  0.00           C  
ATOM   3863  CD2 PHE   248      78.176  48.157  70.162  1.00  0.00           C  
ATOM   3864  CE1 PHE   248      80.722  47.082  70.969  1.00  0.00           C  
ATOM   3865  CE2 PHE   248      78.953  47.430  69.321  1.00  0.00           C  
ATOM   3866  CZ  PHE   248      80.220  46.856  69.665  1.00  0.00           C  
ATOM   3867  H   PHE   248      75.360  47.904  72.145  1.00  0.00           H  
ATOM   3868  HA  PHE   248      77.731  47.456  73.748  1.00  0.00           H  
ATOM   3869  HB2 PHE   248      77.108  49.712  71.869  1.00  0.00           H  
ATOM   3870  HB3 PHE   248      78.543  49.883  72.999  1.00  0.00           H  
ATOM   3871  HD1 PHE   248      80.438  48.279  72.760  1.00  0.00           H  
ATOM   3872  HD2 PHE   248      77.218  48.482  69.784  1.00  0.00           H  
ATOM   3873  HE1 PHE   248      81.696  46.805  71.344  1.00  0.00           H  
ATOM   3874  HE2 PHE   248      78.548  47.254  68.335  1.00  0.00           H  
ATOM   3875  HZ  PHE   248      80.681  46.141  68.999  1.00  0.00           H  
ATOM   3876  N   PHE   249      77.267  49.329  75.534  1.00  0.00           N  
ATOM   3877  CA  PHE   249      76.880  50.244  76.601  1.00  0.00           C  
ATOM   3878  C   PHE   249      77.568  51.533  76.460  1.00  0.00           C  
ATOM   3879  O   PHE   249      78.651  51.607  75.888  1.00  0.00           O  
ATOM   3880  CB  PHE   249      77.291  49.632  77.993  1.00  0.00           C  
ATOM   3881  CG  PHE   249      76.536  48.367  78.476  1.00  0.00           C  
ATOM   3882  CD1 PHE   249      77.105  47.134  78.367  1.00  0.00           C  
ATOM   3883  CD2 PHE   249      75.202  48.462  79.102  1.00  0.00           C  
ATOM   3884  CE1 PHE   249      76.341  45.963  78.615  1.00  0.00           C  
ATOM   3885  CE2 PHE   249      74.531  47.306  79.516  1.00  0.00           C  
ATOM   3886  CZ  PHE   249      75.060  46.038  79.236  1.00  0.00           C  
ATOM   3887  H   PHE   249      78.234  49.050  75.442  1.00  0.00           H  
ATOM   3888  HA  PHE   249      75.796  50.353  76.620  1.00  0.00           H  
ATOM   3889  HB2 PHE   249      78.357  49.409  78.008  1.00  0.00           H  
ATOM   3890  HB3 PHE   249      77.153  50.403  78.752  1.00  0.00           H  
ATOM   3891  HD1 PHE   249      78.071  47.090  77.886  1.00  0.00           H  
ATOM   3892  HD2 PHE   249      74.742  49.438  79.151  1.00  0.00           H  
ATOM   3893  HE1 PHE   249      76.812  45.010  78.422  1.00  0.00           H  
ATOM   3894  HE2 PHE   249      73.570  47.377  80.004  1.00  0.00           H  
ATOM   3895  HZ  PHE   249      74.475  45.165  79.483  1.00  0.00           H  
ATOM   3896  N   VAL   250      76.829  52.612  76.871  1.00  0.00           N  
ATOM   3897  CA  VAL   250      77.214  54.000  76.708  1.00  0.00           C  
ATOM   3898  C   VAL   250      77.039  54.827  78.001  1.00  0.00           C  
ATOM   3899  O   VAL   250      75.931  54.967  78.524  1.00  0.00           O  
ATOM   3900  CB  VAL   250      76.492  54.788  75.530  1.00  0.00           C  
ATOM   3901  CG1 VAL   250      77.061  56.190  75.235  1.00  0.00           C  
ATOM   3902  CG2 VAL   250      76.521  53.870  74.219  1.00  0.00           C  
ATOM   3903  H   VAL   250      76.048  52.408  77.478  1.00  0.00           H  
ATOM   3904  HA  VAL   250      78.272  54.024  76.445  1.00  0.00           H  
ATOM   3905  HB  VAL   250      75.438  54.946  75.760  1.00  0.00           H  
ATOM   3906 HG11 VAL   250      76.653  56.865  75.988  1.00  0.00           H  
ATOM   3907 HG12 VAL   250      78.137  56.016  75.201  1.00  0.00           H  
ATOM   3908 HG13 VAL   250      76.719  56.514  74.252  1.00  0.00           H  
ATOM   3909 HG21 VAL   250      77.525  53.460  74.106  1.00  0.00           H  
ATOM   3910 HG22 VAL   250      75.741  53.111  74.275  1.00  0.00           H  
ATOM   3911 HG23 VAL   250      76.230  54.428  73.329  1.00  0.00           H  
ATOM   3912  N   GLU   251      78.175  55.311  78.424  1.00  0.00           N  
ATOM   3913  CA  GLU   251      78.370  56.052  79.636  1.00  0.00           C  
ATOM   3914  C   GLU   251      78.341  57.554  79.346  1.00  0.00           C  
ATOM   3915  O   GLU   251      79.199  57.978  78.600  1.00  0.00           O  
ATOM   3916  CB  GLU   251      79.746  55.626  80.186  1.00  0.00           C  
ATOM   3917  CG  GLU   251      80.030  56.252  81.529  1.00  0.00           C  
ATOM   3918  CD  GLU   251      81.322  55.659  82.231  1.00  0.00           C  
ATOM   3919  OE1 GLU   251      82.386  55.458  81.514  1.00  0.00           O  
ATOM   3920  OE2 GLU   251      81.192  55.359  83.410  1.00  0.00           O1-
ATOM   3921  H   GLU   251      79.044  55.142  77.937  1.00  0.00           H  
ATOM   3922  HA  GLU   251      77.697  55.826  80.463  1.00  0.00           H  
ATOM   3923  HB2 GLU   251      79.813  54.544  80.294  1.00  0.00           H  
ATOM   3924  HB3 GLU   251      80.559  55.874  79.505  1.00  0.00           H  
ATOM   3925  HG2 GLU   251      80.220  57.305  81.319  1.00  0.00           H  
ATOM   3926  HG3 GLU   251      79.176  56.275  82.206  1.00  0.00           H  
ATOM   3927  N   GLY   252      77.445  58.428  79.903  1.00  0.00           N  
ATOM   3928  CA  GLY   252      77.585  59.874  79.894  1.00  0.00           C  
ATOM   3929  C   GLY   252      78.571  60.399  80.967  1.00  0.00           C  
ATOM   3930  O   GLY   252      78.448  60.029  82.139  1.00  0.00           O  
ATOM   3931  H   GLY   252      76.790  57.948  80.502  1.00  0.00           H  
ATOM   3932  HA2 GLY   252      77.981  60.203  78.933  1.00  0.00           H  
ATOM   3933  HA3 GLY   252      76.616  60.304  80.147  1.00  0.00           H  
ATOM   3934  N   LEU   253      79.443  61.303  80.593  1.00  0.00           N  
ATOM   3935  CA  LEU   253      80.587  61.681  81.487  1.00  0.00           C  
ATOM   3936  C   LEU   253      80.669  63.177  81.908  1.00  0.00           C  
ATOM   3937  O   LEU   253      81.383  63.357  82.892  1.00  0.00           O  
ATOM   3938  CB  LEU   253      81.924  61.414  80.720  1.00  0.00           C  
ATOM   3939  CG  LEU   253      82.203  59.937  80.280  1.00  0.00           C  
ATOM   3940  CD1 LEU   253      83.452  59.760  79.418  1.00  0.00           C  
ATOM   3941  CD2 LEU   253      82.436  59.107  81.645  1.00  0.00           C  
ATOM   3942  H   LEU   253      79.501  61.533  79.611  1.00  0.00           H  
ATOM   3943  HA  LEU   253      80.526  61.029  82.358  1.00  0.00           H  
ATOM   3944  HB2 LEU   253      81.896  61.938  79.765  1.00  0.00           H  
ATOM   3945  HB3 LEU   253      82.757  61.775  81.324  1.00  0.00           H  
ATOM   3946  HG  LEU   253      81.349  59.548  79.726  1.00  0.00           H  
ATOM   3947 HD11 LEU   253      84.347  60.234  79.822  1.00  0.00           H  
ATOM   3948 HD12 LEU   253      83.671  58.731  79.132  1.00  0.00           H  
ATOM   3949 HD13 LEU   253      83.197  60.323  78.521  1.00  0.00           H  
ATOM   3950 HD21 LEU   253      83.276  59.490  82.224  1.00  0.00           H  
ATOM   3951 HD22 LEU   253      81.571  58.972  82.295  1.00  0.00           H  
ATOM   3952 HD23 LEU   253      82.520  58.127  81.175  1.00  0.00           H  
ATOM   3953  N   CYS   254      80.045  64.081  81.123  1.00  0.00           N  
ATOM   3954  CA  CYS   254      80.183  65.516  81.299  1.00  0.00           C  
ATOM   3955  C   CYS   254      78.740  66.130  81.238  1.00  0.00           C  
ATOM   3956  O   CYS   254      78.023  65.830  80.265  1.00  0.00           O  
ATOM   3957  CB  CYS   254      81.216  66.117  80.220  1.00  0.00           C  
ATOM   3958  SG  CYS   254      81.312  67.886  80.183  1.00  0.00           S  
ATOM   3959  H   CYS   254      79.588  63.766  80.279  1.00  0.00           H  
ATOM   3960  HA  CYS   254      80.581  65.620  82.308  1.00  0.00           H  
ATOM   3961  HB2 CYS   254      82.224  65.729  80.366  1.00  0.00           H  
ATOM   3962  HB3 CYS   254      80.884  65.761  79.245  1.00  0.00           H  
ATOM   3963  HG  CYS   254      79.998  68.125  80.229  1.00  0.00           H  
ATOM   3964  N   PHE   255      78.344  67.041  82.060  1.00  0.00           N  
ATOM   3965  CA  PHE   255      77.115  67.815  81.969  1.00  0.00           C  
ATOM   3966  C   PHE   255      77.314  68.940  80.974  1.00  0.00           C  
ATOM   3967  O   PHE   255      78.448  69.341  80.728  1.00  0.00           O  
ATOM   3968  CB  PHE   255      77.031  68.509  83.318  1.00  0.00           C  
ATOM   3969  CG  PHE   255      76.443  67.558  84.416  1.00  0.00           C  
ATOM   3970  CD1 PHE   255      75.158  67.224  84.359  1.00  0.00           C  
ATOM   3971  CD2 PHE   255      77.245  67.057  85.455  1.00  0.00           C  
ATOM   3972  CE1 PHE   255      74.552  66.411  85.406  1.00  0.00           C  
ATOM   3973  CE2 PHE   255      76.738  66.213  86.446  1.00  0.00           C  
ATOM   3974  CZ  PHE   255      75.348  65.924  86.445  1.00  0.00           C  
ATOM   3975  H   PHE   255      78.954  67.351  82.803  1.00  0.00           H  
ATOM   3976  HA  PHE   255      76.217  67.226  81.782  1.00  0.00           H  
ATOM   3977  HB2 PHE   255      77.958  68.915  83.721  1.00  0.00           H  
ATOM   3978  HB3 PHE   255      76.292  69.291  83.143  1.00  0.00           H  
ATOM   3979  HD1 PHE   255      74.560  67.625  83.554  1.00  0.00           H  
ATOM   3980  HD2 PHE   255      78.219  67.508  85.579  1.00  0.00           H  
ATOM   3981  HE1 PHE   255      73.515  66.113  85.445  1.00  0.00           H  
ATOM   3982  HE2 PHE   255      77.401  65.726  87.146  1.00  0.00           H  
ATOM   3983  HZ  PHE   255      74.962  65.234  87.181  1.00  0.00           H  
ATOM   3984  N   PRO   256      76.151  69.543  80.561  1.00  0.00           N  
ATOM   3985  CA  PRO   256      76.211  70.775  79.765  1.00  0.00           C  
ATOM   3986  C   PRO   256      77.027  71.874  80.292  1.00  0.00           C  
ATOM   3987  O   PRO   256      77.296  71.993  81.497  1.00  0.00           O  
ATOM   3988  CB  PRO   256      74.775  71.255  79.609  1.00  0.00           C  
ATOM   3989  CG  PRO   256      73.956  69.930  79.529  1.00  0.00           C  
ATOM   3990  CD  PRO   256      74.780  69.056  80.527  1.00  0.00           C  
ATOM   3991  HA  PRO   256      76.514  70.622  78.729  1.00  0.00           H  
ATOM   3992  HB2 PRO   256      74.511  71.815  80.506  1.00  0.00           H  
ATOM   3993  HB3 PRO   256      74.578  71.860  78.724  1.00  0.00           H  
ATOM   3994  HG2 PRO   256      72.900  69.946  79.801  1.00  0.00           H  
ATOM   3995  HG3 PRO   256      74.028  69.598  78.494  1.00  0.00           H  
ATOM   3996  HD2 PRO   256      74.260  69.015  81.484  1.00  0.00           H  
ATOM   3997  HD3 PRO   256      74.799  68.079  80.044  1.00  0.00           H  
ATOM   3998  N   ASP   257      77.560  72.618  79.318  1.00  0.00           N  
ATOM   3999  CA  ASP   257      78.406  73.781  79.519  1.00  0.00           C  
ATOM   4000  C   ASP   257      78.108  74.803  78.410  1.00  0.00           C  
ATOM   4001  O   ASP   257      77.388  74.565  77.388  1.00  0.00           O  
ATOM   4002  CB  ASP   257      79.881  73.396  79.590  1.00  0.00           C  
ATOM   4003  CG  ASP   257      80.784  74.507  80.145  1.00  0.00           C  
ATOM   4004  OD1 ASP   257      80.352  75.468  80.762  1.00  0.00           O  
ATOM   4005  OD2 ASP   257      81.975  74.489  79.723  1.00  0.00           O1-
ATOM   4006  H   ASP   257      77.193  72.519  78.382  1.00  0.00           H  
ATOM   4007  HA  ASP   257      78.093  74.311  80.418  1.00  0.00           H  
ATOM   4008  HB2 ASP   257      80.034  72.523  80.224  1.00  0.00           H  
ATOM   4009  HB3 ASP   257      80.259  73.048  78.629  1.00  0.00           H  
ATOM   4010  N   GLU   258      78.594  75.977  78.700  1.00  0.00           N  
ATOM   4011  CA  GLU   258      78.507  77.103  77.695  1.00  0.00           C  
ATOM   4012  C   GLU   258      79.322  76.679  76.430  1.00  0.00           C  
ATOM   4013  O   GLU   258      78.933  77.139  75.358  1.00  0.00           O  
ATOM   4014  CB  GLU   258      78.928  78.344  78.468  1.00  0.00           C  
ATOM   4015  CG  GLU   258      77.863  79.157  79.217  1.00  0.00           C  
ATOM   4016  CD  GLU   258      76.845  79.925  78.297  1.00  0.00           C  
ATOM   4017  OE1 GLU   258      76.125  79.295  77.532  1.00  0.00           O  
ATOM   4018  OE2 GLU   258      76.750  81.220  78.422  1.00  0.00           O1-
ATOM   4019  H   GLU   258      79.129  76.125  79.544  1.00  0.00           H  
ATOM   4020  HA  GLU   258      77.490  77.128  77.302  1.00  0.00           H  
ATOM   4021  HB2 GLU   258      79.763  77.977  79.064  1.00  0.00           H  
ATOM   4022  HB3 GLU   258      79.355  79.040  77.746  1.00  0.00           H  
ATOM   4023  HG2 GLU   258      77.337  78.490  79.900  1.00  0.00           H  
ATOM   4024  HG3 GLU   258      78.502  79.845  79.771  1.00  0.00           H  
ATOM   4025  N   GLY   259      80.381  75.863  76.446  1.00  0.00           N  
ATOM   4026  CA  GLY   259      81.028  75.225  75.267  1.00  0.00           C  
ATOM   4027  C   GLY   259      80.471  73.824  74.926  1.00  0.00           C  
ATOM   4028  O   GLY   259      80.994  73.241  74.005  1.00  0.00           O  
ATOM   4029  H   GLY   259      80.534  75.441  77.351  1.00  0.00           H  
ATOM   4030  HA2 GLY   259      80.838  75.747  74.329  1.00  0.00           H  
ATOM   4031  HA3 GLY   259      82.101  75.283  75.448  1.00  0.00           H  
ATOM   4032  N   PHE   260      79.468  73.360  75.680  1.00  0.00           N  
ATOM   4033  CA  PHE   260      78.971  71.975  75.308  1.00  0.00           C  
ATOM   4034  C   PHE   260      77.474  71.856  75.451  1.00  0.00           C  
ATOM   4035  O   PHE   260      76.978  71.753  76.563  1.00  0.00           O  
ATOM   4036  CB  PHE   260      79.755  70.892  76.068  1.00  0.00           C  
ATOM   4037  CG  PHE   260      79.189  69.452  75.958  1.00  0.00           C  
ATOM   4038  CD1 PHE   260      79.217  68.780  74.758  1.00  0.00           C  
ATOM   4039  CD2 PHE   260      78.740  68.787  77.117  1.00  0.00           C  
ATOM   4040  CE1 PHE   260      78.598  67.541  74.698  1.00  0.00           C  
ATOM   4041  CE2 PHE   260      78.110  67.546  77.052  1.00  0.00           C  
ATOM   4042  CZ  PHE   260      78.004  66.928  75.827  1.00  0.00           C  
ATOM   4043  H   PHE   260      78.990  73.861  76.415  1.00  0.00           H  
ATOM   4044  HA  PHE   260      79.227  71.837  74.257  1.00  0.00           H  
ATOM   4045  HB2 PHE   260      80.823  70.895  75.852  1.00  0.00           H  
ATOM   4046  HB3 PHE   260      79.705  71.188  77.116  1.00  0.00           H  
ATOM   4047  HD1 PHE   260      79.521  69.270  73.845  1.00  0.00           H  
ATOM   4048  HD2 PHE   260      78.807  69.193  78.116  1.00  0.00           H  
ATOM   4049  HE1 PHE   260      78.469  67.061  73.739  1.00  0.00           H  
ATOM   4050  HE2 PHE   260      77.587  67.280  77.960  1.00  0.00           H  
ATOM   4051  HZ  PHE   260      77.328  66.105  75.649  1.00  0.00           H  
ATOM   4052  N   SER   261      76.694  71.869  74.364  1.00  0.00           N  
ATOM   4053  CA  SER   261      75.238  72.011  74.328  1.00  0.00           C  
ATOM   4054  C   SER   261      74.487  70.783  74.959  1.00  0.00           C  
ATOM   4055  O   SER   261      73.265  70.726  75.023  1.00  0.00           O  
ATOM   4056  CB  SER   261      74.703  72.047  72.912  1.00  0.00           C  
ATOM   4057  OG  SER   261      75.062  70.919  72.167  1.00  0.00           O  
ATOM   4058  H   SER   261      77.060  72.010  73.433  1.00  0.00           H  
ATOM   4059  HA  SER   261      74.936  72.832  74.977  1.00  0.00           H  
ATOM   4060  HB2 SER   261      73.626  71.959  73.056  1.00  0.00           H  
ATOM   4061  HB3 SER   261      75.009  72.943  72.370  1.00  0.00           H  
ATOM   4062  HG  SER   261      74.989  71.248  71.268  1.00  0.00           H  
ATOM   4063  N   GLY   262      75.195  69.726  75.507  1.00  0.00           N  
ATOM   4064  CA  GLY   262      74.608  68.517  76.060  1.00  0.00           C  
ATOM   4065  C   GLY   262      74.266  67.538  74.938  1.00  0.00           C  
ATOM   4066  O   GLY   262      74.087  66.394  75.340  1.00  0.00           O  
ATOM   4067  H   GLY   262      76.186  69.910  75.560  1.00  0.00           H  
ATOM   4068  HA2 GLY   262      75.288  68.046  76.770  1.00  0.00           H  
ATOM   4069  HA3 GLY   262      73.678  68.750  76.579  1.00  0.00           H  
ATOM   4070  N   LEU   263      74.341  67.777  73.637  1.00  0.00           N  
ATOM   4071  CA  LEU   263      74.124  66.755  72.598  1.00  0.00           C  
ATOM   4072  C   LEU   263      75.477  66.016  72.295  1.00  0.00           C  
ATOM   4073  O   LEU   263      76.540  66.622  72.178  1.00  0.00           O  
ATOM   4074  CB  LEU   263      73.630  67.546  71.358  1.00  0.00           C  
ATOM   4075  CG  LEU   263      72.289  68.316  71.469  1.00  0.00           C  
ATOM   4076  CD1 LEU   263      71.951  68.902  70.096  1.00  0.00           C  
ATOM   4077  CD2 LEU   263      71.110  67.314  71.663  1.00  0.00           C  
ATOM   4078  H   LEU   263      74.682  68.689  73.366  1.00  0.00           H  
ATOM   4079  HA  LEU   263      73.411  65.998  72.926  1.00  0.00           H  
ATOM   4080  HB2 LEU   263      74.372  68.288  71.062  1.00  0.00           H  
ATOM   4081  HB3 LEU   263      73.493  66.839  70.540  1.00  0.00           H  
ATOM   4082  HG  LEU   263      72.328  69.039  72.283  1.00  0.00           H  
ATOM   4083 HD11 LEU   263      71.033  69.488  70.143  1.00  0.00           H  
ATOM   4084 HD12 LEU   263      72.688  69.646  69.795  1.00  0.00           H  
ATOM   4085 HD13 LEU   263      71.919  68.205  69.260  1.00  0.00           H  
ATOM   4086 HD21 LEU   263      71.332  66.722  72.551  1.00  0.00           H  
ATOM   4087 HD22 LEU   263      70.157  67.836  71.740  1.00  0.00           H  
ATOM   4088 HD23 LEU   263      71.136  66.648  70.800  1.00  0.00           H  
ATOM   4089  N   VAL   264      75.412  64.754  72.041  1.00  0.00           N  
ATOM   4090  CA  VAL   264      76.522  63.866  71.581  1.00  0.00           C  
ATOM   4091  C   VAL   264      76.102  62.780  70.563  1.00  0.00           C  
ATOM   4092  O   VAL   264      74.936  62.395  70.656  1.00  0.00           O  
ATOM   4093  CB  VAL   264      77.108  63.218  72.891  1.00  0.00           C  
ATOM   4094  CG1 VAL   264      76.152  62.135  73.513  1.00  0.00           C  
ATOM   4095  CG2 VAL   264      78.494  62.599  72.733  1.00  0.00           C  
ATOM   4096  H   VAL   264      74.515  64.293  72.101  1.00  0.00           H  
ATOM   4097  HA  VAL   264      77.307  64.521  71.205  1.00  0.00           H  
ATOM   4098  HB  VAL   264      77.257  64.015  73.619  1.00  0.00           H  
ATOM   4099 HG11 VAL   264      75.843  61.411  72.758  1.00  0.00           H  
ATOM   4100 HG12 VAL   264      76.703  61.780  74.384  1.00  0.00           H  
ATOM   4101 HG13 VAL   264      75.211  62.594  73.814  1.00  0.00           H  
ATOM   4102 HG21 VAL   264      78.448  61.639  72.219  1.00  0.00           H  
ATOM   4103 HG22 VAL   264      78.998  63.294  72.062  1.00  0.00           H  
ATOM   4104 HG23 VAL   264      79.017  62.522  73.687  1.00  0.00           H  
ATOM   4105  N   SER   265      76.994  62.372  69.738  1.00  0.00           N  
ATOM   4106  CA  SER   265      76.635  61.433  68.666  1.00  0.00           C  
ATOM   4107  C   SER   265      77.683  60.322  68.394  1.00  0.00           C  
ATOM   4108  O   SER   265      78.899  60.565  68.524  1.00  0.00           O  
ATOM   4109  CB  SER   265      76.356  62.383  67.459  1.00  0.00           C  
ATOM   4110  OG  SER   265      75.880  61.842  66.223  1.00  0.00           O  
ATOM   4111  H   SER   265      77.825  62.924  69.581  1.00  0.00           H  
ATOM   4112  HA  SER   265      75.687  60.921  68.830  1.00  0.00           H  
ATOM   4113  HB2 SER   265      75.656  63.178  67.715  1.00  0.00           H  
ATOM   4114  HB3 SER   265      77.334  62.838  67.301  1.00  0.00           H  
ATOM   4115  HG  SER   265      75.176  61.254  66.507  1.00  0.00           H  
ATOM   4116  N   ILE   266      77.199  59.124  67.957  1.00  0.00           N  
ATOM   4117  CA  ILE   266      77.997  57.940  67.783  1.00  0.00           C  
ATOM   4118  C   ILE   266      77.617  57.274  66.420  1.00  0.00           C  
ATOM   4119  O   ILE   266      76.465  57.262  66.034  1.00  0.00           O  
ATOM   4120  CB  ILE   266      78.039  57.015  69.016  1.00  0.00           C  
ATOM   4121  CG1 ILE   266      78.692  57.538  70.332  1.00  0.00           C  
ATOM   4122  CG2 ILE   266      78.693  55.659  68.713  1.00  0.00           C  
ATOM   4123  CD1 ILE   266      78.458  56.833  71.663  1.00  0.00           C  
ATOM   4124  H   ILE   266      76.239  58.967  67.685  1.00  0.00           H  
ATOM   4125  HA  ILE   266      79.024  58.260  67.606  1.00  0.00           H  
ATOM   4126  HB  ILE   266      76.983  56.838  69.224  1.00  0.00           H  
ATOM   4127 HG12 ILE   266      79.754  57.723  70.174  1.00  0.00           H  
ATOM   4128 HG13 ILE   266      78.359  58.563  70.498  1.00  0.00           H  
ATOM   4129 HG21 ILE   266      78.586  54.929  69.515  1.00  0.00           H  
ATOM   4130 HG22 ILE   266      78.070  55.217  67.935  1.00  0.00           H  
ATOM   4131 HG23 ILE   266      79.735  55.718  68.399  1.00  0.00           H  
ATOM   4132 HD11 ILE   266      79.165  56.004  71.648  1.00  0.00           H  
ATOM   4133 HD12 ILE   266      78.837  57.427  72.496  1.00  0.00           H  
ATOM   4134 HD13 ILE   266      77.452  56.446  71.822  1.00  0.00           H  
ATOM   4135  N   HIE   267      78.562  56.724  65.618  1.00  0.00           N  
ATOM   4136  CA  HIE   267      78.396  56.401  64.163  1.00  0.00           C  
ATOM   4137  C   HIE   267      79.095  55.040  63.801  1.00  0.00           C  
ATOM   4138  O   HIE   267      79.980  54.460  64.450  1.00  0.00           O  
ATOM   4139  CB  HIE   267      79.051  57.592  63.426  1.00  0.00           C  
ATOM   4140  CG  HIE   267      78.774  58.980  63.900  1.00  0.00           C  
ATOM   4141  CD2 HIE   267      79.540  59.766  64.751  1.00  0.00           C  
ATOM   4142  ND1 HIE   267      77.705  59.848  63.656  1.00  0.00           N  
ATOM   4143  CE1 HIE   267      77.887  60.999  64.259  1.00  0.00           C  
ATOM   4144  NE2 HIE   267      79.040  60.982  64.962  1.00  0.00           N  
ATOM   4145  H   HIE   267      79.496  56.519  65.942  1.00  0.00           H  
ATOM   4146  HA  HIE   267      77.321  56.349  63.993  1.00  0.00           H  
ATOM   4147  HB2 HIE   267      80.134  57.499  63.342  1.00  0.00           H  
ATOM   4148  HB3 HIE   267      78.806  57.557  62.365  1.00  0.00           H  
ATOM   4149  HD2 HIE   267      80.459  59.500  65.254  1.00  0.00           H  
ATOM   4150  HE1 HIE   267      77.154  61.791  64.266  1.00  0.00           H  
ATOM   4151  HE2 HIE   267      79.329  61.649  65.662  1.00  0.00           H  
ATOM   4152  N   VAL   268      78.588  54.515  62.707  1.00  0.00           N  
ATOM   4153  CA  VAL   268      79.182  53.356  62.013  1.00  0.00           C  
ATOM   4154  C   VAL   268      79.318  53.596  60.467  1.00  0.00           C  
ATOM   4155  O   VAL   268      78.355  53.847  59.747  1.00  0.00           O  
ATOM   4156  CB  VAL   268      78.493  52.107  62.366  1.00  0.00           C  
ATOM   4157  CG1 VAL   268      77.060  51.975  61.813  1.00  0.00           C  
ATOM   4158  CG2 VAL   268      79.317  50.913  61.981  1.00  0.00           C  
ATOM   4159  H   VAL   268      77.744  54.885  62.293  1.00  0.00           H  
ATOM   4160  HA  VAL   268      80.213  53.354  62.366  1.00  0.00           H  
ATOM   4161  HB  VAL   268      78.430  52.011  63.450  1.00  0.00           H  
ATOM   4162 HG11 VAL   268      76.646  52.972  61.661  1.00  0.00           H  
ATOM   4163 HG12 VAL   268      77.106  51.719  60.754  1.00  0.00           H  
ATOM   4164 HG13 VAL   268      76.385  51.329  62.375  1.00  0.00           H  
ATOM   4165 HG21 VAL   268      78.961  49.951  62.350  1.00  0.00           H  
ATOM   4166 HG22 VAL   268      79.453  50.847  60.902  1.00  0.00           H  
ATOM   4167 HG23 VAL   268      80.267  50.948  62.513  1.00  0.00           H  
ATOM   4168  N   SER   269      80.498  53.417  60.045  1.00  0.00           N  
ATOM   4169  CA  SER   269      80.852  53.616  58.564  1.00  0.00           C  
ATOM   4170  C   SER   269      81.153  52.280  57.936  1.00  0.00           C  
ATOM   4171  O   SER   269      81.882  51.445  58.484  1.00  0.00           O  
ATOM   4172  CB  SER   269      81.877  54.720  58.505  1.00  0.00           C  
ATOM   4173  OG  SER   269      81.458  55.971  59.131  1.00  0.00           O  
ATOM   4174  H   SER   269      81.226  53.171  60.701  1.00  0.00           H  
ATOM   4175  HA  SER   269      79.977  54.046  58.078  1.00  0.00           H  
ATOM   4176  HB2 SER   269      82.732  54.285  59.024  1.00  0.00           H  
ATOM   4177  HB3 SER   269      82.167  54.984  57.488  1.00  0.00           H  
ATOM   4178  HG  SER   269      80.590  56.328  58.929  1.00  0.00           H  
ATOM   4179  N   LEU   270      80.655  52.120  56.746  1.00  0.00           N  
ATOM   4180  CA  LEU   270      81.054  51.052  55.811  1.00  0.00           C  
ATOM   4181  C   LEU   270      82.036  51.574  54.801  1.00  0.00           C  
ATOM   4182  O   LEU   270      81.667  52.368  53.954  1.00  0.00           O  
ATOM   4183  CB  LEU   270      79.702  50.470  55.242  1.00  0.00           C  
ATOM   4184  CG  LEU   270      79.933  49.406  54.145  1.00  0.00           C  
ATOM   4185  CD1 LEU   270      80.803  48.201  54.669  1.00  0.00           C  
ATOM   4186  CD2 LEU   270      78.567  48.864  53.826  1.00  0.00           C  
ATOM   4187  H   LEU   270      80.169  52.937  56.405  1.00  0.00           H  
ATOM   4188  HA  LEU   270      81.492  50.202  56.333  1.00  0.00           H  
ATOM   4189  HB2 LEU   270      79.123  50.072  56.075  1.00  0.00           H  
ATOM   4190  HB3 LEU   270      79.176  51.300  54.769  1.00  0.00           H  
ATOM   4191  HG  LEU   270      80.372  49.808  53.232  1.00  0.00           H  
ATOM   4192 HD11 LEU   270      80.644  47.248  54.165  1.00  0.00           H  
ATOM   4193 HD12 LEU   270      81.825  48.547  54.517  1.00  0.00           H  
ATOM   4194 HD13 LEU   270      80.661  48.045  55.738  1.00  0.00           H  
ATOM   4195 HD21 LEU   270      78.738  47.995  53.192  1.00  0.00           H  
ATOM   4196 HD22 LEU   270      78.062  48.691  54.776  1.00  0.00           H  
ATOM   4197 HD23 LEU   270      78.033  49.617  53.246  1.00  0.00           H  
ATOM   4198  N   LEU   271      83.216  50.942  54.808  1.00  0.00           N  
ATOM   4199  CA  LEU   271      84.329  51.542  54.050  1.00  0.00           C  
ATOM   4200  C   LEU   271      84.657  50.612  52.827  1.00  0.00           C  
ATOM   4201  O   LEU   271      84.656  49.373  52.938  1.00  0.00           O  
ATOM   4202  CB  LEU   271      85.562  51.713  54.990  1.00  0.00           C  
ATOM   4203  CG  LEU   271      85.259  52.369  56.385  1.00  0.00           C  
ATOM   4204  CD1 LEU   271      86.589  52.633  57.138  1.00  0.00           C  
ATOM   4205  CD2 LEU   271      84.708  53.772  56.104  1.00  0.00           C  
ATOM   4206  H   LEU   271      83.413  50.167  55.424  1.00  0.00           H  
ATOM   4207  HA  LEU   271      84.099  52.520  53.627  1.00  0.00           H  
ATOM   4208  HB2 LEU   271      85.917  50.706  55.210  1.00  0.00           H  
ATOM   4209  HB3 LEU   271      86.303  52.291  54.438  1.00  0.00           H  
ATOM   4210  HG  LEU   271      84.509  51.763  56.892  1.00  0.00           H  
ATOM   4211 HD11 LEU   271      86.304  52.868  58.164  1.00  0.00           H  
ATOM   4212 HD12 LEU   271      87.213  51.739  57.162  1.00  0.00           H  
ATOM   4213 HD13 LEU   271      87.118  53.522  56.796  1.00  0.00           H  
ATOM   4214 HD21 LEU   271      84.637  54.376  57.009  1.00  0.00           H  
ATOM   4215 HD22 LEU   271      85.229  54.443  55.421  1.00  0.00           H  
ATOM   4216 HD23 LEU   271      83.692  53.659  55.727  1.00  0.00           H  
ATOM   4217  N   GLU   272      84.968  51.201  51.717  1.00  0.00           N  
ATOM   4218  CA  GLU   272      85.528  50.511  50.604  1.00  0.00           C  
ATOM   4219  C   GLU   272      87.025  50.866  50.454  1.00  0.00           C  
ATOM   4220  O   GLU   272      87.447  51.940  50.581  1.00  0.00           O  
ATOM   4221  CB  GLU   272      84.703  50.832  49.362  1.00  0.00           C  
ATOM   4222  CG  GLU   272      84.936  50.018  48.071  1.00  0.00           C  
ATOM   4223  CD  GLU   272      84.014  50.644  47.003  1.00  0.00           C  
ATOM   4224  OE1 GLU   272      84.569  51.262  46.061  1.00  0.00           O  
ATOM   4225  OE2 GLU   272      82.781  50.556  47.100  1.00  0.00           O1-
ATOM   4226  H   GLU   272      84.930  52.209  51.663  1.00  0.00           H  
ATOM   4227  HA  GLU   272      85.380  49.455  50.829  1.00  0.00           H  
ATOM   4228  HB2 GLU   272      83.682  50.697  49.721  1.00  0.00           H  
ATOM   4229  HB3 GLU   272      84.861  51.884  49.126  1.00  0.00           H  
ATOM   4230  HG2 GLU   272      85.967  50.169  47.749  1.00  0.00           H  
ATOM   4231  HG3 GLU   272      84.708  49.021  48.449  1.00  0.00           H  
ATOM   4232  N   TYR   273      87.795  49.786  50.097  1.00  0.00           N  
ATOM   4233  CA  TYR   273      89.215  49.964  49.758  1.00  0.00           C  
ATOM   4234  C   TYR   273      89.416  50.772  48.426  1.00  0.00           C  
ATOM   4235  O   TYR   273      88.684  50.553  47.427  1.00  0.00           O  
ATOM   4236  CB  TYR   273      89.918  48.622  49.741  1.00  0.00           C  
ATOM   4237  CG  TYR   273      91.297  48.660  49.221  1.00  0.00           C  
ATOM   4238  CD1 TYR   273      91.480  48.363  47.903  1.00  0.00           C  
ATOM   4239  CD2 TYR   273      92.313  49.043  50.086  1.00  0.00           C  
ATOM   4240  CE1 TYR   273      92.804  48.357  47.376  1.00  0.00           C  
ATOM   4241  CE2 TYR   273      93.603  48.933  49.615  1.00  0.00           C  
ATOM   4242  CZ  TYR   273      93.855  48.458  48.309  1.00  0.00           C  
ATOM   4243  OH  TYR   273      95.123  48.348  47.906  1.00  0.00           O  
ATOM   4244  H   TYR   273      87.441  48.858  50.281  1.00  0.00           H  
ATOM   4245  HA  TYR   273      89.724  50.523  50.543  1.00  0.00           H  
ATOM   4246  HB2 TYR   273      89.735  48.270  50.756  1.00  0.00           H  
ATOM   4247  HB3 TYR   273      89.253  48.093  49.059  1.00  0.00           H  
ATOM   4248  HD1 TYR   273      90.590  48.229  47.305  1.00  0.00           H  
ATOM   4249  HD2 TYR   273      92.138  49.442  51.075  1.00  0.00           H  
ATOM   4250  HE1 TYR   273      92.924  48.202  46.314  1.00  0.00           H  
ATOM   4251  HE2 TYR   273      94.397  49.109  50.325  1.00  0.00           H  
ATOM   4252  HH  TYR   273      95.074  48.496  46.958  1.00  0.00           H  
ATOM   4253  N   MET   274      90.549  51.539  48.411  1.00  0.00           N  
ATOM   4254  CA  MET   274      91.035  52.313  47.188  1.00  0.00           C  
ATOM   4255  C   MET   274      92.555  52.168  46.997  1.00  0.00           C  
ATOM   4256  O   MET   274      93.144  52.073  45.927  1.00  0.00           O  
ATOM   4257  CB  MET   274      90.597  53.792  47.154  1.00  0.00           C  
ATOM   4258  CG  MET   274      89.143  53.943  47.530  1.00  0.00           C  
ATOM   4259  SD  MET   274      88.445  55.423  46.847  1.00  0.00           S  
ATOM   4260  CE  MET   274      86.686  55.100  46.550  1.00  0.00           C  
ATOM   4261  H   MET   274      91.050  51.422  49.281  1.00  0.00           H  
ATOM   4262  HA  MET   274      90.589  51.881  46.292  1.00  0.00           H  
ATOM   4263  HB2 MET   274      91.198  54.203  47.965  1.00  0.00           H  
ATOM   4264  HB3 MET   274      90.914  54.192  46.190  1.00  0.00           H  
ATOM   4265  HG2 MET   274      88.669  53.059  47.104  1.00  0.00           H  
ATOM   4266  HG3 MET   274      89.005  53.902  48.611  1.00  0.00           H  
ATOM   4267  HE1 MET   274      86.396  54.492  47.407  1.00  0.00           H  
ATOM   4268  HE2 MET   274      86.173  56.062  46.528  1.00  0.00           H  
ATOM   4269  HE3 MET   274      86.372  54.520  45.682  1.00  0.00           H  
ATOM   4270  N   ALA   275      93.370  52.282  48.106  1.00  0.00           N  
ATOM   4271  CA  ALA   275      94.888  52.374  47.999  1.00  0.00           C  
ATOM   4272  C   ALA   275      95.561  51.673  49.194  1.00  0.00           C  
ATOM   4273  O   ALA   275      95.126  51.786  50.330  1.00  0.00           O  
ATOM   4274  CB  ALA   275      95.325  53.848  48.097  1.00  0.00           C  
ATOM   4275  H   ALA   275      92.889  52.429  48.983  1.00  0.00           H  
ATOM   4276  HA  ALA   275      95.215  51.982  47.036  1.00  0.00           H  
ATOM   4277  HB1 ALA   275      96.399  53.998  47.992  1.00  0.00           H  
ATOM   4278  HB2 ALA   275      94.856  54.348  47.250  1.00  0.00           H  
ATOM   4279  HB3 ALA   275      94.996  54.409  48.972  1.00  0.00           H  
ATOM   4280  N   GLN   276      96.575  50.859  48.918  1.00  0.00           N  
ATOM   4281  CA  GLN   276      97.305  49.914  49.775  1.00  0.00           C  
ATOM   4282  C   GLN   276      97.864  50.723  51.036  1.00  0.00           C  
ATOM   4283  O   GLN   276      98.653  51.612  50.923  1.00  0.00           O  
ATOM   4284  CB  GLN   276      98.307  49.154  48.898  1.00  0.00           C  
ATOM   4285  CG  GLN   276      99.230  48.210  49.725  1.00  0.00           C  
ATOM   4286  CD  GLN   276     100.744  48.088  49.204  1.00  0.00           C  
ATOM   4287  NE2 GLN   276     101.648  47.628  50.040  1.00  0.00           N  
ATOM   4288  OE1 GLN   276     101.039  48.450  48.084  1.00  0.00           O  
ATOM   4289  H   GLN   276      96.751  50.845  47.923  1.00  0.00           H  
ATOM   4290  HA  GLN   276      96.536  49.184  50.029  1.00  0.00           H  
ATOM   4291  HB2 GLN   276      97.857  48.664  48.035  1.00  0.00           H  
ATOM   4292  HB3 GLN   276      98.925  49.910  48.414  1.00  0.00           H  
ATOM   4293  HG2 GLN   276      99.281  48.585  50.747  1.00  0.00           H  
ATOM   4294  HG3 GLN   276      98.674  47.277  49.820  1.00  0.00           H  
ATOM   4295 HE21 GLN   276     102.575  47.443  49.685  1.00  0.00           H  
ATOM   4296 HE22 GLN   276     101.579  47.600  51.048  1.00  0.00           H  
ATOM   4297  N   ASP   277      97.472  50.215  52.188  1.00  0.00           N  
ATOM   4298  CA  ASP   277      97.838  50.759  53.589  1.00  0.00           C  
ATOM   4299  C   ASP   277      97.567  52.249  53.687  1.00  0.00           C  
ATOM   4300  O   ASP   277      98.037  52.940  54.620  1.00  0.00           O  
ATOM   4301  CB  ASP   277      99.233  50.389  53.872  1.00  0.00           C  
ATOM   4302  CG  ASP   277      99.475  48.813  53.981  1.00  0.00           C  
ATOM   4303  OD1 ASP   277      99.079  48.161  54.931  1.00  0.00           O  
ATOM   4304  OD2 ASP   277     100.234  48.401  52.989  1.00  0.00           O1-
ATOM   4305  H   ASP   277      96.989  49.328  52.188  1.00  0.00           H  
ATOM   4306  HA  ASP   277      97.135  50.349  54.314  1.00  0.00           H  
ATOM   4307  HB2 ASP   277      99.873  50.784  53.084  1.00  0.00           H  
ATOM   4308  HB3 ASP   277      99.458  50.768  54.868  1.00  0.00           H  
ATOM   4309  N   ILE   278      96.721  52.818  52.935  1.00  0.00           N  
ATOM   4310  CA  ILE   278      95.874  54.023  53.170  1.00  0.00           C  
ATOM   4311  C   ILE   278      94.552  53.633  53.830  1.00  0.00           C  
ATOM   4312  O   ILE   278      93.912  52.713  53.274  1.00  0.00           O  
ATOM   4313  CB  ILE   278      95.678  54.867  51.864  1.00  0.00           C  
ATOM   4314  CG1 ILE   278      96.917  55.349  51.116  1.00  0.00           C  
ATOM   4315  CG2 ILE   278      94.695  56.066  52.152  1.00  0.00           C  
ATOM   4316  CD1 ILE   278      97.672  56.387  51.904  1.00  0.00           C  
ATOM   4317  H   ILE   278      96.223  52.119  52.402  1.00  0.00           H  
ATOM   4318  HA  ILE   278      96.322  54.699  53.899  1.00  0.00           H  
ATOM   4319  HB  ILE   278      95.129  54.264  51.141  1.00  0.00           H  
ATOM   4320 HG12 ILE   278      97.573  54.496  50.942  1.00  0.00           H  
ATOM   4321 HG13 ILE   278      96.547  55.762  50.178  1.00  0.00           H  
ATOM   4322 HG21 ILE   278      93.689  55.724  52.393  1.00  0.00           H  
ATOM   4323 HG22 ILE   278      95.092  56.663  52.973  1.00  0.00           H  
ATOM   4324 HG23 ILE   278      94.521  56.695  51.279  1.00  0.00           H  
ATOM   4325 HD11 ILE   278      97.899  56.089  52.927  1.00  0.00           H  
ATOM   4326 HD12 ILE   278      98.616  56.611  51.407  1.00  0.00           H  
ATOM   4327 HD13 ILE   278      97.036  57.258  52.059  1.00  0.00           H  
ATOM   4328  N   PRO   279      93.991  54.211  54.929  1.00  0.00           N  
ATOM   4329  CA  PRO   279      92.678  53.856  55.479  1.00  0.00           C  
ATOM   4330  C   PRO   279      91.451  53.999  54.466  1.00  0.00           C  
ATOM   4331  O   PRO   279      91.339  54.856  53.598  1.00  0.00           O  
ATOM   4332  CB  PRO   279      92.517  54.713  56.694  1.00  0.00           C  
ATOM   4333  CG  PRO   279      93.692  55.694  56.725  1.00  0.00           C  
ATOM   4334  CD  PRO   279      94.759  55.157  55.813  1.00  0.00           C  
ATOM   4335  HA  PRO   279      92.731  52.787  55.683  1.00  0.00           H  
ATOM   4336  HB2 PRO   279      91.555  55.222  56.635  1.00  0.00           H  
ATOM   4337  HB3 PRO   279      92.545  54.014  57.530  1.00  0.00           H  
ATOM   4338  HG2 PRO   279      93.421  56.654  56.284  1.00  0.00           H  
ATOM   4339  HG3 PRO   279      94.060  55.852  57.738  1.00  0.00           H  
ATOM   4340  HD2 PRO   279      95.271  55.939  55.252  1.00  0.00           H  
ATOM   4341  HD3 PRO   279      95.537  54.612  56.347  1.00  0.00           H  
ATOM   4342  N   LEU   280      90.526  53.028  54.559  1.00  0.00           N  
ATOM   4343  CA  LEU   280      89.397  52.793  53.696  1.00  0.00           C  
ATOM   4344  C   LEU   280      88.355  53.909  53.626  1.00  0.00           C  
ATOM   4345  O   LEU   280      87.949  54.489  54.632  1.00  0.00           O  
ATOM   4346  CB  LEU   280      88.873  51.384  54.011  1.00  0.00           C  
ATOM   4347  CG  LEU   280      89.763  50.225  53.613  1.00  0.00           C  
ATOM   4348  CD1 LEU   280      91.043  49.914  54.476  1.00  0.00           C  
ATOM   4349  CD2 LEU   280      89.034  48.891  53.538  1.00  0.00           C  
ATOM   4350  H   LEU   280      90.794  52.259  55.157  1.00  0.00           H  
ATOM   4351  HA  LEU   280      89.794  52.704  52.685  1.00  0.00           H  
ATOM   4352  HB2 LEU   280      88.638  51.227  55.064  1.00  0.00           H  
ATOM   4353  HB3 LEU   280      87.999  51.316  53.364  1.00  0.00           H  
ATOM   4354  HG  LEU   280      90.059  50.426  52.583  1.00  0.00           H  
ATOM   4355 HD11 LEU   280      90.831  49.978  55.544  1.00  0.00           H  
ATOM   4356 HD12 LEU   280      91.352  48.879  54.329  1.00  0.00           H  
ATOM   4357 HD13 LEU   280      91.911  50.507  54.189  1.00  0.00           H  
ATOM   4358 HD21 LEU   280      89.657  48.161  53.021  1.00  0.00           H  
ATOM   4359 HD22 LEU   280      88.944  48.556  54.571  1.00  0.00           H  
ATOM   4360 HD23 LEU   280      88.051  48.839  53.070  1.00  0.00           H  
ATOM   4361  N   THR   281      87.880  54.152  52.350  1.00  0.00           N  
ATOM   4362  CA  THR   281      87.003  55.412  52.094  1.00  0.00           C  
ATOM   4363  C   THR   281      85.526  55.112  52.254  1.00  0.00           C  
ATOM   4364  O   THR   281      85.076  54.055  51.643  1.00  0.00           O  
ATOM   4365  CB  THR   281      87.341  55.933  50.682  1.00  0.00           C  
ATOM   4366  CG2 THR   281      86.585  57.151  50.193  1.00  0.00           C  
ATOM   4367  OG1 THR   281      88.742  56.090  50.452  1.00  0.00           O  
ATOM   4368  H   THR   281      88.169  53.581  51.569  1.00  0.00           H  
ATOM   4369  HA  THR   281      87.296  56.152  52.839  1.00  0.00           H  
ATOM   4370  HB  THR   281      87.010  55.197  49.950  1.00  0.00           H  
ATOM   4371  HG1 THR   281      88.975  56.428  49.584  1.00  0.00           H  
ATOM   4372 HG21 THR   281      86.770  57.321  49.133  1.00  0.00           H  
ATOM   4373 HG22 THR   281      85.542  57.134  50.510  1.00  0.00           H  
ATOM   4374 HG23 THR   281      86.924  57.958  50.842  1.00  0.00           H  
ATOM   4375  N   PRO   282      84.715  55.954  52.892  1.00  0.00           N  
ATOM   4376  CA  PRO   282      83.354  55.540  53.333  1.00  0.00           C  
ATOM   4377  C   PRO   282      82.469  55.445  52.058  1.00  0.00           C  
ATOM   4378  O   PRO   282      82.357  56.351  51.279  1.00  0.00           O  
ATOM   4379  CB  PRO   282      82.941  56.582  54.434  1.00  0.00           C  
ATOM   4380  CG  PRO   282      83.911  57.810  54.198  1.00  0.00           C  
ATOM   4381  CD  PRO   282      85.194  57.114  53.649  1.00  0.00           C  
ATOM   4382  HA  PRO   282      83.541  54.541  53.725  1.00  0.00           H  
ATOM   4383  HB2 PRO   282      81.874  56.787  54.347  1.00  0.00           H  
ATOM   4384  HB3 PRO   282      83.188  56.189  55.421  1.00  0.00           H  
ATOM   4385  HG2 PRO   282      83.493  58.435  53.409  1.00  0.00           H  
ATOM   4386  HG3 PRO   282      84.168  58.486  55.014  1.00  0.00           H  
ATOM   4387  HD2 PRO   282      85.684  57.787  52.946  1.00  0.00           H  
ATOM   4388  HD3 PRO   282      85.790  56.757  54.489  1.00  0.00           H  
ATOM   4389  N   ILE   283      81.573  54.450  52.003  1.00  0.00           N  
ATOM   4390  CA  ILE   283      80.493  54.352  50.980  1.00  0.00           C  
ATOM   4391  C   ILE   283      79.084  54.187  51.497  1.00  0.00           C  
ATOM   4392  O   ILE   283      78.182  54.311  50.641  1.00  0.00           O  
ATOM   4393  CB  ILE   283      80.831  53.355  49.841  1.00  0.00           C  
ATOM   4394  CG1 ILE   283      81.148  51.908  50.350  1.00  0.00           C  
ATOM   4395  CG2 ILE   283      81.980  54.021  49.087  1.00  0.00           C  
ATOM   4396  CD1 ILE   283      79.906  51.156  50.850  1.00  0.00           C  
ATOM   4397  H   ILE   283      81.788  53.672  52.609  1.00  0.00           H  
ATOM   4398  HA  ILE   283      80.491  55.354  50.551  1.00  0.00           H  
ATOM   4399  HB  ILE   283      79.974  53.422  49.171  1.00  0.00           H  
ATOM   4400 HG12 ILE   283      81.559  51.405  49.474  1.00  0.00           H  
ATOM   4401 HG13 ILE   283      82.010  51.876  51.016  1.00  0.00           H  
ATOM   4402 HG21 ILE   283      82.102  53.433  48.177  1.00  0.00           H  
ATOM   4403 HG22 ILE   283      81.781  55.043  48.766  1.00  0.00           H  
ATOM   4404 HG23 ILE   283      82.967  53.901  49.534  1.00  0.00           H  
ATOM   4405 HD11 ILE   283      79.911  50.066  50.822  1.00  0.00           H  
ATOM   4406 HD12 ILE   283      79.729  51.456  51.883  1.00  0.00           H  
ATOM   4407 HD13 ILE   283      79.052  51.325  50.194  1.00  0.00           H  
ATOM   4408  N   PHE   284      78.892  54.052  52.812  1.00  0.00           N  
ATOM   4409  CA  PHE   284      77.661  54.360  53.580  1.00  0.00           C  
ATOM   4410  C   PHE   284      78.004  54.605  55.037  1.00  0.00           C  
ATOM   4411  O   PHE   284      78.942  54.054  55.622  1.00  0.00           O  
ATOM   4412  CB  PHE   284      76.682  53.215  53.447  1.00  0.00           C  
ATOM   4413  CG  PHE   284      75.428  53.292  54.207  1.00  0.00           C  
ATOM   4414  CD1 PHE   284      74.297  53.894  53.581  1.00  0.00           C  
ATOM   4415  CD2 PHE   284      75.238  52.598  55.484  1.00  0.00           C  
ATOM   4416  CE1 PHE   284      73.068  53.981  54.263  1.00  0.00           C  
ATOM   4417  CE2 PHE   284      74.039  52.672  56.135  1.00  0.00           C  
ATOM   4418  CZ  PHE   284      72.947  53.267  55.446  1.00  0.00           C  
ATOM   4419  H   PHE   284      79.670  53.943  53.446  1.00  0.00           H  
ATOM   4420  HA  PHE   284      77.269  55.339  53.306  1.00  0.00           H  
ATOM   4421  HB2 PHE   284      76.570  52.959  52.393  1.00  0.00           H  
ATOM   4422  HB3 PHE   284      77.399  52.449  53.743  1.00  0.00           H  
ATOM   4423  HD1 PHE   284      74.372  54.431  52.646  1.00  0.00           H  
ATOM   4424  HD2 PHE   284      76.058  52.015  55.876  1.00  0.00           H  
ATOM   4425  HE1 PHE   284      72.105  54.296  53.890  1.00  0.00           H  
ATOM   4426  HE2 PHE   284      73.893  52.146  57.067  1.00  0.00           H  
ATOM   4427  HZ  PHE   284      71.977  53.380  55.907  1.00  0.00           H  
ATOM   4428  N   THR   285      77.135  55.454  55.672  1.00  0.00           N  
ATOM   4429  CA  THR   285      77.181  55.772  57.110  1.00  0.00           C  
ATOM   4430  C   THR   285      75.812  55.667  57.804  1.00  0.00           C  
ATOM   4431  O   THR   285      74.787  56.156  57.272  1.00  0.00           O  
ATOM   4432  CB  THR   285      77.753  57.172  57.393  1.00  0.00           C  
ATOM   4433  CG2 THR   285      77.794  57.662  58.891  1.00  0.00           C  
ATOM   4434  OG1 THR   285      79.065  57.162  56.814  1.00  0.00           O  
ATOM   4435  H   THR   285      76.483  55.946  55.077  1.00  0.00           H  
ATOM   4436  HA  THR   285      77.866  55.048  57.553  1.00  0.00           H  
ATOM   4437  HB  THR   285      77.125  57.834  56.797  1.00  0.00           H  
ATOM   4438  HG1 THR   285      79.020  57.217  55.856  1.00  0.00           H  
ATOM   4439 HG21 THR   285      78.311  56.925  59.506  1.00  0.00           H  
ATOM   4440 HG22 THR   285      78.187  58.678  58.872  1.00  0.00           H  
ATOM   4441 HG23 THR   285      76.830  57.831  59.371  1.00  0.00           H  
ATOM   4442  N   ASP   286      75.797  55.151  58.958  1.00  0.00           N  
ATOM   4443  CA  ASP   286      74.731  55.194  59.969  1.00  0.00           C  
ATOM   4444  C   ASP   286      75.131  55.805  61.342  1.00  0.00           C  
ATOM   4445  O   ASP   286      76.318  56.049  61.688  1.00  0.00           O  
ATOM   4446  CB  ASP   286      74.043  53.882  60.215  1.00  0.00           C  
ATOM   4447  CG  ASP   286      72.539  54.024  60.541  1.00  0.00           C  
ATOM   4448  OD1 ASP   286      71.977  55.195  60.540  1.00  0.00           O  
ATOM   4449  OD2 ASP   286      72.000  52.966  60.919  1.00  0.00           O1-
ATOM   4450  H   ASP   286      76.616  54.708  59.351  1.00  0.00           H  
ATOM   4451  HA  ASP   286      74.107  55.959  59.508  1.00  0.00           H  
ATOM   4452  HB2 ASP   286      74.196  53.292  59.311  1.00  0.00           H  
ATOM   4453  HB3 ASP   286      74.580  53.395  61.029  1.00  0.00           H  
ATOM   4454  N   THR   287      74.100  56.326  62.080  1.00  0.00           N  
ATOM   4455  CA  THR   287      74.252  57.327  63.161  1.00  0.00           C  
ATOM   4456  C   THR   287      73.109  57.369  64.151  1.00  0.00           C  
ATOM   4457  O   THR   287      71.993  57.029  63.790  1.00  0.00           O  
ATOM   4458  CB  THR   287      74.390  58.669  62.407  1.00  0.00           C  
ATOM   4459  CG2 THR   287      73.205  59.026  61.563  1.00  0.00           C  
ATOM   4460  OG1 THR   287      74.699  59.718  63.313  1.00  0.00           O  
ATOM   4461  H   THR   287      73.180  56.148  61.702  1.00  0.00           H  
ATOM   4462  HA  THR   287      75.096  57.040  63.788  1.00  0.00           H  
ATOM   4463  HB  THR   287      75.274  58.492  61.794  1.00  0.00           H  
ATOM   4464  HG1 THR   287      75.644  59.796  63.462  1.00  0.00           H  
ATOM   4465 HG21 THR   287      72.924  58.273  60.826  1.00  0.00           H  
ATOM   4466 HG22 THR   287      72.324  59.349  62.117  1.00  0.00           H  
ATOM   4467 HG23 THR   287      73.404  59.868  60.900  1.00  0.00           H  
ATOM   4468  N   VAL   288      73.385  57.903  65.345  1.00  0.00           N  
ATOM   4469  CA  VAL   288      72.539  58.210  66.470  1.00  0.00           C  
ATOM   4470  C   VAL   288      73.004  59.503  67.233  1.00  0.00           C  
ATOM   4471  O   VAL   288      74.150  59.807  67.310  1.00  0.00           O  
ATOM   4472  CB  VAL   288      72.540  57.059  67.549  1.00  0.00           C  
ATOM   4473  CG1 VAL   288      71.962  55.788  67.063  1.00  0.00           C  
ATOM   4474  CG2 VAL   288      73.880  56.825  68.246  1.00  0.00           C  
ATOM   4475  H   VAL   288      74.320  58.284  65.365  1.00  0.00           H  
ATOM   4476  HA  VAL   288      71.517  58.369  66.125  1.00  0.00           H  
ATOM   4477  HB  VAL   288      71.852  57.482  68.281  1.00  0.00           H  
ATOM   4478 HG11 VAL   288      70.990  56.029  66.634  1.00  0.00           H  
ATOM   4479 HG12 VAL   288      72.663  55.372  66.338  1.00  0.00           H  
ATOM   4480 HG13 VAL   288      71.935  55.127  67.929  1.00  0.00           H  
ATOM   4481 HG21 VAL   288      74.670  56.578  67.535  1.00  0.00           H  
ATOM   4482 HG22 VAL   288      74.216  57.720  68.769  1.00  0.00           H  
ATOM   4483 HG23 VAL   288      73.995  56.024  68.976  1.00  0.00           H  
ATOM   4484  N   ILE   289      71.981  60.319  67.695  1.00  0.00           N  
ATOM   4485  CA  ILE   289      72.296  61.389  68.526  1.00  0.00           C  
ATOM   4486  C   ILE   289      71.700  61.008  69.930  1.00  0.00           C  
ATOM   4487  O   ILE   289      70.633  60.381  70.047  1.00  0.00           O  
ATOM   4488  CB  ILE   289      71.641  62.704  67.968  1.00  0.00           C  
ATOM   4489  CG1 ILE   289      72.503  63.036  66.699  1.00  0.00           C  
ATOM   4490  CG2 ILE   289      71.634  63.795  69.068  1.00  0.00           C  
ATOM   4491  CD1 ILE   289      72.473  64.433  66.052  1.00  0.00           C  
ATOM   4492  H   ILE   289      71.023  60.051  67.520  1.00  0.00           H  
ATOM   4493  HA  ILE   289      73.344  61.662  68.646  1.00  0.00           H  
ATOM   4494  HB  ILE   289      70.590  62.477  67.787  1.00  0.00           H  
ATOM   4495 HG12 ILE   289      73.535  62.899  67.020  1.00  0.00           H  
ATOM   4496 HG13 ILE   289      72.279  62.380  65.857  1.00  0.00           H  
ATOM   4497 HG21 ILE   289      72.663  64.071  69.298  1.00  0.00           H  
ATOM   4498 HG22 ILE   289      70.983  64.553  68.633  1.00  0.00           H  
ATOM   4499 HG23 ILE   289      71.105  63.417  69.943  1.00  0.00           H  
ATOM   4500 HD11 ILE   289      72.670  65.272  66.719  1.00  0.00           H  
ATOM   4501 HD12 ILE   289      73.172  64.412  65.216  1.00  0.00           H  
ATOM   4502 HD13 ILE   289      71.478  64.674  65.677  1.00  0.00           H  
ATOM   4503  N   PHE   290      72.286  61.463  71.052  1.00  0.00           N  
ATOM   4504  CA  PHE   290      71.728  61.449  72.390  1.00  0.00           C  
ATOM   4505  C   PHE   290      71.772  62.796  73.000  1.00  0.00           C  
ATOM   4506  O   PHE   290      72.826  63.506  72.881  1.00  0.00           O  
ATOM   4507  CB  PHE   290      72.603  60.573  73.321  1.00  0.00           C  
ATOM   4508  CG  PHE   290      72.927  59.174  72.842  1.00  0.00           C  
ATOM   4509  CD1 PHE   290      72.355  58.100  73.419  1.00  0.00           C  
ATOM   4510  CD2 PHE   290      74.008  59.042  71.911  1.00  0.00           C  
ATOM   4511  CE1 PHE   290      72.928  56.727  73.126  1.00  0.00           C  
ATOM   4512  CE2 PHE   290      74.488  57.762  71.566  1.00  0.00           C  
ATOM   4513  CZ  PHE   290      73.991  56.638  72.279  1.00  0.00           C  
ATOM   4514  H   PHE   290      73.144  61.975  70.909  1.00  0.00           H  
ATOM   4515  HA  PHE   290      70.710  61.058  72.399  1.00  0.00           H  
ATOM   4516  HB2 PHE   290      73.545  61.089  73.507  1.00  0.00           H  
ATOM   4517  HB3 PHE   290      72.039  60.595  74.254  1.00  0.00           H  
ATOM   4518  HD1 PHE   290      71.560  58.143  74.149  1.00  0.00           H  
ATOM   4519  HD2 PHE   290      74.488  59.872  71.415  1.00  0.00           H  
ATOM   4520  HE1 PHE   290      72.529  55.803  73.519  1.00  0.00           H  
ATOM   4521  HE2 PHE   290      75.249  57.565  70.825  1.00  0.00           H  
ATOM   4522  HZ  PHE   290      74.348  55.639  72.078  1.00  0.00           H  
ATOM   4523  N   ARG   291      70.714  63.269  73.669  1.00  0.00           N  
ATOM   4524  CA  ARG   291      70.860  64.320  74.712  1.00  0.00           C  
ATOM   4525  C   ARG   291      71.303  63.785  76.095  1.00  0.00           C  
ATOM   4526  O   ARG   291      70.641  62.913  76.737  1.00  0.00           O  
ATOM   4527  CB  ARG   291      69.603  65.219  74.898  1.00  0.00           C  
ATOM   4528  CG  ARG   291      69.893  66.332  75.862  1.00  0.00           C  
ATOM   4529  CD  ARG   291      68.707  67.389  75.911  1.00  0.00           C  
ATOM   4530  NE  ARG   291      68.481  68.128  74.673  1.00  0.00           N  
ATOM   4531  CZ  ARG   291      69.230  69.116  74.121  1.00  0.00           C  
ATOM   4532  NH1 ARG   291      70.324  69.523  74.627  1.00  0.00           N1+
ATOM   4533  NH2 ARG   291      68.824  69.805  73.089  1.00  0.00           N  
ATOM   4534  H   ARG   291      69.833  62.792  73.542  1.00  0.00           H  
ATOM   4535  HA  ARG   291      71.618  65.054  74.436  1.00  0.00           H  
ATOM   4536  HB2 ARG   291      69.281  65.527  73.904  1.00  0.00           H  
ATOM   4537  HB3 ARG   291      68.918  64.455  75.265  1.00  0.00           H  
ATOM   4538  HG2 ARG   291      70.121  65.986  76.870  1.00  0.00           H  
ATOM   4539  HG3 ARG   291      70.735  66.911  75.482  1.00  0.00           H  
ATOM   4540  HD2 ARG   291      67.741  66.998  76.232  1.00  0.00           H  
ATOM   4541  HD3 ARG   291      68.828  68.159  76.673  1.00  0.00           H  
ATOM   4542  HE  ARG   291      67.557  68.052  74.273  1.00  0.00           H  
ATOM   4543 HH11 ARG   291      70.661  69.111  75.485  1.00  0.00           H  
ATOM   4544 HH12 ARG   291      70.879  70.184  74.101  1.00  0.00           H  
ATOM   4545 HH21 ARG   291      68.031  69.602  72.498  1.00  0.00           H  
ATOM   4546 HH22 ARG   291      69.390  70.606  72.848  1.00  0.00           H  
ATOM   4547  N   ILE   292      72.507  64.207  76.552  1.00  0.00           N  
ATOM   4548  CA  ILE   292      72.902  64.092  77.967  1.00  0.00           C  
ATOM   4549  C   ILE   292      72.020  64.931  78.904  1.00  0.00           C  
ATOM   4550  O   ILE   292      71.817  66.113  78.813  1.00  0.00           O  
ATOM   4551  CB  ILE   292      74.406  64.413  78.151  1.00  0.00           C  
ATOM   4552  CG1 ILE   292      75.252  63.362  77.379  1.00  0.00           C  
ATOM   4553  CG2 ILE   292      74.739  64.453  79.628  1.00  0.00           C  
ATOM   4554  CD1 ILE   292      76.711  63.579  77.445  1.00  0.00           C  
ATOM   4555  H   ILE   292      72.992  64.967  76.097  1.00  0.00           H  
ATOM   4556  HA  ILE   292      72.878  63.043  78.260  1.00  0.00           H  
ATOM   4557  HB  ILE   292      74.540  65.437  77.802  1.00  0.00           H  
ATOM   4558 HG12 ILE   292      75.047  62.366  77.772  1.00  0.00           H  
ATOM   4559 HG13 ILE   292      75.015  63.349  76.315  1.00  0.00           H  
ATOM   4560 HG21 ILE   292      74.229  63.703  80.233  1.00  0.00           H  
ATOM   4561 HG22 ILE   292      75.762  64.171  79.877  1.00  0.00           H  
ATOM   4562 HG23 ILE   292      74.489  65.432  80.037  1.00  0.00           H  
ATOM   4563 HD11 ILE   292      77.135  63.212  78.379  1.00  0.00           H  
ATOM   4564 HD12 ILE   292      77.167  63.134  76.561  1.00  0.00           H  
ATOM   4565 HD13 ILE   292      76.939  64.639  77.334  1.00  0.00           H  
ATOM   4566  N   ALA   293      71.564  64.237  79.972  1.00  0.00           N  
ATOM   4567  CA  ALA   293      70.455  64.617  80.873  1.00  0.00           C  
ATOM   4568  C   ALA   293      70.834  65.839  81.747  1.00  0.00           C  
ATOM   4569  O   ALA   293      71.937  65.779  82.358  1.00  0.00           O  
ATOM   4570  CB  ALA   293      70.199  63.367  81.748  1.00  0.00           C  
ATOM   4571  H   ALA   293      71.827  63.263  80.025  1.00  0.00           H  
ATOM   4572  HA  ALA   293      69.534  64.790  80.316  1.00  0.00           H  
ATOM   4573  HB1 ALA   293      69.230  63.641  82.167  1.00  0.00           H  
ATOM   4574  HB2 ALA   293      70.076  62.481  81.125  1.00  0.00           H  
ATOM   4575  HB3 ALA   293      71.010  63.111  82.430  1.00  0.00           H  
ATOM   4576  N   PRO   294      70.038  66.947  81.722  1.00  0.00           N  
ATOM   4577  CA  PRO   294      70.234  68.193  82.512  1.00  0.00           C  
ATOM   4578  C   PRO   294      69.932  68.031  84.065  1.00  0.00           C  
ATOM   4579  O   PRO   294      69.002  67.295  84.435  1.00  0.00           O  
ATOM   4580  CB  PRO   294      69.445  69.290  81.826  1.00  0.00           C  
ATOM   4581  CG  PRO   294      68.201  68.487  81.392  1.00  0.00           C  
ATOM   4582  CD  PRO   294      68.836  67.148  80.918  1.00  0.00           C  
ATOM   4583  HA  PRO   294      71.300  68.409  82.584  1.00  0.00           H  
ATOM   4584  HB2 PRO   294      69.006  70.093  82.419  1.00  0.00           H  
ATOM   4585  HB3 PRO   294      69.907  69.826  80.997  1.00  0.00           H  
ATOM   4586  HG2 PRO   294      67.611  68.260  82.280  1.00  0.00           H  
ATOM   4587  HG3 PRO   294      67.542  68.854  80.606  1.00  0.00           H  
ATOM   4588  HD2 PRO   294      68.103  66.349  81.030  1.00  0.00           H  
ATOM   4589  HD3 PRO   294      69.181  67.218  79.886  1.00  0.00           H  
ATOM   4590  N   TRP   295      70.698  68.795  84.877  1.00  0.00           N  
ATOM   4591  CA  TRP   295      70.525  68.885  86.354  1.00  0.00           C  
ATOM   4592  C   TRP   295      69.288  69.757  86.822  1.00  0.00           C  
ATOM   4593  O   TRP   295      69.276  70.943  86.620  1.00  0.00           O  
ATOM   4594  CB  TRP   295      71.785  69.306  87.019  1.00  0.00           C  
ATOM   4595  CG  TRP   295      71.804  69.336  88.569  1.00  0.00           C  
ATOM   4596  CD1 TRP   295      71.994  68.237  89.380  1.00  0.00           C  
ATOM   4597  CD2 TRP   295      71.528  70.497  89.358  1.00  0.00           C  
ATOM   4598  CE2 TRP   295      71.735  70.077  90.697  1.00  0.00           C  
ATOM   4599  CE3 TRP   295      71.289  71.868  89.215  1.00  0.00           C  
ATOM   4600  NE1 TRP   295      71.907  68.688  90.637  1.00  0.00           N  
ATOM   4601  CZ2 TRP   295      71.717  70.908  91.815  1.00  0.00           C  
ATOM   4602  CZ3 TRP   295      71.296  72.795  90.337  1.00  0.00           C  
ATOM   4603  CH2 TRP   295      71.536  72.250  91.627  1.00  0.00           C  
ATOM   4604  H   TRP   295      71.456  69.309  84.450  1.00  0.00           H  
ATOM   4605  HA  TRP   295      70.262  67.883  86.693  1.00  0.00           H  
ATOM   4606  HB2 TRP   295      72.560  68.574  86.792  1.00  0.00           H  
ATOM   4607  HB3 TRP   295      72.123  70.266  86.628  1.00  0.00           H  
ATOM   4608  HD1 TRP   295      72.147  67.256  88.955  1.00  0.00           H  
ATOM   4609  HE1 TRP   295      72.032  68.162  91.491  1.00  0.00           H  
ATOM   4610  HE3 TRP   295      71.102  72.243  88.220  1.00  0.00           H  
ATOM   4611  HZ2 TRP   295      71.977  70.469  92.766  1.00  0.00           H  
ATOM   4612  HZ3 TRP   295      71.123  73.858  90.249  1.00  0.00           H  
ATOM   4613  HH2 TRP   295      71.664  72.867  92.504  1.00  0.00           H  
ATOM   4614  N   ILE   296      68.296  69.073  87.467  1.00  0.00           N  
ATOM   4615  CA  ILE   296      67.017  69.724  87.912  1.00  0.00           C  
ATOM   4616  C   ILE   296      67.155  69.963  89.411  1.00  0.00           C  
ATOM   4617  O   ILE   296      67.278  69.031  90.151  1.00  0.00           O  
ATOM   4618  CB  ILE   296      65.763  68.937  87.456  1.00  0.00           C  
ATOM   4619  CG1 ILE   296      65.824  68.755  85.886  1.00  0.00           C  
ATOM   4620  CG2 ILE   296      64.497  69.584  87.974  1.00  0.00           C  
ATOM   4621  CD1 ILE   296      65.933  67.392  85.359  1.00  0.00           C  
ATOM   4622  H   ILE   296      68.354  68.072  87.592  1.00  0.00           H  
ATOM   4623  HA  ILE   296      66.942  70.684  87.401  1.00  0.00           H  
ATOM   4624  HB  ILE   296      65.835  67.980  87.973  1.00  0.00           H  
ATOM   4625 HG12 ILE   296      64.973  69.261  85.430  1.00  0.00           H  
ATOM   4626 HG13 ILE   296      66.731  69.272  85.572  1.00  0.00           H  
ATOM   4627 HG21 ILE   296      63.755  68.825  87.724  1.00  0.00           H  
ATOM   4628 HG22 ILE   296      64.573  69.594  89.061  1.00  0.00           H  
ATOM   4629 HG23 ILE   296      64.275  70.545  87.512  1.00  0.00           H  
ATOM   4630 HD11 ILE   296      66.741  66.795  85.783  1.00  0.00           H  
ATOM   4631 HD12 ILE   296      64.985  66.860  85.441  1.00  0.00           H  
ATOM   4632 HD13 ILE   296      66.018  67.378  84.273  1.00  0.00           H  
ATOM   4633  N   MET   297      67.001  71.203  89.862  1.00  0.00           N  
ATOM   4634  CA  MET   297      66.870  71.665  91.297  1.00  0.00           C  
ATOM   4635  C   MET   297      65.434  71.623  91.867  1.00  0.00           C  
ATOM   4636  O   MET   297      64.462  72.065  91.192  1.00  0.00           O  
ATOM   4637  CB  MET   297      67.661  72.943  91.513  1.00  0.00           C  
ATOM   4638  CG  MET   297      67.995  73.210  93.025  1.00  0.00           C  
ATOM   4639  SD  MET   297      68.079  74.880  93.560  1.00  0.00           S  
ATOM   4640  CE  MET   297      69.112  75.670  92.217  1.00  0.00           C  
ATOM   4641  H   MET   297      66.877  71.957  89.202  1.00  0.00           H  
ATOM   4642  HA  MET   297      67.452  71.018  91.954  1.00  0.00           H  
ATOM   4643  HB2 MET   297      68.537  73.057  90.874  1.00  0.00           H  
ATOM   4644  HB3 MET   297      66.945  73.721  91.247  1.00  0.00           H  
ATOM   4645  HG2 MET   297      67.268  72.659  93.622  1.00  0.00           H  
ATOM   4646  HG3 MET   297      68.950  72.747  93.277  1.00  0.00           H  
ATOM   4647  HE1 MET   297      68.886  76.735  92.171  1.00  0.00           H  
ATOM   4648  HE2 MET   297      70.150  75.686  92.547  1.00  0.00           H  
ATOM   4649  HE3 MET   297      69.009  75.225  91.227  1.00  0.00           H  
ATOM   4650  N   THR   298      65.136  71.103  93.047  1.00  0.00           N  
ATOM   4651  CA  THR   298      63.682  71.021  93.547  1.00  0.00           C  
ATOM   4652  C   THR   298      63.292  72.344  94.367  1.00  0.00           C  
ATOM   4653  O   THR   298      64.041  72.661  95.332  1.00  0.00           O  
ATOM   4654  CB  THR   298      63.498  69.858  94.551  1.00  0.00           C  
ATOM   4655  CG2 THR   298      63.398  68.512  93.806  1.00  0.00           C  
ATOM   4656  OG1 THR   298      64.624  69.837  95.388  1.00  0.00           O  
ATOM   4657  H   THR   298      65.840  70.842  93.722  1.00  0.00           H  
ATOM   4658  HA  THR   298      62.965  70.894  92.736  1.00  0.00           H  
ATOM   4659  HB  THR   298      62.591  69.985  95.143  1.00  0.00           H  
ATOM   4660  HG1 THR   298      64.465  70.675  95.828  1.00  0.00           H  
ATOM   4661 HG21 THR   298      63.159  67.814  94.609  1.00  0.00           H  
ATOM   4662 HG22 THR   298      62.667  68.632  93.006  1.00  0.00           H  
ATOM   4663 HG23 THR   298      64.387  68.245  93.434  1.00  0.00           H  
ATOM   4664  N   PRO   299      62.156  72.993  94.058  1.00  0.00           N  
ATOM   4665  CA  PRO   299      61.626  74.093  94.843  1.00  0.00           C  
ATOM   4666  C   PRO   299      60.996  73.643  96.205  1.00  0.00           C  
ATOM   4667  O   PRO   299      60.617  72.492  96.329  1.00  0.00           O  
ATOM   4668  CB  PRO   299      60.659  74.758  93.843  1.00  0.00           C  
ATOM   4669  CG  PRO   299      60.187  73.700  92.865  1.00  0.00           C  
ATOM   4670  CD  PRO   299      61.357  72.758  92.859  1.00  0.00           C  
ATOM   4671  HA  PRO   299      62.430  74.798  95.053  1.00  0.00           H  
ATOM   4672  HB2 PRO   299      59.795  75.233  94.308  1.00  0.00           H  
ATOM   4673  HB3 PRO   299      61.190  75.515  93.267  1.00  0.00           H  
ATOM   4674  HG2 PRO   299      59.261  73.198  93.143  1.00  0.00           H  
ATOM   4675  HG3 PRO   299      59.971  74.101  91.875  1.00  0.00           H  
ATOM   4676  HD2 PRO   299      61.051  71.713  92.900  1.00  0.00           H  
ATOM   4677  HD3 PRO   299      62.056  72.928  92.040  1.00  0.00           H  
ATOM   4678  N   ASN   300      60.718  74.629  97.096  1.00  0.00           N  
ATOM   4679  CA  ASN   300      59.994  74.530  98.401  1.00  0.00           C  
ATOM   4680  C   ASN   300      58.589  73.863  98.307  1.00  0.00           C  
ATOM   4681  O   ASN   300      58.053  73.800  99.366  1.00  0.00           O  
ATOM   4682  CB  ASN   300      59.926  75.928  98.907  1.00  0.00           C  
ATOM   4683  CG  ASN   300      61.215  76.605  99.336  1.00  0.00           C  
ATOM   4684  ND2 ASN   300      61.170  77.726  99.986  1.00  0.00           N  
ATOM   4685  OD1 ASN   300      62.259  76.028  99.152  1.00  0.00           O  
ATOM   4686  H   ASN   300      61.147  75.538  97.003  1.00  0.00           H  
ATOM   4687  HA  ASN   300      60.559  73.918  99.104  1.00  0.00           H  
ATOM   4688  HB2 ASN   300      59.607  76.644  98.149  1.00  0.00           H  
ATOM   4689  HB3 ASN   300      59.211  75.932  99.729  1.00  0.00           H  
ATOM   4690 HD21 ASN   300      62.079  78.053 100.282  1.00  0.00           H  
ATOM   4691 HD22 ASN   300      60.344  78.291 100.121  1.00  0.00           H  
ATOM   4692  N   ILE   301      58.000  73.455  97.116  1.00  0.00           N  
ATOM   4693  CA  ILE   301      56.556  73.153  96.984  1.00  0.00           C  
ATOM   4694  C   ILE   301      56.437  71.593  96.909  1.00  0.00           C  
ATOM   4695  O   ILE   301      55.283  71.106  96.915  1.00  0.00           O  
ATOM   4696  CB  ILE   301      55.859  73.827  95.801  1.00  0.00           C  
ATOM   4697  CG1 ILE   301      56.386  73.327  94.445  1.00  0.00           C  
ATOM   4698  CG2 ILE   301      55.875  75.376  95.904  1.00  0.00           C  
ATOM   4699  CD1 ILE   301      55.253  73.331  93.377  1.00  0.00           C  
ATOM   4700  H   ILE   301      58.661  73.484  96.352  1.00  0.00           H  
ATOM   4701  HA  ILE   301      56.071  73.420  97.923  1.00  0.00           H  
ATOM   4702  HB  ILE   301      54.819  73.505  95.853  1.00  0.00           H  
ATOM   4703 HG12 ILE   301      57.157  74.050  94.178  1.00  0.00           H  
ATOM   4704 HG13 ILE   301      56.838  72.338  94.517  1.00  0.00           H  
ATOM   4705 HG21 ILE   301      55.653  75.856  94.951  1.00  0.00           H  
ATOM   4706 HG22 ILE   301      55.227  75.763  96.690  1.00  0.00           H  
ATOM   4707 HG23 ILE   301      56.909  75.633  96.131  1.00  0.00           H  
ATOM   4708 HD11 ILE   301      54.715  74.278  93.343  1.00  0.00           H  
ATOM   4709 HD12 ILE   301      55.762  73.188  92.424  1.00  0.00           H  
ATOM   4710 HD13 ILE   301      54.612  72.492  93.650  1.00  0.00           H  
ATOM   4711  N   LEU   302      57.502  70.809  96.836  1.00  0.00           N  
ATOM   4712  CA  LEU   302      57.607  69.357  96.768  1.00  0.00           C  
ATOM   4713  C   LEU   302      57.789  68.827  98.153  1.00  0.00           C  
ATOM   4714  O   LEU   302      58.378  69.475  99.002  1.00  0.00           O  
ATOM   4715  CB  LEU   302      58.751  68.964  95.791  1.00  0.00           C  
ATOM   4716  CG  LEU   302      58.591  69.378  94.328  1.00  0.00           C  
ATOM   4717  CD1 LEU   302      59.850  69.453  93.467  1.00  0.00           C  
ATOM   4718  CD2 LEU   302      57.676  68.545  93.504  1.00  0.00           C  
ATOM   4719  H   LEU   302      58.365  71.330  96.765  1.00  0.00           H  
ATOM   4720  HA  LEU   302      56.636  69.016  96.409  1.00  0.00           H  
ATOM   4721  HB2 LEU   302      59.660  69.441  96.157  1.00  0.00           H  
ATOM   4722  HB3 LEU   302      58.930  67.891  95.731  1.00  0.00           H  
ATOM   4723  HG  LEU   302      58.127  70.360  94.419  1.00  0.00           H  
ATOM   4724 HD11 LEU   302      59.553  69.788  92.472  1.00  0.00           H  
ATOM   4725 HD12 LEU   302      60.546  70.127  93.966  1.00  0.00           H  
ATOM   4726 HD13 LEU   302      60.261  68.445  93.417  1.00  0.00           H  
ATOM   4727 HD21 LEU   302      56.678  68.386  93.911  1.00  0.00           H  
ATOM   4728 HD22 LEU   302      57.469  69.075  92.575  1.00  0.00           H  
ATOM   4729 HD23 LEU   302      57.976  67.507  93.355  1.00  0.00           H  
ATOM   4730  N   PRO   303      57.198  67.608  98.515  1.00  0.00           N  
ATOM   4731  CA  PRO   303      57.299  67.031  99.781  1.00  0.00           C  
ATOM   4732  C   PRO   303      58.796  66.748 100.210  1.00  0.00           C  
ATOM   4733  O   PRO   303      59.481  66.133  99.430  1.00  0.00           O  
ATOM   4734  CB  PRO   303      56.475  65.822  99.963  1.00  0.00           C  
ATOM   4735  CG  PRO   303      55.446  66.134  98.969  1.00  0.00           C  
ATOM   4736  CD  PRO   303      56.077  66.967  97.861  1.00  0.00           C  
ATOM   4737  HA  PRO   303      56.918  67.788 100.467  1.00  0.00           H  
ATOM   4738  HB2 PRO   303      57.001  64.871  99.883  1.00  0.00           H  
ATOM   4739  HB3 PRO   303      56.067  65.757 100.972  1.00  0.00           H  
ATOM   4740  HG2 PRO   303      55.048  65.225  98.518  1.00  0.00           H  
ATOM   4741  HG3 PRO   303      54.637  66.705  99.425  1.00  0.00           H  
ATOM   4742  HD2 PRO   303      56.403  66.414  96.980  1.00  0.00           H  
ATOM   4743  HD3 PRO   303      55.270  67.626  97.540  1.00  0.00           H  
ATOM   4744  N   PRO   304      59.256  67.095 101.472  1.00  0.00           N  
ATOM   4745  CA  PRO   304      60.602  66.605 101.924  1.00  0.00           C  
ATOM   4746  C   PRO   304      60.681  65.069 102.188  1.00  0.00           C  
ATOM   4747  O   PRO   304      59.744  64.383 102.459  1.00  0.00           O  
ATOM   4748  CB  PRO   304      60.989  67.464 103.107  1.00  0.00           C  
ATOM   4749  CG  PRO   304      59.702  67.725 103.750  1.00  0.00           C  
ATOM   4750  CD  PRO   304      58.780  67.921 102.532  1.00  0.00           C  
ATOM   4751  HA  PRO   304      61.190  67.008 101.099  1.00  0.00           H  
ATOM   4752  HB2 PRO   304      61.691  67.019 103.811  1.00  0.00           H  
ATOM   4753  HB3 PRO   304      61.495  68.373 102.782  1.00  0.00           H  
ATOM   4754  HG2 PRO   304      59.367  66.858 104.320  1.00  0.00           H  
ATOM   4755  HG3 PRO   304      59.725  68.651 104.324  1.00  0.00           H  
ATOM   4756  HD2 PRO   304      57.739  67.685 102.753  1.00  0.00           H  
ATOM   4757  HD3 PRO   304      58.881  68.933 102.139  1.00  0.00           H  
ATOM   4758  N   VAL   305      61.938  64.638 101.943  1.00  0.00           N  
ATOM   4759  CA  VAL   305      62.377  63.180 102.111  1.00  0.00           C  
ATOM   4760  C   VAL   305      63.347  63.170 103.289  1.00  0.00           C  
ATOM   4761  O   VAL   305      63.149  62.249 104.110  1.00  0.00           O  
ATOM   4762  CB  VAL   305      63.205  62.664 100.849  1.00  0.00           C  
ATOM   4763  CG1 VAL   305      63.363  61.169 100.796  1.00  0.00           C  
ATOM   4764  CG2 VAL   305      62.595  63.131  99.489  1.00  0.00           C  
ATOM   4765  H   VAL   305      62.626  65.361 101.785  1.00  0.00           H  
ATOM   4766  HA  VAL   305      61.589  62.488 102.410  1.00  0.00           H  
ATOM   4767  HB  VAL   305      64.097  63.267 101.016  1.00  0.00           H  
ATOM   4768 HG11 VAL   305      63.821  60.763 101.698  1.00  0.00           H  
ATOM   4769 HG12 VAL   305      62.477  60.612 100.493  1.00  0.00           H  
ATOM   4770 HG13 VAL   305      64.016  60.859  99.980  1.00  0.00           H  
ATOM   4771 HG21 VAL   305      63.139  62.645  98.680  1.00  0.00           H  
ATOM   4772 HG22 VAL   305      61.585  62.735  99.380  1.00  0.00           H  
ATOM   4773 HG23 VAL   305      62.604  64.220  99.433  1.00  0.00           H  
ATOM   4774  N   SER   306      64.190  64.166 103.402  1.00  0.00           N  
ATOM   4775  CA  SER   306      65.139  64.276 104.536  1.00  0.00           C  
ATOM   4776  C   SER   306      65.620  65.726 104.672  1.00  0.00           C  
ATOM   4777  O   SER   306      65.635  66.401 103.655  1.00  0.00           O  
ATOM   4778  CB  SER   306      66.427  63.345 104.240  1.00  0.00           C  
ATOM   4779  OG  SER   306      67.191  63.813 103.171  1.00  0.00           O  
ATOM   4780  H   SER   306      64.317  64.902 102.722  1.00  0.00           H  
ATOM   4781  HA  SER   306      64.575  64.017 105.433  1.00  0.00           H  
ATOM   4782  HB2 SER   306      67.061  63.432 105.123  1.00  0.00           H  
ATOM   4783  HB3 SER   306      66.121  62.301 104.175  1.00  0.00           H  
ATOM   4784  HG  SER   306      67.652  63.064 102.786  1.00  0.00           H  
ATOM   4785  N   VAL   307      66.096  66.117 105.861  1.00  0.00           N  
ATOM   4786  CA  VAL   307      66.693  67.420 106.321  1.00  0.00           C  
ATOM   4787  C   VAL   307      68.031  67.181 106.916  1.00  0.00           C  
ATOM   4788  O   VAL   307      68.164  66.585 107.943  1.00  0.00           O  
ATOM   4789  CB  VAL   307      65.814  68.347 107.267  1.00  0.00           C  
ATOM   4790  CG1 VAL   307      66.616  69.483 107.759  1.00  0.00           C  
ATOM   4791  CG2 VAL   307      64.523  68.829 106.555  1.00  0.00           C  
ATOM   4792  H   VAL   307      66.023  65.437 106.605  1.00  0.00           H  
ATOM   4793  HA  VAL   307      66.805  68.037 105.429  1.00  0.00           H  
ATOM   4794  HB  VAL   307      65.482  67.738 108.108  1.00  0.00           H  
ATOM   4795 HG11 VAL   307      66.028  70.328 108.116  1.00  0.00           H  
ATOM   4796 HG12 VAL   307      67.384  69.214 108.485  1.00  0.00           H  
ATOM   4797 HG13 VAL   307      67.118  69.935 106.903  1.00  0.00           H  
ATOM   4798 HG21 VAL   307      63.831  69.267 107.274  1.00  0.00           H  
ATOM   4799 HG22 VAL   307      64.740  69.263 105.579  1.00  0.00           H  
ATOM   4800 HG23 VAL   307      63.985  67.967 106.162  1.00  0.00           H  
ATOM   4801  N   PHE   308      69.190  67.621 106.229  1.00  0.00           N  
ATOM   4802  CA  PHE   308      70.605  67.694 106.758  1.00  0.00           C  
ATOM   4803  C   PHE   308      70.751  68.964 107.682  1.00  0.00           C  
ATOM   4804  O   PHE   308      70.133  69.964 107.393  1.00  0.00           O  
ATOM   4805  CB  PHE   308      71.538  67.786 105.540  1.00  0.00           C  
ATOM   4806  CG  PHE   308      71.599  66.356 104.755  1.00  0.00           C  
ATOM   4807  CD1 PHE   308      72.583  65.556 105.152  1.00  0.00           C  
ATOM   4808  CD2 PHE   308      70.753  66.028 103.728  1.00  0.00           C  
ATOM   4809  CE1 PHE   308      72.721  64.211 104.620  1.00  0.00           C  
ATOM   4810  CE2 PHE   308      70.853  64.757 103.096  1.00  0.00           C  
ATOM   4811  CZ  PHE   308      71.787  63.813 103.522  1.00  0.00           C  
ATOM   4812  H   PHE   308      68.987  67.975 105.305  1.00  0.00           H  
ATOM   4813  HA  PHE   308      70.847  66.823 107.368  1.00  0.00           H  
ATOM   4814  HB2 PHE   308      71.118  68.497 104.829  1.00  0.00           H  
ATOM   4815  HB3 PHE   308      72.517  68.064 105.931  1.00  0.00           H  
ATOM   4816  HD1 PHE   308      73.288  65.821 105.926  1.00  0.00           H  
ATOM   4817  HD2 PHE   308      69.973  66.713 103.431  1.00  0.00           H  
ATOM   4818  HE1 PHE   308      73.372  63.487 105.086  1.00  0.00           H  
ATOM   4819  HE2 PHE   308      70.150  64.465 102.330  1.00  0.00           H  
ATOM   4820  HZ  PHE   308      71.733  62.807 103.133  1.00  0.00           H  
ATOM   4821  N   VAL   309      71.451  68.807 108.811  1.00  0.00           N  
ATOM   4822  CA  VAL   309      71.743  69.969 109.715  1.00  0.00           C  
ATOM   4823  C   VAL   309      72.940  69.662 110.534  1.00  0.00           C  
ATOM   4824  O   VAL   309      73.334  68.486 110.684  1.00  0.00           O  
ATOM   4825  CB  VAL   309      70.500  70.213 110.581  1.00  0.00           C  
ATOM   4826  CG1 VAL   309      70.145  69.060 111.613  1.00  0.00           C  
ATOM   4827  CG2 VAL   309      70.657  71.449 111.538  1.00  0.00           C  
ATOM   4828  H   VAL   309      71.803  67.917 109.133  1.00  0.00           H  
ATOM   4829  HA  VAL   309      71.794  70.892 109.137  1.00  0.00           H  
ATOM   4830  HB  VAL   309      69.569  70.425 110.056  1.00  0.00           H  
ATOM   4831 HG11 VAL   309      70.937  68.920 112.349  1.00  0.00           H  
ATOM   4832 HG12 VAL   309      69.222  69.284 112.148  1.00  0.00           H  
ATOM   4833 HG13 VAL   309      70.007  68.073 111.172  1.00  0.00           H  
ATOM   4834 HG21 VAL   309      71.399  71.194 112.294  1.00  0.00           H  
ATOM   4835 HG22 VAL   309      71.094  72.217 110.899  1.00  0.00           H  
ATOM   4836 HG23 VAL   309      69.732  71.709 112.053  1.00  0.00           H  
ATOM   4837  N   CYS   310      73.763  70.658 110.850  1.00  0.00           N  
ATOM   4838  CA  CYS   310      74.976  70.606 111.644  1.00  0.00           C  
ATOM   4839  C   CYS   310      74.571  70.706 113.093  1.00  0.00           C  
ATOM   4840  O   CYS   310      73.662  71.430 113.471  1.00  0.00           O  
ATOM   4841  CB  CYS   310      76.105  71.627 111.417  1.00  0.00           C  
ATOM   4842  SG  CYS   310      76.570  71.457 109.667  1.00  0.00           S  
ATOM   4843  H   CYS   310      73.441  71.615 110.808  1.00  0.00           H  
ATOM   4844  HA  CYS   310      75.439  69.626 111.529  1.00  0.00           H  
ATOM   4845  HB2 CYS   310      75.714  72.635 111.553  1.00  0.00           H  
ATOM   4846  HB3 CYS   310      77.002  71.376 111.983  1.00  0.00           H  
ATOM   4847  HG  CYS   310      75.391  71.836 109.167  1.00  0.00           H  
ATOM   4848  N   CYS   311      75.289  70.095 114.070  1.00  0.00           N  
ATOM   4849  CA  CYS   311      75.106  70.060 115.499  1.00  0.00           C  
ATOM   4850  C   CYS   311      76.407  70.144 116.299  1.00  0.00           C  
ATOM   4851  O   CYS   311      77.379  69.670 115.739  1.00  0.00           O  
ATOM   4852  CB  CYS   311      74.335  68.794 115.872  1.00  0.00           C  
ATOM   4853  SG  CYS   311      72.767  68.707 114.985  1.00  0.00           S  
ATOM   4854  H   CYS   311      76.055  69.538 113.719  1.00  0.00           H  
ATOM   4855  HA  CYS   311      74.491  70.931 115.727  1.00  0.00           H  
ATOM   4856  HB2 CYS   311      74.969  67.984 115.514  1.00  0.00           H  
ATOM   4857  HB3 CYS   311      74.134  68.775 116.944  1.00  0.00           H  
ATOM   4858  HG  CYS   311      72.320  69.958 115.134  1.00  0.00           H  
ATOM   4859  N   MET   312      76.425  70.407 117.589  1.00  0.00           N  
ATOM   4860  CA  MET   312      75.440  71.079 118.430  1.00  0.00           C  
ATOM   4861  C   MET   312      75.316  72.562 118.169  1.00  0.00           C  
ATOM   4862  O   MET   312      76.354  73.188 118.072  1.00  0.00           O  
ATOM   4863  CB  MET   312      75.684  70.747 119.883  1.00  0.00           C  
ATOM   4864  CG  MET   312      75.102  69.354 120.121  1.00  0.00           C  
ATOM   4865  SD  MET   312      75.274  68.829 121.855  1.00  0.00           S  
ATOM   4866  CE  MET   312      74.093  69.967 122.576  1.00  0.00           C  
ATOM   4867  H   MET   312      77.343  70.245 117.977  1.00  0.00           H  
ATOM   4868  HA  MET   312      74.444  70.736 118.149  1.00  0.00           H  
ATOM   4869  HB2 MET   312      76.753  70.723 120.092  1.00  0.00           H  
ATOM   4870  HB3 MET   312      75.203  71.473 120.539  1.00  0.00           H  
ATOM   4871  HG2 MET   312      74.047  69.229 119.878  1.00  0.00           H  
ATOM   4872  HG3 MET   312      75.575  68.586 119.509  1.00  0.00           H  
ATOM   4873  HE1 MET   312      74.239  70.991 122.234  1.00  0.00           H  
ATOM   4874  HE2 MET   312      73.114  69.596 122.271  1.00  0.00           H  
ATOM   4875  HE3 MET   312      74.267  70.037 123.650  1.00  0.00           H  
ATOM   4876  N   LYS   313      74.120  73.110 118.328  1.00  0.00           N  
ATOM   4877  CA  LYS   313      73.891  74.594 118.511  1.00  0.00           C  
ATOM   4878  C   LYS   313      74.588  75.018 119.821  1.00  0.00           C  
ATOM   4879  O   LYS   313      74.771  74.175 120.701  1.00  0.00           O  
ATOM   4880  CB  LYS   313      72.384  74.796 118.796  1.00  0.00           C  
ATOM   4881  CG  LYS   313      71.394  74.915 117.647  1.00  0.00           C  
ATOM   4882  CD  LYS   313      71.718  76.263 117.022  1.00  0.00           C  
ATOM   4883  CE  LYS   313      70.592  76.504 115.964  1.00  0.00           C  
ATOM   4884  NZ  LYS   313      70.532  77.876 115.483  1.00  0.00           N1+
ATOM   4885  H   LYS   313      73.303  72.518 118.376  1.00  0.00           H  
ATOM   4886  HA  LYS   313      74.244  75.220 117.692  1.00  0.00           H  
ATOM   4887  HB2 LYS   313      71.963  74.038 119.456  1.00  0.00           H  
ATOM   4888  HB3 LYS   313      72.331  75.726 119.363  1.00  0.00           H  
ATOM   4889  HG2 LYS   313      71.629  74.105 116.956  1.00  0.00           H  
ATOM   4890  HG3 LYS   313      70.367  74.667 117.914  1.00  0.00           H  
ATOM   4891  HD2 LYS   313      71.711  77.067 117.758  1.00  0.00           H  
ATOM   4892  HD3 LYS   313      72.648  76.391 116.468  1.00  0.00           H  
ATOM   4893  HE2 LYS   313      70.789  75.772 115.182  1.00  0.00           H  
ATOM   4894  HE3 LYS   313      69.628  76.303 116.432  1.00  0.00           H  
ATOM   4895  HZ1 LYS   313      69.893  78.402 116.061  1.00  0.00           H  
ATOM   4896  HZ2 LYS   313      71.438  78.321 115.452  1.00  0.00           H  
ATOM   4897  HZ3 LYS   313      70.213  77.905 114.525  1.00  0.00           H  
ATOM   4898  N   ASP   314      74.954  76.228 120.069  1.00  0.00           N  
ATOM   4899  CA  ASP   314      74.604  77.471 119.219  1.00  0.00           C  
ATOM   4900  C   ASP   314      75.663  77.799 118.226  1.00  0.00           C  
ATOM   4901  O   ASP   314      76.730  78.222 118.643  1.00  0.00           O  
ATOM   4902  CB  ASP   314      74.283  78.619 120.282  1.00  0.00           C  
ATOM   4903  CG  ASP   314      73.528  79.837 119.631  1.00  0.00           C  
ATOM   4904  OD1 ASP   314      72.501  79.628 118.945  1.00  0.00           O  
ATOM   4905  OD2 ASP   314      73.987  80.963 119.768  1.00  0.00           O1-
ATOM   4906  OXT ASP   314      75.401  77.702 116.995  1.00  0.00           O1-
ATOM   4907  H   ASP   314      75.713  76.358 120.723  1.00  0.00           H  
ATOM   4908  HA  ASP   314      73.649  77.397 118.700  1.00  0.00           H  
ATOM   4909  HB2 ASP   314      73.631  78.242 121.071  1.00  0.00           H  
ATOM   4910  HB3 ASP   314      75.223  78.953 120.720  1.00  0.00           H  
ATOM   4911  N   THR   315      59.131  65.916 112.498  1.00  0.00           N  
ATOM   4912  CA  THR   315      59.056  66.195 110.985  1.00  0.00           C  
ATOM   4913  C   THR   315      58.782  64.976 110.196  1.00  0.00           C  
ATOM   4914  O   THR   315      59.200  63.900 110.594  1.00  0.00           O  
ATOM   4915  CB  THR   315      60.346  66.873 110.481  1.00  0.00           C  
ATOM   4916  CG2 THR   315      61.712  66.296 110.800  1.00  0.00           C  
ATOM   4917  OG1 THR   315      60.274  67.171 109.105  1.00  0.00           O  
ATOM   4918  HA  THR   315      58.192  66.848 110.861  1.00  0.00           H  
ATOM   4919  HB  THR   315      60.323  67.800 111.053  1.00  0.00           H  
ATOM   4920  HG1 THR   315      59.499  67.593 108.725  1.00  0.00           H  
ATOM   4921 HG21 THR   315      61.889  66.331 111.875  1.00  0.00           H  
ATOM   4922 HG22 THR   315      61.791  65.261 110.468  1.00  0.00           H  
ATOM   4923 HG23 THR   315      62.432  66.906 110.254  1.00  0.00           H  
ATOM   4924  H1  THR   315      58.268  65.633 112.941  1.00  0.00           H  
ATOM   4925  H2  THR   315      59.399  66.854 112.761  1.00  0.00           H  
ATOM   4926  H3  THR   315      59.866  65.292 112.798  1.00  0.00           H  
ATOM   4927  N   ASN   316      57.948  65.219 109.148  1.00  0.00           N  
ATOM   4928  CA  ASN   316      57.350  64.260 108.196  1.00  0.00           C  
ATOM   4929  C   ASN   316      58.295  63.565 107.187  1.00  0.00           C  
ATOM   4930  O   ASN   316      57.804  63.066 106.155  1.00  0.00           O  
ATOM   4931  CB  ASN   316      56.022  64.769 107.736  1.00  0.00           C  
ATOM   4932  CG  ASN   316      56.252  65.953 106.738  1.00  0.00           C  
ATOM   4933  ND2 ASN   316      55.397  66.924 106.722  1.00  0.00           N  
ATOM   4934  OD1 ASN   316      57.291  65.989 106.052  1.00  0.00           O  
ATOM   4935  H   ASN   316      57.656  66.184 109.073  1.00  0.00           H  
ATOM   4936  HA  ASN   316      57.151  63.465 108.915  1.00  0.00           H  
ATOM   4937  HB2 ASN   316      55.503  63.963 107.216  1.00  0.00           H  
ATOM   4938  HB3 ASN   316      55.416  65.133 108.565  1.00  0.00           H
[truncated: 1,314,825 more chars]
