# Supplementary material for: Molecular Mechanism of Protein Arginine Deiminase 2: A Study Involving Multiple Microsecond Long Molecular Dynamics Simulations
Source: Biochemistry. 2022 Jun 23;61(13):1286–97. doi: 10.1021/acs.biochem.2c00158 (PMC9260958; doi:10.1021/acs.biochem.2c00158)
Supplement: Supplementary file 2 — bi2c00158_si_002.zip [file bi2c00158_si_002.zip › closest/ps1-04-100w-last-frame.pdb]

ATOM      1  N   ARG     1      88.819  55.047 111.067  1.00  0.00           N  
ATOM      2  CA  ARG     1      87.432  55.426 111.173  1.00  0.00           C  
ATOM      3  C   ARG     1      86.593  54.263 111.771  1.00  0.00           C  
ATOM      4  O   ARG     1      86.693  53.104 111.378  1.00  0.00           O  
ATOM      5  CB  ARG     1      86.769  55.789 109.781  1.00  0.00           C  
ATOM      6  CG  ARG     1      87.031  54.764 108.627  1.00  0.00           C  
ATOM      7  CD  ARG     1      86.904  55.315 107.170  1.00  0.00           C  
ATOM      8  NE  ARG     1      87.077  54.303 106.127  1.00  0.00           N  
ATOM      9  CZ  ARG     1      87.273  54.601 104.844  1.00  0.00           C  
ATOM     10  NH1 ARG     1      87.394  55.858 104.408  1.00  0.00           N1+
ATOM     11  NH2 ARG     1      87.416  53.659 104.022  1.00  0.00           N  
ATOM     12  HA  ARG     1      87.367  56.224 111.912  1.00  0.00           H  
ATOM     13  HB2 ARG     1      85.719  56.066 109.871  1.00  0.00           H  
ATOM     14  HB3 ARG     1      87.346  56.660 109.471  1.00  0.00           H  
ATOM     15  HG2 ARG     1      88.000  54.269 108.680  1.00  0.00           H  
ATOM     16  HG3 ARG     1      86.290  53.965 108.647  1.00  0.00           H  
ATOM     17  HD2 ARG     1      85.927  55.796 107.120  1.00  0.00           H  
ATOM     18  HD3 ARG     1      87.777  55.960 107.071  1.00  0.00           H  
ATOM     19  HE  ARG     1      86.949  53.314 106.288  1.00  0.00           H  
ATOM     20 HH11 ARG     1      87.323  56.588 105.103  1.00  0.00           H  
ATOM     21 HH12 ARG     1      87.743  56.024 103.475  1.00  0.00           H  
ATOM     22 HH21 ARG     1      87.338  52.690 104.296  1.00  0.00           H  
ATOM     23 HH22 ARG     1      87.605  53.812 103.042  1.00  0.00           H  
ATOM     24  H1  ARG     1      89.097  54.670 111.961  1.00  0.00           H  
ATOM     25  H2  ARG     1      89.411  55.848 110.897  1.00  0.00           H  
ATOM     26  H3  ARG     1      89.016  54.362 110.351  1.00  0.00           H  
ATOM     27  N   GLU     2      85.680  54.706 112.732  1.00  0.00           N  
ATOM     28  CA  GLU     2      84.706  53.843 113.320  1.00  0.00           C  
ATOM     29  C   GLU     2      83.291  54.376 113.314  1.00  0.00           C  
ATOM     30  O   GLU     2      83.188  55.626 113.477  1.00  0.00           O  
ATOM     31  CB  GLU     2      85.028  53.309 114.673  1.00  0.00           C  
ATOM     32  CG  GLU     2      84.883  54.269 115.922  1.00  0.00           C  
ATOM     33  CD  GLU     2      85.837  55.419 115.863  1.00  0.00           C  
ATOM     34  OE1 GLU     2      87.065  55.271 115.741  1.00  0.00           O  
ATOM     35  OE2 GLU     2      85.287  56.535 115.745  1.00  0.00           O1-
ATOM     36  H   GLU     2      85.785  55.656 113.061  1.00  0.00           H  
ATOM     37  HA  GLU     2      84.626  53.017 112.614  1.00  0.00           H  
ATOM     38  HB2 GLU     2      84.334  52.496 114.887  1.00  0.00           H  
ATOM     39  HB3 GLU     2      85.982  52.782 114.643  1.00  0.00           H  
ATOM     40  HG2 GLU     2      83.892  54.613 116.217  1.00  0.00           H  
ATOM     41  HG3 GLU     2      85.196  53.711 116.804  1.00  0.00           H  
ATOM     42  N   ARG     3      82.261  53.477 113.081  1.00  0.00           N  
ATOM     43  CA  ARG     3      80.777  53.730 113.009  1.00  0.00           C  
ATOM     44  C   ARG     3      80.362  53.624 114.442  1.00  0.00           C  
ATOM     45  O   ARG     3      80.775  52.717 115.176  1.00  0.00           O  
ATOM     46  CB  ARG     3      80.129  52.699 112.174  1.00  0.00           C  
ATOM     47  CG  ARG     3      78.663  53.092 111.918  1.00  0.00           C  
ATOM     48  CD  ARG     3      77.752  52.330 110.878  1.00  0.00           C  
ATOM     49  NE  ARG     3      76.388  52.959 110.745  1.00  0.00           N  
ATOM     50  CZ  ARG     3      75.266  52.392 110.154  1.00  0.00           C  
ATOM     51  NH1 ARG     3      75.329  51.238 109.631  1.00  0.00           N1+
ATOM     52  NH2 ARG     3      74.154  53.013 109.905  1.00  0.00           N  
ATOM     53  H   ARG     3      82.512  52.552 112.765  1.00  0.00           H  
ATOM     54  HA  ARG     3      80.678  54.690 112.503  1.00  0.00           H  
ATOM     55  HB2 ARG     3      80.667  52.708 111.226  1.00  0.00           H  
ATOM     56  HB3 ARG     3      80.287  51.773 112.728  1.00  0.00           H  
ATOM     57  HG2 ARG     3      78.273  53.135 112.935  1.00  0.00           H  
ATOM     58  HG3 ARG     3      78.671  54.079 111.456  1.00  0.00           H  
ATOM     59  HD2 ARG     3      78.236  52.366 109.902  1.00  0.00           H  
ATOM     60  HD3 ARG     3      77.612  51.300 111.206  1.00  0.00           H  
ATOM     61  HE  ARG     3      76.360  53.924 111.043  1.00  0.00           H  
ATOM     62 HH11 ARG     3      76.159  50.663 109.680  1.00  0.00           H  
ATOM     63 HH12 ARG     3      74.523  50.809 109.199  1.00  0.00           H  
ATOM     64 HH21 ARG     3      73.872  53.877 110.345  1.00  0.00           H  
ATOM     65 HH22 ARG     3      73.398  52.431 109.575  1.00  0.00           H  
ATOM     66  N   THR     4      79.397  54.486 114.854  1.00  0.00           N  
ATOM     67  CA  THR     4      78.707  54.388 116.144  1.00  0.00           C  
ATOM     68  C   THR     4      77.452  53.583 115.969  1.00  0.00           C  
ATOM     69  O   THR     4      76.589  53.851 115.172  1.00  0.00           O  
ATOM     70  CB  THR     4      78.448  55.847 116.629  1.00  0.00           C  
ATOM     71  CG2 THR     4      77.899  55.904 118.021  1.00  0.00           C  
ATOM     72  OG1 THR     4      79.581  56.711 116.525  1.00  0.00           O  
ATOM     73  H   THR     4      78.954  55.075 114.164  1.00  0.00           H  
ATOM     74  HA  THR     4      79.320  53.885 116.892  1.00  0.00           H  
ATOM     75  HB  THR     4      77.709  56.201 115.911  1.00  0.00           H  
ATOM     76  HG1 THR     4      79.578  56.987 115.605  1.00  0.00           H  
ATOM     77 HG21 THR     4      77.206  55.074 118.163  1.00  0.00           H  
ATOM     78 HG22 THR     4      78.681  55.942 118.780  1.00  0.00           H  
ATOM     79 HG23 THR     4      77.229  56.763 118.063  1.00  0.00           H  
ATOM     80  N   VAL     5      77.262  52.590 116.884  1.00  0.00           N  
ATOM     81  CA  VAL     5      76.229  51.528 116.772  1.00  0.00           C  
ATOM     82  C   VAL     5      75.584  51.268 118.154  1.00  0.00           C  
ATOM     83  O   VAL     5      76.258  51.427 119.152  1.00  0.00           O  
ATOM     84  CB  VAL     5      76.932  50.267 116.196  1.00  0.00           C  
ATOM     85  CG1 VAL     5      76.287  48.898 116.316  1.00  0.00           C  
ATOM     86  CG2 VAL     5      77.051  50.480 114.678  1.00  0.00           C  
ATOM     87  H   VAL     5      77.955  52.436 117.602  1.00  0.00           H  
ATOM     88  HA  VAL     5      75.398  51.740 116.100  1.00  0.00           H  
ATOM     89  HB  VAL     5      77.966  50.169 116.528  1.00  0.00           H  
ATOM     90 HG11 VAL     5      75.271  49.133 115.999  1.00  0.00           H  
ATOM     91 HG12 VAL     5      76.735  48.161 115.650  1.00  0.00           H  
ATOM     92 HG13 VAL     5      76.338  48.623 117.370  1.00  0.00           H  
ATOM     93 HG21 VAL     5      76.053  50.590 114.254  1.00  0.00           H  
ATOM     94 HG22 VAL     5      77.696  51.324 114.434  1.00  0.00           H  
ATOM     95 HG23 VAL     5      77.388  49.548 114.222  1.00  0.00           H  
ATOM     96  N   ARG     6      74.386  50.725 118.213  1.00  0.00           N  
ATOM     97  CA  ARG     6      73.631  50.383 119.448  1.00  0.00           C  
ATOM     98  C   ARG     6      73.323  48.901 119.632  1.00  0.00           C  
ATOM     99  O   ARG     6      72.792  48.221 118.712  1.00  0.00           O  
ATOM    100  CB  ARG     6      72.307  51.223 119.566  1.00  0.00           C  
ATOM    101  CG  ARG     6      72.501  52.699 119.426  1.00  0.00           C  
ATOM    102  CD  ARG     6      73.319  53.375 120.593  1.00  0.00           C  
ATOM    103  NE  ARG     6      74.051  54.586 120.193  1.00  0.00           N  
ATOM    104  CZ  ARG     6      74.684  55.348 121.061  1.00  0.00           C  
ATOM    105  NH1 ARG     6      74.615  55.252 122.393  1.00  0.00           N1+
ATOM    106  NH2 ARG     6      75.407  56.271 120.532  1.00  0.00           N  
ATOM    107  H   ARG     6      73.879  50.762 117.340  1.00  0.00           H  
ATOM    108  HA  ARG     6      74.295  50.603 120.285  1.00  0.00           H  
ATOM    109  HB2 ARG     6      71.447  50.906 118.976  1.00  0.00           H  
ATOM    110  HB3 ARG     6      71.952  51.026 120.578  1.00  0.00           H  
ATOM    111  HG2 ARG     6      73.163  52.943 118.596  1.00  0.00           H  
ATOM    112  HG3 ARG     6      71.552  53.231 119.356  1.00  0.00           H  
ATOM    113  HD2 ARG     6      72.594  53.615 121.371  1.00  0.00           H  
ATOM    114  HD3 ARG     6      74.049  52.710 121.054  1.00  0.00           H  
ATOM    115  HE  ARG     6      73.987  54.971 119.261  1.00  0.00           H  
ATOM    116 HH11 ARG     6      74.100  54.453 122.732  1.00  0.00           H  
ATOM    117 HH12 ARG     6      75.144  55.846 123.015  1.00  0.00           H  
ATOM    118 HH21 ARG     6      75.533  56.413 119.540  1.00  0.00           H  
ATOM    119 HH22 ARG     6      75.749  56.973 121.173  1.00  0.00           H  
ATOM    120  N   LEU     7      73.565  48.437 120.765  1.00  0.00           N  
ATOM    121  CA  LEU     7      73.252  47.051 121.176  1.00  0.00           C  
ATOM    122  C   LEU     7      71.795  46.853 121.264  1.00  0.00           C  
ATOM    123  O   LEU     7      71.050  47.588 121.914  1.00  0.00           O  
ATOM    124  CB  LEU     7      74.015  46.603 122.538  1.00  0.00           C  
ATOM    125  CG  LEU     7      75.515  46.335 122.364  1.00  0.00           C  
ATOM    126  CD1 LEU     7      76.161  46.349 123.717  1.00  0.00           C  
ATOM    127  CD2 LEU     7      75.678  44.977 121.656  1.00  0.00           C  
ATOM    128  H   LEU     7      74.108  48.959 121.437  1.00  0.00           H  
ATOM    129  HA  LEU     7      73.631  46.385 120.401  1.00  0.00           H  
ATOM    130  HB2 LEU     7      73.871  47.408 123.258  1.00  0.00           H  
ATOM    131  HB3 LEU     7      73.437  45.801 122.998  1.00  0.00           H  
ATOM    132  HG  LEU     7      76.004  47.108 121.771  1.00  0.00           H  
ATOM    133 HD11 LEU     7      76.182  47.404 123.988  1.00  0.00           H  
ATOM    134 HD12 LEU     7      75.365  45.942 124.340  1.00  0.00           H  
ATOM    135 HD13 LEU     7      77.121  45.833 123.740  1.00  0.00           H  
ATOM    136 HD21 LEU     7      76.747  44.763 121.649  1.00  0.00           H  
ATOM    137 HD22 LEU     7      75.122  44.135 122.067  1.00  0.00           H  
ATOM    138 HD23 LEU     7      75.355  45.085 120.620  1.00  0.00           H  
ATOM    139  N   GLN     8      71.292  45.831 120.557  1.00  0.00           N  
ATOM    140  CA  GLN     8      69.918  45.488 120.700  1.00  0.00           C  
ATOM    141  C   GLN     8      69.765  44.363 121.750  1.00  0.00           C  
ATOM    142  O   GLN     8      70.773  43.639 122.000  1.00  0.00           O  
ATOM    143  CB  GLN     8      69.371  44.912 119.297  1.00  0.00           C  
ATOM    144  CG  GLN     8      69.318  45.964 118.182  1.00  0.00           C  
ATOM    145  CD  GLN     8      69.191  45.527 116.680  1.00  0.00           C  
ATOM    146  NE2 GLN     8      69.708  46.275 115.777  1.00  0.00           N  
ATOM    147  OE1 GLN     8      68.735  44.434 116.440  1.00  0.00           O  
ATOM    148  H   GLN     8      71.943  45.275 120.021  1.00  0.00           H  
ATOM    149  HA  GLN     8      69.253  46.317 120.947  1.00  0.00           H  
ATOM    150  HB2 GLN     8      70.106  44.164 119.000  1.00  0.00           H  
ATOM    151  HB3 GLN     8      68.417  44.449 119.549  1.00  0.00           H  
ATOM    152  HG2 GLN     8      68.440  46.594 118.329  1.00  0.00           H  
ATOM    153  HG3 GLN     8      70.154  46.659 118.251  1.00  0.00           H  
ATOM    154 HE21 GLN     8      69.607  45.995 114.811  1.00  0.00           H  
ATOM    155 HE22 GLN     8      70.176  47.139 116.012  1.00  0.00           H  
ATOM    156  N   TYR     9      68.636  44.250 122.492  1.00  0.00           N  
ATOM    157  CA  TYR     9      68.541  43.197 123.509  1.00  0.00           C  
ATOM    158  C   TYR     9      67.973  41.920 122.736  1.00  0.00           C  
ATOM    159  O   TYR     9      67.273  41.973 121.733  1.00  0.00           O  
ATOM    160  CB  TYR     9      67.417  43.603 124.488  1.00  0.00           C  
ATOM    161  CG  TYR     9      67.759  44.640 125.484  1.00  0.00           C  
ATOM    162  CD1 TYR     9      67.112  45.836 125.527  1.00  0.00           C  
ATOM    163  CD2 TYR     9      68.764  44.390 126.349  1.00  0.00           C  
ATOM    164  CE1 TYR     9      67.376  46.807 126.491  1.00  0.00           C  
ATOM    165  CE2 TYR     9      69.174  45.283 127.368  1.00  0.00           C  
ATOM    166  CZ  TYR     9      68.390  46.500 127.447  1.00  0.00           C  
ATOM    167  OH  TYR     9      68.752  47.500 128.308  1.00  0.00           O  
ATOM    168  H   TYR     9      67.959  44.999 122.521  1.00  0.00           H  
ATOM    169  HA  TYR     9      69.418  42.876 124.070  1.00  0.00           H  
ATOM    170  HB2 TYR     9      66.567  43.917 123.882  1.00  0.00           H  
ATOM    171  HB3 TYR     9      66.984  42.723 124.965  1.00  0.00           H  
ATOM    172  HD1 TYR     9      66.353  46.019 124.781  1.00  0.00           H  
ATOM    173  HD2 TYR     9      69.195  43.402 126.279  1.00  0.00           H  
ATOM    174  HE1 TYR     9      66.760  47.694 126.532  1.00  0.00           H  
ATOM    175  HE2 TYR     9      69.898  44.977 128.109  1.00  0.00           H  
ATOM    176  HH  TYR     9      69.697  47.670 128.330  1.00  0.00           H  
ATOM    177  N   GLY    10      68.327  40.780 123.262  1.00  0.00           N  
ATOM    178  CA  GLY    10      68.046  39.429 122.842  1.00  0.00           C  
ATOM    179  C   GLY    10      68.705  39.131 121.438  1.00  0.00           C  
ATOM    180  O   GLY    10      69.780  39.635 121.215  1.00  0.00           O  
ATOM    181  H   GLY    10      68.896  40.853 124.093  1.00  0.00           H  
ATOM    182  HA2 GLY    10      68.322  38.650 123.553  1.00  0.00           H  
ATOM    183  HA3 GLY    10      66.998  39.268 122.590  1.00  0.00           H  
ATOM    184  N   SER    11      68.051  38.387 120.590  1.00  0.00           N  
ATOM    185  CA  SER    11      68.431  38.136 119.259  1.00  0.00           C  
ATOM    186  C   SER    11      68.263  39.548 118.472  1.00  0.00           C  
ATOM    187  O   SER    11      67.222  40.018 118.104  1.00  0.00           O  
ATOM    188  CB  SER    11      67.607  37.144 118.600  1.00  0.00           C  
ATOM    189  OG  SER    11      68.261  35.924 118.698  1.00  0.00           O  
ATOM    190  H   SER    11      67.163  38.024 120.905  1.00  0.00           H  
ATOM    191  HA  SER    11      69.488  37.892 119.152  1.00  0.00           H  
ATOM    192  HB2 SER    11      66.595  36.993 118.976  1.00  0.00           H  
ATOM    193  HB3 SER    11      67.392  37.420 117.567  1.00  0.00           H  
ATOM    194  HG  SER    11      67.670  35.168 118.738  1.00  0.00           H  
ATOM    195  N   ALA    12      69.317  40.089 118.033  1.00  0.00           N  
ATOM    196  CA  ALA    12      69.316  41.261 117.160  1.00  0.00           C  
ATOM    197  C   ALA    12      68.885  40.871 115.795  1.00  0.00           C  
ATOM    198  O   ALA    12      68.892  39.656 115.422  1.00  0.00           O  
ATOM    199  CB  ALA    12      70.808  41.737 117.164  1.00  0.00           C  
ATOM    200  H   ALA    12      70.211  39.695 118.287  1.00  0.00           H  
ATOM    201  HA  ALA    12      68.662  42.024 117.582  1.00  0.00           H  
ATOM    202  HB1 ALA    12      71.308  41.189 116.365  1.00  0.00           H  
ATOM    203  HB2 ALA    12      70.710  42.787 116.890  1.00  0.00           H  
ATOM    204  HB3 ALA    12      71.175  41.614 118.183  1.00  0.00           H  
ATOM    205  N   VAL    13      68.566  41.851 115.004  1.00  0.00           N  
ATOM    206  CA  VAL    13      68.129  41.764 113.584  1.00  0.00           C  
ATOM    207  C   VAL    13      69.426  41.821 112.776  1.00  0.00           C  
ATOM    208  O   VAL    13      70.337  42.555 112.995  1.00  0.00           O  
ATOM    209  CB  VAL    13      67.187  42.926 113.259  1.00  0.00           C  
ATOM    210  CG1 VAL    13      67.032  43.245 111.783  1.00  0.00           C  
ATOM    211  CG2 VAL    13      65.873  42.504 113.832  1.00  0.00           C  
ATOM    212  H   VAL    13      68.535  42.798 115.354  1.00  0.00           H  
ATOM    213  HA  VAL    13      67.735  40.791 113.292  1.00  0.00           H  
ATOM    214  HB  VAL    13      67.530  43.844 113.736  1.00  0.00           H  
ATOM    215 HG11 VAL    13      67.946  43.668 111.368  1.00  0.00           H  
ATOM    216 HG12 VAL    13      66.728  42.381 111.192  1.00  0.00           H  
ATOM    217 HG13 VAL    13      66.325  44.068 111.687  1.00  0.00           H  
ATOM    218 HG21 VAL    13      65.533  41.527 113.490  1.00  0.00           H  
ATOM    219 HG22 VAL    13      65.911  42.343 114.909  1.00  0.00           H  
ATOM    220 HG23 VAL    13      65.102  43.273 113.787  1.00  0.00           H  
ATOM    221  N   GLU    14      69.414  41.126 111.615  1.00  0.00           N  
ATOM    222  CA  GLU    14      70.513  41.075 110.592  1.00  0.00           C  
ATOM    223  C   GLU    14      70.796  42.339 109.763  1.00  0.00           C  
ATOM    224  O   GLU    14      69.865  43.052 109.356  1.00  0.00           O  
ATOM    225  CB  GLU    14      70.142  39.874 109.730  1.00  0.00           C  
ATOM    226  CG  GLU    14      71.290  39.276 108.920  1.00  0.00           C  
ATOM    227  CD  GLU    14      70.750  38.219 107.972  1.00  0.00           C  
ATOM    228  OE1 GLU    14      69.585  38.193 107.500  1.00  0.00           O  
ATOM    229  OE2 GLU    14      71.556  37.360 107.510  1.00  0.00           O1-
ATOM    230  H   GLU    14      68.548  40.682 111.347  1.00  0.00           H  
ATOM    231  HA  GLU    14      71.445  40.910 111.131  1.00  0.00           H  
ATOM    232  HB2 GLU    14      69.740  39.057 110.329  1.00  0.00           H  
ATOM    233  HB3 GLU    14      69.509  40.253 108.928  1.00  0.00           H  
ATOM    234  HG2 GLU    14      71.756  40.106 108.388  1.00  0.00           H  
ATOM    235  HG3 GLU    14      71.980  38.828 109.635  1.00  0.00           H  
ATOM    236  N   ALA    15      72.050  42.716 109.838  1.00  0.00           N  
ATOM    237  CA  ALA    15      72.446  43.961 109.280  1.00  0.00           C  
ATOM    238  C   ALA    15      73.788  43.824 108.521  1.00  0.00           C  
ATOM    239  O   ALA    15      74.258  42.723 108.396  1.00  0.00           O  
ATOM    240  CB  ALA    15      72.458  44.940 110.494  1.00  0.00           C  
ATOM    241  H   ALA    15      72.725  42.254 110.430  1.00  0.00           H  
ATOM    242  HA  ALA    15      71.576  44.320 108.731  1.00  0.00           H  
ATOM    243  HB1 ALA    15      73.426  44.784 110.971  1.00  0.00           H  
ATOM    244  HB2 ALA    15      72.318  45.998 110.274  1.00  0.00           H  
ATOM    245  HB3 ALA    15      71.725  44.585 111.218  1.00  0.00           H  
ATOM    246  N   VAL    16      74.403  44.973 108.141  1.00  0.00           N  
ATOM    247  CA  VAL    16      75.671  44.920 107.303  1.00  0.00           C  
ATOM    248  C   VAL    16      76.887  45.491 108.108  1.00  0.00           C  
ATOM    249  O   VAL    16      76.800  46.605 108.627  1.00  0.00           O  
ATOM    250  CB  VAL    16      75.421  45.690 106.058  1.00  0.00           C  
ATOM    251  CG1 VAL    16      76.669  45.962 105.226  1.00  0.00           C  
ATOM    252  CG2 VAL    16      74.377  44.889 105.280  1.00  0.00           C  
ATOM    253  H   VAL    16      74.054  45.894 108.363  1.00  0.00           H  
ATOM    254  HA  VAL    16      75.893  43.917 106.939  1.00  0.00           H  
ATOM    255  HB  VAL    16      75.040  46.678 106.313  1.00  0.00           H  
ATOM    256 HG11 VAL    16      77.182  45.018 105.040  1.00  0.00           H  
ATOM    257 HG12 VAL    16      76.378  46.261 104.219  1.00  0.00           H  
ATOM    258 HG13 VAL    16      77.243  46.716 105.764  1.00  0.00           H  
ATOM    259 HG21 VAL    16      74.154  45.051 104.225  1.00  0.00           H  
ATOM    260 HG22 VAL    16      74.599  43.824 105.354  1.00  0.00           H  
ATOM    261 HG23 VAL    16      73.476  44.707 105.866  1.00  0.00           H  
ATOM    262  N   TYR    17      77.974  44.766 108.022  1.00  0.00           N  
ATOM    263  CA  TYR    17      79.330  45.318 108.085  1.00  0.00           C  
ATOM    264  C   TYR    17      79.891  45.785 106.684  1.00  0.00           C  
ATOM    265  O   TYR    17      79.888  45.034 105.732  1.00  0.00           O  
ATOM    266  CB  TYR    17      80.196  44.187 108.631  1.00  0.00           C  
ATOM    267  CG  TYR    17      81.474  44.768 109.250  1.00  0.00           C  
ATOM    268  CD1 TYR    17      82.648  45.179 108.500  1.00  0.00           C  
ATOM    269  CD2 TYR    17      81.526  44.770 110.606  1.00  0.00           C  
ATOM    270  CE1 TYR    17      83.744  45.623 109.117  1.00  0.00           C  
ATOM    271  CE2 TYR    17      82.719  45.173 111.284  1.00  0.00           C  
ATOM    272  CZ  TYR    17      83.867  45.614 110.520  1.00  0.00           C  
ATOM    273  OH  TYR    17      85.040  45.751 111.216  1.00  0.00           O  
ATOM    274  H   TYR    17      77.877  43.788 107.789  1.00  0.00           H  
ATOM    275  HA  TYR    17      79.477  46.173 108.745  1.00  0.00           H  
ATOM    276  HB2 TYR    17      79.647  43.764 109.473  1.00  0.00           H  
ATOM    277  HB3 TYR    17      80.235  43.432 107.846  1.00  0.00           H  
ATOM    278  HD1 TYR    17      82.544  45.013 107.438  1.00  0.00           H  
ATOM    279  HD2 TYR    17      80.755  44.406 111.268  1.00  0.00           H  
ATOM    280  HE1 TYR    17      84.585  45.844 108.477  1.00  0.00           H  
ATOM    281  HE2 TYR    17      82.837  45.104 112.355  1.00  0.00           H  
ATOM    282  HH  TYR    17      85.692  46.336 110.823  1.00  0.00           H  
ATOM    283  N   VAL    18      80.196  47.008 106.442  1.00  0.00           N  
ATOM    284  CA  VAL    18      80.965  47.470 105.233  1.00  0.00           C  
ATOM    285  C   VAL    18      82.475  47.222 105.470  1.00  0.00           C  
ATOM    286  O   VAL    18      83.062  47.778 106.432  1.00  0.00           O  
ATOM    287  CB  VAL    18      80.748  48.941 105.023  1.00  0.00           C  
ATOM    288  CG1 VAL    18      81.694  49.502 103.869  1.00  0.00           C  
ATOM    289  CG2 VAL    18      79.302  49.287 104.528  1.00  0.00           C  
ATOM    290  H   VAL    18      80.183  47.675 107.201  1.00  0.00           H  
ATOM    291  HA  VAL    18      80.588  46.938 104.360  1.00  0.00           H  
ATOM    292  HB  VAL    18      80.900  49.494 105.951  1.00  0.00           H  
ATOM    293 HG11 VAL    18      82.748  49.298 104.055  1.00  0.00           H  
ATOM    294 HG12 VAL    18      81.405  49.169 102.872  1.00  0.00           H  
ATOM    295 HG13 VAL    18      81.659  50.591 103.913  1.00  0.00           H  
ATOM    296 HG21 VAL    18      79.238  50.363 104.685  1.00  0.00           H  
ATOM    297 HG22 VAL    18      79.090  48.966 103.508  1.00  0.00           H  
ATOM    298 HG23 VAL    18      78.644  48.763 105.221  1.00  0.00           H  
ATOM    299  N   LEU    19      83.160  46.443 104.699  1.00  0.00           N  
ATOM    300  CA  LEU    19      84.596  46.089 104.924  1.00  0.00           C  
ATOM    301  C   LEU    19      85.453  47.285 104.665  1.00  0.00           C  
ATOM    302  O   LEU    19      85.084  48.071 103.830  1.00  0.00           O  
ATOM    303  CB  LEU    19      85.079  44.900 104.104  1.00  0.00           C  
ATOM    304  CG  LEU    19      84.635  43.530 104.677  1.00  0.00           C  
ATOM    305  CD1 LEU    19      84.969  42.452 103.669  1.00  0.00           C  
ATOM    306  CD2 LEU    19      85.195  42.976 105.990  1.00  0.00           C  
ATOM    307  H   LEU    19      82.894  45.993 103.835  1.00  0.00           H  
ATOM    308  HA  LEU    19      84.701  45.819 105.975  1.00  0.00           H  
ATOM    309  HB2 LEU    19      84.674  45.068 103.106  1.00  0.00           H  
ATOM    310  HB3 LEU    19      86.164  44.990 104.051  1.00  0.00           H  
ATOM    311  HG  LEU    19      83.550  43.544 104.786  1.00  0.00           H  
ATOM    312 HD11 LEU    19      86.032  42.321 103.469  1.00  0.00           H  
ATOM    313 HD12 LEU    19      84.615  41.464 103.965  1.00  0.00           H  
ATOM    314 HD13 LEU    19      84.522  42.833 102.751  1.00  0.00           H  
ATOM    315 HD21 LEU    19      86.273  43.072 105.857  1.00  0.00           H  
ATOM    316 HD22 LEU    19      84.809  43.554 106.830  1.00  0.00           H  
ATOM    317 HD23 LEU    19      85.042  41.907 106.139  1.00  0.00           H  
ATOM    318  N   GLY    20      86.533  47.509 105.437  1.00  0.00           N  
ATOM    319  CA  GLY    20      87.383  48.690 105.497  1.00  0.00           C  
ATOM    320  C   GLY    20      87.012  49.775 106.565  1.00  0.00           C  
ATOM    321  O   GLY    20      87.485  50.900 106.527  1.00  0.00           O  
ATOM    322  H   GLY    20      86.631  46.898 106.235  1.00  0.00           H  
ATOM    323  HA2 GLY    20      88.426  48.472 105.728  1.00  0.00           H  
ATOM    324  HA3 GLY    20      87.259  49.294 104.599  1.00  0.00           H  
ATOM    325  N   THR    21      86.137  49.436 107.536  1.00  0.00           N  
ATOM    326  CA  THR    21      85.670  50.361 108.612  1.00  0.00           C  
ATOM    327  C   THR    21      85.239  49.600 109.902  1.00  0.00           C  
ATOM    328  O   THR    21      84.713  48.532 109.788  1.00  0.00           O  
ATOM    329  CB  THR    21      84.363  51.006 108.014  1.00  0.00           C  
ATOM    330  CG2 THR    21      83.439  51.765 109.070  1.00  0.00           C  
ATOM    331  OG1 THR    21      84.523  52.088 107.135  1.00  0.00           O  
ATOM    332  H   THR    21      85.833  48.478 107.636  1.00  0.00           H  
ATOM    333  HA  THR    21      86.318  51.222 108.779  1.00  0.00           H  
ATOM    334  HB  THR    21      83.756  50.292 107.457  1.00  0.00           H  
ATOM    335  HG1 THR    21      84.833  51.668 106.329  1.00  0.00           H  
ATOM    336 HG21 THR    21      84.135  52.362 109.660  1.00  0.00           H  
ATOM    337 HG22 THR    21      82.710  52.447 108.631  1.00  0.00           H  
ATOM    338 HG23 THR    21      82.982  51.024 109.725  1.00  0.00           H  
ATOM    339  N   TYR    22      85.669  50.050 111.150  1.00  0.00           N  
ATOM    340  CA  TYR    22      85.234  49.360 112.438  1.00  0.00           C  
ATOM    341  C   TYR    22      83.881  49.860 112.956  1.00  0.00           C  
ATOM    342  O   TYR    22      83.439  50.973 112.684  1.00  0.00           O  
ATOM    343  CB  TYR    22      86.238  49.733 113.539  1.00  0.00           C  
ATOM    344  CG  TYR    22      87.677  49.505 113.084  1.00  0.00           C  
ATOM    345  CD1 TYR    22      88.675  50.452 113.416  1.00  0.00           C  
ATOM    346  CD2 TYR    22      88.056  48.226 112.649  1.00  0.00           C  
ATOM    347  CE1 TYR    22      90.038  50.111 113.331  1.00  0.00           C  
ATOM    348  CE2 TYR    22      89.363  47.912 112.437  1.00  0.00           C  
ATOM    349  CZ  TYR    22      90.378  48.847 112.834  1.00  0.00           C  
ATOM    350  OH  TYR    22      91.712  48.525 112.581  1.00  0.00           O  
ATOM    351  H   TYR    22      86.348  50.798 111.151  1.00  0.00           H  
ATOM    352  HA  TYR    22      85.248  48.274 112.346  1.00  0.00           H  
ATOM    353  HB2 TYR    22      86.036  50.780 113.766  1.00  0.00           H  
ATOM    354  HB3 TYR    22      86.008  49.078 114.379  1.00  0.00           H  
ATOM    355  HD1 TYR    22      88.396  51.450 113.719  1.00  0.00           H  
ATOM    356  HD2 TYR    22      87.310  47.466 112.468  1.00  0.00           H  
ATOM    357  HE1 TYR    22      90.804  50.781 113.693  1.00  0.00           H  
ATOM    358  HE2 TYR    22      89.669  47.024 111.904  1.00  0.00           H  
ATOM    359  HH  TYR    22      92.336  49.153 112.953  1.00  0.00           H  
ATOM    360  N   LEU    23      83.204  48.999 113.717  1.00  0.00           N  
ATOM    361  CA  LEU    23      82.004  49.321 114.541  1.00  0.00           C  
ATOM    362  C   LEU    23      82.335  49.522 116.011  1.00  0.00           C  
ATOM    363  O   LEU    23      82.901  48.643 116.629  1.00  0.00           O  
ATOM    364  CB  LEU    23      80.923  48.205 114.394  1.00  0.00           C  
ATOM    365  CG  LEU    23      80.585  47.728 112.948  1.00  0.00           C  
ATOM    366  CD1 LEU    23      79.533  46.567 113.090  1.00  0.00           C  
ATOM    367  CD2 LEU    23      79.797  48.800 112.062  1.00  0.00           C  
ATOM    368  H   LEU    23      83.665  48.122 113.914  1.00  0.00           H  
ATOM    369  HA  LEU    23      81.561  50.206 114.084  1.00  0.00           H  
ATOM    370  HB2 LEU    23      81.429  47.399 114.926  1.00  0.00           H  
ATOM    371  HB3 LEU    23      80.067  48.557 114.970  1.00  0.00           H  
ATOM    372  HG  LEU    23      81.434  47.355 112.376  1.00  0.00           H  
ATOM    373 HD11 LEU    23      79.805  45.912 113.917  1.00  0.00           H  
ATOM    374 HD12 LEU    23      78.501  46.861 113.280  1.00  0.00           H  
ATOM    375 HD13 LEU    23      79.536  45.936 112.201  1.00  0.00           H  
ATOM    376 HD21 LEU    23      80.453  49.581 111.678  1.00  0.00           H  
ATOM    377 HD22 LEU    23      79.395  48.274 111.196  1.00  0.00           H  
ATOM    378 HD23 LEU    23      79.081  49.163 112.800  1.00  0.00           H  
ATOM    379  N   TRP    24      81.781  50.533 116.723  1.00  0.00           N  
ATOM    380  CA  TRP    24      82.055  50.934 118.145  1.00  0.00           C  
ATOM    381  C   TRP    24      80.803  51.318 118.919  1.00  0.00           C  
ATOM    382  O   TRP    24      79.964  52.056 118.433  1.00  0.00           O  
ATOM    383  CB  TRP    24      83.133  52.019 118.135  1.00  0.00           C  
ATOM    384  CG  TRP    24      83.261  52.773 119.404  1.00  0.00           C  
ATOM    385  CD1 TRP    24      84.165  52.473 120.384  1.00  0.00           C  
ATOM    386  CD2 TRP    24      82.671  53.982 119.873  1.00  0.00           C  
ATOM    387  CE2 TRP    24      83.263  54.281 121.156  1.00  0.00           C  
ATOM    388  CE3 TRP    24      81.666  54.856 119.454  1.00  0.00           C  
ATOM    389  NE1 TRP    24      84.092  53.275 121.463  1.00  0.00           N  
ATOM    390  CZ2 TRP    24      82.956  55.499 121.855  1.00  0.00           C  
ATOM    391  CZ3 TRP    24      81.311  55.999 120.155  1.00  0.00           C  
ATOM    392  CH2 TRP    24      81.993  56.362 121.296  1.00  0.00           C  
ATOM    393  H   TRP    24      81.244  51.214 116.206  1.00  0.00           H  
ATOM    394  HA  TRP    24      82.326  50.052 118.724  1.00  0.00           H  
ATOM    395  HB2 TRP    24      84.104  51.715 117.743  1.00  0.00           H  
ATOM    396  HB3 TRP    24      82.808  52.681 117.333  1.00  0.00           H  
ATOM    397  HD1 TRP    24      84.821  51.620 120.291  1.00  0.00           H  
ATOM    398  HE1 TRP    24      84.694  53.270 122.274  1.00  0.00           H  
ATOM    399  HE3 TRP    24      81.099  54.536 118.593  1.00  0.00           H  
ATOM    400  HZ2 TRP    24      83.412  55.577 122.831  1.00  0.00           H  
ATOM    401  HZ3 TRP    24      80.495  56.586 119.761  1.00  0.00           H  
ATOM    402  HH2 TRP    24      81.723  57.253 121.844  1.00  0.00           H  
ATOM    403  N   THR    25      80.595  50.790 120.164  1.00  0.00           N  
ATOM    404  CA  THR    25      79.316  50.785 120.833  1.00  0.00           C  
ATOM    405  C   THR    25      79.391  50.966 122.367  1.00  0.00           C  
ATOM    406  O   THR    25      80.324  50.350 122.906  1.00  0.00           O  
ATOM    407  CB  THR    25      78.454  49.539 120.448  1.00  0.00           C  
ATOM    408  CG2 THR    25      78.895  48.229 121.101  1.00  0.00           C  
ATOM    409  OG1 THR    25      77.133  49.721 120.852  1.00  0.00           O  
ATOM    410  H   THR    25      81.455  50.427 120.548  1.00  0.00           H  
ATOM    411  HA  THR    25      78.752  51.676 120.559  1.00  0.00           H  
ATOM    412  HB  THR    25      78.345  49.375 119.376  1.00  0.00           H  
ATOM    413  HG1 THR    25      76.812  50.370 120.223  1.00  0.00           H  
ATOM    414 HG21 THR    25      79.881  47.981 120.706  1.00  0.00           H  
ATOM    415 HG22 THR    25      78.805  48.234 122.187  1.00  0.00           H  
ATOM    416 HG23 THR    25      78.212  47.490 120.683  1.00  0.00           H  
ATOM    417  N   ASP    26      78.562  51.664 123.015  1.00  0.00           N  
ATOM    418  CA  ASP    26      78.416  51.794 124.490  1.00  0.00           C  
ATOM    419  C   ASP    26      77.748  50.647 125.149  1.00  0.00           C  
ATOM    420  O   ASP    26      76.485  50.520 125.084  1.00  0.00           O  
ATOM    421  CB  ASP    26      77.679  53.153 124.815  1.00  0.00           C  
ATOM    422  CG  ASP    26      77.604  53.514 126.310  1.00  0.00           C  
ATOM    423  OD1 ASP    26      77.934  52.680 127.193  1.00  0.00           O  
ATOM    424  OD2 ASP    26      77.169  54.643 126.552  1.00  0.00           O1-
ATOM    425  H   ASP    26      77.761  51.987 122.492  1.00  0.00           H  
ATOM    426  HA  ASP    26      79.440  51.917 124.841  1.00  0.00           H  
ATOM    427  HB2 ASP    26      78.287  53.908 124.317  1.00  0.00           H  
ATOM    428  HB3 ASP    26      76.719  53.119 124.299  1.00  0.00           H  
ATOM    429  N   VAL    27      78.422  49.735 125.795  1.00  0.00           N  
ATOM    430  CA  VAL    27      77.835  48.588 126.524  1.00  0.00           C  
ATOM    431  C   VAL    27      77.080  48.991 127.876  1.00  0.00           C  
ATOM    432  O   VAL    27      76.307  48.155 128.386  1.00  0.00           O  
ATOM    433  CB  VAL    27      78.963  47.582 126.905  1.00  0.00           C  
ATOM    434  CG1 VAL    27      79.769  47.944 128.078  1.00  0.00           C  
ATOM    435  CG2 VAL    27      78.518  46.167 127.161  1.00  0.00           C  
ATOM    436  H   VAL    27      79.428  49.787 125.861  1.00  0.00           H  
ATOM    437  HA  VAL    27      77.111  48.038 125.923  1.00  0.00           H  
ATOM    438  HB  VAL    27      79.590  47.509 126.016  1.00  0.00           H  
ATOM    439 HG11 VAL    27      80.480  47.130 128.220  1.00  0.00           H  
ATOM    440 HG12 VAL    27      80.256  48.914 127.972  1.00  0.00           H  
ATOM    441 HG13 VAL    27      79.199  47.990 129.006  1.00  0.00           H  
ATOM    442 HG21 VAL    27      78.006  45.781 126.280  1.00  0.00           H  
ATOM    443 HG22 VAL    27      79.302  45.435 127.361  1.00  0.00           H  
ATOM    444 HG23 VAL    27      77.851  46.148 128.023  1.00  0.00           H  
ATOM    445  N   TYR    28      77.353  50.181 128.394  1.00  0.00           N  
ATOM    446  CA  TYR    28      76.859  50.637 129.688  1.00  0.00           C  
ATOM    447  C   TYR    28      75.528  51.369 129.564  1.00  0.00           C  
ATOM    448  O   TYR    28      74.620  51.217 130.313  1.00  0.00           O  
ATOM    449  CB  TYR    28      77.908  51.393 130.503  1.00  0.00           C  
ATOM    450  CG  TYR    28      77.409  51.690 131.963  1.00  0.00           C  
ATOM    451  CD1 TYR    28      76.533  52.696 132.141  1.00  0.00           C  
ATOM    452  CD2 TYR    28      77.830  50.897 132.985  1.00  0.00           C  
ATOM    453  CE1 TYR    28      76.012  52.914 133.437  1.00  0.00           C  
ATOM    454  CE2 TYR    28      77.432  51.126 134.277  1.00  0.00           C  
ATOM    455  CZ  TYR    28      76.425  52.118 134.481  1.00  0.00           C  
ATOM    456  OH  TYR    28      75.960  52.204 135.726  1.00  0.00           O  
ATOM    457  H   TYR    28      77.931  50.816 127.862  1.00  0.00           H  
ATOM    458  HA  TYR    28      76.646  49.781 130.327  1.00  0.00           H  
ATOM    459  HB2 TYR    28      78.837  50.824 130.523  1.00  0.00           H  
ATOM    460  HB3 TYR    28      78.221  52.296 129.979  1.00  0.00           H  
ATOM    461  HD1 TYR    28      76.245  53.321 131.308  1.00  0.00           H  
ATOM    462  HD2 TYR    28      78.500  50.075 132.781  1.00  0.00           H  
ATOM    463  HE1 TYR    28      75.322  53.728 133.603  1.00  0.00           H  
ATOM    464  HE2 TYR    28      77.650  50.434 135.077  1.00  0.00           H  
ATOM    465  HH  TYR    28      75.412  52.971 135.908  1.00  0.00           H  
ATOM    466  N   SER    29      75.354  52.069 128.423  1.00  0.00           N  
ATOM    467  CA  SER    29      73.986  52.540 127.980  1.00  0.00           C  
ATOM    468  C   SER    29      73.053  51.398 127.647  1.00  0.00           C  
ATOM    469  O   SER    29      71.897  51.414 128.027  1.00  0.00           O  
ATOM    470  CB  SER    29      74.016  53.496 126.823  1.00  0.00           C  
ATOM    471  OG  SER    29      74.622  54.610 127.317  1.00  0.00           O  
ATOM    472  H   SER    29      76.048  51.990 127.693  1.00  0.00           H  
ATOM    473  HA  SER    29      73.582  53.116 128.812  1.00  0.00           H  
ATOM    474  HB2 SER    29      74.413  53.085 125.895  1.00  0.00           H  
ATOM    475  HB3 SER    29      73.026  53.887 126.589  1.00  0.00           H  
ATOM    476  HG  SER    29      75.555  54.738 127.131  1.00  0.00           H  
ATOM    477  N   ALA    30      73.566  50.392 126.983  1.00  0.00           N  
ATOM    478  CA  ALA    30      72.820  49.145 126.804  1.00  0.00           C  
ATOM    479  C   ALA    30      72.449  48.216 128.004  1.00  0.00           C  
ATOM    480  O   ALA    30      71.492  47.400 127.955  1.00  0.00           O  
ATOM    481  CB  ALA    30      73.514  48.370 125.720  1.00  0.00           C  
ATOM    482  H   ALA    30      74.365  50.605 126.404  1.00  0.00           H  
ATOM    483  HA  ALA    30      71.886  49.457 126.336  1.00  0.00           H  
ATOM    484  HB1 ALA    30      73.445  49.052 124.872  1.00  0.00           H  
ATOM    485  HB2 ALA    30      74.547  48.191 126.017  1.00  0.00           H  
ATOM    486  HB3 ALA    30      73.012  47.412 125.582  1.00  0.00           H  
ATOM    487  N   ALA    31      73.162  48.467 129.120  1.00  0.00           N  
ATOM    488  CA  ALA    31      72.975  47.667 130.318  1.00  0.00           C  
ATOM    489  C   ALA    31      71.613  47.768 131.038  1.00  0.00           C  
ATOM    490  O   ALA    31      71.083  48.842 131.107  1.00  0.00           O  
ATOM    491  CB  ALA    31      74.103  47.885 131.268  1.00  0.00           C  
ATOM    492  H   ALA    31      73.953  49.089 129.032  1.00  0.00           H  
ATOM    493  HA  ALA    31      73.038  46.664 129.897  1.00  0.00           H  
ATOM    494  HB1 ALA    31      74.071  47.137 132.061  1.00  0.00           H  
ATOM    495  HB2 ALA    31      75.092  47.767 130.824  1.00  0.00           H  
ATOM    496  HB3 ALA    31      74.056  48.862 131.749  1.00  0.00           H  
ATOM    497  N   PRO    32      70.990  46.696 131.563  1.00  0.00           N  
ATOM    498  CA  PRO    32      69.761  46.777 132.408  1.00  0.00           C  
ATOM    499  C   PRO    32      70.081  47.516 133.722  1.00  0.00           C  
ATOM    500  O   PRO    32      71.240  47.723 134.133  1.00  0.00           O  
ATOM    501  CB  PRO    32      69.179  45.412 132.609  1.00  0.00           C  
ATOM    502  CG  PRO    32      70.473  44.627 132.587  1.00  0.00           C  
ATOM    503  CD  PRO    32      71.337  45.302 131.508  1.00  0.00           C  
ATOM    504  HA  PRO    32      69.051  47.345 131.808  1.00  0.00           H  
ATOM    505  HB2 PRO    32      68.670  45.416 133.573  1.00  0.00           H  
ATOM    506  HB3 PRO    32      68.497  45.166 131.796  1.00  0.00           H  
ATOM    507  HG2 PRO    32      70.931  44.738 133.570  1.00  0.00           H  
ATOM    508  HG3 PRO    32      70.182  43.608 132.330  1.00  0.00           H  
ATOM    509  HD2 PRO    32      72.400  45.264 131.749  1.00  0.00           H  
ATOM    510  HD3 PRO    32      71.091  44.859 130.543  1.00  0.00           H  
ATOM    511  N   ALA    33      69.116  48.055 134.371  1.00  0.00           N  
ATOM    512  CA  ALA    33      69.224  48.613 135.736  1.00  0.00           C  
ATOM    513  C   ALA    33      69.266  47.475 136.765  1.00  0.00           C  
ATOM    514  O   ALA    33      68.346  46.653 136.917  1.00  0.00           O  
ATOM    515  CB  ALA    33      67.871  49.377 136.127  1.00  0.00           C  
ATOM    516  H   ALA    33      68.188  48.057 133.973  1.00  0.00           H  
ATOM    517  HA  ALA    33      70.052  49.322 135.741  1.00  0.00           H  
ATOM    518  HB1 ALA    33      67.965  49.735 137.152  1.00  0.00           H  
ATOM    519  HB2 ALA    33      67.643  50.236 135.496  1.00  0.00           H  
ATOM    520  HB3 ALA    33      67.066  48.672 135.920  1.00  0.00           H  
ATOM    521  N   GLY    34      70.402  47.410 137.497  1.00  0.00           N  
ATOM    522  CA  GLY    34      70.668  46.326 138.548  1.00  0.00           C  
ATOM    523  C   GLY    34      71.738  45.298 138.196  1.00  0.00           C  
ATOM    524  O   GLY    34      71.797  44.184 138.764  1.00  0.00           O  
ATOM    525  H   GLY    34      71.125  48.030 137.162  1.00  0.00           H  
ATOM    526  HA2 GLY    34      70.898  46.790 139.507  1.00  0.00           H  
ATOM    527  HA3 GLY    34      69.824  45.713 138.863  1.00  0.00           H  
ATOM    528  N   ALA    35      72.578  45.726 137.220  1.00  0.00           N  
ATOM    529  CA  ALA    35      73.710  44.870 136.710  1.00  0.00           C  
ATOM    530  C   ALA    35      75.099  45.247 137.359  1.00  0.00           C  
ATOM    531  O   ALA    35      75.217  46.462 137.672  1.00  0.00           O  
ATOM    532  CB  ALA    35      73.657  44.785 135.128  1.00  0.00           C  
ATOM    533  H   ALA    35      72.343  46.621 136.815  1.00  0.00           H  
ATOM    534  HA  ALA    35      73.677  43.834 137.048  1.00  0.00           H  
ATOM    535  HB1 ALA    35      74.442  44.151 134.717  1.00  0.00           H  
ATOM    536  HB2 ALA    35      72.657  44.426 134.883  1.00  0.00           H  
ATOM    537  HB3 ALA    35      73.814  45.800 134.762  1.00  0.00           H  
ATOM    538  N   GLN    36      75.930  44.257 137.623  1.00  0.00           N  
ATOM    539  CA  GLN    36      77.258  44.371 138.323  1.00  0.00           C  
ATOM    540  C   GLN    36      78.410  44.001 137.447  1.00  0.00           C  
ATOM    541  O   GLN    36      79.427  44.640 137.561  1.00  0.00           O  
ATOM    542  CB  GLN    36      77.168  43.475 139.614  1.00  0.00           C  
ATOM    543  CG  GLN    36      78.401  43.529 140.409  1.00  0.00           C  
ATOM    544  CD  GLN    36      78.473  44.758 141.271  1.00  0.00           C  
ATOM    545  NE2 GLN    36      79.176  44.599 142.400  1.00  0.00           N  
ATOM    546  OE1 GLN    36      77.928  45.787 140.942  1.00  0.00           O  
ATOM    547  H   GLN    36      75.678  43.295 137.444  1.00  0.00           H  
ATOM    548  HA  GLN    36      77.398  45.407 138.629  1.00  0.00           H  
ATOM    549  HB2 GLN    36      76.372  43.825 140.271  1.00  0.00           H  
ATOM    550  HB3 GLN    36      77.145  42.436 139.283  1.00  0.00           H  
ATOM    551  HG2 GLN    36      78.318  42.669 141.074  1.00  0.00           H  
ATOM    552  HG3 GLN    36      79.351  43.299 139.927  1.00  0.00           H  
ATOM    553 HE21 GLN    36      79.013  45.324 143.085  1.00  0.00           H  
ATOM    554 HE22 GLN    36      79.597  43.702 142.595  1.00  0.00           H  
ATOM    555  N   THR    37      78.158  43.085 136.541  1.00  0.00           N  
ATOM    556  CA  THR    37      79.194  42.367 135.672  1.00  0.00           C  
ATOM    557  C   THR    37      78.700  42.064 134.311  1.00  0.00           C  
ATOM    558  O   THR    37      77.443  42.109 134.114  1.00  0.00           O  
ATOM    559  CB  THR    37      79.593  41.060 136.323  1.00  0.00           C  
ATOM    560  CG2 THR    37      80.712  40.249 135.586  1.00  0.00           C  
ATOM    561  OG1 THR    37      80.109  41.358 137.563  1.00  0.00           O  
ATOM    562  H   THR    37      77.266  42.617 136.614  1.00  0.00           H  
ATOM    563  HA  THR    37      80.062  43.027 135.688  1.00  0.00           H  
ATOM    564  HB  THR    37      78.727  40.402 136.382  1.00  0.00           H  
ATOM    565  HG1 THR    37      79.540  40.871 138.163  1.00  0.00           H  
ATOM    566 HG21 THR    37      80.851  39.259 136.021  1.00  0.00           H  
ATOM    567 HG22 THR    37      80.476  40.036 134.544  1.00  0.00           H  
ATOM    568 HG23 THR    37      81.672  40.764 135.637  1.00  0.00           H  
ATOM    569  N   PHE    38      79.599  41.994 133.275  1.00  0.00           N  
ATOM    570  CA  PHE    38      79.229  41.630 131.872  1.00  0.00           C  
ATOM    571  C   PHE    38      80.117  40.506 131.263  1.00  0.00           C  
ATOM    572  O   PHE    38      81.039  40.113 131.953  1.00  0.00           O  
ATOM    573  CB  PHE    38      79.054  42.839 130.951  1.00  0.00           C  
ATOM    574  CG  PHE    38      80.252  43.481 130.236  1.00  0.00           C  
ATOM    575  CD1 PHE    38      80.593  43.172 128.926  1.00  0.00           C  
ATOM    576  CD2 PHE    38      81.106  44.408 130.939  1.00  0.00           C  
ATOM    577  CE1 PHE    38      81.791  43.727 128.380  1.00  0.00           C  
ATOM    578  CE2 PHE    38      82.237  44.974 130.353  1.00  0.00           C  
ATOM    579  CZ  PHE    38      82.596  44.666 129.059  1.00  0.00           C  
ATOM    580  H   PHE    38      80.594  41.973 133.442  1.00  0.00           H  
ATOM    581  HA  PHE    38      78.229  41.197 131.901  1.00  0.00           H  
ATOM    582  HB2 PHE    38      78.474  42.432 130.123  1.00  0.00           H  
ATOM    583  HB3 PHE    38      78.510  43.592 131.522  1.00  0.00           H  
ATOM    584  HD1 PHE    38      80.002  42.455 128.376  1.00  0.00           H  
ATOM    585  HD2 PHE    38      81.027  44.750 131.960  1.00  0.00           H  
ATOM    586  HE1 PHE    38      82.063  43.505 127.358  1.00  0.00           H  
ATOM    587  HE2 PHE    38      82.882  45.647 130.898  1.00  0.00           H  
ATOM    588  HZ  PHE    38      83.466  45.159 128.651  1.00  0.00           H  
ATOM    589  N   SER    39      79.739  39.989 130.099  1.00  0.00           N  
ATOM    590  CA  SER    39      80.440  39.041 129.293  1.00  0.00           C  
ATOM    591  C   SER    39      80.216  39.246 127.779  1.00  0.00           C  
ATOM    592  O   SER    39      79.264  40.029 127.430  1.00  0.00           O  
ATOM    593  CB  SER    39      80.135  37.630 129.765  1.00  0.00           C  
ATOM    594  OG  SER    39      80.828  36.764 128.931  1.00  0.00           O  
ATOM    595  H   SER    39      78.898  40.374 129.692  1.00  0.00           H  
ATOM    596  HA  SER    39      81.502  39.246 129.426  1.00  0.00           H  
ATOM    597  HB2 SER    39      80.604  37.433 130.728  1.00  0.00           H  
ATOM    598  HB3 SER    39      79.063  37.455 129.668  1.00  0.00           H  
ATOM    599  HG  SER    39      81.693  36.719 129.346  1.00  0.00           H  
ATOM    600  N   LEU    40      80.977  38.651 126.938  1.00  0.00           N  
ATOM    601  CA  LEU    40      80.923  38.698 125.481  1.00  0.00           C  
ATOM    602  C   LEU    40      81.082  37.287 124.794  1.00  0.00           C  
ATOM    603  O   LEU    40      81.740  36.440 125.331  1.00  0.00           O  
ATOM    604  CB  LEU    40      82.034  39.653 125.038  1.00  0.00           C  
ATOM    605  CG  LEU    40      82.078  41.122 125.476  1.00  0.00           C  
ATOM    606  CD1 LEU    40      83.420  41.761 125.422  1.00  0.00           C  
ATOM    607  CD2 LEU    40      81.092  41.919 124.631  1.00  0.00           C  
ATOM    608  H   LEU    40      81.656  38.015 127.331  1.00  0.00           H  
ATOM    609  HA  LEU    40      79.909  39.010 125.234  1.00  0.00           H  
ATOM    610  HB2 LEU    40      82.992  39.146 125.156  1.00  0.00           H  
ATOM    611  HB3 LEU    40      82.097  39.615 123.950  1.00  0.00           H  
ATOM    612  HG  LEU    40      81.778  41.039 126.520  1.00  0.00           H  
ATOM    613 HD11 LEU    40      84.103  41.151 126.014  1.00  0.00           H  
ATOM    614 HD12 LEU    40      83.850  41.785 124.420  1.00  0.00           H  
ATOM    615 HD13 LEU    40      83.417  42.801 125.746  1.00  0.00           H  
ATOM    616 HD21 LEU    40      81.435  41.796 123.604  1.00  0.00           H  
ATOM    617 HD22 LEU    40      80.083  41.510 124.687  1.00  0.00           H  
ATOM    618 HD23 LEU    40      80.830  42.950 124.866  1.00  0.00           H  
ATOM    619  N   LYS    41      80.593  37.077 123.580  1.00  0.00           N  
ATOM    620  CA  LYS    41      80.907  35.965 122.704  1.00  0.00           C  
ATOM    621  C   LYS    41      81.015  36.332 121.201  1.00  0.00           C  
ATOM    622  O   LYS    41      80.289  37.234 120.778  1.00  0.00           O  
ATOM    623  CB  LYS    41      79.904  34.687 122.886  1.00  0.00           C  
ATOM    624  CG  LYS    41      80.191  33.906 124.194  1.00  0.00           C  
ATOM    625  CD  LYS    41      79.201  32.649 124.361  1.00  0.00           C  
ATOM    626  CE  LYS    41      79.268  32.210 125.754  1.00  0.00           C  
ATOM    627  NZ  LYS    41      78.135  31.164 125.878  1.00  0.00           N1+
ATOM    628  H   LYS    41      79.936  37.710 123.147  1.00  0.00           H  
ATOM    629  HA  LYS    41      81.833  35.546 123.099  1.00  0.00           H  
ATOM    630  HB2 LYS    41      78.893  35.091 122.846  1.00  0.00           H  
ATOM    631  HB3 LYS    41      80.115  33.959 122.102  1.00  0.00           H  
ATOM    632  HG2 LYS    41      81.193  33.480 124.142  1.00  0.00           H  
ATOM    633  HG3 LYS    41      79.929  34.616 124.978  1.00  0.00           H  
ATOM    634  HD2 LYS    41      78.209  32.965 124.039  1.00  0.00           H  
ATOM    635  HD3 LYS    41      79.532  31.878 123.664  1.00  0.00           H  
ATOM    636  HE2 LYS    41      80.166  31.703 126.107  1.00  0.00           H  
ATOM    637  HE3 LYS    41      79.119  33.110 126.349  1.00  0.00           H  
ATOM    638  HZ1 LYS    41      77.968  30.902 126.839  1.00  0.00           H  
ATOM    639  HZ2 LYS    41      77.313  31.578 125.462  1.00  0.00           H  
ATOM    640  HZ3 LYS    41      78.277  30.277 125.415  1.00  0.00           H  
ATOM    641  N   HIP    42      81.915  35.711 120.424  1.00  0.00           N  
ATOM    642  CA  HIP    42      82.195  35.833 118.986  1.00  0.00           C  
ATOM    643  C   HIP    42      82.829  34.572 118.408  1.00  0.00           C  
ATOM    644  O   HIP    42      83.464  33.774 119.045  1.00  0.00           O  
ATOM    645  CB  HIP    42      83.235  36.976 118.746  1.00  0.00           C  
ATOM    646  CG  HIP    42      84.647  36.664 119.100  1.00  0.00           C  
ATOM    647  CD2 HIP    42      85.164  36.654 120.397  1.00  0.00           C  
ATOM    648  ND1 HIP    42      85.568  36.002 118.316  1.00  0.00           N1+
ATOM    649  CE1 HIP    42      86.580  35.586 119.023  1.00  0.00           C  
ATOM    650  NE2 HIP    42      86.381  35.941 120.305  1.00  0.00           N  
ATOM    651  H   HIP    42      82.637  35.191 120.901  1.00  0.00           H  
ATOM    652  HA  HIP    42      81.279  36.035 118.431  1.00  0.00           H  
ATOM    653  HB2 HIP    42      83.270  37.315 117.710  1.00  0.00           H  
ATOM    654  HB3 HIP    42      82.971  37.851 119.339  1.00  0.00           H  
ATOM    655  HD1 HIP    42      85.559  35.925 117.309  1.00  0.00           H  
ATOM    656  HD2 HIP    42      84.701  37.037 121.294  1.00  0.00           H  
ATOM    657  HE1 HIP    42      87.396  35.117 118.493  1.00  0.00           H  
ATOM    658  HE2 HIP    42      87.013  35.794 121.078  1.00  0.00           H  
ATOM    659  N   SER    43      82.619  34.261 117.129  1.00  0.00           N  
ATOM    660  CA  SER    43      83.077  32.967 116.562  1.00  0.00           C  
ATOM    661  C   SER    43      84.601  33.086 116.131  1.00  0.00           C  
ATOM    662  O   SER    43      85.219  34.171 116.104  1.00  0.00           O  
ATOM    663  CB  SER    43      82.248  32.622 115.336  1.00  0.00           C  
ATOM    664  OG  SER    43      82.281  33.631 114.408  1.00  0.00           O  
ATOM    665  H   SER    43      81.859  34.730 116.659  1.00  0.00           H  
ATOM    666  HA  SER    43      82.999  32.197 117.329  1.00  0.00           H  
ATOM    667  HB2 SER    43      82.492  31.682 114.839  1.00  0.00           H  
ATOM    668  HB3 SER    43      81.201  32.409 115.551  1.00  0.00           H  
ATOM    669  HG  SER    43      81.376  33.613 114.091  1.00  0.00           H  
ATOM    670  N   GLU    44      85.128  32.000 115.548  1.00  0.00           N  
ATOM    671  CA  GLU    44      86.468  31.971 114.891  1.00  0.00           C  
ATOM    672  C   GLU    44      86.509  32.705 113.528  1.00  0.00           C  
ATOM    673  O   GLU    44      87.508  32.589 112.785  1.00  0.00           O  
ATOM    674  CB  GLU    44      86.782  30.406 114.708  1.00  0.00           C  
ATOM    675  CG  GLU    44      85.971  29.738 113.547  1.00  0.00           C  
ATOM    676  CD  GLU    44      84.450  29.848 113.545  1.00  0.00           C  
ATOM    677  OE1 GLU    44      83.907  29.676 114.630  1.00  0.00           O  
ATOM    678  OE2 GLU    44      83.755  30.153 112.570  1.00  0.00           O1-
ATOM    679  H   GLU    44      84.514  31.202 115.475  1.00  0.00           H  
ATOM    680  HA  GLU    44      87.168  32.513 115.527  1.00  0.00           H  
ATOM    681  HB2 GLU    44      87.836  30.377 114.431  1.00  0.00           H  
ATOM    682  HB3 GLU    44      86.632  29.950 115.686  1.00  0.00           H  
ATOM    683  HG2 GLU    44      86.318  30.106 112.582  1.00  0.00           H  
ATOM    684  HG3 GLU    44      86.404  28.740 113.477  1.00  0.00           H  
ATOM    685  N   HIP    45      85.480  33.488 113.139  1.00  0.00           N  
ATOM    686  CA  HIP    45      85.482  34.459 112.003  1.00  0.00           C  
ATOM    687  C   HIP    45      84.703  35.796 112.273  1.00  0.00           C  
ATOM    688  O   HIP    45      84.462  36.526 111.280  1.00  0.00           O  
ATOM    689  CB  HIP    45      85.098  33.770 110.728  1.00  0.00           C  
ATOM    690  CG  HIP    45      83.646  33.439 110.592  1.00  0.00           C  
ATOM    691  CD2 HIP    45      82.742  34.057 109.714  1.00  0.00           C  
ATOM    692  ND1 HIP    45      82.958  32.585 111.335  1.00  0.00           N1+
ATOM    693  CE1 HIP    45      81.670  32.597 111.039  1.00  0.00           C  
ATOM    694  NE2 HIP    45      81.534  33.558 110.056  1.00  0.00           N  
ATOM    695  H   HIP    45      84.658  33.612 113.713  1.00  0.00           H  
ATOM    696  HA  HIP    45      86.499  34.842 111.920  1.00  0.00           H  
ATOM    697  HB2 HIP    45      85.320  34.447 109.904  1.00  0.00           H  
ATOM    698  HB3 HIP    45      85.710  32.887 110.541  1.00  0.00           H  
ATOM    699  HD1 HIP    45      83.357  31.798 111.827  1.00  0.00           H  
ATOM    700  HD2 HIP    45      82.940  34.907 109.078  1.00  0.00           H  
ATOM    701  HE1 HIP    45      80.888  31.918 111.347  1.00  0.00           H  
ATOM    702  HE2 HIP    45      80.674  33.654 109.536  1.00  0.00           H  
ATOM    703  N   VAL    46      84.518  36.203 113.526  1.00  0.00           N  
ATOM    704  CA  VAL    46      84.014  37.529 113.926  1.00  0.00           C  
ATOM    705  C   VAL    46      84.895  37.890 115.113  1.00  0.00           C  
ATOM    706  O   VAL    46      85.203  37.034 115.927  1.00  0.00           O  
ATOM    707  CB  VAL    46      82.531  37.590 114.399  1.00  0.00           C  
ATOM    708  CG1 VAL    46      82.009  38.917 114.851  1.00  0.00           C  
ATOM    709  CG2 VAL    46      81.695  37.019 113.180  1.00  0.00           C  
ATOM    710  H   VAL    46      84.884  35.591 114.241  1.00  0.00           H  
ATOM    711  HA  VAL    46      84.209  38.256 113.139  1.00  0.00           H  
ATOM    712  HB  VAL    46      82.356  36.784 115.112  1.00  0.00           H  
ATOM    713 HG11 VAL    46      80.971  38.717 115.115  1.00  0.00           H  
ATOM    714 HG12 VAL    46      82.610  39.232 115.704  1.00  0.00           H  
ATOM    715 HG13 VAL    46      82.066  39.691 114.086  1.00  0.00           H  
ATOM    716 HG21 VAL    46      82.146  36.080 112.860  1.00  0.00           H  
ATOM    717 HG22 VAL    46      80.671  36.850 113.514  1.00  0.00           H  
ATOM    718 HG23 VAL    46      81.817  37.816 112.447  1.00  0.00           H  
ATOM    719  N   TRP    47      85.354  39.160 115.307  1.00  0.00           N  
ATOM    720  CA  TRP    47      86.241  39.568 116.460  1.00  0.00           C  
ATOM    721  C   TRP    47      85.819  40.793 117.301  1.00  0.00           C  
ATOM    722  O   TRP    47      85.311  41.755 116.754  1.00  0.00           O  
ATOM    723  CB  TRP    47      87.660  39.746 116.001  1.00  0.00           C  
ATOM    724  CG  TRP    47      88.366  38.451 115.615  1.00  0.00           C  
ATOM    725  CD1 TRP    47      88.945  37.540 116.494  1.00  0.00           C  
ATOM    726  CD2 TRP    47      88.272  37.786 114.344  1.00  0.00           C  
ATOM    727  CE2 TRP    47      89.014  36.566 114.411  1.00  0.00           C  
ATOM    728  CE3 TRP    47      87.795  38.133 113.038  1.00  0.00           C  
ATOM    729  NE1 TRP    47      89.451  36.525 115.725  1.00  0.00           N  
ATOM    730  CZ2 TRP    47      89.296  35.707 113.353  1.00  0.00           C  
ATOM    731  CZ3 TRP    47      88.102  37.341 111.931  1.00  0.00           C  
ATOM    732  CH2 TRP    47      88.922  36.145 112.063  1.00  0.00           C  
ATOM    733  H   TRP    47      85.170  39.847 114.589  1.00  0.00           H  
ATOM    734  HA  TRP    47      86.270  38.848 117.278  1.00  0.00           H  
ATOM    735  HB2 TRP    47      87.575  40.396 115.131  1.00  0.00           H  
ATOM    736  HB3 TRP    47      88.124  40.331 116.795  1.00  0.00           H  
ATOM    737  HD1 TRP    47      89.020  37.647 117.566  1.00  0.00           H  
ATOM    738  HE1 TRP    47      89.934  35.715 116.088  1.00  0.00           H  
ATOM    739  HE3 TRP    47      87.170  39.014 113.018  1.00  0.00           H  
ATOM    740  HZ2 TRP    47      89.919  34.845 113.543  1.00  0.00           H  
ATOM    741  HZ3 TRP    47      87.854  37.650 110.926  1.00  0.00           H  
ATOM    742  HH2 TRP    47      89.266  35.584 111.207  1.00  0.00           H  
ATOM    743  N   VAL    48      85.940  40.745 118.679  1.00  0.00           N  
ATOM    744  CA  VAL    48      85.508  41.792 119.647  1.00  0.00           C  
ATOM    745  C   VAL    48      86.666  42.203 120.597  1.00  0.00           C  
ATOM    746  O   VAL    48      87.581  41.368 120.934  1.00  0.00           O  
ATOM    747  CB  VAL    48      84.234  41.378 120.325  1.00  0.00           C  
ATOM    748  CG1 VAL    48      84.447  40.294 121.364  1.00  0.00           C  
ATOM    749  CG2 VAL    48      83.572  42.634 121.012  1.00  0.00           C  
ATOM    750  H   VAL    48      86.438  40.002 119.148  1.00  0.00           H  
ATOM    751  HA  VAL    48      85.241  42.742 119.186  1.00  0.00           H  
ATOM    752  HB  VAL    48      83.488  41.085 119.587  1.00  0.00           H  
ATOM    753 HG11 VAL    48      85.154  39.526 121.052  1.00  0.00           H  
ATOM    754 HG12 VAL    48      84.779  40.754 122.295  1.00  0.00           H  
ATOM    755 HG13 VAL    48      83.422  39.968 121.542  1.00  0.00           H  
ATOM    756 HG21 VAL    48      83.393  43.458 120.322  1.00  0.00           H  
ATOM    757 HG22 VAL    48      82.598  42.200 121.237  1.00  0.00           H  
ATOM    758 HG23 VAL    48      84.067  43.051 121.890  1.00  0.00           H  
ATOM    759  N   GLU    49      86.608  43.475 121.042  1.00  0.00           N  
ATOM    760  CA  GLU    49      87.419  43.953 122.178  1.00  0.00           C  
ATOM    761  C   GLU    49      86.668  44.923 123.164  1.00  0.00           C  
ATOM    762  O   GLU    49      85.656  45.474 122.689  1.00  0.00           O  
ATOM    763  CB  GLU    49      88.780  44.467 121.779  1.00  0.00           C  
ATOM    764  CG  GLU    49      88.640  45.816 121.071  1.00  0.00           C  
ATOM    765  CD  GLU    49      89.519  46.016 119.880  1.00  0.00           C  
ATOM    766  OE1 GLU    49      90.219  47.068 119.759  1.00  0.00           O  
ATOM    767  OE2 GLU    49      89.466  45.115 118.989  1.00  0.00           O1-
ATOM    768  H   GLU    49      85.960  44.111 120.599  1.00  0.00           H  
ATOM    769  HA  GLU    49      87.651  43.065 122.767  1.00  0.00           H  
ATOM    770  HB2 GLU    49      89.472  44.699 122.588  1.00  0.00           H  
ATOM    771  HB3 GLU    49      89.147  43.729 121.066  1.00  0.00           H  
ATOM    772  HG2 GLU    49      87.643  46.030 120.686  1.00  0.00           H  
ATOM    773  HG3 GLU    49      88.988  46.582 121.765  1.00  0.00           H  
ATOM    774  N   VAL    50      87.189  45.130 124.326  1.00  0.00           N  
ATOM    775  CA  VAL    50      86.850  46.087 125.351  1.00  0.00           C  
ATOM    776  C   VAL    50      87.677  47.417 125.087  1.00  0.00           C  
ATOM    777  O   VAL    50      88.886  47.411 124.945  1.00  0.00           O  
ATOM    778  CB  VAL    50      86.918  45.404 126.709  1.00  0.00           C  
ATOM    779  CG1 VAL    50      86.505  46.400 127.941  1.00  0.00           C  
ATOM    780  CG2 VAL    50      85.974  44.209 126.786  1.00  0.00           C  
ATOM    781  H   VAL    50      88.050  44.610 124.414  1.00  0.00           H  
ATOM    782  HA  VAL    50      85.822  46.435 125.248  1.00  0.00           H  
ATOM    783  HB  VAL    50      87.885  44.961 126.948  1.00  0.00           H  
ATOM    784 HG11 VAL    50      85.418  46.369 127.869  1.00  0.00           H  
ATOM    785 HG12 VAL    50      86.857  45.923 128.856  1.00  0.00           H  
ATOM    786 HG13 VAL    50      86.933  47.385 127.752  1.00  0.00           H  
ATOM    787 HG21 VAL    50      84.990  44.564 126.479  1.00  0.00           H  
ATOM    788 HG22 VAL    50      86.224  43.489 126.007  1.00  0.00           H  
ATOM    789 HG23 VAL    50      85.998  43.675 127.736  1.00  0.00           H  
ATOM    790  N   VAL    51      86.991  48.581 125.108  1.00  0.00           N  
ATOM    791  CA  VAL    51      87.655  49.903 124.837  1.00  0.00           C  
ATOM    792  C   VAL    51      87.307  50.918 125.914  1.00  0.00           C  
ATOM    793  O   VAL    51      86.109  51.101 126.178  1.00  0.00           O  
ATOM    794  CB  VAL    51      87.193  50.388 123.445  1.00  0.00           C  
ATOM    795  CG1 VAL    51      87.609  51.762 123.033  1.00  0.00           C  
ATOM    796  CG2 VAL    51      87.561  49.484 122.340  1.00  0.00           C  
ATOM    797  H   VAL    51      85.990  48.541 125.241  1.00  0.00           H  
ATOM    798  HA  VAL    51      88.737  49.776 124.851  1.00  0.00           H  
ATOM    799  HB  VAL    51      86.105  50.438 123.464  1.00  0.00           H  
ATOM    800 HG11 VAL    51      88.694  51.705 122.943  1.00  0.00           H  
ATOM    801 HG12 VAL    51      87.146  52.109 122.110  1.00  0.00           H  
ATOM    802 HG13 VAL    51      87.402  52.519 123.789  1.00  0.00           H  
ATOM    803 HG21 VAL    51      87.003  48.548 122.292  1.00  0.00           H  
ATOM    804 HG22 VAL    51      87.303  50.026 121.431  1.00  0.00           H  
ATOM    805 HG23 VAL    51      88.622  49.246 122.268  1.00  0.00           H  
ATOM    806  N   ARG    52      88.305  51.695 126.409  1.00  0.00           N  
ATOM    807  CA  ARG    52      88.136  52.775 127.370  1.00  0.00           C  
ATOM    808  C   ARG    52      88.777  54.065 126.837  1.00  0.00           C  
ATOM    809  O   ARG    52      89.991  54.166 126.579  1.00  0.00           O  
ATOM    810  CB  ARG    52      88.473  52.446 128.802  1.00  0.00           C  
ATOM    811  CG  ARG    52      87.726  51.126 129.268  1.00  0.00           C  
ATOM    812  CD  ARG    52      87.952  50.847 130.730  1.00  0.00           C  
ATOM    813  NE  ARG    52      89.342  50.337 130.861  1.00  0.00           N  
ATOM    814  CZ  ARG    52      90.407  50.807 131.490  1.00  0.00           C  
ATOM    815  NH1 ARG    52      90.428  51.850 132.271  1.00  0.00           N1+
ATOM    816  NH2 ARG    52      91.573  50.270 131.229  1.00  0.00           N  
ATOM    817  H   ARG    52      89.211  51.514 126.002  1.00  0.00           H  
ATOM    818  HA  ARG    52      87.107  53.133 127.394  1.00  0.00           H  
ATOM    819  HB2 ARG    52      89.540  52.460 129.024  1.00  0.00           H  
ATOM    820  HB3 ARG    52      88.015  53.270 129.350  1.00  0.00           H  
ATOM    821  HG2 ARG    52      86.665  51.193 129.025  1.00  0.00           H  
ATOM    822  HG3 ARG    52      88.090  50.229 128.766  1.00  0.00           H  
ATOM    823  HD2 ARG    52      87.825  51.705 131.391  1.00  0.00           H  
ATOM    824  HD3 ARG    52      87.288  50.036 131.029  1.00  0.00           H  
ATOM    825  HE  ARG    52      89.601  49.470 130.411  1.00  0.00           H  
ATOM    826 HH11 ARG    52      89.688  52.538 132.255  1.00  0.00           H  
ATOM    827 HH12 ARG    52      91.336  52.161 132.583  1.00  0.00           H  
ATOM    828 HH21 ARG    52      91.670  49.541 130.537  1.00  0.00           H  
ATOM    829 HH22 ARG    52      92.402  50.707 131.604  1.00  0.00           H  
ATOM    830  N   ASP    53      87.913  55.136 126.669  1.00  0.00           N  
ATOM    831  CA  ASP    53      88.296  56.390 125.955  1.00  0.00           C  
ATOM    832  C   ASP    53      88.914  56.108 124.530  1.00  0.00           C  
ATOM    833  O   ASP    53      89.994  56.618 124.239  1.00  0.00           O  
ATOM    834  CB  ASP    53      89.198  57.323 126.862  1.00  0.00           C  
ATOM    835  CG  ASP    53      88.815  57.639 128.228  1.00  0.00           C  
ATOM    836  OD1 ASP    53      87.602  57.623 128.481  1.00  0.00           O  
ATOM    837  OD2 ASP    53      89.613  57.810 129.174  1.00  0.00           O1-
ATOM    838  H   ASP    53      86.988  55.060 127.067  1.00  0.00           H  
ATOM    839  HA  ASP    53      87.339  56.861 125.732  1.00  0.00           H  
ATOM    840  HB2 ASP    53      90.199  56.890 126.861  1.00  0.00           H  
ATOM    841  HB3 ASP    53      89.399  58.256 126.336  1.00  0.00           H  
ATOM    842  N   GLY    54      88.276  55.277 123.748  1.00  0.00           N  
ATOM    843  CA  GLY    54      88.836  54.848 122.481  1.00  0.00           C  
ATOM    844  C   GLY    54      90.068  53.981 122.446  1.00  0.00           C  
ATOM    845  O   GLY    54      90.361  53.329 121.440  1.00  0.00           O  
ATOM    846  H   GLY    54      87.374  54.937 124.049  1.00  0.00           H  
ATOM    847  HA2 GLY    54      87.973  54.506 121.909  1.00  0.00           H  
ATOM    848  HA3 GLY    54      89.125  55.767 121.971  1.00  0.00           H  
ATOM    849  N   GLU    55      90.751  53.768 123.591  1.00  0.00           N  
ATOM    850  CA  GLU    55      91.974  52.894 123.561  1.00  0.00           C  
ATOM    851  C   GLU    55      91.568  51.457 123.929  1.00  0.00           C  
ATOM    852  O   GLU    55      91.009  51.247 125.003  1.00  0.00           O  
ATOM    853  CB  GLU    55      93.076  53.426 124.499  1.00  0.00           C  
ATOM    854  CG  GLU    55      94.412  52.708 124.311  1.00  0.00           C  
ATOM    855  CD  GLU    55      94.863  52.776 122.842  1.00  0.00           C  
ATOM    856  OE1 GLU    55      95.421  51.778 122.333  1.00  0.00           O  
ATOM    857  OE2 GLU    55      94.644  53.818 122.177  1.00  0.00           O1-
ATOM    858  H   GLU    55      90.514  54.285 124.425  1.00  0.00           H  
ATOM    859  HA  GLU    55      92.402  52.904 122.559  1.00  0.00           H  
ATOM    860  HB2 GLU    55      93.311  54.456 124.227  1.00  0.00           H  
ATOM    861  HB3 GLU    55      92.682  53.368 125.513  1.00  0.00           H  
ATOM    862  HG2 GLU    55      95.174  53.220 124.898  1.00  0.00           H  
ATOM    863  HG3 GLU    55      94.271  51.705 124.715  1.00  0.00           H  
ATOM    864  N   ALA    56      91.977  50.489 123.137  1.00  0.00           N  
ATOM    865  CA  ALA    56      91.698  49.048 123.467  1.00  0.00           C  
ATOM    866  C   ALA    56      92.697  48.626 124.614  1.00  0.00           C  
ATOM    867  O   ALA    56      93.898  48.934 124.680  1.00  0.00           O  
ATOM    868  CB  ALA    56      91.851  48.217 122.198  1.00  0.00           C  
ATOM    869  H   ALA    56      92.469  50.587 122.260  1.00  0.00           H  
ATOM    870  HA  ALA    56      90.677  48.958 123.838  1.00  0.00           H  
ATOM    871  HB1 ALA    56      91.426  48.695 121.315  1.00  0.00           H  
ATOM    872  HB2 ALA    56      92.890  48.158 121.875  1.00  0.00           H  
ATOM    873  HB3 ALA    56      91.494  47.196 122.335  1.00  0.00           H  
ATOM    874  N   GLU    57      92.149  47.853 125.565  1.00  0.00           N  
ATOM    875  CA  GLU    57      92.775  47.121 126.648  1.00  0.00           C  
ATOM    876  C   GLU    57      94.002  46.253 126.335  1.00  0.00           C  
ATOM    877  O   GLU    57      94.153  45.835 125.195  1.00  0.00           O  
ATOM    878  CB  GLU    57      91.699  46.123 127.349  1.00  0.00           C  
ATOM    879  CG  GLU    57      90.421  46.719 128.023  1.00  0.00           C  
ATOM    880  CD  GLU    57      90.638  47.656 129.167  1.00  0.00           C  
ATOM    881  OE1 GLU    57      89.877  47.645 130.139  1.00  0.00           O  
ATOM    882  OE2 GLU    57      91.602  48.488 129.193  1.00  0.00           O1-
ATOM    883  H   GLU    57      91.150  47.748 125.458  1.00  0.00           H  
ATOM    884  HA  GLU    57      93.052  47.866 127.394  1.00  0.00           H  
ATOM    885  HB2 GLU    57      91.374  45.464 126.544  1.00  0.00           H  
ATOM    886  HB3 GLU    57      92.141  45.590 128.191  1.00  0.00           H  
ATOM    887  HG2 GLU    57      89.880  47.249 127.239  1.00  0.00           H  
ATOM    888  HG3 GLU    57      89.890  45.851 128.416  1.00  0.00           H  
ATOM    889  N   GLU    58      94.846  45.994 127.320  1.00  0.00           N  
ATOM    890  CA  GLU    58      95.841  45.002 127.289  1.00  0.00           C  
ATOM    891  C   GLU    58      95.196  43.650 127.048  1.00  0.00           C  
ATOM    892  O   GLU    58      94.194  43.244 127.663  1.00  0.00           O  
ATOM    893  CB  GLU    58      96.709  44.901 128.513  1.00  0.00           C  
ATOM    894  CG  GLU    58      97.892  43.955 128.551  1.00  0.00           C  
ATOM    895  CD  GLU    58      98.731  44.052 129.877  1.00  0.00           C  
ATOM    896  OE1 GLU    58      98.109  43.868 130.941  1.00  0.00           O  
ATOM    897  OE2 GLU    58      99.941  44.359 129.832  1.00  0.00           O1-
ATOM    898  H   GLU    58      94.502  46.336 128.206  1.00  0.00           H  
ATOM    899  HA  GLU    58      96.439  45.184 126.396  1.00  0.00           H  
ATOM    900  HB2 GLU    58      96.971  45.912 128.823  1.00  0.00           H  
ATOM    901  HB3 GLU    58      96.166  44.544 129.388  1.00  0.00           H  
ATOM    902  HG2 GLU    58      97.580  42.929 128.355  1.00  0.00           H  
ATOM    903  HG3 GLU    58      98.522  44.337 127.748  1.00  0.00           H  
ATOM    904  N   VAL    59      95.766  42.847 126.158  1.00  0.00           N  
ATOM    905  CA  VAL    59      95.456  41.440 125.822  1.00  0.00           C  
ATOM    906  C   VAL    59      95.209  40.579 127.057  1.00  0.00           C  
ATOM    907  O   VAL    59      94.241  39.871 127.141  1.00  0.00           O  
ATOM    908  CB  VAL    59      96.677  40.900 125.068  1.00  0.00           C  
ATOM    909  CG1 VAL    59      96.660  39.374 124.778  1.00  0.00           C  
ATOM    910  CG2 VAL    59      96.647  41.583 123.672  1.00  0.00           C  
ATOM    911  H   VAL    59      96.329  43.393 125.521  1.00  0.00           H  
ATOM    912  HA  VAL    59      94.576  41.407 125.179  1.00  0.00           H  
ATOM    913  HB  VAL    59      97.543  41.215 125.651  1.00  0.00           H  
ATOM    914 HG11 VAL    59      96.846  38.935 125.759  1.00  0.00           H  
ATOM    915 HG12 VAL    59      95.672  39.020 124.484  1.00  0.00           H  
ATOM    916 HG13 VAL    59      97.448  39.173 124.052  1.00  0.00           H  
ATOM    917 HG21 VAL    59      97.429  41.378 122.941  1.00  0.00           H  
ATOM    918 HG22 VAL    59      95.700  41.456 123.147  1.00  0.00           H  
ATOM    919 HG23 VAL    59      96.573  42.665 123.782  1.00  0.00           H  
ATOM    920  N   ALA    60      96.049  40.776 128.075  1.00  0.00           N  
ATOM    921  CA  ALA    60      95.881  40.045 129.345  1.00  0.00           C  
ATOM    922  C   ALA    60      94.461  40.328 129.899  1.00  0.00           C  
ATOM    923  O   ALA    60      93.837  39.341 130.358  1.00  0.00           O  
ATOM    924  CB  ALA    60      97.000  40.415 130.381  1.00  0.00           C  
ATOM    925  H   ALA    60      96.824  41.416 127.977  1.00  0.00           H  
ATOM    926  HA  ALA    60      95.899  38.976 129.134  1.00  0.00           H  
ATOM    927  HB1 ALA    60      97.014  41.497 130.511  1.00  0.00           H  
ATOM    928  HB2 ALA    60      96.758  40.010 131.363  1.00  0.00           H  
ATOM    929  HB3 ALA    60      97.952  40.113 129.944  1.00  0.00           H  
ATOM    930  N   THR    61      94.042  41.575 129.824  1.00  0.00           N  
ATOM    931  CA  THR    61      92.730  41.989 130.362  1.00  0.00           C  
ATOM    932  C   THR    61      91.645  41.550 129.329  1.00  0.00           C  
ATOM    933  O   THR    61      90.558  41.105 129.727  1.00  0.00           O  
ATOM    934  CB  THR    61      92.782  43.518 130.430  1.00  0.00           C  
ATOM    935  CG2 THR    61      91.614  44.069 131.157  1.00  0.00           C  
ATOM    936  OG1 THR    61      93.861  44.080 131.087  1.00  0.00           O  
ATOM    937  H   THR    61      94.576  42.244 129.287  1.00  0.00           H  
ATOM    938  HA  THR    61      92.688  41.480 131.325  1.00  0.00           H  
ATOM    939  HB  THR    61      92.755  43.979 129.443  1.00  0.00           H  
ATOM    940  HG1 THR    61      93.921  44.986 130.775  1.00  0.00           H  
ATOM    941 HG21 THR    61      91.615  43.827 132.220  1.00  0.00           H  
ATOM    942 HG22 THR    61      91.654  45.156 131.098  1.00  0.00           H  
ATOM    943 HG23 THR    61      90.724  43.687 130.656  1.00  0.00           H  
ATOM    944  N   ASN    62      91.948  41.542 128.015  1.00  0.00           N  
ATOM    945  CA  ASN    62      91.114  41.112 126.944  1.00  0.00           C  
ATOM    946  C   ASN    62      90.799  39.593 126.807  1.00  0.00           C  
ATOM    947  O   ASN    62      89.728  39.198 126.379  1.00  0.00           O  
ATOM    948  CB  ASN    62      91.617  41.706 125.584  1.00  0.00           C  
ATOM    949  CG  ASN    62      90.490  42.095 124.650  1.00  0.00           C  
ATOM    950  ND2 ASN    62      89.811  41.070 124.172  1.00  0.00           N  
ATOM    951  OD1 ASN    62      90.168  43.212 124.350  1.00  0.00           O  
ATOM    952  H   ASN    62      92.881  41.905 127.881  1.00  0.00           H  
ATOM    953  HA  ASN    62      90.167  41.601 127.172  1.00  0.00           H  
ATOM    954  HB2 ASN    62      92.118  42.657 125.761  1.00  0.00           H  
ATOM    955  HB3 ASN    62      92.306  40.972 125.166  1.00  0.00           H  
ATOM    956 HD21 ASN    62      89.115  41.154 123.444  1.00  0.00           H  
ATOM    957 HD22 ASN    62      90.023  40.177 124.592  1.00  0.00           H  
ATOM    958  N   GLY    63      91.741  38.806 127.385  1.00  0.00           N  
ATOM    959  CA  GLY    63      91.678  37.382 127.401  1.00  0.00           C  
ATOM    960  C   GLY    63      90.708  36.822 128.461  1.00  0.00           C  
ATOM    961  O   GLY    63      90.511  35.615 128.598  1.00  0.00           O  
ATOM    962  H   GLY    63      92.662  39.197 127.524  1.00  0.00           H  
ATOM    963  HA2 GLY    63      91.352  37.052 126.415  1.00  0.00           H  
ATOM    964  HA3 GLY    63      92.654  36.939 127.599  1.00  0.00           H  
ATOM    965  N   LYS    64      90.032  37.683 129.257  1.00  0.00           N  
ATOM    966  CA  LYS    64      89.003  37.336 130.251  1.00  0.00           C  
ATOM    967  C   LYS    64      87.741  36.861 129.492  1.00  0.00           C  
ATOM    968  O   LYS    64      87.647  36.941 128.256  1.00  0.00           O  
ATOM    969  CB  LYS    64      88.659  38.506 131.225  1.00  0.00           C  
ATOM    970  CG  LYS    64      89.866  38.852 132.211  1.00  0.00           C  
ATOM    971  CD  LYS    64      90.268  37.785 133.201  1.00  0.00           C  
ATOM    972  CE  LYS    64      89.201  37.485 134.275  1.00  0.00           C  
ATOM    973  NZ  LYS    64      89.569  36.326 135.109  1.00  0.00           N1+
ATOM    974  H   LYS    64      89.918  38.670 129.071  1.00  0.00           H  
ATOM    975  HA  LYS    64      89.337  36.443 130.779  1.00  0.00           H  
ATOM    976  HB2 LYS    64      88.318  39.359 130.638  1.00  0.00           H  
ATOM    977  HB3 LYS    64      87.788  38.268 131.835  1.00  0.00           H  
ATOM    978  HG2 LYS    64      90.763  39.225 131.716  1.00  0.00           H  
ATOM    979  HG3 LYS    64      89.579  39.723 132.799  1.00  0.00           H  
ATOM    980  HD2 LYS    64      90.606  36.805 132.863  1.00  0.00           H  
ATOM    981  HD3 LYS    64      91.135  38.177 133.732  1.00  0.00           H  
ATOM    982  HE2 LYS    64      89.113  38.363 134.914  1.00  0.00           H  
ATOM    983  HE3 LYS    64      88.250  37.298 133.777  1.00  0.00           H  
ATOM    984  HZ1 LYS    64      89.663  35.511 134.520  1.00  0.00           H  
ATOM    985  HZ2 LYS    64      90.525  36.386 135.427  1.00  0.00           H  
ATOM    986  HZ3 LYS    64      88.987  36.213 135.927  1.00  0.00           H  
ATOM    987  N   GLN    65      86.766  36.336 130.208  1.00  0.00           N  
ATOM    988  CA  GLN    65      85.405  36.048 129.708  1.00  0.00           C  
ATOM    989  C   GLN    65      84.356  37.006 130.384  1.00  0.00           C  
ATOM    990  O   GLN    65      83.315  37.249 129.875  1.00  0.00           O  
ATOM    991  CB  GLN    65      85.108  34.623 129.950  1.00  0.00           C  
ATOM    992  CG  GLN    65      83.595  34.347 129.498  1.00  0.00           C  
ATOM    993  CD  GLN    65      83.307  34.442 128.035  1.00  0.00           C  
ATOM    994  NE2 GLN    65      82.085  34.273 127.624  1.00  0.00           N  
ATOM    995  OE1 GLN    65      84.145  34.659 127.156  1.00  0.00           O  
ATOM    996  H   GLN    65      86.913  36.297 131.206  1.00  0.00           H  
ATOM    997  HA  GLN    65      85.506  36.143 128.627  1.00  0.00           H  
ATOM    998  HB2 GLN    65      85.888  34.043 129.458  1.00  0.00           H  
ATOM    999  HB3 GLN    65      85.195  34.439 131.021  1.00  0.00           H  
ATOM   1000  HG2 GLN    65      83.293  33.326 129.729  1.00  0.00           H  
ATOM   1001  HG3 GLN    65      82.872  34.985 130.008  1.00  0.00           H  
ATOM   1002 HE21 GLN    65      81.969  34.252 126.621  1.00  0.00           H  
ATOM   1003 HE22 GLN    65      81.359  34.210 128.324  1.00  0.00           H  
ATOM   1004  N   ARG    66      84.747  37.591 131.573  1.00  0.00           N  
ATOM   1005  CA  ARG    66      83.901  38.552 132.332  1.00  0.00           C  
ATOM   1006  C   ARG    66      84.701  39.808 132.655  1.00  0.00           C  
ATOM   1007  O   ARG    66      85.959  39.754 132.679  1.00  0.00           O  
ATOM   1008  CB  ARG    66      83.275  37.870 133.525  1.00  0.00           C  
ATOM   1009  CG  ARG    66      82.534  36.593 133.231  1.00  0.00           C  
ATOM   1010  CD  ARG    66      81.730  36.201 134.447  1.00  0.00           C  
ATOM   1011  NE  ARG    66      81.306  34.796 134.373  1.00  0.00           N  
ATOM   1012  CZ  ARG    66      80.244  34.260 134.927  1.00  0.00           C  
ATOM   1013  NH1 ARG    66      79.379  34.877 135.672  1.00  0.00           N1+
ATOM   1014  NH2 ARG    66      79.921  33.009 134.573  1.00  0.00           N  
ATOM   1015  H   ARG    66      85.706  37.488 131.872  1.00  0.00           H  
ATOM   1016  HA  ARG    66      83.168  38.939 131.623  1.00  0.00           H  
ATOM   1017  HB2 ARG    66      83.993  37.869 134.345  1.00  0.00           H  
ATOM   1018  HB3 ARG    66      82.499  38.502 133.958  1.00  0.00           H  
ATOM   1019  HG2 ARG    66      81.889  36.637 132.354  1.00  0.00           H  
ATOM   1020  HG3 ARG    66      83.120  35.690 133.058  1.00  0.00           H  
ATOM   1021  HD2 ARG    66      82.347  36.241 135.345  1.00  0.00           H  
ATOM   1022  HD3 ARG    66      80.840  36.827 134.507  1.00  0.00           H  
ATOM   1023  HE  ARG    66      81.799  34.074 133.866  1.00  0.00           H  
ATOM   1024 HH11 ARG    66      79.656  35.784 136.020  1.00  0.00           H  
ATOM   1025 HH12 ARG    66      78.659  34.434 136.225  1.00  0.00           H  
ATOM   1026 HH21 ARG    66      80.504  32.568 133.876  1.00  0.00           H  
ATOM   1027 HH22 ARG    66      79.193  32.544 135.096  1.00  0.00           H  
ATOM   1028  N   TRP    67      84.085  40.876 133.027  1.00  0.00           N  
ATOM   1029  CA  TRP    67      84.517  42.260 133.327  1.00  0.00           C  
ATOM   1030  C   TRP    67      83.516  42.936 134.244  1.00  0.00           C  
ATOM   1031  O   TRP    67      82.313  42.747 133.970  1.00  0.00           O  
ATOM   1032  CB  TRP    67      84.747  42.982 131.978  1.00  0.00           C  
ATOM   1033  CG  TRP    67      85.716  42.407 131.064  1.00  0.00           C  
ATOM   1034  CD1 TRP    67      87.019  42.732 130.909  1.00  0.00           C  
ATOM   1035  CD2 TRP    67      85.423  41.453 129.958  1.00  0.00           C  
ATOM   1036  CE2 TRP    67      86.651  41.182 129.330  1.00  0.00           C  
ATOM   1037  CE3 TRP    67      84.295  40.828 129.504  1.00  0.00           C  
ATOM   1038  NE1 TRP    67      87.596  41.997 129.884  1.00  0.00           N  
ATOM   1039  CZ2 TRP    67      86.721  40.230 128.330  1.00  0.00           C  
ATOM   1040  CZ3 TRP    67      84.368  39.797 128.510  1.00  0.00           C  
ATOM   1041  CH2 TRP    67      85.572  39.485 127.982  1.00  0.00           C  
ATOM   1042  H   TRP    67      83.082  40.780 133.097  1.00  0.00           H  
ATOM   1043  HA  TRP    67      85.428  42.231 133.924  1.00  0.00           H  
ATOM   1044  HB2 TRP    67      83.802  43.113 131.451  1.00  0.00           H  
ATOM   1045  HB3 TRP    67      85.145  43.928 132.346  1.00  0.00           H  
ATOM   1046  HD1 TRP    67      87.490  43.492 131.516  1.00  0.00           H  
ATOM   1047  HE1 TRP    67      88.533  41.991 129.509  1.00  0.00           H  
ATOM   1048  HE3 TRP    67      83.345  41.097 129.942  1.00  0.00           H  
ATOM   1049  HZ2 TRP    67      87.619  39.838 127.876  1.00  0.00           H  
ATOM   1050  HZ3 TRP    67      83.461  39.275 128.243  1.00  0.00           H  
ATOM   1051  HH2 TRP    67      85.619  38.656 127.292  1.00  0.00           H  
ATOM   1052  N   LEU    68      84.100  43.550 135.298  1.00  0.00           N  
ATOM   1053  CA  LEU    68      83.301  44.496 136.101  1.00  0.00           C  
ATOM   1054  C   LEU    68      82.602  45.540 135.150  1.00  0.00           C  
ATOM   1055  O   LEU    68      83.207  46.151 134.221  1.00  0.00           O  
ATOM   1056  CB  LEU    68      84.094  45.223 137.199  1.00  0.00           C  
ATOM   1057  CG  LEU    68      83.221  45.900 138.258  1.00  0.00           C  
ATOM   1058  CD1 LEU    68      82.589  44.779 139.200  1.00  0.00           C  
ATOM   1059  CD2 LEU    68      83.891  46.954 139.124  1.00  0.00           C  
ATOM   1060  H   LEU    68      85.056  43.374 135.572  1.00  0.00           H  
ATOM   1061  HA  LEU    68      82.663  43.837 136.689  1.00  0.00           H  
ATOM   1062  HB2 LEU    68      84.791  44.617 137.779  1.00  0.00           H  
ATOM   1063  HB3 LEU    68      84.702  45.940 136.648  1.00  0.00           H  
ATOM   1064  HG  LEU    68      82.462  46.407 137.662  1.00  0.00           H  
ATOM   1065 HD11 LEU    68      82.092  45.375 139.966  1.00  0.00           H  
ATOM   1066 HD12 LEU    68      81.960  44.100 138.624  1.00  0.00           H  
ATOM   1067 HD13 LEU    68      83.372  44.332 139.813  1.00  0.00           H  
ATOM   1068 HD21 LEU    68      84.237  47.825 138.568  1.00  0.00           H  
ATOM   1069 HD22 LEU    68      83.108  47.186 139.846  1.00  0.00           H  
ATOM   1070 HD23 LEU    68      84.801  46.601 139.609  1.00  0.00           H  
ATOM   1071  N   LEU    69      81.378  45.870 135.404  1.00  0.00           N  
ATOM   1072  CA  LEU    69      80.505  46.791 134.524  1.00  0.00           C  
ATOM   1073  C   LEU    69      80.825  48.280 134.755  1.00  0.00           C  
ATOM   1074  O   LEU    69      80.066  49.079 135.316  1.00  0.00           O  
ATOM   1075  CB  LEU    69      79.094  46.272 134.897  1.00  0.00           C  
ATOM   1076  CG  LEU    69      77.945  46.988 134.047  1.00  0.00           C  
ATOM   1077  CD1 LEU    69      78.264  46.971 132.512  1.00  0.00           C  
ATOM   1078  CD2 LEU    69      76.721  46.133 134.272  1.00  0.00           C  
ATOM   1079  H   LEU    69      81.039  45.488 136.275  1.00  0.00           H  
ATOM   1080  HA  LEU    69      80.834  46.551 133.513  1.00  0.00           H  
ATOM   1081  HB2 LEU    69      78.950  45.205 134.723  1.00  0.00           H  
ATOM   1082  HB3 LEU    69      78.901  46.439 135.956  1.00  0.00           H  
ATOM   1083  HG  LEU    69      77.790  48.039 134.290  1.00  0.00           H  
ATOM   1084 HD11 LEU    69      77.491  47.517 131.972  1.00  0.00           H  
ATOM   1085 HD12 LEU    69      79.234  47.362 132.207  1.00  0.00           H  
ATOM   1086 HD13 LEU    69      78.363  45.918 132.248  1.00  0.00           H  
ATOM   1087 HD21 LEU    69      76.018  46.511 133.529  1.00  0.00           H  
ATOM   1088 HD22 LEU    69      76.903  45.059 134.244  1.00  0.00           H  
ATOM   1089 HD23 LEU    69      76.327  46.246 135.282  1.00  0.00           H  
ATOM   1090  N   SER    70      81.960  48.715 134.263  1.00  0.00           N  
ATOM   1091  CA  SER    70      82.460  50.076 134.430  1.00  0.00           C  
ATOM   1092  C   SER    70      81.778  51.007 133.467  1.00  0.00           C  
ATOM   1093  O   SER    70      81.825  50.766 132.236  1.00  0.00           O  
ATOM   1094  CB  SER    70      83.988  50.091 134.307  1.00  0.00           C  
ATOM   1095  OG  SER    70      84.676  51.228 134.744  1.00  0.00           O  
ATOM   1096  H   SER    70      82.448  47.982 133.768  1.00  0.00           H  
ATOM   1097  HA  SER    70      82.160  50.253 135.462  1.00  0.00           H  
ATOM   1098  HB2 SER    70      84.356  49.288 134.944  1.00  0.00           H  
ATOM   1099  HB3 SER    70      84.254  49.896 133.268  1.00  0.00           H  
ATOM   1100  HG  SER    70      85.085  51.022 135.588  1.00  0.00           H  
ATOM   1101  N   PRO    71      81.190  52.093 133.976  1.00  0.00           N  
ATOM   1102  CA  PRO    71      80.558  53.111 133.100  1.00  0.00           C  
ATOM   1103  C   PRO    71      81.455  53.665 132.068  1.00  0.00           C  
ATOM   1104  O   PRO    71      81.043  54.141 131.021  1.00  0.00           O  
ATOM   1105  CB  PRO    71      80.014  54.188 134.056  1.00  0.00           C  
ATOM   1106  CG  PRO    71      79.805  53.481 135.462  1.00  0.00           C  
ATOM   1107  CD  PRO    71      80.878  52.424 135.389  1.00  0.00           C  
ATOM   1108  HA  PRO    71      79.732  52.673 132.540  1.00  0.00           H  
ATOM   1109  HB2 PRO    71      80.696  55.013 134.262  1.00  0.00           H  
ATOM   1110  HB3 PRO    71      79.129  54.680 133.653  1.00  0.00           H  
ATOM   1111  HG2 PRO    71      80.075  54.095 136.322  1.00  0.00           H  
ATOM   1112  HG3 PRO    71      78.840  53.002 135.628  1.00  0.00           H  
ATOM   1113  HD2 PRO    71      81.784  52.791 135.873  1.00  0.00           H  
ATOM   1114  HD3 PRO    71      80.611  51.477 135.859  1.00  0.00           H  
ATOM   1115  N   SER    72      82.766  53.620 132.264  1.00  0.00           N  
ATOM   1116  CA  SER    72      83.762  53.998 131.232  1.00  0.00           C  
ATOM   1117  C   SER    72      83.922  53.025 130.021  1.00  0.00           C  
ATOM   1118  O   SER    72      84.796  53.239 129.191  1.00  0.00           O  
ATOM   1119  CB  SER    72      85.077  54.263 131.927  1.00  0.00           C  
ATOM   1120  OG  SER    72      85.679  53.025 132.414  1.00  0.00           O  
ATOM   1121  H   SER    72      83.151  53.314 133.147  1.00  0.00           H  
ATOM   1122  HA  SER    72      83.548  54.980 130.811  1.00  0.00           H  
ATOM   1123  HB2 SER    72      85.791  54.630 131.189  1.00  0.00           H  
ATOM   1124  HB3 SER    72      84.888  54.985 132.723  1.00  0.00           H  
ATOM   1125  HG  SER    72      85.191  52.778 133.203  1.00  0.00           H  
ATOM   1126  N   THR    73      83.260  51.906 130.023  1.00  0.00           N  
ATOM   1127  CA  THR    73      83.553  50.778 129.070  1.00  0.00           C  
ATOM   1128  C   THR    73      82.716  51.006 127.789  1.00  0.00           C  
ATOM   1129  O   THR    73      81.527  51.156 127.848  1.00  0.00           O  
ATOM   1130  CB  THR    73      83.114  49.497 129.672  1.00  0.00           C  
ATOM   1131  CG2 THR    73      83.737  48.290 128.912  1.00  0.00           C  
ATOM   1132  OG1 THR    73      83.535  49.368 130.994  1.00  0.00           O  
ATOM   1133  H   THR    73      82.616  51.671 130.765  1.00  0.00           H  
ATOM   1134  HA  THR    73      84.606  50.675 128.808  1.00  0.00           H  
ATOM   1135  HB  THR    73      82.045  49.330 129.543  1.00  0.00           H  
ATOM   1136  HG1 THR    73      83.066  50.067 131.455  1.00  0.00           H  
ATOM   1137 HG21 THR    73      83.619  47.380 129.501  1.00  0.00           H  
ATOM   1138 HG22 THR    73      83.243  48.153 127.949  1.00  0.00           H  
ATOM   1139 HG23 THR    73      84.770  48.560 128.692  1.00  0.00           H  
ATOM   1140  N   THR    74      83.328  50.993 126.590  1.00  0.00           N  
ATOM   1141  CA  THR    74      82.787  50.804 125.265  1.00  0.00           C  
ATOM   1142  C   THR    74      83.333  49.574 124.659  1.00  0.00           C  
ATOM   1143  O   THR    74      84.250  48.970 125.223  1.00  0.00           O  
ATOM   1144  CB  THR    74      83.121  52.005 124.464  1.00  0.00           C  
ATOM   1145  CG2 THR    74      82.334  53.151 125.061  1.00  0.00           C  
ATOM   1146  OG1 THR    74      84.443  52.429 124.650  1.00  0.00           O  
ATOM   1147  H   THR    74      84.335  51.079 126.598  1.00  0.00           H  
ATOM   1148  HA  THR    74      81.699  50.768 125.319  1.00  0.00           H  
ATOM   1149  HB  THR    74      82.816  51.900 123.423  1.00  0.00           H  
ATOM   1150  HG1 THR    74      84.954  51.751 125.099  1.00  0.00           H  
ATOM   1151 HG21 THR    74      81.252  53.027 125.108  1.00  0.00           H  
ATOM   1152 HG22 THR    74      82.688  53.369 126.069  1.00  0.00           H  
ATOM   1153 HG23 THR    74      82.496  54.035 124.445  1.00  0.00           H  
ATOM   1154  N   LEU    75      82.810  49.214 123.522  1.00  0.00           N  
ATOM   1155  CA  LEU    75      83.252  48.068 122.756  1.00  0.00           C  
ATOM   1156  C   LEU    75      83.680  48.474 121.348  1.00  0.00           C  
ATOM   1157  O   LEU    75      83.224  49.522 120.865  1.00  0.00           O  
ATOM   1158  CB  LEU    75      82.137  47.080 122.671  1.00  0.00           C  
ATOM   1159  CG  LEU    75      81.847  46.457 124.064  1.00  0.00           C  
ATOM   1160  CD1 LEU    75      80.591  45.569 123.790  1.00  0.00           C  
ATOM   1161  CD2 LEU    75      82.953  45.563 124.735  1.00  0.00           C  
ATOM   1162  H   LEU    75      82.003  49.718 123.182  1.00  0.00           H  
ATOM   1163  HA  LEU    75      84.135  47.618 123.211  1.00  0.00           H  
ATOM   1164  HB2 LEU    75      81.217  47.548 122.321  1.00  0.00           H  
ATOM   1165  HB3 LEU    75      82.331  46.326 121.908  1.00  0.00           H  
ATOM   1166  HG  LEU    75      81.596  47.199 124.822  1.00  0.00           H  
ATOM   1167 HD11 LEU    75      80.845  44.716 123.161  1.00  0.00           H  
ATOM   1168 HD12 LEU    75      80.157  45.233 124.731  1.00  0.00           H  
ATOM   1169 HD13 LEU    75      79.833  46.180 123.301  1.00  0.00           H  
ATOM   1170 HD21 LEU    75      82.464  44.853 125.401  1.00  0.00           H  
ATOM   1171 HD22 LEU    75      83.297  44.855 123.980  1.00  0.00           H  
ATOM   1172 HD23 LEU    75      83.760  46.150 125.174  1.00  0.00           H  
ATOM   1173  N   ARG    76      84.501  47.663 120.718  1.00  0.00           N  
ATOM   1174  CA  ARG    76      84.725  47.771 119.207  1.00  0.00           C  
ATOM   1175  C   ARG    76      84.599  46.388 118.585  1.00  0.00           C  
ATOM   1176  O   ARG    76      85.232  45.464 119.186  1.00  0.00           O  
ATOM   1177  CB  ARG    76      86.026  48.386 118.827  1.00  0.00           C  
ATOM   1178  CG  ARG    76      86.481  48.513 117.375  1.00  0.00           C  
ATOM   1179  CD  ARG    76      87.955  48.851 117.275  1.00  0.00           C  
ATOM   1180  NE  ARG    76      88.297  50.205 117.778  1.00  0.00           N  
ATOM   1181  CZ  ARG    76      89.128  50.558 118.765  1.00  0.00           C  
ATOM   1182  NH1 ARG    76      89.897  49.767 119.453  1.00  0.00           N1+
ATOM   1183  NH2 ARG    76      89.193  51.849 119.038  1.00  0.00           N  
ATOM   1184  H   ARG    76      84.940  46.864 121.152  1.00  0.00           H  
ATOM   1185  HA  ARG    76      83.977  48.372 118.690  1.00  0.00           H  
ATOM   1186  HB2 ARG    76      86.183  49.395 119.210  1.00  0.00           H  
ATOM   1187  HB3 ARG    76      86.750  47.761 119.349  1.00  0.00           H  
ATOM   1188  HG2 ARG    76      86.259  47.599 116.824  1.00  0.00           H  
ATOM   1189  HG3 ARG    76      86.001  49.275 116.760  1.00  0.00           H  
ATOM   1190  HD2 ARG    76      88.627  48.064 117.619  1.00  0.00           H  
ATOM   1191  HD3 ARG    76      88.300  48.907 116.243  1.00  0.00           H  
ATOM   1192  HE  ARG    76      87.687  50.969 117.522  1.00  0.00           H  
ATOM   1193 HH11 ARG    76      90.004  48.765 119.380  1.00  0.00           H  
ATOM   1194 HH12 ARG    76      90.674  50.193 119.938  1.00  0.00           H  
ATOM   1195 HH21 ARG    76      88.640  52.501 118.501  1.00  0.00           H  
ATOM   1196 HH22 ARG    76      89.865  52.177 119.717  1.00  0.00           H  
ATOM   1197  N   VAL    77      83.910  46.094 117.445  1.00  0.00           N  
ATOM   1198  CA  VAL    77      83.804  44.828 116.706  1.00  0.00           C  
ATOM   1199  C   VAL    77      84.478  45.018 115.326  1.00  0.00           C  
ATOM   1200  O   VAL    77      84.269  45.951 114.538  1.00  0.00           O  
ATOM   1201  CB  VAL    77      82.262  44.552 116.597  1.00  0.00           C  
ATOM   1202  CG1 VAL    77      81.953  43.244 115.798  1.00  0.00           C  
ATOM   1203  CG2 VAL    77      81.691  44.384 118.012  1.00  0.00           C  
ATOM   1204  H   VAL    77      83.486  46.905 117.018  1.00  0.00           H  
ATOM   1205  HA  VAL    77      84.423  44.115 117.252  1.00  0.00           H  
ATOM   1206  HB  VAL    77      81.708  45.350 116.102  1.00  0.00           H  
ATOM   1207 HG11 VAL    77      80.883  43.221 115.593  1.00  0.00           H  
ATOM   1208 HG12 VAL    77      82.364  43.337 114.793  1.00  0.00           H  
ATOM   1209 HG13 VAL    77      82.329  42.358 116.311  1.00  0.00           H  
ATOM   1210 HG21 VAL    77      81.824  45.272 118.629  1.00  0.00           H  
ATOM   1211 HG22 VAL    77      80.658  44.053 117.905  1.00  0.00           H  
ATOM   1212 HG23 VAL    77      82.286  43.640 118.543  1.00  0.00           H  
ATOM   1213  N   THR    78      85.091  43.879 114.983  1.00  0.00           N  
ATOM   1214  CA  THR    78      85.994  43.682 113.804  1.00  0.00           C  
ATOM   1215  C   THR    78      85.675  42.449 112.972  1.00  0.00           C  
ATOM   1216  O   THR    78      85.819  41.263 113.371  1.00  0.00           O  
ATOM   1217  CB  THR    78      87.519  43.738 114.116  1.00  0.00           C  
ATOM   1218  CG2 THR    78      88.358  43.428 112.858  1.00  0.00           C  
ATOM   1219  OG1 THR    78      87.735  45.003 114.619  1.00  0.00           O  
ATOM   1220  H   THR    78      85.108  43.057 115.569  1.00  0.00           H  
ATOM   1221  HA  THR    78      85.757  44.571 113.220  1.00  0.00           H  
ATOM   1222  HB  THR    78      87.749  43.044 114.924  1.00  0.00           H  
ATOM   1223  HG1 THR    78      87.472  45.011 115.543  1.00  0.00           H  
ATOM   1224 HG21 THR    78      89.395  43.752 112.944  1.00  0.00           H  
ATOM   1225 HG22 THR    78      88.511  42.360 112.697  1.00  0.00           H  
ATOM   1226 HG23 THR    78      87.988  43.919 111.958  1.00  0.00           H  
ATOM   1227  N   MET    79      85.421  42.719 111.578  1.00  0.00           N  
ATOM   1228  CA  MET    79      85.225  41.710 110.502  1.00  0.00           C  
ATOM   1229  C   MET    79      86.210  41.966 109.367  1.00  0.00           C  
ATOM   1230  O   MET    79      86.599  43.059 109.192  1.00  0.00           O  
ATOM   1231  CB  MET    79      83.747  41.602 110.181  1.00  0.00           C  
ATOM   1232  CG  MET    79      83.033  40.932 111.330  1.00  0.00           C  
ATOM   1233  SD  MET    79      81.177  40.917 111.162  1.00  0.00           S  
ATOM   1234  CE  MET    79      80.883  39.884 109.649  1.00  0.00           C  
ATOM   1235  H   MET    79      85.454  43.655 111.199  1.00  0.00           H  
ATOM   1236  HA  MET    79      85.452  40.743 110.951  1.00  0.00           H  
ATOM   1237  HB2 MET    79      83.339  42.580 109.924  1.00  0.00           H  
ATOM   1238  HB3 MET    79      83.632  40.952 109.314  1.00  0.00           H  
ATOM   1239  HG2 MET    79      83.365  39.900 111.442  1.00  0.00           H  
ATOM   1240  HG3 MET    79      83.174  41.544 112.221  1.00  0.00           H  
ATOM   1241  HE1 MET    79      81.558  40.295 108.897  1.00  0.00           H  
ATOM   1242  HE2 MET    79      81.099  38.818 109.716  1.00  0.00           H  
ATOM   1243  HE3 MET    79      79.822  40.015 109.435  1.00  0.00           H  
ATOM   1244  N   SER    80      86.768  40.974 108.743  1.00  0.00           N  
ATOM   1245  CA  SER    80      87.974  40.988 107.903  1.00  0.00           C  
ATOM   1246  C   SER    80      87.776  40.177 106.578  1.00  0.00           C  
ATOM   1247  O   SER    80      88.662  40.394 105.792  1.00  0.00           O  
ATOM   1248  CB  SER    80      89.143  40.346 108.583  1.00  0.00           C  
ATOM   1249  OG  SER    80      88.920  39.039 109.072  1.00  0.00           O  
ATOM   1250  H   SER    80      86.530  40.027 109.000  1.00  0.00           H  
ATOM   1251  HA  SER    80      88.224  42.032 107.713  1.00  0.00           H  
ATOM   1252  HB2 SER    80      90.011  40.271 107.927  1.00  0.00           H  
ATOM   1253  HB3 SER    80      89.252  41.000 109.448  1.00  0.00           H  
ATOM   1254  HG  SER    80      89.736  38.533 109.073  1.00  0.00           H  
ATOM   1255  N   GLN    81      86.720  39.320 106.299  1.00  0.00           N  
ATOM   1256  CA  GLN    81      86.300  38.758 104.991  1.00  0.00           C  
ATOM   1257  C   GLN    81      84.824  38.892 104.730  1.00  0.00           C  
ATOM   1258  O   GLN    81      84.011  39.015 105.639  1.00  0.00           O  
ATOM   1259  CB  GLN    81      86.567  37.200 104.969  1.00  0.00           C  
ATOM   1260  CG  GLN    81      87.946  36.794 105.502  1.00  0.00           C  
ATOM   1261  CD  GLN    81      88.043  35.356 105.720  1.00  0.00           C  
ATOM   1262  NE2 GLN    81      89.275  34.901 105.894  1.00  0.00           N  
ATOM   1263  OE1 GLN    81      87.082  34.540 105.647  1.00  0.00           O  
ATOM   1264  H   GLN    81      86.304  38.939 107.137  1.00  0.00           H  
ATOM   1265  HA  GLN    81      86.852  39.221 104.173  1.00  0.00           H  
ATOM   1266  HB2 GLN    81      85.809  36.690 105.563  1.00  0.00           H  
ATOM   1267  HB3 GLN    81      86.536  36.817 103.949  1.00  0.00           H  
ATOM   1268  HG2 GLN    81      88.734  37.019 104.783  1.00  0.00           H  
ATOM   1269  HG3 GLN    81      88.193  37.238 106.467  1.00  0.00           H  
ATOM   1270 HE21 GLN    81      89.404  33.900 105.926  1.00  0.00           H  
ATOM   1271 HE22 GLN    81      90.071  35.517 105.805  1.00  0.00           H  
ATOM   1272  N   ALA    82      84.518  39.070 103.456  1.00  0.00           N  
ATOM   1273  CA  ALA    82      83.143  39.148 102.948  1.00  0.00           C  
ATOM   1274  C   ALA    82      82.541  37.709 102.868  1.00  0.00           C  
ATOM   1275  O   ALA    82      83.058  36.675 102.479  1.00  0.00           O  
ATOM   1276  CB  ALA    82      83.167  39.711 101.514  1.00  0.00           C  
ATOM   1277  H   ALA    82      85.281  39.113 102.796  1.00  0.00           H  
ATOM   1278  HA  ALA    82      82.452  39.795 103.489  1.00  0.00           H  
ATOM   1279  HB1 ALA    82      83.911  39.205 100.898  1.00  0.00           H  
ATOM   1280  HB2 ALA    82      82.189  39.694 101.034  1.00  0.00           H  
ATOM   1281  HB3 ALA    82      83.438  40.765 101.578  1.00  0.00           H  
ATOM   1282  N   SER    83      81.298  37.739 103.255  1.00  0.00           N  
ATOM   1283  CA  SER    83      80.560  36.568 103.836  1.00  0.00           C  
ATOM   1284  C   SER    83      80.112  35.547 102.747  1.00  0.00           C  
ATOM   1285  O   SER    83      79.014  35.011 102.835  1.00  0.00           O  
ATOM   1286  CB  SER    83      79.410  37.024 104.782  1.00  0.00           C  
ATOM   1287  OG  SER    83      80.000  37.665 105.891  1.00  0.00           O  
ATOM   1288  H   SER    83      80.942  38.670 103.416  1.00  0.00           H  
ATOM   1289  HA  SER    83      81.327  35.932 104.279  1.00  0.00           H  
ATOM   1290  HB2 SER    83      78.761  37.768 104.321  1.00  0.00           H  
ATOM   1291  HB3 SER    83      78.776  36.208 105.130  1.00  0.00           H  
ATOM   1292  HG  SER    83      80.144  36.923 106.482  1.00  0.00           H  
ATOM   1293  N   THR    84      80.917  35.162 101.743  1.00  0.00           N  
ATOM   1294  CA  THR    84      80.559  34.453 100.511  1.00  0.00           C  
ATOM   1295  C   THR    84      80.216  33.011 100.645  1.00  0.00           C  
ATOM   1296  O   THR    84      79.202  32.630 100.070  1.00  0.00           O  
ATOM   1297  CB  THR    84      81.609  34.717  99.433  1.00  0.00           C  
ATOM   1298  CG2 THR    84      81.906  36.182  99.126  1.00  0.00           C  
ATOM   1299  OG1 THR    84      82.815  34.174  99.853  1.00  0.00           O  
ATOM   1300  H   THR    84      81.834  35.576 101.657  1.00  0.00           H  
ATOM   1301  HA  THR    84      79.677  34.983 100.151  1.00  0.00           H  
ATOM   1302  HB  THR    84      81.373  34.138  98.540  1.00  0.00           H  
ATOM   1303  HG1 THR    84      82.736  33.217  99.851  1.00  0.00           H  
ATOM   1304 HG21 THR    84      82.061  36.737 100.051  1.00  0.00           H  
ATOM   1305 HG22 THR    84      82.847  36.224  98.578  1.00  0.00           H  
ATOM   1306 HG23 THR    84      81.066  36.586  98.561  1.00  0.00           H  
ATOM   1307  N   GLU    85      80.924  32.288 101.580  1.00  0.00           N  
ATOM   1308  CA  GLU    85      80.588  30.926 101.952  1.00  0.00           C  
ATOM   1309  C   GLU    85      79.454  30.783 103.011  1.00  0.00           C  
ATOM   1310  O   GLU    85      78.653  29.876 102.984  1.00  0.00           O  
ATOM   1311  CB  GLU    85      81.867  30.056 102.330  1.00  0.00           C  
ATOM   1312  CG  GLU    85      83.151  30.334 101.586  1.00  0.00           C  
ATOM   1313  CD  GLU    85      82.890  30.484 100.087  1.00  0.00           C  
ATOM   1314  OE1 GLU    85      83.131  31.592  99.522  1.00  0.00           O  
ATOM   1315  OE2 GLU    85      82.321  29.636  99.392  1.00  0.00           O1-
ATOM   1316  H   GLU    85      81.727  32.797 101.920  1.00  0.00           H  
ATOM   1317  HA  GLU    85      80.106  30.419 101.116  1.00  0.00           H  
ATOM   1318  HB2 GLU    85      82.151  30.300 103.354  1.00  0.00           H  
ATOM   1319  HB3 GLU    85      81.579  29.030 102.099  1.00  0.00           H  
ATOM   1320  HG2 GLU    85      83.568  31.217 102.070  1.00  0.00           H  
ATOM   1321  HG3 GLU    85      83.919  29.633 101.913  1.00  0.00           H  
ATOM   1322  N   ALA    86      79.375  31.698 103.966  1.00  0.00           N  
ATOM   1323  CA  ALA    86      78.597  31.587 105.174  1.00  0.00           C  
ATOM   1324  C   ALA    86      77.897  32.935 105.489  1.00  0.00           C  
ATOM   1325  O   ALA    86      78.547  33.862 105.966  1.00  0.00           O  
ATOM   1326  CB  ALA    86      79.601  31.082 106.241  1.00  0.00           C  
ATOM   1327  H   ALA    86      80.091  32.411 103.964  1.00  0.00           H  
ATOM   1328  HA  ALA    86      77.840  30.809 105.073  1.00  0.00           H  
ATOM   1329  HB1 ALA    86      79.876  30.116 105.818  1.00  0.00           H  
ATOM   1330  HB2 ALA    86      80.427  31.764 106.444  1.00  0.00           H  
ATOM   1331  HB3 ALA    86      78.894  30.936 107.058  1.00  0.00           H  
ATOM   1332  N   SER    87      76.632  33.132 105.052  1.00  0.00           N  
ATOM   1333  CA  SER    87      75.780  34.330 104.804  1.00  0.00           C  
ATOM   1334  C   SER    87      75.975  35.361 105.934  1.00  0.00           C  
ATOM   1335  O   SER    87      76.211  36.552 105.652  1.00  0.00           O  
ATOM   1336  CB  SER    87      74.377  33.987 104.623  1.00  0.00           C  
ATOM   1337  OG  SER    87      73.705  35.069 104.061  1.00  0.00           O  
ATOM   1338  H   SER    87      76.206  32.305 104.658  1.00  0.00           H  
ATOM   1339  HA  SER    87      76.109  34.867 103.915  1.00  0.00           H  
ATOM   1340  HB2 SER    87      74.159  33.169 103.937  1.00  0.00           H  
ATOM   1341  HB3 SER    87      73.954  33.797 105.609  1.00  0.00           H  
ATOM   1342  HG  SER    87      73.525  34.840 103.146  1.00  0.00           H  
ATOM   1343  N   SER    88      75.823  34.958 107.248  1.00  0.00           N  
ATOM   1344  CA  SER    88      75.838  35.845 108.410  1.00  0.00           C  
ATOM   1345  C   SER    88      76.042  35.186 109.803  1.00  0.00           C  
ATOM   1346  O   SER    88      75.824  33.946 109.939  1.00  0.00           O  
ATOM   1347  CB  SER    88      74.537  36.676 108.347  1.00  0.00           C  
ATOM   1348  OG  SER    88      73.422  35.824 108.508  1.00  0.00           O  
ATOM   1349  H   SER    88      75.452  34.025 107.356  1.00  0.00           H  
ATOM   1350  HA  SER    88      76.629  36.591 108.333  1.00  0.00           H  
ATOM   1351  HB2 SER    88      74.583  37.440 109.123  1.00  0.00           H  
ATOM   1352  HB3 SER    88      74.416  37.183 107.390  1.00  0.00           H  
ATOM   1353  HG  SER    88      72.641  36.315 108.242  1.00  0.00           H  
ATOM   1354  N   ASP    89      76.433  36.001 110.806  1.00  0.00           N  
ATOM   1355  CA  ASP    89      76.804  35.455 112.144  1.00  0.00           C  
ATOM   1356  C   ASP    89      76.547  36.478 113.252  1.00  0.00           C  
ATOM   1357  O   ASP    89      76.285  37.624 112.958  1.00  0.00           O  
ATOM   1358  CB  ASP    89      78.246  35.121 112.117  1.00  0.00           C  
ATOM   1359  CG  ASP    89      78.668  34.058 113.191  1.00  0.00           C  
ATOM   1360  OD1 ASP    89      79.822  33.761 113.436  1.00  0.00           O  
ATOM   1361  OD2 ASP    89      77.708  33.479 113.725  1.00  0.00           O1-
ATOM   1362  H   ASP    89      76.608  36.987 110.676  1.00  0.00           H  
ATOM   1363  HA  ASP    89      76.074  34.664 112.316  1.00  0.00           H  
ATOM   1364  HB2 ASP    89      78.686  34.789 111.176  1.00  0.00           H  
ATOM   1365  HB3 ASP    89      78.804  36.035 112.320  1.00  0.00           H  
ATOM   1366  N   LYS    90      76.567  36.095 114.531  1.00  0.00           N  
ATOM   1367  CA  LYS    90      76.058  36.833 115.653  1.00  0.00           C  
ATOM   1368  C   LYS    90      77.111  37.037 116.735  1.00  0.00           C  
ATOM   1369  O   LYS    90      77.891  36.142 117.014  1.00  0.00           O  
ATOM   1370  CB  LYS    90      74.844  36.151 116.196  1.00  0.00           C  
ATOM   1371  CG  LYS    90      73.650  36.031 115.234  1.00  0.00           C  
ATOM   1372  CD  LYS    90      72.765  34.778 115.493  1.00  0.00           C  
ATOM   1373  CE  LYS    90      71.548  34.626 114.566  1.00  0.00           C  
ATOM   1374  NZ  LYS    90      70.743  33.435 114.929  1.00  0.00           N1+
ATOM   1375  H   LYS    90      76.621  35.106 114.727  1.00  0.00           H  
ATOM   1376  HA  LYS    90      75.617  37.735 115.228  1.00  0.00           H  
ATOM   1377  HB2 LYS    90      75.163  35.135 116.430  1.00  0.00           H  
ATOM   1378  HB3 LYS    90      74.409  36.513 117.127  1.00  0.00           H  
ATOM   1379  HG2 LYS    90      73.088  36.963 115.304  1.00  0.00           H  
ATOM   1380  HG3 LYS    90      73.958  36.044 114.189  1.00  0.00           H  
ATOM   1381  HD2 LYS    90      73.357  33.877 115.331  1.00  0.00           H  
ATOM   1382  HD3 LYS    90      72.565  34.770 116.564  1.00  0.00           H  
ATOM   1383  HE2 LYS    90      70.894  35.495 114.637  1.00  0.00           H  
ATOM   1384  HE3 LYS    90      71.855  34.531 113.525  1.00  0.00           H  
ATOM   1385  HZ1 LYS    90      71.260  32.653 115.306  1.00  0.00           H  
ATOM   1386  HZ2 LYS    90      70.019  33.653 115.598  1.00  0.00           H  
ATOM   1387  HZ3 LYS    90      70.219  33.102 114.132  1.00  0.00           H  
ATOM   1388  N   VAL    91      76.972  38.210 117.491  1.00  0.00           N  
ATOM   1389  CA  VAL    91      77.695  38.599 118.677  1.00  0.00           C  
ATOM   1390  C   VAL    91      76.689  38.734 119.850  1.00  0.00           C  
ATOM   1391  O   VAL    91      75.673  39.420 119.735  1.00  0.00           O  
ATOM   1392  CB  VAL    91      78.410  39.942 118.356  1.00  0.00           C  
ATOM   1393  CG1 VAL    91      79.031  40.450 119.618  1.00  0.00           C  
ATOM   1394  CG2 VAL    91      79.633  39.700 117.436  1.00  0.00           C  
ATOM   1395  H   VAL    91      76.126  38.700 117.236  1.00  0.00           H  
ATOM   1396  HA  VAL    91      78.402  37.822 118.969  1.00  0.00           H  
ATOM   1397  HB  VAL    91      77.768  40.642 117.822  1.00  0.00           H  
ATOM   1398 HG11 VAL    91      79.554  39.680 120.187  1.00  0.00           H  
ATOM   1399 HG12 VAL    91      79.688  41.293 119.405  1.00  0.00           H  
ATOM   1400 HG13 VAL    91      78.181  40.759 120.226  1.00  0.00           H  
ATOM   1401 HG21 VAL    91      79.358  39.325 116.450  1.00  0.00           H  
ATOM   1402 HG22 VAL    91      79.982  40.666 117.072  1.00  0.00           H  
ATOM   1403 HG23 VAL    91      80.493  39.172 117.847  1.00  0.00           H  
ATOM   1404  N   THR    92      76.985  38.062 121.013  1.00  0.00           N  
ATOM   1405  CA  THR    92      76.190  38.147 122.230  1.00  0.00           C  
ATOM   1406  C   THR    92      76.901  38.854 123.336  1.00  0.00           C  
ATOM   1407  O   THR    92      78.098  38.560 123.699  1.00  0.00           O  
ATOM   1408  CB  THR    92      75.831  36.673 122.608  1.00  0.00           C  
ATOM   1409  CG2 THR    92      74.879  36.472 123.807  1.00  0.00           C  
ATOM   1410  OG1 THR    92      75.196  36.138 121.401  1.00  0.00           O  
ATOM   1411  H   THR    92      77.863  37.565 121.063  1.00  0.00           H  
ATOM   1412  HA  THR    92      75.263  38.694 122.061  1.00  0.00           H  
ATOM   1413  HB  THR    92      76.730  36.113 122.868  1.00  0.00           H  
ATOM   1414  HG1 THR    92      75.908  36.096 120.759  1.00  0.00           H  
ATOM   1415 HG21 THR    92      74.216  35.609 123.740  1.00  0.00           H  
ATOM   1416 HG22 THR    92      75.585  36.311 124.622  1.00  0.00           H  
ATOM   1417 HG23 THR    92      74.327  37.357 124.123  1.00  0.00           H  
ATOM   1418  N   VAL    93      76.142  39.682 124.100  1.00  0.00           N  
ATOM   1419  CA  VAL    93      76.526  40.344 125.373  1.00  0.00           C  
ATOM   1420  C   VAL    93      75.645  39.878 126.476  1.00  0.00           C  
ATOM   1421  O   VAL    93      74.457  39.511 126.213  1.00  0.00           O  
ATOM   1422  CB  VAL    93      76.551  41.856 125.241  1.00  0.00           C  
ATOM   1423  CG1 VAL    93      77.143  42.544 126.493  1.00  0.00           C  
ATOM   1424  CG2 VAL    93      77.304  42.483 124.054  1.00  0.00           C  
ATOM   1425  H   VAL    93      75.224  39.909 123.746  1.00  0.00           H  
ATOM   1426  HA  VAL    93      77.551  40.059 125.609  1.00  0.00           H  
ATOM   1427  HB  VAL    93      75.541  42.264 125.193  1.00  0.00           H  
ATOM   1428 HG11 VAL    93      76.427  42.369 127.295  1.00  0.00           H  
ATOM   1429 HG12 VAL    93      78.138  42.171 126.734  1.00  0.00           H  
ATOM   1430 HG13 VAL    93      77.320  43.620 126.510  1.00  0.00           H  
ATOM   1431 HG21 VAL    93      78.101  41.802 123.754  1.00  0.00           H  
ATOM   1432 HG22 VAL    93      76.614  42.554 123.213  1.00  0.00           H  
ATOM   1433 HG23 VAL    93      77.872  43.398 124.221  1.00  0.00           H  
ATOM   1434  N   ASN    94      76.195  39.713 127.586  1.00  0.00           N  
ATOM   1435  CA  ASN    94      75.555  38.963 128.742  1.00  0.00           C  
ATOM   1436  C   ASN    94      75.808  39.716 130.128  1.00  0.00           C  
ATOM   1437  O   ASN    94      76.886  40.227 130.403  1.00  0.00           O  
ATOM   1438  CB  ASN    94      76.043  37.555 128.910  1.00  0.00           C  
ATOM   1439  CG  ASN    94      75.316  36.537 128.033  1.00  0.00           C  
ATOM   1440  ND2 ASN    94      75.965  35.538 127.557  1.00  0.00           N  
ATOM   1441  OD1 ASN    94      74.117  36.510 127.828  1.00  0.00           O  
ATOM   1442  H   ASN    94      77.170  39.935 127.733  1.00  0.00           H  
ATOM   1443  HA  ASN    94      74.475  38.837 128.668  1.00  0.00           H  
ATOM   1444  HB2 ASN    94      77.116  37.680 128.763  1.00  0.00           H  
ATOM   1445  HB3 ASN    94      75.909  37.118 129.899  1.00  0.00           H  
ATOM   1446 HD21 ASN    94      75.472  34.890 126.960  1.00  0.00           H  
ATOM   1447 HD22 ASN    94      76.966  35.419 127.630  1.00  0.00           H  
ATOM   1448  N   TYR    95      74.695  39.860 130.919  1.00  0.00           N  
ATOM   1449  CA  TYR    95      74.801  40.767 132.053  1.00  0.00           C  
ATOM   1450  C   TYR    95      74.570  39.948 133.398  1.00  0.00           C  
ATOM   1451  O   TYR    95      73.492  39.322 133.489  1.00  0.00           O  
ATOM   1452  CB  TYR    95      73.835  41.958 131.863  1.00  0.00           C  
ATOM   1453  CG  TYR    95      74.182  42.888 130.678  1.00  0.00           C  
ATOM   1454  CD1 TYR    95      75.073  44.040 130.887  1.00  0.00           C  
ATOM   1455  CD2 TYR    95      73.460  42.876 129.476  1.00  0.00           C  
ATOM   1456  CE1 TYR    95      75.393  45.049 129.961  1.00  0.00           C  
ATOM   1457  CE2 TYR    95      73.725  43.922 128.548  1.00  0.00           C  
ATOM   1458  CZ  TYR    95      74.691  44.959 128.703  1.00  0.00           C  
ATOM   1459  OH  TYR    95      74.964  45.888 127.764  1.00  0.00           O  
ATOM   1460  H   TYR    95      73.807  39.417 130.729  1.00  0.00           H  
ATOM   1461  HA  TYR    95      75.792  41.215 132.119  1.00  0.00           H  
ATOM   1462  HB2 TYR    95      72.796  41.642 131.767  1.00  0.00           H  
ATOM   1463  HB3 TYR    95      73.673  42.531 132.776  1.00  0.00           H  
ATOM   1464  HD1 TYR    95      75.583  44.134 131.835  1.00  0.00           H  
ATOM   1465  HD2 TYR    95      72.734  42.098 129.292  1.00  0.00           H  
ATOM   1466  HE1 TYR    95      76.090  45.848 130.167  1.00  0.00           H  
ATOM   1467  HE2 TYR    95      73.101  43.931 127.666  1.00  0.00           H  
ATOM   1468  HH  TYR    95      75.344  46.726 128.037  1.00  0.00           H  
ATOM   1469  N   TYR    96      75.337  40.113 134.458  1.00  0.00           N  
ATOM   1470  CA  TYR    96      75.172  39.426 135.767  1.00  0.00           C  
ATOM   1471  C   TYR    96      74.959  40.504 136.831  1.00  0.00           C  
ATOM   1472  O   TYR    96      75.706  41.540 136.879  1.00  0.00           O  
ATOM   1473  CB  TYR    96      76.334  38.467 136.117  1.00  0.00           C  
ATOM   1474  CG  TYR    96      76.801  37.588 135.001  1.00  0.00           C  
ATOM   1475  CD1 TYR    96      77.582  38.220 134.090  1.00  0.00           C  
ATOM   1476  CD2 TYR    96      76.409  36.248 134.826  1.00  0.00           C  
ATOM   1477  CE1 TYR    96      78.056  37.631 132.924  1.00  0.00           C  
ATOM   1478  CE2 TYR    96      76.905  35.567 133.735  1.00  0.00           C  
ATOM   1479  CZ  TYR    96      77.752  36.292 132.730  1.00  0.00           C  
ATOM   1480  OH  TYR    96      78.178  35.630 131.686  1.00  0.00           O  
ATOM   1481  H   TYR    96      76.178  40.647 134.292  1.00  0.00           H  
ATOM   1482  HA  TYR    96      74.256  38.854 135.620  1.00  0.00           H  
ATOM   1483  HB2 TYR    96      77.188  39.040 136.478  1.00  0.00           H  
ATOM   1484  HB3 TYR    96      76.061  37.842 136.968  1.00  0.00           H  
ATOM   1485  HD1 TYR    96      77.859  39.253 134.235  1.00  0.00           H  
ATOM   1486  HD2 TYR    96      75.805  35.657 135.499  1.00  0.00           H  
ATOM   1487  HE1 TYR    96      78.759  38.213 132.346  1.00  0.00           H  
ATOM   1488  HE2 TYR    96      76.672  34.515 133.657  1.00  0.00           H  
ATOM   1489  HH  TYR    96      77.855  34.726 131.683  1.00  0.00           H  
ATOM   1490  N   ASP    97      74.185  40.105 137.862  1.00  0.00           N  
ATOM   1491  CA  ASP    97      74.205  40.631 139.287  1.00  0.00           C  
ATOM   1492  C   ASP    97      75.517  40.209 140.024  1.00  0.00           C  
ATOM   1493  O   ASP    97      76.409  39.525 139.517  1.00  0.00           O  
ATOM   1494  CB  ASP    97      72.854  40.399 140.011  1.00  0.00           C  
ATOM   1495  CG  ASP    97      72.561  41.346 141.209  1.00  0.00           C  
ATOM   1496  OD1 ASP    97      71.411  41.230 141.727  1.00  0.00           O  
ATOM   1497  OD2 ASP    97      73.434  42.083 141.748  1.00  0.00           O1-
ATOM   1498  H   ASP    97      73.736  39.219 137.682  1.00  0.00           H  
ATOM   1499  HA  ASP    97      74.292  41.706 139.129  1.00  0.00           H  
ATOM   1500  HB2 ASP    97      72.159  40.579 139.191  1.00  0.00           H  
ATOM   1501  HB3 ASP    97      72.955  39.391 140.413  1.00  0.00           H  
ATOM   1502  N   GLU    98      75.650  40.589 141.293  1.00  0.00           N  
ATOM   1503  CA  GLU    98      76.857  40.463 142.051  1.00  0.00           C  
ATOM   1504  C   GLU    98      77.150  38.943 142.313  1.00  0.00           C  
ATOM   1505  O   GLU    98      78.284  38.421 142.193  1.00  0.00           O  
ATOM   1506  CB  GLU    98      76.747  41.326 143.323  1.00  0.00           C  
ATOM   1507  CG  GLU    98      77.833  41.137 144.366  1.00  0.00           C  
ATOM   1508  CD  GLU    98      79.123  41.691 144.074  1.00  0.00           C  
ATOM   1509  OE1 GLU    98      79.819  42.103 144.999  1.00  0.00           O  
ATOM   1510  OE2 GLU    98      79.540  41.805 142.911  1.00  0.00           O1-
ATOM   1511  H   GLU    98      75.002  41.227 141.733  1.00  0.00           H  
ATOM   1512  HA  GLU    98      77.742  40.743 141.479  1.00  0.00           H  
ATOM   1513  HB2 GLU    98      76.750  42.392 143.096  1.00  0.00           H  
ATOM   1514  HB3 GLU    98      75.795  41.132 143.817  1.00  0.00           H  
ATOM   1515  HG2 GLU    98      77.421  41.631 145.246  1.00  0.00           H  
ATOM   1516  HG3 GLU    98      78.019  40.081 144.561  1.00  0.00           H  
ATOM   1517  N   GLU    99      76.131  38.224 142.682  1.00  0.00           N  
ATOM   1518  CA  GLU    99      76.072  36.807 142.930  1.00  0.00           C  
ATOM   1519  C   GLU    99      76.482  35.962 141.619  1.00  0.00           C  
ATOM   1520  O   GLU    99      77.086  34.888 141.825  1.00  0.00           O  
ATOM   1521  CB  GLU    99      74.605  36.315 143.393  1.00  0.00           C  
ATOM   1522  CG  GLU    99      73.443  36.442 142.397  1.00  0.00           C  
ATOM   1523  CD  GLU    99      73.508  35.346 141.359  1.00  0.00           C  
ATOM   1524  OE1 GLU    99      73.707  35.566 140.169  1.00  0.00           O  
ATOM   1525  OE2 GLU    99      73.201  34.208 141.729  1.00  0.00           O1-
ATOM   1526  H   GLU    99      75.307  38.808 142.695  1.00  0.00           H  
ATOM   1527  HA  GLU    99      76.746  36.530 143.740  1.00  0.00           H  
ATOM   1528  HB2 GLU    99      74.573  35.327 143.852  1.00  0.00           H  
ATOM   1529  HB3 GLU    99      74.251  36.862 144.267  1.00  0.00           H  
ATOM   1530  HG2 GLU    99      72.543  36.349 143.004  1.00  0.00           H  
ATOM   1531  HG3 GLU    99      73.593  37.428 141.957  1.00  0.00           H  
ATOM   1532  N   GLY   100      76.478  36.555 140.458  1.00  0.00           N  
ATOM   1533  CA  GLY   100      77.227  36.105 139.320  1.00  0.00           C  
ATOM   1534  C   GLY   100      76.720  34.844 138.591  1.00  0.00           C  
ATOM   1535  O   GLY   100      77.192  34.563 137.456  1.00  0.00           O  
ATOM   1536  H   GLY   100      75.985  37.420 140.290  1.00  0.00           H  
ATOM   1537  HA2 GLY   100      77.295  36.955 138.641  1.00  0.00           H  
ATOM   1538  HA3 GLY   100      78.276  35.910 139.544  1.00  0.00           H  
ATOM   1539  N   SER   101      75.736  34.080 139.163  1.00  0.00           N  
ATOM   1540  CA  SER   101      75.661  32.643 138.827  1.00  0.00           C  
ATOM   1541  C   SER   101      75.004  32.283 137.463  1.00  0.00           C  
ATOM   1542  O   SER   101      75.203  31.238 136.878  1.00  0.00           O  
ATOM   1543  CB  SER   101      74.989  31.904 139.972  1.00  0.00           C  
ATOM   1544  OG  SER   101      73.599  32.232 139.960  1.00  0.00           O  
ATOM   1545  H   SER   101      75.230  34.490 139.935  1.00  0.00           H  
ATOM   1546  HA  SER   101      76.668  32.230 138.876  1.00  0.00           H  
ATOM   1547  HB2 SER   101      75.011  30.829 139.797  1.00  0.00           H  
ATOM   1548  HB3 SER   101      75.605  32.121 140.845  1.00  0.00           H  
ATOM   1549  HG  SER   101      73.344  33.087 140.315  1.00  0.00           H  
ATOM   1550  N   ILE   102      74.184  33.192 136.946  1.00  0.00           N  
ATOM   1551  CA  ILE   102      73.392  33.140 135.678  1.00  0.00           C  
ATOM   1552  C   ILE   102      73.059  34.567 135.234  1.00  0.00           C  
ATOM   1553  O   ILE   102      72.743  35.469 136.023  1.00  0.00           O  
ATOM   1554  CB  ILE   102      72.190  32.260 135.983  1.00  0.00           C  
ATOM   1555  CG1 ILE   102      71.664  31.793 134.527  1.00  0.00           C  
ATOM   1556  CG2 ILE   102      71.105  32.924 136.813  1.00  0.00           C  
ATOM   1557  CD1 ILE   102      70.590  30.752 134.526  1.00  0.00           C  
ATOM   1558  H   ILE   102      73.979  33.990 137.530  1.00  0.00           H  
ATOM   1559  HA  ILE   102      73.961  32.600 134.921  1.00  0.00           H  
ATOM   1560  HB  ILE   102      72.499  31.398 136.575  1.00  0.00           H  
ATOM   1561 HG12 ILE   102      71.269  32.722 134.117  1.00  0.00           H  
ATOM   1562 HG13 ILE   102      72.476  31.426 133.900  1.00  0.00           H  
ATOM   1563 HG21 ILE   102      70.387  33.576 136.315  1.00  0.00           H  
ATOM   1564 HG22 ILE   102      70.461  32.180 137.283  1.00  0.00           H  
ATOM   1565 HG23 ILE   102      71.609  33.600 137.504  1.00  0.00           H  
ATOM   1566 HD11 ILE   102      69.751  31.178 135.077  1.00  0.00           H  
ATOM   1567 HD12 ILE   102      70.420  30.492 133.481  1.00  0.00           H  
ATOM   1568 HD13 ILE   102      70.890  29.851 135.059  1.00  0.00           H  
ATOM   1569  N   PRO   103      73.008  35.004 133.895  1.00  0.00           N  
ATOM   1570  CA  PRO   103      72.656  36.367 133.540  1.00  0.00           C  
ATOM   1571  C   PRO   103      71.231  36.836 133.840  1.00  0.00           C  
ATOM   1572  O   PRO   103      70.312  36.084 133.905  1.00  0.00           O  
ATOM   1573  CB  PRO   103      73.002  36.526 132.071  1.00  0.00           C  
ATOM   1574  CG  PRO   103      73.788  35.320 131.658  1.00  0.00           C  
ATOM   1575  CD  PRO   103      73.477  34.260 132.678  1.00  0.00           C  
ATOM   1576  HA  PRO   103      73.416  36.899 134.112  1.00  0.00           H  
ATOM   1577  HB2 PRO   103      72.104  36.427 131.461  1.00  0.00           H  
ATOM   1578  HB3 PRO   103      73.562  37.446 131.904  1.00  0.00           H  
ATOM   1579  HG2 PRO   103      73.635  35.053 130.612  1.00  0.00           H  
ATOM   1580  HG3 PRO   103      74.803  35.653 131.874  1.00  0.00           H  
ATOM   1581  HD2 PRO   103      72.854  33.441 132.319  1.00  0.00           H  
ATOM   1582  HD3 PRO   103      74.483  33.928 132.935  1.00  0.00           H  
ATOM   1583  N   ILE   104      71.112  38.126 134.141  1.00  0.00           N  
ATOM   1584  CA  ILE   104      69.838  38.846 134.321  1.00  0.00           C  
ATOM   1585  C   ILE   104      69.344  39.442 132.992  1.00  0.00           C  
ATOM   1586  O   ILE   104      68.206  39.853 132.875  1.00  0.00           O  
ATOM   1587  CB  ILE   104      69.932  39.899 135.416  1.00  0.00           C  
ATOM   1588  CG1 ILE   104      71.250  40.745 135.427  1.00  0.00           C  
ATOM   1589  CG2 ILE   104      69.753  39.163 136.801  1.00  0.00           C  
ATOM   1590  CD1 ILE   104      71.226  42.110 136.124  1.00  0.00           C  
ATOM   1591  H   ILE   104      71.977  38.633 134.261  1.00  0.00           H  
ATOM   1592  HA  ILE   104      69.008  38.165 134.508  1.00  0.00           H  
ATOM   1593  HB  ILE   104      69.103  40.591 135.267  1.00  0.00           H  
ATOM   1594 HG12 ILE   104      72.125  40.259 135.858  1.00  0.00           H  
ATOM   1595 HG13 ILE   104      71.487  41.115 134.430  1.00  0.00           H  
ATOM   1596 HG21 ILE   104      70.429  38.327 136.979  1.00  0.00           H  
ATOM   1597 HG22 ILE   104      70.045  39.899 137.550  1.00  0.00           H  
ATOM   1598 HG23 ILE   104      68.704  38.940 136.998  1.00  0.00           H  
ATOM   1599 HD11 ILE   104      70.896  41.928 137.147  1.00  0.00           H  
ATOM   1600 HD12 ILE   104      72.250  42.452 136.278  1.00  0.00           H  
ATOM   1601 HD13 ILE   104      70.578  42.832 135.627  1.00  0.00           H  
ATOM   1602  N   ASP   105      70.177  39.411 131.936  1.00  0.00           N  
ATOM   1603  CA  ASP   105      69.806  39.925 130.610  1.00  0.00           C  
ATOM   1604  C   ASP   105      70.864  39.521 129.560  1.00  0.00           C  
ATOM   1605  O   ASP   105      72.010  39.252 129.917  1.00  0.00           O  
ATOM   1606  CB  ASP   105      69.628  41.467 130.581  1.00  0.00           C  
ATOM   1607  CG  ASP   105      68.375  41.825 129.851  1.00  0.00           C  
ATOM   1608  OD1 ASP   105      67.824  41.132 128.900  1.00  0.00           O  
ATOM   1609  OD2 ASP   105      67.678  42.723 130.410  1.00  0.00           O1-
ATOM   1610  H   ASP   105      71.142  39.122 131.997  1.00  0.00           H  
ATOM   1611  HA  ASP   105      68.880  39.441 130.300  1.00  0.00           H  
ATOM   1612  HB2 ASP   105      69.660  41.848 131.602  1.00  0.00           H  
ATOM   1613  HB3 ASP   105      70.520  41.834 130.072  1.00  0.00           H  
ATOM   1614  N   GLN   106      70.536  39.684 128.302  1.00  0.00           N  
ATOM   1615  CA  GLN   106      71.288  39.447 127.101  1.00  0.00           C  
ATOM   1616  C   GLN   106      71.074  40.554 126.055  1.00  0.00           C  
ATOM   1617  O   GLN   106      69.965  41.002 125.859  1.00  0.00           O  
ATOM   1618  CB  GLN   106      70.779  38.037 126.624  1.00  0.00           C  
ATOM   1619  CG  GLN   106      71.190  37.635 125.231  1.00  0.00           C  
ATOM   1620  CD  GLN   106      71.262  36.122 124.952  1.00  0.00           C  
ATOM   1621  NE2 GLN   106      71.758  35.649 123.877  1.00  0.00           N  
ATOM   1622  OE1 GLN   106      70.915  35.222 125.728  1.00  0.00           O  
ATOM   1623  H   GLN   106      69.590  39.987 128.121  1.00  0.00           H  
ATOM   1624  HA  GLN   106      72.364  39.330 127.235  1.00  0.00           H  
ATOM   1625  HB2 GLN   106      71.136  37.327 127.371  1.00  0.00           H  
ATOM   1626  HB3 GLN   106      69.693  38.050 126.713  1.00  0.00           H  
ATOM   1627  HG2 GLN   106      70.586  38.116 124.462  1.00  0.00           H  
ATOM   1628  HG3 GLN   106      72.186  38.043 125.060  1.00  0.00           H  
ATOM   1629 HE21 GLN   106      72.042  34.680 123.873  1.00  0.00           H  
ATOM   1630 HE22 GLN   106      72.012  36.225 123.086  1.00  0.00           H  
ATOM   1631  N   ALA   107      72.145  40.954 125.393  1.00  0.00           N  
ATOM   1632  CA  ALA   107      72.051  41.732 124.175  1.00  0.00           C  
ATOM   1633  C   ALA   107      72.965  41.289 122.969  1.00  0.00           C  
ATOM   1634  O   ALA   107      73.638  40.311 123.138  1.00  0.00           O  
ATOM   1635  CB  ALA   107      72.236  43.202 124.653  1.00  0.00           C  
ATOM   1636  H   ALA   107      73.011  40.445 125.499  1.00  0.00           H  
ATOM   1637  HA  ALA   107      71.033  41.717 123.786  1.00  0.00           H  
ATOM   1638  HB1 ALA   107      72.326  43.885 123.808  1.00  0.00           H  
ATOM   1639  HB2 ALA   107      71.383  43.465 125.278  1.00  0.00           H  
ATOM   1640  HB3 ALA   107      73.134  43.180 125.270  1.00  0.00           H  
ATOM   1641  N   GLY   108      72.929  41.945 121.864  1.00  0.00           N  
ATOM   1642  CA  GLY   108      73.848  41.543 120.684  1.00  0.00           C  
ATOM   1643  C   GLY   108      73.731  42.391 119.330  1.00  0.00           C  
ATOM   1644  O   GLY   108      73.054  43.408 119.321  1.00  0.00           O  
ATOM   1645  H   GLY   108      72.218  42.662 121.844  1.00  0.00           H  
ATOM   1646  HA2 GLY   108      74.880  41.607 121.029  1.00  0.00           H  
ATOM   1647  HA3 GLY   108      73.562  40.532 120.394  1.00  0.00           H  
ATOM   1648  N   LEU   109      74.353  41.810 118.314  1.00  0.00           N  
ATOM   1649  CA  LEU   109      74.446  42.360 116.923  1.00  0.00           C  
ATOM   1650  C   LEU   109      74.473  41.085 116.028  1.00  0.00           C  
ATOM   1651  O   LEU   109      75.067  40.068 116.357  1.00  0.00           O  
ATOM   1652  CB  LEU   109      75.602  43.359 116.710  1.00  0.00           C  
ATOM   1653  CG  LEU   109      75.623  44.667 117.562  1.00  0.00           C  
ATOM   1654  CD1 LEU   109      76.966  45.225 117.516  1.00  0.00           C  
ATOM   1655  CD2 LEU   109      74.501  45.719 117.215  1.00  0.00           C  
ATOM   1656  H   LEU   109      74.999  41.065 118.532  1.00  0.00           H  
ATOM   1657  HA  LEU   109      73.535  42.932 116.745  1.00  0.00           H  
ATOM   1658  HB2 LEU   109      76.527  42.798 116.842  1.00  0.00           H  
ATOM   1659  HB3 LEU   109      75.574  43.575 115.642  1.00  0.00           H  
ATOM   1660  HG  LEU   109      75.361  44.450 118.598  1.00  0.00           H  
ATOM   1661 HD11 LEU   109      77.097  45.796 116.597  1.00  0.00           H  
ATOM   1662 HD12 LEU   109      77.025  45.873 118.391  1.00  0.00           H  
ATOM   1663 HD13 LEU   109      77.710  44.454 117.716  1.00  0.00           H  
ATOM   1664 HD21 LEU   109      73.539  45.207 117.240  1.00  0.00           H  
ATOM   1665 HD22 LEU   109      74.548  46.621 117.826  1.00  0.00           H  
ATOM   1666 HD23 LEU   109      74.544  46.080 116.188  1.00  0.00           H  
ATOM   1667  N   PHE   110      73.836  41.247 114.835  1.00  0.00           N  
ATOM   1668  CA  PHE   110      73.694  40.181 113.847  1.00  0.00           C  
ATOM   1669  C   PHE   110      74.061  40.726 112.431  1.00  0.00           C  
ATOM   1670  O   PHE   110      73.434  41.730 111.986  1.00  0.00           O  
ATOM   1671  CB  PHE   110      72.333  39.575 114.047  1.00  0.00           C  
ATOM   1672  CG  PHE   110      71.924  38.461 113.084  1.00  0.00           C  
ATOM   1673  CD1 PHE   110      72.879  37.681 112.422  1.00  0.00           C  
ATOM   1674  CD2 PHE   110      70.550  38.110 112.970  1.00  0.00           C  
ATOM   1675  CE1 PHE   110      72.503  36.522 111.699  1.00  0.00           C  
ATOM   1676  CE2 PHE   110      70.081  37.015 112.279  1.00  0.00           C  
ATOM   1677  CZ  PHE   110      71.127  36.256 111.576  1.00  0.00           C  
ATOM   1678  H   PHE   110      73.425  42.165 114.744  1.00  0.00           H  
ATOM   1679  HA  PHE   110      74.381  39.368 114.080  1.00  0.00           H  
ATOM   1680  HB2 PHE   110      72.306  39.382 115.120  1.00  0.00           H  
ATOM   1681  HB3 PHE   110      71.657  40.420 113.917  1.00  0.00           H  
ATOM   1682  HD1 PHE   110      73.911  37.961 112.574  1.00  0.00           H  
ATOM   1683  HD2 PHE   110      69.812  38.692 113.502  1.00  0.00           H  
ATOM   1684  HE1 PHE   110      73.271  35.964 111.185  1.00  0.00           H  
ATOM   1685  HE2 PHE   110      69.042  36.721 112.269  1.00  0.00           H  
ATOM   1686  HZ  PHE   110      70.836  35.340 111.083  1.00  0.00           H  
ATOM   1687  N   LEU   111      75.078  40.164 111.766  1.00  0.00           N  
ATOM   1688  CA  LEU   111      75.848  40.826 110.728  1.00  0.00           C  
ATOM   1689  C   LEU   111      76.342  39.927 109.566  1.00  0.00           C  
ATOM   1690  O   LEU   111      76.742  38.771 109.750  1.00  0.00           O  
ATOM   1691  CB  LEU   111      77.197  41.394 111.329  1.00  0.00           C  
ATOM   1692  CG  LEU   111      77.038  42.347 112.539  1.00  0.00           C  
ATOM   1693  CD1 LEU   111      78.415  42.747 113.062  1.00  0.00           C  
ATOM   1694  CD2 LEU   111      76.338  43.614 111.979  1.00  0.00           C  
ATOM   1695  H   LEU   111      75.468  39.297 112.106  1.00  0.00           H  
ATOM   1696  HA  LEU   111      75.210  41.561 110.238  1.00  0.00           H  
ATOM   1697  HB2 LEU   111      77.878  40.641 111.726  1.00  0.00           H  
ATOM   1698  HB3 LEU   111      77.728  41.821 110.478  1.00  0.00           H  
ATOM   1699  HG  LEU   111      76.492  41.915 113.378  1.00  0.00           H  
ATOM   1700 HD11 LEU   111      78.976  43.390 112.384  1.00  0.00           H  
ATOM   1701 HD12 LEU   111      78.360  43.235 114.035  1.00  0.00           H  
ATOM   1702 HD13 LEU   111      78.841  41.769 113.286  1.00  0.00           H  
ATOM   1703 HD21 LEU   111      76.946  44.089 111.209  1.00  0.00           H  
ATOM   1704 HD22 LEU   111      75.380  43.325 111.546  1.00  0.00           H  
ATOM   1705 HD23 LEU   111      76.236  44.327 112.796  1.00  0.00           H  
ATOM   1706  N   THR   112      76.356  40.549 108.445  1.00  0.00           N  
ATOM   1707  CA  THR   112      76.942  40.059 107.110  1.00  0.00           C  
ATOM   1708  C   THR   112      78.016  41.136 106.573  1.00  0.00           C  
ATOM   1709  O   THR   112      77.801  42.289 106.693  1.00  0.00           O  
ATOM   1710  CB  THR   112      75.927  39.653 106.040  1.00  0.00           C  
ATOM   1711  CG2 THR   112      75.107  40.834 105.448  1.00  0.00           C  
ATOM   1712  OG1 THR   112      76.514  39.054 104.957  1.00  0.00           O  
ATOM   1713  H   THR   112      75.981  41.486 108.400  1.00  0.00           H  
ATOM   1714  HA  THR   112      77.521  39.201 107.454  1.00  0.00           H  
ATOM   1715  HB  THR   112      75.095  39.052 106.409  1.00  0.00           H  
ATOM   1716  HG1 THR   112      76.282  38.130 105.076  1.00  0.00           H  
ATOM   1717 HG21 THR   112      74.451  41.349 106.150  1.00  0.00           H  
ATOM   1718 HG22 THR   112      75.603  41.756 105.144  1.00  0.00           H  
ATOM   1719 HG23 THR   112      74.478  40.509 104.620  1.00  0.00           H  
ATOM   1720  N   ALA   113      79.166  40.649 105.972  1.00  0.00           N  
ATOM   1721  CA  ALA   113      80.215  41.518 105.462  1.00  0.00           C  
ATOM   1722  C   ALA   113      80.317  41.608 103.922  1.00  0.00           C  
ATOM   1723  O   ALA   113      80.314  40.569 103.207  1.00  0.00           O  
ATOM   1724  CB  ALA   113      81.586  41.078 106.042  1.00  0.00           C  
ATOM   1725  H   ALA   113      79.350  39.656 105.991  1.00  0.00           H  
ATOM   1726  HA  ALA   113      80.115  42.542 105.822  1.00  0.00           H  
ATOM   1727  HB1 ALA   113      81.477  41.305 107.103  1.00  0.00           H  
ATOM   1728  HB2 ALA   113      81.591  39.999 105.890  1.00  0.00           H  
ATOM   1729  HB3 ALA   113      82.368  41.434 105.372  1.00  0.00           H  
ATOM   1730  N   ILE   114      80.537  42.783 103.421  1.00  0.00           N  
ATOM   1731  CA  ILE   114      80.445  43.148 102.019  1.00  0.00           C  
ATOM   1732  C   ILE   114      81.519  44.010 101.424  1.00  0.00           C  
ATOM   1733  O   ILE   114      82.098  44.834 102.195  1.00  0.00           O  
ATOM   1734  CB  ILE   114      79.012  43.631 101.769  1.00  0.00           C  
ATOM   1735  CG1 ILE   114      78.534  43.595 100.290  1.00  0.00           C  
ATOM   1736  CG2 ILE   114      78.863  45.089 102.279  1.00  0.00           C  
ATOM   1737  CD1 ILE   114      77.040  44.014 100.033  1.00  0.00           C  
ATOM   1738  H   ILE   114      80.506  43.594 104.022  1.00  0.00           H  
ATOM   1739  HA  ILE   114      80.650  42.199 101.523  1.00  0.00           H  
ATOM   1740  HB  ILE   114      78.323  43.060 102.390  1.00  0.00           H  
ATOM   1741 HG12 ILE   114      78.984  44.445  99.777  1.00  0.00           H  
ATOM   1742 HG13 ILE   114      78.683  42.640  99.787  1.00  0.00           H  
ATOM   1743 HG21 ILE   114      77.820  45.406 102.286  1.00  0.00           H  
ATOM   1744 HG22 ILE   114      79.308  45.195 103.269  1.00  0.00           H  
ATOM   1745 HG23 ILE   114      79.401  45.751 101.600  1.00  0.00           H  
ATOM   1746 HD11 ILE   114      76.761  44.892 100.616  1.00  0.00           H  
ATOM   1747 HD12 ILE   114      76.862  44.175  98.969  1.00  0.00           H  
ATOM   1748 HD13 ILE   114      76.337  43.196 100.189  1.00  0.00           H  
ATOM   1749  N   GLU   115      81.746  43.883 100.120  1.00  0.00           N  
ATOM   1750  CA  GLU   115      82.337  44.920  99.252  1.00  0.00           C  
ATOM   1751  C   GLU   115      81.433  45.181  97.967  1.00  0.00           C  
ATOM   1752  O   GLU   115      80.764  44.267  97.443  1.00  0.00           O  
ATOM   1753  CB  GLU   115      83.727  44.580  98.829  1.00  0.00           C  
ATOM   1754  CG  GLU   115      84.830  44.663  99.929  1.00  0.00           C  
ATOM   1755  CD  GLU   115      86.219  44.716  99.459  1.00  0.00           C  
ATOM   1756  OE1 GLU   115      86.553  45.726  98.806  1.00  0.00           O  
ATOM   1757  OE2 GLU   115      86.965  43.745  99.655  1.00  0.00           O1-
ATOM   1758  H   GLU   115      81.301  43.119  99.631  1.00  0.00           H  
ATOM   1759  HA  GLU   115      82.338  45.864  99.797  1.00  0.00           H  
ATOM   1760  HB2 GLU   115      83.885  43.682  98.231  1.00  0.00           H  
ATOM   1761  HB3 GLU   115      83.985  45.318  98.070  1.00  0.00           H  
ATOM   1762  HG2 GLU   115      84.483  45.500 100.536  1.00  0.00           H  
ATOM   1763  HG3 GLU   115      84.736  43.809 100.601  1.00  0.00           H  
ATOM   1764  N   ILE   116      81.394  46.411  97.580  1.00  0.00           N  
ATOM   1765  CA  ILE   116      80.754  46.897  96.401  1.00  0.00           C  
ATOM   1766  C   ILE   116      81.698  47.819  95.647  1.00  0.00           C  
ATOM   1767  O   ILE   116      82.258  48.755  96.288  1.00  0.00           O  
ATOM   1768  CB  ILE   116      79.433  47.651  96.706  1.00  0.00           C  
ATOM   1769  CG1 ILE   116      78.409  46.567  97.278  1.00  0.00           C  
ATOM   1770  CG2 ILE   116      78.927  48.458  95.548  1.00  0.00           C  
ATOM   1771  CD1 ILE   116      77.266  47.241  98.052  1.00  0.00           C  
ATOM   1772  H   ILE   116      81.866  47.117  98.126  1.00  0.00           H  
ATOM   1773  HA  ILE   116      80.557  46.097  95.687  1.00  0.00           H  
ATOM   1774  HB  ILE   116      79.563  48.317  97.559  1.00  0.00           H  
ATOM   1775 HG12 ILE   116      78.055  45.897  96.494  1.00  0.00           H  
ATOM   1776 HG13 ILE   116      78.860  45.841  97.954  1.00  0.00           H  
ATOM   1777 HG21 ILE   116      79.597  49.246  95.204  1.00  0.00           H  
ATOM   1778 HG22 ILE   116      78.763  47.891  94.631  1.00  0.00           H  
ATOM   1779 HG23 ILE   116      77.977  48.898  95.853  1.00  0.00           H  
ATOM   1780 HD11 ILE   116      76.671  47.991  97.531  1.00  0.00           H  
ATOM   1781 HD12 ILE   116      76.542  46.462  98.291  1.00  0.00           H  
ATOM   1782 HD13 ILE   116      77.585  47.708  98.984  1.00  0.00           H  
ATOM   1783  N   SER   117      81.904  47.643  94.336  1.00  0.00           N  
ATOM   1784  CA  SER   117      82.719  48.587  93.573  1.00  0.00           C  
ATOM   1785  C   SER   117      82.239  48.840  92.127  1.00  0.00           C  
ATOM   1786  O   SER   117      82.039  47.911  91.297  1.00  0.00           O  
ATOM   1787  CB  SER   117      84.130  48.079  93.464  1.00  0.00           C  
ATOM   1788  OG  SER   117      84.977  49.074  92.901  1.00  0.00           O  
ATOM   1789  H   SER   117      81.347  46.941  93.869  1.00  0.00           H  
ATOM   1790  HA  SER   117      82.801  49.567  94.044  1.00  0.00           H  
ATOM   1791  HB2 SER   117      84.500  48.073  94.489  1.00  0.00           H  
ATOM   1792  HB3 SER   117      84.109  47.207  92.811  1.00  0.00           H  
ATOM   1793  HG  SER   117      84.898  48.911  91.958  1.00  0.00           H  
ATOM   1794  N   LEU   118      82.156  50.148  91.764  1.00  0.00           N  
ATOM   1795  CA  LEU   118      81.871  50.739  90.485  1.00  0.00           C  
ATOM   1796  C   LEU   118      83.174  51.192  89.865  1.00  0.00           C  
ATOM   1797  O   LEU   118      83.901  51.990  90.506  1.00  0.00           O  
ATOM   1798  CB  LEU   118      80.901  51.916  90.724  1.00  0.00           C  
ATOM   1799  CG  LEU   118      80.562  52.644  89.398  1.00  0.00           C  
ATOM   1800  CD1 LEU   118      79.553  51.817  88.507  1.00  0.00           C  
ATOM   1801  CD2 LEU   118      79.845  53.926  89.768  1.00  0.00           C  
ATOM   1802  H   LEU   118      82.479  50.765  92.496  1.00  0.00           H  
ATOM   1803  HA  LEU   118      81.412  49.950  89.890  1.00  0.00           H  
ATOM   1804  HB2 LEU   118      79.939  51.589  91.117  1.00  0.00           H  
ATOM   1805  HB3 LEU   118      81.321  52.608  91.454  1.00  0.00           H  
ATOM   1806  HG  LEU   118      81.450  52.951  88.847  1.00  0.00           H  
ATOM   1807 HD11 LEU   118      78.701  51.443  89.074  1.00  0.00           H  
ATOM   1808 HD12 LEU   118      79.051  52.395  87.731  1.00  0.00           H  
ATOM   1809 HD13 LEU   118      80.180  51.124  87.946  1.00  0.00           H  
ATOM   1810 HD21 LEU   118      79.024  53.755  90.465  1.00  0.00           H  
ATOM   1811 HD22 LEU   118      80.543  54.569  90.304  1.00  0.00           H  
ATOM   1812 HD23 LEU   118      79.480  54.320  88.820  1.00  0.00           H  
ATOM   1813  N   ASP   119      83.595  50.680  88.695  1.00  0.00           N  
ATOM   1814  CA  ASP   119      84.943  50.881  88.077  1.00  0.00           C  
ATOM   1815  C   ASP   119      84.976  51.188  86.536  1.00  0.00           C  
ATOM   1816  O   ASP   119      84.096  50.824  85.817  1.00  0.00           O  
ATOM   1817  CB  ASP   119      85.753  49.603  88.263  1.00  0.00           C  
ATOM   1818  CG  ASP   119      86.151  49.312  89.747  1.00  0.00           C  
ATOM   1819  OD1 ASP   119      85.874  48.208  90.261  1.00  0.00           O  
ATOM   1820  OD2 ASP   119      86.714  50.180  90.474  1.00  0.00           O1-
ATOM   1821  H   ASP   119      83.024  50.036  88.165  1.00  0.00           H  
ATOM   1822  HA  ASP   119      85.478  51.655  88.626  1.00  0.00           H  
ATOM   1823  HB2 ASP   119      85.244  48.746  87.821  1.00  0.00           H  
ATOM   1824  HB3 ASP   119      86.627  49.782  87.636  1.00  0.00           H  
ATOM   1825  N   VAL   120      85.979  51.869  85.979  1.00  0.00           N  
ATOM   1826  CA  VAL   120      86.049  52.379  84.604  1.00  0.00           C  
ATOM   1827  C   VAL   120      87.469  52.269  83.917  1.00  0.00           C  
ATOM   1828  O   VAL   120      88.339  51.847  84.579  1.00  0.00           O  
ATOM   1829  CB  VAL   120      85.434  53.821  84.422  1.00  0.00           C  
ATOM   1830  CG1 VAL   120      83.918  53.729  84.616  1.00  0.00           C  
ATOM   1831  CG2 VAL   120      85.900  54.795  85.504  1.00  0.00           C  
ATOM   1832  H   VAL   120      86.777  52.105  86.552  1.00  0.00           H  
ATOM   1833  HA  VAL   120      85.473  51.733  83.942  1.00  0.00           H  
ATOM   1834  HB  VAL   120      85.692  54.257  83.457  1.00  0.00           H  
ATOM   1835 HG11 VAL   120      83.583  53.459  85.617  1.00  0.00           H  
ATOM   1836 HG12 VAL   120      83.409  54.629  84.271  1.00  0.00           H  
ATOM   1837 HG13 VAL   120      83.538  53.067  83.837  1.00  0.00           H  
ATOM   1838 HG21 VAL   120      85.604  55.839  85.401  1.00  0.00           H  
ATOM   1839 HG22 VAL   120      85.484  54.536  86.478  1.00  0.00           H  
ATOM   1840 HG23 VAL   120      86.990  54.797  85.532  1.00  0.00           H  
ATOM   1841  N   ASP   121      87.722  52.748  82.632  1.00  0.00           N  
ATOM   1842  CA  ASP   121      89.053  52.759  82.048  1.00  0.00           C  
ATOM   1843  C   ASP   121      89.922  53.915  82.504  1.00  0.00           C  
ATOM   1844  O   ASP   121      90.263  54.881  81.760  1.00  0.00           O  
ATOM   1845  CB  ASP   121      88.940  52.596  80.457  1.00  0.00           C  
ATOM   1846  CG  ASP   121      90.294  52.793  79.742  1.00  0.00           C  
ATOM   1847  OD1 ASP   121      91.312  52.203  80.190  1.00  0.00           O  
ATOM   1848  OD2 ASP   121      90.453  53.605  78.795  1.00  0.00           O1-
ATOM   1849  H   ASP   121      86.906  52.870  82.049  1.00  0.00           H  
ATOM   1850  HA  ASP   121      89.565  51.844  82.346  1.00  0.00           H  
ATOM   1851  HB2 ASP   121      88.498  51.629  80.219  1.00  0.00           H  
ATOM   1852  HB3 ASP   121      88.251  53.385  80.153  1.00  0.00           H  
ATOM   1853  N   ALA   122      90.275  53.991  83.792  1.00  0.00           N  
ATOM   1854  CA  ALA   122      90.942  55.131  84.485  1.00  0.00           C  
ATOM   1855  C   ALA   122      92.351  55.403  83.908  1.00  0.00           C  
ATOM   1856  O   ALA   122      92.768  56.569  84.046  1.00  0.00           O  
ATOM   1857  CB  ALA   122      90.725  55.047  85.941  1.00  0.00           C  
ATOM   1858  H   ALA   122      90.087  53.206  84.399  1.00  0.00           H  
ATOM   1859  HA  ALA   122      90.291  55.969  84.236  1.00  0.00           H  
ATOM   1860  HB1 ALA   122      91.114  55.914  86.476  1.00  0.00           H  
ATOM   1861  HB2 ALA   122      89.643  54.992  86.062  1.00  0.00           H  
ATOM   1862  HB3 ALA   122      91.102  54.143  86.418  1.00  0.00           H  
ATOM   1863  N   ASP   123      93.156  54.495  83.372  1.00  0.00           N  
ATOM   1864  CA  ASP   123      94.553  54.647  82.842  1.00  0.00           C  
ATOM   1865  C   ASP   123      94.633  54.853  81.312  1.00  0.00           C  
ATOM   1866  O   ASP   123      95.655  54.827  80.661  1.00  0.00           O  
ATOM   1867  CB  ASP   123      95.488  53.487  83.369  1.00  0.00           C  
ATOM   1868  CG  ASP   123      95.385  52.220  82.557  1.00  0.00           C  
ATOM   1869  OD1 ASP   123      94.392  51.814  81.987  1.00  0.00           O  
ATOM   1870  OD2 ASP   123      96.455  51.530  82.599  1.00  0.00           O1-
ATOM   1871  H   ASP   123      92.841  53.536  83.335  1.00  0.00           H  
ATOM   1872  HA  ASP   123      94.974  55.510  83.357  1.00  0.00           H  
ATOM   1873  HB2 ASP   123      96.504  53.865  83.257  1.00  0.00           H  
ATOM   1874  HB3 ASP   123      95.301  53.261  84.419  1.00  0.00           H  
ATOM   1875  N   ARG   124      93.418  54.982  80.724  1.00  0.00           N  
ATOM   1876  CA  ARG   124      93.258  55.375  79.282  1.00  0.00           C  
ATOM   1877  C   ARG   124      93.803  54.272  78.209  1.00  0.00           C  
ATOM   1878  O   ARG   124      94.644  54.643  77.370  1.00  0.00           O  
ATOM   1879  CB  ARG   124      93.835  56.759  79.111  1.00  0.00           C  
ATOM   1880  CG  ARG   124      93.194  57.881  79.959  1.00  0.00           C  
ATOM   1881  CD  ARG   124      94.051  59.152  79.890  1.00  0.00           C  
ATOM   1882  NE  ARG   124      93.609  60.180  80.889  1.00  0.00           N  
ATOM   1883  CZ  ARG   124      94.099  61.358  81.095  1.00  0.00           C  
ATOM   1884  NH1 ARG   124      95.302  61.712  80.623  1.00  0.00           N1+
ATOM   1885  NH2 ARG   124      93.413  62.201  81.784  1.00  0.00           N  
ATOM   1886  H   ARG   124      92.656  54.869  81.377  1.00  0.00           H  
ATOM   1887  HA  ARG   124      92.180  55.485  79.171  1.00  0.00           H  
ATOM   1888  HB2 ARG   124      94.905  56.690  79.305  1.00  0.00           H  
ATOM   1889  HB3 ARG   124      93.506  57.061  78.116  1.00  0.00           H  
ATOM   1890  HG2 ARG   124      92.205  58.061  79.536  1.00  0.00           H  
ATOM   1891  HG3 ARG   124      93.059  57.492  80.969  1.00  0.00           H  
ATOM   1892  HD2 ARG   124      95.074  58.849  80.114  1.00  0.00           H  
ATOM   1893  HD3 ARG   124      93.919  59.550  78.884  1.00  0.00           H  
ATOM   1894  HE  ARG   124      92.693  59.971  81.260  1.00  0.00           H  
ATOM   1895 HH11 ARG   124      95.828  61.023  80.105  1.00  0.00           H  
ATOM   1896 HH12 ARG   124      95.736  62.603  80.820  1.00  0.00           H  
ATOM   1897 HH21 ARG   124      92.559  61.946  82.258  1.00  0.00           H  
ATOM   1898 HH22 ARG   124      93.792  63.087  82.089  1.00  0.00           H  
ATOM   1899  N   ASP   125      93.350  53.046  78.202  1.00  0.00           N  
ATOM   1900  CA  ASP   125      93.624  52.117  77.112  1.00  0.00           C  
ATOM   1901  C   ASP   125      92.391  51.325  76.651  1.00  0.00           C  
ATOM   1902  O   ASP   125      92.480  50.245  76.021  1.00  0.00           O  
ATOM   1903  CB  ASP   125      94.784  51.118  77.403  1.00  0.00           C  
ATOM   1904  CG  ASP   125      94.478  50.112  78.567  1.00  0.00           C  
ATOM   1905  OD1 ASP   125      93.436  50.259  79.206  1.00  0.00           O  
ATOM   1906  OD2 ASP   125      95.261  49.161  78.856  1.00  0.00           O1-
ATOM   1907  H   ASP   125      92.698  52.836  78.944  1.00  0.00           H  
ATOM   1908  HA  ASP   125      93.994  52.699  76.267  1.00  0.00           H  
ATOM   1909  HB2 ASP   125      95.235  50.558  76.583  1.00  0.00           H  
ATOM   1910  HB3 ASP   125      95.708  51.631  77.672  1.00  0.00           H  
ATOM   1911  N   GLY   126      91.122  51.696  77.034  1.00  0.00           N  
ATOM   1912  CA  GLY   126      89.836  50.998  76.727  1.00  0.00           C  
ATOM   1913  C   GLY   126      89.447  50.048  77.904  1.00  0.00           C  
ATOM   1914  O   GLY   126      88.270  50.052  78.239  1.00  0.00           O  
ATOM   1915  H   GLY   126      91.097  52.579  77.524  1.00  0.00           H  
ATOM   1916  HA2 GLY   126      89.096  51.797  76.768  1.00  0.00           H  
ATOM   1917  HA3 GLY   126      89.841  50.442  75.789  1.00  0.00           H  
ATOM   1918  N   VAL   127      90.292  49.158  78.375  1.00  0.00           N  
ATOM   1919  CA  VAL   127      89.865  48.069  79.307  1.00  0.00           C  
ATOM   1920  C   VAL   127      89.674  48.584  80.799  1.00  0.00           C  
ATOM   1921  O   VAL   127      90.395  49.447  81.301  1.00  0.00           O  
ATOM   1922  CB  VAL   127      90.829  46.907  79.216  1.00  0.00           C  
ATOM   1923  CG1 VAL   127      90.611  45.791  80.245  1.00  0.00           C  
ATOM   1924  CG2 VAL   127      90.760  46.184  77.831  1.00  0.00           C  
ATOM   1925  H   VAL   127      91.283  49.208  78.185  1.00  0.00           H  
ATOM   1926  HA  VAL   127      88.890  47.729  78.959  1.00  0.00           H  
ATOM   1927  HB  VAL   127      91.875  47.207  79.282  1.00  0.00           H  
ATOM   1928 HG11 VAL   127      89.571  45.488  80.123  1.00  0.00           H  
ATOM   1929 HG12 VAL   127      91.410  45.099  79.982  1.00  0.00           H  
ATOM   1930 HG13 VAL   127      90.676  46.188  81.258  1.00  0.00           H  
ATOM   1931 HG21 VAL   127      89.925  45.483  77.836  1.00  0.00           H  
ATOM   1932 HG22 VAL   127      90.563  46.946  77.077  1.00  0.00           H  
ATOM   1933 HG23 VAL   127      91.643  45.598  77.573  1.00  0.00           H  
ATOM   1934  N   VAL   128      88.645  48.036  81.501  1.00  0.00           N  
ATOM   1935  CA  VAL   128      88.239  48.584  82.816  1.00  0.00           C  
ATOM   1936  C   VAL   128      89.067  48.148  84.019  1.00  0.00           C  
ATOM   1937  O   VAL   128      89.469  46.949  84.006  1.00  0.00           O  
ATOM   1938  CB  VAL   128      86.763  48.270  83.105  1.00  0.00           C  
ATOM   1939  CG1 VAL   128      86.256  48.627  84.520  1.00  0.00           C  
ATOM   1940  CG2 VAL   128      85.766  49.152  82.325  1.00  0.00           C  
ATOM   1941  H   VAL   128      88.208  47.188  81.168  1.00  0.00           H  
ATOM   1942  HA  VAL   128      88.304  49.659  82.651  1.00  0.00           H  
ATOM   1943  HB  VAL   128      86.425  47.292  82.764  1.00  0.00           H  
ATOM   1944 HG11 VAL   128      85.171  48.632  84.631  1.00  0.00           H  
ATOM   1945 HG12 VAL   128      86.581  47.773  85.115  1.00  0.00           H  
ATOM   1946 HG13 VAL   128      86.753  49.445  85.041  1.00  0.00           H  
ATOM   1947 HG21 VAL   128      84.776  48.771  82.575  1.00  0.00           H  
ATOM   1948 HG22 VAL   128      85.766  50.201  82.620  1.00  0.00           H  
ATOM   1949 HG23 VAL   128      85.881  49.009  81.251  1.00  0.00           H  
ATOM   1950  N   GLU   129      89.570  49.034  84.856  1.00  0.00           N  
ATOM   1951  CA  GLU   129      90.546  48.670  85.970  1.00  0.00           C  
ATOM   1952  C   GLU   129      89.823  48.098  87.209  1.00  0.00           C  
ATOM   1953  O   GLU   129      88.619  48.238  87.462  1.00  0.00           O  
ATOM   1954  CB  GLU   129      91.326  49.914  86.367  1.00  0.00           C  
ATOM   1955  CG  GLU   129      91.455  51.112  85.493  1.00  0.00           C  
ATOM   1956  CD  GLU   129      92.002  50.943  84.129  1.00  0.00           C  
ATOM   1957  OE1 GLU   129      92.541  49.907  83.757  1.00  0.00           O  
ATOM   1958  OE2 GLU   129      92.059  51.853  83.326  1.00  0.00           O1-
ATOM   1959  H   GLU   129      89.317  50.008  84.769  1.00  0.00           H  
ATOM   1960  HA  GLU   129      91.073  47.806  85.565  1.00  0.00           H  
ATOM   1961  HB2 GLU   129      91.024  50.255  87.357  1.00  0.00           H  
ATOM   1962  HB3 GLU   129      92.358  49.596  86.508  1.00  0.00           H  
ATOM   1963  HG2 GLU   129      90.564  51.730  85.387  1.00  0.00           H  
ATOM   1964  HG3 GLU   129      92.169  51.685  86.085  1.00  0.00           H  
ATOM   1965  N   LYS   130      90.658  47.486  88.070  1.00  0.00           N  
ATOM   1966  CA  LYS   130      90.363  46.961  89.400  1.00  0.00           C  
ATOM   1967  C   LYS   130      91.236  47.822  90.378  1.00  0.00           C  
ATOM   1968  O   LYS   130      92.391  48.190  90.120  1.00  0.00           O  
ATOM   1969  CB  LYS   130      90.653  45.461  89.550  1.00  0.00           C  
ATOM   1970  CG  LYS   130      92.088  45.102  89.259  1.00  0.00           C  
ATOM   1971  CD  LYS   130      92.427  43.642  89.635  1.00  0.00           C  
ATOM   1972  CE  LYS   130      93.877  43.472  89.129  1.00  0.00           C  
ATOM   1973  NZ  LYS   130      94.913  44.191  89.900  1.00  0.00           N1+
ATOM   1974  H   LYS   130      91.644  47.531  87.857  1.00  0.00           H  
ATOM   1975  HA  LYS   130      89.325  47.226  89.597  1.00  0.00           H  
ATOM   1976  HB2 LYS   130      90.539  45.080  90.565  1.00  0.00           H  
ATOM   1977  HB3 LYS   130      90.066  44.827  88.886  1.00  0.00           H  
ATOM   1978  HG2 LYS   130      92.332  45.103  88.196  1.00  0.00           H  
ATOM   1979  HG3 LYS   130      92.768  45.754  89.807  1.00  0.00           H  
ATOM   1980  HD2 LYS   130      92.451  43.706  90.722  1.00  0.00           H  
ATOM   1981  HD3 LYS   130      91.622  43.066  89.178  1.00  0.00           H  
ATOM   1982  HE2 LYS   130      94.175  42.427  89.213  1.00  0.00           H  
ATOM   1983  HE3 LYS   130      93.890  43.744  88.073  1.00  0.00           H  
ATOM   1984  HZ1 LYS   130      95.085  45.128  89.566  1.00  0.00           H  
ATOM   1985  HZ2 LYS   130      94.704  44.274  90.885  1.00  0.00           H  
ATOM   1986  HZ3 LYS   130      95.839  43.797  89.811  1.00  0.00           H  
ATOM   1987  N   ASN   131      90.710  48.176  91.567  1.00  0.00           N  
ATOM   1988  CA  ASN   131      91.346  48.843  92.759  1.00  0.00           C  
ATOM   1989  C   ASN   131      92.169  50.124  92.337  1.00  0.00           C  
ATOM   1990  O   ASN   131      93.271  50.280  92.937  1.00  0.00           O  
ATOM   1991  CB  ASN   131      92.183  47.752  93.478  1.00  0.00           C  
ATOM   1992  CG  ASN   131      91.357  46.489  93.813  1.00  0.00           C  
ATOM   1993  ND2 ASN   131      90.621  46.437  94.879  1.00  0.00           N  
ATOM   1994  OD1 ASN   131      91.450  45.542  93.083  1.00  0.00           O  
ATOM   1995  H   ASN   131      89.815  47.741  91.740  1.00  0.00           H  
ATOM   1996  HA  ASN   131      90.584  49.149  93.475  1.00  0.00           H  
ATOM   1997  HB2 ASN   131      92.899  47.483  92.701  1.00  0.00           H  
ATOM   1998  HB3 ASN   131      92.685  48.250  94.307  1.00  0.00           H  
ATOM   1999 HD21 ASN   131      89.944  45.701  95.018  1.00  0.00           H  
ATOM   2000 HD22 ASN   131      90.702  47.224  95.508  1.00  0.00           H  
ATOM   2001  N   ASN   132      91.645  50.941  91.362  1.00  0.00           N  
ATOM   2002  CA  ASN   132      92.276  52.224  90.997  1.00  0.00           C  
ATOM   2003  C   ASN   132      91.973  53.372  92.130  1.00  0.00           C  
ATOM   2004  O   ASN   132      90.883  53.835  92.225  1.00  0.00           O  
ATOM   2005  CB  ASN   132      91.884  52.640  89.549  1.00  0.00           C  
ATOM   2006  CG  ASN   132      92.551  53.899  89.128  1.00  0.00           C  
ATOM   2007  ND2 ASN   132      93.364  53.921  88.118  1.00  0.00           N  
ATOM   2008  OD1 ASN   132      92.257  54.923  89.720  1.00  0.00           O  
ATOM   2009  H   ASN   132      90.855  50.644  90.807  1.00  0.00           H  
ATOM   2010  HA  ASN   132      93.353  52.063  91.044  1.00  0.00           H  
ATOM   2011  HB2 ASN   132      92.215  51.836  88.892  1.00  0.00           H  
ATOM   2012  HB3 ASN   132      90.796  52.658  89.488  1.00  0.00           H  
ATOM   2013 HD21 ASN   132      93.892  54.751  87.890  1.00  0.00           H  
ATOM   2014 HD22 ASN   132      93.723  53.113  87.630  1.00  0.00           H  
ATOM   2015  N   PRO   133      93.005  54.014  92.705  1.00  0.00           N  
ATOM   2016  CA  PRO   133      92.901  54.965  93.831  1.00  0.00           C  
ATOM   2017  C   PRO   133      92.203  56.314  93.549  1.00  0.00           C  
ATOM   2018  O   PRO   133      92.048  57.130  94.418  1.00  0.00           O  
ATOM   2019  CB  PRO   133      94.300  55.106  94.462  1.00  0.00           C  
ATOM   2020  CG  PRO   133      95.110  54.923  93.148  1.00  0.00           C  
ATOM   2021  CD  PRO   133      94.365  53.866  92.376  1.00  0.00           C  
ATOM   2022  HA  PRO   133      92.236  54.528  94.576  1.00  0.00           H  
ATOM   2023  HB2 PRO   133      94.661  55.940  95.063  1.00  0.00           H  
ATOM   2024  HB3 PRO   133      94.618  54.243  95.047  1.00  0.00           H  
ATOM   2025  HG2 PRO   133      95.050  55.902  92.671  1.00  0.00           H  
ATOM   2026  HG3 PRO   133      96.143  54.612  93.302  1.00  0.00           H  
ATOM   2027  HD2 PRO   133      94.565  53.914  91.306  1.00  0.00           H  
ATOM   2028  HD3 PRO   133      94.567  52.874  92.778  1.00  0.00           H  
ATOM   2029  N   LYS   134      92.017  56.655  92.245  1.00  0.00           N  
ATOM   2030  CA  LYS   134      91.686  57.971  91.809  1.00  0.00           C  
ATOM   2031  C   LYS   134      90.608  58.058  90.737  1.00  0.00           C  
ATOM   2032  O   LYS   134      90.406  59.114  90.150  1.00  0.00           O  
ATOM   2033  CB  LYS   134      92.945  58.698  91.400  1.00  0.00           C  
ATOM   2034  CG  LYS   134      93.918  59.143  92.446  1.00  0.00           C  
ATOM   2035  CD  LYS   134      95.210  59.822  91.943  1.00  0.00           C  
ATOM   2036  CE  LYS   134      94.908  61.335  91.567  1.00  0.00           C  
ATOM   2037  NZ  LYS   134      96.174  61.989  91.224  1.00  0.00           N1+
ATOM   2038  H   LYS   134      92.242  55.919  91.590  1.00  0.00           H  
ATOM   2039  HA  LYS   134      91.184  58.463  92.643  1.00  0.00           H  
ATOM   2040  HB2 LYS   134      93.405  57.983  90.718  1.00  0.00           H  
ATOM   2041  HB3 LYS   134      92.663  59.608  90.870  1.00  0.00           H  
ATOM   2042  HG2 LYS   134      93.372  59.822  93.101  1.00  0.00           H  
ATOM   2043  HG3 LYS   134      94.152  58.192  92.925  1.00  0.00           H  
ATOM   2044  HD2 LYS   134      95.868  59.908  92.808  1.00  0.00           H  
ATOM   2045  HD3 LYS   134      95.702  59.208  91.189  1.00  0.00           H  
ATOM   2046  HE2 LYS   134      94.237  61.376  90.709  1.00  0.00           H  
ATOM   2047  HE3 LYS   134      94.565  61.840  92.471  1.00  0.00           H  
ATOM   2048  HZ1 LYS   134      95.999  62.976  91.102  1.00  0.00           H  
ATOM   2049  HZ2 LYS   134      96.962  61.741  91.804  1.00  0.00           H  
ATOM   2050  HZ3 LYS   134      96.503  61.775  90.293  1.00  0.00           H  
ATOM   2051  N   LYS   135      89.864  56.877  90.473  1.00  0.00           N  
ATOM   2052  CA  LYS   135      88.847  56.703  89.434  1.00  0.00           C  
ATOM   2053  C   LYS   135      87.763  57.785  89.440  1.00  0.00           C  
ATOM   2054  O   LYS   135      87.013  57.836  88.460  1.00  0.00           O  
ATOM   2055  CB  LYS   135      88.312  55.276  89.607  1.00  0.00           C  
ATOM   2056  CG  LYS   135      87.418  55.069  90.926  1.00  0.00           C  
ATOM   2057  CD  LYS   135      87.207  53.571  91.156  1.00  0.00           C  
ATOM   2058  CE  LYS   135      86.065  53.540  92.282  1.00  0.00           C  
ATOM   2059  NZ  LYS   135      85.620  52.110  92.508  1.00  0.00           N1+
ATOM   2060  H   LYS   135      90.191  56.004  90.862  1.00  0.00           H  
ATOM   2061  HA  LYS   135      89.328  56.678  88.456  1.00  0.00           H  
ATOM   2062  HB2 LYS   135      87.586  55.115  88.809  1.00  0.00           H  
ATOM   2063  HB3 LYS   135      89.146  54.576  89.584  1.00  0.00           H  
ATOM   2064  HG2 LYS   135      87.871  55.484  91.827  1.00  0.00           H  
ATOM   2065  HG3 LYS   135      86.502  55.587  90.644  1.00  0.00           H  
ATOM   2066  HD2 LYS   135      86.669  53.135  90.314  1.00  0.00           H  
ATOM   2067  HD3 LYS   135      88.091  53.093  91.578  1.00  0.00           H  
ATOM   2068  HE2 LYS   135      86.431  54.050  93.174  1.00  0.00           H  
ATOM   2069  HE3 LYS   135      85.115  53.957  91.948  1.00  0.00           H  
ATOM   2070  HZ1 LYS   135      84.859  52.244  93.159  1.00  0.00           H  
ATOM   2071  HZ2 LYS   135      85.220  51.671  91.691  1.00  0.00           H  
ATOM   2072  HZ3 LYS   135      86.309  51.487  92.905  1.00  0.00           H  
ATOM   2073  N   ALA   136      87.616  58.555  90.493  1.00  0.00           N  
ATOM   2074  CA  ALA   136      86.654  59.616  90.827  1.00  0.00           C  
ATOM   2075  C   ALA   136      87.147  61.087  90.554  1.00  0.00           C  
ATOM   2076  O   ALA   136      86.425  62.060  90.763  1.00  0.00           O  
ATOM   2077  CB  ALA   136      86.201  59.613  92.304  1.00  0.00           C  
ATOM   2078  H   ALA   136      88.165  58.358  91.318  1.00  0.00           H  
ATOM   2079  HA  ALA   136      85.838  59.404  90.136  1.00  0.00           H  
ATOM   2080  HB1 ALA   136      85.339  60.254  92.488  1.00  0.00           H  
ATOM   2081  HB2 ALA   136      85.849  58.668  92.719  1.00  0.00           H  
ATOM   2082  HB3 ALA   136      87.088  59.914  92.861  1.00  0.00           H  
ATOM   2083  N   SER   137      88.497  61.337  90.251  1.00  0.00           N  
ATOM   2084  CA  SER   137      89.031  62.639  89.725  1.00  0.00           C  
ATOM   2085  C   SER   137      89.432  62.452  88.267  1.00  0.00           C  
ATOM   2086  O   SER   137      89.469  61.366  87.759  1.00  0.00           O  
ATOM   2087  CB  SER   137      90.188  63.076  90.629  1.00  0.00           C  
ATOM   2088  OG  SER   137      90.598  64.405  90.345  1.00  0.00           O  
ATOM   2089  H   SER   137      89.006  60.482  90.079  1.00  0.00           H  
ATOM   2090  HA  SER   137      88.267  63.405  89.859  1.00  0.00           H  
ATOM   2091  HB2 SER   137      89.827  63.012  91.656  1.00  0.00           H  
ATOM   2092  HB3 SER   137      91.044  62.428  90.445  1.00  0.00           H  
ATOM   2093  HG  SER   137      91.150  64.732  91.060  1.00  0.00           H  
ATOM   2094  N   TRP   138      89.770  63.626  87.691  1.00  0.00           N  
ATOM   2095  CA  TRP   138      90.346  63.655  86.351  1.00  0.00           C  
ATOM   2096  C   TRP   138      91.362  64.823  86.173  1.00  0.00           C  
ATOM   2097  O   TRP   138      91.080  65.903  86.722  1.00  0.00           O  
ATOM   2098  CB  TRP   138      89.202  63.780  85.310  1.00  0.00           C  
ATOM   2099  CG  TRP   138      89.418  63.615  83.825  1.00  0.00           C  
ATOM   2100  CD1 TRP   138      89.032  62.464  83.195  1.00  0.00           C  
ATOM   2101  CD2 TRP   138      90.048  64.444  82.825  1.00  0.00           C  
ATOM   2102  CE2 TRP   138      90.145  63.774  81.591  1.00  0.00           C  
ATOM   2103  CE3 TRP   138      90.697  65.686  82.904  1.00  0.00           C  
ATOM   2104  NE1 TRP   138      89.428  62.654  81.859  1.00  0.00           N  
ATOM   2105  CZ2 TRP   138      90.781  64.322  80.457  1.00  0.00           C  
ATOM   2106  CZ3 TRP   138      91.292  66.316  81.774  1.00  0.00           C  
ATOM   2107  CH2 TRP   138      91.421  65.614  80.583  1.00  0.00           C  
ATOM   2108  H   TRP   138      89.748  64.480  88.230  1.00  0.00           H  
ATOM   2109  HA  TRP   138      90.993  62.797  86.168  1.00  0.00           H  
ATOM   2110  HB2 TRP   138      88.483  63.046  85.673  1.00  0.00           H  
ATOM   2111  HB3 TRP   138      88.807  64.775  85.516  1.00  0.00           H  
ATOM   2112  HD1 TRP   138      88.626  61.590  83.684  1.00  0.00           H  
ATOM   2113  HE1 TRP   138      89.211  62.042  81.084  1.00  0.00           H  
ATOM   2114  HE3 TRP   138      90.651  66.216  83.843  1.00  0.00           H  
ATOM   2115  HZ2 TRP   138      90.775  63.825  79.498  1.00  0.00           H  
ATOM   2116  HZ3 TRP   138      91.727  67.298  81.878  1.00  0.00           H  
ATOM   2117  HH2 TRP   138      91.884  66.064  79.716  1.00  0.00           H  
ATOM   2118  N   THR   139      92.486  64.654  85.466  1.00  0.00           N  
ATOM   2119  CA  THR   139      93.578  65.684  85.328  1.00  0.00           C  
ATOM   2120  C   THR   139      94.336  65.717  83.925  1.00  0.00           C  
ATOM   2121  O   THR   139      94.390  64.757  83.163  1.00  0.00           O  
ATOM   2122  CB  THR   139      94.673  65.595  86.434  1.00  0.00           C  
ATOM   2123  CG2 THR   139      94.248  65.992  87.782  1.00  0.00           C  
ATOM   2124  OG1 THR   139      95.165  64.277  86.562  1.00  0.00           O  
ATOM   2125  H   THR   139      92.461  63.731  85.054  1.00  0.00           H  
ATOM   2126  HA  THR   139      93.167  66.689  85.421  1.00  0.00           H  
ATOM   2127  HB  THR   139      95.528  66.235  86.216  1.00  0.00           H  
ATOM   2128  HG1 THR   139      94.516  63.899  87.160  1.00  0.00           H  
ATOM   2129 HG21 THR   139      95.017  65.799  88.530  1.00  0.00           H  
ATOM   2130 HG22 THR   139      94.011  67.052  87.872  1.00  0.00           H  
ATOM   2131 HG23 THR   139      93.308  65.469  87.956  1.00  0.00           H  
ATOM   2132  N   TRP   140      94.663  66.941  83.425  1.00  0.00           N  
ATOM   2133  CA  TRP   140      95.230  67.158  82.087  1.00  0.00           C  
ATOM   2134  C   TRP   140      96.697  66.541  81.840  1.00  0.00           C  
ATOM   2135  O   TRP   140      97.400  66.186  82.832  1.00  0.00           O  
ATOM   2136  CB  TRP   140      95.163  68.631  81.702  1.00  0.00           C  
ATOM   2137  CG  TRP   140      93.763  69.116  81.454  1.00  0.00           C  
ATOM   2138  CD1 TRP   140      92.959  69.813  82.270  1.00  0.00           C  
ATOM   2139  CD2 TRP   140      93.158  69.144  80.111  1.00  0.00           C  
ATOM   2140  CE2 TRP   140      91.881  69.751  80.240  1.00  0.00           C  
ATOM   2141  CE3 TRP   140      93.556  68.734  78.819  1.00  0.00           C  
ATOM   2142  NE1 TRP   140      91.835  70.184  81.587  1.00  0.00           N  
ATOM   2143  CZ2 TRP   140      90.928  69.875  79.161  1.00  0.00           C  
ATOM   2144  CZ3 TRP   140      92.617  68.863  77.726  1.00  0.00           C  
ATOM   2145  CH2 TRP   140      91.289  69.355  77.951  1.00  0.00           C  
ATOM   2146  H   TRP   140      94.669  67.679  84.114  1.00  0.00           H  
ATOM   2147  HA  TRP   140      94.663  66.559  81.375  1.00  0.00           H  
ATOM   2148  HB2 TRP   140      95.633  69.280  82.441  1.00  0.00           H  
ATOM   2149  HB3 TRP   140      95.770  68.746  80.804  1.00  0.00           H  
ATOM   2150  HD1 TRP   140      93.060  69.953  83.337  1.00  0.00           H  
ATOM   2151  HE1 TRP   140      91.072  70.687  82.017  1.00  0.00           H  
ATOM   2152  HE3 TRP   140      94.510  68.272  78.611  1.00  0.00           H  
ATOM   2153  HZ2 TRP   140      89.976  70.376  79.253  1.00  0.00           H  
ATOM   2154  HZ3 TRP   140      92.848  68.499  76.735  1.00  0.00           H  
ATOM   2155  HH2 TRP   140      90.643  69.601  77.121  1.00  0.00           H  
ATOM   2156  N   GLY   141      97.086  66.529  80.592  1.00  0.00           N  
ATOM   2157  CA  GLY   141      98.458  66.133  80.140  1.00  0.00           C  
ATOM   2158  C   GLY   141      98.838  64.681  80.287  1.00  0.00           C  
ATOM   2159  O   GLY   141      98.119  63.800  80.676  1.00  0.00           O  
ATOM   2160  H   GLY   141      96.393  66.738  79.887  1.00  0.00           H  
ATOM   2161  HA2 GLY   141      98.544  66.464  79.105  1.00  0.00           H  
ATOM   2162  HA3 GLY   141      99.204  66.702  80.694  1.00  0.00           H  
ATOM   2163  N   PRO   142     100.117  64.407  80.012  1.00  0.00           N  
ATOM   2164  CA  PRO   142     100.585  63.012  79.881  1.00  0.00           C  
ATOM   2165  C   PRO   142     100.859  62.268  81.182  1.00  0.00           C  
ATOM   2166  O   PRO   142     100.873  61.035  81.307  1.00  0.00           O  
ATOM   2167  CB  PRO   142     101.933  63.222  79.109  1.00  0.00           C  
ATOM   2168  CG  PRO   142     102.457  64.644  79.395  1.00  0.00           C  
ATOM   2169  CD  PRO   142     101.172  65.386  79.601  1.00  0.00           C  
ATOM   2170  HA  PRO   142      99.874  62.512  79.223  1.00  0.00           H  
ATOM   2171  HB2 PRO   142     102.636  62.451  79.424  1.00  0.00           H  
ATOM   2172  HB3 PRO   142     101.890  63.157  78.022  1.00  0.00           H  
ATOM   2173  HG2 PRO   142     102.961  64.673  80.361  1.00  0.00           H  
ATOM   2174  HG3 PRO   142     103.052  65.016  78.562  1.00  0.00           H  
ATOM   2175  HD2 PRO   142     101.367  66.070  80.427  1.00  0.00           H  
ATOM   2176  HD3 PRO   142     100.929  66.034  78.759  1.00  0.00           H  
ATOM   2177  N   GLU   143     101.065  63.025  82.283  1.00  0.00           N  
ATOM   2178  CA  GLU   143     101.219  62.607  83.633  1.00  0.00           C  
ATOM   2179  C   GLU   143      99.870  62.512  84.499  1.00  0.00           C  
ATOM   2180  O   GLU   143      99.884  62.056  85.612  1.00  0.00           O  
ATOM   2181  CB  GLU   143     102.119  63.539  84.364  1.00  0.00           C  
ATOM   2182  CG  GLU   143     103.632  63.486  83.811  1.00  0.00           C  
ATOM   2183  CD  GLU   143     104.219  62.062  83.922  1.00  0.00           C  
ATOM   2184  OE1 GLU   143     105.167  61.673  83.186  1.00  0.00           O  
ATOM   2185  OE2 GLU   143     103.645  61.290  84.743  1.00  0.00           O1-
ATOM   2186  H   GLU   143     100.947  64.012  82.105  1.00  0.00           H  
ATOM   2187  HA  GLU   143     101.607  61.592  83.555  1.00  0.00           H  
ATOM   2188  HB2 GLU   143     101.863  64.598  84.412  1.00  0.00           H  
ATOM   2189  HB3 GLU   143     102.184  63.197  85.396  1.00  0.00           H  
ATOM   2190  HG2 GLU   143     103.549  63.838  82.783  1.00  0.00           H  
ATOM   2191  HG3 GLU   143     104.332  64.149  84.320  1.00  0.00           H  
ATOM   2192  N   GLY   144      98.721  63.009  83.945  1.00  0.00           N  
ATOM   2193  CA  GLY   144      97.384  63.022  84.542  1.00  0.00           C  
ATOM   2194  C   GLY   144      96.645  61.736  84.484  1.00  0.00           C  
ATOM   2195  O   GLY   144      97.148  60.771  83.909  1.00  0.00           O  
ATOM   2196  H   GLY   144      98.691  63.222  82.958  1.00  0.00           H  
ATOM   2197  HA2 GLY   144      97.444  63.328  85.586  1.00  0.00           H  
ATOM   2198  HA3 GLY   144      96.794  63.779  84.026  1.00  0.00           H  
ATOM   2199  N   GLN   145      95.376  61.651  84.961  1.00  0.00           N  
ATOM   2200  CA  GLN   145      94.631  60.485  84.908  1.00  0.00           C  
ATOM   2201  C   GLN   145      93.092  60.596  84.588  1.00  0.00           C  
ATOM   2202  O   GLN   145      92.616  61.721  84.507  1.00  0.00           O  
ATOM   2203  CB  GLN   145      94.823  59.744  86.258  1.00  0.00           C  
ATOM   2204  CG  GLN   145      94.623  60.578  87.588  1.00  0.00           C  
ATOM   2205  CD  GLN   145      93.265  61.035  87.876  1.00  0.00           C  
ATOM   2206  NE2 GLN   145      92.257  60.247  87.944  1.00  0.00           N  
ATOM   2207  OE1 GLN   145      93.093  62.241  87.804  1.00  0.00           O  
ATOM   2208  H   GLN   145      94.955  62.516  85.271  1.00  0.00           H  
ATOM   2209  HA  GLN   145      94.924  59.845  84.075  1.00  0.00           H  
ATOM   2210  HB2 GLN   145      94.159  58.901  86.446  1.00  0.00           H  
ATOM   2211  HB3 GLN   145      95.870  59.439  86.280  1.00  0.00           H  
ATOM   2212  HG2 GLN   145      94.857  59.892  88.401  1.00  0.00           H  
ATOM   2213  HG3 GLN   145      95.318  61.408  87.720  1.00  0.00           H  
ATOM   2214 HE21 GLN   145      91.376  60.739  87.904  1.00  0.00           H  
ATOM   2215 HE22 GLN   145      92.311  59.249  88.093  1.00  0.00           H  
ATOM   2216  N   GLY   146      92.410  59.453  84.499  1.00  0.00           N  
ATOM   2217  CA  GLY   146      90.898  59.408  84.539  1.00  0.00           C  
ATOM   2218  C   GLY   146      90.350  59.128  83.150  1.00  0.00           C  
ATOM   2219  O   GLY   146      91.025  59.502  82.196  1.00  0.00           O  
ATOM   2220  H   GLY   146      92.898  58.588  84.679  1.00  0.00           H  
ATOM   2221  HA2 GLY   146      90.602  58.572  85.173  1.00  0.00           H  
ATOM   2222  HA3 GLY   146      90.506  60.365  84.883  1.00  0.00           H  
ATOM   2223  N   ALA   147      89.139  58.500  83.009  1.00  0.00           N  
ATOM   2224  CA  ALA   147      88.559  57.979  81.775  1.00  0.00           C  
ATOM   2225  C   ALA   147      88.164  59.027  80.730  1.00  0.00           C  
ATOM   2226  O   ALA   147      87.870  60.233  80.933  1.00  0.00           O  
ATOM   2227  CB  ALA   147      87.381  56.963  82.172  1.00  0.00           C  
ATOM   2228  H   ALA   147      88.692  58.341  83.901  1.00  0.00           H  
ATOM   2229  HA  ALA   147      89.369  57.362  81.386  1.00  0.00           H  
ATOM   2230  HB1 ALA   147      86.900  56.577  81.273  1.00  0.00           H  
ATOM   2231  HB2 ALA   147      87.776  56.273  82.917  1.00  0.00           H  
ATOM   2232  HB3 ALA   147      86.625  57.480  82.762  1.00  0.00           H  
ATOM   2233  N   ILE   148      88.055  58.558  79.442  1.00  0.00           N  
ATOM   2234  CA  ILE   148      87.613  59.303  78.217  1.00  0.00           C  
ATOM   2235  C   ILE   148      86.301  58.731  77.663  1.00  0.00           C  
ATOM   2236  O   ILE   148      86.087  57.551  77.463  1.00  0.00           O  
ATOM   2237  CB  ILE   148      88.713  59.445  77.115  1.00  0.00           C  
ATOM   2238  CG1 ILE   148      90.080  59.962  77.633  1.00  0.00           C  
ATOM   2239  CG2 ILE   148      88.270  60.267  75.873  1.00  0.00           C  
ATOM   2240  CD1 ILE   148      90.089  61.283  78.429  1.00  0.00           C  
ATOM   2241  H   ILE   148      88.243  57.568  79.371  1.00  0.00           H  
ATOM   2242  HA  ILE   148      87.483  60.352  78.483  1.00  0.00           H  
ATOM   2243  HB  ILE   148      88.948  58.444  76.752  1.00  0.00           H  
ATOM   2244 HG12 ILE   148      90.574  59.252  78.296  1.00  0.00           H  
ATOM   2245 HG13 ILE   148      90.783  60.145  76.821  1.00  0.00           H  
ATOM   2246 HG21 ILE   148      87.489  59.795  75.277  1.00  0.00           H  
ATOM   2247 HG22 ILE   148      87.975  61.274  76.168  1.00  0.00           H  
ATOM   2248 HG23 ILE   148      89.112  60.319  75.183  1.00  0.00           H  
ATOM   2249 HD11 ILE   148      89.514  61.158  79.346  1.00  0.00           H  
ATOM   2250 HD12 ILE   148      91.089  61.546  78.773  1.00  0.00           H  
ATOM   2251 HD13 ILE   148      89.676  62.026  77.746  1.00  0.00           H  
ATOM   2252  N   LEU   149      85.420  59.642  77.275  1.00  0.00           N  
ATOM   2253  CA  LEU   149      84.097  59.328  76.654  1.00  0.00           C  
ATOM   2254  C   LEU   149      83.982  60.081  75.353  1.00  0.00           C  
ATOM   2255  O   LEU   149      84.313  61.281  75.321  1.00  0.00           O  
ATOM   2256  CB  LEU   149      83.078  59.608  77.728  1.00  0.00           C  
ATOM   2257  CG  LEU   149      81.532  59.322  77.436  1.00  0.00           C  
ATOM   2258  CD1 LEU   149      81.211  57.901  77.075  1.00  0.00           C  
ATOM   2259  CD2 LEU   149      80.570  59.729  78.588  1.00  0.00           C  
ATOM   2260  H   LEU   149      85.567  60.626  77.448  1.00  0.00           H  
ATOM   2261  HA  LEU   149      84.126  58.253  76.477  1.00  0.00           H  
ATOM   2262  HB2 LEU   149      83.330  58.968  78.574  1.00  0.00           H  
ATOM   2263  HB3 LEU   149      83.134  60.659  78.012  1.00  0.00           H  
ATOM   2264  HG  LEU   149      81.221  59.926  76.583  1.00  0.00           H  
ATOM   2265 HD11 LEU   149      81.413  57.200  77.885  1.00  0.00           H  
ATOM   2266 HD12 LEU   149      80.154  57.967  76.818  1.00  0.00           H  
ATOM   2267 HD13 LEU   149      81.941  57.685  76.296  1.00  0.00           H  
ATOM   2268 HD21 LEU   149      79.554  59.361  78.447  1.00  0.00           H  
ATOM   2269 HD22 LEU   149      80.880  59.195  79.486  1.00  0.00           H  
ATOM   2270 HD23 LEU   149      80.579  60.812  78.710  1.00  0.00           H  
ATOM   2271  N   LEU   150      83.518  59.452  74.270  1.00  0.00           N  
ATOM   2272  CA  LEU   150      83.138  59.975  72.914  1.00  0.00           C  
ATOM   2273  C   LEU   150      81.602  60.372  72.819  1.00  0.00           C  
ATOM   2274  O   LEU   150      80.743  59.719  73.396  1.00  0.00           O  
ATOM   2275  CB  LEU   150      83.381  58.941  71.809  1.00  0.00           C  
ATOM   2276  CG  LEU   150      84.899  58.524  71.763  1.00  0.00           C  
ATOM   2277  CD1 LEU   150      84.993  57.083  71.293  1.00  0.00           C  
ATOM   2278  CD2 LEU   150      85.554  59.524  70.815  1.00  0.00           C  
ATOM   2279  H   LEU   150      83.381  58.455  74.351  1.00  0.00           H  
ATOM   2280  HA  LEU   150      83.701  60.894  72.754  1.00  0.00           H  
ATOM   2281  HB2 LEU   150      82.757  58.071  72.012  1.00  0.00           H  
ATOM   2282  HB3 LEU   150      83.134  59.249  70.794  1.00  0.00           H  
ATOM   2283  HG  LEU   150      85.293  58.561  72.779  1.00  0.00           H  
ATOM   2284 HD11 LEU   150      84.917  56.963  70.212  1.00  0.00           H  
ATOM   2285 HD12 LEU   150      85.999  56.805  71.606  1.00  0.00           H  
ATOM   2286 HD13 LEU   150      84.386  56.377  71.861  1.00  0.00           H  
ATOM   2287 HD21 LEU   150      86.439  58.984  70.478  1.00  0.00           H  
ATOM   2288 HD22 LEU   150      84.976  59.675  69.903  1.00  0.00           H  
ATOM   2289 HD23 LEU   150      85.795  60.510  71.214  1.00  0.00           H  
ATOM   2290  N   VAL   151      81.211  61.391  72.052  1.00  0.00           N  
ATOM   2291  CA  VAL   151      79.824  61.561  71.565  1.00  0.00           C  
ATOM   2292  C   VAL   151      79.528  60.594  70.427  1.00  0.00           C  
ATOM   2293  O   VAL   151      80.310  60.482  69.472  1.00  0.00           O  
ATOM   2294  CB  VAL   151      79.598  63.062  71.320  1.00  0.00           C  
ATOM   2295  CG1 VAL   151      78.251  63.196  70.575  1.00  0.00           C  
ATOM   2296  CG2 VAL   151      79.628  63.930  72.552  1.00  0.00           C  
ATOM   2297  H   VAL   151      81.907  61.935  71.562  1.00  0.00           H  
ATOM   2298  HA  VAL   151      79.172  61.271  72.389  1.00  0.00           H  
ATOM   2299  HB  VAL   151      80.357  63.536  70.697  1.00  0.00           H  
ATOM   2300 HG11 VAL   151      78.331  62.670  69.623  1.00  0.00           H  
ATOM   2301 HG12 VAL   151      77.363  62.828  71.088  1.00  0.00           H  
ATOM   2302 HG13 VAL   151      78.127  64.273  70.457  1.00  0.00           H  
ATOM   2303 HG21 VAL   151      79.581  64.946  72.160  1.00  0.00           H  
ATOM   2304 HG22 VAL   151      78.898  63.599  73.290  1.00  0.00           H  
ATOM   2305 HG23 VAL   151      80.595  63.749  73.022  1.00  0.00           H  
ATOM   2306  N   ASN   152      78.436  59.801  70.526  1.00  0.00           N  
ATOM   2307  CA  ASN   152      77.960  58.832  69.503  1.00  0.00           C  
ATOM   2308  C   ASN   152      77.388  59.515  68.252  1.00  0.00           C  
ATOM   2309  O   ASN   152      76.240  59.199  67.886  1.00  0.00           O  
ATOM   2310  CB  ASN   152      77.092  57.723  70.172  1.00  0.00           C  
ATOM   2311  CG  ASN   152      77.003  56.508  69.341  1.00  0.00           C  
ATOM   2312  ND2 ASN   152      76.040  55.666  69.638  1.00  0.00           N  
ATOM   2313  OD1 ASN   152      77.776  56.134  68.501  1.00  0.00           O  
ATOM   2314  H   ASN   152      77.934  59.858  71.400  1.00  0.00           H  
ATOM   2315  HA  ASN   152      78.848  58.308  69.150  1.00  0.00           H  
ATOM   2316  HB2 ASN   152      77.544  57.433  71.121  1.00  0.00           H  
ATOM   2317  HB3 ASN   152      76.063  58.039  70.340  1.00  0.00           H  
ATOM   2318 HD21 ASN   152      75.943  54.851  69.050  1.00  0.00           H  
ATOM   2319 HD22 ASN   152      75.597  55.770  70.540  1.00  0.00           H  
ATOM   2320  N   CYS   153      77.994  60.543  67.708  1.00  0.00           N  
ATOM   2321  CA  CYS   153      77.554  61.501  66.745  1.00  0.00           C  
ATOM   2322  C   CYS   153      77.650  61.016  65.213  1.00  0.00           C  
ATOM   2323  O   CYS   153      77.273  61.790  64.334  1.00  0.00           O  
ATOM   2324  CB  CYS   153      78.182  62.859  66.935  1.00  0.00           C  
ATOM   2325  SG  CYS   153      79.996  62.741  67.032  1.00  0.00           S  
ATOM   2326  H   CYS   153      78.887  60.774  68.120  1.00  0.00           H  
ATOM   2327  HA  CYS   153      76.500  61.546  67.022  1.00  0.00           H  
ATOM   2328  HB2 CYS   153      77.968  63.524  66.098  1.00  0.00           H  
ATOM   2329  HB3 CYS   153      77.804  63.405  67.799  1.00  0.00           H  
ATOM   2330  HG  CYS   153      80.233  62.360  68.290  1.00  0.00           H  
ATOM   2331  N   ASP   154      78.180  59.832  64.895  1.00  0.00           N  
ATOM   2332  CA  ASP   154      78.156  59.104  63.617  1.00  0.00           C  
ATOM   2333  C   ASP   154      76.854  58.341  63.395  1.00  0.00           C  
ATOM   2334  O   ASP   154      75.836  58.655  64.030  1.00  0.00           O  
ATOM   2335  CB  ASP   154      79.338  58.184  63.552  1.00  0.00           C  
ATOM   2336  CG  ASP   154      79.265  57.041  64.637  1.00  0.00           C  
ATOM   2337  OD1 ASP   154      78.456  57.057  65.561  1.00  0.00           O  
ATOM   2338  OD2 ASP   154      79.913  56.032  64.462  1.00  0.00           O1-
ATOM   2339  H   ASP   154      78.341  59.247  65.702  1.00  0.00           H  
ATOM   2340  HA  ASP   154      78.245  59.825  62.804  1.00  0.00           H  
ATOM   2341  HB2 ASP   154      79.568  57.753  62.578  1.00  0.00           H  
ATOM   2342  HB3 ASP   154      80.200  58.814  63.775  1.00  0.00           H  
ATOM   2343  N   ARG   155      76.762  57.530  62.386  1.00  0.00           N  
ATOM   2344  CA  ARG   155      75.544  56.784  62.054  1.00  0.00           C  
ATOM   2345  C   ARG   155      75.769  55.387  61.462  1.00  0.00           C  
ATOM   2346  O   ARG   155      75.704  55.183  60.272  1.00  0.00           O  
ATOM   2347  CB  ARG   155      74.631  57.653  61.207  1.00  0.00           C  
ATOM   2348  CG  ARG   155      73.247  57.081  61.101  1.00  0.00           C  
ATOM   2349  CD  ARG   155      72.445  58.115  60.312  1.00  0.00           C  
ATOM   2350  NE  ARG   155      72.957  58.191  58.906  1.00  0.00           N  
ATOM   2351  CZ  ARG   155      72.405  58.686  57.807  1.00  0.00           C  
ATOM   2352  NH1 ARG   155      71.169  59.029  57.724  1.00  0.00           N1+
ATOM   2353  NH2 ARG   155      73.139  58.854  56.726  1.00  0.00           N  
ATOM   2354  H   ARG   155      77.603  57.462  61.830  1.00  0.00           H  
ATOM   2355  HA  ARG   155      75.002  56.610  62.983  1.00  0.00           H  
ATOM   2356  HB2 ARG   155      74.622  58.668  61.605  1.00  0.00           H  
ATOM   2357  HB3 ARG   155      75.068  57.574  60.211  1.00  0.00           H  
ATOM   2358  HG2 ARG   155      73.242  56.059  60.724  1.00  0.00           H  
ATOM   2359  HG3 ARG   155      72.929  56.997  62.140  1.00  0.00           H  
ATOM   2360  HD2 ARG   155      71.427  57.727  60.317  1.00  0.00           H  
ATOM   2361  HD3 ARG   155      72.592  59.098  60.759  1.00  0.00           H  
ATOM   2362  HE  ARG   155      73.830  57.694  58.809  1.00  0.00           H  
ATOM   2363 HH11 ARG   155      70.558  58.808  58.497  1.00  0.00           H  
ATOM   2364 HH12 ARG   155      70.728  59.545  56.976  1.00  0.00           H  
ATOM   2365 HH21 ARG   155      72.723  59.318  55.931  1.00  0.00           H  
ATOM   2366 HH22 ARG   155      74.132  58.670  56.720  1.00  0.00           H  
ATOM   2367  N   GLU   156      75.929  54.353  62.287  1.00  0.00           N  
ATOM   2368  CA  GLU   156      75.581  52.931  62.050  1.00  0.00           C  
ATOM   2369  C   GLU   156      74.087  52.608  61.811  1.00  0.00           C  
ATOM   2370  O   GLU   156      73.787  51.614  61.235  1.00  0.00           O  
ATOM   2371  CB  GLU   156      76.243  52.052  63.094  1.00  0.00           C  
ATOM   2372  CG  GLU   156      77.827  51.920  62.979  1.00  0.00           C  
ATOM   2373  CD  GLU   156      78.647  53.009  63.692  1.00  0.00           C  
ATOM   2374  OE1 GLU   156      78.325  53.415  64.840  1.00  0.00           O  
ATOM   2375  OE2 GLU   156      79.805  53.314  63.335  1.00  0.00           O1-
ATOM   2376  H   GLU   156      75.993  54.651  63.250  1.00  0.00           H  
ATOM   2377  HA  GLU   156      76.121  52.681  61.137  1.00  0.00           H  
ATOM   2378  HB2 GLU   156      75.945  52.446  64.066  1.00  0.00           H  
ATOM   2379  HB3 GLU   156      75.900  51.031  62.929  1.00  0.00           H  
ATOM   2380  HG2 GLU   156      78.120  50.941  63.358  1.00  0.00           H  
ATOM   2381  HG3 GLU   156      78.083  51.916  61.920  1.00  0.00           H  
ATOM   2382  N   THR   157      73.172  53.392  62.376  1.00  0.00           N  
ATOM   2383  CA  THR   157      71.659  52.988  62.341  1.00  0.00           C  
ATOM   2384  C   THR   157      71.067  53.707  61.118  1.00  0.00           C  
ATOM   2385  O   THR   157      70.959  54.927  61.123  1.00  0.00           O  
ATOM   2386  CB  THR   157      70.959  53.500  63.604  1.00  0.00           C  
ATOM   2387  CG2 THR   157      69.536  52.968  63.634  1.00  0.00           C  
ATOM   2388  OG1 THR   157      71.715  53.285  64.790  1.00  0.00           O  
ATOM   2389  H   THR   157      73.432  54.087  63.062  1.00  0.00           H  
ATOM   2390  HA  THR   157      71.526  51.909  62.257  1.00  0.00           H  
ATOM   2391  HB  THR   157      70.921  54.589  63.635  1.00  0.00           H  
ATOM   2392  HG1 THR   157      72.426  53.929  64.764  1.00  0.00           H  
ATOM   2393 HG21 THR   157      69.633  51.884  63.572  1.00  0.00           H  
ATOM   2394 HG22 THR   157      69.193  53.353  64.594  1.00  0.00           H  
ATOM   2395 HG23 THR   157      68.941  53.457  62.863  1.00  0.00           H  
ATOM   2396  N   PRO   158      70.528  53.010  60.104  1.00  0.00           N  
ATOM   2397  CA  PRO   158      70.145  53.639  58.845  1.00  0.00           C  
ATOM   2398  C   PRO   158      68.839  54.531  58.767  1.00  0.00           C  
ATOM   2399  O   PRO   158      68.795  55.517  58.079  1.00  0.00           O  
ATOM   2400  CB  PRO   158      70.019  52.491  57.880  1.00  0.00           C  
ATOM   2401  CG  PRO   158      69.776  51.287  58.718  1.00  0.00           C  
ATOM   2402  CD  PRO   158      70.448  51.474  60.098  1.00  0.00           C  
ATOM   2403  HA  PRO   158      70.995  54.269  58.582  1.00  0.00           H  
ATOM   2404  HB2 PRO   158      69.142  52.784  57.303  1.00  0.00           H  
ATOM   2405  HB3 PRO   158      70.877  52.368  57.219  1.00  0.00           H  
ATOM   2406  HG2 PRO   158      68.720  51.053  58.850  1.00  0.00           H  
ATOM   2407  HG3 PRO   158      70.155  50.406  58.200  1.00  0.00           H  
ATOM   2408  HD2 PRO   158      69.842  51.019  60.883  1.00  0.00           H  
ATOM   2409  HD3 PRO   158      71.440  51.027  60.032  1.00  0.00           H  
ATOM   2410  N   TRP   159      67.838  54.117  59.594  1.00  0.00           N  
ATOM   2411  CA  TRP   159      66.454  54.460  59.467  1.00  0.00           C  
ATOM   2412  C   TRP   159      66.078  55.968  59.500  1.00  0.00           C  
ATOM   2413  O   TRP   159      64.975  56.218  59.088  1.00  0.00           O  
ATOM   2414  CB  TRP   159      65.715  53.615  60.472  1.00  0.00           C  
ATOM   2415  CG  TRP   159      65.888  52.128  60.429  1.00  0.00           C  
ATOM   2416  CD1 TRP   159      66.640  51.408  61.301  1.00  0.00           C  
ATOM   2417  CD2 TRP   159      65.183  51.109  59.615  1.00  0.00           C  
ATOM   2418  CE2 TRP   159      65.665  49.815  60.032  1.00  0.00           C  
ATOM   2419  CE3 TRP   159      64.238  51.188  58.578  1.00  0.00           C  
ATOM   2420  NE1 TRP   159      66.573  50.080  61.068  1.00  0.00           N  
ATOM   2421  CZ2 TRP   159      65.175  48.633  59.456  1.00  0.00           C  
ATOM   2422  CZ3 TRP   159      63.808  50.012  57.984  1.00  0.00           C  
ATOM   2423  CH2 TRP   159      64.241  48.736  58.440  1.00  0.00           C  
ATOM   2424  H   TRP   159      67.982  53.221  60.036  1.00  0.00           H  
ATOM   2425  HA  TRP   159      66.032  54.152  58.511  1.00  0.00           H  
ATOM   2426  HB2 TRP   159      65.989  53.872  61.496  1.00  0.00           H  
ATOM   2427  HB3 TRP   159      64.665  53.826  60.271  1.00  0.00           H  
ATOM   2428  HD1 TRP   159      67.213  51.935  62.050  1.00  0.00           H  
ATOM   2429  HE1 TRP   159      66.970  49.327  61.611  1.00  0.00           H  
ATOM   2430  HE3 TRP   159      63.927  52.172  58.261  1.00  0.00           H  
ATOM   2431  HZ2 TRP   159      65.499  47.643  59.740  1.00  0.00           H  
ATOM   2432  HZ3 TRP   159      62.999  50.031  57.270  1.00  0.00           H  
ATOM   2433  HH2 TRP   159      63.913  47.812  57.988  1.00  0.00           H  
ATOM   2434  N   LEU   160      66.846  56.921  60.094  1.00  0.00           N  
ATOM   2435  CA  LEU   160      66.573  58.362  60.156  1.00  0.00           C  
ATOM   2436  C   LEU   160      67.781  59.199  59.661  1.00  0.00           C  
ATOM   2437  O   LEU   160      68.968  58.782  59.653  1.00  0.00           O  
ATOM   2438  CB  LEU   160      66.201  58.804  61.547  1.00  0.00           C  
ATOM   2439  CG  LEU   160      64.963  58.137  62.094  1.00  0.00           C  
ATOM   2440  CD1 LEU   160      65.082  58.014  63.610  1.00  0.00           C  
ATOM   2441  CD2 LEU   160      63.717  58.991  61.798  1.00  0.00           C  
ATOM   2442  H   LEU   160      67.707  56.547  60.466  1.00  0.00           H  
ATOM   2443  HA  LEU   160      65.659  58.666  59.644  1.00  0.00           H  
ATOM   2444  HB2 LEU   160      67.060  58.559  62.173  1.00  0.00           H  
ATOM   2445  HB3 LEU   160      66.158  59.892  61.604  1.00  0.00           H  
ATOM   2446  HG  LEU   160      64.733  57.182  61.621  1.00  0.00           H  
ATOM   2447 HD11 LEU   160      65.180  58.978  64.108  1.00  0.00           H  
ATOM   2448 HD12 LEU   160      64.180  57.559  64.021  1.00  0.00           H  
ATOM   2449 HD13 LEU   160      65.731  57.181  63.882  1.00  0.00           H  
ATOM   2450 HD21 LEU   160      63.813  59.610  60.906  1.00  0.00           H  
ATOM   2451 HD22 LEU   160      62.793  58.471  61.545  1.00  0.00           H  
ATOM   2452 HD23 LEU   160      63.360  59.636  62.601  1.00  0.00           H  
ATOM   2453  N   PRO   161      67.544  60.522  59.403  1.00  0.00           N  
ATOM   2454  CA  PRO   161      68.561  61.564  59.100  1.00  0.00           C  
ATOM   2455  C   PRO   161      69.450  61.980  60.278  1.00  0.00           C  
ATOM   2456  O   PRO   161      69.795  63.131  60.333  1.00  0.00           O  
ATOM   2457  CB  PRO   161      67.756  62.694  58.466  1.00  0.00           C  
ATOM   2458  CG  PRO   161      66.347  62.601  59.027  1.00  0.00           C  
ATOM   2459  CD  PRO   161      66.184  61.102  59.179  1.00  0.00           C  
ATOM   2460  HA  PRO   161      69.139  61.152  58.273  1.00  0.00           H  
ATOM   2461  HB2 PRO   161      68.264  63.655  58.546  1.00  0.00           H  
ATOM   2462  HB3 PRO   161      67.762  62.532  57.388  1.00  0.00           H  
ATOM   2463  HG2 PRO   161      66.266  62.994  60.041  1.00  0.00           H  
ATOM   2464  HG3 PRO   161      65.640  63.112  58.373  1.00  0.00           H  
ATOM   2465  HD2 PRO   161      65.527  60.889  60.023  1.00  0.00           H  
ATOM   2466  HD3 PRO   161      65.852  60.729  58.210  1.00  0.00           H  
ATOM   2467  N   LYS   162      69.605  61.081  61.259  1.00  0.00           N  
ATOM   2468  CA  LYS   162      70.043  61.417  62.667  1.00  0.00           C  
ATOM   2469  C   LYS   162      71.176  60.632  63.125  1.00  0.00           C  
ATOM   2470  O   LYS   162      71.382  59.479  62.815  1.00  0.00           O  
ATOM   2471  CB  LYS   162      68.863  61.275  63.638  1.00  0.00           C  
ATOM   2472  CG  LYS   162      67.747  62.337  63.512  1.00  0.00           C  
ATOM   2473  CD  LYS   162      66.656  62.149  64.583  1.00  0.00           C  
ATOM   2474  CE  LYS   162      65.682  63.246  64.576  1.00  0.00           C  
ATOM   2475  NZ  LYS   162      64.601  62.921  65.509  1.00  0.00           N1+
ATOM   2476  H   LYS   162      69.374  60.128  61.017  1.00  0.00           H  
ATOM   2477  HA  LYS   162      70.346  62.464  62.683  1.00  0.00           H  
ATOM   2478  HB2 LYS   162      68.604  60.218  63.568  1.00  0.00           H  
ATOM   2479  HB3 LYS   162      69.246  61.523  64.627  1.00  0.00           H  
ATOM   2480  HG2 LYS   162      68.189  63.332  63.560  1.00  0.00           H  
ATOM   2481  HG3 LYS   162      67.320  62.263  62.511  1.00  0.00           H  
ATOM   2482  HD2 LYS   162      66.128  61.214  64.394  1.00  0.00           H  
ATOM   2483  HD3 LYS   162      67.074  62.064  65.586  1.00  0.00           H  
ATOM   2484  HE2 LYS   162      66.095  64.117  65.085  1.00  0.00           H  
ATOM   2485  HE3 LYS   162      65.390  63.641  63.603  1.00  0.00           H  
ATOM   2486  HZ1 LYS   162      63.962  63.703  65.493  1.00  0.00           H  
ATOM   2487  HZ2 LYS   162      64.097  62.056  65.377  1.00  0.00           H  
ATOM   2488  HZ3 LYS   162      64.949  62.985  66.455  1.00  0.00           H  
ATOM   2489  N   GLU   163      71.982  61.239  63.991  1.00  0.00           N  
ATOM   2490  CA  GLU   163      73.023  60.600  64.747  1.00  0.00           C  
ATOM   2491  C   GLU   163      72.495  59.333  65.523  1.00  0.00           C  
ATOM   2492  O   GLU   163      71.434  59.270  65.970  1.00  0.00           O  
ATOM   2493  CB  GLU   163      73.876  61.543  65.600  1.00  0.00           C  
ATOM   2494  CG  GLU   163      74.289  62.845  64.967  1.00  0.00           C  
ATOM   2495  CD  GLU   163      73.323  63.947  65.246  1.00  0.00           C  
ATOM   2496  OE1 GLU   163      73.714  65.027  65.758  1.00  0.00           O  
ATOM   2497  OE2 GLU   163      72.175  63.767  65.081  1.00  0.00           O1-
ATOM   2498  H   GLU   163      71.754  62.166  64.319  1.00  0.00           H  
ATOM   2499  HA  GLU   163      73.659  60.256  63.932  1.00  0.00           H  
ATOM   2500  HB2 GLU   163      73.365  61.652  66.557  1.00  0.00           H  
ATOM   2501  HB3 GLU   163      74.727  60.910  65.851  1.00  0.00           H  
ATOM   2502  HG2 GLU   163      75.263  63.127  65.368  1.00  0.00           H  
ATOM   2503  HG3 GLU   163      74.412  62.579  63.917  1.00  0.00           H  
ATOM   2504  N   ASP   164      73.294  58.388  65.802  1.00  0.00           N  
ATOM   2505  CA  ASP   164      73.069  57.248  66.617  1.00  0.00           C  
ATOM   2506  C   ASP   164      72.744  57.565  68.079  1.00  0.00           C  
ATOM   2507  O   ASP   164      71.975  56.796  68.701  1.00  0.00           O  
ATOM   2508  CB  ASP   164      74.234  56.323  66.649  1.00  0.00           C  
ATOM   2509  CG  ASP   164      74.599  55.473  65.332  1.00  0.00           C  
ATOM   2510  OD1 ASP   164      75.750  55.216  65.058  1.00  0.00           O  
ATOM   2511  OD2 ASP   164      73.611  55.247  64.593  1.00  0.00           O1-
ATOM   2512  H   ASP   164      74.238  58.457  65.449  1.00  0.00           H  
ATOM   2513  HA  ASP   164      72.268  56.679  66.145  1.00  0.00           H  
ATOM   2514  HB2 ASP   164      75.085  56.858  67.070  1.00  0.00           H  
ATOM   2515  HB3 ASP   164      74.057  55.556  67.403  1.00  0.00           H  
ATOM   2516  N   CYS   165      73.268  58.664  68.669  1.00  0.00           N  
ATOM   2517  CA  CYS   165      72.872  59.073  69.973  1.00  0.00           C  
ATOM   2518  C   CYS   165      71.425  59.497  70.111  1.00  0.00           C  
ATOM   2519  O   CYS   165      70.964  59.757  71.271  1.00  0.00           O  
ATOM   2520  CB  CYS   165      73.848  60.169  70.482  1.00  0.00           C  
ATOM   2521  SG  CYS   165      73.561  61.811  69.705  1.00  0.00           S  
ATOM   2522  H   CYS   165      74.055  59.095  68.206  1.00  0.00           H  
ATOM   2523  HA  CYS   165      72.987  58.287  70.719  1.00  0.00           H  
ATOM   2524  HB2 CYS   165      73.863  60.291  71.565  1.00  0.00           H  
ATOM   2525  HB3 CYS   165      74.842  59.816  70.208  1.00  0.00           H  
ATOM   2526  HG  CYS   165      72.652  62.322  70.540  1.00  0.00           H  
ATOM   2527  N   ARG   166      70.578  59.586  69.014  1.00  0.00           N  
ATOM   2528  CA  ARG   166      69.243  60.238  69.046  1.00  0.00           C  
ATOM   2529  C   ARG   166      67.998  59.374  69.361  1.00  0.00           C  
ATOM   2530  O   ARG   166      66.934  59.778  69.015  1.00  0.00           O  
ATOM   2531  CB  ARG   166      69.121  61.033  67.723  1.00  0.00           C  
ATOM   2532  CG  ARG   166      70.159  62.110  67.391  1.00  0.00           C  
ATOM   2533  CD  ARG   166      70.422  63.137  68.495  1.00  0.00           C  
ATOM   2534  NE  ARG   166      71.342  64.125  67.929  1.00  0.00           N  
ATOM   2535  CZ  ARG   166      71.877  65.088  68.582  1.00  0.00           C  
ATOM   2536  NH1 ARG   166      71.598  65.186  69.875  1.00  0.00           N1+
ATOM   2537  NH2 ARG   166      72.559  66.090  68.073  1.00  0.00           N  
ATOM   2538  H   ARG   166      70.957  59.394  68.098  1.00  0.00           H  
ATOM   2539  HA  ARG   166      69.287  61.017  69.807  1.00  0.00           H  
ATOM   2540  HB2 ARG   166      69.080  60.288  66.928  1.00  0.00           H  
ATOM   2541  HB3 ARG   166      68.211  61.633  67.731  1.00  0.00           H  
ATOM   2542  HG2 ARG   166      71.059  61.543  67.156  1.00  0.00           H  
ATOM   2543  HG3 ARG   166      69.864  62.553  66.440  1.00  0.00           H  
ATOM   2544  HD2 ARG   166      69.446  63.561  68.733  1.00  0.00           H  
ATOM   2545  HD3 ARG   166      70.720  62.531  69.351  1.00  0.00           H  
ATOM   2546  HE  ARG   166      71.529  64.041  66.940  1.00  0.00           H  
ATOM   2547 HH11 ARG   166      71.212  64.329  70.244  1.00  0.00           H  
ATOM   2548 HH12 ARG   166      72.011  65.921  70.432  1.00  0.00           H  
ATOM   2549 HH21 ARG   166      72.813  65.826  67.131  1.00  0.00           H  
ATOM   2550 HH22 ARG   166      72.862  66.906  68.585  1.00  0.00           H  
ATOM   2551  N   ASP   167      68.205  58.255  70.077  1.00  0.00           N  
ATOM   2552  CA  ASP   167      67.056  57.557  70.739  1.00  0.00           C  
ATOM   2553  C   ASP   167      67.522  56.835  72.027  1.00  0.00           C  
ATOM   2554  O   ASP   167      68.672  56.936  72.436  1.00  0.00           O  
ATOM   2555  CB  ASP   167      66.470  56.474  69.764  1.00  0.00           C  
ATOM   2556  CG  ASP   167      67.375  55.276  69.486  1.00  0.00           C  
ATOM   2557  OD1 ASP   167      68.526  55.168  69.932  1.00  0.00           O  
ATOM   2558  OD2 ASP   167      67.004  54.255  68.839  1.00  0.00           O1-
ATOM   2559  H   ASP   167      69.180  58.148  70.318  1.00  0.00           H  
ATOM   2560  HA  ASP   167      66.262  58.243  71.035  1.00  0.00           H  
ATOM   2561  HB2 ASP   167      65.489  56.166  70.126  1.00  0.00           H  
ATOM   2562  HB3 ASP   167      66.217  56.920  68.802  1.00  0.00           H  
ATOM   2563  N   GLU   168      66.703  56.063  72.705  1.00  0.00           N  
ATOM   2564  CA  GLU   168      66.776  55.413  73.961  1.00  0.00           C  
ATOM   2565  C   GLU   168      67.439  53.951  73.891  1.00  0.00           C  
ATOM   2566  O   GLU   168      67.095  53.128  74.714  1.00  0.00           O  
ATOM   2567  CB  GLU   168      65.396  55.458  74.704  1.00  0.00           C  
ATOM   2568  CG  GLU   168      64.289  54.621  74.163  1.00  0.00           C  
ATOM   2569  CD  GLU   168      63.560  55.169  72.882  1.00  0.00           C  
ATOM   2570  OE1 GLU   168      62.306  55.371  72.892  1.00  0.00           O  
ATOM   2571  OE2 GLU   168      64.188  55.220  71.819  1.00  0.00           O1-
ATOM   2572  H   GLU   168      65.785  55.877  72.327  1.00  0.00           H  
ATOM   2573  HA  GLU   168      67.396  56.013  74.627  1.00  0.00           H  
ATOM   2574  HB2 GLU   168      65.644  55.169  75.725  1.00  0.00           H  
ATOM   2575  HB3 GLU   168      65.042  56.478  74.859  1.00  0.00           H  
ATOM   2576  HG2 GLU   168      64.705  53.651  73.892  1.00  0.00           H  
ATOM   2577  HG3 GLU   168      63.510  54.553  74.922  1.00  0.00           H  
ATOM   2578  N   LYS   169      68.183  53.630  72.824  1.00  0.00           N  
ATOM   2579  CA  LYS   169      68.472  52.281  72.368  1.00  0.00           C  
ATOM   2580  C   LYS   169      69.775  52.003  71.630  1.00  0.00           C  
ATOM   2581  O   LYS   169      70.263  52.828  70.950  1.00  0.00           O  
ATOM   2582  CB  LYS   169      67.391  51.758  71.438  1.00  0.00           C  
ATOM   2583  CG  LYS   169      65.952  51.711  72.127  1.00  0.00           C  
ATOM   2584  CD  LYS   169      64.916  50.991  71.240  1.00  0.00           C  
ATOM   2585  CE  LYS   169      64.524  51.736  69.932  1.00  0.00           C  
ATOM   2586  NZ  LYS   169      64.667  53.227  69.980  1.00  0.00           N1+
ATOM   2587  H   LYS   169      68.556  54.396  72.282  1.00  0.00           H  
ATOM   2588  HA  LYS   169      68.506  51.606  73.223  1.00  0.00           H  
ATOM   2589  HB2 LYS   169      67.456  52.335  70.516  1.00  0.00           H  
ATOM   2590  HB3 LYS   169      67.659  50.740  71.152  1.00  0.00           H  
ATOM   2591  HG2 LYS   169      66.060  51.239  73.103  1.00  0.00           H  
ATOM   2592  HG3 LYS   169      65.692  52.749  72.335  1.00  0.00           H  
ATOM   2593  HD2 LYS   169      65.352  50.021  71.002  1.00  0.00           H  
ATOM   2594  HD3 LYS   169      64.131  50.795  71.970  1.00  0.00           H  
ATOM   2595  HE2 LYS   169      65.067  51.366  69.062  1.00  0.00           H  
ATOM   2596  HE3 LYS   169      63.483  51.541  69.675  1.00  0.00           H  
ATOM   2597  HZ1 LYS   169      65.615  53.500  69.765  1.00  0.00           H  
ATOM   2598  HZ2 LYS   169      64.023  53.572  69.283  1.00  0.00           H  
ATOM   2599  HZ3 LYS   169      64.315  53.805  70.730  1.00  0.00           H  
ATOM   2600  N   VAL   170      70.298  50.827  71.868  1.00  0.00           N  
ATOM   2601  CA  VAL   170      71.499  50.305  71.185  1.00  0.00           C  
ATOM   2602  C   VAL   170      71.098  48.875  70.758  1.00  0.00           C  
ATOM   2603  O   VAL   170      70.545  48.098  71.529  1.00  0.00           O  
ATOM   2604  CB  VAL   170      72.713  50.539  72.062  1.00  0.00           C  
ATOM   2605  CG1 VAL   170      72.719  49.771  73.382  1.00  0.00           C  
ATOM   2606  CG2 VAL   170      73.950  50.042  71.258  1.00  0.00           C  
ATOM   2607  H   VAL   170      69.896  50.079  72.415  1.00  0.00           H  
ATOM   2608  HA  VAL   170      71.638  50.951  70.319  1.00  0.00           H  
ATOM   2609  HB  VAL   170      72.865  51.600  72.260  1.00  0.00           H  
ATOM   2610 HG11 VAL   170      72.886  48.706  73.223  1.00  0.00           H  
ATOM   2611 HG12 VAL   170      73.548  50.087  74.016  1.00  0.00           H  
ATOM   2612 HG13 VAL   170      71.825  49.910  73.989  1.00  0.00           H  
ATOM   2613 HG21 VAL   170      74.810  50.038  71.927  1.00  0.00           H  
ATOM   2614 HG22 VAL   170      73.799  49.036  70.867  1.00  0.00           H  
ATOM   2615 HG23 VAL   170      74.073  50.694  70.393  1.00  0.00           H  
ATOM   2616  N   TYR   171      71.491  48.505  69.552  1.00  0.00           N  
ATOM   2617  CA  TYR   171      71.159  47.112  69.036  1.00  0.00           C  
ATOM   2618  C   TYR   171      72.369  46.580  68.260  1.00  0.00           C  
ATOM   2619  O   TYR   171      72.788  45.421  68.409  1.00  0.00           O  
ATOM   2620  CB  TYR   171      69.875  47.216  68.240  1.00  0.00           C  
ATOM   2621  CG  TYR   171      70.018  47.816  66.817  1.00  0.00           C  
ATOM   2622  CD1 TYR   171      70.110  49.216  66.757  1.00  0.00           C  
ATOM   2623  CD2 TYR   171      70.224  46.995  65.741  1.00  0.00           C  
ATOM   2624  CE1 TYR   171      70.330  49.823  65.492  1.00  0.00           C  
ATOM   2625  CE2 TYR   171      70.494  47.595  64.458  1.00  0.00           C  
ATOM   2626  CZ  TYR   171      70.502  48.995  64.362  1.00  0.00           C  
ATOM   2627  OH  TYR   171      70.626  49.516  63.149  1.00  0.00           O  
ATOM   2628  H   TYR   171      72.064  49.132  69.006  1.00  0.00           H  
ATOM   2629  HA  TYR   171      70.910  46.425  69.845  1.00  0.00           H  
ATOM   2630  HB2 TYR   171      69.433  46.220  68.204  1.00  0.00           H  
ATOM   2631  HB3 TYR   171      69.182  47.875  68.764  1.00  0.00           H  
ATOM   2632  HD1 TYR   171      70.046  49.888  67.600  1.00  0.00           H  
ATOM   2633  HD2 TYR   171      70.196  45.937  65.953  1.00  0.00           H  
ATOM   2634  HE1 TYR   171      70.361  50.896  65.370  1.00  0.00           H  
ATOM   2635  HE2 TYR   171      70.703  46.956  63.613  1.00  0.00           H  
ATOM   2636  HH  TYR   171      70.491  48.886  62.437  1.00  0.00           H  
ATOM   2637  N   SER   172      73.114  47.409  67.553  1.00  0.00           N  
ATOM   2638  CA  SER   172      74.268  46.948  66.729  1.00  0.00           C  
ATOM   2639  C   SER   172      75.542  46.939  67.562  1.00  0.00           C  
ATOM   2640  O   SER   172      75.855  47.926  68.251  1.00  0.00           O  
ATOM   2641  CB  SER   172      74.526  47.830  65.533  1.00  0.00           C  
ATOM   2642  OG  SER   172      75.628  47.457  64.767  1.00  0.00           O  
ATOM   2643  H   SER   172      72.665  48.294  67.363  1.00  0.00           H  
ATOM   2644  HA  SER   172      74.170  45.921  66.379  1.00  0.00           H  
ATOM   2645  HB2 SER   172      73.702  48.027  64.849  1.00  0.00           H  
ATOM   2646  HB3 SER   172      74.911  48.778  65.908  1.00  0.00           H  
ATOM   2647  HG  SER   172      75.817  48.143  64.122  1.00  0.00           H  
ATOM   2648  N   LYS   173      76.202  45.793  67.499  1.00  0.00           N  
ATOM   2649  CA  LYS   173      77.530  45.782  68.204  1.00  0.00           C  
ATOM   2650  C   LYS   173      78.518  46.715  67.511  1.00  0.00           C  
ATOM   2651  O   LYS   173      79.415  47.162  68.172  1.00  0.00           O  
ATOM   2652  CB  LYS   173      78.115  44.360  68.464  1.00  0.00           C  
ATOM   2653  CG  LYS   173      77.289  43.366  69.221  1.00  0.00           C  
ATOM   2654  CD  LYS   173      77.870  41.967  69.346  1.00  0.00           C  
ATOM   2655  CE  LYS   173      76.952  41.130  70.192  1.00  0.00           C  
ATOM   2656  NZ  LYS   173      77.358  39.721  70.061  1.00  0.00           N1+
ATOM   2657  H   LYS   173      75.833  44.961  67.060  1.00  0.00           H  
ATOM   2658  HA  LYS   173      77.295  46.235  69.168  1.00  0.00           H  
ATOM   2659  HB2 LYS   173      78.255  43.843  67.514  1.00  0.00           H  
ATOM   2660  HB3 LYS   173      79.051  44.454  69.014  1.00  0.00           H  
ATOM   2661  HG2 LYS   173      77.324  43.678  70.265  1.00  0.00           H  
ATOM   2662  HG3 LYS   173      76.261  43.199  68.900  1.00  0.00           H  
ATOM   2663  HD2 LYS   173      77.952  41.675  68.299  1.00  0.00           H  
ATOM   2664  HD3 LYS   173      78.828  42.089  69.852  1.00  0.00           H  
ATOM   2665  HE2 LYS   173      77.061  41.511  71.208  1.00  0.00           H  
ATOM   2666  HE3 LYS   173      75.910  41.172  69.874  1.00  0.00           H  
ATOM   2667  HZ1 LYS   173      76.878  39.298  69.280  1.00  0.00           H  
ATOM   2668  HZ2 LYS   173      78.331  39.725  69.789  1.00  0.00           H  
ATOM   2669  HZ3 LYS   173      77.204  39.129  70.865  1.00  0.00           H  
ATOM   2670  N   GLU   174      78.316  47.060  66.240  1.00  0.00           N  
ATOM   2671  CA  GLU   174      79.251  48.052  65.548  1.00  0.00           C  
ATOM   2672  C   GLU   174      79.170  49.475  66.233  1.00  0.00           C  
ATOM   2673  O   GLU   174      80.137  50.159  66.401  1.00  0.00           O  
ATOM   2674  CB  GLU   174      79.104  47.975  64.049  1.00  0.00           C  
ATOM   2675  CG  GLU   174      80.243  48.556  63.328  1.00  0.00           C  
ATOM   2676  CD  GLU   174      81.452  47.659  63.298  1.00  0.00           C  
ATOM   2677  OE1 GLU   174      81.387  46.430  63.567  1.00  0.00           O  
ATOM   2678  OE2 GLU   174      82.631  48.206  63.171  1.00  0.00           O1-
ATOM   2679  H   GLU   174      77.752  46.469  65.647  1.00  0.00           H  
ATOM   2680  HA  GLU   174      80.290  47.814  65.778  1.00  0.00           H  
ATOM   2681  HB2 GLU   174      79.035  46.892  63.946  1.00  0.00           H  
ATOM   2682  HB3 GLU   174      78.139  48.369  63.732  1.00  0.00           H  
ATOM   2683  HG2 GLU   174      79.874  48.835  62.341  1.00  0.00           H  
ATOM   2684  HG3 GLU   174      80.507  49.477  63.848  1.00  0.00           H  
ATOM   2685  N   ASP   175      77.934  49.868  66.576  1.00  0.00           N  
ATOM   2686  CA  ASP   175      77.632  51.127  67.312  1.00  0.00           C  
ATOM   2687  C   ASP   175      78.160  51.060  68.803  1.00  0.00           C  
ATOM   2688  O   ASP   175      78.755  52.056  69.351  1.00  0.00           O  
ATOM   2689  CB  ASP   175      76.073  51.266  67.308  1.00  0.00           C  
ATOM   2690  CG  ASP   175      75.588  52.647  67.892  1.00  0.00           C  
ATOM   2691  OD1 ASP   175      76.207  53.701  67.616  1.00  0.00           O  
ATOM   2692  OD2 ASP   175      74.541  52.695  68.606  1.00  0.00           O1-
ATOM   2693  H   ASP   175      77.215  49.203  66.331  1.00  0.00           H  
ATOM   2694  HA  ASP   175      78.082  52.019  66.877  1.00  0.00           H  
ATOM   2695  HB2 ASP   175      75.855  51.186  66.243  1.00  0.00           H  
ATOM   2696  HB3 ASP   175      75.744  50.422  67.913  1.00  0.00           H  
ATOM   2697  N   LEU   176      78.165  49.821  69.335  1.00  0.00           N  
ATOM   2698  CA  LEU   176      78.516  49.528  70.719  1.00  0.00           C  
ATOM   2699  C   LEU   176      80.064  49.632  70.945  1.00  0.00           C  
ATOM   2700  O   LEU   176      80.494  49.664  72.089  1.00  0.00           O  
ATOM   2701  CB  LEU   176      77.908  48.133  71.092  1.00  0.00           C  
ATOM   2702  CG  LEU   176      77.896  47.802  72.568  1.00  0.00           C  
ATOM   2703  CD1 LEU   176      76.819  48.460  73.460  1.00  0.00           C  
ATOM   2704  CD2 LEU   176      77.612  46.301  72.672  1.00  0.00           C  
ATOM   2705  H   LEU   176      78.043  49.101  68.637  1.00  0.00           H  
ATOM   2706  HA  LEU   176      77.987  50.268  71.320  1.00  0.00           H  
ATOM   2707  HB2 LEU   176      76.912  48.177  70.651  1.00  0.00           H  
ATOM   2708  HB3 LEU   176      78.477  47.348  70.594  1.00  0.00           H  
ATOM   2709  HG  LEU   176      78.874  47.970  73.020  1.00  0.00           H  
ATOM   2710 HD11 LEU   176      76.785  49.519  73.205  1.00  0.00           H  
ATOM   2711 HD12 LEU   176      75.835  48.045  73.246  1.00  0.00           H  
ATOM   2712 HD13 LEU   176      77.112  48.320  74.501  1.00  0.00           H  
ATOM   2713 HD21 LEU   176      76.634  46.090  72.241  1.00  0.00           H  
ATOM   2714 HD22 LEU   176      78.237  45.684  72.027  1.00  0.00           H  
ATOM   2715 HD23 LEU   176      77.828  45.935  73.676  1.00  0.00           H  
ATOM   2716  N   LYS   177      80.822  49.672  69.800  1.00  0.00           N  
ATOM   2717  CA  LYS   177      82.215  50.078  69.808  1.00  0.00           C  
ATOM   2718  C   LYS   177      82.447  51.525  70.161  1.00  0.00           C  
ATOM   2719  O   LYS   177      83.614  51.886  70.453  1.00  0.00           O  
ATOM   2720  CB  LYS   177      82.881  49.790  68.420  1.00  0.00           C  
ATOM   2721  CG  LYS   177      82.801  48.297  68.081  1.00  0.00           C  
ATOM   2722  CD  LYS   177      83.606  48.347  66.787  1.00  0.00           C  
ATOM   2723  CE  LYS   177      83.550  46.902  66.265  1.00  0.00           C  
ATOM   2724  NZ  LYS   177      84.088  46.656  64.907  1.00  0.00           N1+
ATOM   2725  H   LYS   177      80.318  49.722  68.926  1.00  0.00           H  
ATOM   2726  HA  LYS   177      82.709  49.533  70.612  1.00  0.00           H  
ATOM   2727  HB2 LYS   177      82.430  50.355  67.604  1.00  0.00           H  
ATOM   2728  HB3 LYS   177      83.953  49.933  68.552  1.00  0.00           H  
ATOM   2729  HG2 LYS   177      83.355  47.733  68.831  1.00  0.00           H  
ATOM   2730  HG3 LYS   177      81.785  47.966  67.866  1.00  0.00           H  
ATOM   2731  HD2 LYS   177      83.159  49.040  66.074  1.00  0.00           H  
ATOM   2732  HD3 LYS   177      84.643  48.646  66.936  1.00  0.00           H  
ATOM   2733  HE2 LYS   177      84.157  46.329  66.967  1.00  0.00           H  
ATOM   2734  HE3 LYS   177      82.545  46.487  66.333  1.00  0.00           H  
ATOM   2735  HZ1 LYS   177      83.446  46.992  64.203  1.00  0.00           H  
ATOM   2736  HZ2 LYS   177      84.947  47.070  64.575  1.00  0.00           H  
ATOM   2737  HZ3 LYS   177      84.014  45.706  64.571  1.00  0.00           H  
ATOM   2738  N   ASP   178      81.396  52.334  70.192  1.00  0.00           N  
ATOM   2739  CA  ASP   178      81.558  53.741  70.374  1.00  0.00           C  
ATOM   2740  C   ASP   178      81.274  54.071  71.796  1.00  0.00           C  
ATOM   2741  O   ASP   178      81.709  55.149  72.245  1.00  0.00           O  
ATOM   2742  CB  ASP   178      80.691  54.493  69.417  1.00  0.00           C  
ATOM   2743  CG  ASP   178      80.796  54.147  67.873  1.00  0.00           C  
ATOM   2744  OD1 ASP   178      79.905  54.504  67.076  1.00  0.00           O  
ATOM   2745  OD2 ASP   178      81.815  53.670  67.416  1.00  0.00           O1-
ATOM   2746  H   ASP   178      80.485  51.947  69.994  1.00  0.00           H  
ATOM   2747  HA  ASP   178      82.583  54.046  70.160  1.00  0.00           H  
ATOM   2748  HB2 ASP   178      79.646  54.399  69.712  1.00  0.00           H  
ATOM   2749  HB3 ASP   178      80.966  55.543  69.519  1.00  0.00           H  
ATOM   2750  N   MET   179      80.614  53.204  72.563  1.00  0.00           N  
ATOM   2751  CA  MET   179      80.252  53.422  73.930  1.00  0.00           C  
ATOM   2752  C   MET   179      81.382  52.902  74.845  1.00  0.00           C  
ATOM   2753  O   MET   179      82.161  52.012  74.563  1.00  0.00           O  
ATOM   2754  CB  MET   179      78.880  52.740  74.341  1.00  0.00           C  
ATOM   2755  CG  MET   179      77.801  53.245  73.316  1.00  0.00           C  
ATOM   2756  SD  MET   179      76.414  52.121  73.384  1.00  0.00           S  
ATOM   2757  CE  MET   179      75.433  52.831  72.069  1.00  0.00           C  
ATOM   2758  H   MET   179      80.442  52.306  72.133  1.00  0.00           H  
ATOM   2759  HA  MET   179      79.977  54.459  74.122  1.00  0.00           H  
ATOM   2760  HB2 MET   179      78.988  51.657  74.281  1.00  0.00           H  
ATOM   2761  HB3 MET   179      78.526  52.922  75.356  1.00  0.00           H  
ATOM   2762  HG2 MET   179      77.516  54.290  73.441  1.00  0.00           H  
ATOM   2763  HG3 MET   179      78.171  53.363  72.298  1.00  0.00           H  
ATOM   2764  HE1 MET   179      75.640  52.365  71.105  1.00  0.00           H  
ATOM   2765  HE2 MET   179      74.375  52.855  72.327  1.00  0.00           H  
ATOM   2766  HE3 MET   179      75.835  53.837  71.956  1.00  0.00           H  
ATOM   2767  N   SER   180      81.528  53.589  75.993  1.00  0.00           N  
ATOM   2768  CA  SER   180      82.539  53.389  77.049  1.00  0.00           C  
ATOM   2769  C   SER   180      82.047  52.257  77.996  1.00  0.00           C  
ATOM   2770  O   SER   180      80.865  52.338  78.407  1.00  0.00           O  
ATOM   2771  CB  SER   180      82.883  54.710  77.913  1.00  0.00           C  
ATOM   2772  OG  SER   180      84.123  54.703  78.697  1.00  0.00           O  
ATOM   2773  H   SER   180      80.855  54.324  76.159  1.00  0.00           H  
ATOM   2774  HA  SER   180      83.409  53.044  76.490  1.00  0.00           H  
ATOM   2775  HB2 SER   180      82.943  55.625  77.324  1.00  0.00           H  
ATOM   2776  HB3 SER   180      82.089  54.880  78.640  1.00  0.00           H  
ATOM   2777  HG  SER   180      84.866  54.488  78.128  1.00  0.00           H  
ATOM   2778  N   GLN   181      82.830  51.284  78.415  1.00  0.00           N  
ATOM   2779  CA  GLN   181      82.448  50.094  79.236  1.00  0.00           C  
ATOM   2780  C   GLN   181      82.547  50.512  80.668  1.00  0.00           C  
ATOM   2781  O   GLN   181      83.379  51.419  80.997  1.00  0.00           O  
ATOM   2782  CB  GLN   181      83.445  48.990  78.927  1.00  0.00           C  
ATOM   2783  CG  GLN   181      83.229  48.563  77.487  1.00  0.00           C  
ATOM   2784  CD  GLN   181      84.226  47.466  77.054  1.00  0.00           C  
ATOM   2785  NE2 GLN   181      84.471  47.371  75.779  1.00  0.00           N  
ATOM   2786  OE1 GLN   181      84.842  46.777  77.858  1.00  0.00           O  
ATOM   2787  H   GLN   181      83.812  51.304  78.181  1.00  0.00           H  
ATOM   2788  HA  GLN   181      81.416  49.772  79.094  1.00  0.00           H  
ATOM   2789  HB2 GLN   181      84.422  49.407  79.173  1.00  0.00           H  
ATOM   2790  HB3 GLN   181      83.139  48.160  79.564  1.00  0.00           H  
ATOM   2791  HG2 GLN   181      82.207  48.195  77.396  1.00  0.00           H  
ATOM   2792  HG3 GLN   181      83.396  49.418  76.832  1.00  0.00           H  
ATOM   2793 HE21 GLN   181      85.227  46.727  75.596  1.00  0.00           H  
ATOM   2794 HE22 GLN   181      83.804  47.679  75.086  1.00  0.00           H  
ATOM   2795  N   MET   182      81.824  49.876  81.628  1.00  0.00           N  
ATOM   2796  CA  MET   182      81.796  50.335  83.002  1.00  0.00           C  
ATOM   2797  C   MET   182      81.300  49.031  83.763  1.00  0.00           C  
ATOM   2798  O   MET   182      80.438  48.264  83.236  1.00  0.00           O  
ATOM   2799  CB  MET   182      80.805  51.537  83.056  1.00  0.00           C  
ATOM   2800  CG  MET   182      80.606  52.024  84.550  1.00  0.00           C  
ATOM   2801  SD  MET   182      79.550  53.387  84.901  1.00  0.00           S  
ATOM   2802  CE  MET   182      77.924  52.620  84.500  1.00  0.00           C  
ATOM   2803  H   MET   182      81.161  49.218  81.243  1.00  0.00           H  
ATOM   2804  HA  MET   182      82.794  50.584  83.363  1.00  0.00           H  
ATOM   2805  HB2 MET   182      81.222  52.434  82.599  1.00  0.00           H  
ATOM   2806  HB3 MET   182      79.876  51.172  82.618  1.00  0.00           H  
ATOM   2807  HG2 MET   182      80.249  51.113  85.031  1.00  0.00           H  
ATOM   2808  HG3 MET   182      81.595  52.239  84.955  1.00  0.00           H  
ATOM   2809  HE1 MET   182      77.941  51.695  85.077  1.00  0.00           H  
ATOM   2810  HE2 MET   182      77.122  53.288  84.815  1.00  0.00           H  
ATOM   2811  HE3 MET   182      77.911  52.407  83.431  1.00  0.00           H  
ATOM   2812  N   ILE   183      81.883  48.807  84.993  1.00  0.00           N  
ATOM   2813  CA  ILE   183      81.723  47.515  85.667  1.00  0.00           C  
ATOM   2814  C   ILE   183      81.286  47.769  87.147  1.00  0.00           C  
ATOM   2815  O   ILE   183      81.737  48.841  87.674  1.00  0.00           O  
ATOM   2816  CB  ILE   183      82.968  46.652  85.508  1.00  0.00           C  
ATOM   2817  CG1 ILE   183      83.289  46.123  84.058  1.00  0.00           C  
ATOM   2818  CG2 ILE   183      83.099  45.454  86.537  1.00  0.00           C  
ATOM   2819  CD1 ILE   183      84.379  45.115  83.816  1.00  0.00           C  
ATOM   2820  H   ILE   183      82.566  49.455  85.358  1.00  0.00           H  
ATOM   2821  HA  ILE   183      80.956  46.862  85.249  1.00  0.00           H  
ATOM   2822  HB  ILE   183      83.851  47.240  85.758  1.00  0.00           H  
ATOM   2823 HG12 ILE   183      82.379  45.894  83.504  1.00  0.00           H  
ATOM   2824 HG13 ILE   183      83.728  46.968  83.528  1.00  0.00           H  
ATOM   2825 HG21 ILE   183      83.978  44.830  86.374  1.00  0.00           H  
ATOM   2826 HG22 ILE   183      83.189  45.771  87.576  1.00  0.00           H  
ATOM   2827 HG23 ILE   183      82.315  44.734  86.302  1.00  0.00           H  
ATOM   2828 HD11 ILE   183      84.054  44.163  84.235  1.00  0.00           H  
ATOM   2829 HD12 ILE   183      84.652  45.076  82.762  1.00  0.00           H  
ATOM   2830 HD13 ILE   183      85.275  45.428  84.353  1.00  0.00           H  
ATOM   2831  N   LEU   184      80.308  46.980  87.706  1.00  0.00           N  
ATOM   2832  CA  LEU   184      79.822  47.030  89.101  1.00  0.00           C  
ATOM   2833  C   LEU   184      80.022  45.653  89.619  1.00  0.00           C  
ATOM   2834  O   LEU   184      79.105  44.844  89.706  1.00  0.00           O  
ATOM   2835  CB  LEU   184      78.328  47.574  89.067  1.00  0.00           C  
ATOM   2836  CG  LEU   184      77.967  48.295  90.420  1.00  0.00           C  
ATOM   2837  CD1 LEU   184      76.439  48.483  90.284  1.00  0.00           C  
ATOM   2838  CD2 LEU   184      78.264  47.504  91.646  1.00  0.00           C  
ATOM   2839  H   LEU   184      79.846  46.277  87.147  1.00  0.00           H  
ATOM   2840  HA  LEU   184      80.361  47.764  89.699  1.00  0.00           H  
ATOM   2841  HB2 LEU   184      78.122  48.306  88.286  1.00  0.00           H  
ATOM   2842  HB3 LEU   184      77.610  46.762  88.954  1.00  0.00           H  
ATOM   2843  HG  LEU   184      78.341  49.317  90.477  1.00  0.00           H  
ATOM   2844 HD11 LEU   184      76.346  49.067  89.368  1.00  0.00           H  
ATOM   2845 HD12 LEU   184      75.996  47.490  90.203  1.00  0.00           H  
ATOM   2846 HD13 LEU   184      76.002  49.088  91.078  1.00  0.00           H  
ATOM   2847 HD21 LEU   184      77.885  46.484  91.592  1.00  0.00           H  
ATOM   2848 HD22 LEU   184      79.324  47.533  91.900  1.00  0.00           H  
ATOM   2849 HD23 LEU   184      77.792  48.070  92.449  1.00  0.00           H  
ATOM   2850  N   ARG   185      81.211  45.427  90.136  1.00  0.00           N  
ATOM   2851  CA  ARG   185      81.523  44.159  90.823  1.00  0.00           C  
ATOM   2852  C   ARG   185      81.205  44.182  92.371  1.00  0.00           C  
ATOM   2853  O   ARG   185      81.255  45.209  92.962  1.00  0.00           O  
ATOM   2854  CB  ARG   185      83.009  43.786  90.534  1.00  0.00           C  
ATOM   2855  CG  ARG   185      83.941  44.934  90.967  1.00  0.00           C  
ATOM   2856  CD  ARG   185      85.385  44.633  90.722  1.00  0.00           C  
ATOM   2857  NE  ARG   185      85.740  44.290  89.336  1.00  0.00           N  
ATOM   2858  CZ  ARG   185      86.294  44.978  88.366  1.00  0.00           C  
ATOM   2859  NH1 ARG   185      86.606  46.203  88.531  1.00  0.00           N1+
ATOM   2860  NH2 ARG   185      86.472  44.367  87.253  1.00  0.00           N  
ATOM   2861  H   ARG   185      81.993  46.058  90.026  1.00  0.00           H  
ATOM   2862  HA  ARG   185      80.971  43.365  90.319  1.00  0.00           H  
ATOM   2863  HB2 ARG   185      83.351  42.846  90.967  1.00  0.00           H  
ATOM   2864  HB3 ARG   185      83.254  43.503  89.511  1.00  0.00           H  
ATOM   2865  HG2 ARG   185      83.769  45.832  90.374  1.00  0.00           H  
ATOM   2866  HG3 ARG   185      83.837  45.164  92.027  1.00  0.00           H  
ATOM   2867  HD2 ARG   185      85.934  45.533  91.000  1.00  0.00           H  
ATOM   2868  HD3 ARG   185      85.738  43.835  91.375  1.00  0.00           H  
ATOM   2869  HE  ARG   185      85.616  43.328  89.054  1.00  0.00           H  
ATOM   2870 HH11 ARG   185      86.283  46.764  89.307  1.00  0.00           H  
ATOM   2871 HH12 ARG   185      87.099  46.702  87.804  1.00  0.00           H  
ATOM   2872 HH21 ARG   185      86.334  43.366  87.256  1.00  0.00           H  
ATOM   2873 HH22 ARG   185      87.145  44.695  86.576  1.00  0.00           H  
ATOM   2874  N   THR   186      80.721  43.122  92.923  1.00  0.00           N  
ATOM   2875  CA  THR   186      80.267  42.847  94.242  1.00  0.00           C  
ATOM   2876  C   THR   186      80.694  41.445  94.819  1.00  0.00           C  
ATOM   2877  O   THR   186      80.869  40.447  94.033  1.00  0.00           O  
ATOM   2878  CB  THR   186      78.716  43.049  94.387  1.00  0.00           C  
ATOM   2879  CG2 THR   186      78.227  44.436  93.953  1.00  0.00           C  
ATOM   2880  OG1 THR   186      78.042  42.105  93.512  1.00  0.00           O  
ATOM   2881  H   THR   186      80.536  42.339  92.312  1.00  0.00           H  
ATOM   2882  HA  THR   186      80.661  43.570  94.955  1.00  0.00           H  
ATOM   2883  HB  THR   186      78.472  42.882  95.436  1.00  0.00           H  
ATOM   2884  HG1 THR   186      78.357  41.253  93.823  1.00  0.00           H  
ATOM   2885 HG21 THR   186      78.854  45.186  94.433  1.00  0.00           H  
ATOM   2886 HG22 THR   186      78.330  44.457  92.868  1.00  0.00           H  
ATOM   2887 HG23 THR   186      77.167  44.599  94.149  1.00  0.00           H  
ATOM   2888  N   LYS   187      81.035  41.447  96.073  1.00  0.00           N  
ATOM   2889  CA  LYS   187      81.356  40.259  96.884  1.00  0.00           C  
ATOM   2890  C   LYS   187      80.538  40.450  98.208  1.00  0.00           C  
ATOM   2891  O   LYS   187      80.703  41.475  98.877  1.00  0.00           O  
ATOM   2892  CB  LYS   187      82.805  40.461  97.098  1.00  0.00           C  
ATOM   2893  CG  LYS   187      83.412  39.285  97.917  1.00  0.00           C  
ATOM   2894  CD  LYS   187      84.973  39.444  98.129  1.00  0.00           C  
ATOM   2895  CE  LYS   187      85.298  40.833  98.843  1.00  0.00           C  
ATOM   2896  NZ  LYS   187      86.736  41.087  99.074  1.00  0.00           N1+
ATOM   2897  H   LYS   187      80.903  42.296  96.604  1.00  0.00           H  
ATOM   2898  HA  LYS   187      80.986  39.394  96.334  1.00  0.00           H  
ATOM   2899  HB2 LYS   187      83.312  40.466  96.133  1.00  0.00           H  
ATOM   2900  HB3 LYS   187      82.928  41.376  97.677  1.00  0.00           H  
ATOM   2901  HG2 LYS   187      82.996  39.200  98.921  1.00  0.00           H  
ATOM   2902  HG3 LYS   187      83.316  38.356  97.355  1.00  0.00           H  
ATOM   2903  HD2 LYS   187      85.383  38.561  98.619  1.00  0.00           H  
ATOM   2904  HD3 LYS   187      85.396  39.536  97.129  1.00  0.00           H  
ATOM   2905  HE2 LYS   187      84.973  41.608  98.149  1.00  0.00           H  
ATOM   2906  HE3 LYS   187      84.782  40.994  99.790  1.00  0.00           H  
ATOM   2907  HZ1 LYS   187      87.239  40.951  98.208  1.00  0.00           H  
ATOM   2908  HZ2 LYS   187      86.861  42.032  99.409  1.00  0.00           H  
ATOM   2909  HZ3 LYS   187      86.966  40.375  99.753  1.00  0.00           H  
ATOM   2910  N   GLY   188      79.651  39.458  98.496  1.00  0.00           N  
ATOM   2911  CA  GLY   188      78.868  39.543  99.708  1.00  0.00           C  
ATOM   2912  C   GLY   188      78.296  38.215 100.121  1.00  0.00           C  
ATOM   2913  O   GLY   188      78.795  37.123  99.674  1.00  0.00           O  
ATOM   2914  H   GLY   188      79.384  38.794  97.783  1.00  0.00           H  
ATOM   2915  HA2 GLY   188      79.527  39.861 100.516  1.00  0.00           H  
ATOM   2916  HA3 GLY   188      78.090  40.299  99.605  1.00  0.00           H  
ATOM   2917  N   PRO   189      77.196  38.240 100.903  1.00  0.00           N  
ATOM   2918  CA  PRO   189      76.239  37.105 101.160  1.00  0.00           C  
ATOM   2919  C   PRO   189      75.566  36.546  99.878  1.00  0.00           C  
ATOM   2920  O   PRO   189      75.451  37.216  98.796  1.00  0.00           O  
ATOM   2921  CB  PRO   189      75.186  37.539 102.236  1.00  0.00           C  
ATOM   2922  CG  PRO   189      75.312  39.092 102.001  1.00  0.00           C  
ATOM   2923  CD  PRO   189      76.700  39.407 101.683  1.00  0.00           C  
ATOM   2924  HA  PRO   189      76.762  36.252 101.592  1.00  0.00           H  
ATOM   2925  HB2 PRO   189      74.191  37.205 101.943  1.00  0.00           H  
ATOM   2926  HB3 PRO   189      75.281  37.225 103.276  1.00  0.00           H  
ATOM   2927  HG2 PRO   189      74.715  39.388 101.138  1.00  0.00           H  
ATOM   2928  HG3 PRO   189      74.898  39.596 102.874  1.00  0.00           H  
ATOM   2929  HD2 PRO   189      76.796  40.315 101.088  1.00  0.00           H  
ATOM   2930  HD3 PRO   189      77.394  39.451 102.523  1.00  0.00           H  
ATOM   2931  N   ASP   190      74.944  35.424 100.047  1.00  0.00           N  
ATOM   2932  CA  ASP   190      74.012  34.721  99.133  1.00  0.00           C  
ATOM   2933  C   ASP   190      72.790  35.603  98.790  1.00  0.00           C  
ATOM   2934  O   ASP   190      72.276  35.478  97.686  1.00  0.00           O  
ATOM   2935  CB  ASP   190      73.527  33.416  99.765  1.00  0.00           C  
ATOM   2936  CG  ASP   190      72.539  33.473 100.917  1.00  0.00           C  
ATOM   2937  OD1 ASP   190      72.843  34.177 101.879  1.00  0.00           O  
ATOM   2938  OD2 ASP   190      71.535  32.693 101.008  1.00  0.00           O1-
ATOM   2939  H   ASP   190      75.004  34.849 100.875  1.00  0.00           H  
ATOM   2940  HA  ASP   190      74.454  34.432  98.179  1.00  0.00           H  
ATOM   2941  HB2 ASP   190      73.040  32.790  99.018  1.00  0.00           H  
ATOM   2942  HB3 ASP   190      74.433  32.943 100.141  1.00  0.00           H  
ATOM   2943  N   ARG   191      72.321  36.458  99.695  1.00  0.00           N  
ATOM   2944  CA  ARG   191      71.250  37.456  99.501  1.00  0.00           C  
ATOM   2945  C   ARG   191      71.613  38.696 100.346  1.00  0.00           C  
ATOM   2946  O   ARG   191      72.304  38.533 101.319  1.00  0.00           O  
ATOM   2947  CB  ARG   191      69.787  36.982  99.693  1.00  0.00           C  
ATOM   2948  CG  ARG   191      69.463  35.920 100.762  1.00  0.00           C  
ATOM   2949  CD  ARG   191      69.181  36.506 102.119  1.00  0.00           C  
ATOM   2950  NE  ARG   191      70.368  36.549 102.918  1.00  0.00           N  
ATOM   2951  CZ  ARG   191      70.458  36.953 104.159  1.00  0.00           C  
ATOM   2952  NH1 ARG   191      69.450  37.401 104.820  1.00  0.00           N1+
ATOM   2953  NH2 ARG   191      71.583  36.838 104.867  1.00  0.00           N  
ATOM   2954  H   ARG   191      72.807  36.531 100.577  1.00  0.00           H  
ATOM   2955  HA  ARG   191      71.309  37.827  98.478  1.00  0.00           H  
ATOM   2956  HB2 ARG   191      69.084  37.815  99.718  1.00  0.00           H  
ATOM   2957  HB3 ARG   191      69.595  36.433  98.772  1.00  0.00           H  
ATOM   2958  HG2 ARG   191      68.514  35.461 100.486  1.00  0.00           H  
ATOM   2959  HG3 ARG   191      70.243  35.164 100.852  1.00  0.00           H  
ATOM   2960  HD2 ARG   191      68.707  37.483 102.035  1.00  0.00           H  
ATOM   2961  HD3 ARG   191      68.636  35.801 102.747  1.00  0.00           H  
ATOM   2962  HE  ARG   191      71.147  35.962 102.658  1.00  0.00           H  
ATOM   2963 HH11 ARG   191      68.519  37.468 104.434  1.00  0.00           H  
ATOM   2964 HH12 ARG   191      69.521  37.707 105.779  1.00  0.00           H  
ATOM   2965 HH21 ARG   191      72.377  36.415 104.406  1.00  0.00           H  
ATOM   2966 HH22 ARG   191      71.538  37.168 105.820  1.00  0.00           H  
ATOM   2967  N   LEU   192      71.149  39.933  99.940  1.00  0.00           N  
ATOM   2968  CA  LEU   192      71.289  41.031 100.887  1.00  0.00           C  
ATOM   2969  C   LEU   192      70.232  40.937 102.016  1.00  0.00           C  
ATOM   2970  O   LEU   192      69.085  40.521 101.699  1.00  0.00           O  
ATOM   2971  CB  LEU   192      71.055  42.352 100.267  1.00  0.00           C  
ATOM   2972  CG  LEU   192      71.841  42.709  98.985  1.00  0.00           C  
ATOM   2973  CD1 LEU   192      71.436  44.032  98.421  1.00  0.00           C  
ATOM   2974  CD2 LEU   192      73.363  42.746  99.215  1.00  0.00           C  
ATOM   2975  H   LEU   192      70.526  39.913  99.145  1.00  0.00           H  
ATOM   2976  HA  LEU   192      72.313  40.996 101.258  1.00  0.00           H  
ATOM   2977  HB2 LEU   192      70.018  42.568 100.013  1.00  0.00           H  
ATOM   2978  HB3 LEU   192      71.391  43.148 100.932  1.00  0.00           H  
ATOM   2979  HG  LEU   192      71.638  41.921  98.259  1.00  0.00           H  
ATOM   2980 HD11 LEU   192      71.997  44.275  97.519  1.00  0.00           H  
ATOM   2981 HD12 LEU   192      70.359  44.021  98.257  1.00  0.00           H  
ATOM   2982 HD13 LEU   192      71.549  44.763  99.222  1.00  0.00           H  
ATOM   2983 HD21 LEU   192      73.830  41.798  99.483  1.00  0.00           H  
ATOM   2984 HD22 LEU   192      73.813  42.963  98.247  1.00  0.00           H  
ATOM   2985 HD23 LEU   192      73.609  43.557  99.901  1.00  0.00           H  
ATOM   2986  N   PRO   193      70.457  41.345 103.261  1.00  0.00           N  
ATOM   2987  CA  PRO   193      69.433  41.475 104.328  1.00  0.00           C  
ATOM   2988  C   PRO   193      68.202  42.208 103.789  1.00  0.00           C  
ATOM   2989  O   PRO   193      68.227  43.168 103.129  1.00  0.00           O  
ATOM   2990  CB  PRO   193      70.096  42.062 105.668  1.00  0.00           C  
ATOM   2991  CG  PRO   193      71.569  41.865 105.319  1.00  0.00           C  
ATOM   2992  CD  PRO   193      71.821  41.776 103.749  1.00  0.00           C  
ATOM   2993  HA  PRO   193      69.132  40.455 104.564  1.00  0.00           H  
ATOM   2994  HB2 PRO   193      69.883  43.105 105.906  1.00  0.00           H  
ATOM   2995  HB3 PRO   193      69.947  41.522 106.603  1.00  0.00           H  
ATOM   2996  HG2 PRO   193      72.234  42.623 105.734  1.00  0.00           H  
ATOM   2997  HG3 PRO   193      71.916  40.940 105.778  1.00  0.00           H  
ATOM   2998  HD2 PRO   193      72.157  42.672 103.227  1.00  0.00           H  
ATOM   2999  HD3 PRO   193      72.550  40.969 103.674  1.00  0.00           H  
ATOM   3000  N   ALA   194      67.043  41.649 104.237  1.00  0.00           N  
ATOM   3001  CA  ALA   194      65.633  42.054 103.901  1.00  0.00           C  
ATOM   3002  C   ALA   194      65.458  43.616 104.069  1.00  0.00           C  
ATOM   3003  O   ALA   194      65.546  44.098 105.205  1.00  0.00           O  
ATOM   3004  CB  ALA   194      64.636  41.256 104.833  1.00  0.00           C  
ATOM   3005  H   ALA   194      67.092  41.005 105.013  1.00  0.00           H  
ATOM   3006  HA  ALA   194      65.354  41.785 102.882  1.00  0.00           H  
ATOM   3007  HB1 ALA   194      64.844  41.479 105.879  1.00  0.00           H  
ATOM   3008  HB2 ALA   194      63.608  41.571 104.655  1.00  0.00           H  
ATOM   3009  HB3 ALA   194      64.747  40.180 104.698  1.00  0.00           H  
ATOM   3010  N   GLY   195      65.471  44.415 103.003  1.00  0.00           N  
ATOM   3011  CA  GLY   195      65.334  45.843 103.012  1.00  0.00           C  
ATOM   3012  C   GLY   195      66.546  46.611 102.359  1.00  0.00           C  
ATOM   3013  O   GLY   195      66.277  47.616 101.802  1.00  0.00           O  
ATOM   3014  H   GLY   195      65.452  43.977 102.093  1.00  0.00           H  
ATOM   3015  HA2 GLY   195      64.481  46.154 102.408  1.00  0.00           H  
ATOM   3016  HA3 GLY   195      65.234  46.318 103.988  1.00  0.00           H  
ATOM   3017  N   TYR   196      67.788  46.022 102.384  1.00  0.00           N  
ATOM   3018  CA  TYR   196      68.994  46.679 101.882  1.00  0.00           C  
ATOM   3019  C   TYR   196      68.921  46.704 100.351  1.00  0.00           C  
ATOM   3020  O   TYR   196      68.520  45.754  99.675  1.00  0.00           O  
ATOM   3021  CB  TYR   196      70.172  45.897 102.457  1.00  0.00           C  
ATOM   3022  CG  TYR   196      70.523  46.250 103.898  1.00  0.00           C  
ATOM   3023  CD1 TYR   196      71.695  46.924 104.213  1.00  0.00           C  
ATOM   3024  CD2 TYR   196      69.695  45.847 104.942  1.00  0.00           C  
ATOM   3025  CE1 TYR   196      72.156  47.109 105.561  1.00  0.00           C  
ATOM   3026  CE2 TYR   196      70.094  46.009 106.288  1.00  0.00           C  
ATOM   3027  CZ  TYR   196      71.363  46.621 106.610  1.00  0.00           C  
ATOM   3028  OH  TYR   196      71.830  46.537 107.874  1.00  0.00           O  
ATOM   3029  H   TYR   196      67.858  45.080 102.740  1.00  0.00           H  
ATOM   3030  HA  TYR   196      68.848  47.683 102.280  1.00  0.00           H  
ATOM   3031  HB2 TYR   196      70.109  44.834 102.223  1.00  0.00           H  
ATOM   3032  HB3 TYR   196      71.074  46.172 101.910  1.00  0.00           H  
ATOM   3033  HD1 TYR   196      72.323  47.292 103.415  1.00  0.00           H  
ATOM   3034  HD2 TYR   196      68.768  45.350 104.696  1.00  0.00           H  
ATOM   3035  HE1 TYR   196      73.060  47.662 105.772  1.00  0.00           H  
ATOM   3036  HE2 TYR   196      69.543  45.541 107.090  1.00  0.00           H  
ATOM   3037  HH  TYR   196      72.061  47.449 108.065  1.00  0.00           H  
ATOM   3038  N   GLU   197      69.487  47.700  99.711  1.00  0.00           N  
ATOM   3039  CA  GLU   197      69.450  47.871  98.283  1.00  0.00           C  
ATOM   3040  C   GLU   197      70.763  48.454  97.673  1.00  0.00           C  
ATOM   3041  O   GLU   197      71.534  49.221  98.294  1.00  0.00           O  
ATOM   3042  CB  GLU   197      68.283  48.884  98.051  1.00  0.00           C  
ATOM   3043  CG  GLU   197      67.607  48.681  96.684  1.00  0.00           C  
ATOM   3044  CD  GLU   197      66.868  47.352  96.607  1.00  0.00           C  
ATOM   3045  OE1 GLU   197      67.393  46.449  95.952  1.00  0.00           O  
ATOM   3046  OE2 GLU   197      65.875  47.202  97.264  1.00  0.00           O1-
ATOM   3047  H   GLU   197      69.795  48.483 100.271  1.00  0.00           H  
ATOM   3048  HA  GLU   197      69.214  46.969  97.719  1.00  0.00           H  
ATOM   3049  HB2 GLU   197      67.498  48.821  98.805  1.00  0.00           H  
ATOM   3050  HB3 GLU   197      68.554  49.939  98.075  1.00  0.00           H  
ATOM   3051  HG2 GLU   197      66.811  49.416  96.565  1.00  0.00           H  
ATOM   3052  HG3 GLU   197      68.420  48.772  95.963  1.00  0.00           H  
ATOM   3053  N   ILE   198      71.157  48.031  96.411  1.00  0.00           N  
ATOM   3054  CA  ILE   198      72.224  48.718  95.628  1.00  0.00           C  
ATOM   3055  C   ILE   198      71.496  49.738  94.641  1.00  0.00           C  
ATOM   3056  O   ILE   198      70.918  49.225  93.669  1.00  0.00           O  
ATOM   3057  CB  ILE   198      73.161  47.715  94.848  1.00  0.00           C  
ATOM   3058  CG1 ILE   198      73.769  46.767  95.916  1.00  0.00           C  
ATOM   3059  CG2 ILE   198      74.209  48.471  93.969  1.00  0.00           C  
ATOM   3060  CD1 ILE   198      74.895  45.890  95.243  1.00  0.00           C  
ATOM   3061  H   ILE   198      70.702  47.203  96.053  1.00  0.00           H  
ATOM   3062  HA  ILE   198      72.828  49.334  96.295  1.00  0.00           H  
ATOM   3063  HB  ILE   198      72.669  47.099  94.095  1.00  0.00           H  
ATOM   3064 HG12 ILE   198      74.166  47.355  96.743  1.00  0.00           H  
ATOM   3065 HG13 ILE   198      73.003  46.174  96.415  1.00  0.00           H  
ATOM   3066 HG21 ILE   198      73.765  49.235  93.331  1.00  0.00           H  
ATOM   3067 HG22 ILE   198      75.035  48.892  94.543  1.00  0.00           H  
ATOM   3068 HG23 ILE   198      74.778  47.794  93.332  1.00  0.00           H  
ATOM   3069 HD11 ILE   198      75.880  46.356  95.235  1.00  0.00           H  
ATOM   3070 HD12 ILE   198      74.996  44.887  95.658  1.00  0.00           H  
ATOM   3071 HD13 ILE   198      74.623  45.788  94.193  1.00  0.00           H  
ATOM   3072  N   VAL   199      71.545  51.059  94.824  1.00  0.00           N  
ATOM   3073  CA  VAL   199      71.128  52.159  93.874  1.00  0.00           C  
ATOM   3074  C   VAL   199      72.253  52.912  93.101  1.00  0.00           C  
ATOM   3075  O   VAL   199      73.214  53.428  93.750  1.00  0.00           O  
ATOM   3076  CB  VAL   199      70.069  52.987  94.487  1.00  0.00           C  
ATOM   3077  CG1 VAL   199      70.590  54.030  95.485  1.00  0.00           C  
ATOM   3078  CG2 VAL   199      69.264  53.773  93.373  1.00  0.00           C  
ATOM   3079  H   VAL   199      72.109  51.329  95.617  1.00  0.00           H  
ATOM   3080  HA  VAL   199      70.457  51.582  93.239  1.00  0.00           H  
ATOM   3081  HB  VAL   199      69.319  52.394  95.009  1.00  0.00           H  
ATOM   3082 HG11 VAL   199      71.203  54.728  94.915  1.00  0.00           H  
ATOM   3083 HG12 VAL   199      69.769  54.532  95.998  1.00  0.00           H  
ATOM   3084 HG13 VAL   199      71.121  53.564  96.315  1.00  0.00           H  
ATOM   3085 HG21 VAL   199      68.402  54.311  93.770  1.00  0.00           H  
ATOM   3086 HG22 VAL   199      69.864  54.461  92.778  1.00  0.00           H  
ATOM   3087 HG23 VAL   199      68.806  53.040  92.710  1.00  0.00           H  
ATOM   3088  N   LEU   200      72.286  52.796  91.746  1.00  0.00           N  
ATOM   3089  CA  LEU   200      73.111  53.607  90.870  1.00  0.00           C  
ATOM   3090  C   LEU   200      72.476  54.996  90.714  1.00  0.00           C  
ATOM   3091  O   LEU   200      71.230  55.054  90.503  1.00  0.00           O  
ATOM   3092  CB  LEU   200      73.157  53.017  89.469  1.00  0.00           C  
ATOM   3093  CG  LEU   200      74.156  51.807  89.442  1.00  0.00           C  
ATOM   3094  CD1 LEU   200      74.058  51.116  88.102  1.00  0.00           C  
ATOM   3095  CD2 LEU   200      75.630  52.428  89.652  1.00  0.00           C  
ATOM   3096  H   LEU   200      71.489  52.347  91.319  1.00  0.00           H  
ATOM   3097  HA  LEU   200      74.070  53.837  91.335  1.00  0.00           H  
ATOM   3098  HB2 LEU   200      72.204  52.578  89.175  1.00  0.00           H  
ATOM   3099  HB3 LEU   200      73.490  53.741  88.725  1.00  0.00           H  
ATOM   3100  HG  LEU   200      73.885  51.066  90.194  1.00  0.00           H  
ATOM   3101 HD11 LEU   200      74.428  51.884  87.423  1.00  0.00           H  
ATOM   3102 HD12 LEU   200      74.639  50.195  88.162  1.00  0.00           H  
ATOM   3103 HD13 LEU   200      73.041  50.872  87.795  1.00  0.00           H  
ATOM   3104 HD21 LEU   200      75.858  53.265  88.993  1.00  0.00           H  
ATOM   3105 HD22 LEU   200      75.708  52.730  90.696  1.00  0.00           H  
ATOM   3106 HD23 LEU   200      76.313  51.585  89.542  1.00  0.00           H  
ATOM   3107  N   TYR   201      73.156  56.072  90.757  1.00  0.00           N  
ATOM   3108  CA  TYR   201      72.543  57.430  90.458  1.00  0.00           C  
ATOM   3109  C   TYR   201      73.460  58.439  89.745  1.00  0.00           C  
ATOM   3110  O   TYR   201      74.696  58.207  89.594  1.00  0.00           O  
ATOM   3111  CB  TYR   201      72.232  58.129  91.765  1.00  0.00           C  
ATOM   3112  CG  TYR   201      73.263  58.351  92.781  1.00  0.00           C  
ATOM   3113  CD1 TYR   201      73.621  59.661  93.065  1.00  0.00           C  
ATOM   3114  CD2 TYR   201      73.767  57.259  93.480  1.00  0.00           C  
ATOM   3115  CE1 TYR   201      74.465  59.921  94.169  1.00  0.00           C  
ATOM   3116  CE2 TYR   201      74.692  57.499  94.609  1.00  0.00           C  
ATOM   3117  CZ  TYR   201      75.070  58.850  94.870  1.00  0.00           C  
ATOM   3118  OH  TYR   201      75.841  59.102  95.936  1.00  0.00           O  
ATOM   3119  H   TYR   201      74.165  56.095  90.801  1.00  0.00           H  
ATOM   3120  HA  TYR   201      71.651  57.271  89.852  1.00  0.00           H  
ATOM   3121  HB2 TYR   201      71.648  59.043  91.653  1.00  0.00           H  
ATOM   3122  HB3 TYR   201      71.439  57.592  92.284  1.00  0.00           H  
ATOM   3123  HD1 TYR   201      73.224  60.493  92.501  1.00  0.00           H  
ATOM   3124  HD2 TYR   201      73.530  56.242  93.206  1.00  0.00           H  
ATOM   3125  HE1 TYR   201      74.788  60.916  94.438  1.00  0.00           H  
ATOM   3126  HE2 TYR   201      75.135  56.677  95.152  1.00  0.00           H  
ATOM   3127  HH  TYR   201      76.407  59.863  95.786  1.00  0.00           H  
ATOM   3128  N   ILE   202      72.957  59.519  89.227  1.00  0.00           N  
ATOM   3129  CA  ILE   202      73.671  60.531  88.372  1.00  0.00           C  
ATOM   3130  C   ILE   202      73.146  61.958  88.743  1.00  0.00           C  
ATOM   3131  O   ILE   202      71.948  62.095  88.943  1.00  0.00           O  
ATOM   3132  CB  ILE   202      73.534  60.052  86.902  1.00  0.00           C  
ATOM   3133  CG1 ILE   202      74.296  61.048  86.002  1.00  0.00           C  
ATOM   3134  CG2 ILE   202      72.026  60.069  86.499  1.00  0.00           C  
ATOM   3135  CD1 ILE   202      74.604  60.380  84.652  1.00  0.00           C  
ATOM   3136  H   ILE   202      71.949  59.460  89.185  1.00  0.00           H  
ATOM   3137  HA  ILE   202      74.709  60.504  88.704  1.00  0.00           H  
ATOM   3138  HB  ILE   202      73.961  59.054  86.812  1.00  0.00           H  
ATOM   3139 HG12 ILE   202      73.905  62.057  85.865  1.00  0.00           H  
ATOM   3140 HG13 ILE   202      75.249  61.144  86.521  1.00  0.00           H  
ATOM   3141 HG21 ILE   202      71.860  59.939  85.430  1.00  0.00           H  
ATOM   3142 HG22 ILE   202      71.635  59.110  86.840  1.00  0.00           H  
ATOM   3143 HG23 ILE   202      71.487  60.923  86.909  1.00  0.00           H  
ATOM   3144 HD11 ILE   202      75.408  60.972  84.216  1.00  0.00           H  
ATOM   3145 HD12 ILE   202      74.994  59.375  84.811  1.00  0.00           H  
ATOM   3146 HD13 ILE   202      73.708  60.460  84.036  1.00  0.00           H  
ATOM   3147  N   SER   203      73.997  62.979  88.816  1.00  0.00           N  
ATOM   3148  CA  SER   203      73.570  64.414  89.003  1.00  0.00           C  
ATOM   3149  C   SER   203      72.736  64.804  87.804  1.00  0.00           C  
ATOM   3150  O   SER   203      73.120  64.462  86.684  1.00  0.00           O  
ATOM   3151  CB  SER   203      74.881  65.264  89.125  1.00  0.00           C  
ATOM   3152  OG  SER   203      74.515  66.649  89.338  1.00  0.00           O  
ATOM   3153  H   SER   203      74.978  62.809  88.644  1.00  0.00           H  
ATOM   3154  HA  SER   203      72.919  64.545  89.867  1.00  0.00           H  
ATOM   3155  HB2 SER   203      75.360  64.959  90.055  1.00  0.00           H  
ATOM   3156  HB3 SER   203      75.455  65.198  88.200  1.00  0.00           H  
ATOM   3157  HG  SER   203      75.270  67.131  89.683  1.00  0.00           H  
ATOM   3158  N   MET   204      71.626  65.527  87.935  1.00  0.00           N  
ATOM   3159  CA  MET   204      70.793  65.993  86.768  1.00  0.00           C  
ATOM   3160  C   MET   204      71.596  66.663  85.678  1.00  0.00           C  
ATOM   3161  O   MET   204      71.429  66.442  84.401  1.00  0.00           O  
ATOM   3162  CB  MET   204      69.604  66.803  87.293  1.00  0.00           C  
ATOM   3163  CG  MET   204      68.708  67.122  85.984  1.00  0.00           C  
ATOM   3164  SD  MET   204      68.422  65.957  84.696  1.00  0.00           S  
ATOM   3165  CE  MET   204      67.448  64.742  85.508  1.00  0.00           C  
ATOM   3166  H   MET   204      71.453  65.833  88.882  1.00  0.00           H  
ATOM   3167  HA  MET   204      70.363  65.105  86.304  1.00  0.00           H  
ATOM   3168  HB2 MET   204      69.036  66.263  88.049  1.00  0.00           H  
ATOM   3169  HB3 MET   204      70.002  67.683  87.800  1.00  0.00           H  
ATOM   3170  HG2 MET   204      67.703  67.406  86.296  1.00  0.00           H  
ATOM   3171  HG3 MET   204      69.104  68.000  85.473  1.00  0.00           H  
ATOM   3172  HE1 MET   204      66.406  65.050  85.415  1.00  0.00           H  
ATOM   3173  HE2 MET   204      67.596  63.697  85.236  1.00  0.00           H  
ATOM   3174  HE3 MET   204      67.684  64.861  86.565  1.00  0.00           H  
ATOM   3175  N   SER   205      72.563  67.498  86.072  1.00  0.00           N  
ATOM   3176  CA  SER   205      73.535  68.264  85.264  1.00  0.00           C  
ATOM   3177  C   SER   205      74.307  67.319  84.333  1.00  0.00           C  
ATOM   3178  O   SER   205      74.866  67.784  83.327  1.00  0.00           O  
ATOM   3179  CB  SER   205      74.594  69.016  86.114  1.00  0.00           C  
ATOM   3180  OG  SER   205      75.311  68.145  86.949  1.00  0.00           O  
ATOM   3181  H   SER   205      72.576  67.514  87.082  1.00  0.00           H  
ATOM   3182  HA  SER   205      73.010  68.889  84.542  1.00  0.00           H  
ATOM   3183  HB2 SER   205      75.247  69.684  85.552  1.00  0.00           H  
ATOM   3184  HB3 SER   205      74.097  69.732  86.768  1.00  0.00           H  
ATOM   3185  HG  SER   205      75.901  67.606  86.418  1.00  0.00           H  
ATOM   3186  N   ASP   206      74.483  66.094  84.660  1.00  0.00           N  
ATOM   3187  CA  ASP   206      75.228  65.044  84.020  1.00  0.00           C  
ATOM   3188  C   ASP   206      74.324  64.017  83.336  1.00  0.00           C  
ATOM   3189  O   ASP   206      74.566  63.658  82.219  1.00  0.00           O  
ATOM   3190  CB  ASP   206      76.253  64.440  85.051  1.00  0.00           C  
ATOM   3191  CG  ASP   206      77.243  65.432  85.823  1.00  0.00           C  
ATOM   3192  OD1 ASP   206      77.055  66.671  85.743  1.00  0.00           O  
ATOM   3193  OD2 ASP   206      78.004  64.900  86.682  1.00  0.00           O1-
ATOM   3194  H   ASP   206      74.065  65.853  85.548  1.00  0.00           H  
ATOM   3195  HA  ASP   206      75.743  65.546  83.200  1.00  0.00           H  
ATOM   3196  HB2 ASP   206      75.696  63.814  85.748  1.00  0.00           H  
ATOM   3197  HB3 ASP   206      76.903  63.701  84.583  1.00  0.00           H  
ATOM   3198  N   SER   207      73.185  63.692  83.992  1.00  0.00           N  
ATOM   3199  CA  SER   207      72.096  62.739  83.546  1.00  0.00           C  
ATOM   3200  C   SER   207      71.615  63.109  82.187  1.00  0.00           C  
ATOM   3201  O   SER   207      71.326  62.266  81.338  1.00  0.00           O  
ATOM   3202  CB  SER   207      70.944  62.664  84.503  1.00  0.00           C  
ATOM   3203  OG  SER   207      69.979  61.682  84.137  1.00  0.00           O  
ATOM   3204  H   SER   207      73.042  64.154  84.879  1.00  0.00           H  
ATOM   3205  HA  SER   207      72.469  61.715  83.518  1.00  0.00           H  
ATOM   3206  HB2 SER   207      71.342  62.392  85.480  1.00  0.00           H  
ATOM   3207  HB3 SER   207      70.454  63.629  84.635  1.00  0.00           H  
ATOM   3208  HG  SER   207      69.819  61.078  84.866  1.00  0.00           H  
ATOM   3209  N   ASP   208      71.563  64.457  81.894  1.00  0.00           N  
ATOM   3210  CA  ASP   208      71.134  64.922  80.602  1.00  0.00           C  
ATOM   3211  C   ASP   208      72.127  64.709  79.439  1.00  0.00           C  
ATOM   3212  O   ASP   208      71.768  64.674  78.301  1.00  0.00           O  
ATOM   3213  CB  ASP   208      70.803  66.394  80.766  1.00  0.00           C  
ATOM   3214  CG  ASP   208      70.073  67.011  79.606  1.00  0.00           C  
ATOM   3215  OD1 ASP   208      69.008  66.512  79.158  1.00  0.00           O  
ATOM   3216  OD2 ASP   208      70.573  68.052  79.070  1.00  0.00           O1-
ATOM   3217  H   ASP   208      71.740  65.067  82.680  1.00  0.00           H  
ATOM   3218  HA  ASP   208      70.233  64.393  80.290  1.00  0.00           H  
ATOM   3219  HB2 ASP   208      70.176  66.460  81.655  1.00  0.00           H  
ATOM   3220  HB3 ASP   208      71.668  67.026  80.966  1.00  0.00           H  
ATOM   3221  N   LYS   209      73.411  64.579  79.721  1.00  0.00           N  
ATOM   3222  CA  LYS   209      74.434  64.690  78.761  1.00  0.00           C  
ATOM   3223  C   LYS   209      74.957  63.315  78.418  1.00  0.00           C  
ATOM   3224  O   LYS   209      75.752  63.143  77.444  1.00  0.00           O  
ATOM   3225  CB  LYS   209      75.606  65.567  79.379  1.00  0.00           C  
ATOM   3226  CG  LYS   209      75.240  66.926  79.806  1.00  0.00           C  
ATOM   3227  CD  LYS   209      75.217  67.884  78.640  1.00  0.00           C  
ATOM   3228  CE  LYS   209      74.567  69.208  78.949  1.00  0.00           C  
ATOM   3229  NZ  LYS   209      74.179  70.018  77.716  1.00  0.00           N1+
ATOM   3230  H   LYS   209      73.610  64.544  80.710  1.00  0.00           H  
ATOM   3231  HA  LYS   209      74.041  65.203  77.883  1.00  0.00           H  
ATOM   3232  HB2 LYS   209      75.906  65.012  80.268  1.00  0.00           H  
ATOM   3233  HB3 LYS   209      76.454  65.527  78.694  1.00  0.00           H  
ATOM   3234  HG2 LYS   209      74.279  67.048  80.306  1.00  0.00           H  
ATOM   3235  HG3 LYS   209      75.968  67.301  80.525  1.00  0.00           H  
ATOM   3236  HD2 LYS   209      76.191  68.121  78.211  1.00  0.00           H  
ATOM   3237  HD3 LYS   209      74.694  67.434  77.797  1.00  0.00           H  
ATOM   3238  HE2 LYS   209      73.791  69.083  79.704  1.00  0.00           H  
ATOM   3239  HE3 LYS   209      75.348  69.818  79.402  1.00  0.00           H  
ATOM   3240  HZ1 LYS   209      73.754  70.880  78.027  1.00  0.00           H  
ATOM   3241  HZ2 LYS   209      74.970  70.282  77.147  1.00  0.00           H  
ATOM   3242  HZ3 LYS   209      73.442  69.557  77.200  1.00  0.00           H  
ATOM   3243  N   VAL   210      74.580  62.236  79.132  1.00  0.00           N  
ATOM   3244  CA  VAL   210      74.977  60.814  78.926  1.00  0.00           C  
ATOM   3245  C   VAL   210      73.830  59.788  79.081  1.00  0.00           C  
ATOM   3246  O   VAL   210      72.777  60.201  79.562  1.00  0.00           O  
ATOM   3247  CB  VAL   210      76.171  60.493  79.840  1.00  0.00           C  
ATOM   3248  CG1 VAL   210      77.392  61.360  79.496  1.00  0.00           C  
ATOM   3249  CG2 VAL   210      75.749  60.541  81.327  1.00  0.00           C  
ATOM   3250  H   VAL   210      73.828  62.410  79.783  1.00  0.00           H  
ATOM   3251  HA  VAL   210      75.339  60.701  77.904  1.00  0.00           H  
ATOM   3252  HB  VAL   210      76.528  59.469  79.727  1.00  0.00           H  
ATOM   3253 HG11 VAL   210      77.378  62.323  80.007  1.00  0.00           H  
ATOM   3254 HG12 VAL   210      78.232  60.855  79.973  1.00  0.00           H  
ATOM   3255 HG13 VAL   210      77.667  61.335  78.441  1.00  0.00           H  
ATOM   3256 HG21 VAL   210      75.960  61.529  81.736  1.00  0.00           H  
ATOM   3257 HG22 VAL   210      74.692  60.456  81.577  1.00  0.00           H  
ATOM   3258 HG23 VAL   210      76.376  59.765  81.766  1.00  0.00           H  
ATOM   3259  N   GLY   211      73.969  58.568  78.542  1.00  0.00           N  
ATOM   3260  CA  GLY   211      73.059  57.444  78.774  1.00  0.00           C  
ATOM   3261  C   GLY   211      73.826  56.140  79.231  1.00  0.00           C  
ATOM   3262  O   GLY   211      75.030  55.990  78.976  1.00  0.00           O  
ATOM   3263  H   GLY   211      74.887  58.415  78.150  1.00  0.00           H  
ATOM   3264  HA2 GLY   211      72.495  57.750  79.655  1.00  0.00           H  
ATOM   3265  HA3 GLY   211      72.448  57.284  77.886  1.00  0.00           H  
ATOM   3266  N   VAL   212      73.123  55.168  79.781  1.00  0.00           N  
ATOM   3267  CA  VAL   212      73.684  53.885  80.290  1.00  0.00           C  
ATOM   3268  C   VAL   212      72.901  52.729  79.916  1.00  0.00           C  
ATOM   3269  O   VAL   212      71.748  52.720  80.264  1.00  0.00           O  
ATOM   3270  CB  VAL   212      74.002  53.910  81.801  1.00  0.00           C  
ATOM   3271  CG1 VAL   212      74.738  52.622  82.162  1.00  0.00           C  
ATOM   3272  CG2 VAL   212      74.727  55.187  82.208  1.00  0.00           C  
ATOM   3273  H   VAL   212      72.145  55.317  79.982  1.00  0.00           H  
ATOM   3274  HA  VAL   212      74.635  53.868  79.758  1.00  0.00           H  
ATOM   3275  HB  VAL   212      73.078  53.926  82.379  1.00  0.00           H  
ATOM   3276 HG11 VAL   212      74.096  51.762  81.974  1.00  0.00           H  
ATOM   3277 HG12 VAL   212      75.644  52.564  81.558  1.00  0.00           H  
ATOM   3278 HG13 VAL   212      75.097  52.706  83.188  1.00  0.00           H  
ATOM   3279 HG21 VAL   212      74.931  55.119  83.276  1.00  0.00           H  
ATOM   3280 HG22 VAL   212      75.725  55.357  81.804  1.00  0.00           H  
ATOM   3281 HG23 VAL   212      74.072  56.050  82.084  1.00  0.00           H  
ATOM   3282  N   PHE   213      73.486  51.829  79.175  1.00  0.00           N  
ATOM   3283  CA  PHE   213      72.869  50.593  78.828  1.00  0.00           C  
ATOM   3284  C   PHE   213      73.434  49.382  79.634  1.00  0.00           C  
ATOM   3285  O   PHE   213      74.623  49.070  79.487  1.00  0.00           O  
ATOM   3286  CB  PHE   213      73.113  50.327  77.402  1.00  0.00           C  
ATOM   3287  CG  PHE   213      72.624  51.401  76.492  1.00  0.00           C  
ATOM   3288  CD1 PHE   213      71.291  51.479  76.145  1.00  0.00           C  
ATOM   3289  CD2 PHE   213      73.597  52.295  76.035  1.00  0.00           C  
ATOM   3290  CE1 PHE   213      70.849  52.491  75.299  1.00  0.00           C  
ATOM   3291  CE2 PHE   213      73.139  53.434  75.282  1.00  0.00           C  
ATOM   3292  CZ  PHE   213      71.784  53.486  74.877  1.00  0.00           C  
ATOM   3293  H   PHE   213      74.408  52.077  78.845  1.00  0.00           H  
ATOM   3294  HA  PHE   213      71.792  50.672  78.976  1.00  0.00           H  
ATOM   3295  HB2 PHE   213      74.187  50.214  77.254  1.00  0.00           H  
ATOM   3296  HB3 PHE   213      72.621  49.425  77.039  1.00  0.00           H  
ATOM   3297  HD1 PHE   213      70.642  50.719  76.554  1.00  0.00           H  
ATOM   3298  HD2 PHE   213      74.649  52.191  76.257  1.00  0.00           H  
ATOM   3299  HE1 PHE   213      69.817  52.615  75.007  1.00  0.00           H  
ATOM   3300  HE2 PHE   213      73.947  54.008  74.853  1.00  0.00           H  
ATOM   3301  HZ  PHE   213      71.462  54.240  74.174  1.00  0.00           H  
ATOM   3302  N   TYR   214      72.613  48.818  80.471  1.00  0.00           N  
ATOM   3303  CA  TYR   214      72.851  47.482  80.983  1.00  0.00           C  
ATOM   3304  C   TYR   214      72.737  46.490  79.795  1.00  0.00           C  
ATOM   3305  O   TYR   214      71.793  46.541  79.032  1.00  0.00           O  
ATOM   3306  CB  TYR   214      71.901  47.077  82.092  1.00  0.00           C  
ATOM   3307  CG  TYR   214      71.979  45.723  82.698  1.00  0.00           C  
ATOM   3308  CD1 TYR   214      73.161  45.212  83.283  1.00  0.00           C  
ATOM   3309  CD2 TYR   214      70.810  44.978  82.791  1.00  0.00           C  
ATOM   3310  CE1 TYR   214      73.196  43.956  83.928  1.00  0.00           C  
ATOM   3311  CE2 TYR   214      70.796  43.666  83.382  1.00  0.00           C  
ATOM   3312  CZ  TYR   214      72.013  43.219  83.998  1.00  0.00           C  
ATOM   3313  OH  TYR   214      72.013  41.955  84.448  1.00  0.00           O  
ATOM   3314  H   TYR   214      71.647  49.090  80.361  1.00  0.00           H  
ATOM   3315  HA  TYR   214      73.873  47.309  81.321  1.00  0.00           H  
ATOM   3316  HB2 TYR   214      71.973  47.757  82.941  1.00  0.00           H  
ATOM   3317  HB3 TYR   214      70.895  47.243  81.707  1.00  0.00           H  
ATOM   3318  HD1 TYR   214      74.079  45.771  83.395  1.00  0.00           H  
ATOM   3319  HD2 TYR   214      69.924  45.377  82.319  1.00  0.00           H  
ATOM   3320  HE1 TYR   214      74.081  43.573  84.415  1.00  0.00           H  
ATOM   3321  HE2 TYR   214      69.958  42.987  83.322  1.00  0.00           H  
ATOM   3322  HH  TYR   214      71.164  41.531  84.301  1.00  0.00           H  
ATOM   3323  N   VAL   215      73.639  45.541  79.692  1.00  0.00           N  
ATOM   3324  CA  VAL   215      73.604  44.396  78.762  1.00  0.00           C  
ATOM   3325  C   VAL   215      73.095  43.194  79.570  1.00  0.00           C  
ATOM   3326  O   VAL   215      73.810  42.754  80.557  1.00  0.00           O  
ATOM   3327  CB  VAL   215      74.979  44.146  78.068  1.00  0.00           C  
ATOM   3328  CG1 VAL   215      76.177  44.069  78.907  1.00  0.00           C  
ATOM   3329  CG2 VAL   215      75.036  42.946  77.031  1.00  0.00           C  
ATOM   3330  H   VAL   215      74.311  45.474  80.443  1.00  0.00           H  
ATOM   3331  HA  VAL   215      72.796  44.518  78.040  1.00  0.00           H  
ATOM   3332  HB  VAL   215      75.113  45.088  77.537  1.00  0.00           H  
ATOM   3333 HG11 VAL   215      76.058  43.223  79.583  1.00  0.00           H  
ATOM   3334 HG12 VAL   215      77.023  43.858  78.252  1.00  0.00           H  
ATOM   3335 HG13 VAL   215      76.265  44.933  79.565  1.00  0.00           H  
ATOM   3336 HG21 VAL   215      74.220  42.938  76.308  1.00  0.00           H  
ATOM   3337 HG22 VAL   215      75.969  42.987  76.469  1.00  0.00           H  
ATOM   3338 HG23 VAL   215      75.028  41.943  77.459  1.00  0.00           H  
ATOM   3339  N   GLU   216      71.974  42.518  79.295  1.00  0.00           N  
ATOM   3340  CA  GLU   216      71.690  41.180  79.719  1.00  0.00           C  
ATOM   3341  C   GLU   216      72.715  40.181  79.209  1.00  0.00           C  
ATOM   3342  O   GLU   216      72.869  40.019  77.974  1.00  0.00           O  
ATOM   3343  CB  GLU   216      70.234  40.723  79.303  1.00  0.00           C  
ATOM   3344  CG  GLU   216      69.863  39.242  79.519  1.00  0.00           C  
ATOM   3345  CD  GLU   216      70.055  38.939  80.977  1.00  0.00           C  
ATOM   3346  OE1 GLU   216      70.802  38.042  81.369  1.00  0.00           O  
ATOM   3347  OE2 GLU   216      69.265  39.601  81.775  1.00  0.00           O1-
ATOM   3348  H   GLU   216      71.374  42.879  78.567  1.00  0.00           H  
ATOM   3349  HA  GLU   216      71.685  41.207  80.808  1.00  0.00           H  
ATOM   3350  HB2 GLU   216      69.553  41.421  79.792  1.00  0.00           H  
ATOM   3351  HB3 GLU   216      70.151  40.931  78.236  1.00  0.00           H  
ATOM   3352  HG2 GLU   216      68.793  39.170  79.325  1.00  0.00           H  
ATOM   3353  HG3 GLU   216      70.487  38.654  78.846  1.00  0.00           H  
ATOM   3354  N   ASN   217      73.415  39.530  80.116  1.00  0.00           N  
ATOM   3355  CA  ASN   217      74.290  38.354  79.878  1.00  0.00           C  
ATOM   3356  C   ASN   217      75.152  38.561  78.663  1.00  0.00           C  
ATOM   3357  O   ASN   217      74.887  38.157  77.571  1.00  0.00           O  
ATOM   3358  CB  ASN   217      73.381  37.203  79.671  1.00  0.00           C  
ATOM   3359  CG  ASN   217      74.042  35.852  79.387  1.00  0.00           C  
ATOM   3360  ND2 ASN   217      73.308  34.797  79.573  1.00  0.00           N  
ATOM   3361  OD1 ASN   217      75.212  35.696  79.082  1.00  0.00           O  
ATOM   3362  H   ASN   217      73.295  39.724  81.101  1.00  0.00           H  
ATOM   3363  HA  ASN   217      74.852  38.209  80.800  1.00  0.00           H  
ATOM   3364  HB2 ASN   217      72.968  36.969  80.652  1.00  0.00           H  
ATOM   3365  HB3 ASN   217      72.672  37.391  78.864  1.00  0.00           H  
ATOM   3366 HD21 ASN   217      73.829  33.932  79.576  1.00  0.00           H  
ATOM   3367 HD22 ASN   217      72.394  34.781  80.002  1.00  0.00           H  
ATOM   3368  N   PRO   218      76.364  39.108  78.918  1.00  0.00           N  
ATOM   3369  CA  PRO   218      77.316  39.308  77.841  1.00  0.00           C  
ATOM   3370  C   PRO   218      77.834  38.034  77.124  1.00  0.00           C  
ATOM   3371  O   PRO   218      78.333  38.190  75.996  1.00  0.00           O  
ATOM   3372  CB  PRO   218      78.456  39.981  78.444  1.00  0.00           C  
ATOM   3373  CG  PRO   218      77.828  40.753  79.618  1.00  0.00           C  
ATOM   3374  CD  PRO   218      76.844  39.758  80.105  1.00  0.00           C  
ATOM   3375  HA  PRO   218      76.892  40.084  77.204  1.00  0.00           H  
ATOM   3376  HB2 PRO   218      79.259  39.305  78.735  1.00  0.00           H  
ATOM   3377  HB3 PRO   218      78.949  40.734  77.829  1.00  0.00           H  
ATOM   3378  HG2 PRO   218      78.462  41.214  80.375  1.00  0.00           H  
ATOM   3379  HG3 PRO   218      77.419  41.657  79.167  1.00  0.00           H  
ATOM   3380  HD2 PRO   218      77.436  38.971  80.571  1.00  0.00           H  
ATOM   3381  HD3 PRO   218      76.177  40.319  80.759  1.00  0.00           H  
ATOM   3382  N   ALA   219      77.725  36.844  77.744  1.00  0.00           N  
ATOM   3383  CA  ALA   219      78.393  35.697  77.127  1.00  0.00           C  
ATOM   3384  C   ALA   219      77.486  35.007  76.041  1.00  0.00           C  
ATOM   3385  O   ALA   219      77.948  34.532  75.046  1.00  0.00           O  
ATOM   3386  CB  ALA   219      78.737  34.698  78.312  1.00  0.00           C  
ATOM   3387  H   ALA   219      77.215  36.622  78.586  1.00  0.00           H  
ATOM   3388  HA  ALA   219      79.309  35.938  76.587  1.00  0.00           H  
ATOM   3389  HB1 ALA   219      79.502  35.149  78.945  1.00  0.00           H  
ATOM   3390  HB2 ALA   219      77.803  34.553  78.854  1.00  0.00           H  
ATOM   3391  HB3 ALA   219      79.126  33.745  77.952  1.00  0.00           H  
ATOM   3392  N   ALA   220      76.159  35.062  76.267  1.00  0.00           N  
ATOM   3393  CA  ALA   220      75.219  34.427  75.286  1.00  0.00           C  
ATOM   3394  C   ALA   220      73.792  35.034  75.205  1.00  0.00           C  
ATOM   3395  O   ALA   220      73.042  34.798  74.241  1.00  0.00           O  
ATOM   3396  CB  ALA   220      75.143  32.959  75.570  1.00  0.00           C  
ATOM   3397  H   ALA   220      75.772  35.552  77.061  1.00  0.00           H  
ATOM   3398  HA  ALA   220      75.554  34.637  74.270  1.00  0.00           H  
ATOM   3399  HB1 ALA   220      76.105  32.469  75.423  1.00  0.00           H  
ATOM   3400  HB2 ALA   220      74.794  32.829  76.594  1.00  0.00           H  
ATOM   3401  HB3 ALA   220      74.509  32.467  74.833  1.00  0.00           H  
ATOM   3402  N   GLY   221      73.422  35.996  76.069  1.00  0.00           N  
ATOM   3403  CA  GLY   221      72.143  36.764  75.925  1.00  0.00           C  
ATOM   3404  C   GLY   221      72.295  38.012  75.067  1.00  0.00           C  
ATOM   3405  O   GLY   221      71.606  38.218  74.044  1.00  0.00           O  
ATOM   3406  H   GLY   221      74.077  36.280  76.783  1.00  0.00           H  
ATOM   3407  HA2 GLY   221      71.419  36.173  75.366  1.00  0.00           H  
ATOM   3408  HA3 GLY   221      71.688  36.970  76.894  1.00  0.00           H  
ATOM   3409  N   GLN   222      73.108  38.947  75.528  1.00  0.00           N  
ATOM   3410  CA  GLN   222      73.657  40.160  74.885  1.00  0.00           C  
ATOM   3411  C   GLN   222      72.488  41.050  74.431  1.00  0.00           C  
ATOM   3412  O   GLN   222      72.550  41.617  73.334  1.00  0.00           O  
ATOM   3413  CB  GLN   222      74.619  39.722  73.740  1.00  0.00           C  
ATOM   3414  CG  GLN   222      75.921  38.977  74.119  1.00  0.00           C  
ATOM   3415  CD  GLN   222      76.606  38.241  72.910  1.00  0.00           C  
ATOM   3416  NE2 GLN   222      77.819  37.695  73.084  1.00  0.00           N  
ATOM   3417  OE1 GLN   222      76.017  38.073  71.860  1.00  0.00           O  
ATOM   3418  H   GLN   222      73.311  38.839  76.511  1.00  0.00           H  
ATOM   3419  HA  GLN   222      74.252  40.692  75.628  1.00  0.00           H  
ATOM   3420  HB2 GLN   222      74.019  39.048  73.129  1.00  0.00           H  
ATOM   3421  HB3 GLN   222      74.946  40.659  73.289  1.00  0.00           H  
ATOM   3422  HG2 GLN   222      76.572  39.658  74.666  1.00  0.00           H  
ATOM   3423  HG3 GLN   222      75.778  38.197  74.867  1.00  0.00           H  
ATOM   3424 HE21 GLN   222      78.050  36.995  72.393  1.00  0.00           H  
ATOM   3425 HE22 GLN   222      78.233  37.710  74.005  1.00  0.00           H  
ATOM   3426  N   ARG   223      71.489  41.231  75.288  1.00  0.00           N  
ATOM   3427  CA  ARG   223      70.385  42.110  75.150  1.00  0.00           C  
ATOM   3428  C   ARG   223      70.457  43.383  75.968  1.00  0.00           C  
ATOM   3429  O   ARG   223      70.370  43.320  77.218  1.00  0.00           O  
ATOM   3430  CB  ARG   223      69.094  41.236  75.393  1.00  0.00           C  
ATOM   3431  CG  ARG   223      68.582  40.576  74.123  1.00  0.00           C  
ATOM   3432  CD  ARG   223      67.525  39.581  74.526  1.00  0.00           C  
ATOM   3433  NE  ARG   223      68.039  38.370  75.194  1.00  0.00           N  
ATOM   3434  CZ  ARG   223      67.897  37.846  76.388  1.00  0.00           C  
ATOM   3435  NH1 ARG   223      67.410  38.442  77.408  1.00  0.00           N1+
ATOM   3436  NH2 ARG   223      68.232  36.603  76.491  1.00  0.00           N  
ATOM   3437  H   ARG   223      71.668  40.829  76.197  1.00  0.00           H  
ATOM   3438  HA  ARG   223      70.380  42.501  74.132  1.00  0.00           H  
ATOM   3439  HB2 ARG   223      69.322  40.458  76.122  1.00  0.00           H  
ATOM   3440  HB3 ARG   223      68.307  41.935  75.676  1.00  0.00           H  
ATOM   3441  HG2 ARG   223      68.144  41.261  73.397  1.00  0.00           H  
ATOM   3442  HG3 ARG   223      69.293  40.072  73.469  1.00  0.00           H  
ATOM   3443  HD2 ARG   223      66.813  40.044  75.210  1.00  0.00           H  
ATOM   3444  HD3 ARG   223      67.011  39.244  73.626  1.00  0.00           H  
ATOM   3445  HE  ARG   223      68.415  37.652  74.592  1.00  0.00           H  
ATOM   3446 HH11 ARG   223      67.202  39.421  77.273  1.00  0.00           H  
ATOM   3447 HH12 ARG   223      67.308  37.986  78.303  1.00  0.00           H  
ATOM   3448 HH21 ARG   223      68.425  36.078  75.650  1.00  0.00           H  
ATOM   3449 HH22 ARG   223      68.263  36.106  77.369  1.00  0.00           H  
ATOM   3450  N   TYR   224      70.415  44.543  75.340  1.00  0.00           N  
ATOM   3451  CA  TYR   224      70.666  45.857  75.935  1.00  0.00           C  
ATOM   3452  C   TYR   224      69.335  46.489  76.399  1.00  0.00           C  
ATOM   3453  O   TYR   224      68.334  46.416  75.733  1.00  0.00           O  
ATOM   3454  CB  TYR   224      71.552  46.761  75.097  1.00  0.00           C  
ATOM   3455  CG  TYR   224      72.680  46.052  74.357  1.00  0.00           C  
ATOM   3456  CD1 TYR   224      73.831  45.601  74.995  1.00  0.00           C  
ATOM   3457  CD2 TYR   224      72.480  45.761  72.994  1.00  0.00           C  
ATOM   3458  CE1 TYR   224      74.801  44.884  74.312  1.00  0.00           C  
ATOM   3459  CE2 TYR   224      73.452  44.879  72.328  1.00  0.00           C  
ATOM   3460  CZ  TYR   224      74.615  44.465  72.955  1.00  0.00           C  
ATOM   3461  OH  TYR   224      75.439  43.688  72.319  1.00  0.00           O  
ATOM   3462  H   TYR   224      70.092  44.491  74.385  1.00  0.00           H  
ATOM   3463  HA  TYR   224      71.146  45.721  76.904  1.00  0.00           H  
ATOM   3464  HB2 TYR   224      70.911  47.216  74.342  1.00  0.00           H  
ATOM   3465  HB3 TYR   224      72.010  47.522  75.729  1.00  0.00           H  
ATOM   3466  HD1 TYR   224      74.048  45.812  76.032  1.00  0.00           H  
ATOM   3467  HD2 TYR   224      71.595  45.994  72.421  1.00  0.00           H  
ATOM   3468  HE1 TYR   224      75.719  44.591  74.801  1.00  0.00           H  
ATOM   3469  HE2 TYR   224      73.226  44.525  71.333  1.00  0.00           H  
ATOM   3470  HH  TYR   224      76.290  43.560  72.745  1.00  0.00           H  
ATOM   3471  N   ILE   225      69.484  47.185  77.575  1.00  0.00           N  
ATOM   3472  CA  ILE   225      68.447  47.942  78.368  1.00  0.00           C  
ATOM   3473  C   ILE   225      69.021  49.279  78.849  1.00  0.00           C  
ATOM   3474  O   ILE   225      70.029  49.300  79.518  1.00  0.00           O  
ATOM   3475  CB  ILE   225      67.841  47.171  79.507  1.00  0.00           C  
ATOM   3476  CG1 ILE   225      67.276  45.752  79.123  1.00  0.00           C  
ATOM   3477  CG2 ILE   225      66.801  47.934  80.422  1.00  0.00           C  
ATOM   3478  CD1 ILE   225      68.072  44.666  79.850  1.00  0.00           C  
ATOM   3479  H   ILE   225      70.421  47.078  77.935  1.00  0.00           H  
ATOM   3480  HA  ILE   225      67.590  48.128  77.721  1.00  0.00           H  
ATOM   3481  HB  ILE   225      68.644  46.944  80.208  1.00  0.00           H  
ATOM   3482 HG12 ILE   225      66.225  45.717  79.411  1.00  0.00           H  
ATOM   3483 HG13 ILE   225      67.331  45.664  78.038  1.00  0.00           H  
ATOM   3484 HG21 ILE   225      65.830  48.107  79.957  1.00  0.00           H  
ATOM   3485 HG22 ILE   225      66.621  47.328  81.310  1.00  0.00           H  
ATOM   3486 HG23 ILE   225      67.259  48.881  80.708  1.00  0.00           H  
ATOM   3487 HD11 ILE   225      67.753  43.737  79.376  1.00  0.00           H  
ATOM   3488 HD12 ILE   225      69.102  44.805  79.523  1.00  0.00           H  
ATOM   3489 HD13 ILE   225      67.879  44.740  80.920  1.00  0.00           H  
ATOM   3490  N   HIE   226      68.355  50.415  78.546  1.00  0.00           N  
ATOM   3491  CA  HIE   226      68.741  51.660  79.052  1.00  0.00           C  
ATOM   3492  C   HIE   226      68.230  51.749  80.482  1.00  0.00           C  
ATOM   3493  O   HIE   226      67.032  51.434  80.555  1.00  0.00           O  
ATOM   3494  CB  HIE   226      68.246  52.749  78.158  1.00  0.00           C  
ATOM   3495  CG  HIE   226      68.023  54.086  78.881  1.00  0.00           C  
ATOM   3496  CD2 HIE   226      66.829  54.658  79.354  1.00  0.00           C  
ATOM   3497  ND1 HIE   226      68.998  54.862  79.430  1.00  0.00           N  
ATOM   3498  CE1 HIE   226      68.467  55.896  80.134  1.00  0.00           C  
ATOM   3499  NE2 HIE   226      67.127  55.755  80.136  1.00  0.00           N  
ATOM   3500  H   HIE   226      67.483  50.345  78.042  1.00  0.00           H  
ATOM   3501  HA  HIE   226      69.828  51.637  79.135  1.00  0.00           H  
ATOM   3502  HB2 HIE   226      68.999  52.983  77.405  1.00  0.00           H  
ATOM   3503  HB3 HIE   226      67.283  52.525  77.700  1.00  0.00           H  
ATOM   3504  HD2 HIE   226      65.861  54.270  79.070  1.00  0.00           H  
ATOM   3505  HE1 HIE   226      69.028  56.654  80.661  1.00  0.00           H  
ATOM   3506  HE2 HIE   226      66.507  56.445  80.534  1.00  0.00           H  
ATOM   3507  N   ILE   227      68.995  52.290  81.400  1.00  0.00           N  
ATOM   3508  CA  ILE   227      68.645  52.230  82.872  1.00  0.00           C  
ATOM   3509  C   ILE   227      69.017  53.541  83.561  1.00  0.00           C  
ATOM   3510  O   ILE   227      68.476  53.780  84.650  1.00  0.00           O  
ATOM   3511  CB  ILE   227      69.578  51.120  83.526  1.00  0.00           C  
ATOM   3512  CG1 ILE   227      71.119  51.212  83.227  1.00  0.00           C  
ATOM   3513  CG2 ILE   227      68.981  49.719  83.142  1.00  0.00           C  
ATOM   3514  CD1 ILE   227      71.930  50.489  84.260  1.00  0.00           C  
ATOM   3515  H   ILE   227      69.983  52.363  81.202  1.00  0.00           H  
ATOM   3516  HA  ILE   227      67.576  52.016  82.861  1.00  0.00           H  
ATOM   3517  HB  ILE   227      69.517  51.173  84.613  1.00  0.00           H  
ATOM   3518 HG12 ILE   227      71.291  50.803  82.231  1.00  0.00           H  
ATOM   3519 HG13 ILE   227      71.446  52.234  83.035  1.00  0.00           H  
ATOM   3520 HG21 ILE   227      69.507  48.920  83.664  1.00  0.00           H  
ATOM   3521 HG22 ILE   227      67.931  49.780  83.429  1.00  0.00           H  
ATOM   3522 HG23 ILE   227      69.033  49.590  82.061  1.00  0.00           H  
ATOM   3523 HD11 ILE   227      72.109  51.191  85.074  1.00  0.00           H  
ATOM   3524 HD12 ILE   227      71.484  49.616  84.737  1.00  0.00           H  
ATOM   3525 HD13 ILE   227      72.948  50.330  83.904  1.00  0.00           H  
ATOM   3526  N   LEU   228      69.989  54.285  83.125  1.00  0.00           N  
ATOM   3527  CA  LEU   228      70.572  55.413  83.718  1.00  0.00           C  
ATOM   3528  C   LEU   228      70.956  56.506  82.749  1.00  0.00           C  
ATOM   3529  O   LEU   228      71.349  56.259  81.597  1.00  0.00           O  
ATOM   3530  CB  LEU   228      71.786  55.007  84.635  1.00  0.00           C  
ATOM   3531  CG  LEU   228      71.905  56.029  85.768  1.00  0.00           C  
ATOM   3532  CD1 LEU   228      70.844  55.803  86.836  1.00  0.00           C  
ATOM   3533  CD2 LEU   228      73.292  55.848  86.509  1.00  0.00           C  
ATOM   3534  H   LEU   228      70.279  54.014  82.196  1.00  0.00           H  
ATOM   3535  HA  LEU   228      69.887  55.904  84.408  1.00  0.00           H  
ATOM   3536  HB2 LEU   228      71.629  54.043  85.118  1.00  0.00           H  
ATOM   3537  HB3 LEU   228      72.780  55.040  84.189  1.00  0.00           H  
ATOM   3538  HG  LEU   228      71.808  57.022  85.329  1.00  0.00           H  
ATOM   3539 HD11 LEU   228      70.963  54.794  87.231  1.00  0.00           H  
ATOM   3540 HD12 LEU   228      70.881  56.548  87.631  1.00  0.00           H  
ATOM   3541 HD13 LEU   228      69.806  55.758  86.508  1.00  0.00           H  
ATOM   3542 HD21 LEU   228      73.427  56.700  87.174  1.00  0.00           H  
ATOM   3543 HD22 LEU   228      73.280  54.887  87.025  1.00  0.00           H  
ATOM   3544 HD23 LEU   228      74.107  55.920  85.789  1.00  0.00           H  
ATOM   3545  N   GLY   229      70.823  57.752  83.180  1.00  0.00           N  
ATOM   3546  CA  GLY   229      71.104  58.899  82.363  1.00  0.00           C  
ATOM   3547  C   GLY   229      69.810  59.227  81.469  1.00  0.00           C  
ATOM   3548  O   GLY   229      68.757  58.761  81.805  1.00  0.00           O  
ATOM   3549  H   GLY   229      70.372  57.946  84.062  1.00  0.00           H  
ATOM   3550  HA2 GLY   229      71.400  59.699  83.041  1.00  0.00           H  
ATOM   3551  HA3 GLY   229      71.939  58.724  81.684  1.00  0.00           H  
ATOM   3552  N   ARG   230      69.872  60.077  80.367  1.00  0.00           N  
ATOM   3553  CA  ARG   230      68.757  60.514  79.568  1.00  0.00           C  
ATOM   3554  C   ARG   230      67.579  61.043  80.402  1.00  0.00           C  
ATOM   3555  O   ARG   230      66.417  60.762  80.125  1.00  0.00           O  
ATOM   3556  CB  ARG   230      68.321  59.381  78.605  1.00  0.00           C  
ATOM   3557  CG  ARG   230      69.260  59.072  77.431  1.00  0.00           C  
ATOM   3558  CD  ARG   230      68.773  57.938  76.505  1.00  0.00           C  
ATOM   3559  NE  ARG   230      69.397  57.919  75.181  1.00  0.00           N  
ATOM   3560  CZ  ARG   230      70.679  57.568  74.911  1.00  0.00           C  
ATOM   3561  NH1 ARG   230      71.385  56.721  75.657  1.00  0.00           N1+
ATOM   3562  NH2 ARG   230      71.181  57.928  73.803  1.00  0.00           N  
ATOM   3563  H   ARG   230      70.804  60.379  80.123  1.00  0.00           H  
ATOM   3564  HA  ARG   230      69.134  61.368  79.006  1.00  0.00           H  
ATOM   3565  HB2 ARG   230      67.912  58.607  79.255  1.00  0.00           H  
ATOM   3566  HB3 ARG   230      67.361  59.606  78.139  1.00  0.00           H  
ATOM   3567  HG2 ARG   230      69.313  60.043  76.937  1.00  0.00           H  
ATOM   3568  HG3 ARG   230      70.309  58.976  77.708  1.00  0.00           H  
ATOM   3569  HD2 ARG   230      68.901  56.961  76.969  1.00  0.00           H  
ATOM   3570  HD3 ARG   230      67.707  58.051  76.306  1.00  0.00           H  
ATOM   3571  HE  ARG   230      69.067  58.545  74.461  1.00  0.00           H  
ATOM   3572 HH11 ARG   230      70.961  56.290  76.466  1.00  0.00           H  
ATOM   3573 HH12 ARG   230      72.296  56.445  75.318  1.00  0.00           H  
ATOM   3574 HH21 ARG   230      70.676  58.574  73.213  1.00  0.00           H  
ATOM   3575 HH22 ARG   230      72.042  57.461  73.560  1.00  0.00           H  
ATOM   3576  N   ARG   231      67.914  61.803  81.449  1.00  0.00           N  
ATOM   3577  CA  ARG   231      67.045  62.413  82.472  1.00  0.00           C  
ATOM   3578  C   ARG   231      66.347  61.380  83.413  1.00  0.00           C  
ATOM   3579  O   ARG   231      65.324  61.750  84.037  1.00  0.00           O  
ATOM   3580  CB  ARG   231      66.048  63.497  81.972  1.00  0.00           C  
ATOM   3581  CG  ARG   231      66.807  64.730  81.408  1.00  0.00           C  
ATOM   3582  CD  ARG   231      66.456  66.110  81.947  1.00  0.00           C  
ATOM   3583  NE  ARG   231      67.140  67.152  81.208  1.00  0.00           N  
ATOM   3584  CZ  ARG   231      67.074  68.489  81.428  1.00  0.00           C  
ATOM   3585  NH1 ARG   231      66.472  69.055  82.414  1.00  0.00           N1+
ATOM   3586  NH2 ARG   231      67.651  69.385  80.628  1.00  0.00           N  
ATOM   3587  H   ARG   231      68.912  61.746  81.596  1.00  0.00           H  
ATOM   3588  HA  ARG   231      67.555  63.140  83.104  1.00  0.00           H  
ATOM   3589  HB2 ARG   231      65.499  63.119  81.110  1.00  0.00           H  
ATOM   3590  HB3 ARG   231      65.289  63.751  82.713  1.00  0.00           H  
ATOM   3591  HG2 ARG   231      67.881  64.639  81.573  1.00  0.00           H  
ATOM   3592  HG3 ARG   231      66.683  64.836  80.330  1.00  0.00           H  
ATOM   3593  HD2 ARG   231      65.395  66.289  81.774  1.00  0.00           H  
ATOM   3594  HD3 ARG   231      66.662  66.341  82.992  1.00  0.00           H  
ATOM   3595  HE  ARG   231      67.759  66.978  80.429  1.00  0.00           H  
ATOM   3596 HH11 ARG   231      65.820  68.554  83.001  1.00  0.00           H  
ATOM   3597 HH12 ARG   231      66.356  70.057  82.370  1.00  0.00           H  
ATOM   3598 HH21 ARG   231      68.327  69.171  79.909  1.00  0.00           H  
ATOM   3599 HH22 ARG   231      67.253  70.313  80.587  1.00  0.00           H  
ATOM   3600  N   LYS   232      66.822  60.188  83.535  1.00  0.00           N  
ATOM   3601  CA  LYS   232      66.574  59.244  84.690  1.00  0.00           C  
ATOM   3602  C   LYS   232      67.496  59.702  85.869  1.00  0.00           C  
ATOM   3603  O   LYS   232      68.665  59.889  85.678  1.00  0.00           O  
ATOM   3604  CB  LYS   232      66.738  57.782  84.202  1.00  0.00           C  
ATOM   3605  CG  LYS   232      66.244  56.743  85.241  1.00  0.00           C  
ATOM   3606  CD  LYS   232      65.840  55.396  84.622  1.00  0.00           C  
ATOM   3607  CE  LYS   232      65.634  54.339  85.730  1.00  0.00           C  
ATOM   3608  NZ  LYS   232      65.172  53.049  85.147  1.00  0.00           N1+
ATOM   3609  H   LYS   232      67.710  60.012  83.087  1.00  0.00           H  
ATOM   3610  HA  LYS   232      65.534  59.322  85.007  1.00  0.00           H  
ATOM   3611  HB2 LYS   232      66.218  57.690  83.248  1.00  0.00           H  
ATOM   3612  HB3 LYS   232      67.815  57.673  84.072  1.00  0.00           H  
ATOM   3613  HG2 LYS   232      67.009  56.594  86.004  1.00  0.00           H  
ATOM   3614  HG3 LYS   232      65.372  57.211  85.698  1.00  0.00           H  
ATOM   3615  HD2 LYS   232      64.865  55.476  84.143  1.00  0.00           H  
ATOM   3616  HD3 LYS   232      66.475  55.039  83.811  1.00  0.00           H  
ATOM   3617  HE2 LYS   232      66.526  54.225  86.345  1.00  0.00           H  
ATOM   3618  HE3 LYS   232      64.916  54.734  86.448  1.00  0.00           H  
ATOM   3619  HZ1 LYS   232      65.862  52.506  84.647  1.00  0.00           H  
ATOM   3620  HZ2 LYS   232      65.010  52.488  85.971  1.00  0.00           H  
ATOM   3621  HZ3 LYS   232      64.267  53.142  84.707  1.00  0.00           H  
ATOM   3622  N   LEU   233      66.952  59.793  87.115  1.00  0.00           N  
ATOM   3623  CA  LEU   233      67.796  60.192  88.316  1.00  0.00           C  
ATOM   3624  C   LEU   233      68.557  59.115  88.964  1.00  0.00           C  
ATOM   3625  O   LEU   233      69.767  59.288  89.327  1.00  0.00           O  
ATOM   3626  CB  LEU   233      66.882  60.937  89.285  1.00  0.00           C  
ATOM   3627  CG  LEU   233      67.510  61.558  90.536  1.00  0.00           C  
ATOM   3628  CD1 LEU   233      68.518  62.697  90.186  1.00  0.00           C  
ATOM   3629  CD2 LEU   233      66.464  62.146  91.456  1.00  0.00           C  
ATOM   3630  H   LEU   233      65.963  59.603  87.194  1.00  0.00           H  
ATOM   3631  HA  LEU   233      68.526  60.879  87.890  1.00  0.00           H  
ATOM   3632  HB2 LEU   233      66.343  61.768  88.830  1.00  0.00           H  
ATOM   3633  HB3 LEU   233      66.271  60.159  89.741  1.00  0.00           H  
ATOM   3634  HG  LEU   233      68.005  60.781  91.119  1.00  0.00           H  
ATOM   3635 HD11 LEU   233      69.247  62.426  89.422  1.00  0.00           H  
ATOM   3636 HD12 LEU   233      67.969  63.633  90.075  1.00  0.00           H  
ATOM   3637 HD13 LEU   233      69.049  62.807  91.131  1.00  0.00           H  
ATOM   3638 HD21 LEU   233      66.916  62.707  92.274  1.00  0.00           H  
ATOM   3639 HD22 LEU   233      65.908  62.963  90.998  1.00  0.00           H  
ATOM   3640 HD23 LEU   233      65.789  61.412  91.897  1.00  0.00           H  
ATOM   3641  N   TYR   234      68.004  57.889  89.055  1.00  0.00           N  
ATOM   3642  CA  TYR   234      68.572  56.649  89.653  1.00  0.00           C  
ATOM   3643  C   TYR   234      68.024  55.389  89.020  1.00  0.00           C  
ATOM   3644  O   TYR   234      66.987  55.388  88.336  1.00  0.00           O  
ATOM   3645  CB  TYR   234      68.527  56.675  91.221  1.00  0.00           C  
ATOM   3646  CG  TYR   234      67.160  57.062  91.749  1.00  0.00           C  
ATOM   3647  CD1 TYR   234      66.092  56.245  91.524  1.00  0.00           C  
ATOM   3648  CD2 TYR   234      66.980  58.229  92.463  1.00  0.00           C  
ATOM   3649  CE1 TYR   234      64.826  56.587  92.003  1.00  0.00           C  
ATOM   3650  CE2 TYR   234      65.689  58.605  92.934  1.00  0.00           C  
ATOM   3651  CZ  TYR   234      64.589  57.812  92.685  1.00  0.00           C  
ATOM   3652  OH  TYR   234      63.376  58.145  93.249  1.00  0.00           O  
ATOM   3653  H   TYR   234      67.058  57.790  88.718  1.00  0.00           H  
ATOM   3654  HA  TYR   234      69.637  56.511  89.468  1.00  0.00           H  
ATOM   3655  HB2 TYR   234      68.850  55.724  91.645  1.00  0.00           H  
ATOM   3656  HB3 TYR   234      69.284  57.375  91.575  1.00  0.00           H  
ATOM   3657  HD1 TYR   234      66.261  55.311  91.009  1.00  0.00           H  
ATOM   3658  HD2 TYR   234      67.735  58.997  92.535  1.00  0.00           H  
ATOM   3659  HE1 TYR   234      64.022  55.893  91.809  1.00  0.00           H  
ATOM   3660  HE2 TYR   234      65.583  59.560  93.427  1.00  0.00           H  
ATOM   3661  HH  TYR   234      63.553  58.427  94.149  1.00  0.00           H  
ATOM   3662  N   HIE   235      68.675  54.292  89.353  1.00  0.00           N  
ATOM   3663  CA  HIE   235      68.253  52.959  89.055  1.00  0.00           C  
ATOM   3664  C   HIE   235      68.804  51.917  90.083  1.00  0.00           C  
ATOM   3665  O   HIE   235      69.954  51.945  90.482  1.00  0.00           O  
ATOM   3666  CB  HIE   235      68.560  52.714  87.656  1.00  0.00           C  
ATOM   3667  CG  HIE   235      68.222  51.340  87.142  1.00  0.00           C  
ATOM   3668  CD2 HIE   235      69.006  50.246  87.070  1.00  0.00           C  
ATOM   3669  ND1 HIE   235      66.915  50.968  86.781  1.00  0.00           N  
ATOM   3670  CE1 HIE   235      66.948  49.683  86.422  1.00  0.00           C  
ATOM   3671  NE2 HIE   235      68.230  49.246  86.512  1.00  0.00           N  
ATOM   3672  H   HIE   235      69.499  54.201  89.930  1.00  0.00           H  
ATOM   3673  HA  HIE   235      67.167  52.866  89.072  1.00  0.00           H  
ATOM   3674  HB2 HIE   235      67.951  53.442  87.120  1.00  0.00           H  
ATOM   3675  HB3 HIE   235      69.615  52.913  87.468  1.00  0.00           H  
ATOM   3676  HD2 HIE   235      70.086  50.274  87.047  1.00  0.00           H  
ATOM   3677  HE1 HIE   235      66.125  49.031  86.168  1.00  0.00           H  
ATOM   3678  HE2 HIE   235      68.623  48.349  86.268  1.00  0.00           H  
ATOM   3679  N   VAL   236      68.055  50.858  90.461  1.00  0.00           N  
ATOM   3680  CA  VAL   236      68.506  49.744  91.291  1.00  0.00           C  
ATOM   3681  C   VAL   236      68.897  48.506  90.535  1.00  0.00           C  
ATOM   3682  O   VAL   236      68.290  48.179  89.594  1.00  0.00           O  
ATOM   3683  CB  VAL   236      67.459  49.410  92.412  1.00  0.00           C  
ATOM   3684  CG1 VAL   236      67.267  50.317  93.596  1.00  0.00           C  
ATOM   3685  CG2 VAL   236      66.156  49.015  91.858  1.00  0.00           C  
ATOM   3686  H   VAL   236      67.140  50.852  90.035  1.00  0.00           H  
ATOM   3687  HA  VAL   236      69.366  50.054  91.884  1.00  0.00           H  
ATOM   3688  HB  VAL   236      67.764  48.527  92.973  1.00  0.00           H  
ATOM   3689 HG11 VAL   236      66.739  49.775  94.380  1.00  0.00           H  
ATOM   3690 HG12 VAL   236      68.248  50.601  93.978  1.00  0.00           H  
ATOM   3691 HG13 VAL   236      66.840  51.287  93.340  1.00  0.00           H  
ATOM   3692 HG21 VAL   236      65.671  49.862  91.374  1.00  0.00           H  
ATOM   3693 HG22 VAL   236      66.405  48.111  91.301  1.00  0.00           H  
ATOM   3694 HG23 VAL   236      65.484  48.722  92.664  1.00  0.00           H  
ATOM   3695  N   VAL   237      69.971  47.854  91.021  1.00  0.00           N  
ATOM   3696  CA  VAL   237      70.583  46.743  90.285  1.00  0.00           C  
ATOM   3697  C   VAL   237      70.118  45.389  90.768  1.00  0.00           C  
ATOM   3698  O   VAL   237      69.902  45.156  91.947  1.00  0.00           O  
ATOM   3699  CB  VAL   237      72.168  46.947  90.335  1.00  0.00           C  
ATOM   3700  CG1 VAL   237      72.829  46.021  89.242  1.00  0.00           C  
ATOM   3701  CG2 VAL   237      72.614  48.330  89.978  1.00  0.00           C  
ATOM   3702  H   VAL   237      70.338  48.326  91.836  1.00  0.00           H  
ATOM   3703  HA  VAL   237      70.286  46.866  89.243  1.00  0.00           H  
ATOM   3704  HB  VAL   237      72.408  46.624  91.348  1.00  0.00           H  
ATOM   3705 HG11 VAL   237      72.498  46.344  88.255  1.00  0.00           H  
ATOM   3706 HG12 VAL   237      73.915  46.095  89.280  1.00  0.00           H  
ATOM   3707 HG13 VAL   237      72.535  44.990  89.435  1.00  0.00           H  
ATOM   3708 HG21 VAL   237      73.692  48.360  90.135  1.00  0.00           H  
ATOM   3709 HG22 VAL   237      72.403  48.616  88.947  1.00  0.00           H  
ATOM   3710 HG23 VAL   237      72.151  49.135  90.550  1.00  0.00           H  
ATOM   3711  N   LYS   238      70.024  44.394  89.841  1.00  0.00           N  
ATOM   3712  CA  LYS   238      69.891  42.961  90.187  1.00  0.00           C  
ATOM   3713  C   LYS   238      71.129  42.471  90.921  1.00  0.00           C  
ATOM   3714  O   LYS   238      72.085  42.067  90.298  1.00  0.00           O  
ATOM   3715  CB  LYS   238      69.592  42.189  88.937  1.00  0.00           C  
ATOM   3716  CG  LYS   238      69.203  40.663  88.990  1.00  0.00           C  
ATOM   3717  CD  LYS   238      69.202  39.942  87.644  1.00  0.00           C  
ATOM   3718  CE  LYS   238      68.584  38.571  87.742  1.00  0.00           C  
ATOM   3719  NZ  LYS   238      69.458  37.571  88.441  1.00  0.00           N1+
ATOM   3720  H   LYS   238      70.173  44.629  88.870  1.00  0.00           H  
ATOM   3721  HA  LYS   238      68.996  42.891  90.805  1.00  0.00           H  
ATOM   3722  HB2 LYS   238      68.766  42.701  88.444  1.00  0.00           H  
ATOM   3723  HB3 LYS   238      70.473  42.179  88.294  1.00  0.00           H  
ATOM   3724  HG2 LYS   238      69.923  40.138  89.618  1.00  0.00           H  
ATOM   3725  HG3 LYS   238      68.237  40.625  89.492  1.00  0.00           H  
ATOM   3726  HD2 LYS   238      68.546  40.506  86.982  1.00  0.00           H  
ATOM   3727  HD3 LYS   238      70.174  40.027  87.158  1.00  0.00           H  
ATOM   3728  HE2 LYS   238      67.668  38.644  88.329  1.00  0.00           H  
ATOM   3729  HE3 LYS   238      68.392  38.354  86.691  1.00  0.00           H  
ATOM   3730  HZ1 LYS   238      70.304  37.276  87.975  1.00  0.00           H  
ATOM   3731  HZ2 LYS   238      69.900  37.936  89.272  1.00  0.00           H  
ATOM   3732  HZ3 LYS   238      68.960  36.718  88.653  1.00  0.00           H  
ATOM   3733  N   TYR   239      70.960  42.343  92.245  1.00  0.00           N  
ATOM   3734  CA  TYR   239      71.986  41.592  92.996  1.00  0.00           C  
ATOM   3735  C   TYR   239      72.134  40.073  92.728  1.00  0.00           C  
ATOM   3736  O   TYR   239      71.196  39.352  93.059  1.00  0.00           O  
ATOM   3737  CB  TYR   239      71.826  41.897  94.466  1.00  0.00           C  
ATOM   3738  CG  TYR   239      72.881  41.206  95.291  1.00  0.00           C  
ATOM   3739  CD1 TYR   239      74.174  41.717  95.396  1.00  0.00           C  
ATOM   3740  CD2 TYR   239      72.564  40.135  96.130  1.00  0.00           C  
ATOM   3741  CE1 TYR   239      75.132  41.211  96.286  1.00  0.00           C  
ATOM   3742  CE2 TYR   239      73.489  39.660  97.174  1.00  0.00           C  
ATOM   3743  CZ  TYR   239      74.815  40.163  97.182  1.00  0.00           C  
ATOM   3744  OH  TYR   239      75.737  39.776  98.156  1.00  0.00           O  
ATOM   3745  H   TYR   239      70.052  42.565  92.629  1.00  0.00           H  
ATOM   3746  HA  TYR   239      72.953  41.985  92.683  1.00  0.00           H  
ATOM   3747  HB2 TYR   239      72.009  42.966  94.575  1.00  0.00           H  
ATOM   3748  HB3 TYR   239      70.815  41.667  94.801  1.00  0.00           H  
ATOM   3749  HD1 TYR   239      74.536  42.484  94.727  1.00  0.00           H  
ATOM   3750  HD2 TYR   239      71.558  39.751  96.209  1.00  0.00           H  
ATOM   3751  HE1 TYR   239      76.115  41.631  96.442  1.00  0.00           H  
ATOM   3752  HE2 TYR   239      73.172  38.893  97.865  1.00  0.00           H  
ATOM   3753  HH  TYR   239      75.455  38.997  98.641  1.00  0.00           H  
ATOM   3754  N   THR   240      73.276  39.595  92.210  1.00  0.00           N  
ATOM   3755  CA  THR   240      73.711  38.186  92.280  1.00  0.00           C  
ATOM   3756  C   THR   240      74.520  37.964  93.574  1.00  0.00           C  
ATOM   3757  O   THR   240      75.513  38.609  93.749  1.00  0.00           O  
ATOM   3758  CB  THR   240      74.522  37.776  91.086  1.00  0.00           C  
ATOM   3759  CG2 THR   240      75.246  36.331  91.261  1.00  0.00           C  
ATOM   3760  OG1 THR   240      73.620  37.548  90.060  1.00  0.00           O  
ATOM   3761  H   THR   240      73.968  40.233  91.843  1.00  0.00           H  
ATOM   3762  HA  THR   240      72.844  37.527  92.324  1.00  0.00           H  
ATOM   3763  HB  THR   240      75.175  38.625  90.886  1.00  0.00           H  
ATOM   3764  HG1 THR   240      73.214  38.405  89.909  1.00  0.00           H  
ATOM   3765 HG21 THR   240      76.135  36.440  91.882  1.00  0.00           H  
ATOM   3766 HG22 THR   240      74.537  35.580  91.609  1.00  0.00           H  
ATOM   3767 HG23 THR   240      75.642  35.925  90.329  1.00  0.00           H  
ATOM   3768  N   GLY   241      74.060  37.212  94.566  1.00  0.00           N  
ATOM   3769  CA  GLY   241      74.861  37.009  95.810  1.00  0.00           C  
ATOM   3770  C   GLY   241      76.097  36.074  95.604  1.00  0.00           C  
ATOM   3771  O   GLY   241      76.348  35.579  94.503  1.00  0.00           O  
ATOM   3772  H   GLY   241      73.107  36.883  94.624  1.00  0.00           H  
ATOM   3773  HA2 GLY   241      75.276  37.922  96.236  1.00  0.00           H  
ATOM   3774  HA3 GLY   241      74.238  36.594  96.603  1.00  0.00           H  
ATOM   3775  N   GLY   242      76.899  36.061  96.628  1.00  0.00           N  
ATOM   3776  CA  GLY   242      78.299  35.551  96.489  1.00  0.00           C  
ATOM   3777  C   GLY   242      79.287  36.540  95.877  1.00  0.00           C  
ATOM   3778  O   GLY   242      79.321  37.612  96.398  1.00  0.00           O  
ATOM   3779  H   GLY   242      76.617  36.412  97.532  1.00  0.00           H  
ATOM   3780  HA2 GLY   242      78.660  35.418  97.509  1.00  0.00           H  
ATOM   3781  HA3 GLY   242      78.313  34.571  96.011  1.00  0.00           H  
ATOM   3782  N   SER   243      79.956  36.113  94.800  1.00  0.00           N  
ATOM   3783  CA  SER   243      80.801  37.011  93.953  1.00  0.00           C  
ATOM   3784  C   SER   243      80.369  37.188  92.585  1.00  0.00           C  
ATOM   3785  O   SER   243      80.274  36.205  91.830  1.00  0.00           O  
ATOM   3786  CB  SER   243      82.266  36.596  93.906  1.00  0.00           C  
ATOM   3787  OG  SER   243      82.812  36.727  95.196  1.00  0.00           O  
ATOM   3788  H   SER   243      79.848  35.181  94.427  1.00  0.00           H  
ATOM   3789  HA  SER   243      80.747  37.953  94.499  1.00  0.00           H  
ATOM   3790  HB2 SER   243      82.384  35.563  93.580  1.00  0.00           H  
ATOM   3791  HB3 SER   243      82.865  37.235  93.257  1.00  0.00           H  
ATOM   3792  HG  SER   243      82.616  35.905  95.652  1.00  0.00           H  
ATOM   3793  N   ALA   244      80.119  38.393  92.160  1.00  0.00           N  
ATOM   3794  CA  ALA   244      79.684  38.784  90.846  1.00  0.00           C  
ATOM   3795  C   ALA   244      80.316  40.100  90.280  1.00  0.00           C  
ATOM   3796  O   ALA   244      80.830  40.967  91.041  1.00  0.00           O  
ATOM   3797  CB  ALA   244      78.240  38.931  90.881  1.00  0.00           C  
ATOM   3798  H   ALA   244      80.326  39.173  92.768  1.00  0.00           H  
ATOM   3799  HA  ALA   244      79.875  37.987  90.128  1.00  0.00           H  
ATOM   3800  HB1 ALA   244      77.855  39.317  89.938  1.00  0.00           H  
ATOM   3801  HB2 ALA   244      77.781  37.943  90.898  1.00  0.00           H  
ATOM   3802  HB3 ALA   244      77.911  39.556  91.711  1.00  0.00           H  
ATOM   3803  N   GLU   245      80.226  40.303  88.935  1.00  0.00           N  
ATOM   3804  CA  GLU   245      80.903  41.339  88.206  1.00  0.00           C  
ATOM   3805  C   GLU   245      80.163  41.715  86.932  1.00  0.00           C  
ATOM   3806  O   GLU   245      80.358  41.134  85.840  1.00  0.00           O  
ATOM   3807  CB  GLU   245      82.345  40.776  87.854  1.00  0.00           C  
ATOM   3808  CG  GLU   245      83.031  41.799  87.079  1.00  0.00           C  
ATOM   3809  CD  GLU   245      84.554  41.462  87.085  1.00  0.00           C  
ATOM   3810  OE1 GLU   245      85.081  40.916  86.094  1.00  0.00           O  
ATOM   3811  OE2 GLU   245      85.201  41.838  88.143  1.00  0.00           O1-
ATOM   3812  H   GLU   245      79.757  39.571  88.419  1.00  0.00           H  
ATOM   3813  HA  GLU   245      81.040  42.281  88.737  1.00  0.00           H  
ATOM   3814  HB2 GLU   245      82.885  40.685  88.796  1.00  0.00           H  
ATOM   3815  HB3 GLU   245      82.202  39.864  87.274  1.00  0.00           H  
ATOM   3816  HG2 GLU   245      82.633  41.871  86.067  1.00  0.00           H  
ATOM   3817  HG3 GLU   245      82.945  42.809  87.480  1.00  0.00           H  
ATOM   3818  N   LEU   246      79.201  42.621  87.211  1.00  0.00           N  
ATOM   3819  CA  LEU   246      78.265  43.012  86.193  1.00  0.00           C  
ATOM   3820  C   LEU   246      78.893  44.105  85.278  1.00  0.00           C  
ATOM   3821  O   LEU   246      79.395  45.097  85.792  1.00  0.00           O  
ATOM   3822  CB  LEU   246      76.966  43.503  86.790  1.00  0.00           C  
ATOM   3823  CG  LEU   246      76.098  42.481  87.509  1.00  0.00           C  
ATOM   3824  CD1 LEU   246      76.622  41.948  88.847  1.00  0.00           C  
ATOM   3825  CD2 LEU   246      74.711  42.948  87.792  1.00  0.00           C  
ATOM   3826  H   LEU   246      79.002  42.917  88.156  1.00  0.00           H  
ATOM   3827  HA  LEU   246      77.989  42.191  85.531  1.00  0.00           H  
ATOM   3828  HB2 LEU   246      77.125  44.392  87.400  1.00  0.00           H  
ATOM   3829  HB3 LEU   246      76.438  43.757  85.871  1.00  0.00           H  
ATOM   3830  HG  LEU   246      76.037  41.554  86.939  1.00  0.00           H  
ATOM   3831 HD11 LEU   246      75.968  41.220  89.327  1.00  0.00           H  
ATOM   3832 HD12 LEU   246      77.504  41.376  88.558  1.00  0.00           H  
ATOM   3833 HD13 LEU   246      76.716  42.554  89.748  1.00  0.00           H  
ATOM   3834 HD21 LEU   246      74.314  43.274  86.831  1.00  0.00           H  
ATOM   3835 HD22 LEU   246      74.142  42.109  88.192  1.00  0.00           H  
ATOM   3836 HD23 LEU   246      74.723  43.761  88.518  1.00  0.00           H  
ATOM   3837  N   LEU   247      78.653  43.944  83.984  1.00  0.00           N  
ATOM   3838  CA  LEU   247      79.033  44.826  82.912  1.00  0.00           C  
ATOM   3839  C   LEU   247      77.915  45.720  82.466  1.00  0.00           C  
ATOM   3840  O   LEU   247      76.754  45.339  82.336  1.00  0.00           O  
ATOM   3841  CB  LEU   247      79.549  43.917  81.801  1.00  0.00           C  
ATOM   3842  CG  LEU   247      79.888  44.703  80.467  1.00  0.00           C  
ATOM   3843  CD1 LEU   247      81.143  45.582  80.453  1.00  0.00           C  
ATOM   3844  CD2 LEU   247      80.054  43.813  79.177  1.00  0.00           C  
ATOM   3845  H   LEU   247      78.018  43.190  83.764  1.00  0.00           H  
ATOM   3846  HA  LEU   247      79.894  45.420  83.219  1.00  0.00           H  
ATOM   3847  HB2 LEU   247      80.531  43.581  82.134  1.00  0.00           H  
ATOM   3848  HB3 LEU   247      78.870  43.068  81.716  1.00  0.00           H  
ATOM   3849  HG  LEU   247      79.076  45.333  80.104  1.00  0.00           H  
ATOM   3850 HD11 LEU   247      81.178  46.254  81.310  1.00  0.00           H  
ATOM   3851 HD12 LEU   247      81.968  44.874  80.528  1.00  0.00           H  
ATOM   3852 HD13 LEU   247      81.063  46.261  79.604  1.00  0.00           H  
ATOM   3853 HD21 LEU   247      80.310  44.349  78.264  1.00  0.00           H  
ATOM   3854 HD22 LEU   247      80.746  42.988  79.344  1.00  0.00           H  
ATOM   3855 HD23 LEU   247      79.079  43.342  79.049  1.00  0.00           H  
ATOM   3856  N   PHE   248      78.258  46.959  82.026  1.00  0.00           N  
ATOM   3857  CA  PHE   248      77.425  48.018  81.373  1.00  0.00           C  
ATOM   3858  C   PHE   248      78.174  48.691  80.292  1.00  0.00           C  
ATOM   3859  O   PHE   248      79.435  48.829  80.179  1.00  0.00           O  
ATOM   3860  CB  PHE   248      77.047  49.080  82.507  1.00  0.00           C  
ATOM   3861  CG  PHE   248      76.419  48.443  83.766  1.00  0.00           C  
ATOM   3862  CD1 PHE   248      75.032  48.381  84.013  1.00  0.00           C  
ATOM   3863  CD2 PHE   248      77.249  48.075  84.869  1.00  0.00           C  
ATOM   3864  CE1 PHE   248      74.524  47.744  85.125  1.00  0.00           C  
ATOM   3865  CE2 PHE   248      76.732  47.371  85.981  1.00  0.00           C  
ATOM   3866  CZ  PHE   248      75.343  47.202  86.084  1.00  0.00           C  
ATOM   3867  H   PHE   248      79.205  47.271  82.189  1.00  0.00           H  
ATOM   3868  HA  PHE   248      76.482  47.647  80.972  1.00  0.00           H  
ATOM   3869  HB2 PHE   248      77.970  49.583  82.795  1.00  0.00           H  
ATOM   3870  HB3 PHE   248      76.407  49.842  82.063  1.00  0.00           H  
ATOM   3871  HD1 PHE   248      74.283  48.784  83.348  1.00  0.00           H  
ATOM   3872  HD2 PHE   248      78.327  48.091  84.806  1.00  0.00           H  
ATOM   3873  HE1 PHE   248      73.450  47.670  85.205  1.00  0.00           H  
ATOM   3874  HE2 PHE   248      77.457  46.885  86.617  1.00  0.00           H  
ATOM   3875  HZ  PHE   248      74.934  46.673  86.932  1.00  0.00           H  
ATOM   3876  N   PHE   249      77.411  49.447  79.512  1.00  0.00           N  
ATOM   3877  CA  PHE   249      77.932  50.394  78.487  1.00  0.00           C  
ATOM   3878  C   PHE   249      77.382  51.804  78.734  1.00  0.00           C  
ATOM   3879  O   PHE   249      76.231  52.012  79.153  1.00  0.00           O  
ATOM   3880  CB  PHE   249      77.593  49.854  77.114  1.00  0.00           C  
ATOM   3881  CG  PHE   249      78.377  48.634  76.610  1.00  0.00           C  
ATOM   3882  CD1 PHE   249      79.551  48.743  75.825  1.00  0.00           C  
ATOM   3883  CD2 PHE   249      77.854  47.368  76.827  1.00  0.00           C  
ATOM   3884  CE1 PHE   249      80.198  47.558  75.354  1.00  0.00           C  
ATOM   3885  CE2 PHE   249      78.495  46.223  76.415  1.00  0.00           C  
ATOM   3886  CZ  PHE   249      79.768  46.293  75.723  1.00  0.00           C  
ATOM   3887  H   PHE   249      76.409  49.315  79.514  1.00  0.00           H  
ATOM   3888  HA  PHE   249      79.015  50.393  78.615  1.00  0.00           H  
ATOM   3889  HB2 PHE   249      76.536  49.695  76.903  1.00  0.00           H  
ATOM   3890  HB3 PHE   249      77.989  50.648  76.482  1.00  0.00           H  
ATOM   3891  HD1 PHE   249      80.032  49.696  75.660  1.00  0.00           H  
ATOM   3892  HD2 PHE   249      76.895  47.297  77.320  1.00  0.00           H  
ATOM   3893  HE1 PHE   249      81.098  47.684  74.770  1.00  0.00           H  
ATOM   3894  HE2 PHE   249      78.059  45.238  76.499  1.00  0.00           H  
ATOM   3895  HZ  PHE   249      80.332  45.392  75.533  1.00  0.00           H  
ATOM   3896  N   VAL   250      78.127  52.843  78.376  1.00  0.00           N  
ATOM   3897  CA  VAL   250      77.932  54.289  78.751  1.00  0.00           C  
ATOM   3898  C   VAL   250      78.228  55.162  77.457  1.00  0.00           C  
ATOM   3899  O   VAL   250      79.211  54.847  76.847  1.00  0.00           O  
ATOM   3900  CB  VAL   250      78.905  54.739  79.898  1.00  0.00           C  
ATOM   3901  CG1 VAL   250      78.740  56.178  80.320  1.00  0.00           C  
ATOM   3902  CG2 VAL   250      78.851  53.848  81.142  1.00  0.00           C  
ATOM   3903  H   VAL   250      79.105  52.738  78.145  1.00  0.00           H  
ATOM   3904  HA  VAL   250      76.900  54.488  79.039  1.00  0.00           H  
ATOM   3905  HB  VAL   250      79.890  54.629  79.444  1.00  0.00           H  
ATOM   3906 HG11 VAL   250      79.352  56.430  81.186  1.00  0.00           H  
ATOM   3907 HG12 VAL   250      79.029  56.791  79.467  1.00  0.00           H  
ATOM   3908 HG13 VAL   250      77.723  56.407  80.639  1.00  0.00           H  
ATOM   3909 HG21 VAL   250      77.932  54.077  81.682  1.00  0.00           H  
ATOM   3910 HG22 VAL   250      78.839  52.771  80.972  1.00  0.00           H  
ATOM   3911 HG23 VAL   250      79.715  54.063  81.771  1.00  0.00           H  
ATOM   3912  N   GLU   251      77.325  56.055  77.075  1.00  0.00           N  
ATOM   3913  CA  GLU   251      77.236  56.783  75.822  1.00  0.00           C  
ATOM   3914  C   GLU   251      77.196  58.277  76.075  1.00  0.00           C  
ATOM   3915  O   GLU   251      76.309  58.648  76.776  1.00  0.00           O  
ATOM   3916  CB  GLU   251      76.008  56.187  75.085  1.00  0.00           C  
ATOM   3917  CG  GLU   251      75.779  56.781  73.666  1.00  0.00           C  
ATOM   3918  CD  GLU   251      74.443  56.372  73.027  1.00  0.00           C  
ATOM   3919  OE1 GLU   251      73.468  56.353  73.810  1.00  0.00           O  
ATOM   3920  OE2 GLU   251      74.328  56.143  71.822  1.00  0.00           O1-
ATOM   3921  H   GLU   251      76.536  56.176  77.694  1.00  0.00           H  
ATOM   3922  HA  GLU   251      78.127  56.563  75.234  1.00  0.00           H  
ATOM   3923  HB2 GLU   251      76.201  55.126  74.930  1.00  0.00           H  
ATOM   3924  HB3 GLU   251      75.238  56.410  75.824  1.00  0.00           H  
ATOM   3925  HG2 GLU   251      75.781  57.857  73.839  1.00  0.00           H  
ATOM   3926  HG3 GLU   251      76.589  56.578  72.966  1.00  0.00           H  
ATOM   3927  N   GLY   252      78.074  59.034  75.454  1.00  0.00           N  
ATOM   3928  CA  GLY   252      77.900  60.493  75.420  1.00  0.00           C  
ATOM   3929  C   GLY   252      76.951  60.968  74.302  1.00  0.00           C  
ATOM   3930  O   GLY   252      76.989  60.454  73.190  1.00  0.00           O  
ATOM   3931  H   GLY   252      78.779  58.640  74.848  1.00  0.00           H  
ATOM   3932  HA2 GLY   252      77.549  60.738  76.422  1.00  0.00           H  
ATOM   3933  HA3 GLY   252      78.867  60.988  75.327  1.00  0.00           H  
ATOM   3934  N   LEU   253      76.250  62.049  74.612  1.00  0.00           N  
ATOM   3935  CA  LEU   253      75.233  62.697  73.800  1.00  0.00           C  
ATOM   3936  C   LEU   253      75.547  64.227  73.499  1.00  0.00           C  
ATOM   3937  O   LEU   253      75.191  64.720  72.436  1.00  0.00           O  
ATOM   3938  CB  LEU   253      73.907  62.625  74.555  1.00  0.00           C  
ATOM   3939  CG  LEU   253      73.494  61.407  75.377  1.00  0.00           C  
ATOM   3940  CD1 LEU   253      71.969  61.527  75.767  1.00  0.00           C  
ATOM   3941  CD2 LEU   253      73.677  60.023  74.717  1.00  0.00           C  
ATOM   3942  H   LEU   253      76.362  62.373  75.562  1.00  0.00           H  
ATOM   3943  HA  LEU   253      75.008  62.229  72.841  1.00  0.00           H  
ATOM   3944  HB2 LEU   253      73.790  63.496  75.200  1.00  0.00           H  
ATOM   3945  HB3 LEU   253      73.148  62.749  73.783  1.00  0.00           H  
ATOM   3946  HG  LEU   253      74.067  61.477  76.302  1.00  0.00           H  
ATOM   3947 HD11 LEU   253      71.476  61.554  74.796  1.00  0.00           H  
ATOM   3948 HD12 LEU   253      71.745  60.714  76.458  1.00  0.00           H  
ATOM   3949 HD13 LEU   253      71.837  62.440  76.347  1.00  0.00           H  
ATOM   3950 HD21 LEU   253      73.377  59.143  75.285  1.00  0.00           H  
ATOM   3951 HD22 LEU   253      73.153  60.040  73.761  1.00  0.00           H  
ATOM   3952 HD23 LEU   253      74.711  59.848  74.422  1.00  0.00           H  
ATOM   3953  N   CYS   254      76.226  64.982  74.454  1.00  0.00           N  
ATOM   3954  CA  CYS   254      76.560  66.400  74.215  1.00  0.00           C  
ATOM   3955  C   CYS   254      78.042  66.735  74.334  1.00  0.00           C  
ATOM   3956  O   CYS   254      78.710  66.175  75.124  1.00  0.00           O  
ATOM   3957  CB  CYS   254      75.493  67.292  74.789  1.00  0.00           C  
ATOM   3958  SG  CYS   254      75.298  68.816  73.910  1.00  0.00           S  
ATOM   3959  H   CYS   254      76.715  64.594  75.248  1.00  0.00           H  
ATOM   3960  HA  CYS   254      76.249  66.593  73.188  1.00  0.00           H  
ATOM   3961  HB2 CYS   254      74.577  66.703  74.745  1.00  0.00           H  
ATOM   3962  HB3 CYS   254      75.658  67.519  75.842  1.00  0.00           H  
ATOM   3963  HG  CYS   254      74.125  69.050  74.506  1.00  0.00           H  
ATOM   3964  N   PHE   255      78.489  67.764  73.601  1.00  0.00           N  
ATOM   3965  CA  PHE   255      79.914  68.268  73.641  1.00  0.00           C  
ATOM   3966  C   PHE   255      80.131  69.100  74.875  1.00  0.00           C  
ATOM   3967  O   PHE   255      79.160  69.551  75.575  1.00  0.00           O  
ATOM   3968  CB  PHE   255      80.275  68.936  72.317  1.00  0.00           C  
ATOM   3969  CG  PHE   255      79.959  68.113  71.033  1.00  0.00           C  
ATOM   3970  CD1 PHE   255      80.876  67.081  70.662  1.00  0.00           C  
ATOM   3971  CD2 PHE   255      78.836  68.346  70.213  1.00  0.00           C  
ATOM   3972  CE1 PHE   255      80.646  66.344  69.473  1.00  0.00           C  
ATOM   3973  CE2 PHE   255      78.553  67.572  69.104  1.00  0.00           C  
ATOM   3974  CZ  PHE   255      79.386  66.494  68.778  1.00  0.00           C  
ATOM   3975  H   PHE   255      77.864  68.369  73.089  1.00  0.00           H  
ATOM   3976  HA  PHE   255      80.531  67.377  73.760  1.00  0.00           H  
ATOM   3977  HB2 PHE   255      79.693  69.858  72.338  1.00  0.00           H  
ATOM   3978  HB3 PHE   255      81.327  69.217  72.279  1.00  0.00           H  
ATOM   3979  HD1 PHE   255      81.805  67.154  71.208  1.00  0.00           H  
ATOM   3980  HD2 PHE   255      78.360  69.302  70.373  1.00  0.00           H  
ATOM   3981  HE1 PHE   255      81.438  65.670  69.181  1.00  0.00           H  
ATOM   3982  HE2 PHE   255      77.679  67.786  68.507  1.00  0.00           H  
ATOM   3983  HZ  PHE   255      79.182  65.882  67.911  1.00  0.00           H  
ATOM   3984  N   PRO   256      81.389  69.478  75.212  1.00  0.00           N  
ATOM   3985  CA  PRO   256      81.638  70.545  76.112  1.00  0.00           C  
ATOM   3986  C   PRO   256      81.064  71.911  75.588  1.00  0.00           C  
ATOM   3987  O   PRO   256      81.158  72.161  74.402  1.00  0.00           O  
ATOM   3988  CB  PRO   256      83.154  70.658  76.184  1.00  0.00           C  
ATOM   3989  CG  PRO   256      83.680  69.391  75.527  1.00  0.00           C  
ATOM   3990  CD  PRO   256      82.560  68.851  74.644  1.00  0.00           C  
ATOM   3991  HA  PRO   256      81.335  70.417  77.152  1.00  0.00           H  
ATOM   3992  HB2 PRO   256      83.543  71.423  75.512  1.00  0.00           H  
ATOM   3993  HB3 PRO   256      83.499  70.862  77.198  1.00  0.00           H  
ATOM   3994  HG2 PRO   256      84.443  69.714  74.819  1.00  0.00           H  
ATOM   3995  HG3 PRO   256      83.945  68.618  76.248  1.00  0.00           H  
ATOM   3996  HD2 PRO   256      82.775  69.234  73.647  1.00  0.00           H  
ATOM   3997  HD3 PRO   256      82.632  67.772  74.781  1.00  0.00           H  
ATOM   3998  N   ASP   257      80.461  72.810  76.439  1.00  0.00           N  
ATOM   3999  CA  ASP   257      79.622  73.880  76.053  1.00  0.00           C  
ATOM   4000  C   ASP   257      79.726  75.000  77.154  1.00  0.00           C  
ATOM   4001  O   ASP   257      80.473  74.810  78.176  1.00  0.00           O  
ATOM   4002  CB  ASP   257      78.163  73.341  75.941  1.00  0.00           C  
ATOM   4003  CG  ASP   257      77.339  74.173  74.907  1.00  0.00           C  
ATOM   4004  OD1 ASP   257      77.535  75.351  74.643  1.00  0.00           O  
ATOM   4005  OD2 ASP   257      76.502  73.442  74.308  1.00  0.00           O1-
ATOM   4006  H   ASP   257      80.584  72.615  77.422  1.00  0.00           H  
ATOM   4007  HA  ASP   257      80.023  74.400  75.184  1.00  0.00           H  
ATOM   4008  HB2 ASP   257      78.208  72.325  75.549  1.00  0.00           H  
ATOM   4009  HB3 ASP   257      77.693  73.244  76.919  1.00  0.00           H  
ATOM   4010  N   GLU   258      78.841  76.042  77.026  1.00  0.00           N  
ATOM   4011  CA  GLU   258      78.834  77.044  78.140  1.00  0.00           C  
ATOM   4012  C   GLU   258      78.155  76.420  79.461  1.00  0.00           C  
ATOM   4013  O   GLU   258      77.219  75.599  79.402  1.00  0.00           O  
ATOM   4014  CB  GLU   258      77.927  78.169  77.675  1.00  0.00           C  
ATOM   4015  CG  GLU   258      77.591  79.351  78.549  1.00  0.00           C  
ATOM   4016  CD  GLU   258      78.756  80.293  78.853  1.00  0.00           C  
ATOM   4017  OE1 GLU   258      79.982  79.918  78.784  1.00  0.00           O  
ATOM   4018  OE2 GLU   258      78.452  81.461  79.119  1.00  0.00           O1-
ATOM   4019  H   GLU   258      78.403  76.216  76.133  1.00  0.00           H  
ATOM   4020  HA  GLU   258      79.824  77.415  78.409  1.00  0.00           H  
ATOM   4021  HB2 GLU   258      78.387  78.558  76.767  1.00  0.00           H  
ATOM   4022  HB3 GLU   258      76.956  77.793  77.352  1.00  0.00           H  
ATOM   4023  HG2 GLU   258      76.795  79.944  78.098  1.00  0.00           H  
ATOM   4024  HG3 GLU   258      77.114  79.014  79.469  1.00  0.00           H  
ATOM   4025  N   GLY   259      78.657  76.770  80.630  1.00  0.00           N  
ATOM   4026  CA  GLY   259      78.316  76.151  81.916  1.00  0.00           C  
ATOM   4027  C   GLY   259      78.560  74.629  81.995  1.00  0.00           C  
ATOM   4028  O   GLY   259      77.882  73.943  82.812  1.00  0.00           O  
ATOM   4029  H   GLY   259      79.418  77.423  80.515  1.00  0.00           H  
ATOM   4030  HA2 GLY   259      78.764  76.597  82.804  1.00  0.00           H  
ATOM   4031  HA3 GLY   259      77.244  76.268  82.073  1.00  0.00           H  
ATOM   4032  N   PHE   260      79.501  74.010  81.176  1.00  0.00           N  
ATOM   4033  CA  PHE   260      79.689  72.553  81.157  1.00  0.00           C  
ATOM   4034  C   PHE   260      81.024  72.087  80.562  1.00  0.00           C  
ATOM   4035  O   PHE   260      81.443  72.347  79.450  1.00  0.00           O  
ATOM   4036  CB  PHE   260      78.555  71.929  80.349  1.00  0.00           C  
ATOM   4037  CG  PHE   260      78.703  70.451  80.253  1.00  0.00           C  
ATOM   4038  CD1 PHE   260      78.805  69.545  81.341  1.00  0.00           C  
ATOM   4039  CD2 PHE   260      78.713  69.890  78.935  1.00  0.00           C  
ATOM   4040  CE1 PHE   260      78.880  68.174  81.209  1.00  0.00           C  
ATOM   4041  CE2 PHE   260      78.761  68.494  78.754  1.00  0.00           C  
ATOM   4042  CZ  PHE   260      78.727  67.651  79.889  1.00  0.00           C  
ATOM   4043  H   PHE   260      79.919  74.530  80.418  1.00  0.00           H  
ATOM   4044  HA  PHE   260      79.668  72.039  82.118  1.00  0.00           H  
ATOM   4045  HB2 PHE   260      77.597  72.157  80.814  1.00  0.00           H  
ATOM   4046  HB3 PHE   260      78.541  72.368  79.351  1.00  0.00           H  
ATOM   4047  HD1 PHE   260      78.811  70.050  82.295  1.00  0.00           H  
ATOM   4048  HD2 PHE   260      78.661  70.536  78.071  1.00  0.00           H  
ATOM   4049  HE1 PHE   260      79.033  67.553  82.079  1.00  0.00           H  
ATOM   4050  HE2 PHE   260      78.868  68.125  77.745  1.00  0.00           H  
ATOM   4051  HZ  PHE   260      78.804  66.593  79.688  1.00  0.00           H  
ATOM   4052  N   SER   261      81.889  71.610  81.420  1.00  0.00           N  
ATOM   4053  CA  SER   261      83.278  71.204  81.067  1.00  0.00           C  
ATOM   4054  C   SER   261      83.431  69.942  80.248  1.00  0.00           C  
ATOM   4055  O   SER   261      84.587  69.652  79.864  1.00  0.00           O  
ATOM   4056  CB  SER   261      83.949  70.898  82.430  1.00  0.00           C  
ATOM   4057  OG  SER   261      83.251  69.900  83.122  1.00  0.00           O  
ATOM   4058  H   SER   261      81.612  71.620  82.391  1.00  0.00           H  
ATOM   4059  HA  SER   261      83.854  71.890  80.447  1.00  0.00           H  
ATOM   4060  HB2 SER   261      84.930  70.426  82.375  1.00  0.00           H  
ATOM   4061  HB3 SER   261      84.009  71.818  83.011  1.00  0.00           H  
ATOM   4062  HG  SER   261      83.553  70.042  84.022  1.00  0.00           H  
ATOM   4063  N   GLY   262      82.368  69.164  80.096  1.00  0.00           N  
ATOM   4064  CA  GLY   262      82.369  67.711  79.690  1.00  0.00           C  
ATOM   4065  C   GLY   262      82.756  66.677  80.707  1.00  0.00           C  
ATOM   4066  O   GLY   262      82.983  65.565  80.286  1.00  0.00           O  
ATOM   4067  H   GLY   262      81.478  69.471  80.462  1.00  0.00           H  
ATOM   4068  HA2 GLY   262      81.379  67.459  79.311  1.00  0.00           H  
ATOM   4069  HA3 GLY   262      82.981  67.686  78.789  1.00  0.00           H  
ATOM   4070  N   LEU   263      82.936  67.002  82.012  1.00  0.00           N  
ATOM   4071  CA  LEU   263      83.157  66.033  83.047  1.00  0.00           C  
ATOM   4072  C   LEU   263      81.920  65.471  83.647  1.00  0.00           C  
ATOM   4073  O   LEU   263      81.153  66.270  84.302  1.00  0.00           O  
ATOM   4074  CB  LEU   263      83.950  66.634  84.216  1.00  0.00           C  
ATOM   4075  CG  LEU   263      85.421  66.819  83.786  1.00  0.00           C  
ATOM   4076  CD1 LEU   263      86.051  68.045  84.444  1.00  0.00           C  
ATOM   4077  CD2 LEU   263      86.212  65.600  84.201  1.00  0.00           C  
ATOM   4078  H   LEU   263      82.483  67.857  82.303  1.00  0.00           H  
ATOM   4079  HA  LEU   263      83.716  65.178  82.666  1.00  0.00           H  
ATOM   4080  HB2 LEU   263      83.627  67.654  84.421  1.00  0.00           H  
ATOM   4081  HB3 LEU   263      83.830  66.027  85.114  1.00  0.00           H  
ATOM   4082  HG  LEU   263      85.441  66.929  82.702  1.00  0.00           H  
ATOM   4083 HD11 LEU   263      85.618  68.082  85.444  1.00  0.00           H  
ATOM   4084 HD12 LEU   263      87.098  67.790  84.609  1.00  0.00           H  
ATOM   4085 HD13 LEU   263      85.853  68.921  83.827  1.00  0.00           H  
ATOM   4086 HD21 LEU   263      85.619  64.700  84.036  1.00  0.00           H  
ATOM   4087 HD22 LEU   263      87.182  65.512  83.712  1.00  0.00           H  
ATOM   4088 HD23 LEU   263      86.403  65.624  85.274  1.00  0.00           H  
ATOM   4089  N   VAL   264      81.558  64.168  83.433  1.00  0.00           N  
ATOM   4090  CA  VAL   264      80.378  63.460  83.803  1.00  0.00           C  
ATOM   4091  C   VAL   264      80.716  62.243  84.772  1.00  0.00           C  
ATOM   4092  O   VAL   264      81.565  61.401  84.433  1.00  0.00           O  
ATOM   4093  CB  VAL   264      79.522  63.002  82.668  1.00  0.00           C  
ATOM   4094  CG1 VAL   264      78.913  64.210  82.049  1.00  0.00           C  
ATOM   4095  CG2 VAL   264      80.338  62.319  81.572  1.00  0.00           C  
ATOM   4096  H   VAL   264      82.291  63.656  82.964  1.00  0.00           H  
ATOM   4097  HA  VAL   264      79.700  64.055  84.415  1.00  0.00           H  
ATOM   4098  HB  VAL   264      78.691  62.409  83.050  1.00  0.00           H  
ATOM   4099 HG11 VAL   264      78.167  64.009  81.280  1.00  0.00           H  
ATOM   4100 HG12 VAL   264      78.364  64.837  82.751  1.00  0.00           H  
ATOM   4101 HG13 VAL   264      79.772  64.707  81.600  1.00  0.00           H  
ATOM   4102 HG21 VAL   264      80.364  61.303  81.964  1.00  0.00           H  
ATOM   4103 HG22 VAL   264      79.820  62.215  80.619  1.00  0.00           H  
ATOM   4104 HG23 VAL   264      81.346  62.722  81.477  1.00  0.00           H  
ATOM   4105  N   SER   265      80.279  62.394  85.947  1.00  0.00           N  
ATOM   4106  CA  SER   265      80.418  61.476  87.028  1.00  0.00           C  
ATOM   4107  C   SER   265      79.196  60.495  87.127  1.00  0.00           C  
ATOM   4108  O   SER   265      78.093  60.832  86.696  1.00  0.00           O  
ATOM   4109  CB  SER   265      80.855  62.197  88.347  1.00  0.00           C  
ATOM   4110  OG  SER   265      79.822  63.117  88.791  1.00  0.00           O  
ATOM   4111  H   SER   265      79.852  63.302  86.061  1.00  0.00           H  
ATOM   4112  HA  SER   265      81.260  60.789  86.944  1.00  0.00           H  
ATOM   4113  HB2 SER   265      81.092  61.501  89.151  1.00  0.00           H  
ATOM   4114  HB3 SER   265      81.780  62.736  88.139  1.00  0.00           H  
ATOM   4115  HG  SER   265      79.874  63.947  88.312  1.00  0.00           H  
ATOM   4116  N   ILE   266      79.408  59.227  87.554  1.00  0.00           N  
ATOM   4117  CA  ILE   266      78.345  58.171  87.986  1.00  0.00           C  
ATOM   4118  C   ILE   266      78.698  57.660  89.385  1.00  0.00           C  
ATOM   4119  O   ILE   266      79.848  57.496  89.676  1.00  0.00           O  
ATOM   4120  CB  ILE   266      78.010  57.073  86.892  1.00  0.00           C  
ATOM   4121  CG1 ILE   266      77.631  57.689  85.520  1.00  0.00           C  
ATOM   4122  CG2 ILE   266      76.876  56.154  87.347  1.00  0.00           C  
ATOM   4123  CD1 ILE   266      77.729  56.865  84.299  1.00  0.00           C  
ATOM   4124  H   ILE   266      80.355  59.071  87.868  1.00  0.00           H  
ATOM   4125  HA  ILE   266      77.454  58.762  88.195  1.00  0.00           H  
ATOM   4126  HB  ILE   266      78.930  56.521  86.702  1.00  0.00           H  
ATOM   4127 HG12 ILE   266      76.611  58.070  85.580  1.00  0.00           H  
ATOM   4128 HG13 ILE   266      78.260  58.562  85.348  1.00  0.00           H  
ATOM   4129 HG21 ILE   266      76.671  55.339  86.653  1.00  0.00           H  
ATOM   4130 HG22 ILE   266      77.053  55.812  88.366  1.00  0.00           H  
ATOM   4131 HG23 ILE   266      75.953  56.732  87.393  1.00  0.00           H  
ATOM   4132 HD11 ILE   266      78.777  56.667  84.076  1.00  0.00           H  
ATOM   4133 HD12 ILE   266      77.115  55.981  84.470  1.00  0.00           H  
ATOM   4134 HD13 ILE   266      77.408  57.395  83.402  1.00  0.00           H  
ATOM   4135  N   HIE   267      77.633  57.361  90.160  1.00  0.00           N  
ATOM   4136  CA  HIE   267      77.710  57.045  91.555  1.00  0.00           C  
ATOM   4137  C   HIE   267      76.868  55.806  91.942  1.00  0.00           C  
ATOM   4138  O   HIE   267      75.904  55.457  91.259  1.00  0.00           O  
ATOM   4139  CB  HIE   267      77.250  58.301  92.380  1.00  0.00           C  
ATOM   4140  CG  HIE   267      77.744  59.640  91.902  1.00  0.00           C  
ATOM   4141  CD2 HIE   267      77.092  60.406  90.926  1.00  0.00           C  
ATOM   4142  ND1 HIE   267      79.067  60.024  92.090  1.00  0.00           N  
ATOM   4143  CE1 HIE   267      79.166  61.081  91.258  1.00  0.00           C  
ATOM   4144  NE2 HIE   267      78.026  61.374  90.611  1.00  0.00           N  
ATOM   4145  H   HIE   267      76.722  57.616  89.807  1.00  0.00           H  
ATOM   4146  HA  HIE   267      78.772  56.925  91.769  1.00  0.00           H  
ATOM   4147  HB2 HIE   267      76.162  58.353  92.422  1.00  0.00           H  
ATOM   4148  HB3 HIE   267      77.512  58.061  93.410  1.00  0.00           H  
ATOM   4149  HD2 HIE   267      76.081  60.309  90.559  1.00  0.00           H  
ATOM   4150  HE1 HIE   267      80.081  61.628  91.083  1.00  0.00           H  
ATOM   4151  HE2 HIE   267      77.974  62.082  89.893  1.00  0.00           H  
ATOM   4152  N   VAL   268      77.306  55.175  93.050  1.00  0.00           N  
ATOM   4153  CA  VAL   268      76.586  53.913  93.454  1.00  0.00           C  
ATOM   4154  C   VAL   268      76.455  54.025  95.010  1.00  0.00           C  
ATOM   4155  O   VAL   268      77.337  54.510  95.717  1.00  0.00           O  
ATOM   4156  CB  VAL   268      77.252  52.555  93.021  1.00  0.00           C  
ATOM   4157  CG1 VAL   268      78.512  52.285  93.805  1.00  0.00           C  
ATOM   4158  CG2 VAL   268      76.346  51.346  93.347  1.00  0.00           C  
ATOM   4159  H   VAL   268      78.046  55.488  93.662  1.00  0.00           H  
ATOM   4160  HA  VAL   268      75.565  54.027  93.089  1.00  0.00           H  
ATOM   4161  HB  VAL   268      77.477  52.579  91.955  1.00  0.00           H  
ATOM   4162 HG11 VAL   268      79.247  53.088  93.753  1.00  0.00           H  
ATOM   4163 HG12 VAL   268      78.251  52.072  94.841  1.00  0.00           H  
ATOM   4164 HG13 VAL   268      79.107  51.464  93.403  1.00  0.00           H  
ATOM   4165 HG21 VAL   268      75.293  51.511  93.122  1.00  0.00           H  
ATOM   4166 HG22 VAL   268      76.740  50.480  92.816  1.00  0.00           H  
ATOM   4167 HG23 VAL   268      76.366  51.140  94.417  1.00  0.00           H  
ATOM   4168  N   SER   269      75.326  53.622  95.585  1.00  0.00           N  
ATOM   4169  CA  SER   269      75.058  53.554  96.949  1.00  0.00           C  
ATOM   4170  C   SER   269      74.299  52.244  97.469  1.00  0.00           C  
ATOM   4171  O   SER   269      73.308  51.845  96.925  1.00  0.00           O  
ATOM   4172  CB  SER   269      74.331  54.822  97.298  1.00  0.00           C  
ATOM   4173  OG  SER   269      74.131  54.862  98.709  1.00  0.00           O  
ATOM   4174  H   SER   269      74.641  53.247  94.945  1.00  0.00           H  
ATOM   4175  HA  SER   269      75.988  53.675  97.503  1.00  0.00           H  
ATOM   4176  HB2 SER   269      74.829  55.738  96.980  1.00  0.00           H  
ATOM   4177  HB3 SER   269      73.364  54.748  96.802  1.00  0.00           H  
ATOM   4178  HG  SER   269      74.978  54.881  99.160  1.00  0.00           H  
ATOM   4179  N   LEU   270      74.911  51.732  98.512  1.00  0.00           N  
ATOM   4180  CA  LEU   270      74.217  50.745  99.398  1.00  0.00           C  
ATOM   4181  C   LEU   270      73.309  51.533 100.371  1.00  0.00           C  
ATOM   4182  O   LEU   270      73.790  52.367 101.148  1.00  0.00           O  
ATOM   4183  CB  LEU   270      75.287  49.849 100.122  1.00  0.00           C  
ATOM   4184  CG  LEU   270      74.831  48.829 101.128  1.00  0.00           C  
ATOM   4185  CD1 LEU   270      73.791  47.752 100.529  1.00  0.00           C  
ATOM   4186  CD2 LEU   270      75.947  47.943 101.774  1.00  0.00           C  
ATOM   4187  H   LEU   270      75.576  52.333  98.976  1.00  0.00           H  
ATOM   4188  HA  LEU   270      73.647  50.061  98.770  1.00  0.00           H  
ATOM   4189  HB2 LEU   270      75.847  49.399  99.303  1.00  0.00           H  
ATOM   4190  HB3 LEU   270      75.948  50.623 100.512  1.00  0.00           H  
ATOM   4191  HG  LEU   270      74.239  49.207 101.962  1.00  0.00           H  
ATOM   4192 HD11 LEU   270      73.690  46.844 101.124  1.00  0.00           H  
ATOM   4193 HD12 LEU   270      72.848  48.264 100.340  1.00  0.00           H  
ATOM   4194 HD13 LEU   270      74.188  47.493  99.548  1.00  0.00           H  
ATOM   4195 HD21 LEU   270      76.539  48.637 102.371  1.00  0.00           H  
ATOM   4196 HD22 LEU   270      75.421  47.229 102.408  1.00  0.00           H  
ATOM   4197 HD23 LEU   270      76.568  47.452 101.025  1.00  0.00           H  
ATOM   4198  N   LEU   271      72.022  51.121 100.372  1.00  0.00           N  
ATOM   4199  CA  LEU   271      71.021  51.589 101.262  1.00  0.00           C  
ATOM   4200  C   LEU   271      70.795  50.618 102.368  1.00  0.00           C  
ATOM   4201  O   LEU   271      70.427  49.452 102.030  1.00  0.00           O  
ATOM   4202  CB  LEU   271      69.772  51.867 100.400  1.00  0.00           C  
ATOM   4203  CG  LEU   271      69.924  52.807  99.183  1.00  0.00           C  
ATOM   4204  CD1 LEU   271      68.507  53.227  98.707  1.00  0.00           C  
ATOM   4205  CD2 LEU   271      70.564  54.157  99.553  1.00  0.00           C  
ATOM   4206  H   LEU   271      71.763  50.371  99.748  1.00  0.00           H  
ATOM   4207  HA  LEU   271      71.221  52.549 101.737  1.00  0.00           H  
ATOM   4208  HB2 LEU   271      69.286  50.938 100.100  1.00  0.00           H  
ATOM   4209  HB3 LEU   271      69.085  52.381 101.072  1.00  0.00           H  
ATOM   4210  HG  LEU   271      70.511  52.200  98.493  1.00  0.00           H  
ATOM   4211 HD11 LEU   271      68.011  53.948  99.356  1.00  0.00           H  
ATOM   4212 HD12 LEU   271      68.624  53.648  97.709  1.00  0.00           H  
ATOM   4213 HD13 LEU   271      67.788  52.411  98.632  1.00  0.00           H  
ATOM   4214 HD21 LEU   271      70.157  54.454 100.520  1.00  0.00           H  
ATOM   4215 HD22 LEU   271      71.614  53.927  99.736  1.00  0.00           H  
ATOM   4216 HD23 LEU   271      70.431  54.845  98.719  1.00  0.00           H  
ATOM   4217  N   GLU   272      70.963  51.026 103.645  1.00  0.00           N  
ATOM   4218  CA  GLU   272      70.471  50.276 104.770  1.00  0.00           C  
ATOM   4219  C   GLU   272      69.041  50.541 105.236  1.00  0.00           C  
ATOM   4220  O   GLU   272      68.594  51.665 105.404  1.00  0.00           O  
ATOM   4221  CB  GLU   272      71.442  50.621 105.965  1.00  0.00           C  
ATOM   4222  CG  GLU   272      71.021  50.188 107.350  1.00  0.00           C  
ATOM   4223  CD  GLU   272      72.264  50.066 108.269  1.00  0.00           C  
ATOM   4224  OE1 GLU   272      72.940  48.965 108.331  1.00  0.00           O  
ATOM   4225  OE2 GLU   272      72.565  50.994 109.027  1.00  0.00           O1-
ATOM   4226  H   GLU   272      71.236  51.976 103.854  1.00  0.00           H  
ATOM   4227  HA  GLU   272      70.586  49.209 104.579  1.00  0.00           H  
ATOM   4228  HB2 GLU   272      72.417  50.171 105.777  1.00  0.00           H  
ATOM   4229  HB3 GLU   272      71.632  51.694 105.953  1.00  0.00           H  
ATOM   4230  HG2 GLU   272      70.462  50.977 107.853  1.00  0.00           H  
ATOM   4231  HG3 GLU   272      70.424  49.276 107.342  1.00  0.00           H  
ATOM   4232  N   TYR   273      68.360  49.463 105.607  1.00  0.00           N  
ATOM   4233  CA  TYR   273      67.005  49.499 106.189  1.00  0.00           C  
ATOM   4234  C   TYR   273      67.121  49.677 107.785  1.00  0.00           C  
ATOM   4235  O   TYR   273      67.809  48.961 108.433  1.00  0.00           O  
ATOM   4236  CB  TYR   273      66.318  48.216 105.921  1.00  0.00           C  
ATOM   4237  CG  TYR   273      64.902  48.162 106.540  1.00  0.00           C  
ATOM   4238  CD1 TYR   273      64.807  47.473 107.701  1.00  0.00           C  
ATOM   4239  CD2 TYR   273      63.750  48.628 105.837  1.00  0.00           C  
ATOM   4240  CE1 TYR   273      63.515  47.439 108.382  1.00  0.00           C  
ATOM   4241  CE2 TYR   273      62.477  48.590 106.538  1.00  0.00           C  
ATOM   4242  CZ  TYR   273      62.346  47.904 107.791  1.00  0.00           C  
ATOM   4243  OH  TYR   273      61.105  47.700 108.247  1.00  0.00           O  
ATOM   4244  H   TYR   273      68.679  48.542 105.342  1.00  0.00           H  
ATOM   4245  HA  TYR   273      66.536  50.377 105.744  1.00  0.00           H  
ATOM   4246  HB2 TYR   273      66.172  48.033 104.857  1.00  0.00           H  
ATOM   4247  HB3 TYR   273      66.873  47.359 106.301  1.00  0.00           H  
ATOM   4248  HD1 TYR   273      65.642  47.062 108.250  1.00  0.00           H  
ATOM   4249  HD2 TYR   273      63.679  49.073 104.856  1.00  0.00           H  
ATOM   4250  HE1 TYR   273      63.440  46.925 109.329  1.00  0.00           H  
ATOM   4251  HE2 TYR   273      61.603  48.886 105.975  1.00  0.00           H  
ATOM   4252  HH  TYR   273      60.358  47.942 107.695  1.00  0.00           H  
ATOM   4253  N   MET   274      66.275  50.485 108.408  1.00  0.00           N  
ATOM   4254  CA  MET   274      66.164  50.599 109.924  1.00  0.00           C  
ATOM   4255  C   MET   274      64.849  50.882 110.545  1.00  0.00           C  
ATOM   4256  O   MET   274      64.637  50.412 111.690  1.00  0.00           O  
ATOM   4257  CB  MET   274      67.301  51.587 110.476  1.00  0.00           C  
ATOM   4258  CG  MET   274      67.430  53.010 109.808  1.00  0.00           C  
ATOM   4259  SD  MET   274      68.548  54.145 110.612  1.00  0.00           S  
ATOM   4260  CE  MET   274      70.203  53.350 110.520  1.00  0.00           C  
ATOM   4261  H   MET   274      65.776  51.108 107.788  1.00  0.00           H  
ATOM   4262  HA  MET   274      66.499  49.674 110.394  1.00  0.00           H  
ATOM   4263  HB2 MET   274      67.087  51.694 111.539  1.00  0.00           H  
ATOM   4264  HB3 MET   274      68.236  51.039 110.362  1.00  0.00           H  
ATOM   4265  HG2 MET   274      67.740  52.931 108.766  1.00  0.00           H  
ATOM   4266  HG3 MET   274      66.484  53.543 109.906  1.00  0.00           H  
ATOM   4267  HE1 MET   274      70.595  53.465 109.509  1.00  0.00           H  
ATOM   4268  HE2 MET   274      70.818  53.968 111.174  1.00  0.00           H  
ATOM   4269  HE3 MET   274      70.144  52.331 110.902  1.00  0.00           H  
ATOM   4270  N   ALA   275      63.919  51.586 109.855  1.00  0.00           N  
ATOM   4271  CA  ALA   275      62.531  51.779 110.230  1.00  0.00           C  
ATOM   4272  C   ALA   275      61.746  51.691 108.821  1.00  0.00           C  
ATOM   4273  O   ALA   275      62.208  51.911 107.756  1.00  0.00           O  
ATOM   4274  CB  ALA   275      62.439  53.193 110.806  1.00  0.00           C  
ATOM   4275  H   ALA   275      64.132  51.842 108.901  1.00  0.00           H  
ATOM   4276  HA  ALA   275      62.231  51.035 110.968  1.00  0.00           H  
ATOM   4277  HB1 ALA   275      62.593  53.176 111.885  1.00  0.00           H  
ATOM   4278  HB2 ALA   275      63.153  53.923 110.424  1.00  0.00           H  
ATOM   4279  HB3 ALA   275      61.435  53.587 110.649  1.00  0.00           H  
ATOM   4280  N   GLN   276      60.474  51.202 108.996  1.00  0.00           N  
ATOM   4281  CA  GLN   276      59.530  50.919 107.964  1.00  0.00           C  
ATOM   4282  C   GLN   276      58.811  52.150 107.351  1.00  0.00           C  
ATOM   4283  O   GLN   276      58.485  53.022 108.143  1.00  0.00           O  
ATOM   4284  CB  GLN   276      58.469  49.964 108.547  1.00  0.00           C  
ATOM   4285  CG  GLN   276      57.309  49.490 107.600  1.00  0.00           C  
ATOM   4286  CD  GLN   276      57.933  48.897 106.287  1.00  0.00           C  
ATOM   4287  NE2 GLN   276      57.448  49.154 105.141  1.00  0.00           N  
ATOM   4288  OE1 GLN   276      58.921  48.226 106.223  1.00  0.00           O  
ATOM   4289  H   GLN   276      60.187  51.066 109.955  1.00  0.00           H  
ATOM   4290  HA  GLN   276      60.025  50.323 107.197  1.00  0.00           H  
ATOM   4291  HB2 GLN   276      58.953  49.079 108.961  1.00  0.00           H  
ATOM   4292  HB3 GLN   276      57.962  50.471 109.369  1.00  0.00           H  
ATOM   4293  HG2 GLN   276      56.774  48.708 108.139  1.00  0.00           H  
ATOM   4294  HG3 GLN   276      56.656  50.331 107.368  1.00  0.00           H  
ATOM   4295 HE21 GLN   276      57.849  48.609 104.391  1.00  0.00           H  
ATOM   4296 HE22 GLN   276      56.724  49.831 104.946  1.00  0.00           H  
ATOM   4297  N   ASP   277      58.465  52.214 106.086  1.00  0.00           N  
ATOM   4298  CA  ASP   277      57.905  53.302 105.307  1.00  0.00           C  
ATOM   4299  C   ASP   277      58.614  54.693 105.404  1.00  0.00           C  
ATOM   4300  O   ASP   277      58.479  55.542 104.568  1.00  0.00           O  
ATOM   4301  CB  ASP   277      56.382  53.387 105.378  1.00  0.00           C  
ATOM   4302  CG  ASP   277      55.600  52.276 104.680  1.00  0.00           C  
ATOM   4303  OD1 ASP   277      56.137  51.351 104.040  1.00  0.00           O  
ATOM   4304  OD2 ASP   277      54.350  52.427 104.790  1.00  0.00           O1-
ATOM   4305  H   ASP   277      58.681  51.398 105.533  1.00  0.00           H  
ATOM   4306  HA  ASP   277      58.181  52.949 104.313  1.00  0.00           H  
ATOM   4307  HB2 ASP   277      56.067  53.360 106.422  1.00  0.00           H  
ATOM   4308  HB3 ASP   277      56.038  54.247 104.804  1.00  0.00           H  
ATOM   4309  N   ILE   278      59.509  54.779 106.387  1.00  0.00           N  
ATOM   4310  CA  ILE   278      60.537  55.803 106.551  1.00  0.00           C  
ATOM   4311  C   ILE   278      61.632  55.485 105.492  1.00  0.00           C  
ATOM   4312  O   ILE   278      61.940  54.301 105.299  1.00  0.00           O  
ATOM   4313  CB  ILE   278      61.046  55.734 108.020  1.00  0.00           C  
ATOM   4314  CG1 ILE   278      60.008  56.486 108.912  1.00  0.00           C  
ATOM   4315  CG2 ILE   278      62.483  56.267 108.172  1.00  0.00           C  
ATOM   4316  CD1 ILE   278      60.081  56.093 110.421  1.00  0.00           C  
ATOM   4317  H   ILE   278      59.361  54.097 107.117  1.00  0.00           H  
ATOM   4318  HA  ILE   278      60.073  56.776 106.393  1.00  0.00           H  
ATOM   4319  HB  ILE   278      60.982  54.701 108.362  1.00  0.00           H  
ATOM   4320 HG12 ILE   278      60.088  57.568 108.811  1.00  0.00           H  
ATOM   4321 HG13 ILE   278      58.962  56.246 108.724  1.00  0.00           H  
ATOM   4322 HG21 ILE   278      63.181  55.709 107.547  1.00  0.00           H  
ATOM   4323 HG22 ILE   278      62.453  57.269 107.745  1.00  0.00           H  
ATOM   4324 HG23 ILE   278      62.779  56.161 109.216  1.00  0.00           H  
ATOM   4325 HD11 ILE   278      61.110  56.049 110.779  1.00  0.00           H  
ATOM   4326 HD12 ILE   278      59.488  56.833 110.959  1.00  0.00           H  
ATOM   4327 HD13 ILE   278      59.542  55.182 110.679  1.00  0.00           H  
ATOM   4328  N   PRO   279      62.303  56.451 104.848  1.00  0.00           N  
ATOM   4329  CA  PRO   279      63.325  56.204 103.796  1.00  0.00           C  
ATOM   4330  C   PRO   279      64.513  55.313 104.154  1.00  0.00           C  
ATOM   4331  O   PRO   279      64.931  55.423 105.308  1.00  0.00           O  
ATOM   4332  CB  PRO   279      63.801  57.604 103.439  1.00  0.00           C  
ATOM   4333  CG  PRO   279      62.549  58.504 103.621  1.00  0.00           C  
ATOM   4334  CD  PRO   279      61.996  57.920 104.940  1.00  0.00           C  
ATOM   4335  HA  PRO   279      62.713  55.784 102.997  1.00  0.00           H  
ATOM   4336  HB2 PRO   279      64.545  57.939 104.161  1.00  0.00           H  
ATOM   4337  HB3 PRO   279      64.375  57.666 102.514  1.00  0.00           H  
ATOM   4338  HG2 PRO   279      62.720  59.580 103.580  1.00  0.00           H  
ATOM   4339  HG3 PRO   279      61.799  58.231 102.879  1.00  0.00           H  
ATOM   4340  HD2 PRO   279      62.412  58.528 105.743  1.00  0.00           H  
ATOM   4341  HD3 PRO   279      60.921  58.094 104.899  1.00  0.00           H  
ATOM   4342  N   LEU   280      65.062  54.503 103.249  1.00  0.00           N  
ATOM   4343  CA  LEU   280      66.284  53.762 103.534  1.00  0.00           C  
ATOM   4344  C   LEU   280      67.488  54.787 103.683  1.00  0.00           C  
ATOM   4345  O   LEU   280      67.636  55.753 102.895  1.00  0.00           O  
ATOM   4346  CB  LEU   280      66.551  52.630 102.500  1.00  0.00           C  
ATOM   4347  CG  LEU   280      65.211  51.799 102.247  1.00  0.00           C  
ATOM   4348  CD1 LEU   280      65.487  50.894 101.054  1.00  0.00           C  
ATOM   4349  CD2 LEU   280      64.667  50.826 103.326  1.00  0.00           C  
ATOM   4350  H   LEU   280      64.602  54.554 102.352  1.00  0.00           H  
ATOM   4351  HA  LEU   280      66.199  53.384 104.553  1.00  0.00           H  
ATOM   4352  HB2 LEU   280      66.962  52.917 101.533  1.00  0.00           H  
ATOM   4353  HB3 LEU   280      67.255  51.913 102.923  1.00  0.00           H  
ATOM   4354  HG  LEU   280      64.448  52.526 101.968  1.00  0.00           H  
ATOM   4355 HD11 LEU   280      64.559  50.372 100.821  1.00  0.00           H  
ATOM   4356 HD12 LEU   280      65.687  51.521 100.185  1.00  0.00           H  
ATOM   4357 HD13 LEU   280      66.389  50.311 101.240  1.00  0.00           H  
ATOM   4358 HD21 LEU   280      63.729  50.423 102.942  1.00  0.00           H  
ATOM   4359 HD22 LEU   280      65.401  50.045 103.524  1.00  0.00           H  
ATOM   4360 HD23 LEU   280      64.460  51.315 104.278  1.00  0.00           H  
ATOM   4361  N   THR   281      68.429  54.566 104.538  1.00  0.00           N  
ATOM   4362  CA  THR   281      69.597  55.235 104.996  1.00  0.00           C  
ATOM   4363  C   THR   281      70.825  54.920 104.091  1.00  0.00           C  
ATOM   4364  O   THR   281      71.070  53.769 103.802  1.00  0.00           O  
ATOM   4365  CB  THR   281      69.915  54.677 106.421  1.00  0.00           C  
ATOM   4366  CG2 THR   281      71.204  55.147 106.948  1.00  0.00           C  
ATOM   4367  OG1 THR   281      68.917  54.993 107.290  1.00  0.00           O  
ATOM   4368  H   THR   281      68.239  53.679 104.983  1.00  0.00           H  
ATOM   4369  HA  THR   281      69.393  56.293 105.161  1.00  0.00           H  
ATOM   4370  HB  THR   281      70.012  53.592 106.453  1.00  0.00           H  
ATOM   4371  HG1 THR   281      69.256  54.835 108.173  1.00  0.00           H  
ATOM   4372 HG21 THR   281      71.069  56.163 107.320  1.00  0.00           H  
ATOM   4373 HG22 THR   281      71.502  54.495 107.769  1.00  0.00           H  
ATOM   4374 HG23 THR   281      72.114  55.029 106.358  1.00  0.00           H  
ATOM   4375  N   PRO   282      71.707  55.878 103.763  1.00  0.00           N  
ATOM   4376  CA  PRO   282      72.905  55.642 102.919  1.00  0.00           C  
ATOM   4377  C   PRO   282      74.108  55.187 103.772  1.00  0.00           C  
ATOM   4378  O   PRO   282      74.376  55.756 104.815  1.00  0.00           O  
ATOM   4379  CB  PRO   282      73.067  56.944 102.197  1.00  0.00           C  
ATOM   4380  CG  PRO   282      72.446  57.986 103.109  1.00  0.00           C  
ATOM   4381  CD  PRO   282      71.355  57.215 103.804  1.00  0.00           C  
ATOM   4382  HA  PRO   282      72.627  54.945 102.128  1.00  0.00           H  
ATOM   4383  HB2 PRO   282      74.113  57.220 102.061  1.00  0.00           H  
ATOM   4384  HB3 PRO   282      72.478  57.046 101.286  1.00  0.00           H  
ATOM   4385  HG2 PRO   282      73.051  58.381 103.926  1.00  0.00           H  
ATOM   4386  HG3 PRO   282      72.116  58.750 102.405  1.00  0.00           H  
ATOM   4387  HD2 PRO   282      71.364  57.589 104.828  1.00  0.00           H  
ATOM   4388  HD3 PRO   282      70.458  57.552 103.284  1.00  0.00           H  
ATOM   4389  N   ILE   283      74.730  54.035 103.401  1.00  0.00           N  
ATOM   4390  CA  ILE   283      75.795  53.476 104.218  1.00  0.00           C  
ATOM   4391  C   ILE   283      77.024  52.988 103.451  1.00  0.00           C  
ATOM   4392  O   ILE   283      78.028  52.698 104.117  1.00  0.00           O  
ATOM   4393  CB  ILE   283      75.278  52.322 105.226  1.00  0.00           C  
ATOM   4394  CG1 ILE   283      75.156  50.968 104.545  1.00  0.00           C  
ATOM   4395  CG2 ILE   283      74.233  52.771 106.145  1.00  0.00           C  
ATOM   4396  CD1 ILE   283      75.313  49.810 105.513  1.00  0.00           C  
ATOM   4397  H   ILE   283      74.199  53.476 102.749  1.00  0.00           H  
ATOM   4398  HA  ILE   283      76.058  54.274 104.914  1.00  0.00           H  
ATOM   4399  HB  ILE   283      76.130  52.131 105.879  1.00  0.00           H  
ATOM   4400 HG12 ILE   283      74.218  50.943 103.990  1.00  0.00           H  
ATOM   4401 HG13 ILE   283      75.960  50.844 103.819  1.00  0.00           H  
ATOM   4402 HG21 ILE   283      74.108  52.051 106.954  1.00  0.00           H  
ATOM   4403 HG22 ILE   283      74.581  53.645 106.696  1.00  0.00           H  
ATOM   4404 HG23 ILE   283      73.386  52.958 105.485  1.00  0.00           H  
ATOM   4405 HD11 ILE   283      76.269  49.790 106.035  1.00  0.00           H  
ATOM   4406 HD12 ILE   283      74.640  49.842 106.370  1.00  0.00           H  
ATOM   4407 HD13 ILE   283      75.220  48.872 104.965  1.00  0.00           H  
ATOM   4408  N   PHE   284      77.128  52.839 102.138  1.00  0.00           N  
ATOM   4409  CA  PHE   284      78.421  52.965 101.456  1.00  0.00           C  
ATOM   4410  C   PHE   284      78.206  53.553 100.066  1.00  0.00           C  
ATOM   4411  O   PHE   284      77.119  53.283  99.489  1.00  0.00           O  
ATOM   4412  CB  PHE   284      78.909  51.501 101.374  1.00  0.00           C  
ATOM   4413  CG  PHE   284      80.105  51.279 100.435  1.00  0.00           C  
ATOM   4414  CD1 PHE   284      81.336  51.619 100.830  1.00  0.00           C  
ATOM   4415  CD2 PHE   284      79.803  51.017  99.099  1.00  0.00           C  
ATOM   4416  CE1 PHE   284      82.397  51.592  99.905  1.00  0.00           C  
ATOM   4417  CE2 PHE   284      80.854  50.938  98.147  1.00  0.00           C  
ATOM   4418  CZ  PHE   284      82.157  51.295  98.547  1.00  0.00           C  
ATOM   4419  H   PHE   284      76.337  52.988 101.529  1.00  0.00           H  
ATOM   4420  HA  PHE   284      79.156  53.515 102.044  1.00  0.00           H  
ATOM   4421  HB2 PHE   284      79.221  51.358 102.409  1.00  0.00           H  
ATOM   4422  HB3 PHE   284      78.073  50.825 101.193  1.00  0.00           H  
ATOM   4423  HD1 PHE   284      81.538  51.908 101.851  1.00  0.00           H  
ATOM   4424  HD2 PHE   284      78.810  50.847  98.710  1.00  0.00           H  
ATOM   4425  HE1 PHE   284      83.322  51.902 100.369  1.00  0.00           H  
ATOM   4426  HE2 PHE   284      80.467  50.736  97.159  1.00  0.00           H  
ATOM   4427  HZ  PHE   284      82.934  51.202  97.803  1.00  0.00           H  
ATOM   4428  N   THR   285      79.104  54.440  99.652  1.00  0.00           N  
ATOM   4429  CA  THR   285      78.958  55.232  98.373  1.00  0.00           C  
ATOM   4430  C   THR   285      80.320  55.264  97.608  1.00  0.00           C  
ATOM   4431  O   THR   285      81.297  55.736  98.214  1.00  0.00           O  
ATOM   4432  CB  THR   285      78.387  56.666  98.614  1.00  0.00           C  
ATOM   4433  CG2 THR   285      78.300  57.522  97.375  1.00  0.00           C  
ATOM   4434  OG1 THR   285      77.140  56.550  99.204  1.00  0.00           O  
ATOM   4435  H   THR   285      79.861  54.734 100.252  1.00  0.00           H  
ATOM   4436  HA  THR   285      78.280  54.712  97.696  1.00  0.00           H  
ATOM   4437  HB  THR   285      78.980  57.134  99.400  1.00  0.00           H  
ATOM   4438  HG1 THR   285      77.396  56.217 100.067  1.00  0.00           H  
ATOM   4439 HG21 THR   285      77.851  57.030  96.512  1.00  0.00           H  
ATOM   4440 HG22 THR   285      77.759  58.414  97.690  1.00  0.00           H  
ATOM   4441 HG23 THR   285      79.366  57.690  97.217  1.00  0.00           H  
ATOM   4442  N   ASP   286      80.379  54.862  96.358  1.00  0.00           N  
ATOM   4443  CA  ASP   286      81.475  54.964  95.470  1.00  0.00           C  
ATOM   4444  C   ASP   286      81.274  55.659  94.170  1.00  0.00           C  
ATOM   4445  O   ASP   286      80.240  55.563  93.590  1.00  0.00           O  
ATOM   4446  CB  ASP   286      81.994  53.445  95.323  1.00  0.00           C  
ATOM   4447  CG  ASP   286      83.262  53.140  94.595  1.00  0.00           C  
ATOM   4448  OD1 ASP   286      83.558  51.976  94.336  1.00  0.00           O  
ATOM   4449  OD2 ASP   286      84.059  54.041  94.420  1.00  0.00           O1-
ATOM   4450  H   ASP   286      79.485  54.568  95.992  1.00  0.00           H  
ATOM   4451  HA  ASP   286      82.241  55.415  96.101  1.00  0.00           H  
ATOM   4452  HB2 ASP   286      82.062  52.909  96.269  1.00  0.00           H  
ATOM   4453  HB3 ASP   286      81.191  52.883  94.846  1.00  0.00           H  
ATOM   4454  N   THR   287      82.288  56.386  93.643  1.00  0.00           N  
ATOM   4455  CA  THR   287      82.122  57.295  92.441  1.00  0.00           C  
ATOM   4456  C   THR   287      83.190  57.072  91.374  1.00  0.00           C  
ATOM   4457  O   THR   287      84.400  56.998  91.713  1.00  0.00           O  
ATOM   4458  CB  THR   287      82.305  58.700  92.814  1.00  0.00           C  
ATOM   4459  CG2 THR   287      82.208  59.723  91.682  1.00  0.00           C  
ATOM   4460  OG1 THR   287      81.391  59.053  93.783  1.00  0.00           O  
ATOM   4461  H   THR   287      83.183  56.362  94.110  1.00  0.00           H  
ATOM   4462  HA  THR   287      81.149  57.229  91.955  1.00  0.00           H  
ATOM   4463  HB  THR   287      83.255  58.964  93.278  1.00  0.00           H  
ATOM   4464  HG1 THR   287      80.599  59.150  93.249  1.00  0.00           H  
ATOM   4465 HG21 THR   287      82.050  60.732  92.065  1.00  0.00           H  
ATOM   4466 HG22 THR   287      83.101  59.819  91.064  1.00  0.00           H  
ATOM   4467 HG23 THR   287      81.427  59.478  90.962  1.00  0.00           H  
ATOM   4468  N   VAL   288      82.756  57.076  90.109  1.00  0.00           N  
ATOM   4469  CA  VAL   288      83.530  57.059  88.884  1.00  0.00           C  
ATOM   4470  C   VAL   288      83.189  58.318  87.975  1.00  0.00           C  
ATOM   4471  O   VAL   288      82.112  58.940  88.168  1.00  0.00           O  
ATOM   4472  CB  VAL   288      83.250  55.770  88.078  1.00  0.00           C  
ATOM   4473  CG1 VAL   288      83.624  54.548  88.840  1.00  0.00           C  
ATOM   4474  CG2 VAL   288      81.911  55.597  87.386  1.00  0.00           C  
ATOM   4475  H   VAL   288      81.764  57.179  89.946  1.00  0.00           H  
ATOM   4476  HA  VAL   288      84.591  57.079  89.132  1.00  0.00           H  
ATOM   4477  HB  VAL   288      84.015  55.795  87.302  1.00  0.00           H  
ATOM   4478 HG11 VAL   288      83.556  53.621  88.270  1.00  0.00           H  
ATOM   4479 HG12 VAL   288      84.636  54.600  89.240  1.00  0.00           H  
ATOM   4480 HG13 VAL   288      82.932  54.438  89.675  1.00  0.00           H  
ATOM   4481 HG21 VAL   288      81.165  55.541  88.178  1.00  0.00           H  
ATOM   4482 HG22 VAL   288      81.556  56.521  86.931  1.00  0.00           H  
ATOM   4483 HG23 VAL   288      81.841  54.742  86.713  1.00  0.00           H  
ATOM   4484  N   ILE   289      84.181  58.768  87.169  1.00  0.00           N  
ATOM   4485  CA  ILE   289      84.193  59.884  86.298  1.00  0.00           C  
ATOM   4486  C   ILE   289      84.624  59.649  84.863  1.00  0.00           C  
ATOM   4487  O   ILE   289      85.410  58.724  84.600  1.00  0.00           O  
ATOM   4488  CB  ILE   289      84.883  61.084  87.045  1.00  0.00           C  
ATOM   4489  CG1 ILE   289      84.186  62.352  86.464  1.00  0.00           C  
ATOM   4490  CG2 ILE   289      86.390  61.097  86.844  1.00  0.00           C  
ATOM   4491  CD1 ILE   289      84.552  63.566  87.307  1.00  0.00           C  
ATOM   4492  H   ILE   289      84.966  58.151  87.017  1.00  0.00           H  
ATOM   4493  HA  ILE   289      83.166  60.222  86.164  1.00  0.00           H  
ATOM   4494  HB  ILE   289      84.612  61.121  88.100  1.00  0.00           H  
ATOM   4495 HG12 ILE   289      84.531  62.533  85.445  1.00  0.00           H  
ATOM   4496 HG13 ILE   289      83.155  62.156  86.756  1.00  0.00           H  
ATOM   4497 HG21 ILE   289      86.886  60.205  87.226  1.00  0.00           H  
ATOM   4498 HG22 ILE   289      86.628  61.237  85.789  1.00  0.00           H  
ATOM   4499 HG23 ILE   289      86.717  61.911  87.491  1.00  0.00           H  
ATOM   4500 HD11 ILE   289      84.421  63.294  88.354  1.00  0.00           H  
ATOM   4501 HD12 ILE   289      85.562  63.918  87.096  1.00  0.00           H  
ATOM   4502 HD13 ILE   289      83.919  64.428  87.098  1.00  0.00           H  
ATOM   4503  N   PHE   290      84.201  60.502  83.925  1.00  0.00           N  
ATOM   4504  CA  PHE   290      84.612  60.489  82.521  1.00  0.00           C  
ATOM   4505  C   PHE   290      84.796  61.990  82.078  1.00  0.00           C  
ATOM   4506  O   PHE   290      84.072  62.903  82.566  1.00  0.00           O  
ATOM   4507  CB  PHE   290      83.494  59.855  81.631  1.00  0.00           C  
ATOM   4508  CG  PHE   290      82.951  58.485  82.032  1.00  0.00           C  
ATOM   4509  CD1 PHE   290      83.502  57.372  81.355  1.00  0.00           C  
ATOM   4510  CD2 PHE   290      82.003  58.276  82.973  1.00  0.00           C  
ATOM   4511  CE1 PHE   290      83.028  56.100  81.619  1.00  0.00           C  
ATOM   4512  CE2 PHE   290      81.580  57.009  83.359  1.00  0.00           C  
ATOM   4513  CZ  PHE   290      82.079  55.910  82.585  1.00  0.00           C  
ATOM   4514  H   PHE   290      83.442  61.108  84.202  1.00  0.00           H  
ATOM   4515  HA  PHE   290      85.531  59.959  82.268  1.00  0.00           H  
ATOM   4516  HB2 PHE   290      82.719  60.615  81.527  1.00  0.00           H  
ATOM   4517  HB3 PHE   290      83.896  59.768  80.621  1.00  0.00           H  
ATOM   4518  HD1 PHE   290      84.228  57.523  80.571  1.00  0.00           H  
ATOM   4519  HD2 PHE   290      81.701  59.111  83.587  1.00  0.00           H  
ATOM   4520  HE1 PHE   290      83.531  55.261  81.162  1.00  0.00           H  
ATOM   4521  HE2 PHE   290      80.823  56.971  84.128  1.00  0.00           H  
ATOM   4522  HZ  PHE   290      81.789  54.901  82.837  1.00  0.00           H  
ATOM   4523  N   ARG   291      85.590  62.205  80.984  1.00  0.00           N  
ATOM   4524  CA  ARG   291      85.541  63.479  80.229  1.00  0.00           C  
ATOM   4525  C   ARG   291      85.299  63.307  78.799  1.00  0.00           C  
ATOM   4526  O   ARG   291      85.799  62.402  78.153  1.00  0.00           O  
ATOM   4527  CB  ARG   291      86.785  64.386  80.505  1.00  0.00           C  
ATOM   4528  CG  ARG   291      86.702  65.932  80.179  1.00  0.00           C  
ATOM   4529  CD  ARG   291      88.000  66.595  80.618  1.00  0.00           C  
ATOM   4530  NE  ARG   291      87.814  68.013  80.341  1.00  0.00           N  
ATOM   4531  CZ  ARG   291      88.027  69.028  81.118  1.00  0.00           C  
ATOM   4532  NH1 ARG   291      88.288  68.949  82.403  1.00  0.00           N1+
ATOM   4533  NH2 ARG   291      87.972  70.234  80.607  1.00  0.00           N  
ATOM   4534  H   ARG   291      86.280  61.501  80.763  1.00  0.00           H  
ATOM   4535  HA  ARG   291      84.706  64.108  80.536  1.00  0.00           H  
ATOM   4536  HB2 ARG   291      87.023  64.294  81.565  1.00  0.00           H  
ATOM   4537  HB3 ARG   291      87.618  63.934  79.967  1.00  0.00           H  
ATOM   4538  HG2 ARG   291      86.530  66.047  79.109  1.00  0.00           H  
ATOM   4539  HG3 ARG   291      85.866  66.325  80.758  1.00  0.00           H  
ATOM   4540  HD2 ARG   291      88.206  66.444  81.678  1.00  0.00           H  
ATOM   4541  HD3 ARG   291      88.887  66.288  80.065  1.00  0.00           H  
ATOM   4542  HE  ARG   291      87.643  68.296  79.387  1.00  0.00           H  
ATOM   4543 HH11 ARG   291      88.365  68.017  82.786  1.00  0.00           H  
ATOM   4544 HH12 ARG   291      88.460  69.810  82.901  1.00  0.00           H  
ATOM   4545 HH21 ARG   291      87.711  70.235  79.631  1.00  0.00           H  
ATOM   4546 HH22 ARG   291      87.872  71.071  81.164  1.00  0.00           H  
ATOM   4547  N   ILE   292      84.482  64.220  78.307  1.00  0.00           N  
ATOM   4548  CA  ILE   292      83.906  64.135  76.952  1.00  0.00           C  
ATOM   4549  C   ILE   292      84.984  64.699  75.987  1.00  0.00           C  
ATOM   4550  O   ILE   292      85.429  65.868  76.061  1.00  0.00           O  
ATOM   4551  CB  ILE   292      82.493  64.789  76.808  1.00  0.00           C  
ATOM   4552  CG1 ILE   292      81.503  63.866  77.584  1.00  0.00           C  
ATOM   4553  CG2 ILE   292      82.012  64.985  75.441  1.00  0.00           C  
ATOM   4554  CD1 ILE   292      80.058  64.330  77.846  1.00  0.00           C  
ATOM   4555  H   ILE   292      83.882  64.725  78.943  1.00  0.00           H  
ATOM   4556  HA  ILE   292      83.753  63.072  76.766  1.00  0.00           H  
ATOM   4557  HB  ILE   292      82.564  65.732  77.350  1.00  0.00           H  
ATOM   4558 HG12 ILE   292      81.509  62.907  77.066  1.00  0.00           H  
ATOM   4559 HG13 ILE   292      81.982  63.544  78.509  1.00  0.00           H  
ATOM   4560 HG21 ILE   292      81.631  64.094  74.941  1.00  0.00           H  
ATOM   4561 HG22 ILE   292      81.201  65.705  75.334  1.00  0.00           H  
ATOM   4562 HG23 ILE   292      82.879  65.297  74.859  1.00  0.00           H  
ATOM   4563 HD11 ILE   292      79.559  64.520  76.895  1.00  0.00           H  
ATOM   4564 HD12 ILE   292      79.563  63.541  78.411  1.00  0.00           H  
ATOM   4565 HD13 ILE   292      80.029  65.251  78.428  1.00  0.00           H  
ATOM   4566  N   ALA   293      85.217  63.993  74.831  1.00  0.00           N  
ATOM   4567  CA  ALA   293      86.149  64.438  73.747  1.00  0.00           C  
ATOM   4568  C   ALA   293      85.651  65.688  73.011  1.00  0.00           C  
ATOM   4569  O   ALA   293      84.681  65.667  72.296  1.00  0.00           O  
ATOM   4570  CB  ALA   293      86.359  63.219  72.916  1.00  0.00           C  
ATOM   4571  H   ALA   293      84.933  63.026  74.769  1.00  0.00           H  
ATOM   4572  HA  ALA   293      87.122  64.658  74.186  1.00  0.00           H  
ATOM   4573  HB1 ALA   293      85.426  62.739  72.621  1.00  0.00           H  
ATOM   4574  HB2 ALA   293      86.902  63.369  71.983  1.00  0.00           H  
ATOM   4575  HB3 ALA   293      86.975  62.438  73.362  1.00  0.00           H  
ATOM   4576  N   PRO   294      86.491  66.799  72.894  1.00  0.00           N  
ATOM   4577  CA  PRO   294      86.178  68.067  72.260  1.00  0.00           C  
ATOM   4578  C   PRO   294      86.328  67.987  70.744  1.00  0.00           C  
ATOM   4579  O   PRO   294      86.951  67.040  70.306  1.00  0.00           O  
ATOM   4580  CB  PRO   294      87.145  69.069  72.917  1.00  0.00           C  
ATOM   4581  CG  PRO   294      88.410  68.205  73.021  1.00  0.00           C  
ATOM   4582  CD  PRO   294      87.890  66.813  73.302  1.00  0.00           C  
ATOM   4583  HA  PRO   294      85.123  68.227  72.481  1.00  0.00           H  
ATOM   4584  HB2 PRO   294      87.246  69.973  72.317  1.00  0.00           H  
ATOM   4585  HB3 PRO   294      86.861  69.370  73.925  1.00  0.00           H  
ATOM   4586  HG2 PRO   294      88.894  68.092  72.051  1.00  0.00           H  
ATOM   4587  HG3 PRO   294      89.156  68.554  73.736  1.00  0.00           H  
ATOM   4588  HD2 PRO   294      88.601  66.132  72.834  1.00  0.00           H  
ATOM   4589  HD3 PRO   294      87.912  66.664  74.381  1.00  0.00           H  
ATOM   4590  N   TRP   295      85.841  68.964  69.910  1.00  0.00           N  
ATOM   4591  CA  TRP   295      85.909  68.906  68.501  1.00  0.00           C  
ATOM   4592  C   TRP   295      87.185  69.629  67.942  1.00  0.00           C  
ATOM   4593  O   TRP   295      87.553  70.689  68.430  1.00  0.00           O  
ATOM   4594  CB  TRP   295      84.565  69.524  67.967  1.00  0.00           C  
ATOM   4595  CG  TRP   295      84.440  69.588  66.502  1.00  0.00           C  
ATOM   4596  CD1 TRP   295      84.115  68.500  65.720  1.00  0.00           C  
ATOM   4597  CD2 TRP   295      84.733  70.733  65.559  1.00  0.00           C  
ATOM   4598  CE2 TRP   295      84.415  70.281  64.210  1.00  0.00           C  
ATOM   4599  CE3 TRP   295      85.019  72.088  65.663  1.00  0.00           C  
ATOM   4600  NE1 TRP   295      84.015  68.992  64.353  1.00  0.00           N  
ATOM   4601  CZ2 TRP   295      84.610  71.059  63.032  1.00  0.00           C  
ATOM   4602  CZ3 TRP   295      85.324  72.904  64.490  1.00  0.00           C  
ATOM   4603  CH2 TRP   295      85.038  72.357  63.142  1.00  0.00           C  
ATOM   4604  H   TRP   295      85.651  69.866  70.324  1.00  0.00           H  
ATOM   4605  HA  TRP   295      85.891  67.847  68.244  1.00  0.00           H  
ATOM   4606  HB2 TRP   295      83.703  68.972  68.342  1.00  0.00           H  
ATOM   4607  HB3 TRP   295      84.542  70.539  68.364  1.00  0.00           H  
ATOM   4608  HD1 TRP   295      83.851  67.509  66.058  1.00  0.00           H  
ATOM   4609  HE1 TRP   295      83.922  68.359  63.571  1.00  0.00           H  
ATOM   4610  HE3 TRP   295      85.076  72.534  66.645  1.00  0.00           H  
ATOM   4611  HZ2 TRP   295      84.337  70.612  62.087  1.00  0.00           H  
ATOM   4612  HZ3 TRP   295      85.715  73.890  64.691  1.00  0.00           H  
ATOM   4613  HH2 TRP   295      84.912  72.978  62.268  1.00  0.00           H  
ATOM   4614  N   ILE   296      87.860  69.073  66.888  1.00  0.00           N  
ATOM   4615  CA  ILE   296      89.238  69.516  66.433  1.00  0.00           C  
ATOM   4616  C   ILE   296      89.267  69.763  64.980  1.00  0.00           C  
ATOM   4617  O   ILE   296      88.966  68.804  64.267  1.00  0.00           O  
ATOM   4618  CB  ILE   296      90.384  68.581  66.930  1.00  0.00           C  
ATOM   4619  CG1 ILE   296      90.271  68.251  68.479  1.00  0.00           C  
ATOM   4620  CG2 ILE   296      91.818  69.052  66.578  1.00  0.00           C  
ATOM   4621  CD1 ILE   296      91.167  67.139  68.998  1.00  0.00           C  
ATOM   4622  H   ILE   296      87.675  68.134  66.563  1.00  0.00           H  
ATOM   4623  HA  ILE   296      89.426  70.495  66.874  1.00  0.00           H  
ATOM   4624  HB  ILE   296      90.236  67.636  66.407  1.00  0.00           H  
ATOM   4625 HG12 ILE   296      90.475  69.156  69.052  1.00  0.00           H  
ATOM   4626 HG13 ILE   296      89.247  68.062  68.803  1.00  0.00           H  
ATOM   4627 HG21 ILE   296      91.943  70.034  67.034  1.00  0.00           H  
ATOM   4628 HG22 ILE   296      92.624  68.391  66.899  1.00  0.00           H  
ATOM   4629 HG23 ILE   296      91.868  69.183  65.497  1.00  0.00           H  
ATOM   4630 HD11 ILE   296      91.215  66.264  68.350  1.00  0.00           H  
ATOM   4631 HD12 ILE   296      92.159  67.571  69.133  1.00  0.00           H  
ATOM   4632 HD13 ILE   296      90.789  66.816  69.968  1.00  0.00           H  
ATOM   4633  N   MET   297      89.786  70.905  64.506  1.00  0.00           N  
ATOM   4634  CA  MET   297      90.033  71.419  63.186  1.00  0.00           C  
ATOM   4635  C   MET   297      91.415  71.017  62.646  1.00  0.00           C  
ATOM   4636  O   MET   297      92.375  71.081  63.401  1.00  0.00           O  
ATOM   4637  CB  MET   297      89.964  72.978  63.245  1.00  0.00           C  
ATOM   4638  CG  MET   297      88.522  73.547  63.147  1.00  0.00           C  
ATOM   4639  SD  MET   297      88.134  75.123  62.364  1.00  0.00           S  
ATOM   4640  CE  MET   297      89.147  75.157  60.858  1.00  0.00           C  
ATOM   4641  H   MET   297      90.000  71.586  65.221  1.00  0.00           H  
ATOM   4642  HA  MET   297      89.327  70.991  62.474  1.00  0.00           H  
ATOM   4643  HB2 MET   297      90.279  73.327  64.228  1.00  0.00           H  
ATOM   4644  HB3 MET   297      90.472  73.394  62.375  1.00  0.00           H  
ATOM   4645  HG2 MET   297      87.891  72.850  62.595  1.00  0.00           H  
ATOM   4646  HG3 MET   297      88.070  73.727  64.122  1.00  0.00           H  
ATOM   4647  HE1 MET   297      90.170  75.426  61.119  1.00  0.00           H  
ATOM   4648  HE2 MET   297      89.071  74.196  60.349  1.00  0.00           H  
ATOM   4649  HE3 MET   297      88.774  75.818  60.075  1.00  0.00           H  
ATOM   4650  N   THR   298      91.505  70.726  61.314  1.00  0.00           N  
ATOM   4651  CA  THR   298      92.807  70.391  60.695  1.00  0.00           C  
ATOM   4652  C   THR   298      93.441  71.642  60.049  1.00  0.00           C  
ATOM   4653  O   THR   298      92.854  72.228  59.168  1.00  0.00           O  
ATOM   4654  CB  THR   298      92.588  69.229  59.688  1.00  0.00           C  
ATOM   4655  CG2 THR   298      92.067  67.970  60.309  1.00  0.00           C  
ATOM   4656  OG1 THR   298      91.755  69.751  58.645  1.00  0.00           O  
ATOM   4657  H   THR   298      90.685  70.814  60.731  1.00  0.00           H  
ATOM   4658  HA  THR   298      93.453  69.963  61.461  1.00  0.00           H  
ATOM   4659  HB  THR   298      93.534  69.103  59.162  1.00  0.00           H  
ATOM   4660  HG1 THR   298      92.019  70.645  58.416  1.00  0.00           H  
ATOM   4661 HG21 THR   298      92.202  67.080  59.694  1.00  0.00           H  
ATOM   4662 HG22 THR   298      92.631  67.761  61.218  1.00  0.00           H  
ATOM   4663 HG23 THR   298      91.022  68.055  60.605  1.00  0.00           H  
ATOM   4664  N   PRO   299      94.718  72.088  60.390  1.00  0.00           N  
ATOM   4665  CA  PRO   299      95.334  73.201  59.636  1.00  0.00           C  
ATOM   4666  C   PRO   299      95.743  72.865  58.160  1.00  0.00           C  
ATOM   4667  O   PRO   299      95.793  71.720  57.774  1.00  0.00           O  
ATOM   4668  CB  PRO   299      96.561  73.585  60.438  1.00  0.00           C  
ATOM   4669  CG  PRO   299      96.835  72.443  61.371  1.00  0.00           C  
ATOM   4670  CD  PRO   299      95.594  71.579  61.384  1.00  0.00           C  
ATOM   4671  HA  PRO   299      94.580  73.988  59.623  1.00  0.00           H  
ATOM   4672  HB2 PRO   299      97.424  74.003  59.919  1.00  0.00           H  
ATOM   4673  HB3 PRO   299      96.241  74.423  61.057  1.00  0.00           H  
ATOM   4674  HG2 PRO   299      97.577  71.780  60.928  1.00  0.00           H  
ATOM   4675  HG3 PRO   299      97.201  72.725  62.358  1.00  0.00           H  
ATOM   4676  HD2 PRO   299      95.815  70.530  61.186  1.00  0.00           H  
ATOM   4677  HD3 PRO   299      95.023  71.679  62.307  1.00  0.00           H  
ATOM   4678  N   ASN   300      96.089  73.922  57.474  1.00  0.00           N  
ATOM   4679  CA  ASN   300      96.542  73.922  56.080  1.00  0.00           C  
ATOM   4680  C   ASN   300      97.863  73.156  55.932  1.00  0.00           C  
ATOM   4681  O   ASN   300      98.231  72.774  54.764  1.00  0.00           O  
ATOM   4682  CB  ASN   300      96.732  75.366  55.713  1.00  0.00           C  
ATOM   4683  CG  ASN   300      95.568  76.269  55.767  1.00  0.00           C  
ATOM   4684  ND2 ASN   300      95.749  77.530  55.460  1.00  0.00           N  
ATOM   4685  OD1 ASN   300      94.457  75.928  56.194  1.00  0.00           O  
ATOM   4686  H   ASN   300      96.176  74.812  57.942  1.00  0.00           H  
ATOM   4687  HA  ASN   300      95.755  73.468  55.478  1.00  0.00           H  
ATOM   4688  HB2 ASN   300      97.431  75.901  56.355  1.00  0.00           H  
ATOM   4689  HB3 ASN   300      97.162  75.436  54.714  1.00  0.00           H  
ATOM   4690 HD21 ASN   300      95.002  78.120  55.797  1.00  0.00           H  
ATOM   4691 HD22 ASN   300      96.578  77.954  55.068  1.00  0.00           H  
ATOM   4692  N   ILE   301      98.637  73.011  56.963  1.00  0.00           N  
ATOM   4693  CA  ILE   301      99.937  72.366  56.908  1.00  0.00           C  
ATOM   4694  C   ILE   301      99.736  70.769  56.763  1.00  0.00           C  
ATOM   4695  O   ILE   301     100.719  70.096  56.395  1.00  0.00           O  
ATOM   4696  CB  ILE   301     100.868  72.679  58.149  1.00  0.00           C  
ATOM   4697  CG1 ILE   301     100.192  72.335  59.530  1.00  0.00           C  
ATOM   4698  CG2 ILE   301     101.270  74.189  58.162  1.00  0.00           C  
ATOM   4699  CD1 ILE   301     101.146  71.769  60.639  1.00  0.00           C  
ATOM   4700  H   ILE   301      98.334  73.311  57.879  1.00  0.00           H  
ATOM   4701  HA  ILE   301     100.579  72.684  56.085  1.00  0.00           H  
ATOM   4702  HB  ILE   301     101.758  72.082  57.953  1.00  0.00           H  
ATOM   4703 HG12 ILE   301      99.658  73.146  60.025  1.00  0.00           H  
ATOM   4704 HG13 ILE   301      99.482  71.518  59.396  1.00  0.00           H  
ATOM   4705 HG21 ILE   301     101.955  74.337  57.328  1.00  0.00           H  
ATOM   4706 HG22 ILE   301     100.427  74.875  58.073  1.00  0.00           H  
ATOM   4707 HG23 ILE   301     101.839  74.391  59.069  1.00  0.00           H  
ATOM   4708 HD11 ILE   301     100.607  71.358  61.493  1.00  0.00           H  
ATOM   4709 HD12 ILE   301     101.668  70.914  60.209  1.00  0.00           H  
ATOM   4710 HD13 ILE   301     101.936  72.477  60.887  1.00  0.00           H  
ATOM   4711  N   LEU   302      98.641  70.135  57.174  1.00  0.00           N  
ATOM   4712  CA  LEU   302      98.511  68.648  57.121  1.00  0.00           C  
ATOM   4713  C   LEU   302      98.082  68.260  55.751  1.00  0.00           C  
ATOM   4714  O   LEU   302      97.334  69.025  55.101  1.00  0.00           O  
ATOM   4715  CB  LEU   302      97.448  68.220  58.197  1.00  0.00           C  
ATOM   4716  CG  LEU   302      97.795  68.372  59.731  1.00  0.00           C  
ATOM   4717  CD1 LEU   302      96.674  67.850  60.617  1.00  0.00           C  
ATOM   4718  CD2 LEU   302      99.166  67.771  60.040  1.00  0.00           C  
ATOM   4719  H   LEU   302      97.954  70.635  57.719  1.00  0.00           H  
ATOM   4720  HA  LEU   302      99.503  68.259  57.349  1.00  0.00           H  
ATOM   4721  HB2 LEU   302      96.549  68.786  57.953  1.00  0.00           H  
ATOM   4722  HB3 LEU   302      97.136  67.186  58.047  1.00  0.00           H  
ATOM   4723  HG  LEU   302      97.767  69.449  59.894  1.00  0.00           H  
ATOM   4724 HD11 LEU   302      96.591  66.781  60.812  1.00  0.00           H  
ATOM   4725 HD12 LEU   302      96.771  68.344  61.583  1.00  0.00           H  
ATOM   4726 HD13 LEU   302      95.697  68.208  60.291  1.00  0.00           H  
ATOM   4727 HD21 LEU   302      99.330  67.890  61.111  1.00  0.00           H  
ATOM   4728 HD22 LEU   302      99.067  66.685  60.031  1.00  0.00           H  
ATOM   4729 HD23 LEU   302     100.028  68.084  59.453  1.00  0.00           H  
ATOM   4730  N   PRO   303      98.383  67.051  55.244  1.00  0.00           N  
ATOM   4731  CA  PRO   303      98.034  66.709  53.841  1.00  0.00           C  
ATOM   4732  C   PRO   303      96.567  66.354  53.686  1.00  0.00           C  
ATOM   4733  O   PRO   303      95.840  65.922  54.580  1.00  0.00           O  
ATOM   4734  CB  PRO   303      98.932  65.493  53.459  1.00  0.00           C  
ATOM   4735  CG  PRO   303      99.157  64.872  54.910  1.00  0.00           C  
ATOM   4736  CD  PRO   303      99.349  66.043  55.741  1.00  0.00           C  
ATOM   4737  HA  PRO   303      98.338  67.516  53.174  1.00  0.00           H  
ATOM   4738  HB2 PRO   303      98.455  64.784  52.782  1.00  0.00           H  
ATOM   4739  HB3 PRO   303      99.912  65.819  53.111  1.00  0.00           H  
ATOM   4740  HG2 PRO   303      98.348  64.291  55.354  1.00  0.00           H  
ATOM   4741  HG3 PRO   303     100.019  64.214  55.014  1.00  0.00           H  
ATOM   4742  HD2 PRO   303      99.090  65.855  56.783  1.00  0.00           H  
ATOM   4743  HD3 PRO   303     100.339  66.494  55.667  1.00  0.00           H  
ATOM   4744  N   PRO   304      96.096  66.568  52.420  1.00  0.00           N  
ATOM   4745  CA  PRO   304      94.667  66.297  51.958  1.00  0.00           C  
ATOM   4746  C   PRO   304      94.373  64.814  51.643  1.00  0.00           C  
ATOM   4747  O   PRO   304      95.189  64.053  51.120  1.00  0.00           O  
ATOM   4748  CB  PRO   304      94.427  67.124  50.677  1.00  0.00           C  
ATOM   4749  CG  PRO   304      95.847  66.981  50.090  1.00  0.00           C  
ATOM   4750  CD  PRO   304      96.859  67.026  51.286  1.00  0.00           C  
ATOM   4751  HA  PRO   304      94.012  66.691  52.736  1.00  0.00           H  
ATOM   4752  HB2 PRO   304      93.642  66.779  50.004  1.00  0.00           H  
ATOM   4753  HB3 PRO   304      94.220  68.173  50.893  1.00  0.00           H  
ATOM   4754  HG2 PRO   304      95.803  65.998  49.621  1.00  0.00           H  
ATOM   4755  HG3 PRO   304      96.119  67.816  49.445  1.00  0.00           H  
ATOM   4756  HD2 PRO   304      97.616  66.266  51.095  1.00  0.00           H  
ATOM   4757  HD3 PRO   304      97.186  68.049  51.474  1.00  0.00           H  
ATOM   4758  N   VAL   305      93.130  64.385  52.045  1.00  0.00           N  
ATOM   4759  CA  VAL   305      92.481  63.126  51.754  1.00  0.00           C  
ATOM   4760  C   VAL   305      91.498  63.291  50.660  1.00  0.00           C  
ATOM   4761  O   VAL   305      91.597  62.503  49.748  1.00  0.00           O  
ATOM   4762  CB  VAL   305      91.818  62.555  52.998  1.00  0.00           C  
ATOM   4763  CG1 VAL   305      91.103  61.253  52.791  1.00  0.00           C  
ATOM   4764  CG2 VAL   305      92.955  62.332  53.967  1.00  0.00           C  
ATOM   4765  H   VAL   305      92.660  65.044  52.649  1.00  0.00           H  
ATOM   4766  HA  VAL   305      93.131  62.293  51.486  1.00  0.00           H  
ATOM   4767  HB  VAL   305      91.130  63.297  53.402  1.00  0.00           H  
ATOM   4768 HG11 VAL   305      91.713  60.465  52.348  1.00  0.00           H  
ATOM   4769 HG12 VAL   305      90.730  60.828  53.722  1.00  0.00           H  
ATOM   4770 HG13 VAL   305      90.261  61.341  52.104  1.00  0.00           H  
ATOM   4771 HG21 VAL   305      93.721  61.755  53.449  1.00  0.00           H  
ATOM   4772 HG22 VAL   305      93.256  63.271  54.431  1.00  0.00           H  
ATOM   4773 HG23 VAL   305      92.700  61.727  54.837  1.00  0.00           H  
ATOM   4774  N   SER   306      90.438  64.198  50.769  1.00  0.00           N  
ATOM   4775  CA  SER   306      89.502  64.580  49.640  1.00  0.00           C  
ATOM   4776  C   SER   306      89.213  66.068  49.557  1.00  0.00           C  
ATOM   4777  O   SER   306      89.049  66.694  50.588  1.00  0.00           O  
ATOM   4778  CB  SER   306      88.197  63.746  49.589  1.00  0.00           C  
ATOM   4779  OG  SER   306      87.377  63.861  50.776  1.00  0.00           O  
ATOM   4780  H   SER   306      90.492  64.883  51.509  1.00  0.00           H  
ATOM   4781  HA  SER   306      89.952  64.382  48.668  1.00  0.00           H  
ATOM   4782  HB2 SER   306      87.708  64.014  48.653  1.00  0.00           H  
ATOM   4783  HB3 SER   306      88.381  62.678  49.469  1.00  0.00           H  
ATOM   4784  HG  SER   306      86.682  63.239  50.552  1.00  0.00           H  
ATOM   4785  N   VAL   307      89.224  66.610  48.336  1.00  0.00           N  
ATOM   4786  CA  VAL   307      89.025  68.057  48.051  1.00  0.00           C  
ATOM   4787  C   VAL   307      87.720  68.168  47.309  1.00  0.00           C  
ATOM   4788  O   VAL   307      87.496  67.409  46.359  1.00  0.00           O  
ATOM   4789  CB  VAL   307      90.189  68.729  47.315  1.00  0.00           C  
ATOM   4790  CG1 VAL   307      90.522  68.055  45.903  1.00  0.00           C  
ATOM   4791  CG2 VAL   307      89.823  70.197  47.044  1.00  0.00           C  
ATOM   4792  H   VAL   307      89.196  65.970  47.556  1.00  0.00           H  
ATOM   4793  HA  VAL   307      88.856  68.704  48.912  1.00  0.00           H  
ATOM   4794  HB  VAL   307      91.139  68.512  47.804  1.00  0.00           H  
ATOM   4795 HG11 VAL   307      89.816  68.331  45.120  1.00  0.00           H  
ATOM   4796 HG12 VAL   307      91.512  68.437  45.656  1.00  0.00           H  
ATOM   4797 HG13 VAL   307      90.564  66.966  45.926  1.00  0.00           H  
ATOM   4798 HG21 VAL   307      89.010  70.389  46.344  1.00  0.00           H  
ATOM   4799 HG22 VAL   307      89.701  70.790  47.950  1.00  0.00           H  
ATOM   4800 HG23 VAL   307      90.655  70.745  46.603  1.00  0.00           H  
ATOM   4801  N   PHE   308      86.807  69.089  47.699  1.00  0.00           N  
ATOM   4802  CA  PHE   308      85.512  69.378  47.018  1.00  0.00           C  
ATOM   4803  C   PHE   308      85.569  70.519  46.063  1.00  0.00           C  
ATOM   4804  O   PHE   308      85.992  71.615  46.438  1.00  0.00           O  
ATOM   4805  CB  PHE   308      84.504  69.599  48.206  1.00  0.00           C  
ATOM   4806  CG  PHE   308      84.339  68.346  48.984  1.00  0.00           C  
ATOM   4807  CD1 PHE   308      85.174  68.003  50.021  1.00  0.00           C  
ATOM   4808  CD2 PHE   308      83.151  67.639  48.741  1.00  0.00           C  
ATOM   4809  CE1 PHE   308      85.017  66.783  50.658  1.00  0.00           C  
ATOM   4810  CE2 PHE   308      82.928  66.448  49.502  1.00  0.00           C  
ATOM   4811  CZ  PHE   308      83.890  65.967  50.334  1.00  0.00           C  
ATOM   4812  H   PHE   308      87.064  69.733  48.433  1.00  0.00           H  
ATOM   4813  HA  PHE   308      85.145  68.507  46.476  1.00  0.00           H  
ATOM   4814  HB2 PHE   308      84.951  70.350  48.857  1.00  0.00           H  
ATOM   4815  HB3 PHE   308      83.573  70.002  47.807  1.00  0.00           H  
ATOM   4816  HD1 PHE   308      85.918  68.690  50.395  1.00  0.00           H  
ATOM   4817  HD2 PHE   308      82.358  68.039  48.128  1.00  0.00           H  
ATOM   4818  HE1 PHE   308      85.802  66.348  51.257  1.00  0.00           H  
ATOM   4819  HE2 PHE   308      82.024  65.874  49.365  1.00  0.00           H  
ATOM   4820  HZ  PHE   308      83.647  65.033  50.821  1.00  0.00           H  
ATOM   4821  N   VAL   309      85.126  70.304  44.788  1.00  0.00           N  
ATOM   4822  CA  VAL   309      85.353  71.332  43.665  1.00  0.00           C  
ATOM   4823  C   VAL   309      84.104  71.313  42.731  1.00  0.00           C  
ATOM   4824  O   VAL   309      83.447  70.226  42.685  1.00  0.00           O  
ATOM   4825  CB  VAL   309      86.549  71.002  42.673  1.00  0.00           C  
ATOM   4826  CG1 VAL   309      86.918  71.985  41.597  1.00  0.00           C  
ATOM   4827  CG2 VAL   309      87.838  70.696  43.440  1.00  0.00           C  
ATOM   4828  H   VAL   309      84.803  69.410  44.446  1.00  0.00           H  
ATOM   4829  HA  VAL   309      85.663  72.236  44.189  1.00  0.00           H  
ATOM   4830  HB  VAL   309      86.256  70.012  42.324  1.00  0.00           H  
ATOM   4831 HG11 VAL   309      87.254  72.954  41.967  1.00  0.00           H  
ATOM   4832 HG12 VAL   309      87.823  71.620  41.110  1.00  0.00           H  
ATOM   4833 HG13 VAL   309      86.175  72.130  40.813  1.00  0.00           H  
ATOM   4834 HG21 VAL   309      88.572  70.131  42.866  1.00  0.00           H  
ATOM   4835 HG22 VAL   309      88.304  71.596  43.842  1.00  0.00           H  
ATOM   4836 HG23 VAL   309      87.662  69.966  44.231  1.00  0.00           H  
ATOM   4837  N   CYS   310      83.696  72.449  42.210  1.00  0.00           N  
ATOM   4838  CA  CYS   310      82.512  72.718  41.460  1.00  0.00           C  
ATOM   4839  C   CYS   310      82.514  72.441  39.955  1.00  0.00           C  
ATOM   4840  O   CYS   310      83.624  72.552  39.343  1.00  0.00           O  
ATOM   4841  CB  CYS   310      81.969  74.095  41.848  1.00  0.00           C  
ATOM   4842  SG  CYS   310      81.432  74.067  43.609  1.00  0.00           S  
ATOM   4843  H   CYS   310      84.246  73.274  42.403  1.00  0.00           H  
ATOM   4844  HA  CYS   310      81.731  72.021  41.763  1.00  0.00           H  
ATOM   4845  HB2 CYS   310      82.615  74.919  41.545  1.00  0.00           H  
ATOM   4846  HB3 CYS   310      80.987  74.138  41.377  1.00  0.00           H  
ATOM   4847  HG  CYS   310      82.725  74.055  43.944  1.00  0.00           H  
ATOM   4848  N   CYS   311      81.338  72.128  39.400  1.00  0.00           N  
ATOM   4849  CA  CYS   311      81.207  71.958  37.917  1.00  0.00           C  
ATOM   4850  C   CYS   311      79.757  72.288  37.403  1.00  0.00           C  
ATOM   4851  O   CYS   311      78.756  71.929  38.114  1.00  0.00           O  
ATOM   4852  CB  CYS   311      81.511  70.463  37.672  1.00  0.00           C  
ATOM   4853  SG  CYS   311      81.615  70.023  35.868  1.00  0.00           S  
ATOM   4854  H   CYS   311      80.498  71.973  39.939  1.00  0.00           H  
ATOM   4855  HA  CYS   311      82.019  72.517  37.452  1.00  0.00           H  
ATOM   4856  HB2 CYS   311      82.477  70.288  38.147  1.00  0.00           H  
ATOM   4857  HB3 CYS   311      80.755  69.895  38.214  1.00  0.00           H  
ATOM   4858  HG  CYS   311      80.292  69.906  35.724  1.00  0.00           H  
ATOM   4859  N   MET   312      79.492  72.817  36.258  1.00  0.00           N  
ATOM   4860  CA  MET   312      80.385  73.369  35.183  1.00  0.00           C  
ATOM   4861  C   MET   312      80.948  74.731  35.555  1.00  0.00           C  
ATOM   4862  O   MET   312      80.356  75.460  36.379  1.00  0.00           O  
ATOM   4863  CB  MET   312      79.638  73.479  33.851  1.00  0.00           C  
ATOM   4864  CG  MET   312      79.200  72.050  33.267  1.00  0.00           C  
ATOM   4865  SD  MET   312      78.604  72.179  31.531  1.00  0.00           S  
ATOM   4866  CE  MET   312      80.088  72.845  30.755  1.00  0.00           C  
ATOM   4867  H   MET   312      78.503  72.839  36.051  1.00  0.00           H  
ATOM   4868  HA  MET   312      81.138  72.598  35.018  1.00  0.00           H  
ATOM   4869  HB2 MET   312      78.740  74.096  33.901  1.00  0.00           H  
ATOM   4870  HB3 MET   312      80.284  73.884  33.073  1.00  0.00           H  
ATOM   4871  HG2 MET   312      79.971  71.281  33.321  1.00  0.00           H  
ATOM   4872  HG3 MET   312      78.481  71.574  33.933  1.00  0.00           H  
ATOM   4873  HE1 MET   312      80.945  72.338  31.199  1.00  0.00           H  
ATOM   4874  HE2 MET   312      80.088  72.659  29.681  1.00  0.00           H  
ATOM   4875  HE3 MET   312      80.111  73.921  30.928  1.00  0.00           H  
ATOM   4876  N   LYS   313      82.079  75.133  34.922  1.00  0.00           N  
ATOM   4877  CA  LYS   313      82.742  76.446  35.030  1.00  0.00           C  
ATOM   4878  C   LYS   313      82.122  77.614  34.217  1.00  0.00           C  
ATOM   4879  O   LYS   313      81.446  77.366  33.170  1.00  0.00           O  
ATOM   4880  CB  LYS   313      84.288  76.337  34.806  1.00  0.00           C  
ATOM   4881  CG  LYS   313      84.673  75.948  33.364  1.00  0.00           C  
ATOM   4882  CD  LYS   313      86.113  75.950  33.089  1.00  0.00           C  
ATOM   4883  CE  LYS   313      86.375  75.439  31.633  1.00  0.00           C  
ATOM   4884  NZ  LYS   313      87.829  75.514  31.454  1.00  0.00           N1+
ATOM   4885  H   LYS   313      82.538  74.482  34.301  1.00  0.00           H  
ATOM   4886  HA  LYS   313      82.696  76.789  36.064  1.00  0.00           H  
ATOM   4887  HB2 LYS   313      84.656  77.273  35.227  1.00  0.00           H  
ATOM   4888  HB3 LYS   313      84.666  75.534  35.439  1.00  0.00           H  
ATOM   4889  HG2 LYS   313      84.206  74.974  33.217  1.00  0.00           H  
ATOM   4890  HG3 LYS   313      84.289  76.707  32.682  1.00  0.00           H  
ATOM   4891  HD2 LYS   313      86.533  76.942  33.254  1.00  0.00           H  
ATOM   4892  HD3 LYS   313      86.563  75.203  33.743  1.00  0.00           H  
ATOM   4893  HE2 LYS   313      85.989  74.424  31.539  1.00  0.00           H  
ATOM   4894  HE3 LYS   313      85.837  76.137  30.992  1.00  0.00           H  
ATOM   4895  HZ1 LYS   313      88.410  75.176  32.208  1.00  0.00           H  
ATOM   4896  HZ2 LYS   313      88.066  75.150  30.542  1.00  0.00           H  
ATOM   4897  HZ3 LYS   313      88.147  76.472  31.437  1.00  0.00           H  
ATOM   4898  N   ASP   314      82.418  78.917  34.422  1.00  0.00           N  
ATOM   4899  CA  ASP   314      83.031  79.509  35.598  1.00  0.00           C  
ATOM   4900  C   ASP   314      82.117  79.504  36.818  1.00  0.00           C  
ATOM   4901  O   ASP   314      80.995  80.000  36.723  1.00  0.00           O  
ATOM   4902  CB  ASP   314      83.361  80.958  35.277  1.00  0.00           C  
ATOM   4903  CG  ASP   314      84.037  81.306  33.926  1.00  0.00           C  
ATOM   4904  OD1 ASP   314      85.321  81.499  33.979  1.00  0.00           O  
ATOM   4905  OD2 ASP   314      83.410  81.475  32.810  1.00  0.00           O1-
ATOM   4906  OXT ASP   314      82.522  78.886  37.818  1.00  0.00           O1-
ATOM   4907  H   ASP   314      81.947  79.552  33.794  1.00  0.00           H  
ATOM   4908  HA  ASP   314      83.947  78.959  35.815  1.00  0.00           H  
ATOM   4909  HB2 ASP   314      82.440  81.541  35.312  1.00  0.00           H  
ATOM   4910  HB3 ASP   314      84.095  81.295  36.009  1.00  0.00           H  
ATOM   4911  N   THR   315      99.510  66.170  43.567  1.00  0.00           N  
ATOM   4912  CA  THR   315      98.521  65.607  44.495  1.00  0.00           C  
ATOM   4913  C   THR   315      97.972  64.245  44.140  1.00  0.00           C  
ATOM   4914  O   THR   315      97.981  63.897  43.011  1.00  0.00           O  
ATOM   4915  CB  THR   315      97.342  66.596  44.488  1.00  0.00           C  
ATOM   4916  CG2 THR   315      96.649  66.955  43.186  1.00  0.00           C  
ATOM   4917  OG1 THR   315      96.366  66.140  45.419  1.00  0.00           O  
ATOM   4918  HA  THR   315      98.991  65.607  45.478  1.00  0.00           H  
ATOM   4919  HB  THR   315      97.750  67.560  44.792  1.00  0.00           H  
ATOM   4920  HG1 THR   315      96.813  66.196  46.267  1.00  0.00           H  
ATOM   4921 HG21 THR   315      95.997  67.827  43.247  1.00  0.00           H  
ATOM   4922 HG22 THR   315      97.361  67.356  42.465  1.00  0.00           H  
ATOM   4923 HG23 THR   315      96.122  66.121  42.722  1.00  0.00           H  
ATOM   4924  H1  THR   315     100.323  65.573  43.622  1.00  0.00           H  
ATOM   4925  H2  THR   315      99.791  67.069  43.933  1.00  0.00           H  
ATOM   4926  H3  THR   315      99.356  66.259  42.573  1.00  0.00           H  
ATOM   4927  N   ASN   316      97.599  63.496  45.193  1.00  0.00           N  
ATOM   4928  CA  ASN   316      96.965  62.198  44.981  1.00  0.00           C  
ATOM   4929  C   ASN   316      95.692  61.853  45.802  1.00  0.00           C  
ATOM   4930  O   ASN   316      95.278  60.744  46.178  1.00  0.00           O  
ATOM   4931  CB  ASN   316      97.941  61.092  45.257  1.00  0.00           C  
ATOM   4932  CG  ASN   316      99.188  61.060  44.379  1.00  0.00           C  
ATOM   4933  ND2 ASN   316      99.197  60.327  43.267  1.00  0.00           N  
ATOM   4934  OD1 ASN   316     100.260  61.576  44.734  1.00  0.00           O  
ATOM   4935  H   ASN   316      97.482  63.910  46.107  1.00  0.00           H  
ATOM   4936  HA  ASN   316      96.570  62.185  43.966  1.00  0.00           H  
ATOM   4937  HB2 ASN   316      98.254  61.092  46.301  1.00  0.00           H  
ATOM   4938  HB3 ASN   316      97.519  60.101  45.089  1.00  0.00           H
[truncated: 1,314,825 more chars]
