# Supplementary material for: Molecular Mechanism of Protein Arginine Deiminase 2: A Study Involving Multiple Microsecond Long Molecular Dynamics Simulations
Source: Biochemistry. 2022 Jun 23;61(13):1286–97. doi: 10.1021/acs.biochem.2c00158 (PMC9260958; doi:10.1021/acs.biochem.2c00158)
Supplement: Supplementary file 2 — bi2c00158_si_002.zip [file bi2c00158_si_002.zip › closest/ps5-01-100w-last-frame.pdb]

ATOM      1  N   ARG     1      43.754  69.478  76.226  1.00  0.00           N  
ATOM      2  CA  ARG     1      44.316  68.395  75.422  1.00  0.00           C  
ATOM      3  C   ARG     1      43.341  68.058  74.251  1.00  0.00           C  
ATOM      4  O   ARG     1      42.313  67.488  74.571  1.00  0.00           O  
ATOM      5  CB  ARG     1      44.602  67.210  76.337  1.00  0.00           C  
ATOM      6  CG  ARG     1      45.739  66.301  75.884  1.00  0.00           C  
ATOM      7  CD  ARG     1      45.861  65.049  76.753  1.00  0.00           C  
ATOM      8  NE  ARG     1      46.413  65.473  78.083  1.00  0.00           N  
ATOM      9  CZ  ARG     1      45.871  65.315  79.248  1.00  0.00           C  
ATOM     10  NH1 ARG     1      45.037  64.457  79.565  1.00  0.00           N1+
ATOM     11  NH2 ARG     1      46.301  66.052  80.161  1.00  0.00           N  
ATOM     12  HA  ARG     1      45.240  68.774  74.985  1.00  0.00           H  
ATOM     13  HB2 ARG     1      44.938  67.587  77.303  1.00  0.00           H  
ATOM     14  HB3 ARG     1      43.700  66.650  76.583  1.00  0.00           H  
ATOM     15  HG2 ARG     1      45.491  65.960  74.879  1.00  0.00           H  
ATOM     16  HG3 ARG     1      46.661  66.875  75.795  1.00  0.00           H  
ATOM     17  HD2 ARG     1      44.823  64.715  76.764  1.00  0.00           H  
ATOM     18  HD3 ARG     1      46.496  64.315  76.258  1.00  0.00           H  
ATOM     19  HE  ARG     1      47.255  66.029  78.054  1.00  0.00           H  
ATOM     20 HH11 ARG     1      44.799  63.917  78.746  1.00  0.00           H  
ATOM     21 HH12 ARG     1      44.506  64.463  80.424  1.00  0.00           H  
ATOM     22 HH21 ARG     1      45.881  66.056  81.079  1.00  0.00           H  
ATOM     23 HH22 ARG     1      46.852  66.849  79.876  1.00  0.00           H  
ATOM     24  H1  ARG     1      43.489  70.303  75.707  1.00  0.00           H  
ATOM     25  H2  ARG     1      44.467  69.779  76.876  1.00  0.00           H  
ATOM     26  H3  ARG     1      42.857  69.263  76.638  1.00  0.00           H  
ATOM     27  N   GLU     2      43.587  68.503  73.023  1.00  0.00           N  
ATOM     28  CA  GLU     2      42.406  68.519  72.055  1.00  0.00           C  
ATOM     29  C   GLU     2      42.842  68.579  70.532  1.00  0.00           C  
ATOM     30  O   GLU     2      43.976  69.100  70.375  1.00  0.00           O  
ATOM     31  CB  GLU     2      41.527  69.763  72.291  1.00  0.00           C  
ATOM     32  CG  GLU     2      42.144  71.154  72.173  1.00  0.00           C  
ATOM     33  CD  GLU     2      43.274  71.389  73.119  1.00  0.00           C  
ATOM     34  OE1 GLU     2      42.973  71.346  74.381  1.00  0.00           O  
ATOM     35  OE2 GLU     2      44.384  71.609  72.681  1.00  0.00           O1-
ATOM     36  H   GLU     2      44.445  68.915  72.684  1.00  0.00           H  
ATOM     37  HA  GLU     2      41.739  67.662  72.152  1.00  0.00           H  
ATOM     38  HB2 GLU     2      40.676  69.794  71.611  1.00  0.00           H  
ATOM     39  HB3 GLU     2      41.134  69.688  73.304  1.00  0.00           H  
ATOM     40  HG2 GLU     2      42.473  71.310  71.145  1.00  0.00           H  
ATOM     41  HG3 GLU     2      41.288  71.815  72.308  1.00  0.00           H  
ATOM     42  N   ARG     3      41.995  68.233  69.534  1.00  0.00           N  
ATOM     43  CA  ARG     3      42.354  68.253  68.061  1.00  0.00           C  
ATOM     44  C   ARG     3      41.190  68.200  67.078  1.00  0.00           C  
ATOM     45  O   ARG     3      40.181  67.677  67.429  1.00  0.00           O  
ATOM     46  CB  ARG     3      43.246  67.061  67.739  1.00  0.00           C  
ATOM     47  CG  ARG     3      42.641  65.692  68.196  1.00  0.00           C  
ATOM     48  CD  ARG     3      43.544  64.390  67.899  1.00  0.00           C  
ATOM     49  NE  ARG     3      43.865  64.168  66.496  1.00  0.00           N  
ATOM     50  CZ  ARG     3      43.242  63.377  65.673  1.00  0.00           C  
ATOM     51  NH1 ARG     3      42.434  62.357  65.980  1.00  0.00           N1+
ATOM     52  NH2 ARG     3      43.460  63.531  64.396  1.00  0.00           N  
ATOM     53  H   ARG     3      41.126  67.836  69.861  1.00  0.00           H  
ATOM     54  HA  ARG     3      42.936  69.144  67.823  1.00  0.00           H  
ATOM     55  HB2 ARG     3      43.367  67.081  66.656  1.00  0.00           H  
ATOM     56  HB3 ARG     3      44.124  67.111  68.382  1.00  0.00           H  
ATOM     57  HG2 ARG     3      42.338  65.761  69.241  1.00  0.00           H  
ATOM     58  HG3 ARG     3      41.706  65.550  67.655  1.00  0.00           H  
ATOM     59  HD2 ARG     3      44.489  64.530  68.423  1.00  0.00           H  
ATOM     60  HD3 ARG     3      43.193  63.450  68.324  1.00  0.00           H  
ATOM     61  HE  ARG     3      44.533  64.797  66.074  1.00  0.00           H  
ATOM     62 HH11 ARG     3      42.335  62.134  66.960  1.00  0.00           H  
ATOM     63 HH12 ARG     3      42.169  61.692  65.266  1.00  0.00           H  
ATOM     64 HH21 ARG     3      44.204  64.068  63.972  1.00  0.00           H  
ATOM     65 HH22 ARG     3      43.019  62.861  63.783  1.00  0.00           H  
ATOM     66  N   THR     4      41.400  68.658  65.846  1.00  0.00           N  
ATOM     67  CA  THR     4      40.437  68.525  64.801  1.00  0.00           C  
ATOM     68  C   THR     4      40.260  67.079  64.278  1.00  0.00           C  
ATOM     69  O   THR     4      41.292  66.400  64.201  1.00  0.00           O  
ATOM     70  CB  THR     4      40.854  69.477  63.563  1.00  0.00           C  
ATOM     71  CG2 THR     4      39.883  69.389  62.391  1.00  0.00           C  
ATOM     72  OG1 THR     4      40.846  70.814  64.012  1.00  0.00           O  
ATOM     73  H   THR     4      42.383  68.794  65.658  1.00  0.00           H  
ATOM     74  HA  THR     4      39.478  68.881  65.179  1.00  0.00           H  
ATOM     75  HB  THR     4      41.859  69.220  63.228  1.00  0.00           H  
ATOM     76  HG1 THR     4      41.697  70.894  64.449  1.00  0.00           H  
ATOM     77 HG21 THR     4      39.923  70.255  61.731  1.00  0.00           H  
ATOM     78 HG22 THR     4      40.140  68.464  61.875  1.00  0.00           H  
ATOM     79 HG23 THR     4      38.863  69.282  62.760  1.00  0.00           H  
ATOM     80  N   VAL     5      39.098  66.674  63.826  1.00  0.00           N  
ATOM     81  CA  VAL     5      38.791  65.416  63.137  1.00  0.00           C  
ATOM     82  C   VAL     5      37.685  65.717  62.076  1.00  0.00           C  
ATOM     83  O   VAL     5      36.987  66.748  62.079  1.00  0.00           O  
ATOM     84  CB  VAL     5      38.436  64.277  64.107  1.00  0.00           C  
ATOM     85  CG1 VAL     5      37.053  64.589  64.740  1.00  0.00           C  
ATOM     86  CG2 VAL     5      38.484  62.867  63.605  1.00  0.00           C  
ATOM     87  H   VAL     5      38.286  67.225  64.064  1.00  0.00           H  
ATOM     88  HA  VAL     5      39.670  65.107  62.572  1.00  0.00           H  
ATOM     89  HB  VAL     5      39.112  64.466  64.940  1.00  0.00           H  
ATOM     90 HG11 VAL     5      36.188  64.706  64.088  1.00  0.00           H  
ATOM     91 HG12 VAL     5      36.955  63.716  65.385  1.00  0.00           H  
ATOM     92 HG13 VAL     5      37.234  65.482  65.339  1.00  0.00           H  
ATOM     93 HG21 VAL     5      38.331  62.155  64.416  1.00  0.00           H  
ATOM     94 HG22 VAL     5      37.699  62.742  62.859  1.00  0.00           H  
ATOM     95 HG23 VAL     5      39.428  62.491  63.212  1.00  0.00           H  
ATOM     96  N   ARG     6      37.559  64.848  61.052  1.00  0.00           N  
ATOM     97  CA  ARG     6      36.515  64.808  60.028  1.00  0.00           C  
ATOM     98  C   ARG     6      35.687  63.456  59.969  1.00  0.00           C  
ATOM     99  O   ARG     6      36.124  62.440  60.564  1.00  0.00           O  
ATOM    100  CB  ARG     6      37.347  65.070  58.713  1.00  0.00           C  
ATOM    101  CG  ARG     6      38.133  66.381  58.804  1.00  0.00           C  
ATOM    102  CD  ARG     6      38.334  67.004  57.333  1.00  0.00           C  
ATOM    103  NE  ARG     6      39.230  68.196  57.435  1.00  0.00           N  
ATOM    104  CZ  ARG     6      38.982  69.345  56.892  1.00  0.00           C  
ATOM    105  NH1 ARG     6      37.925  69.619  56.203  1.00  0.00           N1+
ATOM    106  NH2 ARG     6      39.815  70.296  57.046  1.00  0.00           N  
ATOM    107  H   ARG     6      38.122  64.011  61.091  1.00  0.00           H  
ATOM    108  HA  ARG     6      35.762  65.577  60.202  1.00  0.00           H  
ATOM    109  HB2 ARG     6      38.019  64.221  58.587  1.00  0.00           H  
ATOM    110  HB3 ARG     6      36.619  65.150  57.907  1.00  0.00           H  
ATOM    111  HG2 ARG     6      37.654  67.125  59.440  1.00  0.00           H  
ATOM    112  HG3 ARG     6      39.123  66.084  59.150  1.00  0.00           H  
ATOM    113  HD2 ARG     6      38.815  66.267  56.690  1.00  0.00           H  
ATOM    114  HD3 ARG     6      37.380  67.146  56.826  1.00  0.00           H  
ATOM    115  HE  ARG     6      40.118  68.130  57.911  1.00  0.00           H  
ATOM    116 HH11 ARG     6      37.159  68.961  56.200  1.00  0.00           H  
ATOM    117 HH12 ARG     6      37.707  70.598  56.080  1.00  0.00           H  
ATOM    118 HH21 ARG     6      40.624  70.093  57.616  1.00  0.00           H  
ATOM    119 HH22 ARG     6      39.670  71.103  56.456  1.00  0.00           H  
ATOM    120  N   LEU     7      34.513  63.453  59.315  1.00  0.00           N  
ATOM    121  CA  LEU     7      33.660  62.292  59.138  1.00  0.00           C  
ATOM    122  C   LEU     7      33.821  61.666  57.714  1.00  0.00           C  
ATOM    123  O   LEU     7      34.554  62.346  56.983  1.00  0.00           O  
ATOM    124  CB  LEU     7      32.139  62.767  59.147  1.00  0.00           C  
ATOM    125  CG  LEU     7      31.604  63.391  60.433  1.00  0.00           C  
ATOM    126  CD1 LEU     7      30.211  64.040  60.217  1.00  0.00           C  
ATOM    127  CD2 LEU     7      31.491  62.345  61.600  1.00  0.00           C  
ATOM    128  H   LEU     7      34.180  64.284  58.847  1.00  0.00           H  
ATOM    129  HA  LEU     7      33.842  61.519  59.885  1.00  0.00           H  
ATOM    130  HB2 LEU     7      32.107  63.480  58.323  1.00  0.00           H  
ATOM    131  HB3 LEU     7      31.482  61.987  58.763  1.00  0.00           H  
ATOM    132  HG  LEU     7      32.173  64.238  60.814  1.00  0.00           H  
ATOM    133 HD11 LEU     7      29.882  64.369  61.203  1.00  0.00           H  
ATOM    134 HD12 LEU     7      30.183  64.963  59.639  1.00  0.00           H  
ATOM    135 HD13 LEU     7      29.474  63.375  59.766  1.00  0.00           H  
ATOM    136 HD21 LEU     7      30.525  61.846  61.514  1.00  0.00           H  
ATOM    137 HD22 LEU     7      32.338  61.661  61.546  1.00  0.00           H  
ATOM    138 HD23 LEU     7      31.517  62.778  62.600  1.00  0.00           H  
ATOM    139  N   GLN     8      33.200  60.494  57.402  1.00  0.00           N  
ATOM    140  CA  GLN     8      33.196  60.010  56.043  1.00  0.00           C  
ATOM    141  C   GLN     8      31.983  59.100  55.734  1.00  0.00           C  
ATOM    142  O   GLN     8      31.481  58.337  56.617  1.00  0.00           O  
ATOM    143  CB  GLN     8      34.498  59.235  55.813  1.00  0.00           C  
ATOM    144  CG  GLN     8      34.745  58.759  54.393  1.00  0.00           C  
ATOM    145  CD  GLN     8      35.199  59.857  53.509  1.00  0.00           C  
ATOM    146  NE2 GLN     8      35.653  59.652  52.341  1.00  0.00           N  
ATOM    147  OE1 GLN     8      35.289  61.026  53.857  1.00  0.00           O  
ATOM    148  H   GLN     8      32.746  59.954  58.124  1.00  0.00           H  
ATOM    149  HA  GLN     8      33.288  60.930  55.467  1.00  0.00           H  
ATOM    150  HB2 GLN     8      35.450  59.739  55.981  1.00  0.00           H  
ATOM    151  HB3 GLN     8      34.513  58.349  56.448  1.00  0.00           H  
ATOM    152  HG2 GLN     8      35.590  58.086  54.543  1.00  0.00           H  
ATOM    153  HG3 GLN     8      33.811  58.381  53.977  1.00  0.00           H  
ATOM    154 HE21 GLN     8      36.068  60.451  51.883  1.00  0.00           H  
ATOM    155 HE22 GLN     8      35.544  58.736  51.931  1.00  0.00           H  
ATOM    156  N   TYR     9      31.548  59.194  54.501  1.00  0.00           N  
ATOM    157  CA  TYR     9      30.380  58.517  54.056  1.00  0.00           C  
ATOM    158  C   TYR     9      30.441  56.964  54.077  1.00  0.00           C  
ATOM    159  O   TYR     9      31.499  56.413  53.681  1.00  0.00           O  
ATOM    160  CB  TYR     9      29.931  59.009  52.676  1.00  0.00           C  
ATOM    161  CG  TYR     9      31.118  59.469  51.782  1.00  0.00           C  
ATOM    162  CD1 TYR     9      31.749  58.473  51.076  1.00  0.00           C  
ATOM    163  CD2 TYR     9      31.462  60.871  51.656  1.00  0.00           C  
ATOM    164  CE1 TYR     9      32.870  58.870  50.269  1.00  0.00           C  
ATOM    165  CE2 TYR     9      32.469  61.158  50.818  1.00  0.00           C  
ATOM    166  CZ  TYR     9      33.220  60.204  50.129  1.00  0.00           C  
ATOM    167  OH  TYR     9      34.302  60.616  49.327  1.00  0.00           O  
ATOM    168  H   TYR     9      31.933  59.828  53.816  1.00  0.00           H  
ATOM    169  HA  TYR     9      29.545  58.720  54.725  1.00  0.00           H  
ATOM    170  HB2 TYR     9      29.455  58.127  52.248  1.00  0.00           H  
ATOM    171  HB3 TYR     9      29.188  59.787  52.853  1.00  0.00           H  
ATOM    172  HD1 TYR     9      31.394  57.454  51.028  1.00  0.00           H  
ATOM    173  HD2 TYR     9      30.899  61.665  52.124  1.00  0.00           H  
ATOM    174  HE1 TYR     9      33.367  58.031  49.804  1.00  0.00           H  
ATOM    175  HE2 TYR     9      32.707  62.210  50.754  1.00  0.00           H  
ATOM    176  HH  TYR     9      34.256  60.131  48.500  1.00  0.00           H  
ATOM    177  N   GLY    10      29.335  56.317  54.453  1.00  0.00           N  
ATOM    178  CA  GLY    10      29.274  54.905  54.842  1.00  0.00           C  
ATOM    179  C   GLY    10      30.144  54.586  56.044  1.00  0.00           C  
ATOM    180  O   GLY    10      30.829  53.517  56.107  1.00  0.00           O  
ATOM    181  H   GLY    10      28.552  56.870  54.770  1.00  0.00           H  
ATOM    182  HA2 GLY    10      28.275  54.545  55.086  1.00  0.00           H  
ATOM    183  HA3 GLY    10      29.657  54.424  53.941  1.00  0.00           H  
ATOM    184  N   SER    11      30.257  55.468  57.018  1.00  0.00           N  
ATOM    185  CA  SER    11      31.103  55.550  58.231  1.00  0.00           C  
ATOM    186  C   SER    11      32.576  55.270  57.934  1.00  0.00           C  
ATOM    187  O   SER    11      33.205  54.579  58.792  1.00  0.00           O  
ATOM    188  CB  SER    11      30.518  54.819  59.384  1.00  0.00           C  
ATOM    189  OG  SER    11      29.191  55.209  59.624  1.00  0.00           O  
ATOM    190  H   SER    11      29.771  56.337  56.849  1.00  0.00           H  
ATOM    191  HA  SER    11      31.256  56.578  58.557  1.00  0.00           H  
ATOM    192  HB2 SER    11      30.483  53.751  59.170  1.00  0.00           H  
ATOM    193  HB3 SER    11      31.090  54.916  60.306  1.00  0.00           H  
ATOM    194  HG  SER    11      29.051  55.130  60.571  1.00  0.00           H  
ATOM    195  N   ALA    12      33.047  55.647  56.808  1.00  0.00           N  
ATOM    196  CA  ALA    12      34.251  55.041  56.152  1.00  0.00           C  
ATOM    197  C   ALA    12      35.672  55.567  56.629  1.00  0.00           C  
ATOM    198  O   ALA    12      36.741  55.563  55.883  1.00  0.00           O  
ATOM    199  CB  ALA    12      34.250  55.068  54.594  1.00  0.00           C  
ATOM    200  H   ALA    12      32.464  56.242  56.236  1.00  0.00           H  
ATOM    201  HA  ALA    12      34.256  53.992  56.449  1.00  0.00           H  
ATOM    202  HB1 ALA    12      33.948  56.009  54.134  1.00  0.00           H  
ATOM    203  HB2 ALA    12      35.143  54.684  54.102  1.00  0.00           H  
ATOM    204  HB3 ALA    12      33.457  54.374  54.317  1.00  0.00           H  
ATOM    205  N   VAL    13      35.644  56.114  57.911  1.00  0.00           N  
ATOM    206  CA  VAL    13      36.883  56.471  58.648  1.00  0.00           C  
ATOM    207  C   VAL    13      36.788  56.071  60.107  1.00  0.00           C  
ATOM    208  O   VAL    13      35.698  55.775  60.637  1.00  0.00           O  
ATOM    209  CB  VAL    13      37.305  57.888  58.344  1.00  0.00           C  
ATOM    210  CG1 VAL    13      36.288  58.929  58.831  1.00  0.00           C  
ATOM    211  CG2 VAL    13      38.743  58.362  58.769  1.00  0.00           C  
ATOM    212  H   VAL    13      34.772  55.891  58.369  1.00  0.00           H  
ATOM    213  HA  VAL    13      37.722  55.866  58.306  1.00  0.00           H  
ATOM    214  HB  VAL    13      37.418  57.907  57.260  1.00  0.00           H  
ATOM    215 HG11 VAL    13      36.384  59.941  58.436  1.00  0.00           H  
ATOM    216 HG12 VAL    13      35.261  58.609  58.653  1.00  0.00           H  
ATOM    217 HG13 VAL    13      36.401  59.016  59.911  1.00  0.00           H  
ATOM    218 HG21 VAL    13      38.897  58.298  59.847  1.00  0.00           H  
ATOM    219 HG22 VAL    13      39.481  57.676  58.352  1.00  0.00           H  
ATOM    220 HG23 VAL    13      39.050  59.315  58.339  1.00  0.00           H  
ATOM    221  N   GLU    14      38.001  55.848  60.749  1.00  0.00           N  
ATOM    222  CA  GLU    14      38.107  55.491  62.174  1.00  0.00           C  
ATOM    223  C   GLU    14      39.027  56.471  62.919  1.00  0.00           C  
ATOM    224  O   GLU    14      40.022  56.972  62.341  1.00  0.00           O  
ATOM    225  CB  GLU    14      38.504  54.001  62.230  1.00  0.00           C  
ATOM    226  CG  GLU    14      39.060  53.562  63.493  1.00  0.00           C  
ATOM    227  CD  GLU    14      39.238  52.071  63.620  1.00  0.00           C  
ATOM    228  OE1 GLU    14      38.670  51.371  64.524  1.00  0.00           O  
ATOM    229  OE2 GLU    14      40.128  51.480  62.911  1.00  0.00           O1-
ATOM    230  H   GLU    14      38.855  55.938  60.217  1.00  0.00           H  
ATOM    231  HA  GLU    14      37.156  55.743  62.642  1.00  0.00           H  
ATOM    232  HB2 GLU    14      37.572  53.470  62.033  1.00  0.00           H  
ATOM    233  HB3 GLU    14      39.240  53.699  61.485  1.00  0.00           H  
ATOM    234  HG2 GLU    14      40.017  53.928  63.862  1.00  0.00           H  
ATOM    235  HG3 GLU    14      38.396  53.872  64.301  1.00  0.00           H  
ATOM    236  N   ALA    15      38.839  56.826  64.182  1.00  0.00           N  
ATOM    237  CA  ALA    15      39.895  57.434  65.041  1.00  0.00           C  
ATOM    238  C   ALA    15      40.067  56.715  66.435  1.00  0.00           C  
ATOM    239  O   ALA    15      39.201  55.966  66.855  1.00  0.00           O  
ATOM    240  CB  ALA    15      39.636  58.943  65.235  1.00  0.00           C  
ATOM    241  H   ALA    15      38.125  56.258  64.617  1.00  0.00           H  
ATOM    242  HA  ALA    15      40.837  57.534  64.501  1.00  0.00           H  
ATOM    243  HB1 ALA    15      39.709  59.325  64.217  1.00  0.00           H  
ATOM    244  HB2 ALA    15      38.626  59.197  65.558  1.00  0.00           H  
ATOM    245  HB3 ALA    15      40.434  59.288  65.893  1.00  0.00           H  
ATOM    246  N   VAL    16      41.255  56.875  67.038  1.00  0.00           N  
ATOM    247  CA  VAL    16      41.535  56.432  68.384  1.00  0.00           C  
ATOM    248  C   VAL    16      41.478  57.641  69.249  1.00  0.00           C  
ATOM    249  O   VAL    16      42.222  58.613  68.999  1.00  0.00           O  
ATOM    250  CB  VAL    16      42.895  55.749  68.503  1.00  0.00           C  
ATOM    251  CG1 VAL    16      43.303  55.393  69.980  1.00  0.00           C  
ATOM    252  CG2 VAL    16      42.773  54.427  67.700  1.00  0.00           C  
ATOM    253  H   VAL    16      41.928  57.462  66.566  1.00  0.00           H  
ATOM    254  HA  VAL    16      40.750  55.770  68.749  1.00  0.00           H  
ATOM    255  HB  VAL    16      43.637  56.351  67.979  1.00  0.00           H  
ATOM    256 HG11 VAL    16      42.497  54.740  70.315  1.00  0.00           H  
ATOM    257 HG12 VAL    16      44.306  54.970  70.038  1.00  0.00           H  
ATOM    258 HG13 VAL    16      43.229  56.373  70.453  1.00  0.00           H  
ATOM    259 HG21 VAL    16      42.440  54.531  66.668  1.00  0.00           H  
ATOM    260 HG22 VAL    16      43.800  54.060  67.699  1.00  0.00           H  
ATOM    261 HG23 VAL    16      42.174  53.731  68.287  1.00  0.00           H  
ATOM    262  N   TYR    17      40.720  57.637  70.290  1.00  0.00           N  
ATOM    263  CA  TYR    17      40.485  58.653  71.258  1.00  0.00           C  
ATOM    264  C   TYR    17      41.324  58.330  72.501  1.00  0.00           C  
ATOM    265  O   TYR    17      41.156  57.269  73.143  1.00  0.00           O  
ATOM    266  CB  TYR    17      38.959  58.724  71.467  1.00  0.00           C  
ATOM    267  CG  TYR    17      38.550  59.717  72.536  1.00  0.00           C  
ATOM    268  CD1 TYR    17      38.302  59.272  73.839  1.00  0.00           C  
ATOM    269  CD2 TYR    17      38.498  61.081  72.210  1.00  0.00           C  
ATOM    270  CE1 TYR    17      38.081  60.121  74.877  1.00  0.00           C  
ATOM    271  CE2 TYR    17      38.140  61.955  73.307  1.00  0.00           C  
ATOM    272  CZ  TYR    17      37.874  61.503  74.603  1.00  0.00           C  
ATOM    273  OH  TYR    17      37.468  62.327  75.589  1.00  0.00           O  
ATOM    274  H   TYR    17      40.284  56.753  70.512  1.00  0.00           H  
ATOM    275  HA  TYR    17      40.821  59.658  71.004  1.00  0.00           H  
ATOM    276  HB2 TYR    17      38.569  58.923  70.469  1.00  0.00           H  
ATOM    277  HB3 TYR    17      38.579  57.720  71.652  1.00  0.00           H  
ATOM    278  HD1 TYR    17      38.302  58.222  74.090  1.00  0.00           H  
ATOM    279  HD2 TYR    17      38.854  61.409  71.245  1.00  0.00           H  
ATOM    280  HE1 TYR    17      37.762  59.843  75.871  1.00  0.00           H  
ATOM    281  HE2 TYR    17      37.900  62.977  73.055  1.00  0.00           H  
ATOM    282  HH  TYR    17      37.824  63.212  75.483  1.00  0.00           H  
ATOM    283  N   VAL    18      42.133  59.222  72.972  1.00  0.00           N  
ATOM    284  CA  VAL    18      42.727  59.093  74.259  1.00  0.00           C  
ATOM    285  C   VAL    18      41.873  59.798  75.278  1.00  0.00           C  
ATOM    286  O   VAL    18      41.321  60.921  75.122  1.00  0.00           O  
ATOM    287  CB  VAL    18      44.138  59.717  74.357  1.00  0.00           C  
ATOM    288  CG1 VAL    18      44.830  59.547  75.737  1.00  0.00           C  
ATOM    289  CG2 VAL    18      44.953  59.016  73.301  1.00  0.00           C  
ATOM    290  H   VAL    18      42.163  60.125  72.519  1.00  0.00           H  
ATOM    291  HA  VAL    18      42.727  58.042  74.547  1.00  0.00           H  
ATOM    292  HB  VAL    18      43.969  60.743  74.029  1.00  0.00           H  
ATOM    293 HG11 VAL    18      45.782  60.075  75.793  1.00  0.00           H  
ATOM    294 HG12 VAL    18      44.282  60.158  76.454  1.00  0.00           H  
ATOM    295 HG13 VAL    18      44.698  58.538  76.128  1.00  0.00           H  
ATOM    296 HG21 VAL    18      44.923  57.930  73.212  1.00  0.00           H  
ATOM    297 HG22 VAL    18      44.657  59.460  72.350  1.00  0.00           H  
ATOM    298 HG23 VAL    18      45.990  59.282  73.505  1.00  0.00           H  
ATOM    299  N   LEU    19      41.649  59.213  76.485  1.00  0.00           N  
ATOM    300  CA  LEU    19      40.818  59.800  77.506  1.00  0.00           C  
ATOM    301  C   LEU    19      41.165  61.249  78.001  1.00  0.00           C  
ATOM    302  O   LEU    19      42.334  61.617  78.091  1.00  0.00           O  
ATOM    303  CB  LEU    19      40.730  58.779  78.714  1.00  0.00           C  
ATOM    304  CG  LEU    19      39.793  57.585  78.253  1.00  0.00           C  
ATOM    305  CD1 LEU    19      40.087  56.336  79.053  1.00  0.00           C  
ATOM    306  CD2 LEU    19      38.323  58.014  78.448  1.00  0.00           C  
ATOM    307  H   LEU    19      42.115  58.346  76.711  1.00  0.00           H  
ATOM    308  HA  LEU    19      39.874  59.855  76.965  1.00  0.00           H  
ATOM    309  HB2 LEU    19      41.777  58.498  78.829  1.00  0.00           H  
ATOM    310  HB3 LEU    19      40.221  59.292  79.530  1.00  0.00           H  
ATOM    311  HG  LEU    19      39.998  57.438  77.192  1.00  0.00           H  
ATOM    312 HD11 LEU    19      39.385  55.532  78.830  1.00  0.00           H  
ATOM    313 HD12 LEU    19      41.018  55.865  78.737  1.00  0.00           H  
ATOM    314 HD13 LEU    19      40.243  56.514  80.117  1.00  0.00           H  
ATOM    315 HD21 LEU    19      38.062  58.274  79.473  1.00  0.00           H  
ATOM    316 HD22 LEU    19      38.177  58.931  77.876  1.00  0.00           H  
ATOM    317 HD23 LEU    19      37.602  57.300  78.049  1.00  0.00           H  
ATOM    318  N   GLY    20      40.127  61.971  78.540  1.00  0.00           N  
ATOM    319  CA  GLY    20      40.246  63.353  78.982  1.00  0.00           C  
ATOM    320  C   GLY    20      40.465  64.422  77.865  1.00  0.00           C  
ATOM    321  O   GLY    20      40.666  65.566  78.178  1.00  0.00           O  
ATOM    322  H   GLY    20      39.210  61.552  78.489  1.00  0.00           H  
ATOM    323  HA2 GLY    20      39.357  63.688  79.516  1.00  0.00           H  
ATOM    324  HA3 GLY    20      41.134  63.391  79.613  1.00  0.00           H  
ATOM    325  N   THR    21      40.400  63.995  76.593  1.00  0.00           N  
ATOM    326  CA  THR    21      40.700  64.852  75.390  1.00  0.00           C  
ATOM    327  C   THR    21      39.421  65.256  74.655  1.00  0.00           C  
ATOM    328  O   THR    21      38.315  64.731  74.996  1.00  0.00           O  
ATOM    329  CB  THR    21      41.655  64.140  74.328  1.00  0.00           C  
ATOM    330  CG2 THR    21      42.996  63.703  74.748  1.00  0.00           C  
ATOM    331  OG1 THR    21      41.064  63.176  73.555  1.00  0.00           O  
ATOM    332  H   THR    21      39.878  63.135  76.507  1.00  0.00           H  
ATOM    333  HA  THR    21      41.311  65.695  75.713  1.00  0.00           H  
ATOM    334  HB  THR    21      41.846  64.965  73.642  1.00  0.00           H  
ATOM    335  HG1 THR    21      41.086  62.393  74.110  1.00  0.00           H  
ATOM    336 HG21 THR    21      43.574  63.096  74.052  1.00  0.00           H  
ATOM    337 HG22 THR    21      43.621  64.588  74.869  1.00  0.00           H  
ATOM    338 HG23 THR    21      42.826  63.081  75.627  1.00  0.00           H  
ATOM    339  N   TYR    22      39.585  66.203  73.749  1.00  0.00           N  
ATOM    340  CA  TYR    22      38.525  66.708  72.928  1.00  0.00           C  
ATOM    341  C   TYR    22      38.769  66.579  71.509  1.00  0.00           C  
ATOM    342  O   TYR    22      39.756  67.089  70.890  1.00  0.00           O  
ATOM    343  CB  TYR    22      38.125  68.215  73.307  1.00  0.00           C  
ATOM    344  CG  TYR    22      37.673  68.357  74.763  1.00  0.00           C  
ATOM    345  CD1 TYR    22      36.297  68.157  75.081  1.00  0.00           C  
ATOM    346  CD2 TYR    22      38.611  68.763  75.739  1.00  0.00           C  
ATOM    347  CE1 TYR    22      35.881  68.261  76.379  1.00  0.00           C  
ATOM    348  CE2 TYR    22      38.178  68.814  77.025  1.00  0.00           C  
ATOM    349  CZ  TYR    22      36.794  68.509  77.353  1.00  0.00           C  
ATOM    350  OH  TYR    22      36.370  68.446  78.706  1.00  0.00           O  
ATOM    351  H   TYR    22      40.507  66.596  73.626  1.00  0.00           H  
ATOM    352  HA  TYR    22      37.591  66.153  73.020  1.00  0.00           H  
ATOM    353  HB2 TYR    22      38.989  68.777  72.954  1.00  0.00           H  
ATOM    354  HB3 TYR    22      37.236  68.494  72.741  1.00  0.00           H  
ATOM    355  HD1 TYR    22      35.614  67.820  74.316  1.00  0.00           H  
ATOM    356  HD2 TYR    22      39.647  68.972  75.515  1.00  0.00           H  
ATOM    357  HE1 TYR    22      34.899  67.841  76.543  1.00  0.00           H  
ATOM    358  HE2 TYR    22      38.849  69.148  77.802  1.00  0.00           H  
ATOM    359  HH  TYR    22      35.769  67.702  78.786  1.00  0.00           H  
ATOM    360  N   LEU    23      37.761  66.068  70.783  1.00  0.00           N  
ATOM    361  CA  LEU    23      37.714  65.915  69.352  1.00  0.00           C  
ATOM    362  C   LEU    23      36.747  66.949  68.831  1.00  0.00           C  
ATOM    363  O   LEU    23      35.572  66.951  69.072  1.00  0.00           O  
ATOM    364  CB  LEU    23      37.242  64.515  69.023  1.00  0.00           C  
ATOM    365  CG  LEU    23      38.212  63.317  69.114  1.00  0.00           C  
ATOM    366  CD1 LEU    23      37.354  61.979  69.363  1.00  0.00           C  
ATOM    367  CD2 LEU    23      39.015  63.216  67.846  1.00  0.00           C  
ATOM    368  H   LEU    23      36.955  65.878  71.361  1.00  0.00           H  
ATOM    369  HA  LEU    23      38.692  66.164  68.940  1.00  0.00           H  
ATOM    370  HB2 LEU    23      36.352  64.344  69.630  1.00  0.00           H  
ATOM    371  HB3 LEU    23      36.715  64.608  68.073  1.00  0.00           H  
ATOM    372  HG  LEU    23      38.883  63.446  69.963  1.00  0.00           H  
ATOM    373 HD11 LEU    23      36.584  61.894  68.597  1.00  0.00           H  
ATOM    374 HD12 LEU    23      37.966  61.079  69.317  1.00  0.00           H  
ATOM    375 HD13 LEU    23      36.982  62.078  70.383  1.00  0.00           H  
ATOM    376 HD21 LEU    23      39.795  63.946  67.631  1.00  0.00           H  
ATOM    377 HD22 LEU    23      39.437  62.213  67.775  1.00  0.00           H  
ATOM    378 HD23 LEU    23      38.325  63.354  67.014  1.00  0.00           H  
ATOM    379  N   TRP    24      37.314  67.859  67.985  1.00  0.00           N  
ATOM    380  CA  TRP    24      36.625  68.939  67.255  1.00  0.00           C  
ATOM    381  C   TRP    24      36.242  68.540  65.807  1.00  0.00           C  
ATOM    382  O   TRP    24      37.155  68.025  65.086  1.00  0.00           O  
ATOM    383  CB  TRP    24      37.334  70.267  67.488  1.00  0.00           C  
ATOM    384  CG  TRP    24      37.214  70.683  68.970  1.00  0.00           C  
ATOM    385  CD1 TRP    24      38.151  70.489  69.978  1.00  0.00           C  
ATOM    386  CD2 TRP    24      36.247  71.528  69.637  1.00  0.00           C  
ATOM    387  CE2 TRP    24      36.582  71.625  70.993  1.00  0.00           C  
ATOM    388  CE3 TRP    24      35.033  72.113  69.244  1.00  0.00           C  
ATOM    389  NE1 TRP    24      37.745  70.960  71.131  1.00  0.00           N  
ATOM    390  CZ2 TRP    24      35.870  72.333  71.906  1.00  0.00           C  
ATOM    391  CZ3 TRP    24      34.248  72.864  70.142  1.00  0.00           C  
ATOM    392  CH2 TRP    24      34.624  72.986  71.535  1.00  0.00           C  
ATOM    393  H   TRP    24      38.320  67.861  67.898  1.00  0.00           H  
ATOM    394  HA  TRP    24      35.651  69.205  67.666  1.00  0.00           H  
ATOM    395  HB2 TRP    24      38.372  70.338  67.163  1.00  0.00           H  
ATOM    396  HB3 TRP    24      36.826  71.018  66.882  1.00  0.00           H  
ATOM    397  HD1 TRP    24      39.113  70.051  69.757  1.00  0.00           H  
ATOM    398  HE1 TRP    24      38.194  70.838  72.027  1.00  0.00           H  
ATOM    399  HE3 TRP    24      34.751  71.990  68.209  1.00  0.00           H  
ATOM    400  HZ2 TRP    24      36.205  72.353  72.932  1.00  0.00           H  
ATOM    401  HZ3 TRP    24      33.353  73.374  69.816  1.00  0.00           H  
ATOM    402  HH2 TRP    24      34.128  73.693  72.184  1.00  0.00           H  
ATOM    403  N   THR    25      34.963  68.708  65.425  1.00  0.00           N  
ATOM    404  CA  THR    25      34.449  67.907  64.241  1.00  0.00           C  
ATOM    405  C   THR    25      33.996  68.693  63.023  1.00  0.00           C  
ATOM    406  O   THR    25      33.002  69.446  63.127  1.00  0.00           O  
ATOM    407  CB  THR    25      33.263  67.056  64.705  1.00  0.00           C  
ATOM    408  CG2 THR    25      33.026  65.904  63.697  1.00  0.00           C  
ATOM    409  OG1 THR    25      33.494  66.502  65.993  1.00  0.00           O  
ATOM    410  H   THR    25      34.244  68.877  66.114  1.00  0.00           H  
ATOM    411  HA  THR    25      35.277  67.302  63.872  1.00  0.00           H  
ATOM    412  HB  THR    25      32.403  67.717  64.812  1.00  0.00           H  
ATOM    413  HG1 THR    25      33.727  67.216  66.591  1.00  0.00           H  
ATOM    414 HG21 THR    25      33.899  65.251  63.725  1.00  0.00           H  
ATOM    415 HG22 THR    25      32.097  65.357  63.857  1.00  0.00           H  
ATOM    416 HG23 THR    25      32.939  66.305  62.687  1.00  0.00           H  
ATOM    417  N   ASP    26      34.610  68.456  61.794  1.00  0.00           N  
ATOM    418  CA  ASP    26      34.121  68.995  60.537  1.00  0.00           C  
ATOM    419  C   ASP    26      32.876  68.196  60.048  1.00  0.00           C  
ATOM    420  O   ASP    26      33.043  67.072  59.583  1.00  0.00           O  
ATOM    421  CB  ASP    26      35.256  68.912  59.484  1.00  0.00           C  
ATOM    422  CG  ASP    26      34.835  69.269  58.049  1.00  0.00           C  
ATOM    423  OD1 ASP    26      33.984  70.191  57.824  1.00  0.00           O  
ATOM    424  OD2 ASP    26      35.325  68.625  57.104  1.00  0.00           O1-
ATOM    425  H   ASP    26      35.449  67.894  61.773  1.00  0.00           H  
ATOM    426  HA  ASP    26      33.851  70.044  60.660  1.00  0.00           H  
ATOM    427  HB2 ASP    26      35.965  69.708  59.715  1.00  0.00           H  
ATOM    428  HB3 ASP    26      35.739  67.936  59.525  1.00  0.00           H  
ATOM    429  N   VAL    27      31.705  68.800  60.134  1.00  0.00           N  
ATOM    430  CA  VAL    27      30.385  68.277  59.735  1.00  0.00           C  
ATOM    431  C   VAL    27      29.976  68.785  58.337  1.00  0.00           C  
ATOM    432  O   VAL    27      29.337  67.997  57.592  1.00  0.00           O  
ATOM    433  CB  VAL    27      29.286  68.782  60.726  1.00  0.00           C  
ATOM    434  CG1 VAL    27      27.848  68.399  60.492  1.00  0.00           C  
ATOM    435  CG2 VAL    27      29.637  68.352  62.130  1.00  0.00           C  
ATOM    436  H   VAL    27      31.720  69.785  60.354  1.00  0.00           H  
ATOM    437  HA  VAL    27      30.467  67.190  59.733  1.00  0.00           H  
ATOM    438  HB  VAL    27      29.297  69.864  60.599  1.00  0.00           H  
ATOM    439 HG11 VAL    27      27.618  68.647  59.455  1.00  0.00           H  
ATOM    440 HG12 VAL    27      27.794  67.337  60.730  1.00  0.00           H  
ATOM    441 HG13 VAL    27      27.246  69.038  61.138  1.00  0.00           H  
ATOM    442 HG21 VAL    27      28.848  68.614  62.836  1.00  0.00           H  
ATOM    443 HG22 VAL    27      29.748  67.268  62.100  1.00  0.00           H  
ATOM    444 HG23 VAL    27      30.510  68.972  62.334  1.00  0.00           H  
ATOM    445  N   TYR    28      30.551  69.837  57.812  1.00  0.00           N  
ATOM    446  CA  TYR    28      29.979  70.480  56.621  1.00  0.00           C  
ATOM    447  C   TYR    28      30.770  70.053  55.421  1.00  0.00           C  
ATOM    448  O   TYR    28      30.179  70.048  54.371  1.00  0.00           O  
ATOM    449  CB  TYR    28      30.104  71.997  56.801  1.00  0.00           C  
ATOM    450  CG  TYR    28      29.170  72.804  55.874  1.00  0.00           C  
ATOM    451  CD1 TYR    28      29.683  73.626  54.822  1.00  0.00           C  
ATOM    452  CD2 TYR    28      27.842  72.661  56.016  1.00  0.00           C  
ATOM    453  CE1 TYR    28      28.950  74.501  54.074  1.00  0.00           C  
ATOM    454  CE2 TYR    28      27.028  73.483  55.198  1.00  0.00           C  
ATOM    455  CZ  TYR    28      27.531  74.359  54.214  1.00  0.00           C  
ATOM    456  OH  TYR    28      26.821  75.217  53.439  1.00  0.00           O  
ATOM    457  H   TYR    28      31.165  70.372  58.410  1.00  0.00           H  
ATOM    458  HA  TYR    28      28.956  70.123  56.500  1.00  0.00           H  
ATOM    459  HB2 TYR    28      29.953  72.397  57.804  1.00  0.00           H  
ATOM    460  HB3 TYR    28      31.113  72.366  56.617  1.00  0.00           H  
ATOM    461  HD1 TYR    28      30.759  73.681  54.758  1.00  0.00           H  
ATOM    462  HD2 TYR    28      27.369  71.937  56.662  1.00  0.00           H  
ATOM    463  HE1 TYR    28      29.380  75.165  53.339  1.00  0.00           H  
ATOM    464  HE2 TYR    28      25.950  73.426  55.160  1.00  0.00           H  
ATOM    465  HH  TYR    28      27.376  75.734  52.850  1.00  0.00           H  
ATOM    466  N   SER    29      32.131  69.561  55.426  1.00  0.00           N  
ATOM    467  CA  SER    29      32.794  69.004  54.310  1.00  0.00           C  
ATOM    468  C   SER    29      32.391  67.466  54.054  1.00  0.00           C  
ATOM    469  O   SER    29      32.508  67.027  52.971  1.00  0.00           O  
ATOM    470  CB  SER    29      34.293  69.099  54.373  1.00  0.00           C  
ATOM    471  OG  SER    29      34.695  70.316  55.023  1.00  0.00           O  
ATOM    472  H   SER    29      32.704  69.595  56.257  1.00  0.00           H  
ATOM    473  HA  SER    29      32.333  69.538  53.479  1.00  0.00           H  
ATOM    474  HB2 SER    29      34.665  68.196  54.857  1.00  0.00           H  
ATOM    475  HB3 SER    29      34.688  69.088  53.356  1.00  0.00           H  
ATOM    476  HG  SER    29      34.846  69.890  55.870  1.00  0.00           H  
ATOM    477  N   ALA    30      31.830  66.798  55.075  1.00  0.00           N  
ATOM    478  CA  ALA    30      31.275  65.452  54.831  1.00  0.00           C  
ATOM    479  C   ALA    30      29.842  65.494  54.302  1.00  0.00           C  
ATOM    480  O   ALA    30      29.445  64.424  53.848  1.00  0.00           O  
ATOM    481  CB  ALA    30      31.297  64.790  56.211  1.00  0.00           C  
ATOM    482  H   ALA    30      31.735  67.171  56.009  1.00  0.00           H  
ATOM    483  HA  ALA    30      31.698  64.743  54.120  1.00  0.00           H  
ATOM    484  HB1 ALA    30      32.303  64.502  56.517  1.00  0.00           H  
ATOM    485  HB2 ALA    30      30.770  65.350  56.983  1.00  0.00           H  
ATOM    486  HB3 ALA    30      30.643  63.930  56.064  1.00  0.00           H  
ATOM    487  N   ALA    31      29.108  66.588  54.402  1.00  0.00           N  
ATOM    488  CA  ALA    31      27.693  66.707  53.928  1.00  0.00           C  
ATOM    489  C   ALA    31      27.506  66.867  52.375  1.00  0.00           C  
ATOM    490  O   ALA    31      28.544  67.186  51.774  1.00  0.00           O  
ATOM    491  CB  ALA    31      26.960  67.708  54.775  1.00  0.00           C  
ATOM    492  H   ALA    31      29.623  67.377  54.764  1.00  0.00           H  
ATOM    493  HA  ALA    31      27.251  65.722  54.076  1.00  0.00           H  
ATOM    494  HB1 ALA    31      27.366  67.728  55.786  1.00  0.00           H  
ATOM    495  HB2 ALA    31      26.996  68.730  54.399  1.00  0.00           H  
ATOM    496  HB3 ALA    31      25.887  67.526  54.727  1.00  0.00           H  
ATOM    497  N   PRO    32      26.345  66.612  51.806  1.00  0.00           N  
ATOM    498  CA  PRO    32      25.975  67.095  50.489  1.00  0.00           C  
ATOM    499  C   PRO    32      25.624  68.627  50.640  1.00  0.00           C  
ATOM    500  O   PRO    32      24.970  69.079  51.615  1.00  0.00           O  
ATOM    501  CB  PRO    32      24.939  66.169  50.009  1.00  0.00           C  
ATOM    502  CG  PRO    32      24.126  66.051  51.302  1.00  0.00           C  
ATOM    503  CD  PRO    32      25.185  65.965  52.412  1.00  0.00           C  
ATOM    504  HA  PRO    32      26.818  66.991  49.806  1.00  0.00           H  
ATOM    505  HB2 PRO    32      24.386  66.598  49.173  1.00  0.00           H  
ATOM    506  HB3 PRO    32      25.438  65.209  49.875  1.00  0.00           H  
ATOM    507  HG2 PRO    32      23.541  66.955  51.477  1.00  0.00           H  
ATOM    508  HG3 PRO    32      23.432  65.212  51.360  1.00  0.00           H  
ATOM    509  HD2 PRO    32      24.805  66.583  53.226  1.00  0.00           H  
ATOM    510  HD3 PRO    32      25.606  65.002  52.700  1.00  0.00           H  
ATOM    511  N   ALA    33      25.735  69.402  49.528  1.00  0.00           N  
ATOM    512  CA  ALA    33      25.486  70.795  49.527  1.00  0.00           C  
ATOM    513  C   ALA    33      23.979  71.091  49.589  1.00  0.00           C  
ATOM    514  O   ALA    33      23.487  72.087  50.120  1.00  0.00           O  
ATOM    515  CB  ALA    33      26.288  71.356  48.287  1.00  0.00           C  
ATOM    516  H   ALA    33      25.968  68.941  48.660  1.00  0.00           H  
ATOM    517  HA  ALA    33      25.907  71.280  50.408  1.00  0.00           H  
ATOM    518  HB1 ALA    33      25.785  71.045  47.371  1.00  0.00           H  
ATOM    519  HB2 ALA    33      26.395  72.441  48.269  1.00  0.00           H  
ATOM    520  HB3 ALA    33      27.331  71.041  48.248  1.00  0.00           H  
ATOM    521  N   GLY    34      23.180  70.115  49.126  1.00  0.00           N  
ATOM    522  CA  GLY    34      21.683  70.231  49.096  1.00  0.00           C  
ATOM    523  C   GLY    34      20.950  70.127  50.408  1.00  0.00           C  
ATOM    524  O   GLY    34      19.754  70.174  50.453  1.00  0.00           O  
ATOM    525  H   GLY    34      23.602  69.328  48.654  1.00  0.00           H  
ATOM    526  HA2 GLY    34      21.485  71.174  48.585  1.00  0.00           H  
ATOM    527  HA3 GLY    34      21.411  69.390  48.458  1.00  0.00           H  
ATOM    528  N   ALA    35      21.750  69.856  51.473  1.00  0.00           N  
ATOM    529  CA  ALA    35      21.339  69.721  52.840  1.00  0.00           C  
ATOM    530  C   ALA    35      21.104  71.011  53.532  1.00  0.00           C  
ATOM    531  O   ALA    35      21.524  72.072  53.232  1.00  0.00           O  
ATOM    532  CB  ALA    35      22.441  68.839  53.600  1.00  0.00           C  
ATOM    533  H   ALA    35      22.754  69.843  51.367  1.00  0.00           H  
ATOM    534  HA  ALA    35      20.407  69.155  52.816  1.00  0.00           H  
ATOM    535  HB1 ALA    35      22.413  67.937  52.990  1.00  0.00           H  
ATOM    536  HB2 ALA    35      23.448  69.259  53.598  1.00  0.00           H  
ATOM    537  HB3 ALA    35      22.092  68.735  54.627  1.00  0.00           H  
ATOM    538  N   GLN    36      20.226  70.849  54.509  1.00  0.00           N  
ATOM    539  CA  GLN    36      19.543  71.989  55.277  1.00  0.00           C  
ATOM    540  C   GLN    36      19.524  71.556  56.801  1.00  0.00           C  
ATOM    541  O   GLN    36      19.437  72.485  57.689  1.00  0.00           O  
ATOM    542  CB  GLN    36      18.200  72.408  54.610  1.00  0.00           C  
ATOM    543  CG  GLN    36      17.464  73.558  55.270  1.00  0.00           C  
ATOM    544  CD  GLN    36      16.362  73.293  56.193  1.00  0.00           C  
ATOM    545  NE2 GLN    36      16.152  74.171  57.141  1.00  0.00           N  
ATOM    546  OE1 GLN    36      15.710  72.268  56.340  1.00  0.00           O  
ATOM    547  H   GLN    36      19.876  69.903  54.552  1.00  0.00           H  
ATOM    548  HA  GLN    36      20.120  72.898  55.106  1.00  0.00           H  
ATOM    549  HB2 GLN    36      18.609  72.767  53.666  1.00  0.00           H  
ATOM    550  HB3 GLN    36      17.535  71.586  54.342  1.00  0.00           H  
ATOM    551  HG2 GLN    36      18.247  74.084  55.816  1.00  0.00           H  
ATOM    552  HG3 GLN    36      16.966  74.176  54.524  1.00  0.00           H  
ATOM    553 HE21 GLN    36      15.504  74.037  57.905  1.00  0.00           H  
ATOM    554 HE22 GLN    36      16.695  75.021  57.199  1.00  0.00           H  
ATOM    555  N   THR    37      19.437  70.279  57.129  1.00  0.00           N  
ATOM    556  CA  THR    37      19.384  69.814  58.463  1.00  0.00           C  
ATOM    557  C   THR    37      20.034  68.421  58.641  1.00  0.00           C  
ATOM    558  O   THR    37      20.243  67.678  57.651  1.00  0.00           O  
ATOM    559  CB  THR    37      17.998  69.716  59.103  1.00  0.00           C  
ATOM    560  CG2 THR    37      17.142  71.030  59.182  1.00  0.00           C  
ATOM    561  OG1 THR    37      17.166  68.825  58.389  1.00  0.00           O  
ATOM    562  H   THR    37      19.330  69.625  56.367  1.00  0.00           H  
ATOM    563  HA  THR    37      19.918  70.485  59.135  1.00  0.00           H  
ATOM    564  HB  THR    37      18.115  69.478  60.160  1.00  0.00           H  
ATOM    565  HG1 THR    37      17.071  69.298  57.559  1.00  0.00           H  
ATOM    566 HG21 THR    37      16.202  70.785  59.676  1.00  0.00           H  
ATOM    567 HG22 THR    37      17.694  71.716  59.825  1.00  0.00           H  
ATOM    568 HG23 THR    37      16.971  71.348  58.154  1.00  0.00           H  
ATOM    569  N   PHE    38      20.408  68.024  59.831  1.00  0.00           N  
ATOM    570  CA  PHE    38      20.893  66.773  60.236  1.00  0.00           C  
ATOM    571  C   PHE    38      20.144  66.111  61.407  1.00  0.00           C  
ATOM    572  O   PHE    38      19.318  66.761  62.057  1.00  0.00           O  
ATOM    573  CB  PHE    38      22.433  66.867  60.493  1.00  0.00           C  
ATOM    574  CG  PHE    38      22.859  67.682  61.593  1.00  0.00           C  
ATOM    575  CD1 PHE    38      23.271  67.166  62.810  1.00  0.00           C  
ATOM    576  CD2 PHE    38      22.884  69.124  61.499  1.00  0.00           C  
ATOM    577  CE1 PHE    38      23.755  67.975  63.864  1.00  0.00           C  
ATOM    578  CE2 PHE    38      23.360  69.908  62.467  1.00  0.00           C  
ATOM    579  CZ  PHE    38      23.759  69.384  63.721  1.00  0.00           C  
ATOM    580  H   PHE    38      20.234  68.639  60.613  1.00  0.00           H  
ATOM    581  HA  PHE    38      20.693  66.175  59.347  1.00  0.00           H  
ATOM    582  HB2 PHE    38      22.817  65.857  60.637  1.00  0.00           H  
ATOM    583  HB3 PHE    38      22.821  67.233  59.542  1.00  0.00           H  
ATOM    584  HD1 PHE    38      23.172  66.129  63.092  1.00  0.00           H  
ATOM    585  HD2 PHE    38      22.565  69.506  60.541  1.00  0.00           H  
ATOM    586  HE1 PHE    38      23.945  67.581  64.851  1.00  0.00           H  
ATOM    587  HE2 PHE    38      23.493  70.974  62.356  1.00  0.00           H  
ATOM    588  HZ  PHE    38      24.135  69.946  64.563  1.00  0.00           H  
ATOM    589  N   SER    39      20.268  64.748  61.565  1.00  0.00           N  
ATOM    590  CA  SER    39      19.991  64.056  62.801  1.00  0.00           C  
ATOM    591  C   SER    39      21.303  63.344  63.328  1.00  0.00           C  
ATOM    592  O   SER    39      21.959  62.745  62.483  1.00  0.00           O  
ATOM    593  CB  SER    39      18.821  63.079  62.764  1.00  0.00           C  
ATOM    594  OG  SER    39      18.499  62.641  64.035  1.00  0.00           O  
ATOM    595  H   SER    39      20.775  64.286  60.824  1.00  0.00           H  
ATOM    596  HA  SER    39      19.575  64.754  63.527  1.00  0.00           H  
ATOM    597  HB2 SER    39      17.953  63.617  62.383  1.00  0.00           H  
ATOM    598  HB3 SER    39      19.063  62.234  62.119  1.00  0.00           H  
ATOM    599  HG  SER    39      17.999  61.833  63.897  1.00  0.00           H  
ATOM    600  N   LEU    40      21.563  63.430  64.609  1.00  0.00           N  
ATOM    601  CA  LEU    40      22.783  62.967  65.232  1.00  0.00           C  
ATOM    602  C   LEU    40      22.471  61.720  66.160  1.00  0.00           C  
ATOM    603  O   LEU    40      21.417  61.696  66.837  1.00  0.00           O  
ATOM    604  CB  LEU    40      23.237  64.073  66.190  1.00  0.00           C  
ATOM    605  CG  LEU    40      24.563  63.893  66.857  1.00  0.00           C  
ATOM    606  CD1 LEU    40      25.736  63.760  65.894  1.00  0.00           C  
ATOM    607  CD2 LEU    40      24.878  65.057  67.795  1.00  0.00           C  
ATOM    608  H   LEU    40      20.901  63.816  65.267  1.00  0.00           H  
ATOM    609  HA  LEU    40      23.548  62.733  64.492  1.00  0.00           H  
ATOM    610  HB2 LEU    40      23.163  65.029  65.671  1.00  0.00           H  
ATOM    611  HB3 LEU    40      22.448  64.232  66.924  1.00  0.00           H  
ATOM    612  HG  LEU    40      24.475  63.020  67.504  1.00  0.00           H  
ATOM    613 HD11 LEU    40      25.703  62.835  65.317  1.00  0.00           H  
ATOM    614 HD12 LEU    40      25.803  64.608  65.213  1.00  0.00           H  
ATOM    615 HD13 LEU    40      26.657  63.797  66.474  1.00  0.00           H  
ATOM    616 HD21 LEU    40      24.184  65.046  68.635  1.00  0.00           H  
ATOM    617 HD22 LEU    40      25.857  64.972  68.267  1.00  0.00           H  
ATOM    618 HD23 LEU    40      24.902  66.056  67.360  1.00  0.00           H  
ATOM    619  N   LYS    41      23.393  60.766  66.215  1.00  0.00           N  
ATOM    620  CA  LYS    41      23.390  59.447  66.831  1.00  0.00           C  
ATOM    621  C   LYS    41      24.835  59.110  67.322  1.00  0.00           C  
ATOM    622  O   LYS    41      25.811  59.539  66.657  1.00  0.00           O  
ATOM    623  CB  LYS    41      22.834  58.256  65.955  1.00  0.00           C  
ATOM    624  CG  LYS    41      21.962  57.261  66.728  1.00  0.00           C  
ATOM    625  CD  LYS    41      21.254  56.238  65.893  1.00  0.00           C  
ATOM    626  CE  LYS    41      19.713  56.326  66.049  1.00  0.00           C  
ATOM    627  NZ  LYS    41      19.258  55.797  67.305  1.00  0.00           N1+
ATOM    628  H   LYS    41      24.218  60.986  65.675  1.00  0.00           H  
ATOM    629  HA  LYS    41      22.695  59.545  67.665  1.00  0.00           H  
ATOM    630  HB2 LYS    41      22.189  58.720  65.208  1.00  0.00           H  
ATOM    631  HB3 LYS    41      23.667  57.759  65.456  1.00  0.00           H  
ATOM    632  HG2 LYS    41      22.657  56.721  67.371  1.00  0.00           H  
ATOM    633  HG3 LYS    41      21.248  57.795  67.355  1.00  0.00           H  
ATOM    634  HD2 LYS    41      21.481  56.402  64.839  1.00  0.00           H  
ATOM    635  HD3 LYS    41      21.639  55.256  66.168  1.00  0.00           H  
ATOM    636  HE2 LYS    41      19.464  57.367  65.842  1.00  0.00           H  
ATOM    637  HE3 LYS    41      19.281  55.828  65.181  1.00  0.00           H  
ATOM    638  HZ1 LYS    41      19.683  54.934  67.614  1.00  0.00           H  
ATOM    639  HZ2 LYS    41      19.552  56.458  68.010  1.00  0.00           H  
ATOM    640  HZ3 LYS    41      18.251  55.794  67.377  1.00  0.00           H  
ATOM    641  N   HIP    42      24.951  58.355  68.411  1.00  0.00           N  
ATOM    642  CA  HIP    42      26.269  58.014  69.034  1.00  0.00           C  
ATOM    643  C   HIP    42      26.301  56.724  69.913  1.00  0.00           C  
ATOM    644  O   HIP    42      25.229  56.190  70.333  1.00  0.00           O  
ATOM    645  CB  HIP    42      26.832  59.232  69.844  1.00  0.00           C  
ATOM    646  CG  HIP    42      25.992  59.719  71.058  1.00  0.00           C  
ATOM    647  CD2 HIP    42      25.148  60.793  70.990  1.00  0.00           C  
ATOM    648  ND1 HIP    42      26.133  59.217  72.356  1.00  0.00           N1+
ATOM    649  CE1 HIP    42      25.255  59.956  73.086  1.00  0.00           C  
ATOM    650  NE2 HIP    42      24.731  60.943  72.318  1.00  0.00           N  
ATOM    651  H   HIP    42      24.192  57.902  68.900  1.00  0.00           H  
ATOM    652  HA  HIP    42      26.928  57.805  68.191  1.00  0.00           H  
ATOM    653  HB2 HIP    42      27.846  59.028  70.187  1.00  0.00           H  
ATOM    654  HB3 HIP    42      27.017  60.076  69.180  1.00  0.00           H  
ATOM    655  HD1 HIP    42      26.657  58.434  72.721  1.00  0.00           H  
ATOM    656  HD2 HIP    42      24.885  61.366  70.114  1.00  0.00           H  
ATOM    657  HE1 HIP    42      25.202  59.918  74.164  1.00  0.00           H  
ATOM    658  HE2 HIP    42      24.186  61.721  72.660  1.00  0.00           H  
ATOM    659  N   SER    43      27.438  56.158  70.229  1.00  0.00           N  
ATOM    660  CA  SER    43      27.513  55.082  71.181  1.00  0.00           C  
ATOM    661  C   SER    43      27.194  55.494  72.705  1.00  0.00           C  
ATOM    662  O   SER    43      27.239  56.646  73.087  1.00  0.00           O  
ATOM    663  CB  SER    43      28.823  54.333  71.000  1.00  0.00           C  
ATOM    664  OG  SER    43      29.015  53.962  69.567  1.00  0.00           O  
ATOM    665  H   SER    43      28.308  56.467  69.819  1.00  0.00           H  
ATOM    666  HA  SER    43      26.719  54.369  70.962  1.00  0.00           H  
ATOM    667  HB2 SER    43      29.662  54.957  71.306  1.00  0.00           H  
ATOM    668  HB3 SER    43      28.764  53.398  71.558  1.00  0.00           H  
ATOM    669  HG  SER    43      28.297  53.362  69.352  1.00  0.00           H  
ATOM    670  N   GLU    44      27.057  54.524  73.633  1.00  0.00           N  
ATOM    671  CA  GLU    44      26.545  54.780  74.949  1.00  0.00           C  
ATOM    672  C   GLU    44      27.481  55.588  75.857  1.00  0.00           C  
ATOM    673  O   GLU    44      27.069  56.289  76.851  1.00  0.00           O  
ATOM    674  CB  GLU    44      26.079  53.515  75.597  1.00  0.00           C  
ATOM    675  CG  GLU    44      27.119  52.411  76.019  1.00  0.00           C  
ATOM    676  CD  GLU    44      27.822  51.583  74.879  1.00  0.00           C  
ATOM    677  OE1 GLU    44      27.845  52.014  73.706  1.00  0.00           O  
ATOM    678  OE2 GLU    44      28.385  50.534  75.196  1.00  0.00           O1-
ATOM    679  H   GLU    44      27.136  53.564  73.328  1.00  0.00           H  
ATOM    680  HA  GLU    44      25.554  55.216  74.823  1.00  0.00           H  
ATOM    681  HB2 GLU    44      25.509  53.876  76.454  1.00  0.00           H  
ATOM    682  HB3 GLU    44      25.342  53.035  74.953  1.00  0.00           H  
ATOM    683  HG2 GLU    44      27.892  52.914  76.600  1.00  0.00           H  
ATOM    684  HG3 GLU    44      26.581  51.711  76.658  1.00  0.00           H  
ATOM    685  N   HIP    45      28.733  55.325  75.684  1.00  0.00           N  
ATOM    686  CA  HIP    45      29.825  56.029  76.423  1.00  0.00           C  
ATOM    687  C   HIP    45      30.503  57.122  75.596  1.00  0.00           C  
ATOM    688  O   HIP    45      31.103  58.000  76.145  1.00  0.00           O  
ATOM    689  CB  HIP    45      30.828  54.918  76.808  1.00  0.00           C  
ATOM    690  CG  HIP    45      30.254  53.957  77.803  1.00  0.00           C  
ATOM    691  CD2 HIP    45      30.360  52.673  77.642  1.00  0.00           C  
ATOM    692  ND1 HIP    45      29.826  54.172  79.084  1.00  0.00           N1+
ATOM    693  CE1 HIP    45      29.575  52.994  79.662  1.00  0.00           C  
ATOM    694  NE2 HIP    45      29.756  52.024  78.661  1.00  0.00           N  
ATOM    695  H   HIP    45      28.935  54.768  74.866  1.00  0.00           H  
ATOM    696  HA  HIP    45      29.507  56.475  77.365  1.00  0.00           H  
ATOM    697  HB2 HIP    45      31.248  54.596  75.855  1.00  0.00           H  
ATOM    698  HB3 HIP    45      31.637  55.424  77.334  1.00  0.00           H  
ATOM    699  HD1 HIP    45      29.827  55.047  79.590  1.00  0.00           H  
ATOM    700  HD2 HIP    45      30.748  52.132  76.791  1.00  0.00           H  
ATOM    701  HE1 HIP    45      29.390  52.739  80.695  1.00  0.00           H  
ATOM    702  HE2 HIP    45      29.704  51.018  78.733  1.00  0.00           H  
ATOM    703  N   VAL    46      30.185  57.174  74.278  1.00  0.00           N  
ATOM    704  CA  VAL    46      30.422  58.376  73.392  1.00  0.00           C  
ATOM    705  C   VAL    46      29.506  59.549  73.834  1.00  0.00           C  
ATOM    706  O   VAL    46      28.308  59.434  74.040  1.00  0.00           O  
ATOM    707  CB  VAL    46      30.328  58.012  71.938  1.00  0.00           C  
ATOM    708  CG1 VAL    46      30.435  59.162  70.907  1.00  0.00           C  
ATOM    709  CG2 VAL    46      31.453  56.944  71.571  1.00  0.00           C  
ATOM    710  H   VAL    46      29.528  56.491  73.930  1.00  0.00           H  
ATOM    711  HA  VAL    46      31.384  58.803  73.676  1.00  0.00           H  
ATOM    712  HB  VAL    46      29.326  57.613  71.776  1.00  0.00           H  
ATOM    713 HG11 VAL    46      29.757  59.956  71.220  1.00  0.00           H  
ATOM    714 HG12 VAL    46      31.441  59.581  70.882  1.00  0.00           H  
ATOM    715 HG13 VAL    46      30.131  58.787  69.930  1.00  0.00           H  
ATOM    716 HG21 VAL    46      32.409  57.458  71.475  1.00  0.00           H  
ATOM    717 HG22 VAL    46      31.459  56.069  72.220  1.00  0.00           H  
ATOM    718 HG23 VAL    46      31.164  56.616  70.572  1.00  0.00           H  
ATOM    719  N   TRP    47      30.022  60.796  73.837  1.00  0.00           N  
ATOM    720  CA  TRP    47      29.290  62.030  74.049  1.00  0.00           C  
ATOM    721  C   TRP    47      29.559  63.114  73.049  1.00  0.00           C  
ATOM    722  O   TRP    47      30.625  63.113  72.384  1.00  0.00           O  
ATOM    723  CB  TRP    47      29.503  62.479  75.525  1.00  0.00           C  
ATOM    724  CG  TRP    47      28.560  63.627  75.895  1.00  0.00           C  
ATOM    725  CD1 TRP    47      28.871  64.895  76.173  1.00  0.00           C  
ATOM    726  CD2 TRP    47      27.083  63.544  76.176  1.00  0.00           C  
ATOM    727  CE2 TRP    47      26.580  64.845  76.325  1.00  0.00           C  
ATOM    728  CE3 TRP    47      26.139  62.511  76.230  1.00  0.00           C  
ATOM    729  NE1 TRP    47      27.730  65.638  76.309  1.00  0.00           N  
ATOM    730  CZ2 TRP    47      25.233  65.153  76.595  1.00  0.00           C  
ATOM    731  CZ3 TRP    47      24.769  62.818  76.325  1.00  0.00           C  
ATOM    732  CH2 TRP    47      24.327  64.132  76.408  1.00  0.00           C  
ATOM    733  H   TRP    47      31.024  60.827  73.709  1.00  0.00           H  
ATOM    734  HA  TRP    47      28.226  61.799  73.992  1.00  0.00           H  
ATOM    735  HB2 TRP    47      29.312  61.582  76.113  1.00  0.00           H  
ATOM    736  HB3 TRP    47      30.515  62.882  75.568  1.00  0.00           H  
ATOM    737  HD1 TRP    47      29.880  65.282  76.181  1.00  0.00           H  
ATOM    738  HE1 TRP    47      27.708  66.646  76.379  1.00  0.00           H  
ATOM    739  HE3 TRP    47      26.428  61.490  76.028  1.00  0.00           H  
ATOM    740  HZ2 TRP    47      24.914  66.149  76.866  1.00  0.00           H  
ATOM    741  HZ3 TRP    47      24.039  62.022  76.304  1.00  0.00           H  
ATOM    742  HH2 TRP    47      23.264  64.309  76.341  1.00  0.00           H  
ATOM    743  N   VAL    48      28.628  64.113  72.855  1.00  0.00           N  
ATOM    744  CA  VAL    48      28.598  65.114  71.860  1.00  0.00           C  
ATOM    745  C   VAL    48      27.971  66.295  72.484  1.00  0.00           C  
ATOM    746  O   VAL    48      26.851  66.192  73.022  1.00  0.00           O  
ATOM    747  CB  VAL    48      27.886  64.722  70.506  1.00  0.00           C  
ATOM    748  CG1 VAL    48      28.245  65.848  69.544  1.00  0.00           C  
ATOM    749  CG2 VAL    48      28.203  63.331  69.870  1.00  0.00           C  
ATOM    750  H   VAL    48      27.917  64.215  73.564  1.00  0.00           H  
ATOM    751  HA  VAL    48      29.624  65.356  71.581  1.00  0.00           H  
ATOM    752  HB  VAL    48      26.804  64.759  70.632  1.00  0.00           H  
ATOM    753 HG11 VAL    48      27.904  65.513  68.565  1.00  0.00           H  
ATOM    754 HG12 VAL    48      27.668  66.753  69.738  1.00  0.00           H  
ATOM    755 HG13 VAL    48      29.310  66.065  69.623  1.00  0.00           H  
ATOM    756 HG21 VAL    48      29.241  63.317  69.539  1.00  0.00           H  
ATOM    757 HG22 VAL    48      28.030  62.558  70.618  1.00  0.00           H  
ATOM    758 HG23 VAL    48      27.643  63.106  68.962  1.00  0.00           H  
ATOM    759  N   GLU    49      28.498  67.520  72.240  1.00  0.00           N  
ATOM    760  CA  GLU    49      27.740  68.797  72.272  1.00  0.00           C  
ATOM    761  C   GLU    49      27.762  69.253  70.875  1.00  0.00           C  
ATOM    762  O   GLU    49      28.842  69.291  70.159  1.00  0.00           O  
ATOM    763  CB  GLU    49      28.386  69.826  73.192  1.00  0.00           C  
ATOM    764  CG  GLU    49      28.507  69.448  74.623  1.00  0.00           C  
ATOM    765  CD  GLU    49      29.814  68.647  75.080  1.00  0.00           C  
ATOM    766  OE1 GLU    49      29.948  68.435  76.287  1.00  0.00           O  
ATOM    767  OE2 GLU    49      30.716  68.232  74.321  1.00  0.00           O1-
ATOM    768  H   GLU    49      29.473  67.568  71.980  1.00  0.00           H  
ATOM    769  HA  GLU    49      26.710  68.609  72.577  1.00  0.00           H  
ATOM    770  HB2 GLU    49      29.392  70.073  72.850  1.00  0.00           H  
ATOM    771  HB3 GLU    49      27.865  70.781  73.126  1.00  0.00           H  
ATOM    772  HG2 GLU    49      28.581  70.385  75.175  1.00  0.00           H  
ATOM    773  HG3 GLU    49      27.596  68.982  75.000  1.00  0.00           H  
ATOM    774  N   VAL    50      26.614  69.860  70.486  1.00  0.00           N  
ATOM    775  CA  VAL    50      26.412  70.648  69.271  1.00  0.00           C  
ATOM    776  C   VAL    50      26.650  72.170  69.483  1.00  0.00           C  
ATOM    777  O   VAL    50      26.409  72.735  70.509  1.00  0.00           O  
ATOM    778  CB  VAL    50      25.094  70.285  68.478  1.00  0.00           C  
ATOM    779  CG1 VAL    50      24.987  71.153  67.183  1.00  0.00           C  
ATOM    780  CG2 VAL    50      24.851  68.756  68.131  1.00  0.00           C  
ATOM    781  H   VAL    50      25.889  69.934  71.186  1.00  0.00           H  
ATOM    782  HA  VAL    50      27.261  70.391  68.637  1.00  0.00           H  
ATOM    783  HB  VAL    50      24.261  70.601  69.105  1.00  0.00           H  
ATOM    784 HG11 VAL    50      25.832  70.966  66.521  1.00  0.00           H  
ATOM    785 HG12 VAL    50      24.011  70.878  66.782  1.00  0.00           H  
ATOM    786 HG13 VAL    50      25.017  72.194  67.504  1.00  0.00           H  
ATOM    787 HG21 VAL    50      25.411  68.379  67.275  1.00  0.00           H  
ATOM    788 HG22 VAL    50      25.213  68.125  68.942  1.00  0.00           H  
ATOM    789 HG23 VAL    50      23.788  68.626  67.931  1.00  0.00           H  
ATOM    790  N   VAL    51      27.280  72.850  68.516  1.00  0.00           N  
ATOM    791  CA  VAL    51      27.619  74.240  68.601  1.00  0.00           C  
ATOM    792  C   VAL    51      27.456  74.802  67.125  1.00  0.00           C  
ATOM    793  O   VAL    51      27.732  74.109  66.167  1.00  0.00           O  
ATOM    794  CB  VAL    51      29.060  74.449  69.145  1.00  0.00           C  
ATOM    795  CG1 VAL    51      29.677  75.804  68.956  1.00  0.00           C  
ATOM    796  CG2 VAL    51      29.245  74.019  70.577  1.00  0.00           C  
ATOM    797  H   VAL    51      27.655  72.309  67.750  1.00  0.00           H  
ATOM    798  HA  VAL    51      26.882  74.741  69.229  1.00  0.00           H  
ATOM    799  HB  VAL    51      29.587  73.761  68.485  1.00  0.00           H  
ATOM    800 HG11 VAL    51      30.672  75.712  69.390  1.00  0.00           H  
ATOM    801 HG12 VAL    51      29.797  76.107  67.916  1.00  0.00           H  
ATOM    802 HG13 VAL    51      29.058  76.569  69.424  1.00  0.00           H  
ATOM    803 HG21 VAL    51      30.282  74.211  70.852  1.00  0.00           H  
ATOM    804 HG22 VAL    51      28.686  74.674  71.246  1.00  0.00           H  
ATOM    805 HG23 VAL    51      29.090  72.943  70.654  1.00  0.00           H  
ATOM    806  N   ARG    52      26.974  76.065  67.061  1.00  0.00           N  
ATOM    807  CA  ARG    52      26.572  76.749  65.901  1.00  0.00           C  
ATOM    808  C   ARG    52      26.858  78.238  66.067  1.00  0.00           C  
ATOM    809  O   ARG    52      26.518  78.809  67.112  1.00  0.00           O  
ATOM    810  CB  ARG    52      25.150  76.428  65.516  1.00  0.00           C  
ATOM    811  CG  ARG    52      24.568  77.177  64.252  1.00  0.00           C  
ATOM    812  CD  ARG    52      23.271  76.572  63.680  1.00  0.00           C  
ATOM    813  NE  ARG    52      22.103  76.809  64.518  1.00  0.00           N  
ATOM    814  CZ  ARG    52      21.494  75.975  65.329  1.00  0.00           C  
ATOM    815  NH1 ARG    52      21.833  74.730  65.591  1.00  0.00           N1+
ATOM    816  NH2 ARG    52      20.463  76.330  66.077  1.00  0.00           N  
ATOM    817  H   ARG    52      26.858  76.534  67.948  1.00  0.00           H  
ATOM    818  HA  ARG    52      27.276  76.409  65.141  1.00  0.00           H  
ATOM    819  HB2 ARG    52      25.078  75.368  65.270  1.00  0.00           H  
ATOM    820  HB3 ARG    52      24.403  76.557  66.299  1.00  0.00           H  
ATOM    821  HG2 ARG    52      24.508  78.265  64.246  1.00  0.00           H  
ATOM    822  HG3 ARG    52      25.362  76.976  63.533  1.00  0.00           H  
ATOM    823  HD2 ARG    52      23.109  77.034  62.706  1.00  0.00           H  
ATOM    824  HD3 ARG    52      23.382  75.530  63.380  1.00  0.00           H  
ATOM    825  HE  ARG    52      21.605  77.683  64.423  1.00  0.00           H  
ATOM    826 HH11 ARG    52      22.547  74.324  65.004  1.00  0.00           H  
ATOM    827 HH12 ARG    52      21.208  74.134  66.114  1.00  0.00           H  
ATOM    828 HH21 ARG    52      20.038  77.233  65.921  1.00  0.00           H  
ATOM    829 HH22 ARG    52      20.088  75.674  66.747  1.00  0.00           H  
ATOM    830  N   ASP    53      27.387  78.988  65.110  1.00  0.00           N  
ATOM    831  CA  ASP    53      27.928  80.409  65.188  1.00  0.00           C  
ATOM    832  C   ASP    53      28.823  80.831  66.398  1.00  0.00           C  
ATOM    833  O   ASP    53      28.976  81.971  66.784  1.00  0.00           O  
ATOM    834  CB  ASP    53      26.815  81.442  65.001  1.00  0.00           C  
ATOM    835  CG  ASP    53      25.992  81.134  63.622  1.00  0.00           C  
ATOM    836  OD1 ASP    53      24.783  80.870  63.776  1.00  0.00           O  
ATOM    837  OD2 ASP    53      26.602  81.258  62.547  1.00  0.00           O1-
ATOM    838  H   ASP    53      27.530  78.600  64.189  1.00  0.00           H  
ATOM    839  HA  ASP    53      28.644  80.517  64.374  1.00  0.00           H  
ATOM    840  HB2 ASP    53      26.156  81.397  65.868  1.00  0.00           H  
ATOM    841  HB3 ASP    53      27.110  82.491  64.989  1.00  0.00           H  
ATOM    842  N   GLY    54      29.511  79.741  66.945  1.00  0.00           N  
ATOM    843  CA  GLY    54      30.265  79.798  68.211  1.00  0.00           C  
ATOM    844  C   GLY    54      29.516  79.724  69.571  1.00  0.00           C  
ATOM    845  O   GLY    54      30.030  79.948  70.625  1.00  0.00           O  
ATOM    846  H   GLY    54      29.371  78.831  66.528  1.00  0.00           H  
ATOM    847  HA2 GLY    54      31.087  79.086  68.289  1.00  0.00           H  
ATOM    848  HA3 GLY    54      30.732  80.783  68.220  1.00  0.00           H  
ATOM    849  N   GLU    55      28.203  79.356  69.541  1.00  0.00           N  
ATOM    850  CA  GLU    55      27.435  79.101  70.833  1.00  0.00           C  
ATOM    851  C   GLU    55      26.893  77.672  70.892  1.00  0.00           C  
ATOM    852  O   GLU    55      26.507  77.082  69.903  1.00  0.00           O  
ATOM    853  CB  GLU    55      26.315  80.161  70.926  1.00  0.00           C  
ATOM    854  CG  GLU    55      25.397  80.164  72.027  1.00  0.00           C  
ATOM    855  CD  GLU    55      26.049  80.321  73.366  1.00  0.00           C  
ATOM    856  OE1 GLU    55      25.978  81.423  73.960  1.00  0.00           O  
ATOM    857  OE2 GLU    55      26.771  79.371  73.847  1.00  0.00           O1-
ATOM    858  H   GLU    55      27.735  79.267  68.651  1.00  0.00           H  
ATOM    859  HA  GLU    55      28.079  79.321  71.684  1.00  0.00           H  
ATOM    860  HB2 GLU    55      26.711  81.170  71.047  1.00  0.00           H  
ATOM    861  HB3 GLU    55      25.674  80.039  70.053  1.00  0.00           H  
ATOM    862  HG2 GLU    55      24.765  81.039  71.868  1.00  0.00           H  
ATOM    863  HG3 GLU    55      24.764  79.281  71.945  1.00  0.00           H  
ATOM    864  N   ALA    56      26.664  77.079  72.103  1.00  0.00           N  
ATOM    865  CA  ALA    56      26.091  75.764  72.307  1.00  0.00           C  
ATOM    866  C   ALA    56      24.587  75.729  71.983  1.00  0.00           C  
ATOM    867  O   ALA    56      23.860  76.807  72.046  1.00  0.00           O  
ATOM    868  CB  ALA    56      26.413  75.295  73.677  1.00  0.00           C  
ATOM    869  H   ALA    56      26.824  77.668  72.908  1.00  0.00           H  
ATOM    870  HA  ALA    56      26.481  75.100  71.537  1.00  0.00           H  
ATOM    871  HB1 ALA    56      26.028  74.301  73.904  1.00  0.00           H  
ATOM    872  HB2 ALA    56      27.494  75.264  73.812  1.00  0.00           H  
ATOM    873  HB3 ALA    56      25.977  76.041  74.343  1.00  0.00           H  
ATOM    874  N   GLU    57      24.156  74.514  71.756  1.00  0.00           N  
ATOM    875  CA  GLU    57      22.819  74.178  71.151  1.00  0.00           C  
ATOM    876  C   GLU    57      22.256  72.887  71.958  1.00  0.00           C  
ATOM    877  O   GLU    57      23.080  72.152  72.544  1.00  0.00           O  
ATOM    878  CB  GLU    57      23.171  73.886  69.641  1.00  0.00           C  
ATOM    879  CG  GLU    57      22.177  73.050  68.743  1.00  0.00           C  
ATOM    880  CD  GLU    57      20.770  73.658  68.672  1.00  0.00           C  
ATOM    881  OE1 GLU    57      20.043  73.412  67.666  1.00  0.00           O  
ATOM    882  OE2 GLU    57      20.339  74.357  69.582  1.00  0.00           O1-
ATOM    883  H   GLU    57      24.854  73.788  71.837  1.00  0.00           H  
ATOM    884  HA  GLU    57      22.116  75.001  71.278  1.00  0.00           H  
ATOM    885  HB2 GLU    57      23.394  74.778  69.056  1.00  0.00           H  
ATOM    886  HB3 GLU    57      24.076  73.279  69.658  1.00  0.00           H  
ATOM    887  HG2 GLU    57      22.485  72.928  67.704  1.00  0.00           H  
ATOM    888  HG3 GLU    57      22.143  72.026  69.115  1.00  0.00           H  
ATOM    889  N   GLU    58      20.980  72.611  72.061  1.00  0.00           N  
ATOM    890  CA  GLU    58      20.468  71.479  72.830  1.00  0.00           C  
ATOM    891  C   GLU    58      20.699  70.165  72.205  1.00  0.00           C  
ATOM    892  O   GLU    58      20.644  70.064  70.946  1.00  0.00           O  
ATOM    893  CB  GLU    58      18.977  71.700  73.247  1.00  0.00           C  
ATOM    894  CG  GLU    58      18.294  70.734  74.263  1.00  0.00           C  
ATOM    895  CD  GLU    58      19.161  70.702  75.538  1.00  0.00           C  
ATOM    896  OE1 GLU    58      20.245  70.088  75.557  1.00  0.00           O  
ATOM    897  OE2 GLU    58      18.701  71.202  76.609  1.00  0.00           O1-
ATOM    898  H   GLU    58      20.445  73.018  71.306  1.00  0.00           H  
ATOM    899  HA  GLU    58      20.966  71.557  73.796  1.00  0.00           H  
ATOM    900  HB2 GLU    58      19.008  72.674  73.736  1.00  0.00           H  
ATOM    901  HB3 GLU    58      18.320  71.820  72.385  1.00  0.00           H  
ATOM    902  HG2 GLU    58      17.259  70.998  74.476  1.00  0.00           H  
ATOM    903  HG3 GLU    58      18.385  69.736  73.834  1.00  0.00           H  
ATOM    904  N   VAL    59      20.951  69.166  72.998  1.00  0.00           N  
ATOM    905  CA  VAL    59      21.274  67.768  72.789  1.00  0.00           C  
ATOM    906  C   VAL    59      20.486  66.837  73.728  1.00  0.00           C  
ATOM    907  O   VAL    59      20.400  65.643  73.457  1.00  0.00           O  
ATOM    908  CB  VAL    59      22.760  67.503  72.947  1.00  0.00           C  
ATOM    909  CG1 VAL    59      23.594  68.045  71.733  1.00  0.00           C  
ATOM    910  CG2 VAL    59      23.421  68.191  74.107  1.00  0.00           C  
ATOM    911  H   VAL    59      20.978  69.465  73.963  1.00  0.00           H  
ATOM    912  HA  VAL    59      20.922  67.358  71.842  1.00  0.00           H  
ATOM    913  HB  VAL    59      22.955  66.430  72.957  1.00  0.00           H  
ATOM    914 HG11 VAL    59      23.189  67.568  70.841  1.00  0.00           H  
ATOM    915 HG12 VAL    59      23.656  69.127  71.614  1.00  0.00           H  
ATOM    916 HG13 VAL    59      24.623  67.732  71.912  1.00  0.00           H  
ATOM    917 HG21 VAL    59      22.720  68.086  74.935  1.00  0.00           H  
ATOM    918 HG22 VAL    59      24.408  67.789  74.335  1.00  0.00           H  
ATOM    919 HG23 VAL    59      23.560  69.241  73.849  1.00  0.00           H  
ATOM    920  N   ALA    60      19.864  67.399  74.785  1.00  0.00           N  
ATOM    921  CA  ALA    60      18.786  66.704  75.473  1.00  0.00           C  
ATOM    922  C   ALA    60      17.448  66.949  74.834  1.00  0.00           C  
ATOM    923  O   ALA    60      16.505  67.451  75.481  1.00  0.00           O  
ATOM    924  CB  ALA    60      18.811  67.007  76.928  1.00  0.00           C  
ATOM    925  H   ALA    60      19.823  68.386  74.995  1.00  0.00           H  
ATOM    926  HA  ALA    60      19.003  65.637  75.410  1.00  0.00           H  
ATOM    927  HB1 ALA    60      18.665  68.071  77.116  1.00  0.00           H  
ATOM    928  HB2 ALA    60      17.972  66.410  77.285  1.00  0.00           H  
ATOM    929  HB3 ALA    60      19.747  66.639  77.348  1.00  0.00           H  
ATOM    930  N   THR    61      17.398  66.615  73.537  1.00  0.00           N  
ATOM    931  CA  THR    61      16.187  66.732  72.735  1.00  0.00           C  
ATOM    932  C   THR    61      15.269  65.515  73.061  1.00  0.00           C  
ATOM    933  O   THR    61      15.658  64.523  73.659  1.00  0.00           O  
ATOM    934  CB  THR    61      16.509  66.755  71.173  1.00  0.00           C  
ATOM    935  CG2 THR    61      17.519  67.863  70.884  1.00  0.00           C  
ATOM    936  OG1 THR    61      17.161  65.551  70.830  1.00  0.00           O  
ATOM    937  H   THR    61      18.229  66.244  73.098  1.00  0.00           H  
ATOM    938  HA  THR    61      15.681  67.665  72.984  1.00  0.00           H  
ATOM    939  HB  THR    61      15.509  66.906  70.766  1.00  0.00           H  
ATOM    940  HG1 THR    61      16.871  65.340  69.939  1.00  0.00           H  
ATOM    941 HG21 THR    61      17.667  67.953  69.808  1.00  0.00           H  
ATOM    942 HG22 THR    61      16.964  68.759  71.163  1.00  0.00           H  
ATOM    943 HG23 THR    61      18.454  67.848  71.443  1.00  0.00           H  
ATOM    944  N   ASN    62      14.061  65.631  72.509  1.00  0.00           N  
ATOM    945  CA  ASN    62      13.074  64.592  72.480  1.00  0.00           C  
ATOM    946  C   ASN    62      13.423  63.243  71.689  1.00  0.00           C  
ATOM    947  O   ASN    62      12.797  62.264  71.961  1.00  0.00           O  
ATOM    948  CB  ASN    62      11.725  65.066  71.910  1.00  0.00           C  
ATOM    949  CG  ASN    62      11.751  65.505  70.445  1.00  0.00           C  
ATOM    950  ND2 ASN    62      10.619  65.924  69.896  1.00  0.00           N  
ATOM    951  OD1 ASN    62      12.743  65.512  69.780  1.00  0.00           O  
ATOM    952  H   ASN    62      13.812  66.504  72.067  1.00  0.00           H  
ATOM    953  HA  ASN    62      12.747  64.382  73.499  1.00  0.00           H  
ATOM    954  HB2 ASN    62      10.950  64.345  72.172  1.00  0.00           H  
ATOM    955  HB3 ASN    62      11.427  65.944  72.483  1.00  0.00           H  
ATOM    956 HD21 ASN    62      10.649  66.184  68.920  1.00  0.00           H  
ATOM    957 HD22 ASN    62       9.877  66.081  70.563  1.00  0.00           H  
ATOM    958  N   GLY    63      14.472  63.243  70.895  1.00  0.00           N  
ATOM    959  CA  GLY    63      14.886  62.081  70.132  1.00  0.00           C  
ATOM    960  C   GLY    63      14.047  61.950  68.886  1.00  0.00           C  
ATOM    961  O   GLY    63      13.853  60.844  68.404  1.00  0.00           O  
ATOM    962  H   GLY    63      14.988  64.111  70.858  1.00  0.00           H  
ATOM    963  HA2 GLY    63      15.883  62.235  69.719  1.00  0.00           H  
ATOM    964  HA3 GLY    63      14.770  61.156  70.696  1.00  0.00           H  
ATOM    965  N   LYS    64      13.396  63.051  68.429  1.00  0.00           N  
ATOM    966  CA  LYS    64      12.619  63.086  67.225  1.00  0.00           C  
ATOM    967  C   LYS    64      12.922  64.375  66.418  1.00  0.00           C  
ATOM    968  O   LYS    64      12.506  64.455  65.264  1.00  0.00           O  
ATOM    969  CB  LYS    64      11.118  63.033  67.506  1.00  0.00           C  
ATOM    970  CG  LYS    64      10.549  61.788  68.217  1.00  0.00           C  
ATOM    971  CD  LYS    64      10.296  60.649  67.232  1.00  0.00           C  
ATOM    972  CE  LYS    64       9.779  59.492  68.014  1.00  0.00           C  
ATOM    973  NZ  LYS    64       9.285  58.571  67.144  1.00  0.00           N1+
ATOM    974  H   LYS    64      13.605  63.939  68.863  1.00  0.00           H  
ATOM    975  HA  LYS    64      12.797  62.265  66.531  1.00  0.00           H  
ATOM    976  HB2 LYS    64      10.859  63.907  68.104  1.00  0.00           H  
ATOM    977  HB3 LYS    64      10.504  63.172  66.616  1.00  0.00           H  
ATOM    978  HG2 LYS    64      11.200  61.590  69.069  1.00  0.00           H  
ATOM    979  HG3 LYS    64       9.536  62.031  68.537  1.00  0.00           H  
ATOM    980  HD2 LYS    64       9.614  60.907  66.422  1.00  0.00           H  
ATOM    981  HD3 LYS    64      11.282  60.398  66.841  1.00  0.00           H  
ATOM    982  HE2 LYS    64      10.682  59.194  68.546  1.00  0.00           H  
ATOM    983  HE3 LYS    64       8.973  59.830  68.666  1.00  0.00           H  
ATOM    984  HZ1 LYS    64      10.066  58.252  66.589  1.00  0.00           H  
ATOM    985  HZ2 LYS    64       8.948  57.710  67.550  1.00  0.00           H  
ATOM    986  HZ3 LYS    64       8.606  58.937  66.491  1.00  0.00           H  
ATOM    987  N   GLN    65      13.486  65.455  67.001  1.00  0.00           N  
ATOM    988  CA  GLN    65      13.698  66.767  66.347  1.00  0.00           C  
ATOM    989  C   GLN    65      15.005  66.825  65.568  1.00  0.00           C  
ATOM    990  O   GLN    65      16.122  66.422  66.061  1.00  0.00           O  
ATOM    991  CB  GLN    65      13.281  67.845  67.391  1.00  0.00           C  
ATOM    992  CG  GLN    65      13.256  69.245  66.893  1.00  0.00           C  
ATOM    993  CD  GLN    65      12.145  69.486  65.805  1.00  0.00           C  
ATOM    994  NE2 GLN    65      12.137  70.560  65.007  1.00  0.00           N  
ATOM    995  OE1 GLN    65      11.222  68.696  65.688  1.00  0.00           O  
ATOM    996  H   GLN    65      13.820  65.338  67.947  1.00  0.00           H  
ATOM    997  HA  GLN    65      12.908  66.805  65.598  1.00  0.00           H  
ATOM    998  HB2 GLN    65      12.302  67.641  67.825  1.00  0.00           H  
ATOM    999  HB3 GLN    65      13.969  67.846  68.236  1.00  0.00           H  
ATOM   1000  HG2 GLN    65      13.133  69.975  67.693  1.00  0.00           H  
ATOM   1001  HG3 GLN    65      14.169  69.538  66.375  1.00  0.00           H  
ATOM   1002 HE21 GLN    65      11.498  70.638  64.229  1.00  0.00           H  
ATOM   1003 HE22 GLN    65      12.820  71.273  65.219  1.00  0.00           H  
ATOM   1004  N   ARG    66      15.063  67.439  64.351  1.00  0.00           N  
ATOM   1005  CA  ARG    66      16.235  67.724  63.627  1.00  0.00           C  
ATOM   1006  C   ARG    66      16.999  68.981  64.116  1.00  0.00           C  
ATOM   1007  O   ARG    66      16.559  69.804  64.922  1.00  0.00           O  
ATOM   1008  CB  ARG    66      15.723  67.860  62.138  1.00  0.00           C  
ATOM   1009  CG  ARG    66      15.485  66.485  61.636  1.00  0.00           C  
ATOM   1010  CD  ARG    66      15.080  66.370  60.129  1.00  0.00           C  
ATOM   1011  NE  ARG    66      13.726  66.800  59.806  1.00  0.00           N  
ATOM   1012  CZ  ARG    66      13.418  67.915  59.211  1.00  0.00           C  
ATOM   1013  NH1 ARG    66      14.254  68.860  58.768  1.00  0.00           N1+
ATOM   1014  NH2 ARG    66      12.176  68.297  58.974  1.00  0.00           N  
ATOM   1015  H   ARG    66      14.158  67.666  63.962  1.00  0.00           H  
ATOM   1016  HA  ARG    66      16.932  66.899  63.771  1.00  0.00           H  
ATOM   1017  HB2 ARG    66      14.878  68.533  61.990  1.00  0.00           H  
ATOM   1018  HB3 ARG    66      16.583  68.245  61.591  1.00  0.00           H  
ATOM   1019  HG2 ARG    66      16.375  65.879  61.802  1.00  0.00           H  
ATOM   1020  HG3 ARG    66      14.704  65.975  62.200  1.00  0.00           H  
ATOM   1021  HD2 ARG    66      15.830  66.892  59.535  1.00  0.00           H  
ATOM   1022  HD3 ARG    66      15.024  65.295  59.961  1.00  0.00           H  
ATOM   1023  HE  ARG    66      12.891  66.244  59.921  1.00  0.00           H  
ATOM   1024 HH11 ARG    66      15.245  68.798  58.953  1.00  0.00           H  
ATOM   1025 HH12 ARG    66      13.837  69.767  58.614  1.00  0.00           H  
ATOM   1026 HH21 ARG    66      11.451  67.669  59.289  1.00  0.00           H  
ATOM   1027 HH22 ARG    66      12.034  69.089  58.364  1.00  0.00           H  
ATOM   1028  N   TRP    67      18.199  69.089  63.710  1.00  0.00           N  
ATOM   1029  CA  TRP    67      19.137  70.261  64.037  1.00  0.00           C  
ATOM   1030  C   TRP    67      19.358  71.040  62.742  1.00  0.00           C  
ATOM   1031  O   TRP    67      19.573  70.464  61.652  1.00  0.00           O  
ATOM   1032  CB  TRP    67      20.486  69.882  64.507  1.00  0.00           C  
ATOM   1033  CG  TRP    67      20.503  69.271  65.828  1.00  0.00           C  
ATOM   1034  CD1 TRP    67      20.790  69.988  66.953  1.00  0.00           C  
ATOM   1035  CD2 TRP    67      20.333  67.871  66.241  1.00  0.00           C  
ATOM   1036  CE2 TRP    67      20.476  67.868  67.648  1.00  0.00           C  
ATOM   1037  CE3 TRP    67      20.076  66.674  65.573  1.00  0.00           C  
ATOM   1038  NE1 TRP    67      20.725  69.166  68.035  1.00  0.00           N  
ATOM   1039  CZ2 TRP    67      20.215  66.613  68.357  1.00  0.00           C  
ATOM   1040  CZ3 TRP    67      19.705  65.524  66.288  1.00  0.00           C  
ATOM   1041  CH2 TRP    67      19.856  65.434  67.677  1.00  0.00           C  
ATOM   1042  H   TRP    67      18.569  68.338  63.146  1.00  0.00           H  
ATOM   1043  HA  TRP    67      18.632  70.990  64.671  1.00  0.00           H  
ATOM   1044  HB2 TRP    67      20.944  69.217  63.775  1.00  0.00           H  
ATOM   1045  HB3 TRP    67      21.161  70.738  64.513  1.00  0.00           H  
ATOM   1046  HD1 TRP    67      21.019  71.040  66.862  1.00  0.00           H  
ATOM   1047  HE1 TRP    67      20.848  69.471  68.990  1.00  0.00           H  
ATOM   1048  HE3 TRP    67      19.985  66.692  64.497  1.00  0.00           H  
ATOM   1049  HZ2 TRP    67      20.350  66.552  69.427  1.00  0.00           H  
ATOM   1050  HZ3 TRP    67      19.347  64.648  65.766  1.00  0.00           H  
ATOM   1051  HH2 TRP    67      19.567  64.488  68.109  1.00  0.00           H  
ATOM   1052  N   LEU    68      19.228  72.419  62.764  1.00  0.00           N  
ATOM   1053  CA  LEU    68      19.685  73.261  61.611  1.00  0.00           C  
ATOM   1054  C   LEU    68      21.241  73.119  61.293  1.00  0.00           C  
ATOM   1055  O   LEU    68      22.115  73.342  62.133  1.00  0.00           O  
ATOM   1056  CB  LEU    68      19.418  74.690  62.007  1.00  0.00           C  
ATOM   1057  CG  LEU    68      18.021  75.144  62.466  1.00  0.00           C  
ATOM   1058  CD1 LEU    68      17.765  76.587  63.003  1.00  0.00           C  
ATOM   1059  CD2 LEU    68      17.020  74.913  61.270  1.00  0.00           C  
ATOM   1060  H   LEU    68      19.081  72.793  63.691  1.00  0.00           H  
ATOM   1061  HA  LEU    68      19.061  73.068  60.738  1.00  0.00           H  
ATOM   1062  HB2 LEU    68      20.112  74.908  62.818  1.00  0.00           H  
ATOM   1063  HB3 LEU    68      19.700  75.244  61.112  1.00  0.00           H  
ATOM   1064  HG  LEU    68      17.705  74.460  63.254  1.00  0.00           H  
ATOM   1065 HD11 LEU    68      18.382  76.732  63.891  1.00  0.00           H  
ATOM   1066 HD12 LEU    68      17.954  77.287  62.189  1.00  0.00           H  
ATOM   1067 HD13 LEU    68      16.749  76.816  63.324  1.00  0.00           H  
ATOM   1068 HD21 LEU    68      16.013  75.270  61.483  1.00  0.00           H  
ATOM   1069 HD22 LEU    68      17.424  75.497  60.442  1.00  0.00           H  
ATOM   1070 HD23 LEU    68      17.037  73.845  61.053  1.00  0.00           H  
ATOM   1071  N   LEU    69      21.548  72.804  60.002  1.00  0.00           N  
ATOM   1072  CA  LEU    69      22.901  72.738  59.500  1.00  0.00           C  
ATOM   1073  C   LEU    69      23.376  74.174  59.137  1.00  0.00           C  
ATOM   1074  O   LEU    69      22.541  74.921  58.570  1.00  0.00           O  
ATOM   1075  CB  LEU    69      22.997  71.759  58.280  1.00  0.00           C  
ATOM   1076  CG  LEU    69      24.387  71.486  57.627  1.00  0.00           C  
ATOM   1077  CD1 LEU    69      25.221  70.518  58.505  1.00  0.00           C  
ATOM   1078  CD2 LEU    69      24.152  70.653  56.354  1.00  0.00           C  
ATOM   1079  H   LEU    69      20.866  72.489  59.326  1.00  0.00           H  
ATOM   1080  HA  LEU    69      23.563  72.272  60.231  1.00  0.00           H  
ATOM   1081  HB2 LEU    69      22.678  70.740  58.498  1.00  0.00           H  
ATOM   1082  HB3 LEU    69      22.326  72.119  57.500  1.00  0.00           H  
ATOM   1083  HG  LEU    69      24.925  72.397  57.365  1.00  0.00           H  
ATOM   1084 HD11 LEU    69      24.709  69.573  58.686  1.00  0.00           H  
ATOM   1085 HD12 LEU    69      26.124  70.356  57.918  1.00  0.00           H  
ATOM   1086 HD13 LEU    69      25.471  70.903  59.494  1.00  0.00           H  
ATOM   1087 HD21 LEU    69      25.082  70.487  55.811  1.00  0.00           H  
ATOM   1088 HD22 LEU    69      23.850  69.625  56.559  1.00  0.00           H  
ATOM   1089 HD23 LEU    69      23.541  71.130  55.588  1.00  0.00           H  
ATOM   1090  N   SER    70      24.655  74.533  59.287  1.00  0.00           N  
ATOM   1091  CA  SER    70      25.276  75.681  58.720  1.00  0.00           C  
ATOM   1092  C   SER    70      26.784  75.575  58.480  1.00  0.00           C  
ATOM   1093  O   SER    70      27.360  74.589  59.016  1.00  0.00           O  
ATOM   1094  CB  SER    70      25.082  76.818  59.736  1.00  0.00           C  
ATOM   1095  OG  SER    70      25.685  76.528  60.958  1.00  0.00           O  
ATOM   1096  H   SER    70      25.269  73.891  59.766  1.00  0.00           H  
ATOM   1097  HA  SER    70      24.778  76.045  57.821  1.00  0.00           H  
ATOM   1098  HB2 SER    70      25.414  77.833  59.519  1.00  0.00           H  
ATOM   1099  HB3 SER    70      24.007  76.932  59.871  1.00  0.00           H  
ATOM   1100  HG  SER    70      25.583  77.345  61.452  1.00  0.00           H  
ATOM   1101  N   PRO    71      27.535  76.503  57.822  1.00  0.00           N  
ATOM   1102  CA  PRO    71      29.054  76.396  57.766  1.00  0.00           C  
ATOM   1103  C   PRO    71      29.670  76.626  59.185  1.00  0.00           C  
ATOM   1104  O   PRO    71      30.842  76.347  59.367  1.00  0.00           O  
ATOM   1105  CB  PRO    71      29.442  77.455  56.732  1.00  0.00           C  
ATOM   1106  CG  PRO    71      28.161  77.816  55.952  1.00  0.00           C  
ATOM   1107  CD  PRO    71      27.076  77.624  57.060  1.00  0.00           C  
ATOM   1108  HA  PRO    71      29.286  75.411  57.363  1.00  0.00           H  
ATOM   1109  HB2 PRO    71      29.816  78.359  57.212  1.00  0.00           H  
ATOM   1110  HB3 PRO    71      30.150  76.985  56.049  1.00  0.00           H  
ATOM   1111  HG2 PRO    71      28.227  78.835  55.573  1.00  0.00           H  
ATOM   1112  HG3 PRO    71      27.896  77.150  55.131  1.00  0.00           H  
ATOM   1113  HD2 PRO    71      27.085  78.479  57.736  1.00  0.00           H  
ATOM   1114  HD3 PRO    71      26.100  77.574  56.577  1.00  0.00           H  
ATOM   1115  N   SER    72      28.803  77.192  60.123  1.00  0.00           N  
ATOM   1116  CA  SER    72      29.336  77.375  61.461  1.00  0.00           C  
ATOM   1117  C   SER    72      29.018  76.146  62.426  1.00  0.00           C  
ATOM   1118  O   SER    72      29.177  76.282  63.636  1.00  0.00           O  
ATOM   1119  CB  SER    72      28.756  78.719  62.000  1.00  0.00           C  
ATOM   1120  OG  SER    72      27.358  78.608  62.164  1.00  0.00           O  
ATOM   1121  H   SER    72      27.912  77.607  59.892  1.00  0.00           H  
ATOM   1122  HA  SER    72      30.415  77.495  61.369  1.00  0.00           H  
ATOM   1123  HB2 SER    72      29.269  78.975  62.927  1.00  0.00           H  
ATOM   1124  HB3 SER    72      28.987  79.452  61.227  1.00  0.00           H  
ATOM   1125  HG  SER    72      27.016  79.497  62.045  1.00  0.00           H  
ATOM   1126  N   THR    73      28.363  75.083  61.929  1.00  0.00           N  
ATOM   1127  CA  THR    73      28.058  73.942  62.739  1.00  0.00           C  
ATOM   1128  C   THR    73      29.255  73.057  62.955  1.00  0.00           C  
ATOM   1129  O   THR    73      29.825  72.564  62.008  1.00  0.00           O  
ATOM   1130  CB  THR    73      26.978  73.094  62.038  1.00  0.00           C  
ATOM   1131  CG2 THR    73      26.499  71.828  62.904  1.00  0.00           C  
ATOM   1132  OG1 THR    73      25.783  73.757  61.817  1.00  0.00           O  
ATOM   1133  H   THR    73      28.213  74.987  60.935  1.00  0.00           H  
ATOM   1134  HA  THR    73      27.756  74.272  63.733  1.00  0.00           H  
ATOM   1135  HB  THR    73      27.222  72.682  61.059  1.00  0.00           H  
ATOM   1136  HG1 THR    73      26.073  74.637  61.563  1.00  0.00           H  
ATOM   1137 HG21 THR    73      25.584  71.447  62.450  1.00  0.00           H  
ATOM   1138 HG22 THR    73      27.312  71.104  62.964  1.00  0.00           H  
ATOM   1139 HG23 THR    73      26.226  72.243  63.874  1.00  0.00           H  
ATOM   1140  N   THR    74      29.682  72.865  64.233  1.00  0.00           N  
ATOM   1141  CA  THR    74      30.673  71.858  64.705  1.00  0.00           C  
ATOM   1142  C   THR    74      30.139  70.989  65.900  1.00  0.00           C  
ATOM   1143  O   THR    74      29.227  71.373  66.665  1.00  0.00           O  
ATOM   1144  CB  THR    74      32.068  72.597  64.950  1.00  0.00           C  
ATOM   1145  CG2 THR    74      32.117  73.342  66.244  1.00  0.00           C  
ATOM   1146  OG1 THR    74      33.109  71.644  65.066  1.00  0.00           O  
ATOM   1147  H   THR    74      29.213  73.462  64.898  1.00  0.00           H  
ATOM   1148  HA  THR    74      30.860  71.163  63.886  1.00  0.00           H  
ATOM   1149  HB  THR    74      32.217  73.339  64.166  1.00  0.00           H  
ATOM   1150  HG1 THR    74      33.316  71.254  64.213  1.00  0.00           H  
ATOM   1151 HG21 THR    74      31.561  72.896  67.069  1.00  0.00           H  
ATOM   1152 HG22 THR    74      33.102  73.238  66.700  1.00  0.00           H  
ATOM   1153 HG23 THR    74      31.831  74.352  65.952  1.00  0.00           H  
ATOM   1154  N   LEU    75      30.800  69.852  66.096  1.00  0.00           N  
ATOM   1155  CA  LEU    75      30.598  69.028  67.276  1.00  0.00           C  
ATOM   1156  C   LEU    75      31.865  68.949  68.148  1.00  0.00           C  
ATOM   1157  O   LEU    75      32.952  68.802  67.617  1.00  0.00           O  
ATOM   1158  CB  LEU    75      30.162  67.527  66.912  1.00  0.00           C  
ATOM   1159  CG  LEU    75      29.308  67.325  65.742  1.00  0.00           C  
ATOM   1160  CD1 LEU    75      29.307  65.798  65.467  1.00  0.00           C  
ATOM   1161  CD2 LEU    75      27.824  67.733  66.092  1.00  0.00           C  
ATOM   1162  H   LEU    75      31.476  69.555  65.407  1.00  0.00           H  
ATOM   1163  HA  LEU    75      29.855  69.382  67.991  1.00  0.00           H  
ATOM   1164  HB2 LEU    75      31.068  66.923  66.863  1.00  0.00           H  
ATOM   1165  HB3 LEU    75      29.690  66.974  67.723  1.00  0.00           H  
ATOM   1166  HG  LEU    75      29.716  67.824  64.863  1.00  0.00           H  
ATOM   1167 HD11 LEU    75      30.280  65.314  65.383  1.00  0.00           H  
ATOM   1168 HD12 LEU    75      28.851  65.207  66.261  1.00  0.00           H  
ATOM   1169 HD13 LEU    75      28.869  65.524  64.507  1.00  0.00           H  
ATOM   1170 HD21 LEU    75      27.129  67.585  65.265  1.00  0.00           H  
ATOM   1171 HD22 LEU    75      27.397  67.119  66.885  1.00  0.00           H  
ATOM   1172 HD23 LEU    75      27.863  68.751  66.479  1.00  0.00           H  
ATOM   1173  N   ARG    76      31.678  68.993  69.475  1.00  0.00           N  
ATOM   1174  CA  ARG    76      32.730  68.618  70.410  1.00  0.00           C  
ATOM   1175  C   ARG    76      32.409  67.196  70.899  1.00  0.00           C  
ATOM   1176  O   ARG    76      31.312  66.868  71.305  1.00  0.00           O  
ATOM   1177  CB  ARG    76      32.731  69.662  71.453  1.00  0.00           C  
ATOM   1178  CG  ARG    76      33.872  69.495  72.448  1.00  0.00           C  
ATOM   1179  CD  ARG    76      33.960  70.525  73.555  1.00  0.00           C  
ATOM   1180  NE  ARG    76      33.077  70.153  74.676  1.00  0.00           N  
ATOM   1181  CZ  ARG    76      33.049  70.700  75.938  1.00  0.00           C  
ATOM   1182  NH1 ARG    76      33.921  71.547  76.469  1.00  0.00           N1+
ATOM   1183  NH2 ARG    76      32.082  70.399  76.777  1.00  0.00           N  
ATOM   1184  H   ARG    76      30.736  69.050  69.837  1.00  0.00           H  
ATOM   1185  HA  ARG    76      33.715  68.684  69.948  1.00  0.00           H  
ATOM   1186  HB2 ARG    76      32.977  70.643  71.045  1.00  0.00           H  
ATOM   1187  HB3 ARG    76      31.754  69.596  71.932  1.00  0.00           H  
ATOM   1188  HG2 ARG    76      33.657  68.566  72.976  1.00  0.00           H  
ATOM   1189  HG3 ARG    76      34.774  69.593  71.845  1.00  0.00           H  
ATOM   1190  HD2 ARG    76      34.988  70.677  73.883  1.00  0.00           H  
ATOM   1191  HD3 ARG    76      33.502  71.472  73.269  1.00  0.00           H  
ATOM   1192  HE  ARG    76      32.285  69.580  74.423  1.00  0.00           H  
ATOM   1193 HH11 ARG    76      34.799  71.717  76.000  1.00  0.00           H  
ATOM   1194 HH12 ARG    76      33.795  72.103  77.303  1.00  0.00           H  
ATOM   1195 HH21 ARG    76      31.384  69.736  76.472  1.00  0.00           H  
ATOM   1196 HH22 ARG    76      32.127  70.757  77.721  1.00  0.00           H  
ATOM   1197  N   VAL    77      33.459  66.358  70.794  1.00  0.00           N  
ATOM   1198  CA  VAL    77      33.291  64.851  71.048  1.00  0.00           C  
ATOM   1199  C   VAL    77      34.298  64.391  72.095  1.00  0.00           C  
ATOM   1200  O   VAL    77      35.543  64.637  72.032  1.00  0.00           O  
ATOM   1201  CB  VAL    77      33.447  64.057  69.678  1.00  0.00           C  
ATOM   1202  CG1 VAL    77      33.476  62.537  69.738  1.00  0.00           C  
ATOM   1203  CG2 VAL    77      32.399  64.476  68.661  1.00  0.00           C  
ATOM   1204  H   VAL    77      34.292  66.709  70.342  1.00  0.00           H  
ATOM   1205  HA  VAL    77      32.262  64.760  71.396  1.00  0.00           H  
ATOM   1206  HB  VAL    77      34.416  64.334  69.263  1.00  0.00           H  
ATOM   1207 HG11 VAL    77      34.134  62.174  70.528  1.00  0.00           H  
ATOM   1208 HG12 VAL    77      32.519  62.087  70.003  1.00  0.00           H  
ATOM   1209 HG13 VAL    77      33.640  62.122  68.744  1.00  0.00           H  
ATOM   1210 HG21 VAL    77      32.414  65.562  68.564  1.00  0.00           H  
ATOM   1211 HG22 VAL    77      32.534  63.959  67.711  1.00  0.00           H  
ATOM   1212 HG23 VAL    77      31.449  64.196  69.117  1.00  0.00           H  
ATOM   1213  N   THR    78      33.719  63.744  73.109  1.00  0.00           N  
ATOM   1214  CA  THR    78      34.465  63.081  74.231  1.00  0.00           C  
ATOM   1215  C   THR    78      33.953  61.648  74.383  1.00  0.00           C  
ATOM   1216  O   THR    78      33.064  61.235  73.649  1.00  0.00           O  
ATOM   1217  CB  THR    78      34.115  63.835  75.559  1.00  0.00           C  
ATOM   1218  CG2 THR    78      34.805  65.204  75.564  1.00  0.00           C  
ATOM   1219  OG1 THR    78      32.707  64.185  75.696  1.00  0.00           O  
ATOM   1220  H   THR    78      32.765  63.451  72.957  1.00  0.00           H  
ATOM   1221  HA  THR    78      35.538  62.915  74.132  1.00  0.00           H  
ATOM   1222  HB  THR    78      34.525  63.222  76.362  1.00  0.00           H  
ATOM   1223  HG1 THR    78      32.308  64.720  75.006  1.00  0.00           H  
ATOM   1224 HG21 THR    78      34.706  65.625  76.565  1.00  0.00           H  
ATOM   1225 HG22 THR    78      35.840  65.065  75.254  1.00  0.00           H  
ATOM   1226 HG23 THR    78      34.379  65.813  74.767  1.00  0.00           H  
ATOM   1227  N   MET    79      34.616  60.878  75.241  1.00  0.00           N  
ATOM   1228  CA  MET    79      34.160  59.579  75.659  1.00  0.00           C  
ATOM   1229  C   MET    79      34.408  59.414  77.133  1.00  0.00           C  
ATOM   1230  O   MET    79      35.410  59.923  77.691  1.00  0.00           O  
ATOM   1231  CB  MET    79      35.020  58.512  74.875  1.00  0.00           C  
ATOM   1232  CG  MET    79      34.806  58.649  73.325  1.00  0.00           C  
ATOM   1233  SD  MET    79      35.639  57.406  72.192  1.00  0.00           S  
ATOM   1234  CE  MET    79      34.893  55.798  72.640  1.00  0.00           C  
ATOM   1235  H   MET    79      35.424  61.271  75.704  1.00  0.00           H  
ATOM   1236  HA  MET    79      33.116  59.384  75.413  1.00  0.00           H  
ATOM   1237  HB2 MET    79      36.053  58.746  75.133  1.00  0.00           H  
ATOM   1238  HB3 MET    79      34.698  57.523  75.202  1.00  0.00           H  
ATOM   1239  HG2 MET    79      33.730  58.659  73.154  1.00  0.00           H  
ATOM   1240  HG3 MET    79      35.192  59.563  72.873  1.00  0.00           H  
ATOM   1241  HE1 MET    79      35.321  54.939  72.125  1.00  0.00           H  
ATOM   1242  HE2 MET    79      34.849  55.547  73.700  1.00  0.00           H  
ATOM   1243  HE3 MET    79      33.854  55.692  72.327  1.00  0.00           H  
ATOM   1244  N   SER    80      33.467  58.736  77.890  1.00  0.00           N  
ATOM   1245  CA  SER    80      33.458  58.754  79.361  1.00  0.00           C  
ATOM   1246  C   SER    80      34.445  57.844  80.064  1.00  0.00           C  
ATOM   1247  O   SER    80      34.647  58.060  81.236  1.00  0.00           O  
ATOM   1248  CB  SER    80      32.041  58.202  79.797  1.00  0.00           C  
ATOM   1249  OG  SER    80      31.495  57.065  79.077  1.00  0.00           O  
ATOM   1250  H   SER    80      32.695  58.251  77.457  1.00  0.00           H  
ATOM   1251  HA  SER    80      33.599  59.817  79.551  1.00  0.00           H  
ATOM   1252  HB2 SER    80      32.087  57.927  80.851  1.00  0.00           H  
ATOM   1253  HB3 SER    80      31.273  58.961  79.644  1.00  0.00           H  
ATOM   1254  HG  SER    80      30.775  56.843  79.672  1.00  0.00           H  
ATOM   1255  N   GLN    81      35.015  56.861  79.339  1.00  0.00           N  
ATOM   1256  CA  GLN    81      35.639  55.593  79.910  1.00  0.00           C  
ATOM   1257  C   GLN    81      36.432  54.772  78.869  1.00  0.00           C  
ATOM   1258  O   GLN    81      36.248  54.896  77.709  1.00  0.00           O  
ATOM   1259  CB  GLN    81      34.525  54.724  80.629  1.00  0.00           C  
ATOM   1260  CG  GLN    81      33.480  54.151  79.721  1.00  0.00           C  
ATOM   1261  CD  GLN    81      33.044  52.842  80.479  1.00  0.00           C  
ATOM   1262  NE2 GLN    81      33.523  51.653  80.155  1.00  0.00           N  
ATOM   1263  OE1 GLN    81      32.227  52.940  81.333  1.00  0.00           O  
ATOM   1264  H   GLN    81      34.806  56.914  78.352  1.00  0.00           H  
ATOM   1265  HA  GLN    81      36.414  55.844  80.633  1.00  0.00           H  
ATOM   1266  HB2 GLN    81      35.152  53.997  81.145  1.00  0.00           H  
ATOM   1267  HB3 GLN    81      34.090  55.356  81.403  1.00  0.00           H  
ATOM   1268  HG2 GLN    81      32.579  54.747  79.573  1.00  0.00           H  
ATOM   1269  HG3 GLN    81      33.959  53.936  78.766  1.00  0.00           H  
ATOM   1270 HE21 GLN    81      33.047  50.844  80.529  1.00  0.00           H  
ATOM   1271 HE22 GLN    81      34.184  51.566  79.397  1.00  0.00           H  
ATOM   1272  N   ALA    82      37.237  53.831  79.387  1.00  0.00           N  
ATOM   1273  CA  ALA    82      38.009  53.057  78.442  1.00  0.00           C  
ATOM   1274  C   ALA    82      37.089  52.082  77.642  1.00  0.00           C  
ATOM   1275  O   ALA    82      36.044  51.711  78.255  1.00  0.00           O  
ATOM   1276  CB  ALA    82      39.293  52.469  79.203  1.00  0.00           C  
ATOM   1277  H   ALA    82      37.370  53.743  80.385  1.00  0.00           H  
ATOM   1278  HA  ALA    82      38.476  53.769  77.761  1.00  0.00           H  
ATOM   1279  HB1 ALA    82      39.033  51.529  79.689  1.00  0.00           H  
ATOM   1280  HB2 ALA    82      40.103  52.279  78.499  1.00  0.00           H  
ATOM   1281  HB3 ALA    82      39.770  53.056  79.988  1.00  0.00           H  
ATOM   1282  N   SER    83      37.325  51.788  76.337  1.00  0.00           N  
ATOM   1283  CA  SER    83      36.456  51.058  75.507  1.00  0.00           C  
ATOM   1284  C   SER    83      36.435  49.577  75.896  1.00  0.00           C  
ATOM   1285  O   SER    83      37.509  48.999  76.017  1.00  0.00           O  
ATOM   1286  CB  SER    83      36.706  51.287  74.030  1.00  0.00           C  
ATOM   1287  OG  SER    83      36.038  52.497  73.622  1.00  0.00           O  
ATOM   1288  H   SER    83      38.131  52.292  75.997  1.00  0.00           H  
ATOM   1289  HA  SER    83      35.471  51.427  75.794  1.00  0.00           H  
ATOM   1290  HB2 SER    83      37.773  51.427  73.854  1.00  0.00           H  
ATOM   1291  HB3 SER    83      36.284  50.527  73.373  1.00  0.00           H  
ATOM   1292  HG  SER    83      35.297  52.244  73.066  1.00  0.00           H  
ATOM   1293  N   THR    84      35.240  48.982  75.940  1.00  0.00           N  
ATOM   1294  CA  THR    84      34.966  47.546  76.190  1.00  0.00           C  
ATOM   1295  C   THR    84      35.512  46.726  75.004  1.00  0.00           C  
ATOM   1296  O   THR    84      35.977  45.644  75.251  1.00  0.00           O  
ATOM   1297  CB  THR    84      33.469  47.349  76.500  1.00  0.00           C  
ATOM   1298  CG2 THR    84      33.088  45.968  76.676  1.00  0.00           C  
ATOM   1299  OG1 THR    84      33.058  48.080  77.614  1.00  0.00           O  
ATOM   1300  H   THR    84      34.461  49.622  75.888  1.00  0.00           H  
ATOM   1301  HA  THR    84      35.516  47.238  77.079  1.00  0.00           H  
ATOM   1302  HB  THR    84      32.992  47.737  75.600  1.00  0.00           H  
ATOM   1303  HG1 THR    84      33.254  49.005  77.446  1.00  0.00           H  
ATOM   1304 HG21 THR    84      33.792  45.362  77.247  1.00  0.00           H  
ATOM   1305 HG22 THR    84      32.115  45.770  77.126  1.00  0.00           H  
ATOM   1306 HG23 THR    84      33.108  45.438  75.724  1.00  0.00           H  
ATOM   1307  N   GLU    85      35.496  47.230  73.701  1.00  0.00           N  
ATOM   1308  CA  GLU    85      36.214  46.470  72.608  1.00  0.00           C  
ATOM   1309  C   GLU    85      36.872  47.574  71.778  1.00  0.00           C  
ATOM   1310  O   GLU    85      36.610  48.753  71.853  1.00  0.00           O  
ATOM   1311  CB  GLU    85      35.229  45.734  71.796  1.00  0.00           C  
ATOM   1312  CG  GLU    85      34.638  44.538  72.418  1.00  0.00           C  
ATOM   1313  CD  GLU    85      35.641  43.579  73.019  1.00  0.00           C  
ATOM   1314  OE1 GLU    85      36.841  43.561  72.594  1.00  0.00           O  
ATOM   1315  OE2 GLU    85      35.379  42.805  73.969  1.00  0.00           O1-
ATOM   1316  H   GLU    85      35.236  48.200  73.597  1.00  0.00           H  
ATOM   1317  HA  GLU    85      37.056  45.872  72.958  1.00  0.00           H  
ATOM   1318  HB2 GLU    85      34.367  46.279  71.413  1.00  0.00           H  
ATOM   1319  HB3 GLU    85      35.686  45.368  70.876  1.00  0.00           H  
ATOM   1320  HG2 GLU    85      33.972  44.900  73.202  1.00  0.00           H  
ATOM   1321  HG3 GLU    85      34.019  44.029  71.680  1.00  0.00           H  
ATOM   1322  N   ALA    86      37.728  47.139  70.849  1.00  0.00           N  
ATOM   1323  CA  ALA    86      38.318  48.044  69.869  1.00  0.00           C  
ATOM   1324  C   ALA    86      37.495  48.025  68.575  1.00  0.00           C  
ATOM   1325  O   ALA    86      37.054  46.932  68.193  1.00  0.00           O  
ATOM   1326  CB  ALA    86      39.780  47.709  69.638  1.00  0.00           C  
ATOM   1327  H   ALA    86      37.933  46.167  70.669  1.00  0.00           H  
ATOM   1328  HA  ALA    86      38.259  49.030  70.330  1.00  0.00           H  
ATOM   1329  HB1 ALA    86      40.321  47.742  70.583  1.00  0.00           H  
ATOM   1330  HB2 ALA    86      39.851  46.709  69.209  1.00  0.00           H  
ATOM   1331  HB3 ALA    86      40.251  48.445  68.987  1.00  0.00           H  
ATOM   1332  N   SER    87      37.300  49.202  68.011  1.00  0.00           N  
ATOM   1333  CA  SER    87      36.615  49.470  66.708  1.00  0.00           C  
ATOM   1334  C   SER    87      35.098  49.112  66.633  1.00  0.00           C  
ATOM   1335  O   SER    87      34.525  48.636  65.608  1.00  0.00           O  
ATOM   1336  CB  SER    87      37.438  48.653  65.629  1.00  0.00           C  
ATOM   1337  OG  SER    87      38.782  49.059  65.567  1.00  0.00           O  
ATOM   1338  H   SER    87      37.789  49.987  68.418  1.00  0.00           H  
ATOM   1339  HA  SER    87      36.653  50.557  66.636  1.00  0.00           H  
ATOM   1340  HB2 SER    87      37.440  47.568  65.734  1.00  0.00           H  
ATOM   1341  HB3 SER    87      36.969  48.947  64.690  1.00  0.00           H  
ATOM   1342  HG  SER    87      38.835  49.981  65.304  1.00  0.00           H  
ATOM   1343  N   SER    88      34.419  49.246  67.799  1.00  0.00           N  
ATOM   1344  CA  SER    88      32.964  49.085  68.014  1.00  0.00           C  
ATOM   1345  C   SER    88      32.077  50.254  68.445  1.00  0.00           C  
ATOM   1346  O   SER    88      30.895  50.319  68.109  1.00  0.00           O  
ATOM   1347  CB  SER    88      32.792  47.958  69.155  1.00  0.00           C  
ATOM   1348  OG  SER    88      31.436  47.466  69.127  1.00  0.00           O  
ATOM   1349  H   SER    88      34.900  49.802  68.492  1.00  0.00           H  
ATOM   1350  HA  SER    88      32.525  48.680  67.102  1.00  0.00           H  
ATOM   1351  HB2 SER    88      33.502  47.133  69.102  1.00  0.00           H  
ATOM   1352  HB3 SER    88      32.844  48.466  70.118  1.00  0.00           H  
ATOM   1353  HG  SER    88      31.407  46.969  69.948  1.00  0.00           H  
ATOM   1354  N   ASP    89      32.709  51.316  68.980  1.00  0.00           N  
ATOM   1355  CA  ASP    89      32.155  52.617  69.367  1.00  0.00           C  
ATOM   1356  C   ASP    89      32.210  53.544  68.115  1.00  0.00           C  
ATOM   1357  O   ASP    89      32.926  53.341  67.209  1.00  0.00           O  
ATOM   1358  CB  ASP    89      32.772  53.140  70.629  1.00  0.00           C  
ATOM   1359  CG  ASP    89      32.550  52.215  71.877  1.00  0.00           C  
ATOM   1360  OD1 ASP    89      31.379  51.708  72.058  1.00  0.00           O  
ATOM   1361  OD2 ASP    89      33.546  52.004  72.620  1.00  0.00           O1-
ATOM   1362  H   ASP    89      33.710  51.260  69.101  1.00  0.00           H  
ATOM   1363  HA  ASP    89      31.097  52.452  69.574  1.00  0.00           H  
ATOM   1364  HB2 ASP    89      33.835  53.344  70.497  1.00  0.00           H  
ATOM   1365  HB3 ASP    89      32.440  54.143  70.897  1.00  0.00           H  
ATOM   1366  N   LYS    90      31.307  54.522  68.031  1.00  0.00           N  
ATOM   1367  CA  LYS    90      31.154  55.424  66.871  1.00  0.00           C  
ATOM   1368  C   LYS    90      30.273  56.625  67.216  1.00  0.00           C  
ATOM   1369  O   LYS    90      29.365  56.622  68.020  1.00  0.00           O  
ATOM   1370  CB  LYS    90      30.575  54.620  65.678  1.00  0.00           C  
ATOM   1371  CG  LYS    90      29.092  54.084  65.982  1.00  0.00           C  
ATOM   1372  CD  LYS    90      28.728  52.872  64.999  1.00  0.00           C  
ATOM   1373  CE  LYS    90      29.413  51.530  65.188  1.00  0.00           C  
ATOM   1374  NZ  LYS    90      28.780  50.623  66.221  1.00  0.00           N1+
ATOM   1375  H   LYS    90      30.473  54.428  68.593  1.00  0.00           H  
ATOM   1376  HA  LYS    90      32.121  55.829  66.573  1.00  0.00           H  
ATOM   1377  HB2 LYS    90      30.449  55.354  64.882  1.00  0.00           H  
ATOM   1378  HB3 LYS    90      31.203  53.791  65.354  1.00  0.00           H  
ATOM   1379  HG2 LYS    90      29.077  53.667  66.989  1.00  0.00           H  
ATOM   1380  HG3 LYS    90      28.441  54.951  65.874  1.00  0.00           H  
ATOM   1381  HD2 LYS    90      27.657  52.739  65.154  1.00  0.00           H  
ATOM   1382  HD3 LYS    90      28.962  53.362  64.054  1.00  0.00           H  
ATOM   1383  HE2 LYS    90      29.357  50.900  64.300  1.00  0.00           H  
ATOM   1384  HE3 LYS    90      30.456  51.657  65.477  1.00  0.00           H  
ATOM   1385  HZ1 LYS    90      28.653  50.956  67.166  1.00  0.00           H  
ATOM   1386  HZ2 LYS    90      27.938  50.206  65.851  1.00  0.00           H  
ATOM   1387  HZ3 LYS    90      29.395  49.824  66.284  1.00  0.00           H  
ATOM   1388  N   VAL    91      30.445  57.638  66.407  1.00  0.00           N  
ATOM   1389  CA  VAL    91      29.508  58.721  66.076  1.00  0.00           C  
ATOM   1390  C   VAL    91      28.932  58.504  64.652  1.00  0.00           C  
ATOM   1391  O   VAL    91      29.622  57.999  63.782  1.00  0.00           O  
ATOM   1392  CB  VAL    91      30.144  60.096  66.158  1.00  0.00           C  
ATOM   1393  CG1 VAL    91      29.228  61.296  65.715  1.00  0.00           C  
ATOM   1394  CG2 VAL    91      30.553  60.221  67.615  1.00  0.00           C  
ATOM   1395  H   VAL    91      31.150  57.487  65.699  1.00  0.00           H  
ATOM   1396  HA  VAL    91      28.665  58.729  66.767  1.00  0.00           H  
ATOM   1397  HB  VAL    91      31.101  60.183  65.644  1.00  0.00           H  
ATOM   1398 HG11 VAL    91      29.110  61.305  64.631  1.00  0.00           H  
ATOM   1399 HG12 VAL    91      28.323  61.286  66.323  1.00  0.00           H  
ATOM   1400 HG13 VAL    91      29.568  62.271  66.063  1.00  0.00           H  
ATOM   1401 HG21 VAL    91      29.719  59.794  68.172  1.00  0.00           H  
ATOM   1402 HG22 VAL    91      31.544  59.820  67.828  1.00  0.00           H  
ATOM   1403 HG23 VAL    91      30.664  61.249  67.959  1.00  0.00           H  
ATOM   1404  N   THR    92      27.635  58.921  64.550  1.00  0.00           N  
ATOM   1405  CA  THR    92      26.853  58.836  63.224  1.00  0.00           C  
ATOM   1406  C   THR    92      26.116  60.165  63.094  1.00  0.00           C  
ATOM   1407  O   THR    92      25.510  60.731  64.060  1.00  0.00           O  
ATOM   1408  CB  THR    92      25.907  57.630  63.311  1.00  0.00           C  
ATOM   1409  CG2 THR    92      25.109  57.523  62.091  1.00  0.00           C  
ATOM   1410  OG1 THR    92      26.767  56.476  63.519  1.00  0.00           O  
ATOM   1411  H   THR    92      27.200  59.332  65.364  1.00  0.00           H  
ATOM   1412  HA  THR    92      27.613  58.715  62.452  1.00  0.00           H  
ATOM   1413  HB  THR    92      25.396  57.990  64.204  1.00  0.00           H  
ATOM   1414  HG1 THR    92      26.754  56.372  64.473  1.00  0.00           H  
ATOM   1415 HG21 THR    92      25.733  57.583  61.199  1.00  0.00           H  
ATOM   1416 HG22 THR    92      24.578  56.584  62.247  1.00  0.00           H  
ATOM   1417 HG23 THR    92      24.326  58.278  62.146  1.00  0.00           H  
ATOM   1418  N   VAL    93      26.080  60.642  61.877  1.00  0.00           N  
ATOM   1419  CA  VAL    93      25.259  61.759  61.419  1.00  0.00           C  
ATOM   1420  C   VAL    93      24.490  61.389  60.175  1.00  0.00           C  
ATOM   1421  O   VAL    93      24.980  60.607  59.356  1.00  0.00           O  
ATOM   1422  CB  VAL    93      26.172  63.023  61.292  1.00  0.00           C  
ATOM   1423  CG1 VAL    93      25.633  64.216  60.472  1.00  0.00           C  
ATOM   1424  CG2 VAL    93      26.504  63.619  62.651  1.00  0.00           C  
ATOM   1425  H   VAL    93      26.583  60.083  61.203  1.00  0.00           H  
ATOM   1426  HA  VAL    93      24.513  61.986  62.181  1.00  0.00           H  
ATOM   1427  HB  VAL    93      27.136  62.660  60.935  1.00  0.00           H  
ATOM   1428 HG11 VAL    93      24.813  64.642  61.051  1.00  0.00           H  
ATOM   1429 HG12 VAL    93      26.292  65.083  60.443  1.00  0.00           H  
ATOM   1430 HG13 VAL    93      25.360  63.925  59.458  1.00  0.00           H  
ATOM   1431 HG21 VAL    93      26.982  64.587  62.501  1.00  0.00           H  
ATOM   1432 HG22 VAL    93      25.529  63.804  63.102  1.00  0.00           H  
ATOM   1433 HG23 VAL    93      27.082  62.882  63.208  1.00  0.00           H  
ATOM   1434  N   ASN    94      23.277  61.903  59.955  1.00  0.00           N  
ATOM   1435  CA  ASN    94      22.524  61.758  58.681  1.00  0.00           C  
ATOM   1436  C   ASN    94      21.999  63.158  58.337  1.00  0.00           C  
ATOM   1437  O   ASN    94      21.471  63.873  59.211  1.00  0.00           O  
ATOM   1438  CB  ASN    94      21.248  60.922  59.016  1.00  0.00           C  
ATOM   1439  CG  ASN    94      21.604  59.640  59.695  1.00  0.00           C  
ATOM   1440  ND2 ASN    94      22.125  58.596  59.057  1.00  0.00           N  
ATOM   1441  OD1 ASN    94      21.446  59.443  60.911  1.00  0.00           O  
ATOM   1442  H   ASN    94      22.907  62.525  60.660  1.00  0.00           H  
ATOM   1443  HA  ASN    94      23.103  61.257  57.905  1.00  0.00           H  
ATOM   1444  HB2 ASN    94      20.636  61.400  59.781  1.00  0.00           H  
ATOM   1445  HB3 ASN    94      20.662  60.750  58.113  1.00  0.00           H  
ATOM   1446 HD21 ASN    94      22.353  57.738  59.539  1.00  0.00           H  
ATOM   1447 HD22 ASN    94      22.159  58.679  58.051  1.00  0.00           H  
ATOM   1448  N   TYR    95      22.302  63.661  57.149  1.00  0.00           N  
ATOM   1449  CA  TYR    95      21.755  64.927  56.499  1.00  0.00           C  
ATOM   1450  C   TYR    95      20.478  64.723  55.641  1.00  0.00           C  
ATOM   1451  O   TYR    95      20.181  63.559  55.348  1.00  0.00           O  
ATOM   1452  CB  TYR    95      22.876  65.610  55.634  1.00  0.00           C  
ATOM   1453  CG  TYR    95      24.245  65.608  56.263  1.00  0.00           C  
ATOM   1454  CD1 TYR    95      24.582  66.635  57.284  1.00  0.00           C  
ATOM   1455  CD2 TYR    95      25.218  64.629  55.977  1.00  0.00           C  
ATOM   1456  CE1 TYR    95      25.739  66.618  58.042  1.00  0.00           C  
ATOM   1457  CE2 TYR    95      26.384  64.610  56.712  1.00  0.00           C  
ATOM   1458  CZ  TYR    95      26.693  65.607  57.715  1.00  0.00           C  
ATOM   1459  OH  TYR    95      27.888  65.566  58.265  1.00  0.00           O  
ATOM   1460  H   TYR    95      22.764  63.065  56.476  1.00  0.00           H  
ATOM   1461  HA  TYR    95      21.492  65.582  57.330  1.00  0.00           H  
ATOM   1462  HB2 TYR    95      22.822  65.235  54.612  1.00  0.00           H  
ATOM   1463  HB3 TYR    95      22.540  66.638  55.499  1.00  0.00           H  
ATOM   1464  HD1 TYR    95      23.836  67.407  57.401  1.00  0.00           H  
ATOM   1465  HD2 TYR    95      24.889  63.849  55.306  1.00  0.00           H  
ATOM   1466  HE1 TYR    95      25.918  67.415  58.749  1.00  0.00           H  
ATOM   1467  HE2 TYR    95      27.196  63.940  56.471  1.00  0.00           H  
ATOM   1468  HH  TYR    95      28.399  66.355  58.073  1.00  0.00           H  
ATOM   1469  N   TYR    96      19.750  65.821  55.595  1.00  0.00           N  
ATOM   1470  CA  TYR    96      18.426  65.980  55.013  1.00  0.00           C  
ATOM   1471  C   TYR    96      18.302  67.065  53.981  1.00  0.00           C  
ATOM   1472  O   TYR    96      18.899  68.153  54.046  1.00  0.00           O  
ATOM   1473  CB  TYR    96      17.378  66.172  56.134  1.00  0.00           C  
ATOM   1474  CG  TYR    96      17.151  65.077  57.100  1.00  0.00           C  
ATOM   1475  CD1 TYR    96      15.886  64.418  57.002  1.00  0.00           C  
ATOM   1476  CD2 TYR    96      18.136  64.659  58.020  1.00  0.00           C  
ATOM   1477  CE1 TYR    96      15.545  63.440  57.924  1.00  0.00           C  
ATOM   1478  CE2 TYR    96      17.741  63.683  58.958  1.00  0.00           C  
ATOM   1479  CZ  TYR    96      16.516  63.037  58.879  1.00  0.00           C  
ATOM   1480  OH  TYR    96      16.145  62.124  59.821  1.00  0.00           O  
ATOM   1481  H   TYR    96      20.056  66.596  56.165  1.00  0.00           H  
ATOM   1482  HA  TYR    96      18.188  65.020  54.555  1.00  0.00           H  
ATOM   1483  HB2 TYR    96      17.664  67.023  56.753  1.00  0.00           H  
ATOM   1484  HB3 TYR    96      16.479  66.625  55.716  1.00  0.00           H  
ATOM   1485  HD1 TYR    96      15.213  64.821  56.260  1.00  0.00           H  
ATOM   1486  HD2 TYR    96      19.069  65.161  58.232  1.00  0.00           H  
ATOM   1487  HE1 TYR    96      14.586  62.950  57.839  1.00  0.00           H  
ATOM   1488  HE2 TYR    96      18.430  63.557  59.781  1.00  0.00           H  
ATOM   1489  HH  TYR    96      15.216  61.884  59.843  1.00  0.00           H  
ATOM   1490  N   ASP    97      17.373  66.803  53.010  1.00  0.00           N  
ATOM   1491  CA  ASP    97      16.816  67.835  52.139  1.00  0.00           C  
ATOM   1492  C   ASP    97      15.905  68.853  52.868  1.00  0.00           C  
ATOM   1493  O   ASP    97      15.514  68.648  54.023  1.00  0.00           O  
ATOM   1494  CB  ASP    97      16.087  67.071  50.968  1.00  0.00           C  
ATOM   1495  CG  ASP    97      15.443  68.047  49.968  1.00  0.00           C  
ATOM   1496  OD1 ASP    97      14.191  67.945  49.715  1.00  0.00           O  
ATOM   1497  OD2 ASP    97      16.043  69.104  49.596  1.00  0.00           O1-
ATOM   1498  H   ASP    97      16.729  66.031  53.113  1.00  0.00           H  
ATOM   1499  HA  ASP    97      17.720  68.273  51.715  1.00  0.00           H  
ATOM   1500  HB2 ASP    97      16.786  66.417  50.447  1.00  0.00           H  
ATOM   1501  HB3 ASP    97      15.401  66.331  51.379  1.00  0.00           H  
ATOM   1502  N   GLU    98      15.547  69.915  52.211  1.00  0.00           N  
ATOM   1503  CA  GLU    98      14.609  70.904  52.781  1.00  0.00           C  
ATOM   1504  C   GLU    98      13.144  70.435  53.019  1.00  0.00           C  
ATOM   1505  O   GLU    98      12.483  70.874  53.977  1.00  0.00           O  
ATOM   1506  CB  GLU    98      14.669  72.241  51.988  1.00  0.00           C  
ATOM   1507  CG  GLU    98      14.025  73.480  52.706  1.00  0.00           C  
ATOM   1508  CD  GLU    98      13.925  74.706  51.854  1.00  0.00           C  
ATOM   1509  OE1 GLU    98      12.948  75.532  51.943  1.00  0.00           O  
ATOM   1510  OE2 GLU    98      14.853  74.806  50.993  1.00  0.00           O1-
ATOM   1511  H   GLU    98      15.915  69.972  51.273  1.00  0.00           H  
ATOM   1512  HA  GLU    98      14.971  71.124  53.786  1.00  0.00           H  
ATOM   1513  HB2 GLU    98      15.701  72.587  51.923  1.00  0.00           H  
ATOM   1514  HB3 GLU    98      14.166  72.088  51.033  1.00  0.00           H  
ATOM   1515  HG2 GLU    98      13.032  73.250  53.092  1.00  0.00           H  
ATOM   1516  HG3 GLU    98      14.551  73.659  53.644  1.00  0.00           H  
ATOM   1517  N   GLU    99      12.845  69.364  52.303  1.00  0.00           N  
ATOM   1518  CA  GLU    99      11.567  68.715  52.582  1.00  0.00           C  
ATOM   1519  C   GLU    99      11.548  67.962  53.994  1.00  0.00           C  
ATOM   1520  O   GLU    99      10.549  67.684  54.607  1.00  0.00           O  
ATOM   1521  CB  GLU    99      11.258  67.650  51.500  1.00  0.00           C  
ATOM   1522  CG  GLU    99       9.908  66.878  51.613  1.00  0.00           C  
ATOM   1523  CD  GLU    99       8.618  67.630  51.871  1.00  0.00           C  
ATOM   1524  OE1 GLU    99       8.567  68.902  51.680  1.00  0.00           O  
ATOM   1525  OE2 GLU    99       7.583  66.999  52.264  1.00  0.00           O1-
ATOM   1526  H   GLU    99      13.471  68.901  51.660  1.00  0.00           H  
ATOM   1527  HA  GLU    99      10.720  69.401  52.571  1.00  0.00           H  
ATOM   1528  HB2 GLU    99      11.201  68.112  50.514  1.00  0.00           H  
ATOM   1529  HB3 GLU    99      12.148  67.025  51.435  1.00  0.00           H  
ATOM   1530  HG2 GLU    99       9.720  66.344  50.682  1.00  0.00           H  
ATOM   1531  HG3 GLU    99      10.021  66.201  52.460  1.00  0.00           H  
ATOM   1532  N   GLY   100      12.783  67.428  54.442  1.00  0.00           N  
ATOM   1533  CA  GLY   100      13.051  66.833  55.706  1.00  0.00           C  
ATOM   1534  C   GLY   100      12.484  65.450  56.026  1.00  0.00           C  
ATOM   1535  O   GLY   100      12.716  64.920  57.108  1.00  0.00           O  
ATOM   1536  H   GLY   100      13.611  67.804  54.003  1.00  0.00           H  
ATOM   1537  HA2 GLY   100      14.108  66.570  55.677  1.00  0.00           H  
ATOM   1538  HA3 GLY   100      12.723  67.426  56.560  1.00  0.00           H  
ATOM   1539  N   SER   101      11.579  64.929  55.203  1.00  0.00           N  
ATOM   1540  CA  SER   101      10.842  63.656  55.484  1.00  0.00           C  
ATOM   1541  C   SER   101      11.816  62.440  55.644  1.00  0.00           C  
ATOM   1542  O   SER   101      11.513  61.550  56.399  1.00  0.00           O  
ATOM   1543  CB  SER   101       9.693  63.483  54.443  1.00  0.00           C  
ATOM   1544  OG  SER   101      10.237  63.329  53.143  1.00  0.00           O  
ATOM   1545  H   SER   101      11.374  65.463  54.371  1.00  0.00           H  
ATOM   1546  HA  SER   101      10.342  63.775  56.445  1.00  0.00           H  
ATOM   1547  HB2 SER   101       9.151  62.561  54.655  1.00  0.00           H  
ATOM   1548  HB3 SER   101       9.102  64.393  54.545  1.00  0.00           H  
ATOM   1549  HG  SER   101       9.546  63.269  52.478  1.00  0.00           H  
ATOM   1550  N   ILE   102      12.851  62.342  54.854  1.00  0.00           N  
ATOM   1551  CA  ILE   102      13.788  61.143  54.754  1.00  0.00           C  
ATOM   1552  C   ILE   102      15.246  61.665  54.707  1.00  0.00           C  
ATOM   1553  O   ILE   102      15.520  62.531  53.834  1.00  0.00           O  
ATOM   1554  CB  ILE   102      13.391  60.384  53.499  1.00  0.00           C  
ATOM   1555  CG1 ILE   102      11.872  59.977  53.597  1.00  0.00           C  
ATOM   1556  CG2 ILE   102      14.262  59.130  53.268  1.00  0.00           C  
ATOM   1557  CD1 ILE   102      11.295  59.164  52.497  1.00  0.00           C  
ATOM   1558  H   ILE   102      12.923  62.956  54.056  1.00  0.00           H  
ATOM   1559  HA  ILE   102      13.638  60.514  55.632  1.00  0.00           H  
ATOM   1560  HB  ILE   102      13.533  60.989  52.604  1.00  0.00           H  
ATOM   1561 HG12 ILE   102      11.734  59.458  54.546  1.00  0.00           H  
ATOM   1562 HG13 ILE   102      11.254  60.875  53.622  1.00  0.00           H  
ATOM   1563 HG21 ILE   102      14.167  58.413  54.083  1.00  0.00           H  
ATOM   1564 HG22 ILE   102      14.001  58.580  52.364  1.00  0.00           H  
ATOM   1565 HG23 ILE   102      15.312  59.296  53.028  1.00  0.00           H  
ATOM   1566 HD11 ILE   102      11.880  58.268  52.289  1.00  0.00           H  
ATOM   1567 HD12 ILE   102      10.361  58.788  52.915  1.00  0.00           H  
ATOM   1568 HD13 ILE   102      11.131  59.747  51.591  1.00  0.00           H  
ATOM   1569  N   PRO   103      16.208  61.205  55.531  1.00  0.00           N  
ATOM   1570  CA  PRO   103      17.661  61.600  55.421  1.00  0.00           C  
ATOM   1571  C   PRO   103      18.122  61.251  54.009  1.00  0.00           C  
ATOM   1572  O   PRO   103      17.827  60.154  53.540  1.00  0.00           O  
ATOM   1573  CB  PRO   103      18.441  60.840  56.489  1.00  0.00           C  
ATOM   1574  CG  PRO   103      17.405  59.822  57.046  1.00  0.00           C  
ATOM   1575  CD  PRO   103      16.002  60.128  56.527  1.00  0.00           C  
ATOM   1576  HA  PRO   103      17.779  62.681  55.495  1.00  0.00           H  
ATOM   1577  HB2 PRO   103      19.275  60.307  56.031  1.00  0.00           H  
ATOM   1578  HB3 PRO   103      18.774  61.507  57.283  1.00  0.00           H  
ATOM   1579  HG2 PRO   103      17.603  58.781  56.790  1.00  0.00           H  
ATOM   1580  HG3 PRO   103      17.348  59.864  58.133  1.00  0.00           H  
ATOM   1581  HD2 PRO   103      15.574  59.220  56.103  1.00  0.00           H  
ATOM   1582  HD3 PRO   103      15.241  60.398  57.259  1.00  0.00           H  
ATOM   1583  N   ILE   104      18.739  62.137  53.264  1.00  0.00           N  
ATOM   1584  CA  ILE   104      19.167  61.853  51.888  1.00  0.00           C  
ATOM   1585  C   ILE   104      20.587  61.261  51.799  1.00  0.00           C  
ATOM   1586  O   ILE   104      21.110  60.810  50.780  1.00  0.00           O  
ATOM   1587  CB  ILE   104      18.968  63.074  51.002  1.00  0.00           C  
ATOM   1588  CG1 ILE   104      19.910  64.235  51.355  1.00  0.00           C  
ATOM   1589  CG2 ILE   104      17.473  63.454  50.856  1.00  0.00           C  
ATOM   1590  CD1 ILE   104      20.175  65.143  50.071  1.00  0.00           C  
ATOM   1591  H   ILE   104      18.958  63.007  53.727  1.00  0.00           H  
ATOM   1592  HA  ILE   104      18.627  61.018  51.441  1.00  0.00           H  
ATOM   1593  HB  ILE   104      19.220  62.749  49.992  1.00  0.00           H  
ATOM   1594 HG12 ILE   104      19.468  64.875  52.119  1.00  0.00           H  
ATOM   1595 HG13 ILE   104      20.903  63.968  51.718  1.00  0.00           H  
ATOM   1596 HG21 ILE   104      16.862  62.559  50.976  1.00  0.00           H  
ATOM   1597 HG22 ILE   104      17.228  64.197  51.615  1.00  0.00           H  
ATOM   1598 HG23 ILE   104      17.385  64.092  49.977  1.00  0.00           H  
ATOM   1599 HD11 ILE   104      20.756  64.628  49.306  1.00  0.00           H  
ATOM   1600 HD12 ILE   104      19.256  65.580  49.681  1.00  0.00           H  
ATOM   1601 HD13 ILE   104      20.872  65.923  50.381  1.00  0.00           H  
ATOM   1602  N   ASP   105      21.331  61.344  52.948  1.00  0.00           N  
ATOM   1603  CA  ASP   105      22.706  61.063  52.941  1.00  0.00           C  
ATOM   1604  C   ASP   105      23.332  60.708  54.350  1.00  0.00           C  
ATOM   1605  O   ASP   105      22.775  60.955  55.432  1.00  0.00           O  
ATOM   1606  CB  ASP   105      23.460  62.260  52.230  1.00  0.00           C  
ATOM   1607  CG  ASP   105      24.924  61.950  51.823  1.00  0.00           C  
ATOM   1608  OD1 ASP   105      25.257  60.771  51.639  1.00  0.00           O  
ATOM   1609  OD2 ASP   105      25.802  62.868  51.559  1.00  0.00           O1-
ATOM   1610  H   ASP   105      20.953  61.877  53.719  1.00  0.00           H  
ATOM   1611  HA  ASP   105      22.924  60.146  52.393  1.00  0.00           H  
ATOM   1612  HB2 ASP   105      22.924  62.644  51.361  1.00  0.00           H  
ATOM   1613  HB3 ASP   105      23.565  63.086  52.932  1.00  0.00           H  
ATOM   1614  N   GLN   106      24.519  60.182  54.391  1.00  0.00           N  
ATOM   1615  CA  GLN   106      25.031  59.411  55.567  1.00  0.00           C  
ATOM   1616  C   GLN   106      26.513  59.691  55.703  1.00  0.00           C  
ATOM   1617  O   GLN   106      27.216  59.358  54.758  1.00  0.00           O  
ATOM   1618  CB  GLN   106      24.842  57.843  55.459  1.00  0.00           C  
ATOM   1619  CG  GLN   106      25.166  57.049  56.711  1.00  0.00           C  
ATOM   1620  CD  GLN   106      26.629  56.796  57.145  1.00  0.00           C  
ATOM   1621  NE2 GLN   106      26.818  56.281  58.330  1.00  0.00           N  
ATOM   1622  OE1 GLN   106      27.512  57.090  56.412  1.00  0.00           O  
ATOM   1623  H   GLN   106      24.823  59.999  53.446  1.00  0.00           H  
ATOM   1624  HA  GLN   106      24.555  59.663  56.515  1.00  0.00           H  
ATOM   1625  HB2 GLN   106      23.777  57.721  55.263  1.00  0.00           H  
ATOM   1626  HB3 GLN   106      25.360  57.500  54.563  1.00  0.00           H  
ATOM   1627  HG2 GLN   106      24.661  57.560  57.531  1.00  0.00           H  
ATOM   1628  HG3 GLN   106      24.753  56.041  56.664  1.00  0.00           H  
ATOM   1629 HE21 GLN   106      27.733  55.865  58.436  1.00  0.00           H  
ATOM   1630 HE22 GLN   106      26.044  56.078  58.946  1.00  0.00           H  
ATOM   1631  N   ALA   107      26.989  60.161  56.834  1.00  0.00           N  
ATOM   1632  CA  ALA   107      28.404  60.219  57.295  1.00  0.00           C  
ATOM   1633  C   ALA   107      28.594  59.772  58.725  1.00  0.00           C  
ATOM   1634  O   ALA   107      27.744  60.050  59.575  1.00  0.00           O  
ATOM   1635  CB  ALA   107      29.126  61.584  57.035  1.00  0.00           C  
ATOM   1636  H   ALA   107      26.305  60.262  57.570  1.00  0.00           H  
ATOM   1637  HA  ALA   107      28.911  59.442  56.722  1.00  0.00           H  
ATOM   1638  HB1 ALA   107      28.924  61.774  55.981  1.00  0.00           H  
ATOM   1639  HB2 ALA   107      28.900  62.454  57.651  1.00  0.00           H  
ATOM   1640  HB3 ALA   107      30.199  61.390  57.012  1.00  0.00           H  
ATOM   1641  N   GLY   108      29.731  59.099  59.046  1.00  0.00           N  
ATOM   1642  CA  GLY   108      30.121  58.957  60.447  1.00  0.00           C  
ATOM   1643  C   GLY   108      31.596  58.673  60.690  1.00  0.00           C  
ATOM   1644  O   GLY   108      32.414  58.707  59.773  1.00  0.00           O  
ATOM   1645  H   GLY   108      30.346  58.732  58.333  1.00  0.00           H  
ATOM   1646  HA2 GLY   108      29.952  59.949  60.865  1.00  0.00           H  
ATOM   1647  HA3 GLY   108      29.547  58.223  61.013  1.00  0.00           H  
ATOM   1648  N   LEU   109      31.940  58.384  61.921  1.00  0.00           N  
ATOM   1649  CA  LEU   109      33.334  58.031  62.404  1.00  0.00           C  
ATOM   1650  C   LEU   109      33.306  56.915  63.471  1.00  0.00           C  
ATOM   1651  O   LEU   109      32.511  57.104  64.400  1.00  0.00           O  
ATOM   1652  CB  LEU   109      33.906  59.338  63.015  1.00  0.00           C  
ATOM   1653  CG  LEU   109      35.242  59.247  63.768  1.00  0.00           C  
ATOM   1654  CD1 LEU   109      36.312  59.164  62.639  1.00  0.00           C  
ATOM   1655  CD2 LEU   109      35.553  60.585  64.477  1.00  0.00           C  
ATOM   1656  H   LEU   109      31.221  58.230  62.614  1.00  0.00           H  
ATOM   1657  HA  LEU   109      33.971  57.707  61.581  1.00  0.00           H  
ATOM   1658  HB2 LEU   109      33.934  60.080  62.217  1.00  0.00           H  
ATOM   1659  HB3 LEU   109      33.198  59.802  63.702  1.00  0.00           H  
ATOM   1660  HG  LEU   109      35.286  58.474  64.536  1.00  0.00           H  
ATOM   1661 HD11 LEU   109      36.240  58.195  62.144  1.00  0.00           H  
ATOM   1662 HD12 LEU   109      36.143  60.019  61.984  1.00  0.00           H  
ATOM   1663 HD13 LEU   109      37.287  59.351  63.089  1.00  0.00           H  
ATOM   1664 HD21 LEU   109      35.882  61.283  63.707  1.00  0.00           H  
ATOM   1665 HD22 LEU   109      34.656  60.910  65.004  1.00  0.00           H  
ATOM   1666 HD23 LEU   109      36.393  60.583  65.172  1.00  0.00           H  
ATOM   1667  N   PHE   110      33.912  55.787  63.251  1.00  0.00           N  
ATOM   1668  CA  PHE   110      34.283  54.773  64.243  1.00  0.00           C  
ATOM   1669  C   PHE   110      35.310  55.355  65.262  1.00  0.00           C  
ATOM   1670  O   PHE   110      36.144  56.136  64.856  1.00  0.00           O  
ATOM   1671  CB  PHE   110      34.867  53.535  63.502  1.00  0.00           C  
ATOM   1672  CG  PHE   110      33.838  52.487  63.063  1.00  0.00           C  
ATOM   1673  CD1 PHE   110      33.537  51.454  64.010  1.00  0.00           C  
ATOM   1674  CD2 PHE   110      32.964  52.673  61.976  1.00  0.00           C  
ATOM   1675  CE1 PHE   110      32.505  50.567  63.683  1.00  0.00           C  
ATOM   1676  CE2 PHE   110      31.919  51.696  61.581  1.00  0.00           C  
ATOM   1677  CZ  PHE   110      31.735  50.691  62.590  1.00  0.00           C  
ATOM   1678  H   PHE   110      34.391  55.641  62.374  1.00  0.00           H  
ATOM   1679  HA  PHE   110      33.456  54.375  64.831  1.00  0.00           H  
ATOM   1680  HB2 PHE   110      35.318  53.850  62.561  1.00  0.00           H  
ATOM   1681  HB3 PHE   110      35.666  52.997  64.010  1.00  0.00           H  
ATOM   1682  HD1 PHE   110      34.129  51.478  64.913  1.00  0.00           H  
ATOM   1683  HD2 PHE   110      32.996  53.593  61.410  1.00  0.00           H  
ATOM   1684  HE1 PHE   110      32.217  49.934  64.509  1.00  0.00           H  
ATOM   1685  HE2 PHE   110      31.227  51.867  60.769  1.00  0.00           H  
ATOM   1686  HZ  PHE   110      30.988  49.965  62.305  1.00  0.00           H  
ATOM   1687  N   LEU   111      35.124  55.035  66.591  1.00  0.00           N  
ATOM   1688  CA  LEU   111      35.904  55.306  67.761  1.00  0.00           C  
ATOM   1689  C   LEU   111      36.284  54.136  68.671  1.00  0.00           C  
ATOM   1690  O   LEU   111      35.757  53.053  68.606  1.00  0.00           O  
ATOM   1691  CB  LEU   111      35.377  56.454  68.553  1.00  0.00           C  
ATOM   1692  CG  LEU   111      35.200  57.884  67.974  1.00  0.00           C  
ATOM   1693  CD1 LEU   111      34.628  58.793  69.035  1.00  0.00           C  
ATOM   1694  CD2 LEU   111      36.551  58.404  67.580  1.00  0.00           C  
ATOM   1695  H   LEU   111      34.420  54.321  66.712  1.00  0.00           H  
ATOM   1696  HA  LEU   111      36.835  55.679  67.333  1.00  0.00           H  
ATOM   1697  HB2 LEU   111      34.418  56.146  68.968  1.00  0.00           H  
ATOM   1698  HB3 LEU   111      36.008  56.741  69.394  1.00  0.00           H  
ATOM   1699  HG  LEU   111      34.649  57.903  67.034  1.00  0.00           H  
ATOM   1700 HD11 LEU   111      33.656  58.337  69.224  1.00  0.00           H  
ATOM   1701 HD12 LEU   111      35.144  58.785  69.995  1.00  0.00           H  
ATOM   1702 HD13 LEU   111      34.557  59.793  68.608  1.00  0.00           H  
ATOM   1703 HD21 LEU   111      37.285  58.295  68.378  1.00  0.00           H  
ATOM   1704 HD22 LEU   111      36.997  57.821  66.775  1.00  0.00           H  
ATOM   1705 HD23 LEU   111      36.490  59.402  67.145  1.00  0.00           H  
ATOM   1706  N   THR   112      37.404  54.298  69.400  1.00  0.00           N  
ATOM   1707  CA  THR   112      37.945  53.503  70.490  1.00  0.00           C  
ATOM   1708  C   THR   112      38.576  54.393  71.598  1.00  0.00           C  
ATOM   1709  O   THR   112      39.425  55.240  71.250  1.00  0.00           O  
ATOM   1710  CB  THR   112      39.070  52.538  70.034  1.00  0.00           C  
ATOM   1711  CG2 THR   112      39.648  51.597  71.096  1.00  0.00           C  
ATOM   1712  OG1 THR   112      38.609  51.661  69.079  1.00  0.00           O  
ATOM   1713  H   THR   112      37.813  55.203  69.218  1.00  0.00           H  
ATOM   1714  HA  THR   112      37.131  52.919  70.918  1.00  0.00           H  
ATOM   1715  HB  THR   112      39.937  53.025  69.587  1.00  0.00           H  
ATOM   1716  HG1 THR   112      38.378  52.166  68.296  1.00  0.00           H  
ATOM   1717 HG21 THR   112      40.350  50.967  70.550  1.00  0.00           H  
ATOM   1718 HG22 THR   112      40.152  52.127  71.905  1.00  0.00           H  
ATOM   1719 HG23 THR   112      38.815  51.011  71.485  1.00  0.00           H  
ATOM   1720  N   ALA   113      38.232  54.189  72.872  1.00  0.00           N  
ATOM   1721  CA  ALA   113      38.861  54.900  73.931  1.00  0.00           C  
ATOM   1722  C   ALA   113      39.955  54.111  74.663  1.00  0.00           C  
ATOM   1723  O   ALA   113      39.722  53.041  75.101  1.00  0.00           O  
ATOM   1724  CB  ALA   113      37.793  55.302  74.850  1.00  0.00           C  
ATOM   1725  H   ALA   113      37.676  53.380  73.109  1.00  0.00           H  
ATOM   1726  HA  ALA   113      39.325  55.828  73.595  1.00  0.00           H  
ATOM   1727  HB1 ALA   113      37.129  56.016  74.364  1.00  0.00           H  
ATOM   1728  HB2 ALA   113      37.276  54.439  75.269  1.00  0.00           H  
ATOM   1729  HB3 ALA   113      38.181  55.753  75.764  1.00  0.00           H  
ATOM   1730  N   ILE   114      41.093  54.745  74.940  1.00  0.00           N  
ATOM   1731  CA  ILE   114      42.274  54.306  75.714  1.00  0.00           C  
ATOM   1732  C   ILE   114      42.776  55.347  76.723  1.00  0.00           C  
ATOM   1733  O   ILE   114      42.698  56.570  76.467  1.00  0.00           O  
ATOM   1734  CB  ILE   114      43.343  53.827  74.777  1.00  0.00           C  
ATOM   1735  CG1 ILE   114      43.974  54.933  73.919  1.00  0.00           C  
ATOM   1736  CG2 ILE   114      42.860  52.720  73.886  1.00  0.00           C  
ATOM   1737  CD1 ILE   114      45.234  54.560  73.207  1.00  0.00           C  
ATOM   1738  H   ILE   114      41.091  55.702  74.616  1.00  0.00           H  
ATOM   1739  HA  ILE   114      41.994  53.371  76.200  1.00  0.00           H  
ATOM   1740  HB  ILE   114      44.130  53.329  75.343  1.00  0.00           H  
ATOM   1741 HG12 ILE   114      43.280  55.333  73.179  1.00  0.00           H  
ATOM   1742 HG13 ILE   114      44.344  55.741  74.550  1.00  0.00           H  
ATOM   1743 HG21 ILE   114      42.602  51.897  74.553  1.00  0.00           H  
ATOM   1744 HG22 ILE   114      42.080  53.032  73.192  1.00  0.00           H  
ATOM   1745 HG23 ILE   114      43.607  52.210  73.277  1.00  0.00           H  
ATOM   1746 HD11 ILE   114      45.868  53.944  73.844  1.00  0.00           H  
ATOM   1747 HD12 ILE   114      45.071  53.892  72.361  1.00  0.00           H  
ATOM   1748 HD13 ILE   114      45.840  55.405  72.879  1.00  0.00           H  
ATOM   1749  N   GLU   115      43.360  54.903  77.875  1.00  0.00           N  
ATOM   1750  CA  GLU   115      44.153  55.663  78.735  1.00  0.00           C  
ATOM   1751  C   GLU   115      45.599  55.479  78.370  1.00  0.00           C  
ATOM   1752  O   GLU   115      46.127  54.364  78.206  1.00  0.00           O  
ATOM   1753  CB  GLU   115      43.764  55.152  80.199  1.00  0.00           C  
ATOM   1754  CG  GLU   115      44.711  55.268  81.375  1.00  0.00           C  
ATOM   1755  CD  GLU   115      44.934  56.735  81.875  1.00  0.00           C  
ATOM   1756  OE1 GLU   115      45.022  56.968  83.042  1.00  0.00           O  
ATOM   1757  OE2 GLU   115      44.858  57.634  80.979  1.00  0.00           O1-
ATOM   1758  H   GLU   115      43.334  53.897  77.955  1.00  0.00           H  
ATOM   1759  HA  GLU   115      43.871  56.713  78.645  1.00  0.00           H  
ATOM   1760  HB2 GLU   115      42.809  55.589  80.492  1.00  0.00           H  
ATOM   1761  HB3 GLU   115      43.606  54.088  80.023  1.00  0.00           H  
ATOM   1762  HG2 GLU   115      44.378  54.747  82.272  1.00  0.00           H  
ATOM   1763  HG3 GLU   115      45.666  54.901  81.001  1.00  0.00           H  
ATOM   1764  N   ILE   116      46.361  56.545  78.415  1.00  0.00           N  
ATOM   1765  CA  ILE   116      47.918  56.479  78.170  1.00  0.00           C  
ATOM   1766  C   ILE   116      48.495  57.629  78.962  1.00  0.00           C  
ATOM   1767  O   ILE   116      48.041  58.704  78.837  1.00  0.00           O  
ATOM   1768  CB  ILE   116      48.315  56.277  76.682  1.00  0.00           C  
ATOM   1769  CG1 ILE   116      49.808  56.171  76.634  1.00  0.00           C  
ATOM   1770  CG2 ILE   116      47.748  57.325  75.644  1.00  0.00           C  
ATOM   1771  CD1 ILE   116      50.371  55.432  75.409  1.00  0.00           C  
ATOM   1772  H   ILE   116      45.991  57.476  78.540  1.00  0.00           H  
ATOM   1773  HA  ILE   116      48.194  55.576  78.715  1.00  0.00           H  
ATOM   1774  HB  ILE   116      47.770  55.389  76.360  1.00  0.00           H  
ATOM   1775 HG12 ILE   116      50.171  57.196  76.561  1.00  0.00           H  
ATOM   1776 HG13 ILE   116      50.260  55.703  77.509  1.00  0.00           H  
ATOM   1777 HG21 ILE   116      47.996  57.018  74.628  1.00  0.00           H  
ATOM   1778 HG22 ILE   116      46.669  57.215  75.762  1.00  0.00           H  
ATOM   1779 HG23 ILE   116      47.879  58.366  75.939  1.00  0.00           H  
ATOM   1780 HD11 ILE   116      49.668  54.637  75.159  1.00  0.00           H  
ATOM   1781 HD12 ILE   116      50.435  56.129  74.574  1.00  0.00           H  
ATOM   1782 HD13 ILE   116      51.377  55.055  75.594  1.00  0.00           H  
ATOM   1783  N   SER   117      49.448  57.337  79.898  1.00  0.00           N  
ATOM   1784  CA  SER   117      50.102  58.243  80.792  1.00  0.00           C  
ATOM   1785  C   SER   117      51.573  57.825  81.062  1.00  0.00           C  
ATOM   1786  O   SER   117      51.767  56.657  81.527  1.00  0.00           O  
ATOM   1787  CB  SER   117      49.289  58.261  82.148  1.00  0.00           C  
ATOM   1788  OG  SER   117      49.681  59.289  82.989  1.00  0.00           O  
ATOM   1789  H   SER   117      49.584  56.338  79.970  1.00  0.00           H  
ATOM   1790  HA  SER   117      50.199  59.188  80.258  1.00  0.00           H  
ATOM   1791  HB2 SER   117      48.230  58.351  81.907  1.00  0.00           H  
ATOM   1792  HB3 SER   117      49.293  57.298  82.659  1.00  0.00           H  
ATOM   1793  HG  SER   117      50.230  58.909  83.679  1.00  0.00           H  
ATOM   1794  N   LEU   118      52.543  58.734  80.844  1.00  0.00           N  
ATOM   1795  CA  LEU   118      53.879  58.532  81.416  1.00  0.00           C  
ATOM   1796  C   LEU   118      53.960  59.128  82.828  1.00  0.00           C  
ATOM   1797  O   LEU   118      54.041  60.295  82.989  1.00  0.00           O  
ATOM   1798  CB  LEU   118      54.911  58.994  80.390  1.00  0.00           C  
ATOM   1799  CG  LEU   118      56.346  58.855  80.746  1.00  0.00           C  
ATOM   1800  CD1 LEU   118      56.727  57.374  81.070  1.00  0.00           C  
ATOM   1801  CD2 LEU   118      57.178  59.396  79.633  1.00  0.00           C  
ATOM   1802  H   LEU   118      52.288  59.642  80.483  1.00  0.00           H  
ATOM   1803  HA  LEU   118      53.995  57.454  81.534  1.00  0.00           H  
ATOM   1804  HB2 LEU   118      54.625  58.303  79.596  1.00  0.00           H  
ATOM   1805  HB3 LEU   118      54.820  60.045  80.115  1.00  0.00           H  
ATOM   1806  HG  LEU   118      56.591  59.528  81.567  1.00  0.00           H  
ATOM   1807 HD11 LEU   118      57.817  57.398  81.069  1.00  0.00           H  
ATOM   1808 HD12 LEU   118      56.336  57.086  82.046  1.00  0.00           H  
ATOM   1809 HD13 LEU   118      56.431  56.644  80.317  1.00  0.00           H  
ATOM   1810 HD21 LEU   118      57.013  60.460  79.460  1.00  0.00           H  
ATOM   1811 HD22 LEU   118      58.180  59.118  79.960  1.00  0.00           H  
ATOM   1812 HD23 LEU   118      56.974  58.737  78.789  1.00  0.00           H  
ATOM   1813  N   ASP   119      53.966  58.227  83.820  1.00  0.00           N  
ATOM   1814  CA  ASP   119      53.966  58.570  85.223  1.00  0.00           C  
ATOM   1815  C   ASP   119      55.381  58.742  85.804  1.00  0.00           C  
ATOM   1816  O   ASP   119      56.334  57.989  85.514  1.00  0.00           O  
ATOM   1817  CB  ASP   119      53.129  57.458  85.890  1.00  0.00           C  
ATOM   1818  CG  ASP   119      51.679  57.422  85.640  1.00  0.00           C  
ATOM   1819  OD1 ASP   119      51.076  58.400  85.096  1.00  0.00           O  
ATOM   1820  OD2 ASP   119      50.969  56.445  86.031  1.00  0.00           O1-
ATOM   1821  H   ASP   119      54.085  57.290  83.463  1.00  0.00           H  
ATOM   1822  HA  ASP   119      53.471  59.534  85.334  1.00  0.00           H  
ATOM   1823  HB2 ASP   119      53.591  56.505  85.631  1.00  0.00           H  
ATOM   1824  HB3 ASP   119      53.270  57.392  86.969  1.00  0.00           H  
ATOM   1825  N   VAL   120      55.495  59.788  86.623  1.00  0.00           N  
ATOM   1826  CA  VAL   120      56.746  60.097  87.453  1.00  0.00           C  
ATOM   1827  C   VAL   120      56.410  60.717  88.749  1.00  0.00           C  
ATOM   1828  O   VAL   120      55.416  61.373  88.895  1.00  0.00           O  
ATOM   1829  CB  VAL   120      57.763  60.960  86.611  1.00  0.00           C  
ATOM   1830  CG1 VAL   120      57.147  62.304  86.224  1.00  0.00           C  
ATOM   1831  CG2 VAL   120      59.179  61.183  87.172  1.00  0.00           C  
ATOM   1832  H   VAL   120      54.740  60.449  86.731  1.00  0.00           H  
ATOM   1833  HA  VAL   120      57.221  59.143  87.684  1.00  0.00           H  
ATOM   1834  HB  VAL   120      57.877  60.304  85.748  1.00  0.00           H  
ATOM   1835 HG11 VAL   120      56.245  62.074  85.656  1.00  0.00           H  
ATOM   1836 HG12 VAL   120      56.724  62.820  87.085  1.00  0.00           H  
ATOM   1837 HG13 VAL   120      57.905  62.927  85.748  1.00  0.00           H  
ATOM   1838 HG21 VAL   120      59.829  61.298  86.304  1.00  0.00           H  
ATOM   1839 HG22 VAL   120      59.195  62.016  87.875  1.00  0.00           H  
ATOM   1840 HG23 VAL   120      59.466  60.305  87.751  1.00  0.00           H  
ATOM   1841  N   ASP   121      57.224  60.473  89.782  1.00  0.00           N  
ATOM   1842  CA  ASP   121      57.274  61.353  91.001  1.00  0.00           C  
ATOM   1843  C   ASP   121      57.498  62.850  90.605  1.00  0.00           C  
ATOM   1844  O   ASP   121      58.554  63.144  89.961  1.00  0.00           O  
ATOM   1845  CB  ASP   121      58.461  60.896  91.985  1.00  0.00           C  
ATOM   1846  CG  ASP   121      58.809  61.969  93.093  1.00  0.00           C  
ATOM   1847  OD1 ASP   121      57.812  62.443  93.736  1.00  0.00           O  
ATOM   1848  OD2 ASP   121      59.983  62.189  93.317  1.00  0.00           O1-
ATOM   1849  H   ASP   121      58.060  59.932  89.615  1.00  0.00           H  
ATOM   1850  HA  ASP   121      56.314  61.294  91.515  1.00  0.00           H  
ATOM   1851  HB2 ASP   121      58.326  59.928  92.469  1.00  0.00           H  
ATOM   1852  HB3 ASP   121      59.346  60.758  91.364  1.00  0.00           H  
ATOM   1853  N   ALA   122      56.630  63.716  90.951  1.00  0.00           N  
ATOM   1854  CA  ALA   122      56.776  65.180  90.678  1.00  0.00           C  
ATOM   1855  C   ALA   122      57.133  66.031  91.946  1.00  0.00           C  
ATOM   1856  O   ALA   122      58.019  66.934  91.831  1.00  0.00           O  
ATOM   1857  CB  ALA   122      55.373  65.649  90.101  1.00  0.00           C  
ATOM   1858  H   ALA   122      55.992  63.391  91.665  1.00  0.00           H  
ATOM   1859  HA  ALA   122      57.535  65.275  89.902  1.00  0.00           H  
ATOM   1860  HB1 ALA   122      55.081  65.016  89.264  1.00  0.00           H  
ATOM   1861  HB2 ALA   122      54.620  65.617  90.889  1.00  0.00           H  
ATOM   1862  HB3 ALA   122      55.505  66.635  89.654  1.00  0.00           H  
ATOM   1863  N   ASP   123      56.536  65.788  93.048  1.00  0.00           N  
ATOM   1864  CA  ASP   123      56.618  66.616  94.278  1.00  0.00           C  
ATOM   1865  C   ASP   123      57.878  66.389  95.140  1.00  0.00           C  
ATOM   1866  O   ASP   123      57.896  66.712  96.356  1.00  0.00           O  
ATOM   1867  CB  ASP   123      55.205  66.669  94.911  1.00  0.00           C  
ATOM   1868  CG  ASP   123      54.737  65.414  95.635  1.00  0.00           C  
ATOM   1869  OD1 ASP   123      53.564  65.471  96.157  1.00  0.00           O  
ATOM   1870  OD2 ASP   123      55.454  64.404  95.639  1.00  0.00           O1-
ATOM   1871  H   ASP   123      55.988  64.941  93.088  1.00  0.00           H  
ATOM   1872  HA  ASP   123      56.859  67.594  93.861  1.00  0.00           H  
ATOM   1873  HB2 ASP   123      55.027  67.555  95.521  1.00  0.00           H  
ATOM   1874  HB3 ASP   123      54.555  66.775  94.043  1.00  0.00           H  
ATOM   1875  N   ARG   124      58.800  65.650  94.545  1.00  0.00           N  
ATOM   1876  CA  ARG   124      60.194  65.412  94.993  1.00  0.00           C  
ATOM   1877  C   ARG   124      60.384  64.398  96.229  1.00  0.00           C  
ATOM   1878  O   ARG   124      60.812  64.899  97.256  1.00  0.00           O  
ATOM   1879  CB  ARG   124      60.987  66.724  95.163  1.00  0.00           C  
ATOM   1880  CG  ARG   124      60.744  67.622  93.879  1.00  0.00           C  
ATOM   1881  CD  ARG   124      61.784  68.715  93.796  1.00  0.00           C  
ATOM   1882  NE  ARG   124      61.729  69.385  92.508  1.00  0.00           N  
ATOM   1883  CZ  ARG   124      61.779  70.728  92.288  1.00  0.00           C  
ATOM   1884  NH1 ARG   124      61.665  71.537  93.326  1.00  0.00           N1+
ATOM   1885  NH2 ARG   124      61.979  71.308  91.139  1.00  0.00           N  
ATOM   1886  H   ARG   124      58.687  65.471  93.558  1.00  0.00           H  
ATOM   1887  HA  ARG   124      60.622  64.878  94.144  1.00  0.00           H  
ATOM   1888  HB2 ARG   124      60.675  67.202  96.092  1.00  0.00           H  
ATOM   1889  HB3 ARG   124      62.051  66.497  95.238  1.00  0.00           H  
ATOM   1890  HG2 ARG   124      60.872  67.103  92.929  1.00  0.00           H  
ATOM   1891  HG3 ARG   124      59.779  68.127  93.942  1.00  0.00           H  
ATOM   1892  HD2 ARG   124      61.723  69.363  94.670  1.00  0.00           H  
ATOM   1893  HD3 ARG   124      62.771  68.252  93.772  1.00  0.00           H  
ATOM   1894  HE  ARG   124      61.855  68.721  91.758  1.00  0.00           H  
ATOM   1895 HH11 ARG   124      61.432  71.303  94.281  1.00  0.00           H  
ATOM   1896 HH12 ARG   124      62.054  72.465  93.236  1.00  0.00           H  
ATOM   1897 HH21 ARG   124      62.126  70.739  90.318  1.00  0.00           H  
ATOM   1898 HH22 ARG   124      61.916  72.313  91.057  1.00  0.00           H  
ATOM   1899  N   ASP   125      59.898  63.158  96.117  1.00  0.00           N  
ATOM   1900  CA  ASP   125      59.853  62.262  97.330  1.00  0.00           C  
ATOM   1901  C   ASP   125      60.018  60.833  96.850  1.00  0.00           C  
ATOM   1902  O   ASP   125      59.974  59.907  97.669  1.00  0.00           O  
ATOM   1903  CB  ASP   125      58.654  62.607  98.248  1.00  0.00           C  
ATOM   1904  CG  ASP   125      57.248  62.087  97.807  1.00  0.00           C  
ATOM   1905  OD1 ASP   125      56.299  62.254  98.554  1.00  0.00           O  
ATOM   1906  OD2 ASP   125      57.127  61.617  96.685  1.00  0.00           O1-
ATOM   1907  H   ASP   125      59.487  62.859  95.244  1.00  0.00           H  
ATOM   1908  HA  ASP   125      60.750  62.464  97.914  1.00  0.00           H  
ATOM   1909  HB2 ASP   125      58.754  62.165  99.240  1.00  0.00           H  
ATOM   1910  HB3 ASP   125      58.709  63.687  98.380  1.00  0.00           H  
ATOM   1911  N   GLY   126      60.158  60.528  95.574  1.00  0.00           N  
ATOM   1912  CA  GLY   126      60.411  59.148  94.988  1.00  0.00           C  
ATOM   1913  C   GLY   126      59.170  58.376  94.766  1.00  0.00           C  
ATOM   1914  O   GLY   126      59.303  57.353  94.065  1.00  0.00           O  
ATOM   1915  H   GLY   126      60.166  61.293  94.915  1.00  0.00           H  
ATOM   1916  HA2 GLY   126      60.962  59.202  94.049  1.00  0.00           H  
ATOM   1917  HA3 GLY   126      61.156  58.580  95.544  1.00  0.00           H  
ATOM   1918  N   VAL   127      58.050  58.632  95.361  1.00  0.00           N  
ATOM   1919  CA  VAL   127      56.754  57.894  95.049  1.00  0.00           C  
ATOM   1920  C   VAL   127      56.028  58.636  93.900  1.00  0.00           C  
ATOM   1921  O   VAL   127      55.892  59.851  93.877  1.00  0.00           O  
ATOM   1922  CB  VAL   127      55.726  57.866  96.223  1.00  0.00           C  
ATOM   1923  CG1 VAL   127      54.424  57.171  95.879  1.00  0.00           C  
ATOM   1924  CG2 VAL   127      56.277  57.171  97.489  1.00  0.00           C  
ATOM   1925  H   VAL   127      57.932  59.432  95.966  1.00  0.00           H  
ATOM   1926  HA  VAL   127      56.925  56.867  94.729  1.00  0.00           H  
ATOM   1927  HB  VAL   127      55.475  58.883  96.523  1.00  0.00           H  
ATOM   1928 HG11 VAL   127      54.149  57.242  94.827  1.00  0.00           H  
ATOM   1929 HG12 VAL   127      54.496  56.114  96.139  1.00  0.00           H  
ATOM   1930 HG13 VAL   127      53.536  57.484  96.428  1.00  0.00           H  
ATOM   1931 HG21 VAL   127      56.637  56.190  97.178  1.00  0.00           H  
ATOM   1932 HG22 VAL   127      57.090  57.831  97.791  1.00  0.00           H  
ATOM   1933 HG23 VAL   127      55.473  57.130  98.223  1.00  0.00           H  
ATOM   1934  N   VAL   128      55.566  57.812  92.924  1.00  0.00           N  
ATOM   1935  CA  VAL   128      55.044  58.343  91.653  1.00  0.00           C  
ATOM   1936  C   VAL   128      53.776  59.203  91.955  1.00  0.00           C  
ATOM   1937  O   VAL   128      53.057  59.024  92.904  1.00  0.00           O  
ATOM   1938  CB  VAL   128      54.848  57.100  90.730  1.00  0.00           C  
ATOM   1939  CG1 VAL   128      53.869  56.116  91.287  1.00  0.00           C  
ATOM   1940  CG2 VAL   128      54.347  57.636  89.383  1.00  0.00           C  
ATOM   1941  H   VAL   128      55.658  56.819  93.084  1.00  0.00           H  
ATOM   1942  HA  VAL   128      55.818  58.951  91.185  1.00  0.00           H  
ATOM   1943  HB  VAL   128      55.758  56.523  90.570  1.00  0.00           H  
ATOM   1944 HG11 VAL   128      52.844  56.439  91.104  1.00  0.00           H  
ATOM   1945 HG12 VAL   128      53.974  55.168  90.759  1.00  0.00           H  
ATOM   1946 HG13 VAL   128      53.865  55.958  92.365  1.00  0.00           H  
ATOM   1947 HG21 VAL   128      54.485  56.751  88.763  1.00  0.00           H  
ATOM   1948 HG22 VAL   128      53.292  57.909  89.419  1.00  0.00           H  
ATOM   1949 HG23 VAL   128      54.923  58.417  88.888  1.00  0.00           H  
ATOM   1950  N   GLU   129      53.532  60.128  91.033  1.00  0.00           N  
ATOM   1951  CA  GLU   129      52.318  60.838  90.823  1.00  0.00           C  
ATOM   1952  C   GLU   129      51.713  60.279  89.566  1.00  0.00           C  
ATOM   1953  O   GLU   129      52.447  60.030  88.582  1.00  0.00           O  
ATOM   1954  CB  GLU   129      52.654  62.357  90.816  1.00  0.00           C  
ATOM   1955  CG  GLU   129      52.601  63.192  92.097  1.00  0.00           C  
ATOM   1956  CD  GLU   129      53.689  62.813  93.201  1.00  0.00           C  
ATOM   1957  OE1 GLU   129      53.421  62.341  94.297  1.00  0.00           O  
ATOM   1958  OE2 GLU   129      54.955  62.843  92.858  1.00  0.00           O1-
ATOM   1959  H   GLU   129      54.232  60.318  90.330  1.00  0.00           H  
ATOM   1960  HA  GLU   129      51.637  60.657  91.655  1.00  0.00           H  
ATOM   1961  HB2 GLU   129      53.652  62.397  90.378  1.00  0.00           H  
ATOM   1962  HB3 GLU   129      52.004  62.900  90.130  1.00  0.00           H  
ATOM   1963  HG2 GLU   129      52.699  64.235  91.798  1.00  0.00           H  
ATOM   1964  HG3 GLU   129      51.612  63.022  92.524  1.00  0.00           H  
ATOM   1965  N   LYS   130      50.476  60.003  89.508  1.00  0.00           N  
ATOM   1966  CA  LYS   130      49.764  59.528  88.301  1.00  0.00           C  
ATOM   1967  C   LYS   130      48.723  60.481  87.768  1.00  0.00           C  
ATOM   1968  O   LYS   130      48.146  61.174  88.605  1.00  0.00           O  
ATOM   1969  CB  LYS   130      49.040  58.302  88.799  1.00  0.00           C  
ATOM   1970  CG  LYS   130      49.944  57.079  89.212  1.00  0.00           C  
ATOM   1971  CD  LYS   130      49.192  55.924  89.905  1.00  0.00           C  
ATOM   1972  CE  LYS   130      50.076  54.663  90.133  1.00  0.00           C  
ATOM   1973  NZ  LYS   130      49.289  53.621  90.816  1.00  0.00           N1+
ATOM   1974  H   LYS   130      49.962  60.417  90.273  1.00  0.00           H  
ATOM   1975  HA  LYS   130      50.439  59.261  87.488  1.00  0.00           H  
ATOM   1976  HB2 LYS   130      48.387  58.529  89.642  1.00  0.00           H  
ATOM   1977  HB3 LYS   130      48.469  57.902  87.961  1.00  0.00           H  
ATOM   1978  HG2 LYS   130      50.413  56.637  88.333  1.00  0.00           H  
ATOM   1979  HG3 LYS   130      50.739  57.503  89.825  1.00  0.00           H  
ATOM   1980  HD2 LYS   130      48.777  56.238  90.863  1.00  0.00           H  
ATOM   1981  HD3 LYS   130      48.365  55.679  89.239  1.00  0.00           H  
ATOM   1982  HE2 LYS   130      50.473  54.292  89.188  1.00  0.00           H  
ATOM   1983  HE3 LYS   130      50.922  54.950  90.757  1.00  0.00           H  
ATOM   1984  HZ1 LYS   130      49.917  53.021  91.331  1.00  0.00           H  
ATOM   1985  HZ2 LYS   130      48.649  53.947  91.525  1.00  0.00           H  
ATOM   1986  HZ3 LYS   130      48.818  52.937  90.241  1.00  0.00           H  
ATOM   1987  N   ASN   131      48.617  60.527  86.449  1.00  0.00           N  
ATOM   1988  CA  ASN   131      47.883  61.475  85.667  1.00  0.00           C  
ATOM   1989  C   ASN   131      48.088  62.945  85.923  1.00  0.00           C  
ATOM   1990  O   ASN   131      47.256  63.865  85.800  1.00  0.00           O  
ATOM   1991  CB  ASN   131      46.350  61.083  85.664  1.00  0.00           C  
ATOM   1992  CG  ASN   131      46.126  59.727  85.005  1.00  0.00           C  
ATOM   1993  ND2 ASN   131      45.803  59.595  83.754  1.00  0.00           N  
ATOM   1994  OD1 ASN   131      46.360  58.783  85.673  1.00  0.00           O  
ATOM   1995  H   ASN   131      49.302  59.983  85.944  1.00  0.00           H  
ATOM   1996  HA  ASN   131      48.335  61.389  84.679  1.00  0.00           H  
ATOM   1997  HB2 ASN   131      45.993  61.149  86.692  1.00  0.00           H  
ATOM   1998  HB3 ASN   131      45.837  61.803  85.026  1.00  0.00           H  
ATOM   1999 HD21 ASN   131      45.609  58.666  83.410  1.00  0.00           H  
ATOM   2000 HD22 ASN   131      45.603  60.386  83.158  1.00  0.00           H  
ATOM   2001  N   ASN   132      49.366  63.228  86.298  1.00  0.00           N  
ATOM   2002  CA  ASN   132      49.850  64.446  86.948  1.00  0.00           C  
ATOM   2003  C   ASN   132      49.766  65.653  85.944  1.00  0.00           C  
ATOM   2004  O   ASN   132      50.341  65.503  84.852  1.00  0.00           O  
ATOM   2005  CB  ASN   132      51.204  64.115  87.548  1.00  0.00           C  
ATOM   2006  CG  ASN   132      51.810  65.319  88.218  1.00  0.00           C  
ATOM   2007  ND2 ASN   132      51.521  65.606  89.443  1.00  0.00           N  
ATOM   2008  OD1 ASN   132      52.572  66.093  87.539  1.00  0.00           O  
ATOM   2009  H   ASN   132      50.022  62.478  86.465  1.00  0.00           H  
ATOM   2010  HA  ASN   132      49.313  64.595  87.885  1.00  0.00           H  
ATOM   2011  HB2 ASN   132      51.009  63.382  88.331  1.00  0.00           H  
ATOM   2012  HB3 ASN   132      51.909  63.733  86.810  1.00  0.00           H  
ATOM   2013 HD21 ASN   132      52.087  66.255  89.971  1.00  0.00           H  
ATOM   2014 HD22 ASN   132      50.672  65.259  89.868  1.00  0.00           H  
ATOM   2015  N   PRO   133      49.266  66.890  86.348  1.00  0.00           N  
ATOM   2016  CA  PRO   133      49.400  68.115  85.544  1.00  0.00           C  
ATOM   2017  C   PRO   133      50.917  68.660  85.474  1.00  0.00           C  
ATOM   2018  O   PRO   133      51.324  69.102  84.453  1.00  0.00           O  
ATOM   2019  CB  PRO   133      48.513  69.056  86.316  1.00  0.00           C  
ATOM   2020  CG  PRO   133      47.674  68.246  87.281  1.00  0.00           C  
ATOM   2021  CD  PRO   133      48.550  67.057  87.537  1.00  0.00           C  
ATOM   2022  HA  PRO   133      48.961  68.120  84.547  1.00  0.00           H  
ATOM   2023  HB2 PRO   133      49.127  69.753  86.887  1.00  0.00           H  
ATOM   2024  HB3 PRO   133      47.957  69.589  85.545  1.00  0.00           H  
ATOM   2025  HG2 PRO   133      47.561  68.907  88.140  1.00  0.00           H  
ATOM   2026  HG3 PRO   133      46.728  67.988  86.806  1.00  0.00           H  
ATOM   2027  HD2 PRO   133      49.177  67.224  88.413  1.00  0.00           H  
ATOM   2028  HD3 PRO   133      48.054  66.139  87.852  1.00  0.00           H  
ATOM   2029  N   LYS   134      51.673  68.718  86.592  1.00  0.00           N  
ATOM   2030  CA  LYS   134      52.938  69.464  86.725  1.00  0.00           C  
ATOM   2031  C   LYS   134      54.013  68.785  85.954  1.00  0.00           C  
ATOM   2032  O   LYS   134      55.060  69.430  85.857  1.00  0.00           O  
ATOM   2033  CB  LYS   134      53.379  69.645  88.254  1.00  0.00           C  
ATOM   2034  CG  LYS   134      52.405  70.694  88.831  1.00  0.00           C  
ATOM   2035  CD  LYS   134      52.774  71.158  90.225  1.00  0.00           C  
ATOM   2036  CE  LYS   134      51.795  72.165  90.889  1.00  0.00           C  
ATOM   2037  NZ  LYS   134      52.054  72.382  92.294  1.00  0.00           N1+
ATOM   2038  H   LYS   134      51.334  68.328  87.459  1.00  0.00           H  
ATOM   2039  HA  LYS   134      52.813  70.461  86.302  1.00  0.00           H  
ATOM   2040  HB2 LYS   134      53.203  68.714  88.794  1.00  0.00           H  
ATOM   2041  HB3 LYS   134      54.406  69.978  88.402  1.00  0.00           H  
ATOM   2042  HG2 LYS   134      52.204  71.550  88.187  1.00  0.00           H  
ATOM   2043  HG3 LYS   134      51.402  70.270  88.853  1.00  0.00           H  
ATOM   2044  HD2 LYS   134      52.914  70.339  90.931  1.00  0.00           H  
ATOM   2045  HD3 LYS   134      53.691  71.738  90.123  1.00  0.00           H  
ATOM   2046  HE2 LYS   134      51.974  73.189  90.560  1.00  0.00           H  
ATOM   2047  HE3 LYS   134      50.797  71.783  90.677  1.00  0.00           H  
ATOM   2048  HZ1 LYS   134      52.997  72.742  92.341  1.00  0.00           H  
ATOM   2049  HZ2 LYS   134      51.376  72.999  92.717  1.00  0.00           H  
ATOM   2050  HZ3 LYS   134      51.872  71.560  92.851  1.00  0.00           H  
ATOM   2051  N   LYS   135      54.014  67.502  85.611  1.00  0.00           N  
ATOM   2052  CA  LYS   135      55.264  66.630  85.202  1.00  0.00           C  
ATOM   2053  C   LYS   135      55.963  67.049  83.931  1.00  0.00           C  
ATOM   2054  O   LYS   135      57.073  66.692  83.690  1.00  0.00           O  
ATOM   2055  CB  LYS   135      54.764  65.160  85.039  1.00  0.00           C  
ATOM   2056  CG  LYS   135      53.789  65.107  83.783  1.00  0.00           C  
ATOM   2057  CD  LYS   135      53.019  63.803  83.711  1.00  0.00           C  
ATOM   2058  CE  LYS   135      52.463  63.611  82.305  1.00  0.00           C  
ATOM   2059  NZ  LYS   135      51.995  62.250  82.108  1.00  0.00           N1+
ATOM   2060  H   LYS   135      53.206  67.027  85.986  1.00  0.00           H  
ATOM   2061  HA  LYS   135      56.074  66.791  85.913  1.00  0.00           H  
ATOM   2062  HB2 LYS   135      55.703  64.641  84.848  1.00  0.00           H  
ATOM   2063  HB3 LYS   135      54.130  64.950  85.902  1.00  0.00           H  
ATOM   2064  HG2 LYS   135      53.169  65.987  83.613  1.00  0.00           H  
ATOM   2065  HG3 LYS   135      54.543  65.118  82.995  1.00  0.00           H  
ATOM   2066  HD2 LYS   135      53.809  63.093  83.957  1.00  0.00           H  
ATOM   2067  HD3 LYS   135      52.238  63.962  84.454  1.00  0.00           H  
ATOM   2068  HE2 LYS   135      51.666  64.330  82.120  1.00  0.00           H  
ATOM   2069  HE3 LYS   135      53.299  63.826  81.640  1.00  0.00           H  
ATOM   2070  HZ1 LYS   135      52.669  61.532  82.331  1.00  0.00           H  
ATOM   2071  HZ2 LYS   135      51.079  62.095  82.504  1.00  0.00           H  
ATOM   2072  HZ3 LYS   135      51.819  62.130  81.121  1.00  0.00           H  
ATOM   2073  N   ALA   136      55.207  67.762  83.085  1.00  0.00           N  
ATOM   2074  CA  ALA   136      55.747  68.434  81.844  1.00  0.00           C  
ATOM   2075  C   ALA   136      56.312  69.831  82.109  1.00  0.00           C  
ATOM   2076  O   ALA   136      56.356  70.716  81.214  1.00  0.00           O  
ATOM   2077  CB  ALA   136      54.626  68.533  80.821  1.00  0.00           C  
ATOM   2078  H   ALA   136      54.205  67.800  83.205  1.00  0.00           H  
ATOM   2079  HA  ALA   136      56.504  67.821  81.354  1.00  0.00           H  
ATOM   2080  HB1 ALA   136      54.918  68.873  79.827  1.00  0.00           H  
ATOM   2081  HB2 ALA   136      54.110  67.593  80.625  1.00  0.00           H  
ATOM   2082  HB3 ALA   136      53.973  69.343  81.145  1.00  0.00           H  
ATOM   2083  N   SER   137      56.623  70.160  83.361  1.00  0.00           N  
ATOM   2084  CA  SER   137      57.232  71.445  83.705  1.00  0.00           C  
ATOM   2085  C   SER   137      58.145  71.374  84.906  1.00  0.00           C  
ATOM   2086  O   SER   137      58.063  70.513  85.700  1.00  0.00           O  
ATOM   2087  CB  SER   137      56.118  72.482  84.053  1.00  0.00           C  
ATOM   2088  OG  SER   137      55.543  72.121  85.278  1.00  0.00           O  
ATOM   2089  H   SER   137      56.449  69.469  84.078  1.00  0.00           H  
ATOM   2090  HA  SER   137      57.744  71.865  82.840  1.00  0.00           H  
ATOM   2091  HB2 SER   137      56.549  73.481  83.979  1.00  0.00           H  
ATOM   2092  HB3 SER   137      55.410  72.459  83.224  1.00  0.00           H  
ATOM   2093  HG  SER   137      55.372  71.180  85.190  1.00  0.00           H  
ATOM   2094  N   TRP   138      59.146  72.232  85.077  1.00  0.00           N  
ATOM   2095  CA  TRP   138      60.188  72.130  86.210  1.00  0.00           C  
ATOM   2096  C   TRP   138      60.309  73.503  86.863  1.00  0.00           C  
ATOM   2097  O   TRP   138      60.304  74.529  86.151  1.00  0.00           O  
ATOM   2098  CB  TRP   138      61.460  71.503  85.665  1.00  0.00           C  
ATOM   2099  CG  TRP   138      62.403  70.925  86.649  1.00  0.00           C  
ATOM   2100  CD1 TRP   138      62.636  69.608  86.719  1.00  0.00           C  
ATOM   2101  CD2 TRP   138      63.355  71.526  87.638  1.00  0.00           C  
ATOM   2102  CE2 TRP   138      63.910  70.471  88.434  1.00  0.00           C  
ATOM   2103  CE3 TRP   138      63.680  72.816  87.970  1.00  0.00           C  
ATOM   2104  NE1 TRP   138      63.569  69.315  87.774  1.00  0.00           N  
ATOM   2105  CZ2 TRP   138      64.632  70.712  89.618  1.00  0.00           C  
ATOM   2106  CZ3 TRP   138      64.406  73.086  89.170  1.00  0.00           C  
ATOM   2107  CH2 TRP   138      64.814  72.044  89.985  1.00  0.00           C  
ATOM   2108  H   TRP   138      59.238  72.903  84.328  1.00  0.00           H  
ATOM   2109  HA  TRP   138      59.834  71.359  86.894  1.00  0.00           H  
ATOM   2110  HB2 TRP   138      61.244  70.628  85.051  1.00  0.00           H  
ATOM   2111  HB3 TRP   138      61.932  72.249  85.026  1.00  0.00           H  
ATOM   2112  HD1 TRP   138      62.205  68.821  86.118  1.00  0.00           H  
ATOM   2113  HE1 TRP   138      63.835  68.359  87.963  1.00  0.00           H  
ATOM   2114  HE3 TRP   138      63.320  73.636  87.366  1.00  0.00           H  
ATOM   2115  HZ2 TRP   138      64.991  69.881  90.207  1.00  0.00           H  
ATOM   2116  HZ3 TRP   138      64.604  74.103  89.476  1.00  0.00           H  
ATOM   2117  HH2 TRP   138      65.354  72.264  90.894  1.00  0.00           H  
ATOM   2118  N   THR   139      60.381  73.555  88.195  1.00  0.00           N  
ATOM   2119  CA  THR   139      60.208  74.916  88.947  1.00  0.00           C  
ATOM   2120  C   THR   139      61.032  75.006  90.223  1.00  0.00           C  
ATOM   2121  O   THR   139      61.267  73.955  90.840  1.00  0.00           O  
ATOM   2122  CB  THR   139      58.721  75.196  89.220  1.00  0.00           C  
ATOM   2123  CG2 THR   139      58.048  75.828  88.020  1.00  0.00           C  
ATOM   2124  OG1 THR   139      58.024  74.110  89.619  1.00  0.00           O  
ATOM   2125  H   THR   139      60.337  72.763  88.820  1.00  0.00           H  
ATOM   2126  HA  THR   139      60.474  75.778  88.336  1.00  0.00           H  
ATOM   2127  HB  THR   139      58.581  75.998  89.944  1.00  0.00           H  
ATOM   2128  HG1 THR   139      57.892  73.551  88.849  1.00  0.00           H  
ATOM   2129 HG21 THR   139      57.104  75.283  87.996  1.00  0.00           H  
ATOM   2130 HG22 THR   139      58.135  76.911  88.105  1.00  0.00           H  
ATOM   2131 HG23 THR   139      58.454  75.682  87.019  1.00  0.00           H  
ATOM   2132  N   TRP   140      61.429  76.217  90.623  1.00  0.00           N  
ATOM   2133  CA  TRP   140      62.338  76.461  91.770  1.00  0.00           C  
ATOM   2134  C   TRP   140      61.679  76.832  93.132  1.00  0.00           C  
ATOM   2135  O   TRP   140      60.380  76.874  93.213  1.00  0.00           O  
ATOM   2136  CB  TRP   140      63.219  77.626  91.285  1.00  0.00           C  
ATOM   2137  CG  TRP   140      64.306  77.369  90.320  1.00  0.00           C  
ATOM   2138  CD1 TRP   140      64.318  77.720  89.009  1.00  0.00           C  
ATOM   2139  CD2 TRP   140      65.629  76.774  90.667  1.00  0.00           C  
ATOM   2140  CE2 TRP   140      66.404  76.734  89.430  1.00  0.00           C  
ATOM   2141  CE3 TRP   140      66.295  76.197  91.745  1.00  0.00           C  
ATOM   2142  NE1 TRP   140      65.575  77.405  88.516  1.00  0.00           N  
ATOM   2143  CZ2 TRP   140      67.667  76.179  89.350  1.00  0.00           C  
ATOM   2144  CZ3 TRP   140      67.685  75.727  91.666  1.00  0.00           C  
ATOM   2145  CH2 TRP   140      68.387  75.764  90.429  1.00  0.00           C  
ATOM   2146  H   TRP   140      61.199  77.043  90.089  1.00  0.00           H  
ATOM   2147  HA  TRP   140      62.921  75.550  91.904  1.00  0.00           H  
ATOM   2148  HB2 TRP   140      62.557  78.414  90.926  1.00  0.00           H  
ATOM   2149  HB3 TRP   140      63.683  77.992  92.201  1.00  0.00           H  
ATOM   2150  HD1 TRP   140      63.550  78.298  88.517  1.00  0.00           H  
ATOM   2151  HE1 TRP   140      65.689  77.378  87.513  1.00  0.00           H  
ATOM   2152  HE3 TRP   140      65.880  76.170  92.741  1.00  0.00           H  
ATOM   2153  HZ2 TRP   140      68.198  76.165  88.410  1.00  0.00           H  
ATOM   2154  HZ3 TRP   140      68.198  75.258  92.493  1.00  0.00           H  
ATOM   2155  HH2 TRP   140      69.413  75.468  90.269  1.00  0.00           H  
ATOM   2156  N   GLY   141      62.481  77.107  94.152  1.00  0.00           N  
ATOM   2157  CA  GLY   141      61.915  77.530  95.374  1.00  0.00           C  
ATOM   2158  C   GLY   141      61.560  76.364  96.352  1.00  0.00           C  
ATOM   2159  O   GLY   141      61.452  75.294  95.771  1.00  0.00           O  
ATOM   2160  H   GLY   141      63.476  77.073  93.978  1.00  0.00           H  
ATOM   2161  HA2 GLY   141      62.575  78.235  95.878  1.00  0.00           H  
ATOM   2162  HA3 GLY   141      61.007  78.132  95.332  1.00  0.00           H  
ATOM   2163  N   PRO   142      61.379  76.569  97.666  1.00  0.00           N  
ATOM   2164  CA  PRO   142      60.899  75.485  98.565  1.00  0.00           C  
ATOM   2165  C   PRO   142      59.605  74.875  98.067  1.00  0.00           C  
ATOM   2166  O   PRO   142      59.395  73.697  98.415  1.00  0.00           O  
ATOM   2167  CB  PRO   142      60.780  76.145 100.002  1.00  0.00           C  
ATOM   2168  CG  PRO   142      60.790  77.656  99.716  1.00  0.00           C  
ATOM   2169  CD  PRO   142      61.471  77.780  98.349  1.00  0.00           C  
ATOM   2170  HA  PRO   142      61.604  74.653  98.577  1.00  0.00           H  
ATOM   2171  HB2 PRO   142      59.889  75.747 100.488  1.00  0.00           H  
ATOM   2172  HB3 PRO   142      61.747  75.880 100.428  1.00  0.00           H  
ATOM   2173  HG2 PRO   142      59.766  77.928  99.460  1.00  0.00           H  
ATOM   2174  HG3 PRO   142      61.198  78.221 100.554  1.00  0.00           H  
ATOM   2175  HD2 PRO   142      60.913  78.514  97.768  1.00  0.00           H  
ATOM   2176  HD3 PRO   142      62.475  78.170  98.516  1.00  0.00           H  
ATOM   2177  N   GLU   143      58.810  75.541  97.234  1.00  0.00           N  
ATOM   2178  CA  GLU   143      57.555  74.869  96.792  1.00  0.00           C  
ATOM   2179  C   GLU   143      57.517  74.605  95.240  1.00  0.00           C  
ATOM   2180  O   GLU   143      56.521  74.410  94.638  1.00  0.00           O  
ATOM   2181  CB  GLU   143      56.398  75.716  97.406  1.00  0.00           C  
ATOM   2182  CG  GLU   143      56.358  75.825  98.970  1.00  0.00           C  
ATOM   2183  CD  GLU   143      56.556  74.523  99.782  1.00  0.00           C  
ATOM   2184  OE1 GLU   143      56.021  73.466  99.323  1.00  0.00           O  
ATOM   2185  OE2 GLU   143      57.078  74.551 100.937  1.00  0.00           O1-
ATOM   2186  H   GLU   143      58.900  76.525  97.026  1.00  0.00           H  
ATOM   2187  HA  GLU   143      57.527  73.872  97.231  1.00  0.00           H  
ATOM   2188  HB2 GLU   143      56.488  76.751  97.077  1.00  0.00           H  
ATOM   2189  HB3 GLU   143      55.465  75.336  96.991  1.00  0.00           H  
ATOM   2190  HG2 GLU   143      57.128  76.499  99.345  1.00  0.00           H  
ATOM   2191  HG3 GLU   143      55.384  76.225  99.254  1.00  0.00           H  
ATOM   2192  N   GLY   144      58.732  74.602  94.657  1.00  0.00           N  
ATOM   2193  CA  GLY   144      58.965  74.364  93.261  1.00  0.00           C  
ATOM   2194  C   GLY   144      59.010  72.821  93.058  1.00  0.00           C  
ATOM   2195  O   GLY   144      58.965  72.082  94.038  1.00  0.00           O  
ATOM   2196  H   GLY   144      59.516  74.892  95.224  1.00  0.00           H  
ATOM   2197  HA2 GLY   144      58.221  74.780  92.582  1.00  0.00           H  
ATOM   2198  HA3 GLY   144      60.011  74.620  93.093  1.00  0.00           H  
ATOM   2199  N   GLN   145      58.820  72.331  91.848  1.00  0.00           N  
ATOM   2200  CA  GLN   145      58.461  70.856  91.608  1.00  0.00           C  
ATOM   2201  C   GLN   145      59.080  70.495  90.221  1.00  0.00           C  
ATOM   2202  O   GLN   145      59.500  71.346  89.428  1.00  0.00           O  
ATOM   2203  CB  GLN   145      56.881  70.595  91.646  1.00  0.00           C  
ATOM   2204  CG  GLN   145      56.274  70.752  92.999  1.00  0.00           C  
ATOM   2205  CD  GLN   145      54.946  70.022  93.223  1.00  0.00           C  
ATOM   2206  NE2 GLN   145      54.069  70.379  94.213  1.00  0.00           N  
ATOM   2207  OE1 GLN   145      54.566  69.084  92.561  1.00  0.00           O  
ATOM   2208  H   GLN   145      58.850  73.001  91.092  1.00  0.00           H  
ATOM   2209  HA  GLN   145      58.951  70.244  92.366  1.00  0.00           H  
ATOM   2210  HB2 GLN   145      56.399  71.289  90.957  1.00  0.00           H  
ATOM   2211  HB3 GLN   145      56.708  69.576  91.300  1.00  0.00           H  
ATOM   2212  HG2 GLN   145      56.948  70.479  93.811  1.00  0.00           H  
ATOM   2213  HG3 GLN   145      56.095  71.804  93.221  1.00  0.00           H  
ATOM   2214 HE21 GLN   145      53.212  69.850  94.286  1.00  0.00           H  
ATOM   2215 HE22 GLN   145      54.196  71.167  94.833  1.00  0.00           H  
ATOM   2216  N   GLY   146      59.123  69.192  89.984  1.00  0.00           N  
ATOM   2217  CA  GLY   146      59.698  68.529  88.816  1.00  0.00           C  
ATOM   2218  C   GLY   146      60.878  67.583  89.235  1.00  0.00           C  
ATOM   2219  O   GLY   146      61.584  67.870  90.194  1.00  0.00           O  
ATOM   2220  H   GLY   146      58.680  68.642  90.706  1.00  0.00           H  
ATOM   2221  HA2 GLY   146      58.909  67.930  88.361  1.00  0.00           H  
ATOM   2222  HA3 GLY   146      60.012  69.237  88.050  1.00  0.00           H  
ATOM   2223  N   ALA   147      60.957  66.485  88.478  1.00  0.00           N  
ATOM   2224  CA  ALA   147      61.915  65.352  88.770  1.00  0.00           C  
ATOM   2225  C   ALA   147      63.470  65.753  88.528  1.00  0.00           C  
ATOM   2226  O   ALA   147      63.874  66.634  87.803  1.00  0.00           O  
ATOM   2227  CB  ALA   147      61.534  64.091  88.026  1.00  0.00           C  
ATOM   2228  H   ALA   147      60.249  66.418  87.761  1.00  0.00           H  
ATOM   2229  HA  ALA   147      61.785  65.035  89.805  1.00  0.00           H  
ATOM   2230  HB1 ALA   147      61.361  64.268  86.964  1.00  0.00           H  
ATOM   2231  HB2 ALA   147      62.271  63.288  88.036  1.00  0.00           H  
ATOM   2232  HB3 ALA   147      60.558  63.749  88.369  1.00  0.00           H  
ATOM   2233  N   ILE   148      64.405  65.111  89.259  1.00  0.00           N  
ATOM   2234  CA  ILE   148      65.924  65.426  89.277  1.00  0.00           C  
ATOM   2235  C   ILE   148      66.642  64.099  88.877  1.00  0.00           C  
ATOM   2236  O   ILE   148      66.155  63.070  89.287  1.00  0.00           O  
ATOM   2237  CB  ILE   148      66.318  66.028  90.668  1.00  0.00           C  
ATOM   2238  CG1 ILE   148      65.780  67.402  90.887  1.00  0.00           C  
ATOM   2239  CG2 ILE   148      67.811  65.967  90.821  1.00  0.00           C  
ATOM   2240  CD1 ILE   148      65.471  67.668  92.341  1.00  0.00           C  
ATOM   2241  H   ILE   148      64.013  64.464  89.928  1.00  0.00           H  
ATOM   2242  HA  ILE   148      66.251  66.114  88.497  1.00  0.00           H  
ATOM   2243  HB  ILE   148      65.899  65.420  91.470  1.00  0.00           H  
ATOM   2244 HG12 ILE   148      66.549  68.079  90.516  1.00  0.00           H  
ATOM   2245 HG13 ILE   148      64.850  67.524  90.331  1.00  0.00           H  
ATOM   2246 HG21 ILE   148      68.248  66.412  89.927  1.00  0.00           H  
ATOM   2247 HG22 ILE   148      68.096  66.580  91.675  1.00  0.00           H  
ATOM   2248 HG23 ILE   148      68.240  64.966  90.863  1.00  0.00           H  
ATOM   2249 HD11 ILE   148      66.314  67.464  93.001  1.00  0.00           H  
ATOM   2250 HD12 ILE   148      65.162  68.712  92.389  1.00  0.00           H  
ATOM   2251 HD13 ILE   148      64.594  67.056  92.549  1.00  0.00           H  
ATOM   2252  N   LEU   149      67.731  64.263  88.053  1.00  0.00           N  
ATOM   2253  CA  LEU   149      68.517  63.158  87.518  1.00  0.00           C  
ATOM   2254  C   LEU   149      69.981  63.284  87.939  1.00  0.00           C  
ATOM   2255  O   LEU   149      70.697  64.300  87.825  1.00  0.00           O  
ATOM   2256  CB  LEU   149      68.222  63.034  86.004  1.00  0.00           C  
ATOM   2257  CG  LEU   149      68.958  61.981  85.236  1.00  0.00           C  
ATOM   2258  CD1 LEU   149      68.543  60.498  85.591  1.00  0.00           C  
ATOM   2259  CD2 LEU   149      68.788  62.209  83.717  1.00  0.00           C  
ATOM   2260  H   LEU   149      67.966  65.227  87.864  1.00  0.00           H  
ATOM   2261  HA  LEU   149      68.094  62.277  88.002  1.00  0.00           H  
ATOM   2262  HB2 LEU   149      67.152  62.844  85.924  1.00  0.00           H  
ATOM   2263  HB3 LEU   149      68.331  64.026  85.565  1.00  0.00           H  
ATOM   2264  HG  LEU   149      70.001  62.058  85.545  1.00  0.00           H  
ATOM   2265 HD11 LEU   149      68.849  60.177  86.586  1.00  0.00           H  
ATOM   2266 HD12 LEU   149      67.459  60.395  85.542  1.00  0.00           H  
ATOM   2267 HD13 LEU   149      69.041  59.824  84.894  1.00  0.00           H  
ATOM   2268 HD21 LEU   149      67.762  61.975  83.433  1.00  0.00           H  
ATOM   2269 HD22 LEU   149      69.016  63.253  83.499  1.00  0.00           H  
ATOM   2270 HD23 LEU   149      69.438  61.642  83.050  1.00  0.00           H  
ATOM   2271  N   LEU   150      70.400  62.165  88.523  1.00  0.00           N  
ATOM   2272  CA  LEU   150      71.774  61.982  88.960  1.00  0.00           C  
ATOM   2273  C   LEU   150      72.681  61.521  87.814  1.00  0.00           C  
ATOM   2274  O   LEU   150      72.211  60.763  86.930  1.00  0.00           O  
ATOM   2275  CB  LEU   150      71.819  60.860  89.982  1.00  0.00           C  
ATOM   2276  CG  LEU   150      71.076  61.143  91.278  1.00  0.00           C  
ATOM   2277  CD1 LEU   150      71.117  59.869  92.107  1.00  0.00           C  
ATOM   2278  CD2 LEU   150      71.747  62.285  92.103  1.00  0.00           C  
ATOM   2279  H   LEU   150      69.892  61.295  88.463  1.00  0.00           H  
ATOM   2280  HA  LEU   150      72.145  62.954  89.285  1.00  0.00           H  
ATOM   2281  HB2 LEU   150      71.436  59.940  89.540  1.00  0.00           H  
ATOM   2282  HB3 LEU   150      72.854  60.597  90.204  1.00  0.00           H  
ATOM   2283  HG  LEU   150      70.035  61.395  91.076  1.00  0.00           H  
ATOM   2284 HD11 LEU   150      72.156  59.548  92.178  1.00  0.00           H  
ATOM   2285 HD12 LEU   150      70.688  59.947  93.106  1.00  0.00           H  
ATOM   2286 HD13 LEU   150      70.569  59.049  91.643  1.00  0.00           H  
ATOM   2287 HD21 LEU   150      71.122  62.559  92.953  1.00  0.00           H  
ATOM   2288 HD22 LEU   150      72.686  61.898  92.498  1.00  0.00           H  
ATOM   2289 HD23 LEU   150      71.828  63.176  91.481  1.00  0.00           H  
ATOM   2290  N   VAL   151      73.951  61.846  87.717  1.00  0.00           N  
ATOM   2291  CA  VAL   151      74.790  61.288  86.636  1.00  0.00           C  
ATOM   2292  C   VAL   151      75.574  60.089  87.136  1.00  0.00           C  
ATOM   2293  O   VAL   151      76.132  60.015  88.223  1.00  0.00           O  
ATOM   2294  CB  VAL   151      75.737  62.356  86.167  1.00  0.00           C  
ATOM   2295  CG1 VAL   151      76.787  61.980  85.106  1.00  0.00           C  
ATOM   2296  CG2 VAL   151      75.000  63.570  85.589  1.00  0.00           C  
ATOM   2297  H   VAL   151      74.371  62.450  88.410  1.00  0.00           H  
ATOM   2298  HA  VAL   151      74.193  60.984  85.776  1.00  0.00           H  
ATOM   2299  HB  VAL   151      76.250  62.728  87.054  1.00  0.00           H  
ATOM   2300 HG11 VAL   151      76.340  61.647  84.170  1.00  0.00           H  
ATOM   2301 HG12 VAL   151      77.428  62.849  84.962  1.00  0.00           H  
ATOM   2302 HG13 VAL   151      77.377  61.113  85.402  1.00  0.00           H  
ATOM   2303 HG21 VAL   151      74.480  64.027  86.432  1.00  0.00           H  
ATOM   2304 HG22 VAL   151      75.683  64.322  85.193  1.00  0.00           H  
ATOM   2305 HG23 VAL   151      74.247  63.184  84.903  1.00  0.00           H  
ATOM   2306  N   ASN   152      75.690  59.109  86.265  1.00  0.00           N  
ATOM   2307  CA  ASN   152      76.353  57.829  86.603  1.00  0.00           C  
ATOM   2308  C   ASN   152      77.849  57.921  86.330  1.00  0.00           C  
ATOM   2309  O   ASN   152      78.485  57.370  85.429  1.00  0.00           O  
ATOM   2310  CB  ASN   152      75.666  56.752  85.802  1.00  0.00           C  
ATOM   2311  CG  ASN   152      75.501  55.392  86.595  1.00  0.00           C  
ATOM   2312  ND2 ASN   152      75.026  54.338  86.012  1.00  0.00           N  
ATOM   2313  OD1 ASN   152      75.942  55.271  87.741  1.00  0.00           O  
ATOM   2314  H   ASN   152      75.421  59.230  85.299  1.00  0.00           H  
ATOM   2315  HA  ASN   152      76.176  57.567  87.646  1.00  0.00           H  
ATOM   2316  HB2 ASN   152      74.670  57.043  85.468  1.00  0.00           H  
ATOM   2317  HB3 ASN   152      76.165  56.599  84.845  1.00  0.00           H  
ATOM   2318 HD21 ASN   152      74.860  53.511  86.568  1.00  0.00           H  
ATOM   2319 HD22 ASN   152      74.794  54.415  85.032  1.00  0.00           H  
ATOM   2320  N   CYS   153      78.446  58.875  87.042  1.00  0.00           N  
ATOM   2321  CA  CYS   153      79.843  59.202  86.966  1.00  0.00           C  
ATOM   2322  C   CYS   153      80.674  58.630  88.112  1.00  0.00           C  
ATOM   2323  O   CYS   153      81.859  59.013  88.257  1.00  0.00           O  
ATOM   2324  CB  CYS   153      80.048  60.700  86.848  1.00  0.00           C  
ATOM   2325  SG  CYS   153      79.405  61.498  88.320  1.00  0.00           S  
ATOM   2326  H   CYS   153      77.918  59.477  87.657  1.00  0.00           H  
ATOM   2327  HA  CYS   153      80.188  58.763  86.030  1.00  0.00           H  
ATOM   2328  HB2 CYS   153      81.133  60.793  86.808  1.00  0.00           H  
ATOM   2329  HB3 CYS   153      79.626  61.246  86.004  1.00  0.00           H  
ATOM   2330  HG  CYS   153      79.675  62.748  87.932  1.00  0.00           H  
ATOM   2331  N   ASP   154      80.132  57.757  88.943  1.00  0.00           N  
ATOM   2332  CA  ASP   154      80.808  56.739  89.816  1.00  0.00           C  
ATOM   2333  C   ASP   154      81.116  55.401  89.168  1.00  0.00           C  
ATOM   2334  O   ASP   154      81.048  55.317  87.919  1.00  0.00           O  
ATOM   2335  CB  ASP   154      79.984  56.535  91.043  1.00  0.00           C  
ATOM   2336  CG  ASP   154      78.710  55.723  90.771  1.00  0.00           C  
ATOM   2337  OD1 ASP   154      78.249  55.582  89.598  1.00  0.00           O  
ATOM   2338  OD2 ASP   154      78.115  55.223  91.770  1.00  0.00           O1-
ATOM   2339  H   ASP   154      79.139  57.574  88.910  1.00  0.00           H  
ATOM   2340  HA  ASP   154      81.777  57.105  90.155  1.00  0.00           H  
ATOM   2341  HB2 ASP   154      80.506  56.084  91.888  1.00  0.00           H  
ATOM   2342  HB3 ASP   154      79.601  57.461  91.471  1.00  0.00           H  
ATOM   2343  N   ARG   155      81.536  54.301  89.895  1.00  0.00           N  
ATOM   2344  CA  ARG   155      81.837  52.970  89.245  1.00  0.00           C  
ATOM   2345  C   ARG   155      81.519  51.793  90.098  1.00  0.00           C  
ATOM   2346  O   ARG   155      82.328  51.407  90.941  1.00  0.00           O  
ATOM   2347  CB  ARG   155      83.283  52.868  88.633  1.00  0.00           C  
ATOM   2348  CG  ARG   155      83.942  51.555  88.156  1.00  0.00           C  
ATOM   2349  CD  ARG   155      85.393  51.806  87.636  1.00  0.00           C  
ATOM   2350  NE  ARG   155      86.369  51.939  88.679  1.00  0.00           N  
ATOM   2351  CZ  ARG   155      87.591  51.343  88.651  1.00  0.00           C  
ATOM   2352  NH1 ARG   155      87.812  50.392  87.770  1.00  0.00           N1+
ATOM   2353  NH2 ARG   155      88.455  51.682  89.532  1.00  0.00           N  
ATOM   2354  H   ARG   155      81.743  54.438  90.874  1.00  0.00           H  
ATOM   2355  HA  ARG   155      81.216  52.841  88.359  1.00  0.00           H  
ATOM   2356  HB2 ARG   155      83.313  53.527  87.765  1.00  0.00           H  
ATOM   2357  HB3 ARG   155      83.994  53.312  89.329  1.00  0.00           H  
ATOM   2358  HG2 ARG   155      84.003  50.850  88.985  1.00  0.00           H  
ATOM   2359  HG3 ARG   155      83.246  51.117  87.440  1.00  0.00           H  
ATOM   2360  HD2 ARG   155      85.517  50.977  86.940  1.00  0.00           H  
ATOM   2361  HD3 ARG   155      85.398  52.724  87.047  1.00  0.00           H  
ATOM   2362  HE  ARG   155      86.212  52.473  89.522  1.00  0.00           H  
ATOM   2363 HH11 ARG   155      87.093  50.206  87.086  1.00  0.00           H  
ATOM   2364 HH12 ARG   155      88.704  49.919  87.805  1.00  0.00           H  
ATOM   2365 HH21 ARG   155      89.385  51.290  89.502  1.00  0.00           H  
ATOM   2366 HH22 ARG   155      88.205  52.368  90.230  1.00  0.00           H  
ATOM   2367  N   GLU   156      80.301  51.214  89.983  1.00  0.00           N  
ATOM   2368  CA  GLU   156      80.110  49.776  90.414  1.00  0.00           C  
ATOM   2369  C   GLU   156      80.705  48.677  89.441  1.00  0.00           C  
ATOM   2370  O   GLU   156      80.971  47.522  89.898  1.00  0.00           O  
ATOM   2371  CB  GLU   156      78.560  49.631  90.575  1.00  0.00           C  
ATOM   2372  CG  GLU   156      77.960  50.165  91.849  1.00  0.00           C  
ATOM   2373  CD  GLU   156      77.872  51.722  91.966  1.00  0.00           C  
ATOM   2374  OE1 GLU   156      77.222  52.324  91.084  1.00  0.00           O  
ATOM   2375  OE2 GLU   156      78.095  52.425  93.011  1.00  0.00           O1-
ATOM   2376  H   GLU   156      79.618  51.504  89.298  1.00  0.00           H  
ATOM   2377  HA  GLU   156      80.586  49.713  91.393  1.00  0.00           H  
ATOM   2378  HB2 GLU   156      77.999  50.097  89.765  1.00  0.00           H  
ATOM   2379  HB3 GLU   156      78.361  48.560  90.573  1.00  0.00           H  
ATOM   2380  HG2 GLU   156      76.899  49.916  91.849  1.00  0.00           H  
ATOM   2381  HG3 GLU   156      78.461  49.748  92.722  1.00  0.00           H  
ATOM   2382  N   THR   157      80.991  49.039  88.161  1.00  0.00           N  
ATOM   2383  CA  THR   157      81.535  48.085  87.237  1.00  0.00           C  
ATOM   2384  C   THR   157      82.970  47.603  87.583  1.00  0.00           C  
ATOM   2385  O   THR   157      83.853  48.398  87.807  1.00  0.00           O  
ATOM   2386  CB  THR   157      81.673  48.806  85.889  1.00  0.00           C  
ATOM   2387  CG2 THR   157      82.066  47.892  84.644  1.00  0.00           C  
ATOM   2388  OG1 THR   157      80.371  49.289  85.509  1.00  0.00           O  
ATOM   2389  H   THR   157      80.816  49.976  87.827  1.00  0.00           H  
ATOM   2390  HA  THR   157      80.805  47.280  87.145  1.00  0.00           H  
ATOM   2391  HB  THR   157      82.280  49.707  85.972  1.00  0.00           H  
ATOM   2392  HG1 THR   157      80.058  49.959  86.120  1.00  0.00           H  
ATOM   2393 HG21 THR   157      81.826  48.235  83.637  1.00  0.00           H  
ATOM   2394 HG22 THR   157      83.096  47.588  84.836  1.00  0.00           H  
ATOM   2395 HG23 THR   157      81.482  46.976  84.736  1.00  0.00           H  
ATOM   2396  N   PRO   158      83.268  46.258  87.607  1.00  0.00           N  
ATOM   2397  CA  PRO   158      84.591  45.692  88.036  1.00  0.00           C  
ATOM   2398  C   PRO   158      85.765  46.043  87.180  1.00  0.00           C  
ATOM   2399  O   PRO   158      86.963  45.964  87.542  1.00  0.00           O  
ATOM   2400  CB  PRO   158      84.348  44.208  88.177  1.00  0.00           C  
ATOM   2401  CG  PRO   158      82.849  44.095  88.304  1.00  0.00           C  
ATOM   2402  CD  PRO   158      82.271  45.250  87.664  1.00  0.00           C  
ATOM   2403  HA  PRO   158      84.773  46.034  89.054  1.00  0.00           H  
ATOM   2404  HB2 PRO   158      84.576  43.697  87.242  1.00  0.00           H  
ATOM   2405  HB3 PRO   158      84.898  43.662  88.944  1.00  0.00           H  
ATOM   2406  HG2 PRO   158      82.412  43.268  87.744  1.00  0.00           H  
ATOM   2407  HG3 PRO   158      82.532  44.068  89.346  1.00  0.00           H  
ATOM   2408  HD2 PRO   158      82.051  45.062  86.613  1.00  0.00           H  
ATOM   2409  HD3 PRO   158      81.462  45.719  88.224  1.00  0.00           H  
ATOM   2410  N   TRP   159      85.495  46.339  85.923  1.00  0.00           N  
ATOM   2411  CA  TRP   159      86.486  46.395  84.860  1.00  0.00           C  
ATOM   2412  C   TRP   159      86.675  47.879  84.328  1.00  0.00           C  
ATOM   2413  O   TRP   159      85.636  48.593  84.089  1.00  0.00           O  
ATOM   2414  CB  TRP   159      86.218  45.450  83.643  1.00  0.00           C  
ATOM   2415  CG  TRP   159      85.749  44.101  84.039  1.00  0.00           C  
ATOM   2416  CD1 TRP   159      86.554  43.078  84.507  1.00  0.00           C  
ATOM   2417  CD2 TRP   159      84.354  43.660  84.343  1.00  0.00           C  
ATOM   2418  CE2 TRP   159      84.400  42.367  84.911  1.00  0.00           C  
ATOM   2419  CE3 TRP   159      83.069  44.236  84.071  1.00  0.00           C  
ATOM   2420  NE1 TRP   159      85.715  42.064  84.971  1.00  0.00           N  
ATOM   2421  CZ2 TRP   159      83.238  41.717  85.295  1.00  0.00           C  
ATOM   2422  CZ3 TRP   159      81.872  43.569  84.364  1.00  0.00           C  
ATOM   2423  CH2 TRP   159      81.981  42.294  84.988  1.00  0.00           C  
ATOM   2424  H   TRP   159      84.531  46.348  85.622  1.00  0.00           H  
ATOM   2425  HA  TRP   159      87.481  46.095  85.188  1.00  0.00           H  
ATOM   2426  HB2 TRP   159      85.502  45.936  82.979  1.00  0.00           H  
ATOM   2427  HB3 TRP   159      87.148  45.277  83.103  1.00  0.00           H  
ATOM   2428  HD1 TRP   159      87.632  43.045  84.457  1.00  0.00           H  
ATOM   2429  HE1 TRP   159      86.077  41.271  85.480  1.00  0.00           H  
ATOM   2430  HE3 TRP   159      83.054  45.290  83.838  1.00  0.00           H  
ATOM   2431  HZ2 TRP   159      83.302  40.815  85.885  1.00  0.00           H  
ATOM   2432  HZ3 TRP   159      80.962  44.148  84.311  1.00  0.00           H  
ATOM   2433  HH2 TRP   159      81.122  41.761  85.369  1.00  0.00           H  
ATOM   2434  N   LEU   160      87.999  48.216  84.089  1.00  0.00           N  
ATOM   2435  CA  LEU   160      88.545  49.484  83.577  1.00  0.00           C  
ATOM   2436  C   LEU   160      88.303  50.748  84.456  1.00  0.00           C  
ATOM   2437  O   LEU   160      87.204  50.888  85.049  1.00  0.00           O  
ATOM   2438  CB  LEU   160      88.067  49.632  82.113  1.00  0.00           C  
ATOM   2439  CG  LEU   160      88.490  48.513  81.147  1.00  0.00           C  
ATOM   2440  CD1 LEU   160      88.052  48.767  79.762  1.00  0.00           C  
ATOM   2441  CD2 LEU   160      90.053  48.283  81.127  1.00  0.00           C  
ATOM   2442  H   LEU   160      88.694  47.502  84.253  1.00  0.00           H  
ATOM   2443  HA  LEU   160      89.624  49.344  83.644  1.00  0.00           H  
ATOM   2444  HB2 LEU   160      86.982  49.710  82.045  1.00  0.00           H  
ATOM   2445  HB3 LEU   160      88.474  50.604  81.835  1.00  0.00           H  
ATOM   2446  HG  LEU   160      87.980  47.630  81.533  1.00  0.00           H  
ATOM   2447 HD11 LEU   160      86.975  48.864  79.627  1.00  0.00           H  
ATOM   2448 HD12 LEU   160      88.597  49.556  79.243  1.00  0.00           H  
ATOM   2449 HD13 LEU   160      88.321  47.831  79.272  1.00  0.00           H  
ATOM   2450 HD21 LEU   160      90.519  49.218  80.816  1.00  0.00           H  
ATOM   2451 HD22 LEU   160      90.263  47.956  82.146  1.00  0.00           H  
ATOM   2452 HD23 LEU   160      90.389  47.503  80.444  1.00  0.00           H  
ATOM   2453  N   PRO   161      89.351  51.611  84.672  1.00  0.00           N  
ATOM   2454  CA  PRO   161      89.175  52.848  85.462  1.00  0.00           C  
ATOM   2455  C   PRO   161      88.194  53.888  84.817  1.00  0.00           C  
ATOM   2456  O   PRO   161      88.296  55.086  84.974  1.00  0.00           O  
ATOM   2457  CB  PRO   161      90.607  53.412  85.577  1.00  0.00           C  
ATOM   2458  CG  PRO   161      91.400  52.902  84.355  1.00  0.00           C  
ATOM   2459  CD  PRO   161      90.666  51.593  84.054  1.00  0.00           C  
ATOM   2460  HA  PRO   161      88.846  52.637  86.479  1.00  0.00           H  
ATOM   2461  HB2 PRO   161      90.626  54.500  85.642  1.00  0.00           H  
ATOM   2462  HB3 PRO   161      91.095  53.135  86.511  1.00  0.00           H  
ATOM   2463  HG2 PRO   161      91.457  53.618  83.534  1.00  0.00           H  
ATOM   2464  HG3 PRO   161      92.430  52.695  84.647  1.00  0.00           H  
ATOM   2465  HD2 PRO   161      90.574  51.556  82.968  1.00  0.00           H  
ATOM   2466  HD3 PRO   161      91.211  50.697  84.351  1.00  0.00           H  
ATOM   2467  N   LYS   162      87.193  53.469  83.995  1.00  0.00           N  
ATOM   2468  CA  LYS   162      86.263  54.304  83.279  1.00  0.00           C  
ATOM   2469  C   LYS   162      84.900  54.328  84.074  1.00  0.00           C  
ATOM   2470  O   LYS   162      84.597  53.392  84.777  1.00  0.00           O  
ATOM   2471  CB  LYS   162      85.885  53.650  81.973  1.00  0.00           C  
ATOM   2472  CG  LYS   162      87.061  53.564  81.034  1.00  0.00           C  
ATOM   2473  CD  LYS   162      86.672  53.211  79.582  1.00  0.00           C  
ATOM   2474  CE  LYS   162      87.867  52.833  78.867  1.00  0.00           C  
ATOM   2475  NZ  LYS   162      87.688  52.630  77.419  1.00  0.00           N1+
ATOM   2476  H   LYS   162      87.218  52.486  83.766  1.00  0.00           H  
ATOM   2477  HA  LYS   162      86.542  55.358  83.260  1.00  0.00           H  
ATOM   2478  HB2 LYS   162      85.557  52.645  82.239  1.00  0.00           H  
ATOM   2479  HB3 LYS   162      85.035  54.185  81.550  1.00  0.00           H  
ATOM   2480  HG2 LYS   162      87.586  54.519  81.014  1.00  0.00           H  
ATOM   2481  HG3 LYS   162      87.700  52.786  81.451  1.00  0.00           H  
ATOM   2482  HD2 LYS   162      86.072  52.303  79.521  1.00  0.00           H  
ATOM   2483  HD3 LYS   162      86.167  54.043  79.091  1.00  0.00           H  
ATOM   2484  HE2 LYS   162      88.567  53.660  78.985  1.00  0.00           H  
ATOM   2485  HE3 LYS   162      88.323  51.909  79.224  1.00  0.00           H  
ATOM   2486  HZ1 LYS   162      88.380  52.137  76.873  1.00  0.00           H  
ATOM   2487  HZ2 LYS   162      86.848  52.076  77.328  1.00  0.00           H  
ATOM   2488  HZ3 LYS   162      87.548  53.447  76.843  1.00  0.00           H  
ATOM   2489  N   GLU   163      83.959  55.310  83.892  1.00  0.00           N  
ATOM   2490  CA  GLU   163      82.751  55.511  84.646  1.00  0.00           C  
ATOM   2491  C   GLU   163      81.622  54.592  84.072  1.00  0.00           C  
ATOM   2492  O   GLU   163      81.745  54.169  82.916  1.00  0.00           O  
ATOM   2493  CB  GLU   163      82.252  56.958  84.656  1.00  0.00           C  
ATOM   2494  CG  GLU   163      83.266  58.041  84.984  1.00  0.00           C  
ATOM   2495  CD  GLU   163      83.930  58.624  83.707  1.00  0.00           C  
ATOM   2496  OE1 GLU   163      84.490  57.799  82.902  1.00  0.00           O  
ATOM   2497  OE2 GLU   163      83.971  59.806  83.472  1.00  0.00           O1-
ATOM   2498  H   GLU   163      84.286  55.990  83.220  1.00  0.00           H  
ATOM   2499  HA  GLU   163      82.902  55.215  85.684  1.00  0.00           H  
ATOM   2500  HB2 GLU   163      81.751  57.218  83.724  1.00  0.00           H  
ATOM   2501  HB3 GLU   163      81.433  57.046  85.370  1.00  0.00           H  
ATOM   2502  HG2 GLU   163      82.663  58.817  85.455  1.00  0.00           H  
ATOM   2503  HG3 GLU   163      83.991  57.613  85.677  1.00  0.00           H  
ATOM   2504  N   ASP   164      80.578  54.398  84.861  1.00  0.00           N  
ATOM   2505  CA  ASP   164      79.409  53.599  84.470  1.00  0.00           C  
ATOM   2506  C   ASP   164      78.653  54.144  83.307  1.00  0.00           C  
ATOM   2507  O   ASP   164      78.104  53.364  82.520  1.00  0.00           O  
ATOM   2508  CB  ASP   164      78.485  53.426  85.710  1.00  0.00           C  
ATOM   2509  CG  ASP   164      78.973  52.479  86.849  1.00  0.00           C  
ATOM   2510  OD1 ASP   164      78.712  52.757  88.051  1.00  0.00           O  
ATOM   2511  OD2 ASP   164      79.422  51.351  86.606  1.00  0.00           O1-
ATOM   2512  H   ASP   164      80.560  54.788  85.792  1.00  0.00           H  
ATOM   2513  HA  ASP   164      79.775  52.614  84.180  1.00  0.00           H  
ATOM   2514  HB2 ASP   164      78.274  54.373  86.206  1.00  0.00           H  
ATOM   2515  HB3 ASP   164      77.503  53.242  85.275  1.00  0.00           H  
ATOM   2516  N   CYS   165      78.703  55.472  83.125  1.00  0.00           N  
ATOM   2517  CA  CYS   165      78.114  56.159  82.034  1.00  0.00           C  
ATOM   2518  C   CYS   165      78.729  55.772  80.639  1.00  0.00           C  
ATOM   2519  O   CYS   165      78.223  56.048  79.576  1.00  0.00           O  
ATOM   2520  CB  CYS   165      77.986  57.641  82.232  1.00  0.00           C  
ATOM   2521  SG  CYS   165      79.489  58.687  82.123  1.00  0.00           S  
ATOM   2522  H   CYS   165      79.044  56.061  83.871  1.00  0.00           H  
ATOM   2523  HA  CYS   165      77.097  55.788  82.159  1.00  0.00           H  
ATOM   2524  HB2 CYS   165      77.363  57.903  81.377  1.00  0.00           H  
ATOM   2525  HB3 CYS   165      77.624  57.820  83.245  1.00  0.00           H  
ATOM   2526  HG  CYS   165      80.182  58.031  83.059  1.00  0.00           H  
ATOM   2527  N   ARG   166      79.883  55.111  80.618  1.00  0.00           N  
ATOM   2528  CA  ARG   166      80.815  54.994  79.405  1.00  0.00           C  
ATOM   2529  C   ARG   166      80.409  53.735  78.414  1.00  0.00           C  
ATOM   2530  O   ARG   166      81.006  53.612  77.384  1.00  0.00           O  
ATOM   2531  CB  ARG   166      82.254  54.953  79.883  1.00  0.00           C  
ATOM   2532  CG  ARG   166      82.781  56.192  80.640  1.00  0.00           C  
ATOM   2533  CD  ARG   166      82.425  57.451  79.839  1.00  0.00           C  
ATOM   2534  NE  ARG   166      82.876  58.689  80.562  1.00  0.00           N  
ATOM   2535  CZ  ARG   166      82.397  59.899  80.404  1.00  0.00           C  
ATOM   2536  NH1 ARG   166      81.602  60.151  79.392  1.00  0.00           N1+
ATOM   2537  NH2 ARG   166      82.832  60.871  81.095  1.00  0.00           N  
ATOM   2538  H   ARG   166      80.294  54.813  81.492  1.00  0.00           H  
ATOM   2539  HA  ARG   166      80.625  55.877  78.795  1.00  0.00           H  
ATOM   2540  HB2 ARG   166      82.428  54.081  80.513  1.00  0.00           H  
ATOM   2541  HB3 ARG   166      82.864  54.831  78.989  1.00  0.00           H  
ATOM   2542  HG2 ARG   166      82.262  56.236  81.598  1.00  0.00           H  
ATOM   2543  HG3 ARG   166      83.850  56.078  80.818  1.00  0.00           H  
ATOM   2544  HD2 ARG   166      82.953  57.414  78.886  1.00  0.00           H  
ATOM   2545  HD3 ARG   166      81.335  57.445  79.808  1.00  0.00           H  
ATOM   2546  HE  ARG   166      83.375  58.483  81.415  1.00  0.00           H  
ATOM   2547 HH11 ARG   166      81.056  59.415  78.968  1.00  0.00           H  
ATOM   2548 HH12 ARG   166      81.107  61.026  79.490  1.00  0.00           H  
ATOM   2549 HH21 ARG   166      83.301  60.591  81.945  1.00  0.00           H  
ATOM   2550 HH22 ARG   166      82.748  61.836  80.809  1.00  0.00           H  
ATOM   2551  N   ASP   167      79.468  52.860  78.672  1.00  0.00           N  
ATOM   2552  CA  ASP   167      78.899  51.977  77.604  1.00  0.00           C  
ATOM   2553  C   ASP   167      77.408  52.145  77.560  1.00  0.00           C  
ATOM   2554  O   ASP   167      76.807  52.984  78.207  1.00  0.00           O  
ATOM   2555  CB  ASP   167      79.314  50.544  77.969  1.00  0.00           C  
ATOM   2556  CG  ASP   167      78.662  50.079  79.245  1.00  0.00           C  
ATOM   2557  OD1 ASP   167      77.981  50.795  79.999  1.00  0.00           O  
ATOM   2558  OD2 ASP   167      78.681  48.901  79.504  1.00  0.00           O1-
ATOM   2559  H   ASP   167      78.938  52.981  79.524  1.00  0.00           H  
ATOM   2560  HA  ASP   167      79.273  52.284  76.628  1.00  0.00           H  
ATOM   2561  HB2 ASP   167      78.894  49.838  77.253  1.00  0.00           H  
ATOM   2562  HB3 ASP   167      80.401  50.472  77.994  1.00  0.00           H  
ATOM   2563  N   GLU   168      76.712  51.337  76.757  1.00  0.00           N  
ATOM   2564  CA  GLU   168      75.273  51.355  76.541  1.00  0.00           C  
ATOM   2565  C   GLU   168      74.391  50.423  77.377  1.00  0.00           C  
ATOM   2566  O   GLU   168      73.392  49.932  76.931  1.00  0.00           O  
ATOM   2567  CB  GLU   168      74.988  51.138  75.059  1.00  0.00           C  
ATOM   2568  CG  GLU   168      75.515  49.768  74.461  1.00  0.00           C  
ATOM   2569  CD  GLU   168      75.436  49.796  72.934  1.00  0.00           C  
ATOM   2570  OE1 GLU   168      75.855  50.770  72.258  1.00  0.00           O  
ATOM   2571  OE2 GLU   168      75.118  48.795  72.237  1.00  0.00           O1-
ATOM   2572  H   GLU   168      77.259  50.708  76.186  1.00  0.00           H  
ATOM   2573  HA  GLU   168      74.997  52.358  76.868  1.00  0.00           H  
ATOM   2574  HB2 GLU   168      73.912  51.238  74.919  1.00  0.00           H  
ATOM   2575  HB3 GLU   168      75.444  51.960  74.507  1.00  0.00           H  
ATOM   2576  HG2 GLU   168      76.576  49.598  74.641  1.00  0.00           H  
ATOM   2577  HG3 GLU   168      74.911  48.930  74.809  1.00  0.00           H  
ATOM   2578  N   LYS   169      74.878  49.990  78.537  1.00  0.00           N  
ATOM   2579  CA  LYS   169      74.342  48.876  79.335  1.00  0.00           C  
ATOM   2580  C   LYS   169      74.304  49.225  80.851  1.00  0.00           C  
ATOM   2581  O   LYS   169      75.191  49.916  81.363  1.00  0.00           O  
ATOM   2582  CB  LYS   169      75.140  47.580  79.075  1.00  0.00           C  
ATOM   2583  CG  LYS   169      75.316  47.132  77.634  1.00  0.00           C  
ATOM   2584  CD  LYS   169      76.798  47.354  77.240  1.00  0.00           C  
ATOM   2585  CE  LYS   169      77.774  46.362  77.943  1.00  0.00           C  
ATOM   2586  NZ  LYS   169      79.158  46.712  77.693  1.00  0.00           N1+
ATOM   2587  H   LYS   169      75.770  50.337  78.859  1.00  0.00           H  
ATOM   2588  HA  LYS   169      73.290  48.834  79.051  1.00  0.00           H  
ATOM   2589  HB2 LYS   169      76.110  47.802  79.520  1.00  0.00           H  
ATOM   2590  HB3 LYS   169      74.628  46.764  79.585  1.00  0.00           H  
ATOM   2591  HG2 LYS   169      75.039  46.078  77.655  1.00  0.00           H  
ATOM   2592  HG3 LYS   169      74.703  47.563  76.843  1.00  0.00           H  
ATOM   2593  HD2 LYS   169      77.027  47.120  76.201  1.00  0.00           H  
ATOM   2594  HD3 LYS   169      77.244  48.326  77.449  1.00  0.00           H  
ATOM   2595  HE2 LYS   169      77.469  46.290  78.987  1.00  0.00           H  
ATOM   2596  HE3 LYS   169      77.531  45.350  77.620  1.00  0.00           H  
ATOM   2597  HZ1 LYS   169      79.727  45.891  77.849  1.00  0.00           H  
ATOM   2598  HZ2 LYS   169      79.349  47.068  76.768  1.00  0.00           H  
ATOM   2599  HZ3 LYS   169      79.451  47.426  78.345  1.00  0.00           H  
ATOM   2600  N   VAL   170      73.349  48.686  81.570  1.00  0.00           N  
ATOM   2601  CA  VAL   170      73.359  48.618  83.027  1.00  0.00           C  
ATOM   2602  C   VAL   170      74.318  47.490  83.429  1.00  0.00           C  
ATOM   2603  O   VAL   170      74.076  46.342  83.039  1.00  0.00           O  
ATOM   2604  CB  VAL   170      71.951  48.337  83.570  1.00  0.00           C  
ATOM   2605  CG1 VAL   170      71.877  47.942  85.055  1.00  0.00           C  
ATOM   2606  CG2 VAL   170      71.000  49.480  83.410  1.00  0.00           C  
ATOM   2607  H   VAL   170      72.618  48.255  81.023  1.00  0.00           H  
ATOM   2608  HA  VAL   170      73.785  49.509  83.488  1.00  0.00           H  
ATOM   2609  HB  VAL   170      71.593  47.453  83.041  1.00  0.00           H  
ATOM   2610 HG11 VAL   170      72.494  47.046  85.117  1.00  0.00           H  
ATOM   2611 HG12 VAL   170      72.295  48.758  85.646  1.00  0.00           H  
ATOM   2612 HG13 VAL   170      70.813  47.730  85.163  1.00  0.00           H  
ATOM   2613 HG21 VAL   170      71.023  49.891  82.401  1.00  0.00           H  
ATOM   2614 HG22 VAL   170      70.001  49.171  83.718  1.00  0.00           H  
ATOM   2615 HG23 VAL   170      71.289  50.321  84.041  1.00  0.00           H  
ATOM   2616  N   TYR   171      75.317  47.772  84.254  1.00  0.00           N  
ATOM   2617  CA  TYR   171      76.161  46.758  84.789  1.00  0.00           C  
ATOM   2618  C   TYR   171      75.478  45.741  85.738  1.00  0.00           C  
ATOM   2619  O   TYR   171      75.742  44.601  85.593  1.00  0.00           O  
ATOM   2620  CB  TYR   171      77.371  47.405  85.498  1.00  0.00           C  
ATOM   2621  CG  TYR   171      77.990  46.504  86.601  1.00  0.00           C  
ATOM   2622  CD1 TYR   171      78.087  46.983  87.925  1.00  0.00           C  
ATOM   2623  CD2 TYR   171      78.662  45.286  86.234  1.00  0.00           C  
ATOM   2624  CE1 TYR   171      78.485  46.105  88.921  1.00  0.00           C  
ATOM   2625  CE2 TYR   171      79.026  44.420  87.183  1.00  0.00           C  
ATOM   2626  CZ  TYR   171      78.922  44.804  88.543  1.00  0.00           C  
ATOM   2627  OH  TYR   171      79.214  43.887  89.510  1.00  0.00           O  
ATOM   2628  H   TYR   171      75.371  48.726  84.584  1.00  0.00           H  
ATOM   2629  HA  TYR   171      76.605  46.084  84.056  1.00  0.00           H  
ATOM   2630  HB2 TYR   171      78.112  47.665  84.742  1.00  0.00           H  
ATOM   2631  HB3 TYR   171      77.125  48.321  86.036  1.00  0.00           H  
ATOM   2632  HD1 TYR   171      77.802  47.992  88.184  1.00  0.00           H  
ATOM   2633  HD2 TYR   171      78.596  45.060  85.180  1.00  0.00           H  
ATOM   2634  HE1 TYR   171      78.549  46.354  89.970  1.00  0.00           H  
ATOM   2635  HE2 TYR   171      79.445  43.456  86.933  1.00  0.00           H  
ATOM   2636  HH  TYR   171      79.060  44.279  90.373  1.00  0.00           H  
ATOM   2637  N   SER   172      74.630  46.220  86.630  1.00  0.00           N  
ATOM   2638  CA  SER   172      73.863  45.354  87.564  1.00  0.00           C  
ATOM   2639  C   SER   172      72.768  46.218  88.211  1.00  0.00           C  
ATOM   2640  O   SER   172      72.796  47.454  88.124  1.00  0.00           O  
ATOM   2641  CB  SER   172      74.861  44.900  88.675  1.00  0.00           C  
ATOM   2642  OG  SER   172      74.300  44.443  89.907  1.00  0.00           O  
ATOM   2643  H   SER   172      74.501  47.184  86.901  1.00  0.00           H  
ATOM   2644  HA  SER   172      73.375  44.545  87.021  1.00  0.00           H  
ATOM   2645  HB2 SER   172      75.367  44.075  88.174  1.00  0.00           H  
ATOM   2646  HB3 SER   172      75.580  45.685  88.910  1.00  0.00           H  
ATOM   2647  HG  SER   172      74.973  44.019  90.445  1.00  0.00           H  
ATOM   2648  N   LYS   173      71.873  45.594  88.953  1.00  0.00           N  
ATOM   2649  CA  LYS   173      70.832  46.266  89.776  1.00  0.00           C  
ATOM   2650  C   LYS   173      71.418  47.013  90.966  1.00  0.00           C  
ATOM   2651  O   LYS   173      70.736  47.904  91.452  1.00  0.00           O  
ATOM   2652  CB  LYS   173      69.700  45.219  90.151  1.00  0.00           C  
ATOM   2653  CG  LYS   173      70.162  44.205  91.236  1.00  0.00           C  
ATOM   2654  CD  LYS   173      69.047  43.336  91.719  1.00  0.00           C  
ATOM   2655  CE  LYS   173      69.320  42.647  93.095  1.00  0.00           C  
ATOM   2656  NZ  LYS   173      67.981  42.347  93.663  1.00  0.00           N1+
ATOM   2657  H   LYS   173      71.918  44.594  89.083  1.00  0.00           H  
ATOM   2658  HA  LYS   173      70.453  47.056  89.129  1.00  0.00           H  
ATOM   2659  HB2 LYS   173      68.829  45.736  90.552  1.00  0.00           H  
ATOM   2660  HB3 LYS   173      69.452  44.692  89.229  1.00  0.00           H  
ATOM   2661  HG2 LYS   173      70.900  43.591  90.720  1.00  0.00           H  
ATOM   2662  HG3 LYS   173      70.485  44.768  92.112  1.00  0.00           H  
ATOM   2663  HD2 LYS   173      68.191  43.992  91.877  1.00  0.00           H  
ATOM   2664  HD3 LYS   173      68.766  42.666  90.906  1.00  0.00           H  
ATOM   2665  HE2 LYS   173      69.953  41.777  92.918  1.00  0.00           H  
ATOM   2666  HE3 LYS   173      69.831  43.396  93.699  1.00  0.00           H  
ATOM   2667  HZ1 LYS   173      67.371  43.128  93.858  1.00  0.00           H  
ATOM   2668  HZ2 LYS   173      67.491  41.749  93.012  1.00  0.00           H  
ATOM   2669  HZ3 LYS   173      68.159  41.791  94.488  1.00  0.00           H  
ATOM   2670  N   GLU   174      72.666  46.702  91.328  1.00  0.00           N  
ATOM   2671  CA  GLU   174      73.418  47.509  92.299  1.00  0.00           C  
ATOM   2672  C   GLU   174      73.953  48.779  91.669  1.00  0.00           C  
ATOM   2673  O   GLU   174      74.085  49.823  92.309  1.00  0.00           O  
ATOM   2674  CB  GLU   174      74.542  46.692  92.933  1.00  0.00           C  
ATOM   2675  CG  GLU   174      74.097  45.383  93.596  1.00  0.00           C  
ATOM   2676  CD  GLU   174      72.903  45.610  94.494  1.00  0.00           C  
ATOM   2677  OE1 GLU   174      71.923  44.897  94.275  1.00  0.00           O  
ATOM   2678  OE2 GLU   174      72.931  46.545  95.314  1.00  0.00           O1-
ATOM   2679  H   GLU   174      73.106  45.867  90.970  1.00  0.00           H  
ATOM   2680  HA  GLU   174      72.721  47.815  93.079  1.00  0.00           H  
ATOM   2681  HB2 GLU   174      75.295  46.439  92.187  1.00  0.00           H  
ATOM   2682  HB3 GLU   174      74.960  47.317  93.723  1.00  0.00           H  
ATOM   2683  HG2 GLU   174      73.785  44.637  92.865  1.00  0.00           H  
ATOM   2684  HG3 GLU   174      74.881  45.009  94.255  1.00  0.00           H  
ATOM   2685  N   ASP   175      74.138  48.827  90.327  1.00  0.00           N  
ATOM   2686  CA  ASP   175      74.314  50.076  89.526  1.00  0.00           C  
ATOM   2687  C   ASP   175      73.027  50.817  89.252  1.00  0.00           C  
ATOM   2688  O   ASP   175      73.046  52.029  89.505  1.00  0.00           O  
ATOM   2689  CB  ASP   175      75.033  49.735  88.106  1.00  0.00           C  
ATOM   2690  CG  ASP   175      75.402  51.027  87.356  1.00  0.00           C  
ATOM   2691  OD1 ASP   175      75.805  52.030  87.971  1.00  0.00           O  
ATOM   2692  OD2 ASP   175      75.421  51.086  86.126  1.00  0.00           O1-
ATOM   2693  H   ASP   175      73.784  48.001  89.864  1.00  0.00           H  
ATOM   2694  HA  ASP   175      74.877  50.840  90.062  1.00  0.00           H  
ATOM   2695  HB2 ASP   175      75.866  49.035  88.167  1.00  0.00           H  
ATOM   2696  HB3 ASP   175      74.212  49.303  87.533  1.00  0.00           H  
ATOM   2697  N   LEU   176      71.983  50.079  88.890  1.00  0.00           N  
ATOM   2698  CA  LEU   176      70.721  50.732  88.467  1.00  0.00           C  
ATOM   2699  C   LEU   176      70.127  51.709  89.423  1.00  0.00           C  
ATOM   2700  O   LEU   176      69.405  52.658  89.027  1.00  0.00           O  
ATOM   2701  CB  LEU   176      69.742  49.611  88.213  1.00  0.00           C  
ATOM   2702  CG  LEU   176      68.327  49.792  87.779  1.00  0.00           C  
ATOM   2703  CD1 LEU   176      68.194  50.364  86.326  1.00  0.00           C  
ATOM   2704  CD2 LEU   176      67.527  48.566  87.943  1.00  0.00           C  
ATOM   2705  H   LEU   176      72.225  49.109  88.742  1.00  0.00           H  
ATOM   2706  HA  LEU   176      70.840  51.311  87.551  1.00  0.00           H  
ATOM   2707  HB2 LEU   176      70.090  48.858  87.506  1.00  0.00           H  
ATOM   2708  HB3 LEU   176      69.654  48.995  89.108  1.00  0.00           H  
ATOM   2709  HG  LEU   176      67.850  50.494  88.462  1.00  0.00           H  
ATOM   2710 HD11 LEU   176      67.122  50.323  86.136  1.00  0.00           H  
ATOM   2711 HD12 LEU   176      68.603  51.365  86.183  1.00  0.00           H  
ATOM   2712 HD13 LEU   176      68.700  49.728  85.600  1.00  0.00           H  
ATOM   2713 HD21 LEU   176      66.475  48.698  87.691  1.00  0.00           H  
ATOM   2714 HD22 LEU   176      67.855  47.833  87.205  1.00  0.00           H  
ATOM   2715 HD23 LEU   176      67.627  48.247  88.980  1.00  0.00           H  
ATOM   2716  N   LYS   177      70.525  51.614  90.655  1.00  0.00           N  
ATOM   2717  CA  LYS   177      70.069  52.540  91.777  1.00  0.00           C  
ATOM   2718  C   LYS   177      70.437  53.940  91.625  1.00  0.00           C  
ATOM   2719  O   LYS   177      69.637  54.780  92.115  1.00  0.00           O  
ATOM   2720  CB  LYS   177      70.640  51.905  93.158  1.00  0.00           C  
ATOM   2721  CG  LYS   177      70.189  50.512  93.462  1.00  0.00           C  
ATOM   2722  CD  LYS   177      70.801  49.619  94.539  1.00  0.00           C  
ATOM   2723  CE  LYS   177      69.978  48.377  94.601  1.00  0.00           C  
ATOM   2724  NZ  LYS   177      70.382  47.488  95.719  1.00  0.00           N1+
ATOM   2725  H   LYS   177      71.156  50.845  90.827  1.00  0.00           H  
ATOM   2726  HA  LYS   177      68.980  52.526  91.758  1.00  0.00           H  
ATOM   2727  HB2 LYS   177      71.729  51.878  93.136  1.00  0.00           H  
ATOM   2728  HB3 LYS   177      70.316  52.594  93.939  1.00  0.00           H  
ATOM   2729  HG2 LYS   177      69.110  50.538  93.613  1.00  0.00           H  
ATOM   2730  HG3 LYS   177      70.337  50.043  92.489  1.00  0.00           H  
ATOM   2731  HD2 LYS   177      71.831  49.444  94.229  1.00  0.00           H  
ATOM   2732  HD3 LYS   177      70.618  50.216  95.433  1.00  0.00           H  
ATOM   2733  HE2 LYS   177      68.966  48.672  94.878  1.00  0.00           H  
ATOM   2734  HE3 LYS   177      70.067  47.883  93.633  1.00  0.00           H  
ATOM   2735  HZ1 LYS   177      70.534  48.036  96.554  1.00  0.00           H  
ATOM   2736  HZ2 LYS   177      69.746  46.727  95.910  1.00  0.00           H  
ATOM   2737  HZ3 LYS   177      71.268  47.067  95.478  1.00  0.00           H  
ATOM   2738  N   ASP   178      71.523  54.261  90.912  1.00  0.00           N  
ATOM   2739  CA  ASP   178      71.887  55.557  90.486  1.00  0.00           C  
ATOM   2740  C   ASP   178      71.035  56.193  89.284  1.00  0.00           C  
ATOM   2741  O   ASP   178      71.096  57.389  89.086  1.00  0.00           O  
ATOM   2742  CB  ASP   178      73.376  55.652  90.095  1.00  0.00           C  
ATOM   2743  CG  ASP   178      74.318  54.911  91.120  1.00  0.00           C  
ATOM   2744  OD1 ASP   178      75.473  54.516  90.784  1.00  0.00           O  
ATOM   2745  OD2 ASP   178      74.090  54.747  92.331  1.00  0.00           O1-
ATOM   2746  H   ASP   178      72.058  53.435  90.686  1.00  0.00           H  
ATOM   2747  HA  ASP   178      71.751  56.258  91.310  1.00  0.00           H  
ATOM   2748  HB2 ASP   178      73.474  55.049  89.192  1.00  0.00           H  
ATOM   2749  HB3 ASP   178      73.664  56.666  89.817  1.00  0.00           H  
ATOM   2750  N   MET   179      70.148  55.454  88.595  1.00  0.00           N  
ATOM   2751  CA  MET   179      69.320  55.948  87.523  1.00  0.00           C  
ATOM   2752  C   MET   179      67.908  56.382  87.969  1.00  0.00           C  
ATOM   2753  O   MET   179      67.360  55.772  88.881  1.00  0.00           O  
ATOM   2754  CB  MET   179      69.282  54.760  86.454  1.00  0.00           C  
ATOM   2755  CG  MET   179      70.685  54.419  85.900  1.00  0.00           C  
ATOM   2756  SD  MET   179      70.603  52.931  84.857  1.00  0.00           S  
ATOM   2757  CE  MET   179      72.197  52.958  84.127  1.00  0.00           C  
ATOM   2758  H   MET   179      70.028  54.520  88.962  1.00  0.00           H  
ATOM   2759  HA  MET   179      69.813  56.877  87.236  1.00  0.00           H  
ATOM   2760  HB2 MET   179      68.705  53.908  86.814  1.00  0.00           H  
ATOM   2761  HB3 MET   179      68.795  55.157  85.564  1.00  0.00           H  
ATOM   2762  HG2 MET   179      70.970  55.279  85.295  1.00  0.00           H  
ATOM   2763  HG3 MET   179      71.383  54.274  86.724  1.00  0.00           H  
ATOM   2764  HE1 MET   179      72.969  52.627  84.821  1.00  0.00           H  
ATOM   2765  HE2 MET   179      72.261  52.370  83.211  1.00  0.00           H  
ATOM   2766  HE3 MET   179      72.231  53.994  83.791  1.00  0.00           H  
ATOM   2767  N   SER   180      67.291  57.395  87.413  1.00  0.00           N  
ATOM   2768  CA  SER   180      65.915  57.793  87.776  1.00  0.00           C  
ATOM   2769  C   SER   180      64.872  56.832  87.075  1.00  0.00           C  
ATOM   2770  O   SER   180      65.000  56.553  85.868  1.00  0.00           O  
ATOM   2771  CB  SER   180      65.704  59.223  87.437  1.00  0.00           C  
ATOM   2772  OG  SER   180      64.515  59.579  88.098  1.00  0.00           O  
ATOM   2773  H   SER   180      67.757  57.849  86.641  1.00  0.00           H  
ATOM   2774  HA  SER   180      65.838  57.749  88.862  1.00  0.00           H  
ATOM   2775  HB2 SER   180      66.480  59.878  87.833  1.00  0.00           H  
ATOM   2776  HB3 SER   180      65.450  59.453  86.402  1.00  0.00           H  
ATOM   2777  HG  SER   180      64.790  60.050  88.888  1.00  0.00           H  
ATOM   2778  N   GLN   181      63.806  56.336  87.804  1.00  0.00           N  
ATOM   2779  CA  GLN   181      62.655  55.474  87.283  1.00  0.00           C  
ATOM   2780  C   GLN   181      61.530  56.276  86.747  1.00  0.00           C  
ATOM   2781  O   GLN   181      61.297  57.392  87.208  1.00  0.00           O  
ATOM   2782  CB  GLN   181      62.095  54.642  88.382  1.00  0.00           C  
ATOM   2783  CG  GLN   181      61.550  55.351  89.670  1.00  0.00           C  
ATOM   2784  CD  GLN   181      60.941  54.297  90.634  1.00  0.00           C  
ATOM   2785  NE2 GLN   181      61.548  53.948  91.742  1.00  0.00           N  
ATOM   2786  OE1 GLN   181      59.867  53.795  90.427  1.00  0.00           O  
ATOM   2787  H   GLN   181      63.795  56.682  88.753  1.00  0.00           H  
ATOM   2788  HA  GLN   181      63.031  54.872  86.456  1.00  0.00           H  
ATOM   2789  HB2 GLN   181      61.300  54.049  87.930  1.00  0.00           H  
ATOM   2790  HB3 GLN   181      62.928  54.009  88.689  1.00  0.00           H  
ATOM   2791  HG2 GLN   181      62.298  55.921  90.221  1.00  0.00           H  
ATOM   2792  HG3 GLN   181      60.661  55.888  89.340  1.00  0.00           H  
ATOM   2793 HE21 GLN   181      61.095  53.197  92.242  1.00  0.00           H  
ATOM   2794 HE22 GLN   181      62.400  54.464  91.907  1.00  0.00           H  
ATOM   2795  N   MET   182      60.801  55.862  85.705  1.00  0.00           N  
ATOM   2796  CA  MET   182      59.479  56.507  85.122  1.00  0.00           C  
ATOM   2797  C   MET   182      58.604  55.327  84.578  1.00  0.00           C  
ATOM   2798  O   MET   182      59.163  54.330  84.174  1.00  0.00           O  
ATOM   2799  CB  MET   182      59.847  57.571  83.974  1.00  0.00           C  
ATOM   2800  CG  MET   182      60.665  56.841  82.900  1.00  0.00           C  
ATOM   2801  SD  MET   182      61.068  58.017  81.575  1.00  0.00           S  
ATOM   2802  CE  MET   182      62.042  56.918  80.481  1.00  0.00           C  
ATOM   2803  H   MET   182      61.067  55.085  85.117  1.00  0.00           H  
ATOM   2804  HA  MET   182      58.908  56.959  85.933  1.00  0.00           H  
ATOM   2805  HB2 MET   182      58.958  57.970  83.485  1.00  0.00           H  
ATOM   2806  HB3 MET   182      60.324  58.422  84.460  1.00  0.00           H  
ATOM   2807  HG2 MET   182      61.565  56.338  83.254  1.00  0.00           H  
ATOM   2808  HG3 MET   182      59.980  56.074  82.539  1.00  0.00           H  
ATOM   2809  HE1 MET   182      62.781  57.584  80.034  1.00  0.00           H  
ATOM   2810  HE2 MET   182      62.663  56.337  81.162  1.00  0.00           H  
ATOM   2811  HE3 MET   182      61.525  56.214  79.829  1.00  0.00           H  
ATOM   2812  N   ILE   183      57.258  55.483  84.560  1.00  0.00           N  
ATOM   2813  CA  ILE   183      56.318  54.378  84.228  1.00  0.00           C  
ATOM   2814  C   ILE   183      55.424  54.739  83.007  1.00  0.00           C  
ATOM   2815  O   ILE   183      54.539  55.591  83.074  1.00  0.00           O  
ATOM   2816  CB  ILE   183      55.573  54.007  85.544  1.00  0.00           C  
ATOM   2817  CG1 ILE   183      56.639  53.485  86.567  1.00  0.00           C  
ATOM   2818  CG2 ILE   183      54.460  52.957  85.192  1.00  0.00           C  
ATOM   2819  CD1 ILE   183      56.090  52.840  87.844  1.00  0.00           C  
ATOM   2820  H   ILE   183      56.895  56.322  84.988  1.00  0.00           H  
ATOM   2821  HA  ILE   183      56.794  53.436  83.955  1.00  0.00           H  
ATOM   2822  HB  ILE   183      55.127  54.894  85.995  1.00  0.00           H  
ATOM   2823 HG12 ILE   183      57.259  52.734  86.077  1.00  0.00           H  
ATOM   2824 HG13 ILE   183      57.185  54.383  86.856  1.00  0.00           H  
ATOM   2825 HG21 ILE   183      53.807  53.315  84.396  1.00  0.00           H  
ATOM   2826 HG22 ILE   183      54.910  52.012  84.891  1.00  0.00           H  
ATOM   2827 HG23 ILE   183      53.860  52.869  86.099  1.00  0.00           H  
ATOM   2828 HD11 ILE   183      55.764  51.847  87.532  1.00  0.00           H  
ATOM   2829 HD12 ILE   183      56.962  52.911  88.493  1.00  0.00           H  
ATOM   2830 HD13 ILE   183      55.280  53.432  88.271  1.00  0.00           H  
ATOM   2831  N   LEU   184      55.569  53.959  81.914  1.00  0.00           N  
ATOM   2832  CA  LEU   184      54.623  53.985  80.789  1.00  0.00           C  
ATOM   2833  C   LEU   184      53.389  53.111  81.068  1.00  0.00           C  
ATOM   2834  O   LEU   184      53.563  51.903  81.234  1.00  0.00           O  
ATOM   2835  CB  LEU   184      55.374  53.673  79.506  1.00  0.00           C  
ATOM   2836  CG  LEU   184      54.376  53.824  78.251  1.00  0.00           C  
ATOM   2837  CD1 LEU   184      54.073  55.324  77.927  1.00  0.00           C  
ATOM   2838  CD2 LEU   184      54.863  53.185  76.909  1.00  0.00           C  
ATOM   2839  H   LEU   184      56.170  53.159  82.048  1.00  0.00           H  
ATOM   2840  HA  LEU   184      54.298  55.022  80.700  1.00  0.00           H  
ATOM   2841  HB2 LEU   184      56.269  54.285  79.398  1.00  0.00           H  
ATOM   2842  HB3 LEU   184      55.602  52.609  79.575  1.00  0.00           H  
ATOM   2843  HG  LEU   184      53.458  53.374  78.628  1.00  0.00           H  
ATOM   2844 HD11 LEU   184      54.935  55.768  77.429  1.00  0.00           H  
ATOM   2845 HD12 LEU   184      53.272  55.513  77.213  1.00  0.00           H  
ATOM   2846 HD13 LEU   184      53.736  55.836  78.829  1.00  0.00           H  
ATOM   2847 HD21 LEU   184      55.657  53.646  76.321  1.00  0.00           H  
ATOM   2848 HD22 LEU   184      55.152  52.171  77.187  1.00  0.00           H  
ATOM   2849 HD23 LEU   184      53.997  53.065  76.259  1.00  0.00           H  
ATOM   2850  N   ARG   185      52.246  53.836  81.323  1.00  0.00           N  
ATOM   2851  CA  ARG   185      51.040  53.217  81.870  1.00  0.00           C  
ATOM   2852  C   ARG   185      49.896  53.391  80.906  1.00  0.00           C  
ATOM   2853  O   ARG   185      49.538  54.501  80.461  1.00  0.00           O  
ATOM   2854  CB  ARG   185      50.653  53.724  83.273  1.00  0.00           C  
ATOM   2855  CG  ARG   185      49.254  53.209  83.667  1.00  0.00           C  
ATOM   2856  CD  ARG   185      48.721  53.419  85.115  1.00  0.00           C  
ATOM   2857  NE  ARG   185      48.802  54.900  85.536  1.00  0.00           N  
ATOM   2858  CZ  ARG   185      47.957  55.838  85.173  1.00  0.00           C  
ATOM   2859  NH1 ARG   185      46.723  55.568  84.880  1.00  0.00           N1+
ATOM   2860  NH2 ARG   185      48.372  57.065  85.287  1.00  0.00           N  
ATOM   2861  H   ARG   185      52.308  54.841  81.250  1.00  0.00           H  
ATOM   2862  HA  ARG   185      51.191  52.141  81.959  1.00  0.00           H  
ATOM   2863  HB2 ARG   185      51.382  53.381  84.007  1.00  0.00           H  
ATOM   2864  HB3 ARG   185      50.560  54.809  83.231  1.00  0.00           H  
ATOM   2865  HG2 ARG   185      48.467  53.492  82.968  1.00  0.00           H  
ATOM   2866  HG3 ARG   185      49.256  52.120  83.713  1.00  0.00           H  
ATOM   2867  HD2 ARG   185      47.727  52.983  85.213  1.00  0.00           H  
ATOM   2868  HD3 ARG   185      49.380  52.840  85.763  1.00  0.00           H  
ATOM   2869  HE  ARG   185      49.696  55.066  85.975  1.00  0.00           H  
ATOM   2870 HH11 ARG   185      46.363  54.630  84.980  1.00  0.00           H  
ATOM   2871 HH12 ARG   185      46.095  56.312  84.612  1.00  0.00           H  
ATOM   2872 HH21 ARG   185      49.367  57.230  85.329  1.00  0.00           H  
ATOM   2873 HH22 ARG   185      47.690  57.803  85.184  1.00  0.00           H  
ATOM   2874  N   THR   186      49.342  52.233  80.581  1.00  0.00           N  
ATOM   2875  CA  THR   186      48.044  52.244  79.783  1.00  0.00           C  
ATOM   2876  C   THR   186      46.870  51.407  80.420  1.00  0.00           C  
ATOM   2877  O   THR   186      47.125  50.492  81.213  1.00  0.00           O  
ATOM   2878  CB  THR   186      48.244  51.700  78.359  1.00  0.00           C  
ATOM   2879  CG2 THR   186      49.424  52.284  77.604  1.00  0.00           C  
ATOM   2880  OG1 THR   186      48.517  50.325  78.403  1.00  0.00           O  
ATOM   2881  H   THR   186      49.608  51.339  80.970  1.00  0.00           H  
ATOM   2882  HA  THR   186      47.689  53.272  79.711  1.00  0.00           H  
ATOM   2883  HB  THR   186      47.291  51.737  77.831  1.00  0.00           H  
ATOM   2884  HG1 THR   186      47.670  49.900  78.554  1.00  0.00           H  
ATOM   2885 HG21 THR   186      49.262  52.220  76.528  1.00  0.00           H  
ATOM   2886 HG22 THR   186      49.485  53.354  77.802  1.00  0.00           H  
ATOM   2887 HG23 THR   186      50.319  51.795  77.988  1.00  0.00           H  
ATOM   2888  N   LYS   187      45.586  51.711  80.012  1.00  0.00           N  
ATOM   2889  CA  LYS   187      44.428  50.712  79.986  1.00  0.00           C  
ATOM   2890  C   LYS   187      43.659  50.700  78.689  1.00  0.00           C  
ATOM   2891  O   LYS   187      43.567  51.756  78.043  1.00  0.00           O  
ATOM   2892  CB  LYS   187      43.482  51.098  81.100  1.00  0.00           C  
ATOM   2893  CG  LYS   187      42.493  49.974  81.504  1.00  0.00           C  
ATOM   2894  CD  LYS   187      41.582  50.517  82.569  1.00  0.00           C  
ATOM   2895  CE  LYS   187      42.312  50.848  83.923  1.00  0.00           C  
ATOM   2896  NZ  LYS   187      42.832  49.602  84.517  1.00  0.00           N1+
ATOM   2897  H   LYS   187      45.525  52.407  79.283  1.00  0.00           H  
ATOM   2898  HA  LYS   187      44.839  49.706  80.069  1.00  0.00           H  
ATOM   2899  HB2 LYS   187      43.989  51.433  82.005  1.00  0.00           H  
ATOM   2900  HB3 LYS   187      42.973  51.979  80.711  1.00  0.00           H  
ATOM   2901  HG2 LYS   187      41.953  49.699  80.598  1.00  0.00           H  
ATOM   2902  HG3 LYS   187      43.043  49.142  81.945  1.00  0.00           H  
ATOM   2903  HD2 LYS   187      41.009  51.376  82.221  1.00  0.00           H  
ATOM   2904  HD3 LYS   187      40.802  49.776  82.749  1.00  0.00           H  
ATOM   2905  HE2 LYS   187      43.108  51.580  83.782  1.00  0.00           H  
ATOM   2906  HE3 LYS   187      41.464  51.307  84.430  1.00  0.00           H  
ATOM   2907  HZ1 LYS   187      43.787  49.526  84.199  1.00  0.00           H  
ATOM   2908  HZ2 LYS   187      42.904  49.560  85.524  1.00  0.00           H  
ATOM   2909  HZ3 LYS   187      42.380  48.732  84.275  1.00  0.00           H  
ATOM   2910  N   GLY   188      43.209  49.542  78.281  1.00  0.00           N  
ATOM   2911  CA  GLY   188      42.153  49.448  77.259  1.00  0.00           C  
ATOM   2912  C   GLY   188      41.626  48.054  76.793  1.00  0.00           C  
ATOM   2913  O   GLY   188      41.892  46.999  77.339  1.00  0.00           O  
ATOM   2914  H   GLY   188      43.314  48.757  78.908  1.00  0.00           H  
ATOM   2915  HA2 GLY   188      41.284  50.028  77.571  1.00  0.00           H  
ATOM   2916  HA3 GLY   188      42.497  50.038  76.409  1.00  0.00           H  
ATOM   2917  N   PRO   189      41.011  48.087  75.611  1.00  0.00           N  
ATOM   2918  CA  PRO   189      40.633  46.865  74.914  1.00  0.00           C  
ATOM   2919  C   PRO   189      41.922  46.018  74.501  1.00  0.00           C  
ATOM   2920  O   PRO   189      43.040  46.424  74.661  1.00  0.00           O  
ATOM   2921  CB  PRO   189      39.805  47.347  73.722  1.00  0.00           C  
ATOM   2922  CG  PRO   189      40.322  48.831  73.370  1.00  0.00           C  
ATOM   2923  CD  PRO   189      40.830  49.254  74.705  1.00  0.00           C  
ATOM   2924  HA  PRO   189      40.004  46.264  75.571  1.00  0.00           H  
ATOM   2925  HB2 PRO   189      39.920  46.702  72.851  1.00  0.00           H  
ATOM   2926  HB3 PRO   189      38.808  47.521  74.127  1.00  0.00           H  
ATOM   2927  HG2 PRO   189      41.201  48.847  72.726  1.00  0.00           H  
ATOM   2928  HG3 PRO   189      39.637  49.547  72.916  1.00  0.00           H  
ATOM   2929  HD2 PRO   189      41.771  49.789  74.578  1.00  0.00           H  
ATOM   2930  HD3 PRO   189      40.040  49.892  75.099  1.00  0.00           H  
ATOM   2931  N   ASP   190      41.721  44.843  73.913  1.00  0.00           N  
ATOM   2932  CA  ASP   190      42.712  43.771  73.653  1.00  0.00           C  
ATOM   2933  C   ASP   190      43.594  44.081  72.421  1.00  0.00           C  
ATOM   2934  O   ASP   190      44.519  43.259  72.077  1.00  0.00           O  
ATOM   2935  CB  ASP   190      41.947  42.417  73.594  1.00  0.00           C  
ATOM   2936  CG  ASP   190      41.280  42.150  72.254  1.00  0.00           C  
ATOM   2937  OD1 ASP   190      40.792  41.032  71.997  1.00  0.00           O  
ATOM   2938  OD2 ASP   190      41.268  43.053  71.361  1.00  0.00           O1-
ATOM   2939  H   ASP   190      40.788  44.460  73.858  1.00  0.00           H  
ATOM   2940  HA  ASP   190      43.449  43.765  74.456  1.00  0.00           H  
ATOM   2941  HB2 ASP   190      42.724  41.714  73.894  1.00  0.00           H  
ATOM   2942  HB3 ASP   190      41.192  42.345  74.377  1.00  0.00           H  
ATOM   2943  N   ARG   191      43.426  45.236  71.771  1.00  0.00           N  
ATOM   2944  CA  ARG   191      44.282  45.686  70.671  1.00  0.00           C  
ATOM   2945  C   ARG   191      44.261  47.212  70.576  1.00  0.00           C  
ATOM   2946  O   ARG   191      43.187  47.828  70.789  1.00  0.00           O  
ATOM   2947  CB  ARG   191      43.918  44.988  69.319  1.00  0.00           C  
ATOM   2948  CG  ARG   191      42.522  45.430  68.812  1.00  0.00           C  
ATOM   2949  CD  ARG   191      41.811  44.357  67.901  1.00  0.00           C  
ATOM   2950  NE  ARG   191      41.177  43.277  68.663  1.00  0.00           N  
ATOM   2951  CZ  ARG   191      40.611  42.132  68.234  1.00  0.00           C  
ATOM   2952  NH1 ARG   191      40.538  41.873  66.970  1.00  0.00           N1+
ATOM   2953  NH2 ARG   191      40.346  41.166  69.039  1.00  0.00           N  
ATOM   2954  H   ARG   191      42.529  45.693  71.853  1.00  0.00           H  
ATOM   2955  HA  ARG   191      45.319  45.445  70.905  1.00  0.00           H  
ATOM   2956  HB2 ARG   191      44.650  45.216  68.544  1.00  0.00           H  
ATOM   2957  HB3 ARG   191      43.977  43.902  69.394  1.00  0.00           H  
ATOM   2958  HG2 ARG   191      41.852  45.674  69.636  1.00  0.00           H  
ATOM   2959  HG3 ARG   191      42.675  46.360  68.265  1.00  0.00           H  
ATOM   2960  HD2 ARG   191      41.039  44.923  67.380  1.00  0.00           H  
ATOM   2961  HD3 ARG   191      42.367  43.922  67.070  1.00  0.00           H  
ATOM   2962  HE  ARG   191      41.190  43.397  69.665  1.00  0.00           H  
ATOM   2963 HH11 ARG   191      40.716  42.537  66.229  1.00  0.00           H  
ATOM   2964 HH12 ARG   191      39.872  41.182  66.656  1.00  0.00           H  
ATOM   2965 HH21 ARG   191      40.881  41.287  69.888  1.00  0.00           H  
ATOM   2966 HH22 ARG   191      40.236  40.273  68.582  1.00  0.00           H  
ATOM   2967  N   LEU   192      45.363  47.770  70.072  1.00  0.00           N  
ATOM   2968  CA  LEU   192      45.290  49.069  69.371  1.00  0.00           C  
ATOM   2969  C   LEU   192      44.680  48.997  67.959  1.00  0.00           C  
ATOM   2970  O   LEU   192      45.070  48.039  67.301  1.00  0.00           O  
ATOM   2971  CB  LEU   192      46.763  49.573  69.303  1.00  0.00           C  
ATOM   2972  CG  LEU   192      46.930  51.054  68.855  1.00  0.00           C  
ATOM   2973  CD1 LEU   192      46.480  51.893  70.067  1.00  0.00           C  
ATOM   2974  CD2 LEU   192      48.377  51.246  68.347  1.00  0.00           C  
ATOM   2975  H   LEU   192      46.143  47.165  69.857  1.00  0.00           H  
ATOM   2976  HA  LEU   192      44.661  49.783  69.904  1.00  0.00           H  
ATOM   2977  HB2 LEU   192      47.218  49.589  70.293  1.00  0.00           H  
ATOM   2978  HB3 LEU   192      47.391  48.999  68.622  1.00  0.00           H  
ATOM   2979  HG  LEU   192      46.168  51.235  68.097  1.00  0.00           H  
ATOM   2980 HD11 LEU   192      47.275  51.895  70.812  1.00  0.00           H  
ATOM   2981 HD12 LEU   192      46.122  52.888  69.802  1.00  0.00           H  
ATOM   2982 HD13 LEU   192      45.559  51.472  70.471  1.00  0.00           H  
ATOM   2983 HD21 LEU   192      48.557  50.648  67.454  1.00  0.00           H  
ATOM   2984 HD22 LEU   192      48.422  52.308  68.104  1.00  0.00           H  
ATOM   2985 HD23 LEU   192      49.122  51.036  69.114  1.00  0.00           H  
ATOM   2986  N   PRO   193      43.753  49.863  67.558  1.00  0.00           N  
ATOM   2987  CA  PRO   193      43.236  49.765  66.136  1.00  0.00           C  
ATOM   2988  C   PRO   193      44.303  49.992  65.052  1.00  0.00           C  
ATOM   2989  O   PRO   193      45.268  50.683  65.263  1.00  0.00           O  
ATOM   2990  CB  PRO   193      42.051  50.811  66.186  1.00  0.00           C  
ATOM   2991  CG  PRO   193      41.645  50.959  67.615  1.00  0.00           C  
ATOM   2992  CD  PRO   193      42.875  50.675  68.455  1.00  0.00           C  
ATOM   2993  HA  PRO   193      42.753  48.799  65.984  1.00  0.00           H  
ATOM   2994  HB2 PRO   193      42.254  51.777  65.723  1.00  0.00           H  
ATOM   2995  HB3 PRO   193      41.221  50.404  65.609  1.00  0.00           H  
ATOM   2996  HG2 PRO   193      41.045  51.815  67.923  1.00  0.00           H  
ATOM   2997  HG3 PRO   193      40.915  50.157  67.727  1.00  0.00           H  
ATOM   2998  HD2 PRO   193      43.240  51.661  68.740  1.00  0.00           H  
ATOM   2999  HD3 PRO   193      42.603  49.989  69.258  1.00  0.00           H  
ATOM   3000  N   ALA   194      44.162  49.349  63.911  1.00  0.00           N  
ATOM   3001  CA  ALA   194      45.249  49.005  63.024  1.00  0.00           C  
ATOM   3002  C   ALA   194      45.933  50.282  62.509  1.00  0.00           C  
ATOM   3003  O   ALA   194      47.163  50.333  62.226  1.00  0.00           O  
ATOM   3004  CB  ALA   194      44.660  48.279  61.780  1.00  0.00           C  
ATOM   3005  H   ALA   194      43.383  48.707  63.882  1.00  0.00           H  
ATOM   3006  HA  ALA   194      45.938  48.276  63.452  1.00  0.00           H  
ATOM   3007  HB1 ALA   194      44.112  47.416  62.156  1.00  0.00           H  
ATOM   3008  HB2 ALA   194      43.883  48.957  61.428  1.00  0.00           H  
ATOM   3009  HB3 ALA   194      45.372  47.981  61.010  1.00  0.00           H  
ATOM   3010  N   GLY   195      45.224  51.371  62.132  1.00  0.00           N  
ATOM   3011  CA  GLY   195      45.684  52.593  61.608  1.00  0.00           C  
ATOM   3012  C   GLY   195      46.538  53.401  62.508  1.00  0.00           C  
ATOM   3013  O   GLY   195      46.532  54.657  62.357  1.00  0.00           O  
ATOM   3014  H   GLY   195      44.242  51.361  62.368  1.00  0.00           H  
ATOM   3015  HA2 GLY   195      46.280  52.351  60.728  1.00  0.00           H  
ATOM   3016  HA3 GLY   195      44.771  53.166  61.447  1.00  0.00           H  
ATOM   3017  N   TYR   196      47.228  52.848  63.488  1.00  0.00           N  
ATOM   3018  CA  TYR   196      47.959  53.614  64.468  1.00  0.00           C  
ATOM   3019  C   TYR   196      49.278  52.974  64.952  1.00  0.00           C  
ATOM   3020  O   TYR   196      49.456  51.762  64.798  1.00  0.00           O  
ATOM   3021  CB  TYR   196      47.058  53.860  65.727  1.00  0.00           C  
ATOM   3022  CG  TYR   196      45.970  54.908  65.461  1.00  0.00           C  
ATOM   3023  CD1 TYR   196      46.375  56.252  65.332  1.00  0.00           C  
ATOM   3024  CD2 TYR   196      44.712  54.480  64.983  1.00  0.00           C  
ATOM   3025  CE1 TYR   196      45.426  57.159  64.810  1.00  0.00           C  
ATOM   3026  CE2 TYR   196      43.771  55.431  64.569  1.00  0.00           C  
ATOM   3027  CZ  TYR   196      44.142  56.768  64.304  1.00  0.00           C  
ATOM   3028  OH  TYR   196      43.282  57.729  63.854  1.00  0.00           O  
ATOM   3029  H   TYR   196      47.414  51.856  63.508  1.00  0.00           H  
ATOM   3030  HA  TYR   196      48.080  54.583  63.985  1.00  0.00           H  
ATOM   3031  HB2 TYR   196      46.550  52.950  66.047  1.00  0.00           H  
ATOM   3032  HB3 TYR   196      47.732  54.217  66.505  1.00  0.00           H  
ATOM   3033  HD1 TYR   196      47.418  56.441  65.541  1.00  0.00           H  
ATOM   3034  HD2 TYR   196      44.516  53.419  65.005  1.00  0.00           H  
ATOM   3035  HE1 TYR   196      45.764  58.183  64.746  1.00  0.00           H  
ATOM   3036  HE2 TYR   196      42.835  55.044  64.192  1.00  0.00           H  
ATOM   3037  HH  TYR   196      43.554  58.444  63.273  1.00  0.00           H  
ATOM   3038  N   GLU   197      50.189  53.796  65.395  1.00  0.00           N  
ATOM   3039  CA  GLU   197      51.532  53.470  65.942  1.00  0.00           C  
ATOM   3040  C   GLU   197      51.903  54.294  67.150  1.00  0.00           C  
ATOM   3041  O   GLU   197      51.524  55.483  67.210  1.00  0.00           O  
ATOM   3042  CB  GLU   197      52.590  53.810  64.887  1.00  0.00           C  
ATOM   3043  CG  GLU   197      53.982  53.217  65.232  1.00  0.00           C  
ATOM   3044  CD  GLU   197      54.002  51.668  65.083  1.00  0.00           C  
ATOM   3045  OE1 GLU   197      53.329  50.971  65.881  1.00  0.00           O  
ATOM   3046  OE2 GLU   197      54.618  51.129  64.166  1.00  0.00           O1-
ATOM   3047  H   GLU   197      50.075  54.793  65.283  1.00  0.00           H  
ATOM   3048  HA  GLU   197      51.475  52.428  66.258  1.00  0.00           H  
ATOM   3049  HB2 GLU   197      52.241  53.560  63.885  1.00  0.00           H  
ATOM   3050  HB3 GLU   197      52.588  54.899  64.833  1.00  0.00           H  
ATOM   3051  HG2 GLU   197      54.692  53.601  64.500  1.00  0.00           H  
ATOM   3052  HG3 GLU   197      54.321  53.508  66.227  1.00  0.00           H  
ATOM   3053  N   ILE   198      52.576  53.697  68.141  1.00  0.00           N  
ATOM   3054  CA  ILE   198      52.978  54.275  69.352  1.00  0.00           C  
ATOM   3055  C   ILE   198      54.553  54.374  69.412  1.00  0.00           C  
ATOM   3056  O   ILE   198      55.246  53.375  69.061  1.00  0.00           O  
ATOM   3057  CB  ILE   198      52.392  53.497  70.648  1.00  0.00           C  
ATOM   3058  CG1 ILE   198      50.901  53.282  70.521  1.00  0.00           C  
ATOM   3059  CG2 ILE   198      52.902  54.003  72.047  1.00  0.00           C  
ATOM   3060  CD1 ILE   198      50.205  52.886  71.835  1.00  0.00           C  
ATOM   3061  H   ILE   198      52.695  52.695  68.099  1.00  0.00           H  
ATOM   3062  HA  ILE   198      52.770  55.340  69.462  1.00  0.00           H  
ATOM   3063  HB  ILE   198      52.878  52.543  70.444  1.00  0.00           H  
ATOM   3064 HG12 ILE   198      50.485  54.250  70.242  1.00  0.00           H  
ATOM   3065 HG13 ILE   198      50.640  52.493  69.815  1.00  0.00           H  
ATOM   3066 HG21 ILE   198      52.606  53.370  72.883  1.00  0.00           H  
ATOM   3067 HG22 ILE   198      53.974  53.817  72.104  1.00  0.00           H  
ATOM   3068 HG23 ILE   198      52.564  55.036  72.137  1.00  0.00           H  
ATOM   3069 HD11 ILE   198      50.135  53.765  72.477  1.00  0.00           H  
ATOM   3070 HD12 ILE   198      49.217  52.545  71.527  1.00  0.00           H  
ATOM   3071 HD13 ILE   198      50.613  51.950  72.217  1.00  0.00           H  
ATOM   3072  N   VAL   199      55.120  55.478  69.867  1.00  0.00           N  
ATOM   3073  CA  VAL   199      56.488  55.775  69.778  1.00  0.00           C  
ATOM   3074  C   VAL   199      57.107  56.514  70.938  1.00  0.00           C  
ATOM   3075  O   VAL   199      56.505  57.535  71.379  1.00  0.00           O  
ATOM   3076  CB  VAL   199      56.798  56.556  68.446  1.00  0.00           C  
ATOM   3077  CG1 VAL   199      58.125  57.268  68.408  1.00  0.00           C  
ATOM   3078  CG2 VAL   199      56.661  55.659  67.165  1.00  0.00           C  
ATOM   3079  H   VAL   199      54.525  56.240  70.163  1.00  0.00           H  
ATOM   3080  HA  VAL   199      57.021  54.828  69.691  1.00  0.00           H  
ATOM   3081  HB  VAL   199      56.077  57.326  68.171  1.00  0.00           H  
ATOM   3082 HG11 VAL   199      58.021  58.028  69.182  1.00  0.00           H  
ATOM   3083 HG12 VAL   199      58.955  56.571  68.520  1.00  0.00           H  
ATOM   3084 HG13 VAL   199      58.356  57.780  67.474  1.00  0.00           H  
ATOM   3085 HG21 VAL   199      55.614  55.515  66.899  1.00  0.00           H  
ATOM   3086 HG22 VAL   199      57.268  56.113  66.381  1.00  0.00           H  
ATOM   3087 HG23 VAL   199      57.061  54.670  67.386  1.00  0.00           H  
ATOM   3088  N   LEU   200      58.259  56.132  71.515  1.00  0.00           N  
ATOM   3089  CA  LEU   200      59.083  56.949  72.391  1.00  0.00           C  
ATOM   3090  C   LEU   200      59.964  57.775  71.486  1.00  0.00           C  
ATOM   3091  O   LEU   200      60.445  57.258  70.470  1.00  0.00           O  
ATOM   3092  CB  LEU   200      59.961  56.055  73.295  1.00  0.00           C  
ATOM   3093  CG  LEU   200      59.253  55.123  74.328  1.00  0.00           C  
ATOM   3094  CD1 LEU   200      60.396  54.360  75.166  1.00  0.00           C  
ATOM   3095  CD2 LEU   200      58.419  55.895  75.426  1.00  0.00           C  
ATOM   3096  H   LEU   200      58.602  55.229  71.222  1.00  0.00           H  
ATOM   3097  HA  LEU   200      58.518  57.537  73.115  1.00  0.00           H  
ATOM   3098  HB2 LEU   200      60.568  55.477  72.598  1.00  0.00           H  
ATOM   3099  HB3 LEU   200      60.527  56.636  74.023  1.00  0.00           H  
ATOM   3100  HG  LEU   200      58.605  54.451  73.767  1.00  0.00           H  
ATOM   3101 HD11 LEU   200      59.798  53.648  75.734  1.00  0.00           H  
ATOM   3102 HD12 LEU   200      61.083  53.847  74.493  1.00  0.00           H  
ATOM   3103 HD13 LEU   200      60.951  54.998  75.853  1.00  0.00           H  
ATOM   3104 HD21 LEU   200      58.862  56.718  75.986  1.00  0.00           H  
ATOM   3105 HD22 LEU   200      57.502  56.207  74.926  1.00  0.00           H  
ATOM   3106 HD23 LEU   200      57.993  55.173  76.123  1.00  0.00           H  
ATOM   3107  N   TYR   201      60.164  59.077  71.823  1.00  0.00           N  
ATOM   3108  CA  TYR   201      61.169  59.902  71.145  1.00  0.00           C  
ATOM   3109  C   TYR   201      61.852  60.891  72.096  1.00  0.00           C  
ATOM   3110  O   TYR   201      61.575  60.877  73.313  1.00  0.00           O  
ATOM   3111  CB  TYR   201      60.638  60.487  69.843  1.00  0.00           C  
ATOM   3112  CG  TYR   201      59.648  61.654  70.032  1.00  0.00           C  
ATOM   3113  CD1 TYR   201      60.166  62.973  69.843  1.00  0.00           C  
ATOM   3114  CD2 TYR   201      58.326  61.371  70.252  1.00  0.00           C  
ATOM   3115  CE1 TYR   201      59.295  64.004  69.840  1.00  0.00           C  
ATOM   3116  CE2 TYR   201      57.469  62.471  70.239  1.00  0.00           C  
ATOM   3117  CZ  TYR   201      57.915  63.767  70.026  1.00  0.00           C  
ATOM   3118  OH  TYR   201      57.055  64.819  69.886  1.00  0.00           O  
ATOM   3119  H   TYR   201      59.795  59.336  72.727  1.00  0.00           H  
ATOM   3120  HA  TYR   201      62.021  59.242  70.980  1.00  0.00           H  
ATOM   3121  HB2 TYR   201      61.411  60.876  69.181  1.00  0.00           H  
ATOM   3122  HB3 TYR   201      60.399  59.595  69.263  1.00  0.00           H  
ATOM   3123  HD1 TYR   201      61.226  63.083  69.668  1.00  0.00           H  
ATOM   3124  HD2 TYR   201      57.926  60.379  70.403  1.00  0.00           H  
ATOM   3125  HE1 TYR   201      59.531  65.046  69.683  1.00  0.00           H  
ATOM   3126  HE2 TYR   201      56.408  62.362  70.412  1.00  0.00           H  
ATOM   3127  HH  TYR   201      56.186  64.512  69.618  1.00  0.00           H  
ATOM   3128  N   ILE   202      62.752  61.674  71.605  1.00  0.00           N  
ATOM   3129  CA  ILE   202      63.657  62.599  72.426  1.00  0.00           C  
ATOM   3130  C   ILE   202      64.326  63.632  71.506  1.00  0.00           C  
ATOM   3131  O   ILE   202      64.494  63.263  70.353  1.00  0.00           O  
ATOM   3132  CB  ILE   202      64.731  61.766  73.100  1.00  0.00           C  
ATOM   3133  CG1 ILE   202      65.463  62.524  74.236  1.00  0.00           C  
ATOM   3134  CG2 ILE   202      65.737  60.999  72.153  1.00  0.00           C  
ATOM   3135  CD1 ILE   202      66.176  61.885  75.459  1.00  0.00           C  
ATOM   3136  H   ILE   202      62.898  61.680  70.606  1.00  0.00           H  
ATOM   3137  HA  ILE   202      62.994  63.014  73.185  1.00  0.00           H  
ATOM   3138  HB  ILE   202      64.291  60.961  73.689  1.00  0.00           H  
ATOM   3139 HG12 ILE   202      66.234  63.124  73.752  1.00  0.00           H  
ATOM   3140 HG13 ILE   202      64.756  63.300  74.530  1.00  0.00           H  
ATOM   3141 HG21 ILE   202      65.086  60.359  71.558  1.00  0.00           H  
ATOM   3142 HG22 ILE   202      66.387  61.598  71.516  1.00  0.00           H  
ATOM   3143 HG23 ILE   202      66.406  60.432  72.801  1.00  0.00           H  
ATOM   3144 HD11 ILE   202      66.430  62.647  76.195  1.00  0.00           H  
ATOM   3145 HD12 ILE   202      65.741  61.010  75.942  1.00  0.00           H  
ATOM   3146 HD13 ILE   202      67.158  61.583  75.096  1.00  0.00           H  
ATOM   3147  N   SER   203      64.624  64.813  71.985  1.00  0.00           N  
ATOM   3148  CA  SER   203      65.311  65.827  71.125  1.00  0.00           C  
ATOM   3149  C   SER   203      66.806  65.534  70.770  1.00  0.00           C  
ATOM   3150  O   SER   203      67.550  64.880  71.540  1.00  0.00           O  
ATOM   3151  CB  SER   203      65.155  67.201  71.774  1.00  0.00           C  
ATOM   3152  OG  SER   203      66.331  67.531  72.493  1.00  0.00           O  
ATOM   3153  H   SER   203      64.440  64.978  72.964  1.00  0.00           H  
ATOM   3154  HA  SER   203      64.782  65.850  70.172  1.00  0.00           H  
ATOM   3155  HB2 SER   203      65.108  67.964  70.997  1.00  0.00           H  
ATOM   3156  HB3 SER   203      64.308  67.316  72.450  1.00  0.00           H  
ATOM   3157  HG  SER   203      66.105  67.568  73.425  1.00  0.00           H  
ATOM   3158  N   MET   204      67.251  65.894  69.593  1.00  0.00           N  
ATOM   3159  CA  MET   204      68.630  65.779  69.132  1.00  0.00           C  
ATOM   3160  C   MET   204      69.579  66.453  70.120  1.00  0.00           C  
ATOM   3161  O   MET   204      70.684  65.932  70.301  1.00  0.00           O  
ATOM   3162  CB  MET   204      68.777  66.223  67.664  1.00  0.00           C  
ATOM   3163  CG  MET   204      70.072  65.815  67.052  1.00  0.00           C  
ATOM   3164  SD  MET   204      70.418  66.267  65.381  1.00  0.00           S  
ATOM   3165  CE  MET   204      69.462  65.112  64.335  1.00  0.00           C  
ATOM   3166  H   MET   204      66.628  66.337  68.933  1.00  0.00           H  
ATOM   3167  HA  MET   204      68.840  64.709  69.131  1.00  0.00           H  
ATOM   3168  HB2 MET   204      67.967  65.794  67.074  1.00  0.00           H  
ATOM   3169  HB3 MET   204      68.793  67.310  67.589  1.00  0.00           H  
ATOM   3170  HG2 MET   204      70.977  66.091  67.593  1.00  0.00           H  
ATOM   3171  HG3 MET   204      70.075  64.725  67.062  1.00  0.00           H  
ATOM   3172  HE1 MET   204      69.471  65.411  63.287  1.00  0.00           H  
ATOM   3173  HE2 MET   204      69.904  64.117  64.393  1.00  0.00           H  
ATOM   3174  HE3 MET   204      68.505  65.071  64.855  1.00  0.00           H  
ATOM   3175  N   SER   205      69.147  67.555  70.787  1.00  0.00           N  
ATOM   3176  CA  SER   205      69.796  68.199  71.871  1.00  0.00           C  
ATOM   3177  C   SER   205      69.821  67.461  73.179  1.00  0.00           C  
ATOM   3178  O   SER   205      70.855  67.645  73.895  1.00  0.00           O  
ATOM   3179  CB  SER   205      69.261  69.554  72.190  1.00  0.00           C  
ATOM   3180  OG  SER   205      68.825  70.227  71.044  1.00  0.00           O  
ATOM   3181  H   SER   205      68.200  67.849  70.594  1.00  0.00           H  
ATOM   3182  HA  SER   205      70.816  68.291  71.499  1.00  0.00           H  
ATOM   3183  HB2 SER   205      68.440  69.518  72.906  1.00  0.00           H  
ATOM   3184  HB3 SER   205      69.943  70.198  72.745  1.00  0.00           H  
ATOM   3185  HG  SER   205      69.543  70.751  70.683  1.00  0.00           H  
ATOM   3186  N   ASP   206      68.810  66.661  73.559  1.00  0.00           N  
ATOM   3187  CA  ASP   206      68.816  65.895  74.895  1.00  0.00           C  
ATOM   3188  C   ASP   206      69.428  64.556  74.684  1.00  0.00           C  
ATOM   3189  O   ASP   206      70.012  63.956  75.609  1.00  0.00           O  
ATOM   3190  CB  ASP   206      67.391  65.781  75.367  1.00  0.00           C  
ATOM   3191  CG  ASP   206      66.656  67.130  75.591  1.00  0.00           C  
ATOM   3192  OD1 ASP   206      67.157  67.999  76.375  1.00  0.00           O  
ATOM   3193  OD2 ASP   206      65.652  67.469  74.934  1.00  0.00           O1-
ATOM   3194  H   ASP   206      68.040  66.485  72.930  1.00  0.00           H  
ATOM   3195  HA  ASP   206      69.389  66.415  75.662  1.00  0.00           H  
ATOM   3196  HB2 ASP   206      66.826  65.241  74.608  1.00  0.00           H  
ATOM   3197  HB3 ASP   206      67.396  65.200  76.289  1.00  0.00           H  
ATOM   3198  N   SER   207      69.323  63.978  73.471  1.00  0.00           N  
ATOM   3199  CA  SER   207      69.838  62.657  73.126  1.00  0.00           C  
ATOM   3200  C   SER   207      71.395  62.549  73.208  1.00  0.00           C  
ATOM   3201  O   SER   207      71.990  61.535  73.594  1.00  0.00           O  
ATOM   3202  CB  SER   207      69.373  62.304  71.692  1.00  0.00           C  
ATOM   3203  OG  SER   207      69.538  60.936  71.568  1.00  0.00           O  
ATOM   3204  H   SER   207      68.769  64.411  72.746  1.00  0.00           H  
ATOM   3205  HA  SER   207      69.434  62.028  73.920  1.00  0.00           H  
ATOM   3206  HB2 SER   207      68.324  62.554  71.536  1.00  0.00           H  
ATOM   3207  HB3 SER   207      69.974  62.900  71.007  1.00  0.00           H  
ATOM   3208  HG  SER   207      68.710  60.523  71.313  1.00  0.00           H  
ATOM   3209  N   ASP   208      72.062  63.730  73.034  1.00  0.00           N  
ATOM   3210  CA  ASP   208      73.462  63.833  73.342  1.00  0.00           C  
ATOM   3211  C   ASP   208      73.772  63.883  74.820  1.00  0.00           C  
ATOM   3212  O   ASP   208      74.920  63.531  75.055  1.00  0.00           O  
ATOM   3213  CB  ASP   208      73.876  65.206  72.863  1.00  0.00           C  
ATOM   3214  CG  ASP   208      75.354  65.266  72.709  1.00  0.00           C  
ATOM   3215  OD1 ASP   208      75.959  64.389  72.069  1.00  0.00           O  
ATOM   3216  OD2 ASP   208      75.900  66.330  73.179  1.00  0.00           O1-
ATOM   3217  H   ASP   208      71.498  64.493  72.687  1.00  0.00           H  
ATOM   3218  HA  ASP   208      73.937  62.983  72.850  1.00  0.00           H  
ATOM   3219  HB2 ASP   208      73.477  65.343  71.858  1.00  0.00           H  
ATOM   3220  HB3 ASP   208      73.545  65.946  73.591  1.00  0.00           H  
ATOM   3221  N   LYS   209      72.821  64.100  75.767  1.00  0.00           N  
ATOM   3222  CA  LYS   209      73.016  64.259  77.233  1.00  0.00           C  
ATOM   3223  C   LYS   209      72.689  63.085  78.146  1.00  0.00           C  
ATOM   3224  O   LYS   209      73.190  62.932  79.273  1.00  0.00           O  
ATOM   3225  CB  LYS   209      72.397  65.625  77.719  1.00  0.00           C  
ATOM   3226  CG  LYS   209      72.706  66.763  76.744  1.00  0.00           C  
ATOM   3227  CD  LYS   209      74.169  67.155  76.612  1.00  0.00           C  
ATOM   3228  CE  LYS   209      74.267  68.435  75.798  1.00  0.00           C  
ATOM   3229  NZ  LYS   209      75.570  68.563  75.028  1.00  0.00           N1+
ATOM   3230  H   LYS   209      71.887  64.125  75.383  1.00  0.00           H  
ATOM   3231  HA  LYS   209      74.101  64.347  77.296  1.00  0.00           H  
ATOM   3232  HB2 LYS   209      71.318  65.535  77.842  1.00  0.00           H  
ATOM   3233  HB3 LYS   209      72.765  65.849  78.721  1.00  0.00           H  
ATOM   3234  HG2 LYS   209      72.226  66.669  75.769  1.00  0.00           H  
ATOM   3235  HG3 LYS   209      72.123  67.590  77.149  1.00  0.00           H  
ATOM   3236  HD2 LYS   209      74.496  67.357  77.632  1.00  0.00           H  
ATOM   3237  HD3 LYS   209      74.660  66.325  76.104  1.00  0.00           H  
ATOM   3238  HE2 LYS   209      73.570  68.246  74.982  1.00  0.00           H  
ATOM   3239  HE3 LYS   209      74.081  69.377  76.314  1.00  0.00           H  
ATOM   3240  HZ1 LYS   209      75.628  69.461  74.570  1.00  0.00           H  
ATOM   3241  HZ2 LYS   209      76.338  68.621  75.682  1.00  0.00           H  
ATOM   3242  HZ3 LYS   209      75.850  67.793  74.438  1.00  0.00           H  
ATOM   3243  N   VAL   210      71.829  62.243  77.660  1.00  0.00           N  
ATOM   3244  CA  VAL   210      71.277  61.085  78.445  1.00  0.00           C  
ATOM   3245  C   VAL   210      70.993  59.815  77.723  1.00  0.00           C  
ATOM   3246  O   VAL   210      70.918  59.819  76.493  1.00  0.00           O  
ATOM   3247  CB  VAL   210      69.914  61.571  78.943  1.00  0.00           C  
ATOM   3248  CG1 VAL   210      70.241  62.546  80.133  1.00  0.00           C  
ATOM   3249  CG2 VAL   210      69.016  62.154  77.907  1.00  0.00           C  
ATOM   3250  H   VAL   210      71.317  62.575  76.856  1.00  0.00           H  
ATOM   3251  HA  VAL   210      71.808  60.757  79.338  1.00  0.00           H  
ATOM   3252  HB  VAL   210      69.497  60.622  79.282  1.00  0.00           H  
ATOM   3253 HG11 VAL   210      70.336  63.544  79.705  1.00  0.00           H  
ATOM   3254 HG12 VAL   210      69.446  62.601  80.877  1.00  0.00           H  
ATOM   3255 HG13 VAL   210      71.154  62.214  80.626  1.00  0.00           H  
ATOM   3256 HG21 VAL   210      69.166  63.227  77.791  1.00  0.00           H  
ATOM   3257 HG22 VAL   210      69.264  61.620  76.989  1.00  0.00           H  
ATOM   3258 HG23 VAL   210      67.952  62.007  78.095  1.00  0.00           H  
ATOM   3259  N   GLY   211      70.844  58.738  78.430  1.00  0.00           N  
ATOM   3260  CA  GLY   211      70.417  57.425  78.061  1.00  0.00           C  
ATOM   3261  C   GLY   211      69.090  56.992  78.740  1.00  0.00           C  
ATOM   3262  O   GLY   211      68.670  57.547  79.736  1.00  0.00           O  
ATOM   3263  H   GLY   211      70.842  58.988  79.409  1.00  0.00           H  
ATOM   3264  HA2 GLY   211      70.241  57.336  76.989  1.00  0.00           H  
ATOM   3265  HA3 GLY   211      71.164  56.689  78.361  1.00  0.00           H  
ATOM   3266  N   VAL   212      68.361  56.164  78.061  1.00  0.00           N  
ATOM   3267  CA  VAL   212      67.101  55.617  78.552  1.00  0.00           C  
ATOM   3268  C   VAL   212      67.116  54.101  78.431  1.00  0.00           C  
ATOM   3269  O   VAL   212      67.619  53.435  77.498  1.00  0.00           O  
ATOM   3270  CB  VAL   212      65.910  56.249  77.743  1.00  0.00           C  
ATOM   3271  CG1 VAL   212      64.621  55.954  78.518  1.00  0.00           C  
ATOM   3272  CG2 VAL   212      66.106  57.753  77.580  1.00  0.00           C  
ATOM   3273  H   VAL   212      68.657  55.901  77.132  1.00  0.00           H  
ATOM   3274  HA  VAL   212      66.997  55.935  79.590  1.00  0.00           H  
ATOM   3275  HB  VAL   212      65.845  55.699  76.804  1.00  0.00           H  
ATOM   3276 HG11 VAL   212      63.846  56.709  78.387  1.00  0.00           H  
ATOM   3277 HG12 VAL   212      64.267  55.058  78.008  1.00  0.00           H  
ATOM   3278 HG13 VAL   212      64.819  55.868  79.586  1.00  0.00           H  
ATOM   3279 HG21 VAL   212      66.929  58.028  76.920  1.00  0.00           H  
ATOM   3280 HG22 VAL   212      65.158  58.129  77.197  1.00  0.00           H  
ATOM   3281 HG23 VAL   212      66.361  58.262  78.510  1.00  0.00           H  
ATOM   3282  N   PHE   213      66.598  53.417  79.434  1.00  0.00           N  
ATOM   3283  CA  PHE   213      66.544  51.969  79.661  1.00  0.00           C  
ATOM   3284  C   PHE   213      65.198  51.424  79.909  1.00  0.00           C  
ATOM   3285  O   PHE   213      64.376  52.068  80.578  1.00  0.00           O  
ATOM   3286  CB  PHE   213      67.601  51.511  80.730  1.00  0.00           C  
ATOM   3287  CG  PHE   213      69.001  51.698  80.468  1.00  0.00           C  
ATOM   3288  CD1 PHE   213      69.749  50.765  79.782  1.00  0.00           C  
ATOM   3289  CD2 PHE   213      69.650  52.903  80.896  1.00  0.00           C  
ATOM   3290  CE1 PHE   213      71.143  51.003  79.444  1.00  0.00           C  
ATOM   3291  CE2 PHE   213      70.937  53.198  80.529  1.00  0.00           C  
ATOM   3292  CZ  PHE   213      71.673  52.258  79.742  1.00  0.00           C  
ATOM   3293  H   PHE   213      66.165  53.976  80.156  1.00  0.00           H  
ATOM   3294  HA  PHE   213      66.905  51.493  78.749  1.00  0.00           H  
ATOM   3295  HB2 PHE   213      67.437  52.076  81.647  1.00  0.00           H  
ATOM   3296  HB3 PHE   213      67.428  50.495  81.083  1.00  0.00           H  
ATOM   3297  HD1 PHE   213      69.337  49.800  79.523  1.00  0.00           H  
ATOM   3298  HD2 PHE   213      69.101  53.683  81.402  1.00  0.00           H  
ATOM   3299  HE1 PHE   213      71.631  50.275  78.814  1.00  0.00           H  
ATOM   3300  HE2 PHE   213      71.457  54.105  80.798  1.00  0.00           H  
ATOM   3301  HZ  PHE   213      72.661  52.516  79.389  1.00  0.00           H  
ATOM   3302  N   TYR   214      65.014  50.136  79.381  1.00  0.00           N  
ATOM   3303  CA  TYR   214      63.811  49.265  79.693  1.00  0.00           C  
ATOM   3304  C   TYR   214      64.254  48.052  80.492  1.00  0.00           C  
ATOM   3305  O   TYR   214      65.382  47.577  80.224  1.00  0.00           O  
ATOM   3306  CB  TYR   214      63.130  48.853  78.375  1.00  0.00           C  
ATOM   3307  CG  TYR   214      61.865  48.021  78.585  1.00  0.00           C  
ATOM   3308  CD1 TYR   214      60.955  48.372  79.511  1.00  0.00           C  
ATOM   3309  CD2 TYR   214      61.631  46.925  77.743  1.00  0.00           C  
ATOM   3310  CE1 TYR   214      59.780  47.716  79.605  1.00  0.00           C  
ATOM   3311  CE2 TYR   214      60.421  46.258  77.746  1.00  0.00           C  
ATOM   3312  CZ  TYR   214      59.478  46.603  78.749  1.00  0.00           C  
ATOM   3313  OH  TYR   214      58.357  45.906  78.859  1.00  0.00           O  
ATOM   3314  H   TYR   214      65.731  49.826  78.741  1.00  0.00           H  
ATOM   3315  HA  TYR   214      63.133  49.897  80.267  1.00  0.00           H  
ATOM   3316  HB2 TYR   214      62.850  49.714  77.767  1.00  0.00           H  
ATOM   3317  HB3 TYR   214      63.885  48.305  77.812  1.00  0.00           H  
ATOM   3318  HD1 TYR   214      61.092  49.170  80.226  1.00  0.00           H  
ATOM   3319  HD2 TYR   214      62.390  46.682  77.014  1.00  0.00           H  
ATOM   3320  HE1 TYR   214      59.116  48.034  80.395  1.00  0.00           H  
ATOM   3321  HE2 TYR   214      60.337  45.392  77.105  1.00  0.00           H  
ATOM   3322  HH  TYR   214      58.496  44.968  78.713  1.00  0.00           H  
ATOM   3323  N   VAL   215      63.323  47.439  81.244  1.00  0.00           N  
ATOM   3324  CA  VAL   215      63.541  46.059  81.877  1.00  0.00           C  
ATOM   3325  C   VAL   215      62.437  45.055  81.366  1.00  0.00           C  
ATOM   3326  O   VAL   215      61.228  45.205  81.517  1.00  0.00           O  
ATOM   3327  CB  VAL   215      63.555  46.255  83.401  1.00  0.00           C  
ATOM   3328  CG1 VAL   215      62.485  47.200  83.994  1.00  0.00           C  
ATOM   3329  CG2 VAL   215      63.606  44.930  84.248  1.00  0.00           C  
ATOM   3330  H   VAL   215      62.349  47.703  81.219  1.00  0.00           H  
ATOM   3331  HA  VAL   215      64.496  45.599  81.621  1.00  0.00           H  
ATOM   3332  HB  VAL   215      64.472  46.797  83.631  1.00  0.00           H  
ATOM   3333 HG11 VAL   215      61.534  46.799  83.643  1.00  0.00           H  
ATOM   3334 HG12 VAL   215      62.515  47.216  85.084  1.00  0.00           H  
ATOM   3335 HG13 VAL   215      62.523  48.235  83.654  1.00  0.00           H  
ATOM   3336 HG21 VAL   215      64.526  44.387  84.029  1.00  0.00           H  
ATOM   3337 HG22 VAL   215      63.543  45.291  85.274  1.00  0.00           H  
ATOM   3338 HG23 VAL   215      62.781  44.279  83.960  1.00  0.00           H  
ATOM   3339  N   GLU   216      62.856  44.081  80.623  1.00  0.00           N  
ATOM   3340  CA  GLU   216      61.979  43.019  80.109  1.00  0.00           C  
ATOM   3341  C   GLU   216      61.697  41.815  81.103  1.00  0.00           C  
ATOM   3342  O   GLU   216      62.573  41.000  81.301  1.00  0.00           O  
ATOM   3343  CB  GLU   216      62.463  42.611  78.712  1.00  0.00           C  
ATOM   3344  CG  GLU   216      61.576  41.518  78.099  1.00  0.00           C  
ATOM   3345  CD  GLU   216      60.268  42.211  77.565  1.00  0.00           C  
ATOM   3346  OE1 GLU   216      59.388  42.670  78.369  1.00  0.00           O  
ATOM   3347  OE2 GLU   216      59.986  42.181  76.340  1.00  0.00           O1-
ATOM   3348  H   GLU   216      63.831  44.049  80.362  1.00  0.00           H  
ATOM   3349  HA  GLU   216      61.008  43.502  80.001  1.00  0.00           H  
ATOM   3350  HB2 GLU   216      62.419  43.458  78.027  1.00  0.00           H  
ATOM   3351  HB3 GLU   216      63.443  42.150  78.832  1.00  0.00           H  
ATOM   3352  HG2 GLU   216      62.106  41.129  77.230  1.00  0.00           H  
ATOM   3353  HG3 GLU   216      61.296  40.671  78.726  1.00  0.00           H  
ATOM   3354  N   ASN   217      60.460  41.723  81.444  1.00  0.00           N  
ATOM   3355  CA  ASN   217      59.819  40.777  82.357  1.00  0.00           C  
ATOM   3356  C   ASN   217      60.500  40.623  83.695  1.00  0.00           C  
ATOM   3357  O   ASN   217      61.138  39.620  83.937  1.00  0.00           O  
ATOM   3358  CB  ASN   217      59.681  39.451  81.562  1.00  0.00           C  
ATOM   3359  CG  ASN   217      58.830  39.391  80.293  1.00  0.00           C  
ATOM   3360  ND2 ASN   217      57.777  40.136  80.135  1.00  0.00           N  
ATOM   3361  OD1 ASN   217      59.243  38.705  79.328  1.00  0.00           O  
ATOM   3362  H   ASN   217      59.829  42.326  80.936  1.00  0.00           H  
ATOM   3363  HA  ASN   217      58.809  41.096  82.615  1.00  0.00           H  
ATOM   3364  HB2 ASN   217      60.677  39.121  81.268  1.00  0.00           H  
ATOM   3365  HB3 ASN   217      59.386  38.655  82.247  1.00  0.00           H  
ATOM   3366 HD21 ASN   217      57.289  40.213  79.254  1.00  0.00           H  
ATOM   3367 HD22 ASN   217      57.420  40.688  80.901  1.00  0.00           H  
ATOM   3368  N   PRO   218      60.270  41.593  84.678  1.00  0.00           N  
ATOM   3369  CA  PRO   218      60.699  41.436  86.039  1.00  0.00           C  
ATOM   3370  C   PRO   218      60.107  40.211  86.803  1.00  0.00           C  
ATOM   3371  O   PRO   218      59.099  39.625  86.506  1.00  0.00           O  
ATOM   3372  CB  PRO   218      60.533  42.772  86.636  1.00  0.00           C  
ATOM   3373  CG  PRO   218      59.321  43.310  85.932  1.00  0.00           C  
ATOM   3374  CD  PRO   218      59.594  42.806  84.494  1.00  0.00           C  
ATOM   3375  HA  PRO   218      61.772  41.258  85.963  1.00  0.00           H  
ATOM   3376  HB2 PRO   218      60.312  42.683  87.700  1.00  0.00           H  
ATOM   3377  HB3 PRO   218      61.412  43.399  86.486  1.00  0.00           H  
ATOM   3378  HG2 PRO   218      58.377  42.837  86.200  1.00  0.00           H  
ATOM   3379  HG3 PRO   218      59.183  44.385  85.818  1.00  0.00           H  
ATOM   3380  HD2 PRO   218      58.729  42.682  83.843  1.00  0.00           H  
ATOM   3381  HD3 PRO   218      60.167  43.546  83.934  1.00  0.00           H  
ATOM   3382  N   ALA   219      60.814  39.827  87.826  1.00  0.00           N  
ATOM   3383  CA  ALA   219      60.674  38.569  88.598  1.00  0.00           C  
ATOM   3384  C   ALA   219      60.741  37.240  87.658  1.00  0.00           C  
ATOM   3385  O   ALA   219      60.608  36.214  88.273  1.00  0.00           O  
ATOM   3386  CB  ALA   219      59.456  38.807  89.506  1.00  0.00           C  
ATOM   3387  H   ALA   219      61.535  40.444  88.172  1.00  0.00           H  
ATOM   3388  HA  ALA   219      61.541  38.369  89.228  1.00  0.00           H  
ATOM   3389  HB1 ALA   219      59.608  39.604  90.234  1.00  0.00           H  
ATOM   3390  HB2 ALA   219      58.593  38.948  88.857  1.00  0.00           H  
ATOM   3391  HB3 ALA   219      59.404  37.870  90.061  1.00  0.00           H  
ATOM   3392  N   ALA   220      60.960  37.278  86.365  1.00  0.00           N  
ATOM   3393  CA  ALA   220      60.822  36.241  85.331  1.00  0.00           C  
ATOM   3394  C   ALA   220      61.952  36.235  84.255  1.00  0.00           C  
ATOM   3395  O   ALA   220      61.961  35.567  83.272  1.00  0.00           O  
ATOM   3396  CB  ALA   220      59.512  36.569  84.641  1.00  0.00           C  
ATOM   3397  H   ALA   220      61.188  38.206  86.039  1.00  0.00           H  
ATOM   3398  HA  ALA   220      60.797  35.300  85.881  1.00  0.00           H  
ATOM   3399  HB1 ALA   220      58.737  36.544  85.408  1.00  0.00           H  
ATOM   3400  HB2 ALA   220      59.496  37.576  84.226  1.00  0.00           H  
ATOM   3401  HB3 ALA   220      59.300  35.756  83.946  1.00  0.00           H  
ATOM   3402  N   GLY   221      62.962  37.083  84.582  1.00  0.00           N  
ATOM   3403  CA  GLY   221      64.037  37.261  83.544  1.00  0.00           C  
ATOM   3404  C   GLY   221      64.759  38.600  83.696  1.00  0.00           C  
ATOM   3405  O   GLY   221      66.008  38.534  83.766  1.00  0.00           O  
ATOM   3406  H   GLY   221      62.963  37.620  85.437  1.00  0.00           H  
ATOM   3407  HA2 GLY   221      64.745  36.433  83.532  1.00  0.00           H  
ATOM   3408  HA3 GLY   221      63.432  37.284  82.637  1.00  0.00           H  
ATOM   3409  N   GLN   222      64.066  39.705  83.936  1.00  0.00           N  
ATOM   3410  CA  GLN   222      64.618  41.065  84.392  1.00  0.00           C  
ATOM   3411  C   GLN   222      65.920  41.408  83.574  1.00  0.00           C  
ATOM   3412  O   GLN   222      66.983  41.656  84.103  1.00  0.00           O  
ATOM   3413  CB  GLN   222      64.809  41.025  85.957  1.00  0.00           C  
ATOM   3414  CG  GLN   222      65.242  42.375  86.593  1.00  0.00           C  
ATOM   3415  CD  GLN   222      64.606  42.525  88.035  1.00  0.00           C  
ATOM   3416  NE2 GLN   222      65.079  43.463  88.813  1.00  0.00           N  
ATOM   3417  OE1 GLN   222      63.717  41.840  88.500  1.00  0.00           O  
ATOM   3418  H   GLN   222      63.062  39.650  83.847  1.00  0.00           H  
ATOM   3419  HA  GLN   222      63.856  41.784  84.091  1.00  0.00           H  
ATOM   3420  HB2 GLN   222      63.860  40.712  86.393  1.00  0.00           H  
ATOM   3421  HB3 GLN   222      65.395  40.144  86.217  1.00  0.00           H  
ATOM   3422  HG2 GLN   222      66.320  42.526  86.659  1.00  0.00           H  
ATOM   3423  HG3 GLN   222      64.807  43.190  86.015  1.00  0.00           H  
ATOM   3424 HE21 GLN   222      64.827  43.319  89.780  1.00  0.00           H  
ATOM   3425 HE22 GLN   222      65.907  43.977  88.547  1.00  0.00           H  
ATOM   3426  N   ARG   223      65.898  41.231  82.248  1.00  0.00           N  
ATOM   3427  CA  ARG   223      66.912  41.683  81.262  1.00  0.00           C  
ATOM   3428  C   ARG   223      66.771  43.212  81.182  1.00  0.00           C  
ATOM   3429  O   ARG   223      65.738  43.631  80.866  1.00  0.00           O  
ATOM   3430  CB  ARG   223      66.596  41.048  79.856  1.00  0.00           C  
ATOM   3431  CG  ARG   223      67.669  41.475  78.905  1.00  0.00           C  
ATOM   3432  CD  ARG   223      67.595  40.529  77.768  1.00  0.00           C  
ATOM   3433  NE  ARG   223      68.503  40.936  76.707  1.00  0.00           N  
ATOM   3434  CZ  ARG   223      68.249  41.198  75.449  1.00  0.00           C  
ATOM   3435  NH1 ARG   223      67.086  41.502  75.073  1.00  0.00           N1+
ATOM   3436  NH2 ARG   223      69.140  41.409  74.548  1.00  0.00           N  
ATOM   3437  H   ARG   223      65.049  40.929  81.792  1.00  0.00           H  
ATOM   3438  HA  ARG   223      67.883  41.319  81.599  1.00  0.00           H  
ATOM   3439  HB2 ARG   223      66.524  39.961  79.859  1.00  0.00           H  
ATOM   3440  HB3 ARG   223      65.662  41.435  79.448  1.00  0.00           H  
ATOM   3441  HG2 ARG   223      67.523  42.515  78.613  1.00  0.00           H  
ATOM   3442  HG3 ARG   223      68.610  41.371  79.444  1.00  0.00           H  
ATOM   3443  HD2 ARG   223      67.934  39.562  78.138  1.00  0.00           H  
ATOM   3444  HD3 ARG   223      66.610  40.284  77.369  1.00  0.00           H  
ATOM   3445  HE  ARG   223      69.470  40.952  76.998  1.00  0.00           H  
ATOM   3446 HH11 ARG   223      66.355  41.586  75.765  1.00  0.00           H  
ATOM   3447 HH12 ARG   223      66.841  41.613  74.099  1.00  0.00           H  
ATOM   3448 HH21 ARG   223      70.123  41.284  74.741  1.00  0.00           H  
ATOM   3449 HH22 ARG   223      68.865  41.602  73.595  1.00  0.00           H  
ATOM   3450  N   TYR   224      67.861  44.000  81.382  1.00  0.00           N  
ATOM   3451  CA  TYR   224      68.006  45.427  81.162  1.00  0.00           C  
ATOM   3452  C   TYR   224      68.416  45.736  79.722  1.00  0.00           C  
ATOM   3453  O   TYR   224      69.370  45.181  79.321  1.00  0.00           O  
ATOM   3454  CB  TYR   224      69.013  46.017  82.164  1.00  0.00           C  
ATOM   3455  CG  TYR   224      68.541  45.873  83.563  1.00  0.00           C  
ATOM   3456  CD1 TYR   224      67.383  46.541  83.995  1.00  0.00           C  
ATOM   3457  CD2 TYR   224      69.230  44.965  84.442  1.00  0.00           C  
ATOM   3458  CE1 TYR   224      66.872  46.306  85.240  1.00  0.00           C  
ATOM   3459  CE2 TYR   224      68.673  44.729  85.719  1.00  0.00           C  
ATOM   3460  CZ  TYR   224      67.535  45.392  86.161  1.00  0.00           C  
ATOM   3461  OH  TYR   224      66.982  45.019  87.337  1.00  0.00           O  
ATOM   3462  H   TYR   224      68.710  43.507  81.621  1.00  0.00           H  
ATOM   3463  HA  TYR   224      67.095  45.958  81.439  1.00  0.00           H  
ATOM   3464  HB2 TYR   224      69.977  45.532  82.013  1.00  0.00           H  
ATOM   3465  HB3 TYR   224      69.047  47.090  81.979  1.00  0.00           H  
ATOM   3466  HD1 TYR   224      66.975  47.288  83.331  1.00  0.00           H  
ATOM   3467  HD2 TYR   224      70.037  44.311  84.146  1.00  0.00           H  
ATOM   3468  HE1 TYR   224      65.938  46.763  85.533  1.00  0.00           H  
ATOM   3469  HE2 TYR   224      69.087  43.928  86.313  1.00  0.00           H  
ATOM   3470  HH  TYR   224      66.243  45.630  87.355  1.00  0.00           H  
ATOM   3471  N   ILE   225      67.836  46.723  79.011  1.00  0.00           N  
ATOM   3472  CA  ILE   225      68.135  47.077  77.615  1.00  0.00           C  
ATOM   3473  C   ILE   225      68.110  48.544  77.397  1.00  0.00           C  
ATOM   3474  O   ILE   225      67.166  49.246  77.613  1.00  0.00           O  
ATOM   3475  CB  ILE   225      67.198  46.344  76.579  1.00  0.00           C  
ATOM   3476  CG1 ILE   225      66.773  44.864  76.868  1.00  0.00           C  
ATOM   3477  CG2 ILE   225      67.900  46.383  75.233  1.00  0.00           C  
ATOM   3478  CD1 ILE   225      65.481  44.912  77.607  1.00  0.00           C  
ATOM   3479  H   ILE   225      66.965  47.127  79.322  1.00  0.00           H  
ATOM   3480  HA  ILE   225      69.158  46.769  77.399  1.00  0.00           H  
ATOM   3481  HB  ILE   225      66.263  46.900  76.504  1.00  0.00           H  
ATOM   3482 HG12 ILE   225      66.638  44.340  75.922  1.00  0.00           H  
ATOM   3483 HG13 ILE   225      67.577  44.335  77.380  1.00  0.00           H  
ATOM   3484 HG21 ILE   225      68.136  47.403  74.927  1.00  0.00           H  
ATOM   3485 HG22 ILE   225      68.812  45.786  75.217  1.00  0.00           H  
ATOM   3486 HG23 ILE   225      67.271  46.065  74.401  1.00  0.00           H  
ATOM   3487 HD11 ILE   225      65.423  45.448  78.554  1.00  0.00           H  
ATOM   3488 HD12 ILE   225      64.637  45.371  77.092  1.00  0.00           H  
ATOM   3489 HD13 ILE   225      65.122  43.897  77.778  1.00  0.00           H  
ATOM   3490  N   HIE   226      69.118  49.161  76.776  1.00  0.00           N  
ATOM   3491  CA  HIE   226      69.122  50.448  76.113  1.00  0.00           C  
ATOM   3492  C   HIE   226      68.071  50.627  75.032  1.00  0.00           C  
ATOM   3493  O   HIE   226      68.096  49.944  73.994  1.00  0.00           O  
ATOM   3494  CB  HIE   226      70.512  50.733  75.627  1.00  0.00           C  
ATOM   3495  CG  HIE   226      70.638  51.940  74.697  1.00  0.00           C  
ATOM   3496  CD2 HIE   226      71.312  52.026  73.543  1.00  0.00           C  
ATOM   3497  ND1 HIE   226      70.046  53.207  74.934  1.00  0.00           N  
ATOM   3498  CE1 HIE   226      70.340  53.950  73.821  1.00  0.00           C  
ATOM   3499  NE2 HIE   226      71.050  53.216  72.995  1.00  0.00           N  
ATOM   3500  H   HIE   226      69.903  48.594  76.490  1.00  0.00           H  
ATOM   3501  HA  HIE   226      68.765  51.202  76.815  1.00  0.00           H  
ATOM   3502  HB2 HIE   226      71.153  51.050  76.450  1.00  0.00           H  
ATOM   3503  HB3 HIE   226      70.922  49.829  75.177  1.00  0.00           H  
ATOM   3504  HD2 HIE   226      71.802  51.211  73.032  1.00  0.00           H  
ATOM   3505  HE1 HIE   226      69.871  54.919  73.735  1.00  0.00           H  
ATOM   3506  HE2 HIE   226      71.480  53.557  72.147  1.00  0.00           H  
ATOM   3507  N   ILE   227      67.119  51.573  75.081  1.00  0.00           N  
ATOM   3508  CA  ILE   227      66.051  51.843  74.110  1.00  0.00           C  
ATOM   3509  C   ILE   227      65.968  53.318  73.637  1.00  0.00           C  
ATOM   3510  O   ILE   227      65.304  53.508  72.594  1.00  0.00           O  
ATOM   3511  CB  ILE   227      64.786  51.185  74.689  1.00  0.00           C  
ATOM   3512  CG1 ILE   227      64.340  51.800  76.067  1.00  0.00           C  
ATOM   3513  CG2 ILE   227      64.912  49.673  74.775  1.00  0.00           C  
ATOM   3514  CD1 ILE   227      63.772  53.183  76.048  1.00  0.00           C  
ATOM   3515  H   ILE   227      67.122  52.003  75.995  1.00  0.00           H  
ATOM   3516  HA  ILE   227      66.313  51.285  73.211  1.00  0.00           H  
ATOM   3517  HB  ILE   227      64.065  51.440  73.912  1.00  0.00           H  
ATOM   3518 HG12 ILE   227      63.456  51.210  76.309  1.00  0.00           H  
ATOM   3519 HG13 ILE   227      65.179  51.768  76.762  1.00  0.00           H  
ATOM   3520 HG21 ILE   227      65.483  49.239  75.596  1.00  0.00           H  
ATOM   3521 HG22 ILE   227      63.892  49.334  74.955  1.00  0.00           H  
ATOM   3522 HG23 ILE   227      65.220  49.199  73.843  1.00  0.00           H  
ATOM   3523 HD11 ILE   227      63.198  53.380  76.953  1.00  0.00           H  
ATOM   3524 HD12 ILE   227      64.588  53.901  76.135  1.00  0.00           H  
ATOM   3525 HD13 ILE   227      63.149  53.409  75.183  1.00  0.00           H  
ATOM   3526  N   LEU   228      66.738  54.291  74.225  1.00  0.00           N  
ATOM   3527  CA  LEU   228      66.659  55.675  73.829  1.00  0.00           C  
ATOM   3528  C   LEU   228      67.757  56.548  74.360  1.00  0.00           C  
ATOM   3529  O   LEU   228      68.505  56.057  75.254  1.00  0.00           O  
ATOM   3530  CB  LEU   228      65.293  56.244  74.099  1.00  0.00           C  
ATOM   3531  CG  LEU   228      64.741  57.178  73.041  1.00  0.00           C  
ATOM   3532  CD1 LEU   228      64.241  56.518  71.734  1.00  0.00           C  
ATOM   3533  CD2 LEU   228      63.569  57.945  73.831  1.00  0.00           C  
ATOM   3534  H   LEU   228      67.476  53.976  74.838  1.00  0.00           H  
ATOM   3535  HA  LEU   228      66.758  55.626  72.745  1.00  0.00           H  
ATOM   3536  HB2 LEU   228      64.726  55.337  74.307  1.00  0.00           H  
ATOM   3537  HB3 LEU   228      65.363  56.855  74.998  1.00  0.00           H  
ATOM   3538  HG  LEU   228      65.454  57.940  72.725  1.00  0.00           H  
ATOM   3539 HD11 LEU   228      64.068  57.350  71.051  1.00  0.00           H  
ATOM   3540 HD12 LEU   228      64.989  55.755  71.521  1.00  0.00           H  
ATOM   3541 HD13 LEU   228      63.311  56.006  71.979  1.00  0.00           H  
ATOM   3542 HD21 LEU   228      62.981  58.661  73.256  1.00  0.00           H  
ATOM   3543 HD22 LEU   228      62.863  57.207  74.210  1.00  0.00           H  
ATOM   3544 HD23 LEU   228      63.945  58.576  74.636  1.00  0.00           H  
ATOM   3545  N   GLY   229      67.977  57.778  73.747  1.00  0.00           N  
ATOM   3546  CA  GLY   229      69.117  58.641  74.036  1.00  0.00           C  
ATOM   3547  C   GLY   229      70.366  57.968  73.527  1.00  0.00           C  
ATOM   3548  O   GLY   229      70.165  57.154  72.634  1.00  0.00           O  
ATOM   3549  H   GLY   229      67.431  58.031  72.936  1.00  0.00           H  
ATOM   3550  HA2 GLY   229      69.055  59.623  73.568  1.00  0.00           H  
ATOM   3551  HA3 GLY   229      69.163  58.760  75.119  1.00  0.00           H  
ATOM   3552  N   ARG   230      71.523  58.418  73.905  1.00  0.00           N  
ATOM   3553  CA  ARG   230      72.872  58.066  73.463  1.00  0.00           C  
ATOM   3554  C   ARG   230      72.909  58.305  71.948  1.00  0.00           C  
ATOM   3555  O   ARG   230      73.191  57.418  71.143  1.00  0.00           O  
ATOM   3556  CB  ARG   230      73.253  56.654  73.842  1.00  0.00           C  
ATOM   3557  CG  ARG   230      73.614  56.433  75.312  1.00  0.00           C  
ATOM   3558  CD  ARG   230      74.284  55.126  75.726  1.00  0.00           C  
ATOM   3559  NE  ARG   230      75.179  55.109  76.910  1.00  0.00           N  
ATOM   3560  CZ  ARG   230      74.733  55.022  78.116  1.00  0.00           C  
ATOM   3561  NH1 ARG   230      73.520  54.716  78.541  1.00  0.00           N1+
ATOM   3562  NH2 ARG   230      75.540  55.255  79.121  1.00  0.00           N  
ATOM   3563  H   ARG   230      71.565  59.116  74.633  1.00  0.00           H  
ATOM   3564  HA  ARG   230      73.625  58.696  73.935  1.00  0.00           H  
ATOM   3565  HB2 ARG   230      72.440  55.986  73.560  1.00  0.00           H  
ATOM   3566  HB3 ARG   230      74.097  56.336  73.231  1.00  0.00           H  
ATOM   3567  HG2 ARG   230      74.372  57.207  75.436  1.00  0.00           H  
ATOM   3568  HG3 ARG   230      72.786  56.658  75.983  1.00  0.00           H  
ATOM   3569  HD2 ARG   230      73.502  54.366  75.756  1.00  0.00           H  
ATOM   3570  HD3 ARG   230      74.854  54.833  74.845  1.00  0.00           H  
ATOM   3571  HE  ARG   230      76.078  55.521  76.708  1.00  0.00           H  
ATOM   3572 HH11 ARG   230      72.707  54.597  77.953  1.00  0.00           H  
ATOM   3573 HH12 ARG   230      73.193  54.725  79.497  1.00  0.00           H  
ATOM   3574 HH21 ARG   230      76.508  55.506  78.975  1.00  0.00           H  
ATOM   3575 HH22 ARG   230      75.200  55.315  80.070  1.00  0.00           H  
ATOM   3576  N   ARG   231      72.408  59.503  71.487  1.00  0.00           N  
ATOM   3577  CA  ARG   231      72.017  59.918  70.081  1.00  0.00           C  
ATOM   3578  C   ARG   231      70.918  59.195  69.260  1.00  0.00           C  
ATOM   3579  O   ARG   231      70.733  59.567  68.153  1.00  0.00           O  
ATOM   3580  CB  ARG   231      73.320  60.195  69.381  1.00  0.00           C  
ATOM   3581  CG  ARG   231      74.032  61.504  69.903  1.00  0.00           C  
ATOM   3582  CD  ARG   231      75.244  61.823  69.043  1.00  0.00           C  
ATOM   3583  NE  ARG   231      76.011  62.929  69.677  1.00  0.00           N  
ATOM   3584  CZ  ARG   231      77.070  63.589  69.237  1.00  0.00           C  
ATOM   3585  NH1 ARG   231      77.674  63.160  68.172  1.00  0.00           N1+
ATOM   3586  NH2 ARG   231      77.544  64.659  69.791  1.00  0.00           N  
ATOM   3587  H   ARG   231      72.132  60.127  72.232  1.00  0.00           H  
ATOM   3588  HA  ARG   231      71.561  60.868  70.360  1.00  0.00           H  
ATOM   3589  HB2 ARG   231      74.044  59.412  69.607  1.00  0.00           H  
ATOM   3590  HB3 ARG   231      73.132  60.242  68.309  1.00  0.00           H  
ATOM   3591  HG2 ARG   231      73.322  62.330  69.946  1.00  0.00           H  
ATOM   3592  HG3 ARG   231      74.427  61.251  70.887  1.00  0.00           H  
ATOM   3593  HD2 ARG   231      75.798  60.894  68.909  1.00  0.00           H  
ATOM   3594  HD3 ARG   231      74.986  62.112  68.024  1.00  0.00           H  
ATOM   3595  HE  ARG   231      75.719  63.228  70.596  1.00  0.00           H  
ATOM   3596 HH11 ARG   231      77.239  62.424  67.633  1.00  0.00           H  
ATOM   3597 HH12 ARG   231      78.633  63.453  68.054  1.00  0.00           H  
ATOM   3598 HH21 ARG   231      77.179  64.937  70.691  1.00  0.00           H  
ATOM   3599 HH22 ARG   231      78.279  65.206  69.368  1.00  0.00           H  
ATOM   3600  N   LYS   232      70.228  58.076  69.759  1.00  0.00           N  
ATOM   3601  CA  LYS   232      69.009  57.578  69.137  1.00  0.00           C  
ATOM   3602  C   LYS   232      67.917  58.607  69.351  1.00  0.00           C  
ATOM   3603  O   LYS   232      67.882  59.299  70.383  1.00  0.00           O  
ATOM   3604  CB  LYS   232      68.647  56.183  69.818  1.00  0.00           C  
ATOM   3605  CG  LYS   232      67.574  55.381  69.141  1.00  0.00           C  
ATOM   3606  CD  LYS   232      67.183  54.027  69.876  1.00  0.00           C  
ATOM   3607  CE  LYS   232      66.072  53.248  69.206  1.00  0.00           C  
ATOM   3608  NZ  LYS   232      65.314  52.317  70.064  1.00  0.00           N1+
ATOM   3609  H   LYS   232      70.544  57.650  70.618  1.00  0.00           H  
ATOM   3610  HA  LYS   232      69.164  57.391  68.075  1.00  0.00           H  
ATOM   3611  HB2 LYS   232      69.603  55.688  69.986  1.00  0.00           H  
ATOM   3612  HB3 LYS   232      68.306  56.267  70.850  1.00  0.00           H  
ATOM   3613  HG2 LYS   232      66.620  55.906  69.097  1.00  0.00           H  
ATOM   3614  HG3 LYS   232      67.795  55.222  68.085  1.00  0.00           H  
ATOM   3615  HD2 LYS   232      68.089  53.427  69.955  1.00  0.00           H  
ATOM   3616  HD3 LYS   232      66.906  54.292  70.897  1.00  0.00           H  
ATOM   3617  HE2 LYS   232      65.277  53.885  68.818  1.00  0.00           H  
ATOM   3618  HE3 LYS   232      66.556  52.794  68.342  1.00  0.00           H  
ATOM   3619  HZ1 LYS   232      65.007  52.789  70.903  1.00  0.00           H  
ATOM   3620  HZ2 LYS   232      64.567  51.827  69.592  1.00  0.00           H  
ATOM   3621  HZ3 LYS   232      65.972  51.608  70.352  1.00  0.00           H  
ATOM   3622  N   LEU   233      67.062  58.931  68.351  1.00  0.00           N  
ATOM   3623  CA  LEU   233      65.955  59.944  68.397  1.00  0.00           C  
ATOM   3624  C   LEU   233      64.525  59.360  68.557  1.00  0.00           C  
ATOM   3625  O   LEU   233      63.653  60.011  69.107  1.00  0.00           O  
ATOM   3626  CB  LEU   233      66.183  60.989  67.321  1.00  0.00           C  
ATOM   3627  CG  LEU   233      67.561  61.497  67.036  1.00  0.00           C  
ATOM   3628  CD1 LEU   233      67.575  62.386  65.774  1.00  0.00           C  
ATOM   3629  CD2 LEU   233      68.044  62.186  68.300  1.00  0.00           C  
ATOM   3630  H   LEU   233      67.260  58.403  67.513  1.00  0.00           H  
ATOM   3631  HA  LEU   233      66.157  60.431  69.351  1.00  0.00           H  
ATOM   3632  HB2 LEU   233      65.844  60.532  66.391  1.00  0.00           H  
ATOM   3633  HB3 LEU   233      65.484  61.745  67.681  1.00  0.00           H  
ATOM   3634  HG  LEU   233      68.206  60.644  66.825  1.00  0.00           H  
ATOM   3635 HD11 LEU   233      67.191  61.790  64.947  1.00  0.00           H  
ATOM   3636 HD12 LEU   233      66.813  63.164  65.816  1.00  0.00           H  
ATOM   3637 HD13 LEU   233      68.476  62.861  65.385  1.00  0.00           H  
ATOM   3638 HD21 LEU   233      68.043  61.545  69.182  1.00  0.00           H  
ATOM   3639 HD22 LEU   233      68.942  62.798  68.221  1.00  0.00           H  
ATOM   3640 HD23 LEU   233      67.276  62.922  68.538  1.00  0.00           H  
ATOM   3641  N   TYR   234      64.262  58.121  68.121  1.00  0.00           N  
ATOM   3642  CA  TYR   234      62.894  57.572  68.237  1.00  0.00           C  
ATOM   3643  C   TYR   234      62.820  56.003  68.231  1.00  0.00           C  
ATOM   3644  O   TYR   234      63.865  55.306  68.013  1.00  0.00           O  
ATOM   3645  CB  TYR   234      61.882  58.022  67.139  1.00  0.00           C  
ATOM   3646  CG  TYR   234      61.827  57.208  65.924  1.00  0.00           C  
ATOM   3647  CD1 TYR   234      62.912  57.151  65.087  1.00  0.00           C  
ATOM   3648  CD2 TYR   234      60.660  56.394  65.728  1.00  0.00           C  
ATOM   3649  CE1 TYR   234      62.815  56.265  63.969  1.00  0.00           C  
ATOM   3650  CE2 TYR   234      60.566  55.536  64.658  1.00  0.00           C  
ATOM   3651  CZ  TYR   234      61.693  55.412  63.793  1.00  0.00           C  
ATOM   3652  OH  TYR   234      61.602  54.665  62.676  1.00  0.00           O  
ATOM   3653  H   TYR   234      64.987  57.519  67.759  1.00  0.00           H  
ATOM   3654  HA  TYR   234      62.481  57.804  69.219  1.00  0.00           H  
ATOM   3655  HB2 TYR   234      60.955  58.241  67.670  1.00  0.00           H  
ATOM   3656  HB3 TYR   234      62.165  59.023  66.812  1.00  0.00           H  
ATOM   3657  HD1 TYR   234      63.757  57.737  65.417  1.00  0.00           H  
ATOM   3658  HD2 TYR   234      59.768  56.706  66.251  1.00  0.00           H  
ATOM   3659  HE1 TYR   234      63.673  56.029  63.358  1.00  0.00           H  
ATOM   3660  HE2 TYR   234      59.641  54.994  64.530  1.00  0.00           H  
ATOM   3661  HH  TYR   234      60.918  53.996  62.763  1.00  0.00           H  
ATOM   3662  N   HIE   235      61.779  55.404  68.752  1.00  0.00           N  
ATOM   3663  CA  HIE   235      61.630  53.950  69.077  1.00  0.00           C  
ATOM   3664  C   HIE   235      60.176  53.545  69.048  1.00  0.00           C  
ATOM   3665  O   HIE   235      59.335  54.021  69.770  1.00  0.00           O  
ATOM   3666  CB  HIE   235      62.299  53.610  70.448  1.00  0.00           C  
ATOM   3667  CG  HIE   235      62.038  52.221  70.816  1.00  0.00           C  
ATOM   3668  CD2 HIE   235      61.218  51.888  71.854  1.00  0.00           C  
ATOM   3669  ND1 HIE   235      62.544  51.055  70.330  1.00  0.00           N  
ATOM   3670  CE1 HIE   235      62.053  50.080  71.116  1.00  0.00           C  
ATOM   3671  NE2 HIE   235      61.297  50.557  72.075  1.00  0.00           N  
ATOM   3672  H   HIE   235      61.087  56.091  69.016  1.00  0.00           H  
ATOM   3673  HA  HIE   235      62.229  53.443  68.321  1.00  0.00           H  
ATOM   3674  HB2 HIE   235      63.310  53.998  70.578  1.00  0.00           H  
ATOM   3675  HB3 HIE   235      61.788  54.162  71.237  1.00  0.00           H  
ATOM   3676  HD2 HIE   235      60.692  52.637  72.427  1.00  0.00           H  
ATOM   3677  HE1 HIE   235      62.331  49.043  70.999  1.00  0.00           H  
ATOM   3678  HE2 HIE   235      60.910  50.026  72.841  1.00  0.00           H  
ATOM   3679  N   VAL   236      59.804  52.698  68.121  1.00  0.00           N  
ATOM   3680  CA  VAL   236      58.534  52.040  68.129  1.00  0.00           C  
ATOM   3681  C   VAL   236      58.299  51.189  69.404  1.00  0.00           C  
ATOM   3682  O   VAL   236      59.082  50.261  69.621  1.00  0.00           O  
ATOM   3683  CB  VAL   236      58.518  51.176  66.846  1.00  0.00           C  
ATOM   3684  CG1 VAL   236      57.403  50.192  66.860  1.00  0.00           C  
ATOM   3685  CG2 VAL   236      58.374  52.106  65.604  1.00  0.00           C  
ATOM   3686  H   VAL   236      60.563  52.312  67.577  1.00  0.00           H  
ATOM   3687  HA  VAL   236      57.821  52.864  68.165  1.00  0.00           H  
ATOM   3688  HB  VAL   236      59.442  50.601  66.786  1.00  0.00           H  
ATOM   3689 HG11 VAL   236      57.516  49.407  67.607  1.00  0.00           H  
ATOM   3690 HG12 VAL   236      56.435  50.604  67.147  1.00  0.00           H  
ATOM   3691 HG13 VAL   236      57.467  49.626  65.930  1.00  0.00           H  
ATOM   3692 HG21 VAL   236      58.494  51.485  64.716  1.00  0.00           H  
ATOM   3693 HG22 VAL   236      57.402  52.596  65.661  1.00  0.00           H  
ATOM   3694 HG23 VAL   236      59.248  52.754  65.676  1.00  0.00           H  
ATOM   3695  N   VAL   237      57.283  51.439  70.125  1.00  0.00           N  
ATOM   3696  CA  VAL   237      56.692  50.546  71.147  1.00  0.00           C  
ATOM   3697  C   VAL   237      55.535  49.762  70.540  1.00  0.00           C  
ATOM   3698  O   VAL   237      54.818  50.418  69.741  1.00  0.00           O  
ATOM   3699  CB  VAL   237      56.194  51.408  72.310  1.00  0.00           C  
ATOM   3700  CG1 VAL   237      55.323  50.721  73.360  1.00  0.00           C  
ATOM   3701  CG2 VAL   237      57.374  52.032  73.039  1.00  0.00           C  
ATOM   3702  H   VAL   237      56.793  52.281  69.860  1.00  0.00           H  
ATOM   3703  HA  VAL   237      57.384  49.810  71.555  1.00  0.00           H  
ATOM   3704  HB  VAL   237      55.583  52.224  71.922  1.00  0.00           H  
ATOM   3705 HG11 VAL   237      55.123  51.416  74.175  1.00  0.00           H  
ATOM   3706 HG12 VAL   237      54.365  50.494  72.893  1.00  0.00           H  
ATOM   3707 HG13 VAL   237      55.780  49.846  73.823  1.00  0.00           H  
ATOM   3708 HG21 VAL   237      58.144  52.325  72.325  1.00  0.00           H  
ATOM   3709 HG22 VAL   237      56.936  52.882  73.562  1.00  0.00           H  
ATOM   3710 HG23 VAL   237      57.786  51.311  73.744  1.00  0.00           H  
ATOM   3711  N   LYS   238      55.255  48.506  70.945  1.00  0.00           N  
ATOM   3712  CA  LYS   238      53.981  47.795  70.670  1.00  0.00           C  
ATOM   3713  C   LYS   238      53.120  47.753  71.901  1.00  0.00           C  
ATOM   3714  O   LYS   238      53.626  47.441  73.003  1.00  0.00           O  
ATOM   3715  CB  LYS   238      54.197  46.456  69.913  1.00  0.00           C  
ATOM   3716  CG  LYS   238      54.978  46.539  68.594  1.00  0.00           C  
ATOM   3717  CD  LYS   238      54.270  47.432  67.584  1.00  0.00           C  
ATOM   3718  CE  LYS   238      55.202  47.653  66.377  1.00  0.00           C  
ATOM   3719  NZ  LYS   238      54.562  48.422  65.317  1.00  0.00           N1+
ATOM   3720  H   LYS   238      55.719  48.048  71.716  1.00  0.00           H  
ATOM   3721  HA  LYS   238      53.382  48.458  70.045  1.00  0.00           H  
ATOM   3722  HB2 LYS   238      54.699  45.637  70.428  1.00  0.00           H  
ATOM   3723  HB3 LYS   238      53.291  45.888  69.707  1.00  0.00           H  
ATOM   3724  HG2 LYS   238      55.945  47.017  68.749  1.00  0.00           H  
ATOM   3725  HG3 LYS   238      55.209  45.571  68.152  1.00  0.00           H  
ATOM   3726  HD2 LYS   238      53.384  47.006  67.113  1.00  0.00           H  
ATOM   3727  HD3 LYS   238      53.947  48.391  67.990  1.00  0.00           H  
ATOM   3728  HE2 LYS   238      56.053  48.181  66.808  1.00  0.00           H  
ATOM   3729  HE3 LYS   238      55.454  46.634  66.084  1.00  0.00           H  
ATOM   3730  HZ1 LYS   238      54.342  49.386  65.523  1.00  0.00           H  
ATOM   3731  HZ2 LYS   238      55.136  48.307  64.494  1.00  0.00           H  
ATOM   3732  HZ3 LYS   238      53.696  47.961  65.078  1.00  0.00           H  
ATOM   3733  N   TYR   239      51.804  48.037  71.715  1.00  0.00           N  
ATOM   3734  CA  TYR   239      50.688  48.162  72.704  1.00  0.00           C  
ATOM   3735  C   TYR   239      50.450  46.802  73.391  1.00  0.00           C  
ATOM   3736  O   TYR   239      50.435  45.746  72.783  1.00  0.00           O  
ATOM   3737  CB  TYR   239      49.478  48.701  71.989  1.00  0.00           C  
ATOM   3738  CG  TYR   239      48.193  48.727  72.858  1.00  0.00           C  
ATOM   3739  CD1 TYR   239      47.930  49.824  73.639  1.00  0.00           C  
ATOM   3740  CD2 TYR   239      47.376  47.607  72.731  1.00  0.00           C  
ATOM   3741  CE1 TYR   239      46.756  49.798  74.381  1.00  0.00           C  
ATOM   3742  CE2 TYR   239      46.095  47.654  73.422  1.00  0.00           C  
ATOM   3743  CZ  TYR   239      45.798  48.743  74.251  1.00  0.00           C  
ATOM   3744  OH  TYR   239      44.616  48.629  74.997  1.00  0.00           O  
ATOM   3745  H   TYR   239      51.487  48.221  70.774  1.00  0.00           H  
ATOM   3746  HA  TYR   239      51.049  48.868  73.451  1.00  0.00           H  
ATOM   3747  HB2 TYR   239      49.773  49.699  71.665  1.00  0.00           H  
ATOM   3748  HB3 TYR   239      49.297  48.098  71.099  1.00  0.00           H  
ATOM   3749  HD1 TYR   239      48.589  50.680  73.640  1.00  0.00           H  
ATOM   3750  HD2 TYR   239      47.815  46.671  72.419  1.00  0.00           H  
ATOM   3751  HE1 TYR   239      46.599  50.554  75.137  1.00  0.00           H  
ATOM   3752  HE2 TYR   239      45.497  46.767  73.269  1.00  0.00           H  
ATOM   3753  HH  TYR   239      44.135  47.873  74.651  1.00  0.00           H  
ATOM   3754  N   THR   240      50.298  46.898  74.795  1.00  0.00           N  
ATOM   3755  CA  THR   240      49.685  45.847  75.634  1.00  0.00           C  
ATOM   3756  C   THR   240      48.240  46.119  75.947  1.00  0.00           C  
ATOM   3757  O   THR   240      47.904  47.204  76.419  1.00  0.00           O  
ATOM   3758  CB  THR   240      50.388  45.685  76.983  1.00  0.00           C  
ATOM   3759  CG2 THR   240      49.906  44.756  78.021  1.00  0.00           C  
ATOM   3760  OG1 THR   240      51.739  45.290  76.646  1.00  0.00           O  
ATOM   3761  H   THR   240      50.288  47.798  75.255  1.00  0.00           H  
ATOM   3762  HA  THR   240      49.842  44.915  75.091  1.00  0.00           H  
ATOM   3763  HB  THR   240      50.406  46.662  77.467  1.00  0.00           H  
ATOM   3764  HG1 THR   240      52.175  45.993  76.160  1.00  0.00           H  
ATOM   3765 HG21 THR   240      48.955  45.133  78.398  1.00  0.00           H  
ATOM   3766 HG22 THR   240      49.777  43.755  77.611  1.00  0.00           H  
ATOM   3767 HG23 THR   240      50.650  44.743  78.818  1.00  0.00           H  
ATOM   3768  N   GLY   241      47.334  45.209  75.579  1.00  0.00           N  
ATOM   3769  CA  GLY   241      45.941  45.383  75.830  1.00  0.00           C  
ATOM   3770  C   GLY   241      45.538  45.028  77.225  1.00  0.00           C  
ATOM   3771  O   GLY   241      46.360  44.542  78.026  1.00  0.00           O  
ATOM   3772  H   GLY   241      47.626  44.398  75.052  1.00  0.00           H  
ATOM   3773  HA2 GLY   241      45.542  46.378  75.630  1.00  0.00           H  
ATOM   3774  HA3 GLY   241      45.321  44.790  75.157  1.00  0.00           H  
ATOM   3775  N   GLY   242      44.320  45.305  77.539  1.00  0.00           N  
ATOM   3776  CA  GLY   242      43.874  45.216  78.962  1.00  0.00           C  
ATOM   3777  C   GLY   242      44.316  46.352  79.798  1.00  0.00           C  
ATOM   3778  O   GLY   242      43.630  47.302  79.994  1.00  0.00           O  
ATOM   3779  H   GLY   242      43.594  45.640  76.922  1.00  0.00           H  
ATOM   3780  HA2 GLY   242      42.788  45.146  79.022  1.00  0.00           H  
ATOM   3781  HA3 GLY   242      44.290  44.267  79.300  1.00  0.00           H  
ATOM   3782  N   SER   243      45.609  46.273  80.200  1.00  0.00           N  
ATOM   3783  CA  SER   243      46.280  47.082  81.216  1.00  0.00           C  
ATOM   3784  C   SER   243      47.733  46.903  81.269  1.00  0.00           C  
ATOM   3785  O   SER   243      48.259  45.794  81.231  1.00  0.00           O  
ATOM   3786  CB  SER   243      45.698  46.809  82.597  1.00  0.00           C  
ATOM   3787  OG  SER   243      46.434  47.470  83.656  1.00  0.00           O  
ATOM   3788  H   SER   243      46.149  45.562  79.729  1.00  0.00           H  
ATOM   3789  HA  SER   243      46.012  48.129  81.071  1.00  0.00           H  
ATOM   3790  HB2 SER   243      44.653  47.112  82.666  1.00  0.00           H  
ATOM   3791  HB3 SER   243      45.781  45.744  82.816  1.00  0.00           H  
ATOM   3792  HG  SER   243      45.819  48.149  83.942  1.00  0.00           H  
ATOM   3793  N   ALA   244      48.603  47.913  81.316  1.00  0.00           N  
ATOM   3794  CA  ALA   244      50.021  47.854  81.426  1.00  0.00           C  
ATOM   3795  C   ALA   244      50.651  49.008  82.319  1.00  0.00           C  
ATOM   3796  O   ALA   244      50.159  50.069  82.345  1.00  0.00           O  
ATOM   3797  CB  ALA   244      50.684  47.702  80.049  1.00  0.00           C  
ATOM   3798  H   ALA   244      48.122  48.800  81.326  1.00  0.00           H  
ATOM   3799  HA  ALA   244      50.258  46.930  81.954  1.00  0.00           H  
ATOM   3800  HB1 ALA   244      50.123  46.909  79.556  1.00  0.00           H  
ATOM   3801  HB2 ALA   244      50.625  48.616  79.457  1.00  0.00           H  
ATOM   3802  HB3 ALA   244      51.743  47.447  80.082  1.00  0.00           H  
ATOM   3803  N   GLU   245      51.691  48.705  83.069  1.00  0.00           N  
ATOM   3804  CA  GLU   245      52.380  49.592  84.025  1.00  0.00           C  
ATOM   3805  C   GLU   245      53.919  49.382  83.908  1.00  0.00           C  
ATOM   3806  O   GLU   245      54.627  49.034  84.808  1.00  0.00           O  
ATOM   3807  CB  GLU   245      51.873  49.553  85.421  1.00  0.00           C  
ATOM   3808  CG  GLU   245      50.459  50.124  85.529  1.00  0.00           C  
ATOM   3809  CD  GLU   245      49.791  49.827  86.878  1.00  0.00           C  
ATOM   3810  OE1 GLU   245      49.189  50.803  87.442  1.00  0.00           O  
ATOM   3811  OE2 GLU   245      49.560  48.638  87.163  1.00  0.00           O1-
ATOM   3812  H   GLU   245      51.944  47.732  83.167  1.00  0.00           H  
ATOM   3813  HA  GLU   245      52.221  50.602  83.648  1.00  0.00           H  
ATOM   3814  HB2 GLU   245      51.927  48.515  85.751  1.00  0.00           H  
ATOM   3815  HB3 GLU   245      52.516  50.184  86.034  1.00  0.00           H  
ATOM   3816  HG2 GLU   245      50.567  51.206  85.453  1.00  0.00           H  
ATOM   3817  HG3 GLU   245      49.846  49.642  84.767  1.00  0.00           H  
ATOM   3818  N   LEU   246      54.471  49.470  82.694  1.00  0.00           N  
ATOM   3819  CA  LEU   246      55.862  49.060  82.370  1.00  0.00           C  
ATOM   3820  C   LEU   246      56.834  50.106  82.924  1.00  0.00           C  
ATOM   3821  O   LEU   246      56.580  51.336  82.675  1.00  0.00           O  
ATOM   3822  CB  LEU   246      55.981  48.879  80.828  1.00  0.00           C  
ATOM   3823  CG  LEU   246      54.943  47.966  80.204  1.00  0.00           C  
ATOM   3824  CD1 LEU   246      54.957  48.171  78.717  1.00  0.00           C  
ATOM   3825  CD2 LEU   246      55.023  46.550  80.586  1.00  0.00           C  
ATOM   3826  H   LEU   246      53.827  49.520  81.918  1.00  0.00           H  
ATOM   3827  HA  LEU   246      56.168  48.140  82.868  1.00  0.00           H  
ATOM   3828  HB2 LEU   246      55.981  49.858  80.349  1.00  0.00           H  
ATOM   3829  HB3 LEU   246      56.911  48.323  80.707  1.00  0.00           H  
ATOM   3830  HG  LEU   246      53.991  48.394  80.518  1.00  0.00           H  
ATOM   3831 HD11 LEU   246      55.836  48.707  78.360  1.00  0.00           H  
ATOM   3832 HD12 LEU   246      55.079  47.252  78.144  1.00  0.00           H  
ATOM   3833 HD13 LEU   246      54.095  48.764  78.409  1.00  0.00           H  
ATOM   3834 HD21 LEU   246      54.219  45.901  80.242  1.00  0.00           H  
ATOM   3835 HD22 LEU   246      55.927  46.069  80.211  1.00  0.00           H  
ATOM   3836 HD23 LEU   246      55.035  46.451  81.672  1.00  0.00           H  
ATOM   3837  N   LEU   247      57.957  49.657  83.552  1.00  0.00           N  
ATOM   3838  CA  LEU   247      58.923  50.448  84.123  1.00  0.00           C  
ATOM   3839  C   LEU   247      60.179  50.793  83.265  1.00  0.00           C  
ATOM   3840  O   LEU   247      60.864  49.780  82.880  1.00  0.00           O  
ATOM   3841  CB  LEU   247      59.297  49.740  85.494  1.00  0.00           C  
ATOM   3842  CG  LEU   247      60.458  50.350  86.259  1.00  0.00           C  
ATOM   3843  CD1 LEU   247      60.138  51.713  86.839  1.00  0.00           C  
ATOM   3844  CD2 LEU   247      60.588  49.322  87.467  1.00  0.00           C  
ATOM   3845  H   LEU   247      58.109  48.660  83.504  1.00  0.00           H  
ATOM   3846  HA  LEU   247      58.445  51.397  84.368  1.00  0.00           H  
ATOM   3847  HB2 LEU   247      58.406  49.709  86.122  1.00  0.00           H  
ATOM   3848  HB3 LEU   247      59.654  48.726  85.317  1.00  0.00           H  
ATOM   3849  HG  LEU   247      61.367  50.326  85.657  1.00  0.00           H  
ATOM   3850 HD11 LEU   247      59.191  51.666  87.376  1.00  0.00           H  
ATOM   3851 HD12 LEU   247      60.973  51.984  87.485  1.00  0.00           H  
ATOM   3852 HD13 LEU   247      60.097  52.319  85.934  1.00  0.00           H  
ATOM   3853 HD21 LEU   247      59.728  49.414  88.130  1.00  0.00           H  
ATOM   3854 HD22 LEU   247      60.886  48.368  87.034  1.00  0.00           H  
ATOM   3855 HD23 LEU   247      61.432  49.618  88.091  1.00  0.00           H  
ATOM   3856  N   PHE   248      60.566  52.037  83.200  1.00  0.00           N  
ATOM   3857  CA  PHE   248      61.822  52.535  82.533  1.00  0.00           C  
ATOM   3858  C   PHE   248      62.705  53.356  83.482  1.00  0.00           C  
ATOM   3859  O   PHE   248      62.232  53.846  84.475  1.00  0.00           O  
ATOM   3860  CB  PHE   248      61.417  53.316  81.326  1.00  0.00           C  
ATOM   3861  CG  PHE   248      60.577  52.492  80.301  1.00  0.00           C  
ATOM   3862  CD1 PHE   248      61.203  52.146  79.090  1.00  0.00           C  
ATOM   3863  CD2 PHE   248      59.172  52.278  80.489  1.00  0.00           C  
ATOM   3864  CE1 PHE   248      60.459  51.738  77.964  1.00  0.00           C  
ATOM   3865  CE2 PHE   248      58.466  51.669  79.436  1.00  0.00           C  
ATOM   3866  CZ  PHE   248      59.067  51.414  78.158  1.00  0.00           C  
ATOM   3867  H   PHE   248      60.106  52.717  83.788  1.00  0.00           H  
ATOM   3868  HA  PHE   248      62.412  51.697  82.164  1.00  0.00           H  
ATOM   3869  HB2 PHE   248      60.814  54.150  81.685  1.00  0.00           H  
ATOM   3870  HB3 PHE   248      62.288  53.769  80.852  1.00  0.00           H  
ATOM   3871  HD1 PHE   248      62.268  52.322  79.042  1.00  0.00           H  
ATOM   3872  HD2 PHE   248      58.663  52.578  81.393  1.00  0.00           H  
ATOM   3873  HE1 PHE   248      60.897  51.542  76.996  1.00  0.00           H  
ATOM   3874  HE2 PHE   248      57.461  51.300  79.577  1.00  0.00           H  
ATOM   3875  HZ  PHE   248      58.462  50.881  77.440  1.00  0.00           H  
ATOM   3876  N   PHE   249      63.969  53.397  83.080  1.00  0.00           N  
ATOM   3877  CA  PHE   249      65.002  54.110  83.814  1.00  0.00           C  
ATOM   3878  C   PHE   249      65.613  55.109  82.929  1.00  0.00           C  
ATOM   3879  O   PHE   249      65.578  54.950  81.686  1.00  0.00           O  
ATOM   3880  CB  PHE   249      65.967  53.193  84.455  1.00  0.00           C  
ATOM   3881  CG  PHE   249      65.326  52.211  85.442  1.00  0.00           C  
ATOM   3882  CD1 PHE   249      64.846  50.930  85.063  1.00  0.00           C  
ATOM   3883  CD2 PHE   249      65.217  52.565  86.768  1.00  0.00           C  
ATOM   3884  CE1 PHE   249      64.305  50.098  86.005  1.00  0.00           C  
ATOM   3885  CE2 PHE   249      64.758  51.699  87.791  1.00  0.00           C  
ATOM   3886  CZ  PHE   249      64.292  50.405  87.407  1.00  0.00           C  
ATOM   3887  H   PHE   249      64.215  53.165  82.128  1.00  0.00           H  
ATOM   3888  HA  PHE   249      64.470  54.584  84.639  1.00  0.00           H  
ATOM   3889  HB2 PHE   249      66.409  52.469  83.770  1.00  0.00           H  
ATOM   3890  HB3 PHE   249      66.801  53.730  84.908  1.00  0.00           H  
ATOM   3891  HD1 PHE   249      64.866  50.608  84.032  1.00  0.00           H  
ATOM   3892  HD2 PHE   249      65.645  53.529  87.003  1.00  0.00           H  
ATOM   3893  HE1 PHE   249      63.801  49.180  85.741  1.00  0.00           H  
ATOM   3894  HE2 PHE   249      64.659  52.037  88.812  1.00  0.00           H  
ATOM   3895  HZ  PHE   249      63.827  49.731  88.111  1.00  0.00           H  
ATOM   3896  N   VAL   250      66.230  56.201  83.435  1.00  0.00           N  
ATOM   3897  CA  VAL   250      67.017  57.229  82.772  1.00  0.00           C  
ATOM   3898  C   VAL   250      68.382  57.435  83.400  1.00  0.00           C  
ATOM   3899  O   VAL   250      68.501  57.510  84.638  1.00  0.00           O  
ATOM   3900  CB  VAL   250      66.226  58.455  82.626  1.00  0.00           C  
ATOM   3901  CG1 VAL   250      66.884  59.467  81.698  1.00  0.00           C  
ATOM   3902  CG2 VAL   250      64.745  58.328  82.146  1.00  0.00           C  
ATOM   3903  H   VAL   250      66.096  56.298  84.432  1.00  0.00           H  
ATOM   3904  HA  VAL   250      67.223  56.790  81.796  1.00  0.00           H  
ATOM   3905  HB  VAL   250      66.240  58.971  83.586  1.00  0.00           H  
ATOM   3906 HG11 VAL   250      67.954  59.506  81.901  1.00  0.00           H  
ATOM   3907 HG12 VAL   250      66.777  59.163  80.656  1.00  0.00           H  
ATOM   3908 HG13 VAL   250      66.448  60.450  81.874  1.00  0.00           H  
ATOM   3909 HG21 VAL   250      64.607  57.593  81.353  1.00  0.00           H  
ATOM   3910 HG22 VAL   250      64.082  58.067  82.971  1.00  0.00           H  
ATOM   3911 HG23 VAL   250      64.308  59.254  81.772  1.00  0.00           H  
ATOM   3912  N   GLU   251      69.449  57.396  82.590  1.00  0.00           N  
ATOM   3913  CA  GLU   251      70.918  57.509  82.997  1.00  0.00           C  
ATOM   3914  C   GLU   251      71.584  58.812  82.443  1.00  0.00           C  
ATOM   3915  O   GLU   251      71.485  59.125  81.277  1.00  0.00           O  
ATOM   3916  CB  GLU   251      71.629  56.376  82.468  1.00  0.00           C  
ATOM   3917  CG  GLU   251      73.099  56.468  82.912  1.00  0.00           C  
ATOM   3918  CD  GLU   251      73.904  55.301  82.498  1.00  0.00           C  
ATOM   3919  OE1 GLU   251      73.953  54.875  81.288  1.00  0.00           O  
ATOM   3920  OE2 GLU   251      74.620  54.677  83.343  1.00  0.00           O1-
ATOM   3921  H   GLU   251      69.330  57.302  81.592  1.00  0.00           H  
ATOM   3922  HA  GLU   251      71.020  57.452  84.081  1.00  0.00           H  
ATOM   3923  HB2 GLU   251      71.193  55.410  82.724  1.00  0.00           H  
ATOM   3924  HB3 GLU   251      71.541  56.386  81.382  1.00  0.00           H  
ATOM   3925  HG2 GLU   251      73.492  57.389  82.483  1.00  0.00           H  
ATOM   3926  HG3 GLU   251      72.982  56.377  83.992  1.00  0.00           H  
ATOM   3927  N   GLY   252      72.133  59.561  83.421  1.00  0.00           N  
ATOM   3928  CA  GLY   252      72.950  60.727  83.090  1.00  0.00           C  
ATOM   3929  C   GLY   252      74.403  60.468  82.794  1.00  0.00           C  
ATOM   3930  O   GLY   252      75.007  59.552  83.342  1.00  0.00           O  
ATOM   3931  H   GLY   252      72.286  59.096  84.304  1.00  0.00           H  
ATOM   3932  HA2 GLY   252      72.495  61.342  82.314  1.00  0.00           H  
ATOM   3933  HA3 GLY   252      73.019  61.392  83.951  1.00  0.00           H  
ATOM   3934  N   LEU   253      74.968  61.305  81.827  1.00  0.00           N  
ATOM   3935  CA  LEU   253      76.309  61.100  81.264  1.00  0.00           C  
ATOM   3936  C   LEU   253      77.204  62.276  81.426  1.00  0.00           C  
ATOM   3937  O   LEU   253      78.400  62.085  81.708  1.00  0.00           O  
ATOM   3938  CB  LEU   253      76.139  60.638  79.728  1.00  0.00           C  
ATOM   3939  CG  LEU   253      74.952  59.713  79.555  1.00  0.00           C  
ATOM   3940  CD1 LEU   253      74.753  59.452  78.044  1.00  0.00           C  
ATOM   3941  CD2 LEU   253      75.118  58.327  80.155  1.00  0.00           C  
ATOM   3942  H   LEU   253      74.352  61.990  81.414  1.00  0.00           H  
ATOM   3943  HA  LEU   253      76.643  60.200  81.781  1.00  0.00           H  
ATOM   3944  HB2 LEU   253      75.990  61.440  79.005  1.00  0.00           H  
ATOM   3945  HB3 LEU   253      77.055  60.153  79.391  1.00  0.00           H  
ATOM   3946  HG  LEU   253      74.002  60.185  79.806  1.00  0.00           H  
ATOM   3947 HD11 LEU   253      74.524  60.355  77.479  1.00  0.00           H  
ATOM   3948 HD12 LEU   253      75.661  59.004  77.639  1.00  0.00           H  
ATOM   3949 HD13 LEU   253      73.909  58.801  77.818  1.00  0.00           H  
ATOM   3950 HD21 LEU   253      76.067  57.889  79.845  1.00  0.00           H  
ATOM   3951 HD22 LEU   253      74.967  58.408  81.231  1.00  0.00           H  
ATOM   3952 HD23 LEU   253      74.283  57.657  79.948  1.00  0.00           H  
ATOM   3953  N   CYS   254      76.637  63.523  81.294  1.00  0.00           N  
ATOM   3954  CA  CYS   254      77.370  64.807  81.506  1.00  0.00           C  
ATOM   3955  C   CYS   254      76.668  65.765  82.466  1.00  0.00           C  
ATOM   3956  O   CYS   254      75.440  65.692  82.669  1.00  0.00           O  
ATOM   3957  CB  CYS   254      77.829  65.442  80.220  1.00  0.00           C  
ATOM   3958  SG  CYS   254      76.497  65.513  79.024  1.00  0.00           S  
ATOM   3959  H   CYS   254      75.634  63.642  81.297  1.00  0.00           H  
ATOM   3960  HA  CYS   254      78.234  64.543  82.116  1.00  0.00           H  
ATOM   3961  HB2 CYS   254      78.219  66.438  80.430  1.00  0.00           H  
ATOM   3962  HB3 CYS   254      78.621  64.954  79.652  1.00  0.00           H  
ATOM   3963  HG  CYS   254      77.038  64.621  78.188  1.00  0.00           H  
ATOM   3964  N   PHE   255      77.452  66.591  83.101  1.00  0.00           N  
ATOM   3965  CA  PHE   255      77.013  67.739  83.864  1.00  0.00           C  
ATOM   3966  C   PHE   255      76.571  68.884  82.961  1.00  0.00           C  
ATOM   3967  O   PHE   255      76.999  68.872  81.830  1.00  0.00           O  
ATOM   3968  CB  PHE   255      78.176  68.187  84.703  1.00  0.00           C  
ATOM   3969  CG  PHE   255      78.168  67.324  85.947  1.00  0.00           C  
ATOM   3970  CD1 PHE   255      78.786  66.004  85.923  1.00  0.00           C  
ATOM   3971  CD2 PHE   255      77.585  67.727  87.181  1.00  0.00           C  
ATOM   3972  CE1 PHE   255      78.802  65.194  87.057  1.00  0.00           C  
ATOM   3973  CE2 PHE   255      77.586  66.818  88.238  1.00  0.00           C  
ATOM   3974  CZ  PHE   255      78.160  65.566  88.189  1.00  0.00           C  
ATOM   3975  H   PHE   255      78.441  66.429  83.226  1.00  0.00           H  
ATOM   3976  HA  PHE   255      76.089  67.513  84.397  1.00  0.00           H  
ATOM   3977  HB2 PHE   255      78.977  68.020  83.983  1.00  0.00           H  
ATOM   3978  HB3 PHE   255      78.180  69.259  84.900  1.00  0.00           H  
ATOM   3979  HD1 PHE   255      79.360  65.728  85.051  1.00  0.00           H  
ATOM   3980  HD2 PHE   255      76.989  68.626  87.227  1.00  0.00           H  
ATOM   3981  HE1 PHE   255      79.233  64.204  87.028  1.00  0.00           H  
ATOM   3982  HE2 PHE   255      77.020  67.107  89.111  1.00  0.00           H  
ATOM   3983  HZ  PHE   255      77.990  64.952  89.061  1.00  0.00           H  
ATOM   3984  N   PRO   256      75.921  69.945  83.470  1.00  0.00           N  
ATOM   3985  CA  PRO   256      75.655  71.137  82.706  1.00  0.00           C  
ATOM   3986  C   PRO   256      76.881  71.871  82.145  1.00  0.00           C  
ATOM   3987  O   PRO   256      77.931  71.694  82.697  1.00  0.00           O  
ATOM   3988  CB  PRO   256      74.805  72.085  83.632  1.00  0.00           C  
ATOM   3989  CG  PRO   256      74.270  71.151  84.646  1.00  0.00           C  
ATOM   3990  CD  PRO   256      75.442  70.115  84.846  1.00  0.00           C  
ATOM   3991  HA  PRO   256      75.026  70.834  81.869  1.00  0.00           H  
ATOM   3992  HB2 PRO   256      75.473  72.759  84.168  1.00  0.00           H  
ATOM   3993  HB3 PRO   256      74.123  72.643  82.991  1.00  0.00           H  
ATOM   3994  HG2 PRO   256      74.045  71.767  85.516  1.00  0.00           H  
ATOM   3995  HG3 PRO   256      73.281  70.809  84.339  1.00  0.00           H  
ATOM   3996  HD2 PRO   256      76.219  70.362  85.569  1.00  0.00           H  
ATOM   3997  HD3 PRO   256      75.097  69.135  85.176  1.00  0.00           H  
ATOM   3998  N   ASP   257      76.691  72.768  81.146  1.00  0.00           N  
ATOM   3999  CA  ASP   257      77.762  73.475  80.343  1.00  0.00           C  
ATOM   4000  C   ASP   257      77.201  74.812  79.762  1.00  0.00           C  
ATOM   4001  O   ASP   257      75.961  74.987  79.609  1.00  0.00           O  
ATOM   4002  CB  ASP   257      78.324  72.562  79.309  1.00  0.00           C  
ATOM   4003  CG  ASP   257      79.636  73.062  78.631  1.00  0.00           C  
ATOM   4004  OD1 ASP   257      80.195  74.125  79.058  1.00  0.00           O  
ATOM   4005  OD2 ASP   257      80.072  72.342  77.713  1.00  0.00           O1-
ATOM   4006  H   ASP   257      75.772  73.049  80.834  1.00  0.00           H  
ATOM   4007  HA  ASP   257      78.508  73.667  81.114  1.00  0.00           H  
ATOM   4008  HB2 ASP   257      78.700  71.662  79.797  1.00  0.00           H  
ATOM   4009  HB3 ASP   257      77.533  72.296  78.608  1.00  0.00           H  
ATOM   4010  N   GLU   258      78.066  75.775  79.270  1.00  0.00           N  
ATOM   4011  CA  GLU   258      77.629  77.030  78.520  1.00  0.00           C  
ATOM   4012  C   GLU   258      76.690  76.801  77.351  1.00  0.00           C  
ATOM   4013  O   GLU   258      75.608  77.398  77.224  1.00  0.00           O  
ATOM   4014  CB  GLU   258      78.941  77.862  78.078  1.00  0.00           C  
ATOM   4015  CG  GLU   258      78.645  79.235  77.482  1.00  0.00           C  
ATOM   4016  CD  GLU   258      78.369  80.286  78.550  1.00  0.00           C  
ATOM   4017  OE1 GLU   258      77.360  80.176  79.338  1.00  0.00           O  
ATOM   4018  OE2 GLU   258      79.101  81.254  78.750  1.00  0.00           O1-
ATOM   4019  H   GLU   258      79.057  75.581  79.293  1.00  0.00           H  
ATOM   4020  HA  GLU   258      77.110  77.646  79.254  1.00  0.00           H  
ATOM   4021  HB2 GLU   258      79.562  78.076  78.948  1.00  0.00           H  
ATOM   4022  HB3 GLU   258      79.482  77.310  77.309  1.00  0.00           H  
ATOM   4023  HG2 GLU   258      79.623  79.477  77.066  1.00  0.00           H  
ATOM   4024  HG3 GLU   258      77.888  79.222  76.697  1.00  0.00           H  
ATOM   4025  N   GLY   259      76.942  75.746  76.534  1.00  0.00           N  
ATOM   4026  CA  GLY   259      75.999  75.299  75.530  1.00  0.00           C  
ATOM   4027  C   GLY   259      74.935  74.256  75.920  1.00  0.00           C  
ATOM   4028  O   GLY   259      74.319  73.704  75.029  1.00  0.00           O  
ATOM   4029  H   GLY   259      77.788  75.259  76.792  1.00  0.00           H  
ATOM   4030  HA2 GLY   259      75.462  76.138  75.087  1.00  0.00           H  
ATOM   4031  HA3 GLY   259      76.577  74.905  74.694  1.00  0.00           H  
ATOM   4032  N   PHE   260      74.757  73.958  77.214  1.00  0.00           N  
ATOM   4033  CA  PHE   260      73.797  72.943  77.727  1.00  0.00           C  
ATOM   4034  C   PHE   260      73.328  73.330  79.053  1.00  0.00           C  
ATOM   4035  O   PHE   260      73.995  73.174  80.089  1.00  0.00           O  
ATOM   4036  CB  PHE   260      74.462  71.544  77.735  1.00  0.00           C  
ATOM   4037  CG  PHE   260      73.775  70.391  78.636  1.00  0.00           C  
ATOM   4038  CD1 PHE   260      72.406  70.068  78.534  1.00  0.00           C  
ATOM   4039  CD2 PHE   260      74.584  69.569  79.471  1.00  0.00           C  
ATOM   4040  CE1 PHE   260      71.746  69.202  79.426  1.00  0.00           C  
ATOM   4041  CE2 PHE   260      73.945  68.608  80.342  1.00  0.00           C  
ATOM   4042  CZ  PHE   260      72.559  68.497  80.343  1.00  0.00           C  
ATOM   4043  H   PHE   260      75.245  74.442  77.954  1.00  0.00           H  
ATOM   4044  HA  PHE   260      72.883  72.796  77.151  1.00  0.00           H  
ATOM   4045  HB2 PHE   260      74.521  71.222  76.695  1.00  0.00           H  
ATOM   4046  HB3 PHE   260      75.469  71.708  78.117  1.00  0.00           H  
ATOM   4047  HD1 PHE   260      71.833  70.623  77.805  1.00  0.00           H  
ATOM   4048  HD2 PHE   260      75.611  69.867  79.623  1.00  0.00           H  
ATOM   4049  HE1 PHE   260      70.699  68.969  79.293  1.00  0.00           H  
ATOM   4050  HE2 PHE   260      74.439  68.217  81.219  1.00  0.00           H  
ATOM   4051  HZ  PHE   260      72.098  67.746  80.968  1.00  0.00           H  
ATOM   4052  N   SER   261      72.123  73.842  79.022  1.00  0.00           N  
ATOM   4053  CA  SER   261      71.496  74.447  80.158  1.00  0.00           C  
ATOM   4054  C   SER   261      71.203  73.483  81.340  1.00  0.00           C  
ATOM   4055  O   SER   261      70.719  73.925  82.436  1.00  0.00           O  
ATOM   4056  CB  SER   261      70.162  75.179  79.659  1.00  0.00           C  
ATOM   4057  OG  SER   261      69.132  74.257  79.366  1.00  0.00           O  
ATOM   4058  H   SER   261      71.642  73.827  78.134  1.00  0.00           H  
ATOM   4059  HA  SER   261      72.191  75.155  80.609  1.00  0.00           H  
ATOM   4060  HB2 SER   261      69.909  75.923  80.415  1.00  0.00           H  
ATOM   4061  HB3 SER   261      70.318  75.798  78.776  1.00  0.00           H  
ATOM   4062  HG  SER   261      69.275  73.826  78.520  1.00  0.00           H  
ATOM   4063  N   GLY   262      71.304  72.160  81.165  1.00  0.00           N  
ATOM   4064  CA  GLY   262      71.167  71.183  82.293  1.00  0.00           C  
ATOM   4065  C   GLY   262      69.812  70.523  82.398  1.00  0.00           C  
ATOM   4066  O   GLY   262      69.622  69.515  83.136  1.00  0.00           O  
ATOM   4067  H   GLY   262      71.605  71.741  80.296  1.00  0.00           H  
ATOM   4068  HA2 GLY   262      71.913  70.400  82.160  1.00  0.00           H  
ATOM   4069  HA3 GLY   262      71.350  71.615  83.276  1.00  0.00           H  
ATOM   4070  N   LEU   263      68.769  71.066  81.698  1.00  0.00           N  
ATOM   4071  CA  LEU   263      67.437  70.421  81.666  1.00  0.00           C  
ATOM   4072  C   LEU   263      67.406  69.331  80.646  1.00  0.00           C  
ATOM   4073  O   LEU   263      68.006  69.552  79.556  1.00  0.00           O  
ATOM   4074  CB  LEU   263      66.395  71.575  81.315  1.00  0.00           C  
ATOM   4075  CG  LEU   263      65.902  72.617  82.415  1.00  0.00           C  
ATOM   4076  CD1 LEU   263      66.593  73.953  82.199  1.00  0.00           C  
ATOM   4077  CD2 LEU   263      64.291  72.816  82.309  1.00  0.00           C  
ATOM   4078  H   LEU   263      68.853  71.895  81.128  1.00  0.00           H  
ATOM   4079  HA  LEU   263      67.164  69.999  82.633  1.00  0.00           H  
ATOM   4080  HB2 LEU   263      66.855  72.104  80.480  1.00  0.00           H  
ATOM   4081  HB3 LEU   263      65.580  70.988  80.893  1.00  0.00           H  
ATOM   4082  HG  LEU   263      66.182  72.300  83.419  1.00  0.00           H  
ATOM   4083 HD11 LEU   263      66.461  74.405  81.216  1.00  0.00           H  
ATOM   4084 HD12 LEU   263      66.212  74.649  82.946  1.00  0.00           H  
ATOM   4085 HD13 LEU   263      67.636  73.715  82.407  1.00  0.00           H  
ATOM   4086 HD21 LEU   263      63.986  73.322  83.225  1.00  0.00           H  
ATOM   4087 HD22 LEU   263      63.978  73.498  81.519  1.00  0.00           H  
ATOM   4088 HD23 LEU   263      63.734  71.878  82.309  1.00  0.00           H  
ATOM   4089  N   VAL   264      66.593  68.243  80.809  1.00  0.00           N  
ATOM   4090  CA  VAL   264      66.309  67.075  79.944  1.00  0.00           C  
ATOM   4091  C   VAL   264      64.826  66.629  80.008  1.00  0.00           C  
ATOM   4092  O   VAL   264      64.318  66.375  81.055  1.00  0.00           O  
ATOM   4093  CB  VAL   264      67.192  65.911  80.408  1.00  0.00           C  
ATOM   4094  CG1 VAL   264      67.142  64.794  79.361  1.00  0.00           C  
ATOM   4095  CG2 VAL   264      68.671  66.299  80.627  1.00  0.00           C  
ATOM   4096  H   VAL   264      66.029  68.310  81.644  1.00  0.00           H  
ATOM   4097  HA  VAL   264      66.559  67.370  78.925  1.00  0.00           H  
ATOM   4098  HB  VAL   264      66.810  65.436  81.311  1.00  0.00           H  
ATOM   4099 HG11 VAL   264      67.628  63.891  79.731  1.00  0.00           H  
ATOM   4100 HG12 VAL   264      66.118  64.541  79.086  1.00  0.00           H  
ATOM   4101 HG13 VAL   264      67.636  65.157  78.460  1.00  0.00           H  
ATOM   4102 HG21 VAL   264      69.262  65.440  80.945  1.00  0.00           H  
ATOM   4103 HG22 VAL   264      69.034  66.767  79.713  1.00  0.00           H  
ATOM   4104 HG23 VAL   264      68.737  66.956  81.495  1.00  0.00           H  
ATOM   4105  N   SER   265      64.171  66.378  78.821  1.00  0.00           N  
ATOM   4106  CA  SER   265      62.837  65.801  78.688  1.00  0.00           C  
ATOM   4107  C   SER   265      62.695  64.570  77.785  1.00  0.00           C  
ATOM   4108  O   SER   265      63.391  64.472  76.738  1.00  0.00           O  
ATOM   4109  CB  SER   265      61.748  66.765  78.260  1.00  0.00           C  
ATOM   4110  OG  SER   265      61.907  67.109  76.886  1.00  0.00           O  
ATOM   4111  H   SER   265      64.486  66.768  77.944  1.00  0.00           H  
ATOM   4112  HA  SER   265      62.531  65.442  79.671  1.00  0.00           H  
ATOM   4113  HB2 SER   265      60.770  66.311  78.420  1.00  0.00           H  
ATOM   4114  HB3 SER   265      61.800  67.646  78.899  1.00  0.00           H  
ATOM   4115  HG  SER   265      61.517  67.986  76.907  1.00  0.00           H  
ATOM   4116  N   ILE   266      61.767  63.656  78.160  1.00  0.00           N  
ATOM   4117  CA  ILE   266      61.497  62.358  77.390  1.00  0.00           C  
ATOM   4118  C   ILE   266      60.011  62.251  77.105  1.00  0.00           C  
ATOM   4119  O   ILE   266      59.190  62.607  77.935  1.00  0.00           O  
ATOM   4120  CB  ILE   266      62.076  61.047  78.081  1.00  0.00           C  
ATOM   4121  CG1 ILE   266      63.613  61.090  78.002  1.00  0.00           C  
ATOM   4122  CG2 ILE   266      61.625  59.756  77.437  1.00  0.00           C  
ATOM   4123  CD1 ILE   266      64.415  60.437  79.152  1.00  0.00           C  
ATOM   4124  H   ILE   266      61.232  63.840  78.996  1.00  0.00           H  
ATOM   4125  HA  ILE   266      62.009  62.380  76.428  1.00  0.00           H  
ATOM   4126  HB  ILE   266      61.628  61.075  79.074  1.00  0.00           H  
ATOM   4127 HG12 ILE   266      64.050  60.592  77.138  1.00  0.00           H  
ATOM   4128 HG13 ILE   266      63.980  62.109  77.877  1.00  0.00           H  
ATOM   4129 HG21 ILE   266      62.049  58.868  77.905  1.00  0.00           H  
ATOM   4130 HG22 ILE   266      60.576  59.461  77.467  1.00  0.00           H  
ATOM   4131 HG23 ILE   266      61.949  59.666  76.401  1.00  0.00           H  
ATOM   4132 HD11 ILE   266      64.071  59.405  79.224  1.00  0.00           H  
ATOM   4133 HD12 ILE   266      65.498  60.474  79.042  1.00  0.00           H  
ATOM   4134 HD13 ILE   266      64.301  61.017  80.068  1.00  0.00           H  
ATOM   4135  N   HIE   267      59.720  61.681  75.932  1.00  0.00           N  
ATOM   4136  CA  HIE   267      58.440  61.714  75.326  1.00  0.00           C  
ATOM   4137  C   HIE   267      57.990  60.321  74.934  1.00  0.00           C  
ATOM   4138  O   HIE   267      58.725  59.408  74.802  1.00  0.00           O  
ATOM   4139  CB  HIE   267      58.458  62.758  74.133  1.00  0.00           C  
ATOM   4140  CG  HIE   267      58.969  64.083  74.574  1.00  0.00           C  
ATOM   4141  CD2 HIE   267      60.272  64.413  74.705  1.00  0.00           C  
ATOM   4142  ND1 HIE   267      58.146  65.170  74.868  1.00  0.00           N  
ATOM   4143  CE1 HIE   267      59.032  66.142  75.198  1.00  0.00           C  
ATOM   4144  NE2 HIE   267      60.300  65.707  75.164  1.00  0.00           N  
ATOM   4145  H   HIE   267      60.537  61.504  75.365  1.00  0.00           H  
ATOM   4146  HA  HIE   267      57.761  62.194  76.030  1.00  0.00           H  
ATOM   4147  HB2 HIE   267      59.068  62.471  73.276  1.00  0.00           H  
ATOM   4148  HB3 HIE   267      57.424  62.870  73.806  1.00  0.00           H  
ATOM   4149  HD2 HIE   267      61.061  63.681  74.622  1.00  0.00           H  
ATOM   4150  HE1 HIE   267      58.674  67.108  75.522  1.00  0.00           H  
ATOM   4151  HE2 HIE   267      61.126  66.156  75.534  1.00  0.00           H  
ATOM   4152  N   VAL   268      56.622  60.349  74.709  1.00  0.00           N  
ATOM   4153  CA  VAL   268      55.800  59.274  74.139  1.00  0.00           C  
ATOM   4154  C   VAL   268      54.701  59.814  73.272  1.00  0.00           C  
ATOM   4155  O   VAL   268      54.123  60.835  73.593  1.00  0.00           O  
ATOM   4156  CB  VAL   268      55.434  58.283  75.271  1.00  0.00           C  
ATOM   4157  CG1 VAL   268      54.583  58.949  76.365  1.00  0.00           C  
ATOM   4158  CG2 VAL   268      54.732  57.143  74.573  1.00  0.00           C  
ATOM   4159  H   VAL   268      56.174  61.233  74.904  1.00  0.00           H  
ATOM   4160  HA  VAL   268      56.460  58.707  73.483  1.00  0.00           H  
ATOM   4161  HB  VAL   268      56.366  57.894  75.681  1.00  0.00           H  
ATOM   4162 HG11 VAL   268      55.023  59.760  76.944  1.00  0.00           H  
ATOM   4163 HG12 VAL   268      53.736  59.449  75.895  1.00  0.00           H  
ATOM   4164 HG13 VAL   268      54.204  58.242  77.103  1.00  0.00           H  
ATOM   4165 HG21 VAL   268      55.228  56.757  73.683  1.00  0.00           H  
ATOM   4166 HG22 VAL   268      54.465  56.310  75.224  1.00  0.00           H  
ATOM   4167 HG23 VAL   268      53.816  57.448  74.067  1.00  0.00           H  
ATOM   4168  N   SER   269      54.409  59.171  72.139  1.00  0.00           N  
ATOM   4169  CA  SER   269      53.462  59.684  71.117  1.00  0.00           C  
ATOM   4170  C   SER   269      52.587  58.547  70.573  1.00  0.00           C  
ATOM   4171  O   SER   269      53.069  57.407  70.618  1.00  0.00           O  
ATOM   4172  CB  SER   269      54.129  60.488  70.028  1.00  0.00           C  
ATOM   4173  OG  SER   269      53.140  61.041  69.105  1.00  0.00           O  
ATOM   4174  H   SER   269      55.092  58.491  71.836  1.00  0.00           H  
ATOM   4175  HA  SER   269      52.820  60.355  71.688  1.00  0.00           H  
ATOM   4176  HB2 SER   269      54.564  61.250  70.675  1.00  0.00           H  
ATOM   4177  HB3 SER   269      54.851  59.818  69.561  1.00  0.00           H  
ATOM   4178  HG  SER   269      52.411  61.477  69.553  1.00  0.00           H  
ATOM   4179  N   LEU   270      51.381  58.790  70.158  1.00  0.00           N  
ATOM   4180  CA  LEU   270      50.568  57.918  69.360  1.00  0.00           C  
ATOM   4181  C   LEU   270      50.201  58.649  67.983  1.00  0.00           C  
ATOM   4182  O   LEU   270      49.835  59.843  68.050  1.00  0.00           O  
ATOM   4183  CB  LEU   270      49.369  57.572  70.227  1.00  0.00           C  
ATOM   4184  CG  LEU   270      48.091  57.199  69.453  1.00  0.00           C  
ATOM   4185  CD1 LEU   270      48.178  55.880  68.752  1.00  0.00           C  
ATOM   4186  CD2 LEU   270      46.964  57.153  70.455  1.00  0.00           C  
ATOM   4187  H   LEU   270      51.102  59.761  70.162  1.00  0.00           H  
ATOM   4188  HA  LEU   270      51.071  56.965  69.198  1.00  0.00           H  
ATOM   4189  HB2 LEU   270      49.854  56.881  70.916  1.00  0.00           H  
ATOM   4190  HB3 LEU   270      49.154  58.449  70.838  1.00  0.00           H  
ATOM   4191  HG  LEU   270      47.835  57.898  68.656  1.00  0.00           H  
ATOM   4192 HD11 LEU   270      48.921  55.966  67.959  1.00  0.00           H  
ATOM   4193 HD12 LEU   270      48.444  55.067  69.427  1.00  0.00           H  
ATOM   4194 HD13 LEU   270      47.231  55.591  68.296  1.00  0.00           H  
ATOM   4195 HD21 LEU   270      45.998  56.848  70.053  1.00  0.00           H  
ATOM   4196 HD22 LEU   270      47.195  56.473  71.274  1.00  0.00           H  
ATOM   4197 HD23 LEU   270      46.964  58.149  70.898  1.00  0.00           H  
ATOM   4198  N   LEU   271      50.261  57.933  66.833  1.00  0.00           N  
ATOM   4199  CA  LEU   271      50.400  58.478  65.500  1.00  0.00           C  
ATOM   4200  C   LEU   271      49.707  57.574  64.487  1.00  0.00           C  
ATOM   4201  O   LEU   271      49.781  56.406  64.530  1.00  0.00           O  
ATOM   4202  CB  LEU   271      51.952  58.562  65.152  1.00  0.00           C  
ATOM   4203  CG  LEU   271      52.807  59.322  66.087  1.00  0.00           C  
ATOM   4204  CD1 LEU   271      53.445  58.320  67.021  1.00  0.00           C  
ATOM   4205  CD2 LEU   271      53.898  60.183  65.342  1.00  0.00           C  
ATOM   4206  H   LEU   271      50.455  56.958  67.010  1.00  0.00           H  
ATOM   4207  HA  LEU   271      49.977  59.482  65.481  1.00  0.00           H  
ATOM   4208  HB2 LEU   271      52.319  57.547  64.999  1.00  0.00           H  
ATOM   4209  HB3 LEU   271      52.006  59.117  64.215  1.00  0.00           H  
ATOM   4210  HG  LEU   271      52.234  59.922  66.794  1.00  0.00           H  
ATOM   4211 HD11 LEU   271      52.744  57.735  67.617  1.00  0.00           H  
ATOM   4212 HD12 LEU   271      54.078  57.696  66.389  1.00  0.00           H  
ATOM   4213 HD13 LEU   271      54.048  58.860  67.750  1.00  0.00           H  
ATOM   4214 HD21 LEU   271      54.536  59.513  64.766  1.00  0.00           H  
ATOM   4215 HD22 LEU   271      53.382  60.766  64.580  1.00  0.00           H  
ATOM   4216 HD23 LEU   271      54.388  60.859  66.042  1.00  0.00           H  
ATOM   4217  N   GLU   272      49.058  58.277  63.574  1.00  0.00           N  
ATOM   4218  CA  GLU   272      48.384  57.724  62.371  1.00  0.00           C  
ATOM   4219  C   GLU   272      49.397  56.880  61.550  1.00  0.00           C  
ATOM   4220  O   GLU   272      50.440  57.384  61.264  1.00  0.00           O  
ATOM   4221  CB  GLU   272      47.962  58.922  61.504  1.00  0.00           C  
ATOM   4222  CG  GLU   272      46.759  59.708  61.997  1.00  0.00           C  
ATOM   4223  CD  GLU   272      45.276  59.165  61.603  1.00  0.00           C  
ATOM   4224  OE1 GLU   272      44.397  59.502  62.406  1.00  0.00           O  
ATOM   4225  OE2 GLU   272      45.037  58.449  60.666  1.00  0.00           O1-
ATOM   4226  H   GLU   272      49.196  59.277  63.572  1.00  0.00           H  
ATOM   4227  HA  GLU   272      47.513  57.097  62.558  1.00  0.00           H  
ATOM   4228  HB2 GLU   272      48.843  59.564  61.499  1.00  0.00           H  
ATOM   4229  HB3 GLU   272      47.828  58.579  60.478  1.00  0.00           H  
ATOM   4230  HG2 GLU   272      46.845  59.745  63.083  1.00  0.00           H  
ATOM   4231  HG3 GLU   272      46.856  60.706  61.569  1.00  0.00           H  
ATOM   4232  N   TYR   273      48.966  55.721  61.114  1.00  0.00           N  
ATOM   4233  CA  TYR   273      49.751  54.721  60.312  1.00  0.00           C  
ATOM   4234  C   TYR   273      48.928  54.138  59.173  1.00  0.00           C  
ATOM   4235  O   TYR   273      47.768  53.917  59.360  1.00  0.00           O  
ATOM   4236  CB  TYR   273      50.268  53.826  61.332  1.00  0.00           C  
ATOM   4237  CG  TYR   273      51.047  52.654  60.789  1.00  0.00           C  
ATOM   4238  CD1 TYR   273      50.538  51.316  61.033  1.00  0.00           C  
ATOM   4239  CD2 TYR   273      52.270  52.768  60.061  1.00  0.00           C  
ATOM   4240  CE1 TYR   273      51.266  50.176  60.592  1.00  0.00           C  
ATOM   4241  CE2 TYR   273      52.994  51.578  59.655  1.00  0.00           C  
ATOM   4242  CZ  TYR   273      52.546  50.323  60.016  1.00  0.00           C  
ATOM   4243  OH  TYR   273      53.363  49.227  59.786  1.00  0.00           O  
ATOM   4244  H   TYR   273      48.119  55.447  61.591  1.00  0.00           H  
ATOM   4245  HA  TYR   273      50.615  55.253  59.914  1.00  0.00           H  
ATOM   4246  HB2 TYR   273      50.801  54.340  62.132  1.00  0.00           H  
ATOM   4247  HB3 TYR   273      49.462  53.324  61.867  1.00  0.00           H  
ATOM   4248  HD1 TYR   273      49.553  51.226  61.468  1.00  0.00           H  
ATOM   4249  HD2 TYR   273      52.749  53.703  59.809  1.00  0.00           H  
ATOM   4250  HE1 TYR   273      50.952  49.170  60.830  1.00  0.00           H  
ATOM   4251  HE2 TYR   273      53.870  51.691  59.033  1.00  0.00           H  
ATOM   4252  HH  TYR   273      54.233  49.587  59.597  1.00  0.00           H  
ATOM   4253  N   MET   274      49.553  53.898  58.027  1.00  0.00           N  
ATOM   4254  CA  MET   274      48.906  53.314  56.839  1.00  0.00           C  
ATOM   4255  C   MET   274      49.863  52.368  56.079  1.00  0.00           C  
ATOM   4256  O   MET   274      49.440  51.370  55.452  1.00  0.00           O  
ATOM   4257  CB  MET   274      48.263  54.409  56.018  1.00  0.00           C  
ATOM   4258  CG  MET   274      47.509  53.844  54.832  1.00  0.00           C  
ATOM   4259  SD  MET   274      46.910  55.052  53.620  1.00  0.00           S  
ATOM   4260  CE  MET   274      48.447  55.736  53.051  1.00  0.00           C  
ATOM   4261  H   MET   274      50.533  54.118  57.924  1.00  0.00           H  
ATOM   4262  HA  MET   274      48.086  52.694  57.201  1.00  0.00           H  
ATOM   4263  HB2 MET   274      47.583  54.996  56.635  1.00  0.00           H  
ATOM   4264  HB3 MET   274      48.994  55.076  55.561  1.00  0.00           H  
ATOM   4265  HG2 MET   274      48.177  53.117  54.369  1.00  0.00           H  
ATOM   4266  HG3 MET   274      46.618  53.265  55.078  1.00  0.00           H  
ATOM   4267  HE1 MET   274      49.035  54.946  52.585  1.00  0.00           H  
ATOM   4268  HE2 MET   274      48.244  56.343  52.169  1.00  0.00           H  
ATOM   4269  HE3 MET   274      48.974  56.449  53.686  1.00  0.00           H  
ATOM   4270  N   ALA   275      51.094  52.776  56.043  1.00  0.00           N  
ATOM   4271  CA  ALA   275      52.099  52.106  55.172  1.00  0.00           C  
ATOM   4272  C   ALA   275      53.526  52.207  55.744  1.00  0.00           C  
ATOM   4273  O   ALA   275      53.819  53.141  56.506  1.00  0.00           O  
ATOM   4274  CB  ALA   275      51.995  52.624  53.788  1.00  0.00           C  
ATOM   4275  H   ALA   275      51.326  53.647  56.499  1.00  0.00           H  
ATOM   4276  HA  ALA   275      52.026  51.019  55.187  1.00  0.00           H  
ATOM   4277  HB1 ALA   275      51.077  52.233  53.349  1.00  0.00           H  
ATOM   4278  HB2 ALA   275      52.017  53.707  53.910  1.00  0.00           H  
ATOM   4279  HB3 ALA   275      52.838  52.267  53.197  1.00  0.00           H  
ATOM   4280  N   GLN   276      54.380  51.292  55.312  1.00  0.00           N  
ATOM   4281  CA  GLN   276      55.805  51.280  55.610  1.00  0.00           C  
ATOM   4282  C   GLN   276      56.509  52.483  55.043  1.00  0.00           C  
ATOM   4283  O   GLN   276      56.212  52.977  53.988  1.00  0.00           O  
ATOM   4284  CB  GLN   276      56.520  50.084  55.061  1.00  0.00           C  
ATOM   4285  CG  GLN   276      55.879  48.699  55.134  1.00  0.00           C  
ATOM   4286  CD  GLN   276      55.879  48.055  56.486  1.00  0.00           C  
ATOM   4287  NE2 GLN   276      54.887  47.311  56.831  1.00  0.00           N  
ATOM   4288  OE1 GLN   276      56.900  48.204  57.241  1.00  0.00           O  
ATOM   4289  H   GLN   276      54.000  50.651  54.630  1.00  0.00           H  
ATOM   4290  HA  GLN   276      55.830  51.293  56.700  1.00  0.00           H  
ATOM   4291  HB2 GLN   276      56.587  50.297  53.994  1.00  0.00           H  
ATOM   4292  HB3 GLN   276      57.523  49.916  55.451  1.00  0.00           H  
ATOM   4293  HG2 GLN   276      54.851  48.730  54.773  1.00  0.00           H  
ATOM   4294  HG3 GLN   276      56.542  48.110  54.500  1.00  0.00           H  
ATOM   4295 HE21 GLN   276      54.818  46.860  57.733  1.00  0.00           H  
ATOM   4296 HE22 GLN   276      54.153  47.234  56.142  1.00  0.00           H  
ATOM   4297  N   ASP   277      57.623  52.951  55.644  1.00  0.00           N  
ATOM   4298  CA  ASP   277      58.420  54.183  55.384  1.00  0.00           C  
ATOM   4299  C   ASP   277      57.803  55.614  55.418  1.00  0.00           C  
ATOM   4300  O   ASP   277      58.500  56.649  55.659  1.00  0.00           O  
ATOM   4301  CB  ASP   277      59.017  54.109  54.000  1.00  0.00           C  
ATOM   4302  CG  ASP   277      59.919  52.858  53.631  1.00  0.00           C  
ATOM   4303  OD1 ASP   277      60.669  52.340  54.402  1.00  0.00           O  
ATOM   4304  OD2 ASP   277      59.872  52.560  52.445  1.00  0.00           O1-
ATOM   4305  H   ASP   277      57.908  52.460  56.479  1.00  0.00           H  
ATOM   4306  HA  ASP   277      59.239  54.182  56.104  1.00  0.00           H  
ATOM   4307  HB2 ASP   277      58.277  54.160  53.201  1.00  0.00           H  
ATOM   4308  HB3 ASP   277      59.682  54.970  53.931  1.00  0.00           H  
ATOM   4309  N   ILE   278      56.564  55.756  55.035  1.00  0.00           N  
ATOM   4310  CA  ILE   278      55.712  56.961  55.015  1.00  0.00           C  
ATOM   4311  C   ILE   278      55.667  57.735  56.384  1.00  0.00           C  
ATOM   4312  O   ILE   278      55.380  57.074  57.344  1.00  0.00           O  
ATOM   4313  CB  ILE   278      54.324  56.515  54.605  1.00  0.00           C  
ATOM   4314  CG1 ILE   278      54.281  55.793  53.289  1.00  0.00           C  
ATOM   4315  CG2 ILE   278      53.433  57.854  54.569  1.00  0.00           C  
ATOM   4316  CD1 ILE   278      55.009  56.413  52.108  1.00  0.00           C  
ATOM   4317  H   ILE   278      56.227  54.911  54.596  1.00  0.00           H  
ATOM   4318  HA  ILE   278      56.139  57.661  54.298  1.00  0.00           H  
ATOM   4319  HB  ILE   278      53.889  55.823  55.326  1.00  0.00           H  
ATOM   4320 HG12 ILE   278      54.617  54.764  53.423  1.00  0.00           H  
ATOM   4321 HG13 ILE   278      53.232  55.693  53.012  1.00  0.00           H  
ATOM   4322 HG21 ILE   278      53.108  58.095  55.581  1.00  0.00           H  
ATOM   4323 HG22 ILE   278      53.886  58.637  53.961  1.00  0.00           H  
ATOM   4324 HG23 ILE   278      52.566  57.519  54.000  1.00  0.00           H  
ATOM   4325 HD11 ILE   278      54.626  56.021  51.166  1.00  0.00           H  
ATOM   4326 HD12 ILE   278      54.955  57.501  52.099  1.00  0.00           H  
ATOM   4327 HD13 ILE   278      56.055  56.134  52.231  1.00  0.00           H  
ATOM   4328  N   PRO   279      55.751  59.059  56.426  1.00  0.00           N  
ATOM   4329  CA  PRO   279      55.736  59.727  57.706  1.00  0.00           C  
ATOM   4330  C   PRO   279      54.389  59.695  58.426  1.00  0.00           C  
ATOM   4331  O   PRO   279      53.313  59.762  57.841  1.00  0.00           O  
ATOM   4332  CB  PRO   279      56.185  61.188  57.324  1.00  0.00           C  
ATOM   4333  CG  PRO   279      56.941  61.141  56.050  1.00  0.00           C  
ATOM   4334  CD  PRO   279      56.366  59.952  55.391  1.00  0.00           C  
ATOM   4335  HA  PRO   279      56.537  59.328  58.329  1.00  0.00           H  
ATOM   4336  HB2 PRO   279      55.336  61.838  57.114  1.00  0.00           H  
ATOM   4337  HB3 PRO   279      56.848  61.666  58.045  1.00  0.00           H  
ATOM   4338  HG2 PRO   279      56.730  62.072  55.524  1.00  0.00           H  
ATOM   4339  HG3 PRO   279      58.000  61.049  56.287  1.00  0.00           H  
ATOM   4340  HD2 PRO   279      55.714  60.273  54.579  1.00  0.00           H  
ATOM   4341  HD3 PRO   279      57.242  59.489  54.937  1.00  0.00           H  
ATOM   4342  N   LEU   280      54.493  59.465  59.763  1.00  0.00           N  
ATOM   4343  CA  LEU   280      53.320  59.225  60.596  1.00  0.00           C  
ATOM   4344  C   LEU   280      52.855  60.508  61.210  1.00  0.00           C  
ATOM   4345  O   LEU   280      53.688  61.384  61.309  1.00  0.00           O  
ATOM   4346  CB  LEU   280      53.790  58.305  61.775  1.00  0.00           C  
ATOM   4347  CG  LEU   280      54.614  57.097  61.474  1.00  0.00           C  
ATOM   4348  CD1 LEU   280      55.122  56.547  62.792  1.00  0.00           C  
ATOM   4349  CD2 LEU   280      53.846  56.042  60.664  1.00  0.00           C  
ATOM   4350  H   LEU   280      55.351  59.130  60.177  1.00  0.00           H  
ATOM   4351  HA  LEU   280      52.559  58.672  60.044  1.00  0.00           H  
ATOM   4352  HB2 LEU   280      54.334  58.897  62.512  1.00  0.00           H  
ATOM   4353  HB3 LEU   280      52.880  58.079  62.332  1.00  0.00           H  
ATOM   4354  HG  LEU   280      55.500  57.264  60.861  1.00  0.00           H  
ATOM   4355 HD11 LEU   280      55.926  55.816  62.706  1.00  0.00           H  
ATOM   4356 HD12 LEU   280      55.497  57.370  63.402  1.00  0.00           H  
ATOM   4357 HD13 LEU   280      54.299  56.161  63.393  1.00  0.00           H  
ATOM   4358 HD21 LEU   280      54.199  55.011  60.689  1.00  0.00           H  
ATOM   4359 HD22 LEU   280      52.810  55.974  60.998  1.00  0.00           H  
ATOM   4360 HD23 LEU   280      53.764  56.349  59.621  1.00  0.00           H  
ATOM   4361  N   THR   281      51.588  60.628  61.662  1.00  0.00           N  
ATOM   4362  CA  THR   281      51.100  61.963  62.058  1.00  0.00           C  
ATOM   4363  C   THR   281      50.639  61.891  63.496  1.00  0.00           C  
ATOM   4364  O   THR   281      49.742  61.142  63.771  1.00  0.00           O  
ATOM   4365  CB  THR   281      50.021  62.372  61.178  1.00  0.00           C  
ATOM   4366  CG2 THR   281      49.348  63.706  61.530  1.00  0.00           C  
ATOM   4367  OG1 THR   281      50.494  62.523  59.831  1.00  0.00           O  
ATOM   4368  H   THR   281      50.947  59.878  61.449  1.00  0.00           H  
ATOM   4369  HA  THR   281      51.882  62.720  61.996  1.00  0.00           H  
ATOM   4370  HB  THR   281      49.173  61.689  61.241  1.00  0.00           H  
ATOM   4371  HG1 THR   281      49.879  62.054  59.264  1.00  0.00           H  
ATOM   4372 HG21 THR   281      48.628  63.914  60.739  1.00  0.00           H  
ATOM   4373 HG22 THR   281      48.744  63.567  62.427  1.00  0.00           H  
ATOM   4374 HG23 THR   281      50.154  64.420  61.704  1.00  0.00           H  
ATOM   4375  N   PRO   282      51.212  62.626  64.514  1.00  0.00           N  
ATOM   4376  CA  PRO   282      50.863  62.422  65.938  1.00  0.00           C  
ATOM   4377  C   PRO   282      49.516  63.046  66.377  1.00  0.00           C  
ATOM   4378  O   PRO   282      49.206  64.205  66.058  1.00  0.00           O  
ATOM   4379  CB  PRO   282      52.118  62.993  66.711  1.00  0.00           C  
ATOM   4380  CG  PRO   282      52.501  64.087  65.809  1.00  0.00           C  
ATOM   4381  CD  PRO   282      52.219  63.640  64.375  1.00  0.00           C  
ATOM   4382  HA  PRO   282      50.801  61.360  66.175  1.00  0.00           H  
ATOM   4383  HB2 PRO   282      52.001  63.388  67.720  1.00  0.00           H  
ATOM   4384  HB3 PRO   282      52.951  62.292  66.652  1.00  0.00           H  
ATOM   4385  HG2 PRO   282      51.936  64.996  66.014  1.00  0.00           H  
ATOM   4386  HG3 PRO   282      53.582  64.217  65.854  1.00  0.00           H  
ATOM   4387  HD2 PRO   282      51.920  64.397  63.650  1.00  0.00           H  
ATOM   4388  HD3 PRO   282      53.159  63.267  63.969  1.00  0.00           H  
ATOM   4389  N   ILE   283      48.727  62.326  67.103  1.00  0.00           N  
ATOM   4390  CA  ILE   283      47.424  62.636  67.730  1.00  0.00           C  
ATOM   4391  C   ILE   283      47.304  62.600  69.247  1.00  0.00           C  
ATOM   4392  O   ILE   283      46.304  63.067  69.826  1.00  0.00           O  
ATOM   4393  CB  ILE   283      46.410  61.748  66.964  1.00  0.00           C  
ATOM   4394  CG1 ILE   283      46.591  60.267  67.550  1.00  0.00           C  
ATOM   4395  CG2 ILE   283      46.577  62.009  65.402  1.00  0.00           C  
ATOM   4396  CD1 ILE   283      45.295  59.468  67.310  1.00  0.00           C  
ATOM   4397  H   ILE   283      49.194  61.469  67.362  1.00  0.00           H  
ATOM   4398  HA  ILE   283      47.010  63.625  67.533  1.00  0.00           H  
ATOM   4399  HB  ILE   283      45.467  62.149  67.337  1.00  0.00           H  
ATOM   4400 HG12 ILE   283      47.446  59.861  67.009  1.00  0.00           H  
ATOM   4401 HG13 ILE   283      46.844  60.236  68.609  1.00  0.00           H  
ATOM   4402 HG21 ILE   283      46.495  63.038  65.053  1.00  0.00           H  
ATOM   4403 HG22 ILE   283      47.508  61.541  65.084  1.00  0.00           H  
ATOM   4404 HG23 ILE   283      45.919  61.452  64.735  1.00  0.00           H  
ATOM   4405 HD11 ILE   283      44.802  59.797  66.394  1.00  0.00           H  
ATOM   4406 HD12 ILE   283      45.501  58.398  67.339  1.00  0.00           H  
ATOM   4407 HD13 ILE   283      44.548  59.646  68.083  1.00  0.00           H  
ATOM   4408  N   PHE   284      48.340  62.202  69.942  1.00  0.00           N  
ATOM   4409  CA  PHE   284      48.645  62.311  71.401  1.00  0.00           C  
ATOM   4410  C   PHE   284      50.183  62.326  71.505  1.00  0.00           C  
ATOM   4411  O   PHE   284      50.977  61.671  70.777  1.00  0.00           O  
ATOM   4412  CB  PHE   284      48.128  61.151  72.167  1.00  0.00           C  
ATOM   4413  CG  PHE   284      48.714  60.885  73.509  1.00  0.00           C  
ATOM   4414  CD1 PHE   284      48.068  61.251  74.702  1.00  0.00           C  
ATOM   4415  CD2 PHE   284      49.828  60.096  73.600  1.00  0.00           C  
ATOM   4416  CE1 PHE   284      48.522  60.757  75.960  1.00  0.00           C  
ATOM   4417  CE2 PHE   284      50.389  59.705  74.837  1.00  0.00           C  
ATOM   4418  CZ  PHE   284      49.725  60.056  76.016  1.00  0.00           C  
ATOM   4419  H   PHE   284      49.017  61.652  69.433  1.00  0.00           H  
ATOM   4420  HA  PHE   284      48.343  63.271  71.820  1.00  0.00           H  
ATOM   4421  HB2 PHE   284      47.048  61.297  72.179  1.00  0.00           H  
ATOM   4422  HB3 PHE   284      48.407  60.270  71.590  1.00  0.00           H  
ATOM   4423  HD1 PHE   284      47.103  61.727  74.609  1.00  0.00           H  
ATOM   4424  HD2 PHE   284      50.164  59.594  72.705  1.00  0.00           H  
ATOM   4425  HE1 PHE   284      48.049  61.113  76.863  1.00  0.00           H  
ATOM   4426  HE2 PHE   284      51.326  59.188  74.987  1.00  0.00           H  
ATOM   4427  HZ  PHE   284      49.982  59.714  77.008  1.00  0.00           H  
ATOM   4428  N   THR   285      50.567  63.071  72.536  1.00  0.00           N  
ATOM   4429  CA  THR   285      51.990  63.139  72.947  1.00  0.00           C  
ATOM   4430  C   THR   285      52.062  63.458  74.439  1.00  0.00           C  
ATOM   4431  O   THR   285      51.460  64.459  74.891  1.00  0.00           O  
ATOM   4432  CB  THR   285      52.773  64.181  72.159  1.00  0.00           C  
ATOM   4433  CG2 THR   285      54.269  64.059  72.387  1.00  0.00           C  
ATOM   4434  OG1 THR   285      52.547  64.163  70.806  1.00  0.00           O  
ATOM   4435  H   THR   285      49.912  63.595  73.099  1.00  0.00           H  
ATOM   4436  HA  THR   285      52.490  62.207  72.688  1.00  0.00           H  
ATOM   4437  HB  THR   285      52.395  65.140  72.516  1.00  0.00           H  
ATOM   4438  HG1 THR   285      51.665  64.507  70.645  1.00  0.00           H  
ATOM   4439 HG21 THR   285      54.552  64.183  73.432  1.00  0.00           H  
ATOM   4440 HG22 THR   285      54.591  63.050  72.127  1.00  0.00           H  
ATOM   4441 HG23 THR   285      54.922  64.742  71.845  1.00  0.00           H  
ATOM   4442  N   ASP   286      52.680  62.597  75.276  1.00  0.00           N  
ATOM   4443  CA  ASP   286      53.029  62.894  76.663  1.00  0.00           C  
ATOM   4444  C   ASP   286      54.489  63.202  76.888  1.00  0.00           C  
ATOM   4445  O   ASP   286      55.361  62.749  76.153  1.00  0.00           O  
ATOM   4446  CB  ASP   286      52.524  61.716  77.518  1.00  0.00           C  
ATOM   4447  CG  ASP   286      51.836  62.162  78.816  1.00  0.00           C  
ATOM   4448  OD1 ASP   286      51.571  61.249  79.613  1.00  0.00           O  
ATOM   4449  OD2 ASP   286      51.756  63.344  79.175  1.00  0.00           O1-
ATOM   4450  H   ASP   286      53.155  61.795  74.886  1.00  0.00           H  
ATOM   4451  HA  ASP   286      52.506  63.758  77.073  1.00  0.00           H  
ATOM   4452  HB2 ASP   286      51.702  61.228  76.995  1.00  0.00           H  
ATOM   4453  HB3 ASP   286      53.249  60.923  77.701  1.00  0.00           H  
ATOM   4454  N   THR   287      54.731  64.080  77.801  1.00  0.00           N  
ATOM   4455  CA  THR   287      56.061  64.715  78.134  1.00  0.00           C  
ATOM   4456  C   THR   287      56.330  64.711  79.680  1.00  0.00           C  
ATOM   4457  O   THR   287      55.407  65.124  80.413  1.00  0.00           O  
ATOM   4458  CB  THR   287      55.994  66.110  77.664  1.00  0.00           C  
ATOM   4459  CG2 THR   287      57.263  66.831  78.027  1.00  0.00           C  
ATOM   4460  OG1 THR   287      55.865  66.164  76.294  1.00  0.00           O  
ATOM   4461  H   THR   287      53.894  64.541  78.126  1.00  0.00           H  
ATOM   4462  HA  THR   287      56.798  64.173  77.541  1.00  0.00           H  
ATOM   4463  HB  THR   287      55.112  66.598  78.078  1.00  0.00           H  
ATOM   4464  HG1 THR   287      56.479  65.491  75.992  1.00  0.00           H  
ATOM   4465 HG21 THR   287      57.191  67.663  78.727  1.00  0.00           H  
ATOM   4466 HG22 THR   287      58.078  66.159  78.296  1.00  0.00           H  
ATOM   4467 HG23 THR   287      57.788  67.350  77.225  1.00  0.00           H  
ATOM   4468  N   VAL   288      57.559  64.259  80.067  1.00  0.00           N  
ATOM   4469  CA  VAL   288      58.187  64.331  81.400  1.00  0.00           C  
ATOM   4470  C   VAL   288      59.549  64.969  81.309  1.00  0.00           C  
ATOM   4471  O   VAL   288      60.178  64.915  80.270  1.00  0.00           O  
ATOM   4472  CB  VAL   288      58.308  63.043  82.214  1.00  0.00           C  
ATOM   4473  CG1 VAL   288      56.992  62.542  82.894  1.00  0.00           C  
ATOM   4474  CG2 VAL   288      58.992  61.959  81.343  1.00  0.00           C  
ATOM   4475  H   VAL   288      58.167  63.825  79.387  1.00  0.00           H  
ATOM   4476  HA  VAL   288      57.589  65.009  82.008  1.00  0.00           H  
ATOM   4477  HB  VAL   288      58.893  63.295  83.099  1.00  0.00           H  
ATOM   4478 HG11 VAL   288      56.458  63.222  83.558  1.00  0.00           H  
ATOM   4479 HG12 VAL   288      56.259  62.318  82.119  1.00  0.00           H  
ATOM   4480 HG13 VAL   288      57.326  61.779  83.597  1.00  0.00           H  
ATOM   4481 HG21 VAL   288      58.657  61.901  80.308  1.00  0.00           H  
ATOM   4482 HG22 VAL   288      60.043  62.246  81.340  1.00  0.00           H  
ATOM   4483 HG23 VAL   288      58.794  61.007  81.835  1.00  0.00           H  
ATOM   4484  N   ILE   289      59.891  65.747  82.431  1.00  0.00           N  
ATOM   4485  CA  ILE   289      61.041  66.670  82.433  1.00  0.00           C  
ATOM   4486  C   ILE   289      61.768  66.687  83.742  1.00  0.00           C  
ATOM   4487  O   ILE   289      61.337  66.735  84.867  1.00  0.00           O  
ATOM   4488  CB  ILE   289      60.621  68.084  81.924  1.00  0.00           C  
ATOM   4489  CG1 ILE   289      61.894  68.910  81.709  1.00  0.00           C  
ATOM   4490  CG2 ILE   289      59.795  68.736  83.079  1.00  0.00           C  
ATOM   4491  CD1 ILE   289      61.574  70.127  80.871  1.00  0.00           C  
ATOM   4492  H   ILE   289      59.294  65.717  83.246  1.00  0.00           H  
ATOM   4493  HA  ILE   289      61.755  66.347  81.675  1.00  0.00           H  
ATOM   4494  HB  ILE   289      59.926  68.034  81.086  1.00  0.00           H  
ATOM   4495 HG12 ILE   289      62.408  69.175  82.633  1.00  0.00           H  
ATOM   4496 HG13 ILE   289      62.553  68.286  81.106  1.00  0.00           H  
ATOM   4497 HG21 ILE   289      59.025  68.057  83.446  1.00  0.00           H  
ATOM   4498 HG22 ILE   289      60.410  69.010  83.936  1.00  0.00           H  
ATOM   4499 HG23 ILE   289      59.174  69.479  82.579  1.00  0.00           H  
ATOM   4500 HD11 ILE   289      60.952  70.833  81.420  1.00  0.00           H  
ATOM   4501 HD12 ILE   289      62.468  70.532  80.396  1.00  0.00           H  
ATOM   4502 HD13 ILE   289      60.949  69.962  79.993  1.00  0.00           H  
ATOM   4503  N   PHE   290      63.084  66.540  83.583  1.00  0.00           N  
ATOM   4504  CA  PHE   290      64.153  66.413  84.482  1.00  0.00           C  
ATOM   4505  C   PHE   290      65.094  67.628  84.459  1.00  0.00           C  
ATOM   4506  O   PHE   290      65.380  68.205  83.426  1.00  0.00           O  
ATOM   4507  CB  PHE   290      64.976  65.145  84.281  1.00  0.00           C  
ATOM   4508  CG  PHE   290      64.272  63.793  84.025  1.00  0.00           C  
ATOM   4509  CD1 PHE   290      63.778  63.357  82.810  1.00  0.00           C  
ATOM   4510  CD2 PHE   290      63.959  62.994  85.153  1.00  0.00           C  
ATOM   4511  CE1 PHE   290      63.024  62.235  82.651  1.00  0.00           C  
ATOM   4512  CE2 PHE   290      63.122  61.864  85.042  1.00  0.00           C  
ATOM   4513  CZ  PHE   290      62.687  61.436  83.747  1.00  0.00           C  
ATOM   4514  H   PHE   290      63.281  66.439  82.598  1.00  0.00           H  
ATOM   4515  HA  PHE   290      63.703  66.378  85.474  1.00  0.00           H  
ATOM   4516  HB2 PHE   290      65.541  65.277  83.358  1.00  0.00           H  
ATOM   4517  HB3 PHE   290      65.599  65.034  85.168  1.00  0.00           H  
ATOM   4518  HD1 PHE   290      64.045  63.938  81.940  1.00  0.00           H  
ATOM   4519  HD2 PHE   290      64.273  63.252  86.154  1.00  0.00           H  
ATOM   4520  HE1 PHE   290      62.749  61.901  81.662  1.00  0.00           H  
ATOM   4521  HE2 PHE   290      62.895  61.334  85.955  1.00  0.00           H  
ATOM   4522  HZ  PHE   290      62.080  60.546  83.675  1.00  0.00           H  
ATOM   4523  N   ARG   291      65.833  67.861  85.531  1.00  0.00           N  
ATOM   4524  CA  ARG   291      67.164  68.513  85.594  1.00  0.00           C  
ATOM   4525  C   ARG   291      68.352  67.667  86.056  1.00  0.00           C  
ATOM   4526  O   ARG   291      68.077  66.888  86.976  1.00  0.00           O  
ATOM   4527  CB  ARG   291      67.048  69.647  86.639  1.00  0.00           C  
ATOM   4528  CG  ARG   291      66.993  71.089  85.961  1.00  0.00           C  
ATOM   4529  CD  ARG   291      67.034  72.055  87.025  1.00  0.00           C  
ATOM   4530  NE  ARG   291      66.863  73.451  86.495  1.00  0.00           N  
ATOM   4531  CZ  ARG   291      67.800  74.216  85.935  1.00  0.00           C  
ATOM   4532  NH1 ARG   291      69.065  74.001  85.902  1.00  0.00           N1+
ATOM   4533  NH2 ARG   291      67.430  75.393  85.396  1.00  0.00           N  
ATOM   4534  H   ARG   291      65.661  67.254  86.320  1.00  0.00           H  
ATOM   4535  HA  ARG   291      67.395  68.854  84.585  1.00  0.00           H  
ATOM   4536  HB2 ARG   291      66.202  69.449  87.297  1.00  0.00           H  
ATOM   4537  HB3 ARG   291      67.949  69.631  87.253  1.00  0.00           H  
ATOM   4538  HG2 ARG   291      67.681  71.219  85.125  1.00  0.00           H  
ATOM   4539  HG3 ARG   291      65.964  71.174  85.613  1.00  0.00           H  
ATOM   4540  HD2 ARG   291      66.261  71.835  87.762  1.00  0.00           H  
ATOM   4541  HD3 ARG   291      67.978  71.906  87.548  1.00  0.00           H  
ATOM   4542  HE  ARG   291      65.928  73.832  86.515  1.00  0.00           H  
ATOM   4543 HH11 ARG   291      69.407  73.196  86.408  1.00  0.00           H  
ATOM   4544 HH12 ARG   291      69.724  74.664  85.520  1.00  0.00           H  
ATOM   4545 HH21 ARG   291      66.437  75.579  85.419  1.00  0.00           H  
ATOM   4546 HH22 ARG   291      68.006  75.898  84.738  1.00  0.00           H  
ATOM   4547  N   ILE   292      69.542  67.837  85.527  1.00  0.00           N  
ATOM   4548  CA  ILE   292      70.719  67.264  86.082  1.00  0.00           C  
ATOM   4549  C   ILE   292      71.049  67.876  87.437  1.00  0.00           C  
ATOM   4550  O   ILE   292      71.334  69.116  87.498  1.00  0.00           O  
ATOM   4551  CB  ILE   292      71.905  67.321  85.061  1.00  0.00           C  
ATOM   4552  CG1 ILE   292      71.709  66.786  83.665  1.00  0.00           C  
ATOM   4553  CG2 ILE   292      73.181  66.716  85.696  1.00  0.00           C  
ATOM   4554  CD1 ILE   292      71.362  65.334  83.619  1.00  0.00           C  
ATOM   4555  H   ILE   292      69.703  68.568  84.849  1.00  0.00           H  
ATOM   4556  HA  ILE   292      70.521  66.198  86.188  1.00  0.00           H  
ATOM   4557  HB  ILE   292      72.007  68.393  84.895  1.00  0.00           H  
ATOM   4558 HG12 ILE   292      70.930  67.369  83.174  1.00  0.00           H  
ATOM   4559 HG13 ILE   292      72.645  66.836  83.108  1.00  0.00           H  
ATOM   4560 HG21 ILE   292      73.320  67.151  86.686  1.00  0.00           H  
ATOM   4561 HG22 ILE   292      72.967  65.655  85.826  1.00  0.00           H  
ATOM   4562 HG23 ILE   292      74.021  66.956  85.043  1.00  0.00           H  
ATOM   4563 HD11 ILE   292      72.283  64.845  83.937  1.00  0.00           H  
ATOM   4564 HD12 ILE   292      70.568  65.095  84.327  1.00  0.00           H  
ATOM   4565 HD13 ILE   292      71.132  65.099  82.580  1.00  0.00           H  
ATOM   4566  N   ALA   293      71.207  67.073  88.471  1.00  0.00           N  
ATOM   4567  CA  ALA   293      71.646  67.479  89.845  1.00  0.00           C  
ATOM   4568  C   ALA   293      73.047  68.010  89.787  1.00  0.00           C  
ATOM   4569  O   ALA   293      73.916  67.236  89.453  1.00  0.00           O  
ATOM   4570  CB  ALA   293      71.532  66.307  90.773  1.00  0.00           C  
ATOM   4571  H   ALA   293      71.032  66.092  88.301  1.00  0.00           H  
ATOM   4572  HA  ALA   293      71.056  68.282  90.288  1.00  0.00           H  
ATOM   4573  HB1 ALA   293      72.283  66.406  91.557  1.00  0.00           H  
ATOM   4574  HB2 ALA   293      70.604  66.542  91.294  1.00  0.00           H  
ATOM   4575  HB3 ALA   293      71.465  65.285  90.402  1.00  0.00           H  
ATOM   4576  N   PRO   294      73.348  69.337  90.041  1.00  0.00           N  
ATOM   4577  CA  PRO   294      74.671  69.837  89.850  1.00  0.00           C  
ATOM   4578  C   PRO   294      75.668  69.539  90.949  1.00  0.00           C  
ATOM   4579  O   PRO   294      75.269  69.326  92.114  1.00  0.00           O  
ATOM   4580  CB  PRO   294      74.441  71.347  89.704  1.00  0.00           C  
ATOM   4581  CG  PRO   294      73.267  71.564  90.729  1.00  0.00           C  
ATOM   4582  CD  PRO   294      72.429  70.246  90.530  1.00  0.00           C  
ATOM   4583  HA  PRO   294      74.985  69.383  88.910  1.00  0.00           H  
ATOM   4584  HB2 PRO   294      75.310  71.967  89.923  1.00  0.00           H  
ATOM   4585  HB3 PRO   294      74.146  71.570  88.679  1.00  0.00           H  
ATOM   4586  HG2 PRO   294      73.606  71.400  91.752  1.00  0.00           H  
ATOM   4587  HG3 PRO   294      72.736  72.509  90.625  1.00  0.00           H  
ATOM   4588  HD2 PRO   294      71.932  69.949  91.454  1.00  0.00           H  
ATOM   4589  HD3 PRO   294      71.610  70.491  89.853  1.00  0.00           H  
ATOM   4590  N   TRP   295      76.899  69.857  90.617  1.00  0.00           N  
ATOM   4591  CA  TRP   295      78.046  69.623  91.481  1.00  0.00           C  
ATOM   4592  C   TRP   295      78.126  70.738  92.504  1.00  0.00           C  
ATOM   4593  O   TRP   295      77.802  71.885  92.201  1.00  0.00           O  
ATOM   4594  CB  TRP   295      79.307  69.454  90.661  1.00  0.00           C  
ATOM   4595  CG  TRP   295      80.624  69.130  91.317  1.00  0.00           C  
ATOM   4596  CD1 TRP   295      81.010  67.976  91.867  1.00  0.00           C  
ATOM   4597  CD2 TRP   295      81.704  70.074  91.644  1.00  0.00           C  
ATOM   4598  CE2 TRP   295      82.673  69.403  92.421  1.00  0.00           C  
ATOM   4599  CE3 TRP   295      81.833  71.488  91.541  1.00  0.00           C  
ATOM   4600  NE1 TRP   295      82.352  68.103  92.376  1.00  0.00           N  
ATOM   4601  CZ2 TRP   295      83.797  70.132  92.922  1.00  0.00           C  
ATOM   4602  CZ3 TRP   295      82.857  72.232  92.200  1.00  0.00           C  
ATOM   4603  CH2 TRP   295      83.894  71.611  92.805  1.00  0.00           C  
ATOM   4604  H   TRP   295      77.036  70.222  89.686  1.00  0.00           H  
ATOM   4605  HA  TRP   295      77.782  68.723  92.036  1.00  0.00           H  
ATOM   4606  HB2 TRP   295      79.139  68.631  89.967  1.00  0.00           H  
ATOM   4607  HB3 TRP   295      79.450  70.355  90.064  1.00  0.00           H  
ATOM   4608  HD1 TRP   295      80.421  67.073  91.939  1.00  0.00           H  
ATOM   4609  HE1 TRP   295      82.940  67.364  92.733  1.00  0.00           H  
ATOM   4610  HE3 TRP   295      81.052  71.978  90.979  1.00  0.00           H  
ATOM   4611  HZ2 TRP   295      84.666  69.585  93.259  1.00  0.00           H  
ATOM   4612  HZ3 TRP   295      82.726  73.301  92.120  1.00  0.00           H  
ATOM   4613  HH2 TRP   295      84.683  72.185  93.268  1.00  0.00           H  
ATOM   4614  N   ILE   296      78.372  70.444  93.781  1.00  0.00           N  
ATOM   4615  CA  ILE   296      78.300  71.342  94.916  1.00  0.00           C  
ATOM   4616  C   ILE   296      79.674  71.264  95.668  1.00  0.00           C  
ATOM   4617  O   ILE   296      80.040  70.238  96.279  1.00  0.00           O  
ATOM   4618  CB  ILE   296      77.142  70.822  95.896  1.00  0.00           C  
ATOM   4619  CG1 ILE   296      75.770  70.729  95.136  1.00  0.00           C  
ATOM   4620  CG2 ILE   296      77.049  71.672  97.125  1.00  0.00           C  
ATOM   4621  CD1 ILE   296      74.662  69.955  95.919  1.00  0.00           C  
ATOM   4622  H   ILE   296      78.526  69.476  94.024  1.00  0.00           H  
ATOM   4623  HA  ILE   296      77.968  72.353  94.683  1.00  0.00           H  
ATOM   4624  HB  ILE   296      77.418  69.797  96.144  1.00  0.00           H  
ATOM   4625 HG12 ILE   296      75.328  71.652  94.760  1.00  0.00           H  
ATOM   4626 HG13 ILE   296      75.946  70.135  94.240  1.00  0.00           H  
ATOM   4627 HG21 ILE   296      76.906  72.727  96.891  1.00  0.00           H  
ATOM   4628 HG22 ILE   296      76.267  71.382  97.826  1.00  0.00           H  
ATOM   4629 HG23 ILE   296      78.000  71.589  97.652  1.00  0.00           H  
ATOM   4630 HD11 ILE   296      73.713  70.101  95.402  1.00  0.00           H  
ATOM   4631 HD12 ILE   296      74.768  68.889  95.716  1.00  0.00           H  
ATOM   4632 HD13 ILE   296      74.698  70.301  96.952  1.00  0.00           H  
ATOM   4633  N   MET   297      80.319  72.421  95.812  1.00  0.00           N  
ATOM   4634  CA  MET   297      81.574  72.518  96.430  1.00  0.00           C  
ATOM   4635  C   MET   297      81.429  72.760  97.980  1.00  0.00           C  
ATOM   4636  O   MET   297      80.416  73.190  98.413  1.00  0.00           O  
ATOM   4637  CB  MET   297      82.254  73.775  95.766  1.00  0.00           C  
ATOM   4638  CG  MET   297      83.747  73.659  96.138  1.00  0.00           C  
ATOM   4639  SD  MET   297      84.621  74.799  95.130  1.00  0.00           S  
ATOM   4640  CE  MET   297      86.115  75.069  96.113  1.00  0.00           C  
ATOM   4641  H   MET   297      79.863  73.171  95.312  1.00  0.00           H  
ATOM   4642  HA  MET   297      82.151  71.604  96.289  1.00  0.00           H  
ATOM   4643  HB2 MET   297      82.118  73.701  94.687  1.00  0.00           H  
ATOM   4644  HB3 MET   297      81.867  74.717  96.154  1.00  0.00           H  
ATOM   4645  HG2 MET   297      83.881  73.847  97.203  1.00  0.00           H  
ATOM   4646  HG3 MET   297      83.988  72.617  95.927  1.00  0.00           H  
ATOM   4647  HE1 MET   297      86.007  75.621  97.046  1.00  0.00           H  
ATOM   4648  HE2 MET   297      86.541  74.098  96.364  1.00  0.00           H  
ATOM   4649  HE3 MET   297      86.900  75.640  95.618  1.00  0.00           H  
ATOM   4650  N   THR   298      82.330  72.291  98.834  1.00  0.00           N  
ATOM   4651  CA  THR   298      82.314  72.316 100.314  1.00  0.00           C  
ATOM   4652  C   THR   298      83.233  73.456 100.900  1.00  0.00           C  
ATOM   4653  O   THR   298      84.442  73.252 101.071  1.00  0.00           O  
ATOM   4654  CB  THR   298      82.590  70.930 100.948  1.00  0.00           C  
ATOM   4655  CG2 THR   298      81.524  69.887 100.698  1.00  0.00           C  
ATOM   4656  OG1 THR   298      83.845  70.442 100.413  1.00  0.00           O  
ATOM   4657  H   THR   298      83.119  71.785  98.459  1.00  0.00           H  
ATOM   4658  HA  THR   298      81.294  72.492 100.657  1.00  0.00           H  
ATOM   4659  HB  THR   298      82.610  71.112 102.023  1.00  0.00           H  
ATOM   4660  HG1 THR   298      84.504  71.123 100.260  1.00  0.00           H  
ATOM   4661 HG21 THR   298      81.743  68.899 101.104  1.00  0.00           H  
ATOM   4662 HG22 THR   298      80.533  70.280 100.926  1.00  0.00           H  
ATOM   4663 HG23 THR   298      81.519  69.643  99.636  1.00  0.00           H  
ATOM   4664  N   PRO   299      82.612  74.622 101.347  1.00  0.00           N  
ATOM   4665  CA  PRO   299      83.308  75.714 102.192  1.00  0.00           C  
ATOM   4666  C   PRO   299      83.993  75.335 103.532  1.00  0.00           C  
ATOM   4667  O   PRO   299      83.568  74.357 104.195  1.00  0.00           O  
ATOM   4668  CB  PRO   299      82.219  76.697 102.515  1.00  0.00           C  
ATOM   4669  CG  PRO   299      80.805  75.937 102.343  1.00  0.00           C  
ATOM   4670  CD  PRO   299      81.187  74.978 101.199  1.00  0.00           C  
ATOM   4671  HA  PRO   299      84.023  76.181 101.515  1.00  0.00           H  
ATOM   4672  HB2 PRO   299      82.289  77.115 103.519  1.00  0.00           H  
ATOM   4673  HB3 PRO   299      82.371  77.593 101.914  1.00  0.00           H  
ATOM   4674  HG2 PRO   299      80.568  75.386 103.253  1.00  0.00           H  
ATOM   4675  HG3 PRO   299      80.018  76.658 102.123  1.00  0.00           H  
ATOM   4676  HD2 PRO   299      80.491  74.151 101.341  1.00  0.00           H  
ATOM   4677  HD3 PRO   299      80.925  75.375 100.218  1.00  0.00           H  
ATOM   4678  N   ASN   300      85.108  75.951 103.919  1.00  0.00           N  
ATOM   4679  CA  ASN   300      86.002  75.677 105.062  1.00  0.00           C  
ATOM   4680  C   ASN   300      85.304  75.634 106.457  1.00  0.00           C  
ATOM   4681  O   ASN   300      85.769  74.933 107.341  1.00  0.00           O  
ATOM   4682  CB  ASN   300      87.146  76.632 104.915  1.00  0.00           C  
ATOM   4683  CG  ASN   300      87.764  76.859 103.544  1.00  0.00           C  
ATOM   4684  ND2 ASN   300      88.308  78.002 103.219  1.00  0.00           N  
ATOM   4685  OD1 ASN   300      87.758  76.008 102.723  1.00  0.00           O  
ATOM   4686  H   ASN   300      85.457  76.529 103.167  1.00  0.00           H  
ATOM   4687  HA  ASN   300      86.382  74.667 104.908  1.00  0.00           H  
ATOM   4688  HB2 ASN   300      86.844  77.569 105.382  1.00  0.00           H  
ATOM   4689  HB3 ASN   300      87.945  76.289 105.572  1.00  0.00           H  
ATOM   4690 HD21 ASN   300      88.974  77.976 102.460  1.00  0.00           H  
ATOM   4691 HD22 ASN   300      88.353  78.814 103.818  1.00  0.00           H  
ATOM   4692  N   ILE   301      84.096  76.284 106.584  1.00  0.00           N  
ATOM   4693  CA  ILE   301      83.186  76.135 107.726  1.00  0.00           C  
ATOM   4694  C   ILE   301      82.621  74.748 108.002  1.00  0.00           C  
ATOM   4695  O   ILE   301      82.085  74.627 109.157  1.00  0.00           O  
ATOM   4696  CB  ILE   301      81.953  77.097 107.512  1.00  0.00           C  
ATOM   4697  CG1 ILE   301      80.984  76.510 106.416  1.00  0.00           C  
ATOM   4698  CG2 ILE   301      82.529  78.481 107.255  1.00  0.00           C  
ATOM   4699  CD1 ILE   301      79.810  77.496 106.083  1.00  0.00           C  
ATOM   4700  H   ILE   301      83.748  76.799 105.788  1.00  0.00           H  
ATOM   4701  HA  ILE   301      83.730  76.438 108.621  1.00  0.00           H  
ATOM   4702  HB  ILE   301      81.384  77.173 108.439  1.00  0.00           H  
ATOM   4703 HG12 ILE   301      81.545  76.272 105.512  1.00  0.00           H  
ATOM   4704 HG13 ILE   301      80.437  75.660 106.823  1.00  0.00           H  
ATOM   4705 HG21 ILE   301      83.017  78.465 106.281  1.00  0.00           H  
ATOM   4706 HG22 ILE   301      81.727  79.218 107.289  1.00  0.00           H  
ATOM   4707 HG23 ILE   301      83.383  78.683 107.902  1.00  0.00           H  
ATOM   4708 HD11 ILE   301      79.106  76.822 105.594  1.00  0.00           H  
ATOM   4709 HD12 ILE   301      79.309  77.791 107.005  1.00  0.00           H  
ATOM   4710 HD13 ILE   301      80.192  78.297 105.451  1.00  0.00           H  
ATOM   4711  N   LEU   302      82.638  73.823 107.107  1.00  0.00           N  
ATOM   4712  CA  LEU   302      82.122  72.463 107.344  1.00  0.00           C  
ATOM   4713  C   LEU   302      83.199  71.457 107.915  1.00  0.00           C  
ATOM   4714  O   LEU   302      84.400  71.623 107.629  1.00  0.00           O  
ATOM   4715  CB  LEU   302      81.519  71.964 106.021  1.00  0.00           C  
ATOM   4716  CG  LEU   302      80.670  72.942 105.219  1.00  0.00           C  
ATOM   4717  CD1 LEU   302      80.355  72.318 103.880  1.00  0.00           C  
ATOM   4718  CD2 LEU   302      79.369  73.376 105.914  1.00  0.00           C  
ATOM   4719  H   LEU   302      82.888  74.126 106.176  1.00  0.00           H  
ATOM   4720  HA  LEU   302      81.349  72.597 108.102  1.00  0.00           H  
ATOM   4721  HB2 LEU   302      82.335  71.621 105.383  1.00  0.00           H  
ATOM   4722  HB3 LEU   302      80.970  71.047 106.235  1.00  0.00           H  
ATOM   4723  HG  LEU   302      81.237  73.862 105.077  1.00  0.00           H  
ATOM   4724 HD11 LEU   302      79.641  71.495 103.916  1.00  0.00           H  
ATOM   4725 HD12 LEU   302      79.899  73.065 103.230  1.00  0.00           H  
ATOM   4726 HD13 LEU   302      81.273  72.028 103.368  1.00  0.00           H  
ATOM   4727 HD21 LEU   302      79.481  73.775 106.922  1.00  0.00           H  
ATOM   4728 HD22 LEU   302      78.814  74.048 105.259  1.00  0.00           H  
ATOM   4729 HD23 LEU   302      78.760  72.478 106.016  1.00  0.00           H  
ATOM   4730  N   PRO   303      82.761  70.604 108.781  1.00  0.00           N  
ATOM   4731  CA  PRO   303      83.603  69.583 109.333  1.00  0.00           C  
ATOM   4732  C   PRO   303      84.331  68.698 108.330  1.00  0.00           C  
ATOM   4733  O   PRO   303      83.787  68.378 107.269  1.00  0.00           O  
ATOM   4734  CB  PRO   303      82.819  68.721 110.375  1.00  0.00           C  
ATOM   4735  CG  PRO   303      81.560  69.623 110.603  1.00  0.00           C  
ATOM   4736  CD  PRO   303      81.441  70.499 109.378  1.00  0.00           C  
ATOM   4737  HA  PRO   303      84.342  70.094 109.950  1.00  0.00           H  
ATOM   4738  HB2 PRO   303      82.591  67.721 110.007  1.00  0.00           H  
ATOM   4739  HB3 PRO   303      83.230  68.522 111.365  1.00  0.00           H  
ATOM   4740  HG2 PRO   303      80.662  69.052 110.840  1.00  0.00           H  
ATOM   4741  HG3 PRO   303      81.862  70.241 111.449  1.00  0.00           H  
ATOM   4742  HD2 PRO   303      80.790  70.002 108.657  1.00  0.00           H  
ATOM   4743  HD3 PRO   303      81.127  71.504 109.660  1.00  0.00           H  
ATOM   4744  N   PRO   304      85.530  68.216 108.629  1.00  0.00           N  
ATOM   4745  CA  PRO   304      86.254  67.283 107.750  1.00  0.00           C  
ATOM   4746  C   PRO   304      85.576  65.889 107.680  1.00  0.00           C  
ATOM   4747  O   PRO   304      84.772  65.433 108.500  1.00  0.00           O  
ATOM   4748  CB  PRO   304      87.707  67.242 108.248  1.00  0.00           C  
ATOM   4749  CG  PRO   304      87.556  67.579 109.758  1.00  0.00           C  
ATOM   4750  CD  PRO   304      86.312  68.415 109.848  1.00  0.00           C  
ATOM   4751  HA  PRO   304      86.215  67.773 106.777  1.00  0.00           H  
ATOM   4752  HB2 PRO   304      88.223  66.294 108.098  1.00  0.00           H  
ATOM   4753  HB3 PRO   304      88.281  67.963 107.666  1.00  0.00           H  
ATOM   4754  HG2 PRO   304      87.416  66.602 110.220  1.00  0.00           H  
ATOM   4755  HG3 PRO   304      88.406  68.147 110.138  1.00  0.00           H  
ATOM   4756  HD2 PRO   304      85.808  68.167 110.782  1.00  0.00           H  
ATOM   4757  HD3 PRO   304      86.581  69.470 109.908  1.00  0.00           H  
ATOM   4758  N   VAL   305      86.048  65.159 106.666  1.00  0.00           N  
ATOM   4759  CA  VAL   305      85.857  63.696 106.393  1.00  0.00           C  
ATOM   4760  C   VAL   305      87.236  63.007 106.141  1.00  0.00           C  
ATOM   4761  O   VAL   305      87.464  61.861 106.528  1.00  0.00           O  
ATOM   4762  CB  VAL   305      84.842  63.417 105.249  1.00  0.00           C  
ATOM   4763  CG1 VAL   305      84.849  61.978 104.801  1.00  0.00           C  
ATOM   4764  CG2 VAL   305      83.400  63.863 105.367  1.00  0.00           C  
ATOM   4765  H   VAL   305      86.470  65.672 105.906  1.00  0.00           H  
ATOM   4766  HA  VAL   305      85.411  63.239 107.277  1.00  0.00           H  
ATOM   4767  HB  VAL   305      85.240  63.953 104.388  1.00  0.00           H  
ATOM   4768 HG11 VAL   305      84.194  61.834 103.942  1.00  0.00           H  
ATOM   4769 HG12 VAL   305      85.861  61.726 104.483  1.00  0.00           H  
ATOM   4770 HG13 VAL   305      84.533  61.337 105.624  1.00  0.00           H  
ATOM   4771 HG21 VAL   305      82.946  63.168 106.073  1.00  0.00           H  
ATOM   4772 HG22 VAL   305      83.475  64.885 105.740  1.00  0.00           H  
ATOM   4773 HG23 VAL   305      82.809  63.903 104.451  1.00  0.00           H  
ATOM   4774  N   SER   306      88.111  63.646 105.387  1.00  0.00           N  
ATOM   4775  CA  SER   306      89.549  63.196 105.275  1.00  0.00           C  
ATOM   4776  C   SER   306      90.554  64.231 104.664  1.00  0.00           C  
ATOM   4777  O   SER   306      90.121  65.070 103.806  1.00  0.00           O  
ATOM   4778  CB  SER   306      89.555  62.007 104.312  1.00  0.00           C  
ATOM   4779  OG  SER   306      89.039  62.366 103.110  1.00  0.00           O  
ATOM   4780  H   SER   306      87.921  64.518 104.914  1.00  0.00           H  
ATOM   4781  HA  SER   306      89.952  62.872 106.234  1.00  0.00           H  
ATOM   4782  HB2 SER   306      90.564  61.596 104.301  1.00  0.00           H  
ATOM   4783  HB3 SER   306      88.959  61.209 104.755  1.00  0.00           H  
ATOM   4784  HG  SER   306      88.669  61.620 102.633  1.00  0.00           H  
ATOM   4785  N   VAL   307      91.850  64.144 105.008  1.00  0.00           N  
ATOM   4786  CA  VAL   307      92.867  64.931 104.302  1.00  0.00           C  
ATOM   4787  C   VAL   307      93.528  64.074 103.193  1.00  0.00           C  
ATOM   4788  O   VAL   307      94.073  63.027 103.515  1.00  0.00           O  
ATOM   4789  CB  VAL   307      94.059  65.272 105.287  1.00  0.00           C  
ATOM   4790  CG1 VAL   307      94.915  66.441 104.792  1.00  0.00           C  
ATOM   4791  CG2 VAL   307      93.552  65.649 106.732  1.00  0.00           C  
ATOM   4792  H   VAL   307      92.174  63.348 105.538  1.00  0.00           H  
ATOM   4793  HA  VAL   307      92.435  65.809 103.822  1.00  0.00           H  
ATOM   4794  HB  VAL   307      94.774  64.451 105.345  1.00  0.00           H  
ATOM   4795 HG11 VAL   307      95.699  66.622 105.527  1.00  0.00           H  
ATOM   4796 HG12 VAL   307      95.426  66.183 103.865  1.00  0.00           H  
ATOM   4797 HG13 VAL   307      94.208  67.257 104.643  1.00  0.00           H  
ATOM   4798 HG21 VAL   307      92.918  66.535 106.753  1.00  0.00           H  
ATOM   4799 HG22 VAL   307      93.069  64.798 107.213  1.00  0.00           H  
ATOM   4800 HG23 VAL   307      94.411  65.837 107.376  1.00  0.00           H  
ATOM   4801  N   PHE   308      93.283  64.343 101.939  1.00  0.00           N  
ATOM   4802  CA  PHE   308      94.125  63.729 100.937  1.00  0.00           C  
ATOM   4803  C   PHE   308      95.515  64.350 100.947  1.00  0.00           C  
ATOM   4804  O   PHE   308      95.683  65.610 100.959  1.00  0.00           O  
ATOM   4805  CB  PHE   308      93.451  63.805  99.529  1.00  0.00           C  
ATOM   4806  CG  PHE   308      92.198  62.966  99.455  1.00  0.00           C  
ATOM   4807  CD1 PHE   308      91.035  63.207 100.171  1.00  0.00           C  
ATOM   4808  CD2 PHE   308      92.260  61.793  98.621  1.00  0.00           C  
ATOM   4809  CE1 PHE   308      89.899  62.364 100.004  1.00  0.00           C  
ATOM   4810  CE2 PHE   308      91.192  60.896  98.559  1.00  0.00           C  
ATOM   4811  CZ  PHE   308      89.977  61.156  99.234  1.00  0.00           C  
ATOM   4812  H   PHE   308      92.843  65.205 101.649  1.00  0.00           H  
ATOM   4813  HA  PHE   308      94.255  62.660 101.105  1.00  0.00           H  
ATOM   4814  HB2 PHE   308      93.273  64.880  99.497  1.00  0.00           H  
ATOM   4815  HB3 PHE   308      94.118  63.276  98.848  1.00  0.00           H  
ATOM   4816  HD1 PHE   308      91.013  63.965 100.940  1.00  0.00           H  
ATOM   4817  HD2 PHE   308      93.193  61.554  98.131  1.00  0.00           H  
ATOM   4818  HE1 PHE   308      88.943  62.547 100.472  1.00  0.00           H  
ATOM   4819  HE2 PHE   308      91.306  60.003  97.962  1.00  0.00           H  
ATOM   4820  HZ  PHE   308      89.097  60.540  99.127  1.00  0.00           H  
ATOM   4821  N   VAL   309      96.609  63.576 100.925  1.00  0.00           N  
ATOM   4822  CA  VAL   309      97.923  64.010 101.098  1.00  0.00           C  
ATOM   4823  C   VAL   309      98.990  62.957 100.686  1.00  0.00           C  
ATOM   4824  O   VAL   309      99.002  61.765 101.007  1.00  0.00           O  
ATOM   4825  CB  VAL   309      98.148  64.360 102.556  1.00  0.00           C  
ATOM   4826  CG1 VAL   309      97.858  63.202 103.479  1.00  0.00           C  
ATOM   4827  CG2 VAL   309      99.556  64.728 102.895  1.00  0.00           C  
ATOM   4828  H   VAL   309      96.298  62.624 101.048  1.00  0.00           H  
ATOM   4829  HA  VAL   309      98.122  64.906 100.511  1.00  0.00           H  
ATOM   4830  HB  VAL   309      97.545  65.225 102.834  1.00  0.00           H  
ATOM   4831 HG11 VAL   309      96.846  62.810 103.376  1.00  0.00           H  
ATOM   4832 HG12 VAL   309      98.534  62.369 103.285  1.00  0.00           H  
ATOM   4833 HG13 VAL   309      98.041  63.439 104.527  1.00  0.00           H  
ATOM   4834 HG21 VAL   309      99.618  65.004 103.947  1.00  0.00           H  
ATOM   4835 HG22 VAL   309     100.271  63.925 102.711  1.00  0.00           H  
ATOM   4836 HG23 VAL   309      99.832  65.626 102.341  1.00  0.00           H  
ATOM   4837  N   CYS   310     100.028  63.435  99.948  1.00  0.00           N  
ATOM   4838  CA  CYS   310     101.190  62.621  99.540  1.00  0.00           C  
ATOM   4839  C   CYS   310     102.261  62.506 100.594  1.00  0.00           C  
ATOM   4840  O   CYS   310     102.560  63.411 101.376  1.00  0.00           O  
ATOM   4841  CB  CYS   310     101.848  63.362  98.398  1.00  0.00           C  
ATOM   4842  SG  CYS   310     100.860  63.057  96.924  1.00  0.00           S  
ATOM   4843  H   CYS   310      99.974  64.415  99.710  1.00  0.00           H  
ATOM   4844  HA  CYS   310     101.072  61.602  99.171  1.00  0.00           H  
ATOM   4845  HB2 CYS   310     101.951  64.429  98.599  1.00  0.00           H  
ATOM   4846  HB3 CYS   310     102.884  63.027  98.343  1.00  0.00           H  
ATOM   4847  HG  CYS   310     101.147  64.127  96.177  1.00  0.00           H  
ATOM   4848  N   CYS   311     102.807  61.312 100.703  1.00  0.00           N  
ATOM   4849  CA  CYS   311     103.639  60.870 101.830  1.00  0.00           C  
ATOM   4850  C   CYS   311     104.623  59.811 101.347  1.00  0.00           C  
ATOM   4851  O   CYS   311     104.509  59.372 100.168  1.00  0.00           O  
ATOM   4852  CB  CYS   311     102.694  60.149 102.753  1.00  0.00           C  
ATOM   4853  SG  CYS   311     101.430  61.246 103.493  1.00  0.00           S  
ATOM   4854  H   CYS   311     102.560  60.678  99.956  1.00  0.00           H  
ATOM   4855  HA  CYS   311     104.262  61.573 102.383  1.00  0.00           H  
ATOM   4856  HB2 CYS   311     102.117  59.521 102.074  1.00  0.00           H  
ATOM   4857  HB3 CYS   311     103.142  59.515 103.519  1.00  0.00           H  
ATOM   4858  HG  CYS   311     100.640  61.552 102.460  1.00  0.00           H  
ATOM   4859  N   MET   312     105.722  59.503 102.090  1.00  0.00           N  
ATOM   4860  CA  MET   312     106.312  60.173 103.262  1.00  0.00           C  
ATOM   4861  C   MET   312     107.826  60.406 103.176  1.00  0.00           C  
ATOM   4862  O   MET   312     108.414  60.035 102.151  1.00  0.00           O  
ATOM   4863  CB  MET   312     106.163  59.346 104.558  1.00  0.00           C  
ATOM   4864  CG  MET   312     106.905  57.984 104.457  1.00  0.00           C  
ATOM   4865  SD  MET   312     105.856  56.606 105.033  1.00  0.00           S  
ATOM   4866  CE  MET   312     106.093  56.793 106.834  1.00  0.00           C  
ATOM   4867  H   MET   312     106.400  58.936 101.603  1.00  0.00           H  
ATOM   4868  HA  MET   312     105.861  61.160 103.366  1.00  0.00           H  
ATOM   4869  HB2 MET   312     106.547  59.849 105.446  1.00  0.00           H  
ATOM   4870  HB3 MET   312     105.135  59.210 104.895  1.00  0.00           H  
ATOM   4871  HG2 MET   312     107.093  57.718 103.417  1.00  0.00           H  
ATOM   4872  HG3 MET   312     107.833  58.010 105.029  1.00  0.00           H  
ATOM   4873  HE1 MET   312     105.590  57.713 107.131  1.00  0.00           H  
ATOM   4874  HE2 MET   312     105.624  56.013 107.433  1.00  0.00           H  
ATOM   4875  HE3 MET   312     107.148  56.670 107.079  1.00  0.00           H  
ATOM   4876  N   LYS   313     108.397  60.905 104.240  1.00  0.00           N  
ATOM   4877  CA  LYS   313     109.812  61.299 104.386  1.00  0.00           C  
ATOM   4878  C   LYS   313     110.805  60.140 104.308  1.00  0.00           C  
ATOM   4879  O   LYS   313     110.496  59.028 104.665  1.00  0.00           O  
ATOM   4880  CB  LYS   313     109.973  62.045 105.704  1.00  0.00           C  
ATOM   4881  CG  LYS   313     109.468  63.508 105.635  1.00  0.00           C  
ATOM   4882  CD  LYS   313     109.771  64.268 106.900  1.00  0.00           C  
ATOM   4883  CE  LYS   313     109.019  63.775 108.169  1.00  0.00           C  
ATOM   4884  NZ  LYS   313     109.457  64.444 109.367  1.00  0.00           N1+
ATOM   4885  H   LYS   313     107.829  61.206 105.019  1.00  0.00           H  
ATOM   4886  HA  LYS   313     110.118  61.937 103.557  1.00  0.00           H  
ATOM   4887  HB2 LYS   313     109.422  61.539 106.497  1.00  0.00           H  
ATOM   4888  HB3 LYS   313     111.036  61.911 105.900  1.00  0.00           H  
ATOM   4889  HG2 LYS   313     109.993  64.082 104.872  1.00  0.00           H  
ATOM   4890  HG3 LYS   313     108.403  63.541 105.402  1.00  0.00           H  
ATOM   4891  HD2 LYS   313     110.853  64.282 107.034  1.00  0.00           H  
ATOM   4892  HD3 LYS   313     109.467  65.288 106.667  1.00  0.00           H  
ATOM   4893  HE2 LYS   313     107.942  63.875 108.033  1.00  0.00           H  
ATOM   4894  HE3 LYS   313     109.092  62.689 108.226  1.00  0.00           H  
ATOM   4895  HZ1 LYS   313     110.426  64.240 109.567  1.00  0.00           H  
ATOM   4896  HZ2 LYS   313     109.378  65.443 109.238  1.00  0.00           H  
ATOM   4897  HZ3 LYS   313     108.852  64.276 110.157  1.00  0.00           H  
ATOM   4898  N   ASP   314     112.073  60.399 103.830  1.00  0.00           N  
ATOM   4899  CA  ASP   314     112.816  61.669 103.659  1.00  0.00           C  
ATOM   4900  C   ASP   314     112.417  62.326 102.324  1.00  0.00           C  
ATOM   4901  O   ASP   314     112.112  61.808 101.206  1.00  0.00           O  
ATOM   4902  CB  ASP   314     114.358  61.392 103.767  1.00  0.00           C  
ATOM   4903  CG  ASP   314     115.334  62.561 103.477  1.00  0.00           C  
ATOM   4904  OD1 ASP   314     115.989  62.582 102.382  1.00  0.00           O  
ATOM   4905  OD2 ASP   314     115.413  63.507 104.304  1.00  0.00           O1-
ATOM   4906  OXT ASP   314     112.199  63.634 102.472  1.00  0.00           O1-
ATOM   4907  H   ASP   314     112.608  59.544 103.786  1.00  0.00           H  
ATOM   4908  HA  ASP   314     112.470  62.394 104.395  1.00  0.00           H  
ATOM   4909  HB2 ASP   314     114.491  61.022 104.784  1.00  0.00           H  
ATOM   4910  HB3 ASP   314     114.576  60.560 103.098  1.00  0.00           H  
ATOM   4911  N   THR   315      88.628  68.737 114.938  1.00  0.00           N  
ATOM   4912  CA  THR   315      87.920  67.398 114.984  1.00  0.00           C  
ATOM   4913  C   THR   315      88.852  66.342 114.358  1.00  0.00           C  
ATOM   4914  O   THR   315      89.408  66.608 113.270  1.00  0.00           O  
ATOM   4915  CB  THR   315      86.450  67.451 114.423  1.00  0.00           C  
ATOM   4916  CG2 THR   315      85.901  66.040 114.090  1.00  0.00           C  
ATOM   4917  OG1 THR   315      85.598  68.095 115.372  1.00  0.00           O  
ATOM   4918  HA  THR   315      87.958  67.157 116.046  1.00  0.00           H  
ATOM   4919  HB  THR   315      86.386  68.027 113.500  1.00  0.00           H  
ATOM   4920  HG1 THR   315      85.077  68.782 114.948  1.00  0.00           H  
ATOM   4921 HG21 THR   315      85.986  65.275 114.862  1.00  0.00           H  
ATOM   4922 HG22 THR   315      84.815  66.101 114.015  1.00  0.00           H  
ATOM   4923 HG23 THR   315      86.282  65.810 113.095  1.00  0.00           H  
ATOM   4924  H1  THR   315      88.036  69.475 115.292  1.00  0.00           H  
ATOM   4925  H2  THR   315      89.029  68.936 114.033  1.00  0.00           H  
ATOM   4926  H3  THR   315      89.419  68.718 115.565  1.00  0.00           H  
ATOM   4927  N   ASN   316      89.149  65.274 115.120  1.00  0.00           N  
ATOM   4928  CA  ASN   316      89.957  64.180 114.806  1.00  0.00           C  
ATOM   4929  C   ASN   316      89.604  63.761 113.352  1.00  0.00           C  
ATOM   4930  O   ASN   316      88.396  63.623 112.933  1.00  0.00           O  
ATOM   4931  CB  ASN   316      89.867  63.050 115.802  1.00  0.00           C  
ATOM   4932  CG  ASN   316      88.555  62.296 115.881  1.00  0.00           C  
ATOM   4933  ND2 ASN   316      88.368  61.160 115.264  1.00  0.00           N  
ATOM   4934  OD1 ASN   316      87.571  62.735 116.418  1.00  0.00           O  
ATOM   4935  H   ASN   316      88.672  65.302 116.010  1.00  0.00           H  
ATOM   4936  HA  ASN   316      91.021  64.416 114.821  1.00  0.00           H  
ATOM   4937  HB2 ASN   316      90.531  62.268 115.434  1.00  0.00           H  
ATOM   4938  HB3 ASN   316      90.121  63.412 116.798  1.00  0.00           H
[truncated: 1,315,149 more chars]
