# Supplementary material for: Molecular Mechanism of Protein Arginine Deiminase 2: A Study Involving Multiple Microsecond Long Molecular Dynamics Simulations
Source: Biochemistry. 2022 Jun 23;61(13):1286–97. doi: 10.1021/acs.biochem.2c00158 (PMC9260958; doi:10.1021/acs.biochem.2c00158)
Supplement: Supplementary file 2 — bi2c00158_si_002.zip [file bi2c00158_si_002.zip › closest/ps2-02-100w-last-frame.pdb]

ATOM      1  N   ARG     1      45.959  64.867  68.738  1.00  0.00           N  
ATOM      2  CA  ARG     1      46.216  63.790  69.705  1.00  0.00           C  
ATOM      3  C   ARG     1      45.261  62.583  69.408  1.00  0.00           C  
ATOM      4  O   ARG     1      44.084  62.696  69.642  1.00  0.00           O  
ATOM      5  CB  ARG     1      46.188  64.146  71.194  1.00  0.00           C  
ATOM      6  CG  ARG     1      47.234  65.259  71.465  1.00  0.00           C  
ATOM      7  CD  ARG     1      46.988  65.756  72.906  1.00  0.00           C  
ATOM      8  NE  ARG     1      45.615  66.328  73.081  1.00  0.00           N  
ATOM      9  CZ  ARG     1      45.395  67.496  73.582  1.00  0.00           C  
ATOM     10  NH1 ARG     1      46.352  68.207  74.146  1.00  0.00           N1+
ATOM     11  NH2 ARG     1      44.202  68.082  73.383  1.00  0.00           N  
ATOM     12  HA  ARG     1      47.191  63.334  69.532  1.00  0.00           H  
ATOM     13  HB2 ARG     1      45.210  64.589  71.382  1.00  0.00           H  
ATOM     14  HB3 ARG     1      46.405  63.273  71.810  1.00  0.00           H  
ATOM     15  HG2 ARG     1      48.268  64.929  71.370  1.00  0.00           H  
ATOM     16  HG3 ARG     1      47.092  66.147  70.850  1.00  0.00           H  
ATOM     17  HD2 ARG     1      46.983  64.887  73.564  1.00  0.00           H  
ATOM     18  HD3 ARG     1      47.711  66.481  73.278  1.00  0.00           H  
ATOM     19  HE  ARG     1      44.798  65.796  72.816  1.00  0.00           H  
ATOM     20 HH11 ARG     1      47.085  67.677  74.594  1.00  0.00           H  
ATOM     21 HH12 ARG     1      46.041  69.023  74.655  1.00  0.00           H  
ATOM     22 HH21 ARG     1      43.459  67.616  72.884  1.00  0.00           H  
ATOM     23 HH22 ARG     1      44.074  68.952  73.881  1.00  0.00           H  
ATOM     24  H1  ARG     1      46.652  65.601  68.782  1.00  0.00           H  
ATOM     25  H2  ARG     1      45.090  65.328  68.970  1.00  0.00           H  
ATOM     26  H3  ARG     1      45.901  64.492  67.802  1.00  0.00           H  
ATOM     27  N   GLU     2      45.771  61.551  68.767  1.00  0.00           N  
ATOM     28  CA  GLU     2      44.966  60.434  68.236  1.00  0.00           C  
ATOM     29  C   GLU     2      45.734  59.139  68.440  1.00  0.00           C  
ATOM     30  O   GLU     2      46.922  59.154  68.649  1.00  0.00           O  
ATOM     31  CB  GLU     2      44.663  60.690  66.742  1.00  0.00           C  
ATOM     32  CG  GLU     2      43.937  62.039  66.342  1.00  0.00           C  
ATOM     33  CD  GLU     2      44.850  63.109  65.811  1.00  0.00           C  
ATOM     34  OE1 GLU     2      45.942  63.392  66.339  1.00  0.00           O  
ATOM     35  OE2 GLU     2      44.506  63.736  64.820  1.00  0.00           O1-
ATOM     36  H   GLU     2      46.754  61.538  68.535  1.00  0.00           H  
ATOM     37  HA  GLU     2      44.033  60.397  68.798  1.00  0.00           H  
ATOM     38  HB2 GLU     2      45.602  60.485  66.228  1.00  0.00           H  
ATOM     39  HB3 GLU     2      44.028  59.867  66.414  1.00  0.00           H  
ATOM     40  HG2 GLU     2      43.207  61.868  65.550  1.00  0.00           H  
ATOM     41  HG3 GLU     2      43.408  62.371  67.236  1.00  0.00           H  
ATOM     42  N   ARG     3      44.967  58.056  68.397  1.00  0.00           N  
ATOM     43  CA  ARG     3      45.397  56.694  68.311  1.00  0.00           C  
ATOM     44  C   ARG     3      44.597  55.836  67.311  1.00  0.00           C  
ATOM     45  O   ARG     3      43.344  55.875  67.445  1.00  0.00           O  
ATOM     46  CB  ARG     3      45.468  56.060  69.700  1.00  0.00           C  
ATOM     47  CG  ARG     3      46.007  54.643  69.581  1.00  0.00           C  
ATOM     48  CD  ARG     3      46.088  53.897  70.914  1.00  0.00           C  
ATOM     49  NE  ARG     3      46.775  52.601  70.766  1.00  0.00           N  
ATOM     50  CZ  ARG     3      46.701  51.606  71.598  1.00  0.00           C  
ATOM     51  NH1 ARG     3      45.755  51.560  72.465  1.00  0.00           N1+
ATOM     52  NH2 ARG     3      47.477  50.509  71.515  1.00  0.00           N  
ATOM     53  H   ARG     3      43.968  58.146  68.520  1.00  0.00           H  
ATOM     54  HA  ARG     3      46.418  56.676  67.931  1.00  0.00           H  
ATOM     55  HB2 ARG     3      46.188  56.662  70.254  1.00  0.00           H  
ATOM     56  HB3 ARG     3      44.455  56.076  70.102  1.00  0.00           H  
ATOM     57  HG2 ARG     3      45.408  54.069  68.874  1.00  0.00           H  
ATOM     58  HG3 ARG     3      46.990  54.688  69.113  1.00  0.00           H  
ATOM     59  HD2 ARG     3      46.600  54.485  71.675  1.00  0.00           H  
ATOM     60  HD3 ARG     3      45.113  53.570  71.274  1.00  0.00           H  
ATOM     61  HE  ARG     3      47.587  52.658  70.168  1.00  0.00           H  
ATOM     62 HH11 ARG     3      45.164  52.345  72.698  1.00  0.00           H  
ATOM     63 HH12 ARG     3      45.815  50.895  73.223  1.00  0.00           H  
ATOM     64 HH21 ARG     3      48.244  50.481  70.859  1.00  0.00           H  
ATOM     65 HH22 ARG     3      47.473  49.828  72.262  1.00  0.00           H  
ATOM     66  N   THR     4      45.228  55.080  66.510  1.00  0.00           N  
ATOM     67  CA  THR     4      44.527  54.077  65.647  1.00  0.00           C  
ATOM     68  C   THR     4      44.414  52.711  66.494  1.00  0.00           C  
ATOM     69  O   THR     4      45.464  52.348  67.003  1.00  0.00           O  
ATOM     70  CB  THR     4      45.233  53.922  64.305  1.00  0.00           C  
ATOM     71  CG2 THR     4      44.437  52.954  63.388  1.00  0.00           C  
ATOM     72  OG1 THR     4      45.274  55.120  63.680  1.00  0.00           O  
ATOM     73  H   THR     4      46.238  55.079  66.501  1.00  0.00           H  
ATOM     74  HA  THR     4      43.504  54.331  65.369  1.00  0.00           H  
ATOM     75  HB  THR     4      46.232  53.492  64.387  1.00  0.00           H  
ATOM     76  HG1 THR     4      45.909  55.620  64.198  1.00  0.00           H  
ATOM     77 HG21 THR     4      44.865  53.044  62.389  1.00  0.00           H  
ATOM     78 HG22 THR     4      44.572  51.939  63.764  1.00  0.00           H  
ATOM     79 HG23 THR     4      43.370  53.176  63.401  1.00  0.00           H  
ATOM     80  N   VAL     5      43.193  52.153  66.494  1.00  0.00           N  
ATOM     81  CA  VAL     5      42.717  50.875  67.235  1.00  0.00           C  
ATOM     82  C   VAL     5      42.005  49.910  66.337  1.00  0.00           C  
ATOM     83  O   VAL     5      41.574  50.296  65.253  1.00  0.00           O  
ATOM     84  CB  VAL     5      41.907  51.160  68.529  1.00  0.00           C  
ATOM     85  CG1 VAL     5      42.849  51.545  69.708  1.00  0.00           C  
ATOM     86  CG2 VAL     5      40.799  52.156  68.280  1.00  0.00           C  
ATOM     87  H   VAL     5      42.409  52.723  66.209  1.00  0.00           H  
ATOM     88  HA  VAL     5      43.641  50.392  67.553  1.00  0.00           H  
ATOM     89  HB  VAL     5      41.454  50.228  68.867  1.00  0.00           H  
ATOM     90 HG11 VAL     5      43.285  52.532  69.553  1.00  0.00           H  
ATOM     91 HG12 VAL     5      42.432  51.260  70.674  1.00  0.00           H  
ATOM     92 HG13 VAL     5      43.672  50.832  69.756  1.00  0.00           H  
ATOM     93 HG21 VAL     5      40.154  52.214  69.157  1.00  0.00           H  
ATOM     94 HG22 VAL     5      41.138  53.182  68.140  1.00  0.00           H  
ATOM     95 HG23 VAL     5      40.122  51.800  67.503  1.00  0.00           H  
ATOM     96  N   ARG     6      41.833  48.601  66.698  1.00  0.00           N  
ATOM     97  CA  ARG     6      41.262  47.501  65.880  1.00  0.00           C  
ATOM     98  C   ARG     6      40.118  46.864  66.587  1.00  0.00           C  
ATOM     99  O   ARG     6      40.278  46.576  67.789  1.00  0.00           O  
ATOM    100  CB  ARG     6      42.345  46.415  65.549  1.00  0.00           C  
ATOM    101  CG  ARG     6      43.483  46.969  64.706  1.00  0.00           C  
ATOM    102  CD  ARG     6      43.128  47.387  63.343  1.00  0.00           C  
ATOM    103  NE  ARG     6      44.265  47.908  62.568  1.00  0.00           N  
ATOM    104  CZ  ARG     6      44.311  48.091  61.297  1.00  0.00           C  
ATOM    105  NH1 ARG     6      43.255  47.932  60.498  1.00  0.00           N1+
ATOM    106  NH2 ARG     6      45.422  48.536  60.693  1.00  0.00           N  
ATOM    107  H   ARG     6      42.410  48.359  67.491  1.00  0.00           H  
ATOM    108  HA  ARG     6      40.869  47.911  64.950  1.00  0.00           H  
ATOM    109  HB2 ARG     6      42.622  45.995  66.516  1.00  0.00           H  
ATOM    110  HB3 ARG     6      41.778  45.611  65.080  1.00  0.00           H  
ATOM    111  HG2 ARG     6      44.003  47.800  65.181  1.00  0.00           H  
ATOM    112  HG3 ARG     6      44.262  46.207  64.734  1.00  0.00           H  
ATOM    113  HD2 ARG     6      42.740  46.461  62.919  1.00  0.00           H  
ATOM    114  HD3 ARG     6      42.336  48.127  63.457  1.00  0.00           H  
ATOM    115  HE  ARG     6      45.063  48.240  63.089  1.00  0.00           H  
ATOM    116 HH11 ARG     6      42.368  47.760  60.949  1.00  0.00           H  
ATOM    117 HH12 ARG     6      43.336  48.346  59.580  1.00  0.00           H  
ATOM    118 HH21 ARG     6      46.197  48.804  61.282  1.00  0.00           H  
ATOM    119 HH22 ARG     6      45.400  48.647  59.689  1.00  0.00           H  
ATOM    120  N   LEU     7      39.083  46.457  65.909  1.00  0.00           N  
ATOM    121  CA  LEU     7      38.219  45.366  66.260  1.00  0.00           C  
ATOM    122  C   LEU     7      38.877  44.118  65.766  1.00  0.00           C  
ATOM    123  O   LEU     7      39.759  44.215  64.927  1.00  0.00           O  
ATOM    124  CB  LEU     7      36.867  45.487  65.549  1.00  0.00           C  
ATOM    125  CG  LEU     7      35.800  46.372  66.252  1.00  0.00           C  
ATOM    126  CD1 LEU     7      36.119  47.797  66.701  1.00  0.00           C  
ATOM    127  CD2 LEU     7      34.505  46.295  65.420  1.00  0.00           C  
ATOM    128  H   LEU     7      39.055  46.659  64.920  1.00  0.00           H  
ATOM    129  HA  LEU     7      38.249  45.153  67.328  1.00  0.00           H  
ATOM    130  HB2 LEU     7      37.145  45.829  64.552  1.00  0.00           H  
ATOM    131  HB3 LEU     7      36.351  44.528  65.592  1.00  0.00           H  
ATOM    132  HG  LEU     7      35.677  45.802  67.173  1.00  0.00           H  
ATOM    133 HD11 LEU     7      35.262  48.199  67.241  1.00  0.00           H  
ATOM    134 HD12 LEU     7      36.915  47.774  67.445  1.00  0.00           H  
ATOM    135 HD13 LEU     7      36.427  48.369  65.826  1.00  0.00           H  
ATOM    136 HD21 LEU     7      34.776  46.610  64.412  1.00  0.00           H  
ATOM    137 HD22 LEU     7      34.088  45.288  65.435  1.00  0.00           H  
ATOM    138 HD23 LEU     7      33.713  47.001  65.669  1.00  0.00           H  
ATOM    139  N   GLN     8      38.536  42.941  66.347  1.00  0.00           N  
ATOM    140  CA  GLN     8      39.210  41.704  66.074  1.00  0.00           C  
ATOM    141  C   GLN     8      38.229  40.565  65.971  1.00  0.00           C  
ATOM    142  O   GLN     8      37.387  40.265  66.804  1.00  0.00           O  
ATOM    143  CB  GLN     8      40.247  41.338  67.147  1.00  0.00           C  
ATOM    144  CG  GLN     8      40.962  39.914  67.072  1.00  0.00           C  
ATOM    145  CD  GLN     8      42.000  39.893  65.897  1.00  0.00           C  
ATOM    146  NE2 GLN     8      42.487  38.681  65.519  1.00  0.00           N  
ATOM    147  OE1 GLN     8      42.465  40.918  65.340  1.00  0.00           O  
ATOM    148  H   GLN     8      37.812  43.003  67.049  1.00  0.00           H  
ATOM    149  HA  GLN     8      39.643  41.785  65.078  1.00  0.00           H  
ATOM    150  HB2 GLN     8      41.025  42.099  67.077  1.00  0.00           H  
ATOM    151  HB3 GLN     8      39.823  41.399  68.149  1.00  0.00           H  
ATOM    152  HG2 GLN     8      41.435  39.703  68.032  1.00  0.00           H  
ATOM    153  HG3 GLN     8      40.244  39.095  67.025  1.00  0.00           H  
ATOM    154 HE21 GLN     8      43.332  38.629  64.968  1.00  0.00           H  
ATOM    155 HE22 GLN     8      42.087  37.788  65.770  1.00  0.00           H  
ATOM    156  N   TYR     9      38.237  39.831  64.839  1.00  0.00           N  
ATOM    157  CA  TYR     9      37.308  38.775  64.574  1.00  0.00           C  
ATOM    158  C   TYR     9      37.508  37.594  65.556  1.00  0.00           C  
ATOM    159  O   TYR     9      38.640  37.220  65.964  1.00  0.00           O  
ATOM    160  CB  TYR     9      37.540  38.324  63.178  1.00  0.00           C  
ATOM    161  CG  TYR     9      38.437  37.100  62.885  1.00  0.00           C  
ATOM    162  CD1 TYR     9      39.735  37.121  63.140  1.00  0.00           C  
ATOM    163  CD2 TYR     9      37.831  35.880  62.373  1.00  0.00           C  
ATOM    164  CE1 TYR     9      40.562  35.933  62.987  1.00  0.00           C  
ATOM    165  CE2 TYR     9      38.601  34.730  62.090  1.00  0.00           C  
ATOM    166  CZ  TYR     9      39.970  34.818  62.395  1.00  0.00           C  
ATOM    167  OH  TYR     9      40.737  33.685  62.205  1.00  0.00           O  
ATOM    168  H   TYR     9      39.016  40.019  64.223  1.00  0.00           H  
ATOM    169  HA  TYR     9      36.325  39.172  64.827  1.00  0.00           H  
ATOM    170  HB2 TYR     9      36.546  38.096  62.792  1.00  0.00           H  
ATOM    171  HB3 TYR     9      37.906  39.165  62.589  1.00  0.00           H  
ATOM    172  HD1 TYR     9      40.269  38.015  63.426  1.00  0.00           H  
ATOM    173  HD2 TYR     9      36.763  35.737  62.309  1.00  0.00           H  
ATOM    174  HE1 TYR     9      41.631  36.038  63.098  1.00  0.00           H  
ATOM    175  HE2 TYR     9      38.208  33.755  61.845  1.00  0.00           H  
ATOM    176  HH  TYR     9      40.168  33.006  61.836  1.00  0.00           H  
ATOM    177  N   GLY    10      36.432  37.061  66.086  1.00  0.00           N  
ATOM    178  CA  GLY    10      36.402  35.954  66.977  1.00  0.00           C  
ATOM    179  C   GLY    10      36.673  36.227  68.446  1.00  0.00           C  
ATOM    180  O   GLY    10      36.327  35.366  69.268  1.00  0.00           O  
ATOM    181  H   GLY    10      35.572  37.453  65.729  1.00  0.00           H  
ATOM    182  HA2 GLY    10      35.458  35.411  66.932  1.00  0.00           H  
ATOM    183  HA3 GLY    10      37.108  35.182  66.671  1.00  0.00           H  
ATOM    184  N   SER    11      37.112  37.413  68.842  1.00  0.00           N  
ATOM    185  CA  SER    11      37.406  37.678  70.249  1.00  0.00           C  
ATOM    186  C   SER    11      37.193  39.184  70.584  1.00  0.00           C  
ATOM    187  O   SER    11      37.525  40.040  69.832  1.00  0.00           O  
ATOM    188  CB  SER    11      38.911  37.441  70.466  1.00  0.00           C  
ATOM    189  OG  SER    11      39.499  37.950  71.630  1.00  0.00           O  
ATOM    190  H   SER    11      37.502  38.048  68.160  1.00  0.00           H  
ATOM    191  HA  SER    11      36.809  37.028  70.889  1.00  0.00           H  
ATOM    192  HB2 SER    11      38.983  36.355  70.536  1.00  0.00           H  
ATOM    193  HB3 SER    11      39.482  37.807  69.612  1.00  0.00           H  
ATOM    194  HG  SER    11      39.854  38.802  71.363  1.00  0.00           H  
ATOM    195  N   ALA    12      36.545  39.493  71.702  1.00  0.00           N  
ATOM    196  CA  ALA    12      36.455  40.812  72.185  1.00  0.00           C  
ATOM    197  C   ALA    12      37.895  41.383  72.522  1.00  0.00           C  
ATOM    198  O   ALA    12      38.704  40.603  73.090  1.00  0.00           O  
ATOM    199  CB  ALA    12      35.544  41.002  73.337  1.00  0.00           C  
ATOM    200  H   ALA    12      36.112  38.796  72.290  1.00  0.00           H  
ATOM    201  HA  ALA    12      35.995  41.455  71.434  1.00  0.00           H  
ATOM    202  HB1 ALA    12      35.262  42.009  73.644  1.00  0.00           H  
ATOM    203  HB2 ALA    12      34.685  40.336  73.250  1.00  0.00           H  
ATOM    204  HB3 ALA    12      35.945  40.481  74.207  1.00  0.00           H  
ATOM    205  N   VAL    13      37.986  42.714  72.330  1.00  0.00           N  
ATOM    206  CA  VAL    13      39.192  43.460  72.762  1.00  0.00           C  
ATOM    207  C   VAL    13      38.965  44.686  73.708  1.00  0.00           C  
ATOM    208  O   VAL    13      37.811  45.015  73.899  1.00  0.00           O  
ATOM    209  CB  VAL    13      40.011  43.846  71.477  1.00  0.00           C  
ATOM    210  CG1 VAL    13      40.739  42.658  70.948  1.00  0.00           C  
ATOM    211  CG2 VAL    13      39.175  44.605  70.493  1.00  0.00           C  
ATOM    212  H   VAL    13      37.175  43.253  72.062  1.00  0.00           H  
ATOM    213  HA  VAL    13      39.885  42.825  73.314  1.00  0.00           H  
ATOM    214  HB  VAL    13      40.753  44.547  71.860  1.00  0.00           H  
ATOM    215 HG11 VAL    13      40.053  41.935  70.504  1.00  0.00           H  
ATOM    216 HG12 VAL    13      41.414  43.113  70.223  1.00  0.00           H  
ATOM    217 HG13 VAL    13      41.447  42.317  71.703  1.00  0.00           H  
ATOM    218 HG21 VAL    13      38.397  43.927  70.141  1.00  0.00           H  
ATOM    219 HG22 VAL    13      38.820  45.564  70.869  1.00  0.00           H  
ATOM    220 HG23 VAL    13      39.813  44.844  69.641  1.00  0.00           H  
ATOM    221  N   GLU    14      39.970  45.241  74.331  1.00  0.00           N  
ATOM    222  CA  GLU    14      39.701  46.262  75.377  1.00  0.00           C  
ATOM    223  C   GLU    14      40.810  47.327  75.313  1.00  0.00           C  
ATOM    224  O   GLU    14      42.005  47.014  75.052  1.00  0.00           O  
ATOM    225  CB  GLU    14      39.741  45.605  76.777  1.00  0.00           C  
ATOM    226  CG  GLU    14      39.386  46.534  77.936  1.00  0.00           C  
ATOM    227  CD  GLU    14      38.533  45.818  79.007  1.00  0.00           C  
ATOM    228  OE1 GLU    14      37.322  46.164  79.050  1.00  0.00           O  
ATOM    229  OE2 GLU    14      39.106  45.072  79.807  1.00  0.00           O1-
ATOM    230  H   GLU    14      40.918  45.011  74.071  1.00  0.00           H  
ATOM    231  HA  GLU    14      38.708  46.704  75.295  1.00  0.00           H  
ATOM    232  HB2 GLU    14      38.979  44.835  76.665  1.00  0.00           H  
ATOM    233  HB3 GLU    14      40.677  45.051  76.852  1.00  0.00           H  
ATOM    234  HG2 GLU    14      40.327  46.910  78.338  1.00  0.00           H  
ATOM    235  HG3 GLU    14      38.789  47.378  77.590  1.00  0.00           H  
ATOM    236  N   ALA    15      40.516  48.615  75.443  1.00  0.00           N  
ATOM    237  CA  ALA    15      41.506  49.707  75.519  1.00  0.00           C  
ATOM    238  C   ALA    15      41.185  50.760  76.569  1.00  0.00           C  
ATOM    239  O   ALA    15      40.041  51.121  76.820  1.00  0.00           O  
ATOM    240  CB  ALA    15      41.627  50.299  74.144  1.00  0.00           C  
ATOM    241  H   ALA    15      39.543  48.887  75.437  1.00  0.00           H  
ATOM    242  HA  ALA    15      42.409  49.258  75.932  1.00  0.00           H  
ATOM    243  HB1 ALA    15      42.461  51.001  74.136  1.00  0.00           H  
ATOM    244  HB2 ALA    15      41.793  49.441  73.493  1.00  0.00           H  
ATOM    245  HB3 ALA    15      40.716  50.822  73.855  1.00  0.00           H  
ATOM    246  N   VAL    16      42.230  51.325  77.293  1.00  0.00           N  
ATOM    247  CA  VAL    16      42.035  52.569  78.002  1.00  0.00           C  
ATOM    248  C   VAL    16      42.034  53.807  76.989  1.00  0.00           C  
ATOM    249  O   VAL    16      42.956  53.850  76.188  1.00  0.00           O  
ATOM    250  CB  VAL    16      43.113  52.733  79.100  1.00  0.00           C  
ATOM    251  CG1 VAL    16      43.145  54.207  79.713  1.00  0.00           C  
ATOM    252  CG2 VAL    16      42.791  51.757  80.250  1.00  0.00           C  
ATOM    253  H   VAL    16      43.134  50.917  77.103  1.00  0.00           H  
ATOM    254  HA  VAL    16      41.049  52.577  78.466  1.00  0.00           H  
ATOM    255  HB  VAL    16      44.103  52.413  78.775  1.00  0.00           H  
ATOM    256 HG11 VAL    16      42.128  54.588  79.806  1.00  0.00           H  
ATOM    257 HG12 VAL    16      43.625  54.093  80.684  1.00  0.00           H  
ATOM    258 HG13 VAL    16      43.662  54.739  78.914  1.00  0.00           H  
ATOM    259 HG21 VAL    16      41.883  52.104  80.743  1.00  0.00           H  
ATOM    260 HG22 VAL    16      42.593  50.800  79.768  1.00  0.00           H  
ATOM    261 HG23 VAL    16      43.650  51.689  80.917  1.00  0.00           H  
ATOM    262  N   TYR    17      40.990  54.668  77.042  1.00  0.00           N  
ATOM    263  CA  TYR    17      40.985  55.853  76.167  1.00  0.00           C  
ATOM    264  C   TYR    17      41.366  57.107  76.940  1.00  0.00           C  
ATOM    265  O   TYR    17      40.792  57.268  78.068  1.00  0.00           O  
ATOM    266  CB  TYR    17      39.709  55.976  75.370  1.00  0.00           C  
ATOM    267  CG  TYR    17      39.186  57.340  75.014  1.00  0.00           C  
ATOM    268  CD1 TYR    17      38.018  57.911  75.622  1.00  0.00           C  
ATOM    269  CD2 TYR    17      39.826  58.047  73.956  1.00  0.00           C  
ATOM    270  CE1 TYR    17      37.580  59.208  75.284  1.00  0.00           C  
ATOM    271  CE2 TYR    17      39.216  59.180  73.456  1.00  0.00           C  
ATOM    272  CZ  TYR    17      38.097  59.809  74.133  1.00  0.00           C  
ATOM    273  OH  TYR    17      37.807  61.169  73.837  1.00  0.00           O  
ATOM    274  H   TYR    17      40.216  54.409  77.636  1.00  0.00           H  
ATOM    275  HA  TYR    17      41.739  55.753  75.386  1.00  0.00           H  
ATOM    276  HB2 TYR    17      39.842  55.279  74.543  1.00  0.00           H  
ATOM    277  HB3 TYR    17      38.869  55.496  75.871  1.00  0.00           H  
ATOM    278  HD1 TYR    17      37.592  57.470  76.511  1.00  0.00           H  
ATOM    279  HD2 TYR    17      40.586  57.629  73.313  1.00  0.00           H  
ATOM    280  HE1 TYR    17      36.859  59.746  75.881  1.00  0.00           H  
ATOM    281  HE2 TYR    17      39.665  59.671  72.605  1.00  0.00           H  
ATOM    282  HH  TYR    17      38.576  61.595  73.454  1.00  0.00           H  
ATOM    283  N   VAL    18      42.254  57.935  76.411  1.00  0.00           N  
ATOM    284  CA  VAL    18      42.462  59.242  77.013  1.00  0.00           C  
ATOM    285  C   VAL    18      41.496  60.289  76.475  1.00  0.00           C  
ATOM    286  O   VAL    18      41.382  60.600  75.293  1.00  0.00           O  
ATOM    287  CB  VAL    18      43.887  59.725  76.725  1.00  0.00           C  
ATOM    288  CG1 VAL    18      44.210  61.117  77.294  1.00  0.00           C  
ATOM    289  CG2 VAL    18      44.840  58.753  77.394  1.00  0.00           C  
ATOM    290  H   VAL    18      42.703  57.788  75.519  1.00  0.00           H  
ATOM    291  HA  VAL    18      42.385  59.143  78.095  1.00  0.00           H  
ATOM    292  HB  VAL    18      44.008  59.616  75.647  1.00  0.00           H  
ATOM    293 HG11 VAL    18      43.965  61.074  78.355  1.00  0.00           H  
ATOM    294 HG12 VAL    18      45.285  61.300  77.271  1.00  0.00           H  
ATOM    295 HG13 VAL    18      43.720  61.882  76.692  1.00  0.00           H  
ATOM    296 HG21 VAL    18      44.583  58.797  78.453  1.00  0.00           H  
ATOM    297 HG22 VAL    18      44.722  57.726  77.049  1.00  0.00           H  
ATOM    298 HG23 VAL    18      45.865  59.110  77.294  1.00  0.00           H  
ATOM    299  N   LEU    19      40.815  60.876  77.449  1.00  0.00           N  
ATOM    300  CA  LEU    19      39.814  62.001  77.176  1.00  0.00           C  
ATOM    301  C   LEU    19      40.418  63.176  76.362  1.00  0.00           C  
ATOM    302  O   LEU    19      39.657  63.745  75.585  1.00  0.00           O  
ATOM    303  CB  LEU    19      39.319  62.491  78.584  1.00  0.00           C  
ATOM    304  CG  LEU    19      38.017  63.292  78.515  1.00  0.00           C  
ATOM    305  CD1 LEU    19      36.690  62.483  78.306  1.00  0.00           C  
ATOM    306  CD2 LEU    19      37.754  64.145  79.735  1.00  0.00           C  
ATOM    307  H   LEU    19      40.956  60.534  78.388  1.00  0.00           H  
ATOM    308  HA  LEU    19      38.919  61.657  76.659  1.00  0.00           H  
ATOM    309  HB2 LEU    19      39.171  61.573  79.153  1.00  0.00           H  
ATOM    310  HB3 LEU    19      40.147  63.085  78.971  1.00  0.00           H  
ATOM    311  HG  LEU    19      37.993  64.011  77.696  1.00  0.00           H  
ATOM    312 HD11 LEU    19      36.799  61.927  77.375  1.00  0.00           H  
ATOM    313 HD12 LEU    19      36.478  61.784  79.114  1.00  0.00           H  
ATOM    314 HD13 LEU    19      35.833  63.156  78.259  1.00  0.00           H  
ATOM    315 HD21 LEU    19      37.373  63.391  80.424  1.00  0.00           H  
ATOM    316 HD22 LEU    19      38.717  64.409  80.171  1.00  0.00           H  
ATOM    317 HD23 LEU    19      37.125  65.035  79.722  1.00  0.00           H  
ATOM    318  N   GLY    20      41.638  63.581  76.453  1.00  0.00           N  
ATOM    319  CA  GLY    20      42.259  64.539  75.556  1.00  0.00           C  
ATOM    320  C   GLY    20      42.405  64.133  74.087  1.00  0.00           C  
ATOM    321  O   GLY    20      43.330  64.653  73.519  1.00  0.00           O  
ATOM    322  H   GLY    20      42.238  63.185  77.162  1.00  0.00           H  
ATOM    323  HA2 GLY    20      41.614  65.418  75.559  1.00  0.00           H  
ATOM    324  HA3 GLY    20      43.200  64.874  75.994  1.00  0.00           H  
ATOM    325  N   THR    21      41.748  63.052  73.682  1.00  0.00           N  
ATOM    326  CA  THR    21      42.151  62.412  72.363  1.00  0.00           C  
ATOM    327  C   THR    21      40.925  61.976  71.618  1.00  0.00           C  
ATOM    328  O   THR    21      39.800  62.202  72.190  1.00  0.00           O  
ATOM    329  CB  THR    21      43.143  61.284  72.456  1.00  0.00           C  
ATOM    330  CG2 THR    21      44.335  61.625  73.279  1.00  0.00           C  
ATOM    331  OG1 THR    21      42.533  60.125  72.974  1.00  0.00           O  
ATOM    332  H   THR    21      41.112  62.561  74.295  1.00  0.00           H  
ATOM    333  HA  THR    21      42.578  63.191  71.731  1.00  0.00           H  
ATOM    334  HB  THR    21      43.400  61.013  71.432  1.00  0.00           H  
ATOM    335  HG1 THR    21      42.109  60.490  73.755  1.00  0.00           H  
ATOM    336 HG21 THR    21      44.095  61.579  74.341  1.00  0.00           H  
ATOM    337 HG22 THR    21      45.126  60.910  73.052  1.00  0.00           H  
ATOM    338 HG23 THR    21      44.653  62.600  72.910  1.00  0.00           H  
ATOM    339  N   TYR    22      41.036  61.359  70.421  1.00  0.00           N  
ATOM    340  CA  TYR    22      39.948  60.729  69.631  1.00  0.00           C  
ATOM    341  C   TYR    22      40.581  59.392  69.229  1.00  0.00           C  
ATOM    342  O   TYR    22      41.765  59.375  68.879  1.00  0.00           O  
ATOM    343  CB  TYR    22      39.661  61.694  68.414  1.00  0.00           C  
ATOM    344  CG  TYR    22      39.359  63.227  68.687  1.00  0.00           C  
ATOM    345  CD1 TYR    22      40.382  64.163  68.935  1.00  0.00           C  
ATOM    346  CD2 TYR    22      38.026  63.653  68.601  1.00  0.00           C  
ATOM    347  CE1 TYR    22      40.115  65.483  69.337  1.00  0.00           C  
ATOM    348  CE2 TYR    22      37.635  64.977  68.984  1.00  0.00           C  
ATOM    349  CZ  TYR    22      38.709  65.927  69.253  1.00  0.00           C  
ATOM    350  OH  TYR    22      38.393  67.246  69.516  1.00  0.00           O  
ATOM    351  H   TYR    22      41.980  61.218  70.093  1.00  0.00           H  
ATOM    352  HA  TYR    22      39.136  60.491  70.319  1.00  0.00           H  
ATOM    353  HB2 TYR    22      40.532  61.651  67.760  1.00  0.00           H  
ATOM    354  HB3 TYR    22      38.774  61.360  67.876  1.00  0.00           H  
ATOM    355  HD1 TYR    22      41.399  63.800  68.943  1.00  0.00           H  
ATOM    356  HD2 TYR    22      37.196  63.023  68.317  1.00  0.00           H  
ATOM    357  HE1 TYR    22      40.903  66.165  69.619  1.00  0.00           H  
ATOM    358  HE2 TYR    22      36.623  65.351  68.923  1.00  0.00           H  
ATOM    359  HH  TYR    22      37.500  67.277  69.867  1.00  0.00           H  
ATOM    360  N   LEU    23      39.819  58.315  69.219  1.00  0.00           N  
ATOM    361  CA  LEU    23      40.256  57.034  68.665  1.00  0.00           C  
ATOM    362  C   LEU    23      39.764  56.752  67.220  1.00  0.00           C  
ATOM    363  O   LEU    23      38.562  56.663  66.995  1.00  0.00           O  
ATOM    364  CB  LEU    23      39.855  55.846  69.682  1.00  0.00           C  
ATOM    365  CG  LEU    23      40.490  55.758  71.051  1.00  0.00           C  
ATOM    366  CD1 LEU    23      40.219  54.415  71.662  1.00  0.00           C  
ATOM    367  CD2 LEU    23      42.049  55.861  71.160  1.00  0.00           C  
ATOM    368  H   LEU    23      38.923  58.412  69.676  1.00  0.00           H  
ATOM    369  HA  LEU    23      41.346  57.034  68.652  1.00  0.00           H  
ATOM    370  HB2 LEU    23      38.785  55.878  69.886  1.00  0.00           H  
ATOM    371  HB3 LEU    23      39.947  54.906  69.137  1.00  0.00           H  
ATOM    372  HG  LEU    23      40.101  56.553  71.687  1.00  0.00           H  
ATOM    373 HD11 LEU    23      40.444  53.537  71.056  1.00  0.00           H  
ATOM    374 HD12 LEU    23      40.770  54.438  72.602  1.00  0.00           H  
ATOM    375 HD13 LEU    23      39.143  54.404  71.836  1.00  0.00           H  
ATOM    376 HD21 LEU    23      42.410  56.773  70.685  1.00  0.00           H  
ATOM    377 HD22 LEU    23      42.328  55.823  72.213  1.00  0.00           H  
ATOM    378 HD23 LEU    23      42.472  54.992  70.656  1.00  0.00           H  
ATOM    379  N   TRP    24      40.679  56.530  66.260  1.00  0.00           N  
ATOM    380  CA  TRP    24      40.394  56.074  64.943  1.00  0.00           C  
ATOM    381  C   TRP    24      40.284  54.579  64.794  1.00  0.00           C  
ATOM    382  O   TRP    24      41.146  53.888  65.426  1.00  0.00           O  
ATOM    383  CB  TRP    24      41.451  56.613  63.951  1.00  0.00           C  
ATOM    384  CG  TRP    24      41.270  58.093  63.579  1.00  0.00           C  
ATOM    385  CD1 TRP    24      41.817  59.015  64.409  1.00  0.00           C  
ATOM    386  CD2 TRP    24      40.428  58.714  62.586  1.00  0.00           C  
ATOM    387  CE2 TRP    24      40.539  60.108  62.887  1.00  0.00           C  
ATOM    388  CE3 TRP    24      39.654  58.281  61.491  1.00  0.00           C  
ATOM    389  NE1 TRP    24      41.378  60.289  63.917  1.00  0.00           N  
ATOM    390  CZ2 TRP    24      39.863  61.068  62.085  1.00  0.00           C  
ATOM    391  CZ3 TRP    24      38.959  59.293  60.673  1.00  0.00           C  
ATOM    392  CH2 TRP    24      39.002  60.702  61.002  1.00  0.00           C  
ATOM    393  H   TRP    24      41.646  56.308  66.451  1.00  0.00           H  
ATOM    394  HA  TRP    24      39.387  56.442  64.745  1.00  0.00           H  
ATOM    395  HB2 TRP    24      42.463  56.495  64.337  1.00  0.00           H  
ATOM    396  HB3 TRP    24      41.364  56.127  62.979  1.00  0.00           H  
ATOM    397  HD1 TRP    24      42.376  58.814  65.310  1.00  0.00           H  
ATOM    398  HE1 TRP    24      41.734  61.183  64.222  1.00  0.00           H  
ATOM    399  HE3 TRP    24      39.571  57.258  61.155  1.00  0.00           H  
ATOM    400  HZ2 TRP    24      39.919  62.105  62.382  1.00  0.00           H  
ATOM    401  HZ3 TRP    24      38.335  58.966  59.855  1.00  0.00           H  
ATOM    402  HH2 TRP    24      38.505  61.467  60.423  1.00  0.00           H  
ATOM    403  N   THR    25      39.420  54.042  63.904  1.00  0.00           N  
ATOM    404  CA  THR    25      39.380  52.534  63.776  1.00  0.00           C  
ATOM    405  C   THR    25      38.721  52.253  62.387  1.00  0.00           C  
ATOM    406  O   THR    25      38.205  53.146  61.677  1.00  0.00           O  
ATOM    407  CB  THR    25      38.456  51.940  64.866  1.00  0.00           C  
ATOM    408  CG2 THR    25      36.951  52.231  64.679  1.00  0.00           C  
ATOM    409  OG1 THR    25      38.643  50.543  65.017  1.00  0.00           O  
ATOM    410  H   THR    25      38.720  54.604  63.440  1.00  0.00           H  
ATOM    411  HA  THR    25      40.405  52.164  63.803  1.00  0.00           H  
ATOM    412  HB  THR    25      38.803  52.288  65.839  1.00  0.00           H  
ATOM    413  HG1 THR    25      39.543  50.474  65.345  1.00  0.00           H  
ATOM    414 HG21 THR    25      36.577  51.823  63.739  1.00  0.00           H  
ATOM    415 HG22 THR    25      36.411  51.954  65.585  1.00  0.00           H  
ATOM    416 HG23 THR    25      36.808  53.311  64.675  1.00  0.00           H  
ATOM    417  N   ASP    26      38.881  51.007  61.906  1.00  0.00           N  
ATOM    418  CA  ASP    26      38.355  50.702  60.589  1.00  0.00           C  
ATOM    419  C   ASP    26      37.232  49.665  60.860  1.00  0.00           C  
ATOM    420  O   ASP    26      37.125  49.124  61.962  1.00  0.00           O  
ATOM    421  CB  ASP    26      39.590  50.366  59.878  1.00  0.00           C  
ATOM    422  CG  ASP    26      39.915  48.987  60.516  1.00  0.00           C  
ATOM    423  OD1 ASP    26      39.630  47.922  59.879  1.00  0.00           O  
ATOM    424  OD2 ASP    26      40.761  48.995  61.488  1.00  0.00           O1-
ATOM    425  H   ASP    26      39.191  50.382  62.636  1.00  0.00           H  
ATOM    426  HA  ASP    26      37.932  51.500  59.980  1.00  0.00           H  
ATOM    427  HB2 ASP    26      39.453  50.383  58.797  1.00  0.00           H  
ATOM    428  HB3 ASP    26      40.373  51.076  60.144  1.00  0.00           H  
ATOM    429  N   VAL    27      36.471  49.416  59.754  1.00  0.00           N  
ATOM    430  CA  VAL    27      35.388  48.387  59.911  1.00  0.00           C  
ATOM    431  C   VAL    27      35.506  47.176  59.035  1.00  0.00           C  
ATOM    432  O   VAL    27      34.833  46.200  59.273  1.00  0.00           O  
ATOM    433  CB  VAL    27      34.087  49.170  59.628  1.00  0.00           C  
ATOM    434  CG1 VAL    27      33.783  50.228  60.673  1.00  0.00           C  
ATOM    435  CG2 VAL    27      34.034  49.848  58.236  1.00  0.00           C  
ATOM    436  H   VAL    27      36.654  49.826  58.850  1.00  0.00           H  
ATOM    437  HA  VAL    27      35.324  47.917  60.892  1.00  0.00           H  
ATOM    438  HB  VAL    27      33.283  48.447  59.764  1.00  0.00           H  
ATOM    439 HG11 VAL    27      34.544  51.007  60.666  1.00  0.00           H  
ATOM    440 HG12 VAL    27      32.764  50.596  60.548  1.00  0.00           H  
ATOM    441 HG13 VAL    27      33.772  49.720  61.638  1.00  0.00           H  
ATOM    442 HG21 VAL    27      34.465  49.303  57.396  1.00  0.00           H  
ATOM    443 HG22 VAL    27      32.982  50.006  57.998  1.00  0.00           H  
ATOM    444 HG23 VAL    27      34.355  50.885  58.333  1.00  0.00           H  
ATOM    445  N   TYR    28      36.430  47.153  58.060  1.00  0.00           N  
ATOM    446  CA  TYR    28      36.767  45.985  57.246  1.00  0.00           C  
ATOM    447  C   TYR    28      37.605  44.835  57.988  1.00  0.00           C  
ATOM    448  O   TYR    28      37.295  43.590  57.794  1.00  0.00           O  
ATOM    449  CB  TYR    28      37.591  46.550  56.061  1.00  0.00           C  
ATOM    450  CG  TYR    28      38.417  45.592  55.297  1.00  0.00           C  
ATOM    451  CD1 TYR    28      39.793  45.490  55.362  1.00  0.00           C  
ATOM    452  CD2 TYR    28      37.815  44.967  54.203  1.00  0.00           C  
ATOM    453  CE1 TYR    28      40.572  44.493  54.650  1.00  0.00           C  
ATOM    454  CE2 TYR    28      38.510  44.082  53.403  1.00  0.00           C  
ATOM    455  CZ  TYR    28      39.902  43.842  53.623  1.00  0.00           C  
ATOM    456  OH  TYR    28      40.574  43.113  52.726  1.00  0.00           O  
ATOM    457  H   TYR    28      36.891  48.049  57.995  1.00  0.00           H  
ATOM    458  HA  TYR    28      35.837  45.478  56.990  1.00  0.00           H  
ATOM    459  HB2 TYR    28      36.825  46.932  55.387  1.00  0.00           H  
ATOM    460  HB3 TYR    28      38.263  47.284  56.506  1.00  0.00           H  
ATOM    461  HD1 TYR    28      40.252  46.022  56.182  1.00  0.00           H  
ATOM    462  HD2 TYR    28      36.737  44.926  54.165  1.00  0.00           H  
ATOM    463  HE1 TYR    28      41.627  44.333  54.819  1.00  0.00           H  
ATOM    464  HE2 TYR    28      38.059  43.519  52.599  1.00  0.00           H  
ATOM    465  HH  TYR    28      40.170  43.284  51.872  1.00  0.00           H  
ATOM    466  N   SER    29      38.579  45.250  58.850  1.00  0.00           N  
ATOM    467  CA  SER    29      39.608  44.284  59.389  1.00  0.00           C  
ATOM    468  C   SER    29      39.289  43.112  60.223  1.00  0.00           C  
ATOM    469  O   SER    29      39.971  42.098  60.243  1.00  0.00           O  
ATOM    470  CB  SER    29      40.860  44.987  59.976  1.00  0.00           C  
ATOM    471  OG  SER    29      40.492  45.631  61.088  1.00  0.00           O  
ATOM    472  H   SER    29      38.830  46.221  58.973  1.00  0.00           H  
ATOM    473  HA  SER    29      40.104  43.799  58.548  1.00  0.00           H  
ATOM    474  HB2 SER    29      41.610  44.222  60.179  1.00  0.00           H  
ATOM    475  HB3 SER    29      41.238  45.758  59.304  1.00  0.00           H  
ATOM    476  HG  SER    29      40.234  46.520  60.832  1.00  0.00           H  
ATOM    477  N   ALA    30      38.150  43.088  60.865  1.00  0.00           N  
ATOM    478  CA  ALA    30      37.494  41.947  61.551  1.00  0.00           C  
ATOM    479  C   ALA    30      36.424  41.252  60.703  1.00  0.00           C  
ATOM    480  O   ALA    30      35.841  40.292  61.106  1.00  0.00           O  
ATOM    481  CB  ALA    30      36.990  42.376  62.932  1.00  0.00           C  
ATOM    482  H   ALA    30      37.559  43.907  60.888  1.00  0.00           H  
ATOM    483  HA  ALA    30      38.207  41.130  61.655  1.00  0.00           H  
ATOM    484  HB1 ALA    30      36.603  41.534  63.506  1.00  0.00           H  
ATOM    485  HB2 ALA    30      37.825  42.800  63.490  1.00  0.00           H  
ATOM    486  HB3 ALA    30      36.131  43.043  62.852  1.00  0.00           H  
ATOM    487  N   ALA    31      36.028  41.824  59.596  1.00  0.00           N  
ATOM    488  CA  ALA    31      34.781  41.507  58.931  1.00  0.00           C  
ATOM    489  C   ALA    31      34.788  40.113  58.287  1.00  0.00           C  
ATOM    490  O   ALA    31      35.865  39.639  57.882  1.00  0.00           O  
ATOM    491  CB  ALA    31      34.522  42.625  58.065  1.00  0.00           C  
ATOM    492  H   ALA    31      36.478  42.677  59.294  1.00  0.00           H  
ATOM    493  HA  ALA    31      33.953  41.574  59.637  1.00  0.00           H  
ATOM    494  HB1 ALA    31      33.568  42.306  57.644  1.00  0.00           H  
ATOM    495  HB2 ALA    31      34.568  43.587  58.575  1.00  0.00           H  
ATOM    496  HB3 ALA    31      35.216  42.647  57.225  1.00  0.00           H  
ATOM    497  N   PRO    32      33.568  39.466  58.244  1.00  0.00           N  
ATOM    498  CA  PRO    32      33.334  38.183  57.690  1.00  0.00           C  
ATOM    499  C   PRO    32      33.896  38.042  56.256  1.00  0.00           C  
ATOM    500  O   PRO    32      33.981  39.045  55.486  1.00  0.00           O  
ATOM    501  CB  PRO    32      31.857  37.970  57.695  1.00  0.00           C  
ATOM    502  CG  PRO    32      31.352  38.814  58.878  1.00  0.00           C  
ATOM    503  CD  PRO    32      32.319  39.983  58.818  1.00  0.00           C  
ATOM    504  HA  PRO    32      33.803  37.438  58.332  1.00  0.00           H  
ATOM    505  HB2 PRO    32      31.384  38.290  56.767  1.00  0.00           H  
ATOM    506  HB3 PRO    32      31.496  36.961  57.892  1.00  0.00           H  
ATOM    507  HG2 PRO    32      30.296  38.998  58.677  1.00  0.00           H  
ATOM    508  HG3 PRO    32      31.698  38.278  59.762  1.00  0.00           H  
ATOM    509  HD2 PRO    32      31.991  40.823  58.205  1.00  0.00           H  
ATOM    510  HD3 PRO    32      32.463  40.416  59.808  1.00  0.00           H  
ATOM    511  N   ALA    33      34.106  36.818  55.834  1.00  0.00           N  
ATOM    512  CA  ALA    33      34.200  36.481  54.419  1.00  0.00           C  
ATOM    513  C   ALA    33      32.789  36.549  53.820  1.00  0.00           C  
ATOM    514  O   ALA    33      31.842  35.892  54.239  1.00  0.00           O  
ATOM    515  CB  ALA    33      34.953  35.158  54.259  1.00  0.00           C  
ATOM    516  H   ALA    33      34.088  36.021  56.455  1.00  0.00           H  
ATOM    517  HA  ALA    33      34.896  37.192  53.973  1.00  0.00           H  
ATOM    518  HB1 ALA    33      36.023  35.185  54.462  1.00  0.00           H  
ATOM    519  HB2 ALA    33      34.563  34.369  54.902  1.00  0.00           H  
ATOM    520  HB3 ALA    33      34.761  34.923  53.213  1.00  0.00           H  
ATOM    521  N   GLY    34      32.625  37.391  52.754  1.00  0.00           N  
ATOM    522  CA  GLY    34      31.419  37.671  52.085  1.00  0.00           C  
ATOM    523  C   GLY    34      30.529  38.804  52.696  1.00  0.00           C  
ATOM    524  O   GLY    34      29.465  39.080  52.212  1.00  0.00           O  
ATOM    525  H   GLY    34      33.377  37.979  52.425  1.00  0.00           H  
ATOM    526  HA2 GLY    34      31.679  37.985  51.074  1.00  0.00           H  
ATOM    527  HA3 GLY    34      30.752  36.809  52.088  1.00  0.00           H  
ATOM    528  N   ALA    35      30.975  39.453  53.754  1.00  0.00           N  
ATOM    529  CA  ALA    35      30.386  40.708  54.261  1.00  0.00           C  
ATOM    530  C   ALA    35      30.660  41.907  53.356  1.00  0.00           C  
ATOM    531  O   ALA    35      31.816  42.101  53.011  1.00  0.00           O  
ATOM    532  CB  ALA    35      30.936  40.853  55.713  1.00  0.00           C  
ATOM    533  H   ALA    35      31.904  39.240  54.087  1.00  0.00           H  
ATOM    534  HA  ALA    35      29.315  40.511  54.208  1.00  0.00           H  
ATOM    535  HB1 ALA    35      30.825  41.918  55.914  1.00  0.00           H  
ATOM    536  HB2 ALA    35      30.470  40.180  56.432  1.00  0.00           H  
ATOM    537  HB3 ALA    35      32.015  40.766  55.841  1.00  0.00           H  
ATOM    538  N   GLN    36      29.635  42.726  53.008  1.00  0.00           N  
ATOM    539  CA  GLN    36      29.742  43.941  52.200  1.00  0.00           C  
ATOM    540  C   GLN    36      29.090  45.157  53.005  1.00  0.00           C  
ATOM    541  O   GLN    36      29.536  46.266  52.808  1.00  0.00           O  
ATOM    542  CB  GLN    36      29.218  43.622  50.773  1.00  0.00           C  
ATOM    543  CG  GLN    36      28.775  44.828  50.003  1.00  0.00           C  
ATOM    544  CD  GLN    36      27.189  45.011  49.922  1.00  0.00           C  
ATOM    545  NE2 GLN    36      26.548  45.537  48.931  1.00  0.00           N  
ATOM    546  OE1 GLN    36      26.486  44.794  50.929  1.00  0.00           O  
ATOM    547  H   GLN    36      28.735  42.501  53.407  1.00  0.00           H  
ATOM    548  HA  GLN    36      30.767  44.239  51.976  1.00  0.00           H  
ATOM    549  HB2 GLN    36      29.928  42.906  50.359  1.00  0.00           H  
ATOM    550  HB3 GLN    36      28.333  42.993  50.874  1.00  0.00           H  
ATOM    551  HG2 GLN    36      29.306  45.728  50.314  1.00  0.00           H  
ATOM    552  HG3 GLN    36      29.083  44.667  48.970  1.00  0.00           H  
ATOM    553 HE21 GLN    36      25.578  45.816  48.983  1.00  0.00           H  
ATOM    554 HE22 GLN    36      27.048  45.848  48.111  1.00  0.00           H  
ATOM    555  N   THR    37      28.095  44.926  53.843  1.00  0.00           N  
ATOM    556  CA  THR    37      27.254  45.951  54.560  1.00  0.00           C  
ATOM    557  C   THR    37      27.436  45.767  56.077  1.00  0.00           C  
ATOM    558  O   THR    37      27.604  44.688  56.569  1.00  0.00           O  
ATOM    559  CB  THR    37      25.762  45.828  54.146  1.00  0.00           C  
ATOM    560  CG2 THR    37      24.747  46.714  54.973  1.00  0.00           C  
ATOM    561  OG1 THR    37      25.670  46.436  52.845  1.00  0.00           O  
ATOM    562  H   THR    37      27.704  43.996  53.884  1.00  0.00           H  
ATOM    563  HA  THR    37      27.631  46.916  54.224  1.00  0.00           H  
ATOM    564  HB  THR    37      25.560  44.758  54.196  1.00  0.00           H  
ATOM    565  HG1 THR    37      25.995  45.749  52.258  1.00  0.00           H  
ATOM    566 HG21 THR    37      25.039  47.746  55.163  1.00  0.00           H  
ATOM    567 HG22 THR    37      23.823  46.767  54.396  1.00  0.00           H  
ATOM    568 HG23 THR    37      24.529  46.305  55.960  1.00  0.00           H  
ATOM    569  N   PHE    38      27.189  46.802  56.829  1.00  0.00           N  
ATOM    570  CA  PHE    38      27.206  46.814  58.333  1.00  0.00           C  
ATOM    571  C   PHE    38      26.127  47.733  59.049  1.00  0.00           C  
ATOM    572  O   PHE    38      25.609  48.711  58.472  1.00  0.00           O  
ATOM    573  CB  PHE    38      28.674  46.996  58.703  1.00  0.00           C  
ATOM    574  CG  PHE    38      29.331  48.360  58.902  1.00  0.00           C  
ATOM    575  CD1 PHE    38      29.166  49.224  60.080  1.00  0.00           C  
ATOM    576  CD2 PHE    38      29.891  48.950  57.746  1.00  0.00           C  
ATOM    577  CE1 PHE    38      29.608  50.583  60.168  1.00  0.00           C  
ATOM    578  CE2 PHE    38      30.328  50.320  57.786  1.00  0.00           C  
ATOM    579  CZ  PHE    38      30.124  51.200  58.961  1.00  0.00           C  
ATOM    580  H   PHE    38      27.139  47.647  56.278  1.00  0.00           H  
ATOM    581  HA  PHE    38      26.819  45.853  58.673  1.00  0.00           H  
ATOM    582  HB2 PHE    38      28.839  46.366  59.577  1.00  0.00           H  
ATOM    583  HB3 PHE    38      29.348  46.554  57.970  1.00  0.00           H  
ATOM    584  HD1 PHE    38      28.727  48.748  60.944  1.00  0.00           H  
ATOM    585  HD2 PHE    38      29.995  48.443  56.798  1.00  0.00           H  
ATOM    586  HE1 PHE    38      29.360  51.197  61.021  1.00  0.00           H  
ATOM    587  HE2 PHE    38      30.713  50.706  56.854  1.00  0.00           H  
ATOM    588  HZ  PHE    38      30.346  52.254  59.032  1.00  0.00           H  
ATOM    589  N   SER    39      25.875  47.442  60.374  1.00  0.00           N  
ATOM    590  CA  SER    39      25.269  48.347  61.361  1.00  0.00           C  
ATOM    591  C   SER    39      26.247  48.524  62.559  1.00  0.00           C  
ATOM    592  O   SER    39      27.145  47.696  62.729  1.00  0.00           O  
ATOM    593  CB  SER    39      23.844  47.998  61.603  1.00  0.00           C  
ATOM    594  OG  SER    39      23.680  46.841  62.283  1.00  0.00           O  
ATOM    595  H   SER    39      26.246  46.591  60.771  1.00  0.00           H  
ATOM    596  HA  SER    39      25.187  49.332  60.902  1.00  0.00           H  
ATOM    597  HB2 SER    39      23.348  48.810  62.136  1.00  0.00           H  
ATOM    598  HB3 SER    39      23.466  47.933  60.583  1.00  0.00           H  
ATOM    599  HG  SER    39      22.748  46.637  62.391  1.00  0.00           H  
ATOM    600  N   LEU    40      26.009  49.600  63.341  1.00  0.00           N  
ATOM    601  CA  LEU    40      26.845  49.940  64.513  1.00  0.00           C  
ATOM    602  C   LEU    40      25.917  50.322  65.716  1.00  0.00           C  
ATOM    603  O   LEU    40      24.989  51.140  65.589  1.00  0.00           O  
ATOM    604  CB  LEU    40      27.638  51.190  64.230  1.00  0.00           C  
ATOM    605  CG  LEU    40      28.572  51.856  65.287  1.00  0.00           C  
ATOM    606  CD1 LEU    40      30.028  51.332  65.280  1.00  0.00           C  
ATOM    607  CD2 LEU    40      28.725  53.396  65.028  1.00  0.00           C  
ATOM    608  H   LEU    40      25.303  50.296  63.149  1.00  0.00           H  
ATOM    609  HA  LEU    40      27.594  49.195  64.780  1.00  0.00           H  
ATOM    610  HB2 LEU    40      28.167  51.032  63.290  1.00  0.00           H  
ATOM    611  HB3 LEU    40      26.947  51.965  63.897  1.00  0.00           H  
ATOM    612  HG  LEU    40      28.205  51.785  66.311  1.00  0.00           H  
ATOM    613 HD11 LEU    40      30.024  50.303  65.637  1.00  0.00           H  
ATOM    614 HD12 LEU    40      30.474  51.158  64.301  1.00  0.00           H  
ATOM    615 HD13 LEU    40      30.677  52.033  65.804  1.00  0.00           H  
ATOM    616 HD21 LEU    40      28.957  53.864  65.985  1.00  0.00           H  
ATOM    617 HD22 LEU    40      29.450  53.505  64.222  1.00  0.00           H  
ATOM    618 HD23 LEU    40      27.841  53.896  64.631  1.00  0.00           H  
ATOM    619  N   LYS    41      26.326  49.816  66.871  1.00  0.00           N  
ATOM    620  CA  LYS    41      25.844  50.214  68.213  1.00  0.00           C  
ATOM    621  C   LYS    41      27.019  50.735  69.056  1.00  0.00           C  
ATOM    622  O   LYS    41      28.103  50.203  69.115  1.00  0.00           O  
ATOM    623  CB  LYS    41      25.046  49.060  68.835  1.00  0.00           C  
ATOM    624  CG  LYS    41      24.215  48.294  67.848  1.00  0.00           C  
ATOM    625  CD  LYS    41      23.376  47.245  68.630  1.00  0.00           C  
ATOM    626  CE  LYS    41      22.633  46.220  67.747  1.00  0.00           C  
ATOM    627  NZ  LYS    41      21.565  46.854  66.912  1.00  0.00           N1+
ATOM    628  H   LYS    41      27.166  49.255  66.878  1.00  0.00           H  
ATOM    629  HA  LYS    41      25.117  50.999  68.003  1.00  0.00           H  
ATOM    630  HB2 LYS    41      25.690  48.315  69.302  1.00  0.00           H  
ATOM    631  HB3 LYS    41      24.453  49.594  69.577  1.00  0.00           H  
ATOM    632  HG2 LYS    41      23.539  48.940  67.288  1.00  0.00           H  
ATOM    633  HG3 LYS    41      24.960  47.778  67.242  1.00  0.00           H  
ATOM    634  HD2 LYS    41      24.095  46.669  69.214  1.00  0.00           H  
ATOM    635  HD3 LYS    41      22.677  47.800  69.255  1.00  0.00           H  
ATOM    636  HE2 LYS    41      23.276  45.617  67.105  1.00  0.00           H  
ATOM    637  HE3 LYS    41      22.195  45.550  68.486  1.00  0.00           H  
ATOM    638  HZ1 LYS    41      21.044  47.593  67.363  1.00  0.00           H  
ATOM    639  HZ2 LYS    41      21.913  47.272  66.061  1.00  0.00           H  
ATOM    640  HZ3 LYS    41      20.917  46.136  66.618  1.00  0.00           H  
ATOM    641  N   HIP    42      26.644  51.631  69.907  1.00  0.00           N  
ATOM    642  CA  HIP    42      27.446  52.151  71.063  1.00  0.00           C  
ATOM    643  C   HIP    42      26.560  52.610  72.196  1.00  0.00           C  
ATOM    644  O   HIP    42      25.366  52.876  71.895  1.00  0.00           O  
ATOM    645  CB  HIP    42      28.425  53.242  70.630  1.00  0.00           C  
ATOM    646  CG  HIP    42      27.933  54.525  69.983  1.00  0.00           C  
ATOM    647  CD2 HIP    42      27.476  54.591  68.665  1.00  0.00           C  
ATOM    648  ND1 HIP    42      27.666  55.749  70.576  1.00  0.00           N1+
ATOM    649  CE1 HIP    42      27.139  56.558  69.663  1.00  0.00           C  
ATOM    650  NE2 HIP    42      26.904  55.864  68.535  1.00  0.00           N  
ATOM    651  H   HIP    42      25.673  51.908  69.934  1.00  0.00           H  
ATOM    652  HA  HIP    42      27.937  51.270  71.475  1.00  0.00           H  
ATOM    653  HB2 HIP    42      29.059  53.545  71.464  1.00  0.00           H  
ATOM    654  HB3 HIP    42      29.074  52.733  69.918  1.00  0.00           H  
ATOM    655  HD1 HIP    42      27.740  55.908  71.571  1.00  0.00           H  
ATOM    656  HD2 HIP    42      27.551  53.744  67.998  1.00  0.00           H  
ATOM    657  HE1 HIP    42      26.812  57.586  69.713  1.00  0.00           H  
ATOM    658  HE2 HIP    42      26.277  56.046  67.765  1.00  0.00           H  
ATOM    659  N   SER    43      27.125  52.748  73.352  1.00  0.00           N  
ATOM    660  CA  SER    43      26.443  53.333  74.452  1.00  0.00           C  
ATOM    661  C   SER    43      26.325  54.859  74.337  1.00  0.00           C  
ATOM    662  O   SER    43      27.136  55.508  73.692  1.00  0.00           O  
ATOM    663  CB  SER    43      27.032  52.904  75.756  1.00  0.00           C  
ATOM    664  OG  SER    43      28.244  53.471  76.158  1.00  0.00           O  
ATOM    665  H   SER    43      28.056  52.394  73.522  1.00  0.00           H  
ATOM    666  HA  SER    43      25.437  52.914  74.432  1.00  0.00           H  
ATOM    667  HB2 SER    43      26.278  53.059  76.528  1.00  0.00           H  
ATOM    668  HB3 SER    43      27.125  51.820  75.687  1.00  0.00           H  
ATOM    669  HG  SER    43      28.560  53.068  76.970  1.00  0.00           H  
ATOM    670  N   GLU    44      25.269  55.445  74.888  1.00  0.00           N  
ATOM    671  CA  GLU    44      24.819  56.877  74.735  1.00  0.00           C  
ATOM    672  C   GLU    44      25.748  57.833  75.503  1.00  0.00           C  
ATOM    673  O   GLU    44      25.465  58.981  75.551  1.00  0.00           O  
ATOM    674  CB  GLU    44      23.350  57.032  75.114  1.00  0.00           C  
ATOM    675  CG  GLU    44      22.534  56.101  74.174  1.00  0.00           C  
ATOM    676  CD  GLU    44      22.390  56.608  72.712  1.00  0.00           C  
ATOM    677  OE1 GLU    44      21.614  55.912  71.973  1.00  0.00           O  
ATOM    678  OE2 GLU    44      23.028  57.639  72.417  1.00  0.00           O1-
ATOM    679  H   GLU    44      24.690  54.797  75.403  1.00  0.00           H  
ATOM    680  HA  GLU    44      24.892  57.147  73.681  1.00  0.00           H  
ATOM    681  HB2 GLU    44      23.107  56.664  76.110  1.00  0.00           H  
ATOM    682  HB3 GLU    44      22.956  58.046  75.050  1.00  0.00           H  
ATOM    683  HG2 GLU    44      22.807  55.048  74.246  1.00  0.00           H  
ATOM    684  HG3 GLU    44      21.509  56.189  74.534  1.00  0.00           H  
ATOM    685  N   HIP    45      26.805  57.334  76.060  1.00  0.00           N  
ATOM    686  CA  HIP    45      28.036  57.945  76.572  1.00  0.00           C  
ATOM    687  C   HIP    45      29.175  58.129  75.516  1.00  0.00           C  
ATOM    688  O   HIP    45      29.949  59.144  75.595  1.00  0.00           O  
ATOM    689  CB  HIP    45      28.712  56.979  77.554  1.00  0.00           C  
ATOM    690  CG  HIP    45      27.902  56.554  78.771  1.00  0.00           C  
ATOM    691  CD2 HIP    45      26.813  57.121  79.345  1.00  0.00           C  
ATOM    692  ND1 HIP    45      28.382  55.601  79.607  1.00  0.00           N1+
ATOM    693  CE1 HIP    45      27.610  55.587  80.696  1.00  0.00           C  
ATOM    694  NE2 HIP    45      26.612  56.502  80.525  1.00  0.00           N  
ATOM    695  H   HIP    45      26.865  56.341  75.886  1.00  0.00           H  
ATOM    696  HA  HIP    45      27.796  58.929  76.976  1.00  0.00           H  
ATOM    697  HB2 HIP    45      29.024  56.058  77.063  1.00  0.00           H  
ATOM    698  HB3 HIP    45      29.647  57.456  77.850  1.00  0.00           H  
ATOM    699  HD1 HIP    45      29.147  55.020  79.295  1.00  0.00           H  
ATOM    700  HD2 HIP    45      26.280  57.976  78.956  1.00  0.00           H  
ATOM    701  HE1 HIP    45      27.693  54.794  81.425  1.00  0.00           H  
ATOM    702  HE2 HIP    45      25.844  56.702  81.149  1.00  0.00           H  
ATOM    703  N   VAL    46      29.240  57.260  74.562  1.00  0.00           N  
ATOM    704  CA  VAL    46      30.188  57.292  73.425  1.00  0.00           C  
ATOM    705  C   VAL    46      29.567  58.113  72.263  1.00  0.00           C  
ATOM    706  O   VAL    46      28.374  58.059  72.038  1.00  0.00           O  
ATOM    707  CB  VAL    46      30.518  55.911  72.903  1.00  0.00           C  
ATOM    708  CG1 VAL    46      31.270  55.738  71.656  1.00  0.00           C  
ATOM    709  CG2 VAL    46      31.175  55.061  74.051  1.00  0.00           C  
ATOM    710  H   VAL    46      28.465  56.612  74.553  1.00  0.00           H  
ATOM    711  HA  VAL    46      31.098  57.807  73.732  1.00  0.00           H  
ATOM    712  HB  VAL    46      29.592  55.377  72.690  1.00  0.00           H  
ATOM    713 HG11 VAL    46      30.798  56.219  70.800  1.00  0.00           H  
ATOM    714 HG12 VAL    46      32.314  56.037  71.749  1.00  0.00           H  
ATOM    715 HG13 VAL    46      31.437  54.675  71.481  1.00  0.00           H  
ATOM    716 HG21 VAL    46      32.149  54.619  73.840  1.00  0.00           H  
ATOM    717 HG22 VAL    46      31.242  55.533  75.031  1.00  0.00           H  
ATOM    718 HG23 VAL    46      30.519  54.244  74.353  1.00  0.00           H  
ATOM    719  N   TRP    47      30.493  58.735  71.542  1.00  0.00           N  
ATOM    720  CA  TRP    47      30.157  59.625  70.422  1.00  0.00           C  
ATOM    721  C   TRP    47      31.116  59.329  69.223  1.00  0.00           C  
ATOM    722  O   TRP    47      32.305  59.065  69.433  1.00  0.00           O  
ATOM    723  CB  TRP    47      30.267  61.081  70.773  1.00  0.00           C  
ATOM    724  CG  TRP    47      29.481  61.703  71.947  1.00  0.00           C  
ATOM    725  CD1 TRP    47      29.771  61.437  73.294  1.00  0.00           C  
ATOM    726  CD2 TRP    47      28.190  62.386  71.988  1.00  0.00           C  
ATOM    727  CE2 TRP    47      27.896  62.599  73.420  1.00  0.00           C  
ATOM    728  CE3 TRP    47      27.173  62.764  71.064  1.00  0.00           C  
ATOM    729  NE1 TRP    47      28.871  62.047  74.132  1.00  0.00           N  
ATOM    730  CZ2 TRP    47      26.750  63.272  73.781  1.00  0.00           C  
ATOM    731  CZ3 TRP    47      26.102  63.550  71.477  1.00  0.00           C  
ATOM    732  CH2 TRP    47      25.810  63.754  72.837  1.00  0.00           C  
ATOM    733  H   TRP    47      31.473  58.720  71.785  1.00  0.00           H  
ATOM    734  HA  TRP    47      29.110  59.478  70.156  1.00  0.00           H  
ATOM    735  HB2 TRP    47      31.313  61.379  70.849  1.00  0.00           H  
ATOM    736  HB3 TRP    47      29.961  61.646  69.893  1.00  0.00           H  
ATOM    737  HD1 TRP    47      30.617  60.814  73.544  1.00  0.00           H  
ATOM    738  HE1 TRP    47      28.959  62.145  75.134  1.00  0.00           H  
ATOM    739  HE3 TRP    47      27.290  62.552  70.012  1.00  0.00           H  
ATOM    740  HZ2 TRP    47      26.528  63.351  74.834  1.00  0.00           H  
ATOM    741  HZ3 TRP    47      25.301  63.930  70.861  1.00  0.00           H  
ATOM    742  HH2 TRP    47      24.879  64.209  73.139  1.00  0.00           H  
ATOM    743  N   VAL    48      30.571  59.409  68.015  1.00  0.00           N  
ATOM    744  CA  VAL    48      31.139  58.816  66.739  1.00  0.00           C  
ATOM    745  C   VAL    48      31.081  59.803  65.544  1.00  0.00           C  
ATOM    746  O   VAL    48      30.085  60.525  65.278  1.00  0.00           O  
ATOM    747  CB  VAL    48      30.576  57.475  66.361  1.00  0.00           C  
ATOM    748  CG1 VAL    48      30.814  56.864  64.973  1.00  0.00           C  
ATOM    749  CG2 VAL    48      31.057  56.363  67.323  1.00  0.00           C  
ATOM    750  H   VAL    48      29.650  59.814  67.922  1.00  0.00           H  
ATOM    751  HA  VAL    48      32.219  58.687  66.822  1.00  0.00           H  
ATOM    752  HB  VAL    48      29.499  57.408  66.513  1.00  0.00           H  
ATOM    753 HG11 VAL    48      30.504  55.822  64.886  1.00  0.00           H  
ATOM    754 HG12 VAL    48      30.208  57.339  64.203  1.00  0.00           H  
ATOM    755 HG13 VAL    48      31.827  56.911  64.573  1.00  0.00           H  
ATOM    756 HG21 VAL    48      30.750  56.595  68.343  1.00  0.00           H  
ATOM    757 HG22 VAL    48      30.708  55.374  67.027  1.00  0.00           H  
ATOM    758 HG23 VAL    48      32.146  56.382  67.347  1.00  0.00           H  
ATOM    759  N   GLU    49      32.101  59.737  64.662  1.00  0.00           N  
ATOM    760  CA  GLU    49      31.890  60.066  63.230  1.00  0.00           C  
ATOM    761  C   GLU    49      32.128  58.923  62.267  1.00  0.00           C  
ATOM    762  O   GLU    49      32.937  58.005  62.438  1.00  0.00           O  
ATOM    763  CB  GLU    49      32.932  61.060  62.856  1.00  0.00           C  
ATOM    764  CG  GLU    49      32.706  62.462  63.351  1.00  0.00           C  
ATOM    765  CD  GLU    49      32.910  62.600  64.890  1.00  0.00           C  
ATOM    766  OE1 GLU    49      32.080  63.292  65.472  1.00  0.00           O  
ATOM    767  OE2 GLU    49      33.886  62.049  65.476  1.00  0.00           O1-
ATOM    768  H   GLU    49      32.784  59.008  64.811  1.00  0.00           H  
ATOM    769  HA  GLU    49      30.860  60.360  63.026  1.00  0.00           H  
ATOM    770  HB2 GLU    49      33.876  60.662  63.229  1.00  0.00           H  
ATOM    771  HB3 GLU    49      33.048  61.163  61.777  1.00  0.00           H  
ATOM    772  HG2 GLU    49      33.467  62.930  62.727  1.00  0.00           H  
ATOM    773  HG3 GLU    49      31.742  62.799  62.969  1.00  0.00           H  
ATOM    774  N   VAL    50      31.302  58.793  61.280  1.00  0.00           N  
ATOM    775  CA  VAL    50      31.720  58.018  60.089  1.00  0.00           C  
ATOM    776  C   VAL    50      32.377  58.858  59.052  1.00  0.00           C  
ATOM    777  O   VAL    50      32.004  60.013  58.838  1.00  0.00           O  
ATOM    778  CB  VAL    50      30.551  57.334  59.435  1.00  0.00           C  
ATOM    779  CG1 VAL    50      30.885  56.536  58.113  1.00  0.00           C  
ATOM    780  CG2 VAL    50      29.753  56.390  60.304  1.00  0.00           C  
ATOM    781  H   VAL    50      30.487  59.388  61.261  1.00  0.00           H  
ATOM    782  HA  VAL    50      32.427  57.243  60.387  1.00  0.00           H  
ATOM    783  HB  VAL    50      29.833  58.072  59.078  1.00  0.00           H  
ATOM    784 HG11 VAL    50      30.097  55.808  57.919  1.00  0.00           H  
ATOM    785 HG12 VAL    50      30.720  57.211  57.273  1.00  0.00           H  
ATOM    786 HG13 VAL    50      31.919  56.193  58.086  1.00  0.00           H  
ATOM    787 HG21 VAL    50      30.320  55.514  60.620  1.00  0.00           H  
ATOM    788 HG22 VAL    50      29.414  56.954  61.172  1.00  0.00           H  
ATOM    789 HG23 VAL    50      28.799  56.048  59.900  1.00  0.00           H  
ATOM    790  N   VAL    51      33.403  58.305  58.473  1.00  0.00           N  
ATOM    791  CA  VAL    51      34.187  59.001  57.373  1.00  0.00           C  
ATOM    792  C   VAL    51      34.607  58.015  56.322  1.00  0.00           C  
ATOM    793  O   VAL    51      34.814  56.819  56.600  1.00  0.00           O  
ATOM    794  CB  VAL    51      35.462  59.790  57.836  1.00  0.00           C  
ATOM    795  CG1 VAL    51      36.067  60.586  56.708  1.00  0.00           C  
ATOM    796  CG2 VAL    51      35.173  60.805  58.967  1.00  0.00           C  
ATOM    797  H   VAL    51      33.665  57.348  58.661  1.00  0.00           H  
ATOM    798  HA  VAL    51      33.472  59.703  56.945  1.00  0.00           H  
ATOM    799  HB  VAL    51      36.209  59.091  58.211  1.00  0.00           H  
ATOM    800 HG11 VAL    51      36.929  61.145  57.071  1.00  0.00           H  
ATOM    801 HG12 VAL    51      36.533  59.983  55.929  1.00  0.00           H  
ATOM    802 HG13 VAL    51      35.401  61.303  56.227  1.00  0.00           H  
ATOM    803 HG21 VAL    51      36.009  61.460  59.216  1.00  0.00           H  
ATOM    804 HG22 VAL    51      34.275  61.378  58.736  1.00  0.00           H  
ATOM    805 HG23 VAL    51      34.849  60.169  59.791  1.00  0.00           H  
ATOM    806  N   ARG    52      34.585  58.412  54.993  1.00  0.00           N  
ATOM    807  CA  ARG    52      35.137  57.514  53.909  1.00  0.00           C  
ATOM    808  C   ARG    52      35.523  58.292  52.707  1.00  0.00           C  
ATOM    809  O   ARG    52      34.896  59.289  52.427  1.00  0.00           O  
ATOM    810  CB  ARG    52      34.119  56.392  53.707  1.00  0.00           C  
ATOM    811  CG  ARG    52      32.821  56.839  53.017  1.00  0.00           C  
ATOM    812  CD  ARG    52      31.751  57.700  53.810  1.00  0.00           C  
ATOM    813  NE  ARG    52      30.509  57.958  53.018  1.00  0.00           N  
ATOM    814  CZ  ARG    52      30.227  59.025  52.362  1.00  0.00           C  
ATOM    815  NH1 ARG    52      31.005  60.028  52.205  1.00  0.00           N1+
ATOM    816  NH2 ARG    52      29.147  59.164  51.645  1.00  0.00           N  
ATOM    817  H   ARG    52      34.297  59.322  54.661  1.00  0.00           H  
ATOM    818  HA  ARG    52      36.031  57.040  54.314  1.00  0.00           H  
ATOM    819  HB2 ARG    52      34.651  55.677  53.080  1.00  0.00           H  
ATOM    820  HB3 ARG    52      33.836  55.897  54.635  1.00  0.00           H  
ATOM    821  HG2 ARG    52      33.092  57.325  52.080  1.00  0.00           H  
ATOM    822  HG3 ARG    52      32.354  55.888  52.763  1.00  0.00           H  
ATOM    823  HD2 ARG    52      31.427  57.275  54.760  1.00  0.00           H  
ATOM    824  HD3 ARG    52      32.172  58.668  54.083  1.00  0.00           H  
ATOM    825  HE  ARG    52      29.785  57.256  52.963  1.00  0.00           H  
ATOM    826 HH11 ARG    52      31.815  60.066  52.807  1.00  0.00           H  
ATOM    827 HH12 ARG    52      30.840  60.796  51.571  1.00  0.00           H  
ATOM    828 HH21 ARG    52      28.432  58.451  51.652  1.00  0.00           H  
ATOM    829 HH22 ARG    52      28.868  60.091  51.358  1.00  0.00           H  
ATOM    830  N   ASP    53      36.561  57.800  51.985  1.00  0.00           N  
ATOM    831  CA  ASP    53      37.165  58.298  50.792  1.00  0.00           C  
ATOM    832  C   ASP    53      37.471  59.808  51.036  1.00  0.00           C  
ATOM    833  O   ASP    53      37.479  60.612  50.049  1.00  0.00           O  
ATOM    834  CB  ASP    53      36.264  58.046  49.606  1.00  0.00           C  
ATOM    835  CG  ASP    53      36.025  56.647  49.181  1.00  0.00           C  
ATOM    836  OD1 ASP    53      36.677  55.733  49.744  1.00  0.00           O  
ATOM    837  OD2 ASP    53      35.237  56.403  48.306  1.00  0.00           O1-
ATOM    838  H   ASP    53      36.790  56.896  52.371  1.00  0.00           H  
ATOM    839  HA  ASP    53      38.108  57.773  50.640  1.00  0.00           H  
ATOM    840  HB2 ASP    53      35.325  58.600  49.615  1.00  0.00           H  
ATOM    841  HB3 ASP    53      36.789  58.466  48.748  1.00  0.00           H  
ATOM    842  N   GLY    54      37.848  60.236  52.259  1.00  0.00           N  
ATOM    843  CA  GLY    54      38.026  61.583  52.628  1.00  0.00           C  
ATOM    844  C   GLY    54      36.853  62.450  52.906  1.00  0.00           C  
ATOM    845  O   GLY    54      37.032  63.570  53.428  1.00  0.00           O  
ATOM    846  H   GLY    54      37.781  59.514  52.962  1.00  0.00           H  
ATOM    847  HA2 GLY    54      38.641  61.682  53.522  1.00  0.00           H  
ATOM    848  HA3 GLY    54      38.656  62.104  51.908  1.00  0.00           H  
ATOM    849  N   GLU    55      35.602  62.004  52.894  1.00  0.00           N  
ATOM    850  CA  GLU    55      34.351  62.770  52.993  1.00  0.00           C  
ATOM    851  C   GLU    55      33.335  62.232  54.004  1.00  0.00           C  
ATOM    852  O   GLU    55      33.202  60.995  54.112  1.00  0.00           O  
ATOM    853  CB  GLU    55      33.748  62.990  51.628  1.00  0.00           C  
ATOM    854  CG  GLU    55      34.540  63.807  50.645  1.00  0.00           C  
ATOM    855  CD  GLU    55      34.901  65.144  51.191  1.00  0.00           C  
ATOM    856  OE1 GLU    55      35.904  65.663  50.610  1.00  0.00           O  
ATOM    857  OE2 GLU    55      34.265  65.785  52.034  1.00  0.00           O1-
ATOM    858  H   GLU    55      35.458  61.010  52.787  1.00  0.00           H  
ATOM    859  HA  GLU    55      34.666  63.696  53.474  1.00  0.00           H  
ATOM    860  HB2 GLU    55      33.468  61.994  51.285  1.00  0.00           H  
ATOM    861  HB3 GLU    55      32.888  63.623  51.847  1.00  0.00           H  
ATOM    862  HG2 GLU    55      35.419  63.187  50.473  1.00  0.00           H  
ATOM    863  HG3 GLU    55      34.021  63.801  49.687  1.00  0.00           H  
ATOM    864  N   ALA    56      32.745  63.057  54.882  1.00  0.00           N  
ATOM    865  CA  ALA    56      32.083  62.492  56.083  1.00  0.00           C  
ATOM    866  C   ALA    56      30.521  62.170  55.769  1.00  0.00           C  
ATOM    867  O   ALA    56      29.970  62.699  54.770  1.00  0.00           O  
ATOM    868  CB  ALA    56      32.254  63.369  57.325  1.00  0.00           C  
ATOM    869  H   ALA    56      32.881  64.050  54.755  1.00  0.00           H  
ATOM    870  HA  ALA    56      32.474  61.513  56.361  1.00  0.00           H  
ATOM    871  HB1 ALA    56      31.702  62.927  58.155  1.00  0.00           H  
ATOM    872  HB2 ALA    56      33.281  63.287  57.680  1.00  0.00           H  
ATOM    873  HB3 ALA    56      31.925  64.407  57.271  1.00  0.00           H  
ATOM    874  N   GLU    57      29.851  61.406  56.584  1.00  0.00           N  
ATOM    875  CA  GLU    57      28.612  60.666  56.256  1.00  0.00           C  
ATOM    876  C   GLU    57      27.667  60.756  57.465  1.00  0.00           C  
ATOM    877  O   GLU    57      28.157  61.005  58.543  1.00  0.00           O  
ATOM    878  CB  GLU    57      28.908  59.238  55.683  1.00  0.00           C  
ATOM    879  CG  GLU    57      27.791  58.125  55.505  1.00  0.00           C  
ATOM    880  CD  GLU    57      26.642  58.464  54.522  1.00  0.00           C  
ATOM    881  OE1 GLU    57      26.300  59.645  54.340  1.00  0.00           O  
ATOM    882  OE2 GLU    57      26.041  57.517  53.947  1.00  0.00           O1-
ATOM    883  H   GLU    57      30.292  61.078  57.431  1.00  0.00           H  
ATOM    884  HA  GLU    57      28.074  61.132  55.431  1.00  0.00           H  
ATOM    885  HB2 GLU    57      29.305  59.415  54.683  1.00  0.00           H  
ATOM    886  HB3 GLU    57      29.692  58.838  56.325  1.00  0.00           H  
ATOM    887  HG2 GLU    57      28.362  57.264  55.160  1.00  0.00           H  
ATOM    888  HG3 GLU    57      27.300  57.910  56.454  1.00  0.00           H  
ATOM    889  N   GLU    58      26.307  60.530  57.370  1.00  0.00           N  
ATOM    890  CA  GLU    58      25.413  60.452  58.557  1.00  0.00           C  
ATOM    891  C   GLU    58      25.565  59.191  59.403  1.00  0.00           C  
ATOM    892  O   GLU    58      25.760  58.096  58.897  1.00  0.00           O  
ATOM    893  CB  GLU    58      23.968  60.526  58.020  1.00  0.00           C  
ATOM    894  CG  GLU    58      22.809  60.480  58.950  1.00  0.00           C  
ATOM    895  CD  GLU    58      22.819  61.506  60.046  1.00  0.00           C  
ATOM    896  OE1 GLU    58      22.494  62.682  59.871  1.00  0.00           O  
ATOM    897  OE2 GLU    58      22.938  61.075  61.230  1.00  0.00           O1-
ATOM    898  H   GLU    58      25.921  60.440  56.440  1.00  0.00           H  
ATOM    899  HA  GLU    58      25.501  61.297  59.240  1.00  0.00           H  
ATOM    900  HB2 GLU    58      23.890  61.508  57.553  1.00  0.00           H  
ATOM    901  HB3 GLU    58      23.760  59.893  57.157  1.00  0.00           H  
ATOM    902  HG2 GLU    58      21.831  60.700  58.521  1.00  0.00           H  
ATOM    903  HG3 GLU    58      22.769  59.515  59.455  1.00  0.00           H  
ATOM    904  N   VAL    59      25.480  59.405  60.733  1.00  0.00           N  
ATOM    905  CA  VAL    59      25.705  58.345  61.764  1.00  0.00           C  
ATOM    906  C   VAL    59      24.438  57.711  62.380  1.00  0.00           C  
ATOM    907  O   VAL    59      24.502  56.479  62.735  1.00  0.00           O  
ATOM    908  CB  VAL    59      26.586  58.951  62.877  1.00  0.00           C  
ATOM    909  CG1 VAL    59      26.021  60.065  63.733  1.00  0.00           C  
ATOM    910  CG2 VAL    59      27.106  58.035  63.910  1.00  0.00           C  
ATOM    911  H   VAL    59      25.046  60.245  61.087  1.00  0.00           H  
ATOM    912  HA  VAL    59      26.236  57.462  61.408  1.00  0.00           H  
ATOM    913  HB  VAL    59      27.474  59.353  62.388  1.00  0.00           H  
ATOM    914 HG11 VAL    59      25.673  60.890  63.112  1.00  0.00           H  
ATOM    915 HG12 VAL    59      25.175  59.857  64.388  1.00  0.00           H  
ATOM    916 HG13 VAL    59      26.862  60.481  64.287  1.00  0.00           H  
ATOM    917 HG21 VAL    59      26.415  57.689  64.679  1.00  0.00           H  
ATOM    918 HG22 VAL    59      27.572  57.123  63.535  1.00  0.00           H  
ATOM    919 HG23 VAL    59      27.813  58.424  64.642  1.00  0.00           H  
ATOM    920  N   ALA    60      23.367  58.438  62.466  1.00  0.00           N  
ATOM    921  CA  ALA    60      22.062  58.049  63.156  1.00  0.00           C  
ATOM    922  C   ALA    60      22.123  57.434  64.538  1.00  0.00           C  
ATOM    923  O   ALA    60      23.185  57.127  65.120  1.00  0.00           O  
ATOM    924  CB  ALA    60      21.191  57.378  62.178  1.00  0.00           C  
ATOM    925  H   ALA    60      23.280  59.306  61.957  1.00  0.00           H  
ATOM    926  HA  ALA    60      21.591  59.000  63.403  1.00  0.00           H  
ATOM    927  HB1 ALA    60      20.183  57.770  62.315  1.00  0.00           H  
ATOM    928  HB2 ALA    60      21.394  57.632  61.138  1.00  0.00           H  
ATOM    929  HB3 ALA    60      21.191  56.288  62.185  1.00  0.00           H  
ATOM    930  N   THR    61      21.012  57.346  65.213  1.00  0.00           N  
ATOM    931  CA  THR    61      20.804  56.453  66.367  1.00  0.00           C  
ATOM    932  C   THR    61      21.242  55.010  66.038  1.00  0.00           C  
ATOM    933  O   THR    61      21.169  54.524  64.858  1.00  0.00           O  
ATOM    934  CB  THR    61      19.370  56.586  66.960  1.00  0.00           C  
ATOM    935  CG2 THR    61      18.284  56.341  65.922  1.00  0.00           C  
ATOM    936  OG1 THR    61      19.114  55.642  67.960  1.00  0.00           O  
ATOM    937  H   THR    61      20.159  57.529  64.704  1.00  0.00           H  
ATOM    938  HA  THR    61      21.486  56.715  67.177  1.00  0.00           H  
ATOM    939  HB  THR    61      19.138  57.524  67.463  1.00  0.00           H  
ATOM    940  HG1 THR    61      19.525  55.855  68.802  1.00  0.00           H  
ATOM    941 HG21 THR    61      17.334  56.524  66.425  1.00  0.00           H  
ATOM    942 HG22 THR    61      18.217  56.938  65.012  1.00  0.00           H  
ATOM    943 HG23 THR    61      18.395  55.290  65.654  1.00  0.00           H  
ATOM    944  N   ASN    62      21.683  54.250  67.065  1.00  0.00           N  
ATOM    945  CA  ASN    62      22.125  52.812  66.983  1.00  0.00           C  
ATOM    946  C   ASN    62      21.279  51.885  66.004  1.00  0.00           C  
ATOM    947  O   ASN    62      20.094  51.761  66.121  1.00  0.00           O  
ATOM    948  CB  ASN    62      22.114  52.317  68.416  1.00  0.00           C  
ATOM    949  CG  ASN    62      23.098  52.992  69.364  1.00  0.00           C  
ATOM    950  ND2 ASN    62      22.771  53.389  70.474  1.00  0.00           N  
ATOM    951  OD1 ASN    62      24.277  53.037  69.025  1.00  0.00           O  
ATOM    952  H   ASN    62      21.749  54.702  67.965  1.00  0.00           H  
ATOM    953  HA  ASN    62      23.162  52.841  66.649  1.00  0.00           H  
ATOM    954  HB2 ASN    62      21.073  52.478  68.696  1.00  0.00           H  
ATOM    955  HB3 ASN    62      22.367  51.257  68.420  1.00  0.00           H  
ATOM    956 HD21 ASN    62      23.566  53.550  71.075  1.00  0.00           H  
ATOM    957 HD22 ASN    62      21.839  53.211  70.821  1.00  0.00           H  
ATOM    958  N   GLY    63      21.996  51.294  65.018  1.00  0.00           N  
ATOM    959  CA  GLY    63      21.331  50.387  64.037  1.00  0.00           C  
ATOM    960  C   GLY    63      20.446  51.056  62.953  1.00  0.00           C  
ATOM    961  O   GLY    63      20.492  50.601  61.816  1.00  0.00           O  
ATOM    962  H   GLY    63      23.006  51.286  65.044  1.00  0.00           H  
ATOM    963  HA2 GLY    63      22.064  49.761  63.527  1.00  0.00           H  
ATOM    964  HA3 GLY    63      20.655  49.723  64.576  1.00  0.00           H  
ATOM    965  N   LYS    64      19.876  52.189  63.221  1.00  0.00           N  
ATOM    966  CA  LYS    64      18.992  52.975  62.247  1.00  0.00           C  
ATOM    967  C   LYS    64      19.681  53.709  61.050  1.00  0.00           C  
ATOM    968  O   LYS    64      19.328  54.779  60.534  1.00  0.00           O  
ATOM    969  CB  LYS    64      18.099  53.902  63.025  1.00  0.00           C  
ATOM    970  CG  LYS    64      16.770  54.327  62.305  1.00  0.00           C  
ATOM    971  CD  LYS    64      16.159  55.526  63.129  1.00  0.00           C  
ATOM    972  CE  LYS    64      14.715  55.914  62.698  1.00  0.00           C  
ATOM    973  NZ  LYS    64      14.219  56.935  63.605  1.00  0.00           N1+
ATOM    974  H   LYS    64      19.987  52.556  64.155  1.00  0.00           H  
ATOM    975  HA  LYS    64      18.465  52.165  61.744  1.00  0.00           H  
ATOM    976  HB2 LYS    64      17.701  53.400  63.906  1.00  0.00           H  
ATOM    977  HB3 LYS    64      18.605  54.794  63.395  1.00  0.00           H  
ATOM    978  HG2 LYS    64      16.926  54.733  61.306  1.00  0.00           H  
ATOM    979  HG3 LYS    64      16.126  53.451  62.217  1.00  0.00           H  
ATOM    980  HD2 LYS    64      16.103  55.195  64.166  1.00  0.00           H  
ATOM    981  HD3 LYS    64      16.914  56.309  63.197  1.00  0.00           H  
ATOM    982  HE2 LYS    64      14.676  56.377  61.712  1.00  0.00           H  
ATOM    983  HE3 LYS    64      13.931  55.171  62.547  1.00  0.00           H  
ATOM    984  HZ1 LYS    64      14.082  56.600  64.548  1.00  0.00           H  
ATOM    985  HZ2 LYS    64      14.797  57.747  63.767  1.00  0.00           H  
ATOM    986  HZ3 LYS    64      13.305  57.270  63.337  1.00  0.00           H  
ATOM    987  N   GLN    65      20.670  52.992  60.597  1.00  0.00           N  
ATOM    988  CA  GLN    65      21.541  53.312  59.456  1.00  0.00           C  
ATOM    989  C   GLN    65      22.461  52.119  59.076  1.00  0.00           C  
ATOM    990  O   GLN    65      22.861  51.352  60.014  1.00  0.00           O  
ATOM    991  CB  GLN    65      22.360  54.523  59.851  1.00  0.00           C  
ATOM    992  CG  GLN    65      23.316  55.120  58.834  1.00  0.00           C  
ATOM    993  CD  GLN    65      22.698  55.813  57.591  1.00  0.00           C  
ATOM    994  NE2 GLN    65      23.237  56.974  57.111  1.00  0.00           N  
ATOM    995  OE1 GLN    65      21.906  55.228  56.920  1.00  0.00           O  
ATOM    996  H   GLN    65      20.866  52.149  61.117  1.00  0.00           H  
ATOM    997  HA  GLN    65      20.920  53.545  58.592  1.00  0.00           H  
ATOM    998  HB2 GLN    65      21.597  55.293  59.965  1.00  0.00           H  
ATOM    999  HB3 GLN    65      23.028  54.397  60.703  1.00  0.00           H  
ATOM   1000  HG2 GLN    65      24.017  55.799  59.318  1.00  0.00           H  
ATOM   1001  HG3 GLN    65      23.971  54.342  58.444  1.00  0.00           H  
ATOM   1002 HE21 GLN    65      22.933  57.358  56.228  1.00  0.00           H  
ATOM   1003 HE22 GLN    65      23.858  57.440  57.757  1.00  0.00           H  
ATOM   1004  N   ARG    66      22.745  52.038  57.793  1.00  0.00           N  
ATOM   1005  CA  ARG    66      23.657  51.035  57.271  1.00  0.00           C  
ATOM   1006  C   ARG    66      24.420  51.608  56.125  1.00  0.00           C  
ATOM   1007  O   ARG    66      24.024  52.546  55.410  1.00  0.00           O  
ATOM   1008  CB  ARG    66      22.848  49.762  56.804  1.00  0.00           C  
ATOM   1009  CG  ARG    66      21.949  48.865  57.714  1.00  0.00           C  
ATOM   1010  CD  ARG    66      21.228  47.696  56.951  1.00  0.00           C  
ATOM   1011  NE  ARG    66      20.280  47.076  57.863  1.00  0.00           N  
ATOM   1012  CZ  ARG    66      19.561  45.953  57.592  1.00  0.00           C  
ATOM   1013  NH1 ARG    66      19.542  45.445  56.342  1.00  0.00           N1+
ATOM   1014  NH2 ARG    66      18.882  45.316  58.535  1.00  0.00           N  
ATOM   1015  H   ARG    66      22.223  52.600  57.137  1.00  0.00           H  
ATOM   1016  HA  ARG    66      24.274  50.767  58.129  1.00  0.00           H  
ATOM   1017  HB2 ARG    66      22.200  50.135  56.011  1.00  0.00           H  
ATOM   1018  HB3 ARG    66      23.617  49.161  56.319  1.00  0.00           H  
ATOM   1019  HG2 ARG    66      22.474  48.461  58.580  1.00  0.00           H  
ATOM   1020  HG3 ARG    66      21.184  49.435  58.243  1.00  0.00           H  
ATOM   1021  HD2 ARG    66      20.530  48.154  56.250  1.00  0.00           H  
ATOM   1022  HD3 ARG    66      21.950  47.106  56.386  1.00  0.00           H  
ATOM   1023  HE  ARG    66      20.336  47.294  58.847  1.00  0.00           H  
ATOM   1024 HH11 ARG    66      20.091  45.922  55.641  1.00  0.00           H  
ATOM   1025 HH12 ARG    66      19.409  44.444  56.349  1.00  0.00           H  
ATOM   1026 HH21 ARG    66      18.761  45.732  59.447  1.00  0.00           H  
ATOM   1027 HH22 ARG    66      18.360  44.464  58.388  1.00  0.00           H  
ATOM   1028  N   TRP    67      25.656  51.037  55.979  1.00  0.00           N  
ATOM   1029  CA  TRP    67      26.592  51.487  54.954  1.00  0.00           C  
ATOM   1030  C   TRP    67      27.294  50.257  54.411  1.00  0.00           C  
ATOM   1031  O   TRP    67      27.479  49.309  55.141  1.00  0.00           O  
ATOM   1032  CB  TRP    67      27.721  52.383  55.580  1.00  0.00           C  
ATOM   1033  CG  TRP    67      27.218  53.347  56.648  1.00  0.00           C  
ATOM   1034  CD1 TRP    67      27.013  54.620  56.398  1.00  0.00           C  
ATOM   1035  CD2 TRP    67      26.926  53.151  58.051  1.00  0.00           C  
ATOM   1036  CE2 TRP    67      26.701  54.413  58.661  1.00  0.00           C  
ATOM   1037  CE3 TRP    67      26.999  52.064  58.948  1.00  0.00           C  
ATOM   1038  NE1 TRP    67      26.645  55.244  57.587  1.00  0.00           N  
ATOM   1039  CZ2 TRP    67      26.571  54.646  60.029  1.00  0.00           C  
ATOM   1040  CZ3 TRP    67      26.701  52.234  60.348  1.00  0.00           C  
ATOM   1041  CH2 TRP    67      26.542  53.475  60.847  1.00  0.00           C  
ATOM   1042  H   TRP    67      25.959  50.455  56.747  1.00  0.00           H  
ATOM   1043  HA  TRP    67      26.202  52.127  54.162  1.00  0.00           H  
ATOM   1044  HB2 TRP    67      28.517  51.856  56.107  1.00  0.00           H  
ATOM   1045  HB3 TRP    67      28.074  52.937  54.710  1.00  0.00           H  
ATOM   1046  HD1 TRP    67      27.216  55.161  55.485  1.00  0.00           H  
ATOM   1047  HE1 TRP    67      26.387  56.211  57.720  1.00  0.00           H  
ATOM   1048  HE3 TRP    67      27.126  51.094  58.491  1.00  0.00           H  
ATOM   1049  HZ2 TRP    67      26.474  55.663  60.378  1.00  0.00           H  
ATOM   1050  HZ3 TRP    67      26.646  51.357  60.976  1.00  0.00           H  
ATOM   1051  HH2 TRP    67      26.493  53.611  61.918  1.00  0.00           H  
ATOM   1052  N   LEU    68      27.786  50.328  53.170  1.00  0.00           N  
ATOM   1053  CA  LEU    68      28.795  49.392  52.645  1.00  0.00           C  
ATOM   1054  C   LEU    68      30.239  49.588  53.293  1.00  0.00           C  
ATOM   1055  O   LEU    68      30.653  50.624  53.873  1.00  0.00           O  
ATOM   1056  CB  LEU    68      28.894  49.501  51.152  1.00  0.00           C  
ATOM   1057  CG  LEU    68      27.843  48.664  50.390  1.00  0.00           C  
ATOM   1058  CD1 LEU    68      26.451  49.235  50.466  1.00  0.00           C  
ATOM   1059  CD2 LEU    68      28.322  48.538  48.888  1.00  0.00           C  
ATOM   1060  H   LEU    68      27.608  51.147  52.607  1.00  0.00           H  
ATOM   1061  HA  LEU    68      28.558  48.343  52.825  1.00  0.00           H  
ATOM   1062  HB2 LEU    68      29.078  50.549  50.917  1.00  0.00           H  
ATOM   1063  HB3 LEU    68      29.819  48.999  50.871  1.00  0.00           H  
ATOM   1064  HG  LEU    68      27.727  47.627  50.705  1.00  0.00           H  
ATOM   1065 HD11 LEU    68      25.818  48.594  49.851  1.00  0.00           H  
ATOM   1066 HD12 LEU    68      26.166  49.164  51.516  1.00  0.00           H  
ATOM   1067 HD13 LEU    68      26.512  50.320  50.388  1.00  0.00           H  
ATOM   1068 HD21 LEU    68      28.071  49.498  48.438  1.00  0.00           H  
ATOM   1069 HD22 LEU    68      29.395  48.364  48.817  1.00  0.00           H  
ATOM   1070 HD23 LEU    68      27.807  47.724  48.378  1.00  0.00           H  
ATOM   1071  N   LEU    69      31.029  48.465  53.235  1.00  0.00           N  
ATOM   1072  CA  LEU    69      32.436  48.317  53.688  1.00  0.00           C  
ATOM   1073  C   LEU    69      33.395  48.789  52.629  1.00  0.00           C  
ATOM   1074  O   LEU    69      33.166  48.652  51.429  1.00  0.00           O  
ATOM   1075  CB  LEU    69      32.730  46.890  54.174  1.00  0.00           C  
ATOM   1076  CG  LEU    69      31.744  46.271  55.239  1.00  0.00           C  
ATOM   1077  CD1 LEU    69      31.755  44.727  55.347  1.00  0.00           C  
ATOM   1078  CD2 LEU    69      32.171  46.833  56.557  1.00  0.00           C  
ATOM   1079  H   LEU    69      30.605  47.672  52.773  1.00  0.00           H  
ATOM   1080  HA  LEU    69      32.550  49.026  54.508  1.00  0.00           H  
ATOM   1081  HB2 LEU    69      32.805  46.122  53.403  1.00  0.00           H  
ATOM   1082  HB3 LEU    69      33.711  46.903  54.649  1.00  0.00           H  
ATOM   1083  HG  LEU    69      30.736  46.591  54.977  1.00  0.00           H  
ATOM   1084 HD11 LEU    69      32.673  44.332  55.783  1.00  0.00           H  
ATOM   1085 HD12 LEU    69      30.998  44.535  56.107  1.00  0.00           H  
ATOM   1086 HD13 LEU    69      31.487  44.236  54.412  1.00  0.00           H  
ATOM   1087 HD21 LEU    69      32.409  47.896  56.523  1.00  0.00           H  
ATOM   1088 HD22 LEU    69      31.440  46.575  57.323  1.00  0.00           H  
ATOM   1089 HD23 LEU    69      33.118  46.456  56.945  1.00  0.00           H  
ATOM   1090  N   SER    70      34.565  49.218  53.179  1.00  0.00           N  
ATOM   1091  CA  SER    70      35.856  49.257  52.476  1.00  0.00           C  
ATOM   1092  C   SER    70      37.084  49.480  53.382  1.00  0.00           C  
ATOM   1093  O   SER    70      36.906  49.719  54.570  1.00  0.00           O  
ATOM   1094  CB  SER    70      35.813  50.281  51.257  1.00  0.00           C  
ATOM   1095  OG  SER    70      36.044  51.631  51.797  1.00  0.00           O  
ATOM   1096  H   SER    70      34.740  49.338  54.166  1.00  0.00           H  
ATOM   1097  HA  SER    70      36.029  48.271  52.045  1.00  0.00           H  
ATOM   1098  HB2 SER    70      36.567  50.077  50.497  1.00  0.00           H  
ATOM   1099  HB3 SER    70      34.844  50.350  50.762  1.00  0.00           H  
ATOM   1100  HG  SER    70      36.024  52.232  51.048  1.00  0.00           H  
ATOM   1101  N   PRO    71      38.307  49.296  52.903  1.00  0.00           N  
ATOM   1102  CA  PRO    71      39.462  49.661  53.761  1.00  0.00           C  
ATOM   1103  C   PRO    71      39.566  51.169  54.006  1.00  0.00           C  
ATOM   1104  O   PRO    71      40.142  51.539  54.977  1.00  0.00           O  
ATOM   1105  CB  PRO    71      40.749  49.195  52.999  1.00  0.00           C  
ATOM   1106  CG  PRO    71      40.155  48.104  52.179  1.00  0.00           C  
ATOM   1107  CD  PRO    71      38.778  48.602  51.746  1.00  0.00           C  
ATOM   1108  HA  PRO    71      39.438  49.218  54.757  1.00  0.00           H  
ATOM   1109  HB2 PRO    71      41.109  50.006  52.366  1.00  0.00           H  
ATOM   1110  HB3 PRO    71      41.401  48.807  53.781  1.00  0.00           H  
ATOM   1111  HG2 PRO    71      40.793  47.881  51.323  1.00  0.00           H  
ATOM   1112  HG3 PRO    71      39.935  47.194  52.737  1.00  0.00           H  
ATOM   1113  HD2 PRO    71      38.846  49.286  50.900  1.00  0.00           H  
ATOM   1114  HD3 PRO    71      38.280  47.666  51.493  1.00  0.00           H  
ATOM   1115  N   SER    72      39.050  51.956  53.036  1.00  0.00           N  
ATOM   1116  CA  SER    72      38.904  53.421  53.005  1.00  0.00           C  
ATOM   1117  C   SER    72      37.707  53.991  53.941  1.00  0.00           C  
ATOM   1118  O   SER    72      37.748  55.130  54.393  1.00  0.00           O  
ATOM   1119  CB  SER    72      38.778  53.936  51.478  1.00  0.00           C  
ATOM   1120  OG  SER    72      38.531  55.273  51.361  1.00  0.00           O  
ATOM   1121  H   SER    72      38.708  51.416  52.255  1.00  0.00           H  
ATOM   1122  HA  SER    72      39.801  53.784  53.505  1.00  0.00           H  
ATOM   1123  HB2 SER    72      39.659  53.669  50.893  1.00  0.00           H  
ATOM   1124  HB3 SER    72      37.847  53.498  51.119  1.00  0.00           H  
ATOM   1125  HG  SER    72      37.944  55.442  50.620  1.00  0.00           H  
ATOM   1126  N   THR    73      36.726  53.182  54.295  1.00  0.00           N  
ATOM   1127  CA  THR    73      35.690  53.517  55.263  1.00  0.00           C  
ATOM   1128  C   THR    73      36.116  53.397  56.678  1.00  0.00           C  
ATOM   1129  O   THR    73      36.585  52.357  57.053  1.00  0.00           O  
ATOM   1130  CB  THR    73      34.455  52.650  55.087  1.00  0.00           C  
ATOM   1131  CG2 THR    73      33.233  53.166  56.015  1.00  0.00           C  
ATOM   1132  OG1 THR    73      34.233  52.902  53.691  1.00  0.00           O  
ATOM   1133  H   THR    73      36.645  52.285  53.838  1.00  0.00           H  
ATOM   1134  HA  THR    73      35.406  54.554  55.082  1.00  0.00           H  
ATOM   1135  HB  THR    73      34.618  51.576  55.177  1.00  0.00           H  
ATOM   1136  HG1 THR    73      35.026  52.757  53.169  1.00  0.00           H  
ATOM   1137 HG21 THR    73      33.400  53.085  57.089  1.00  0.00           H  
ATOM   1138 HG22 THR    73      32.995  54.202  55.775  1.00  0.00           H  
ATOM   1139 HG23 THR    73      32.393  52.497  55.825  1.00  0.00           H  
ATOM   1140  N   THR    74      36.028  54.416  57.440  1.00  0.00           N  
ATOM   1141  CA  THR    74      36.552  54.563  58.798  1.00  0.00           C  
ATOM   1142  C   THR    74      35.523  55.083  59.753  1.00  0.00           C  
ATOM   1143  O   THR    74      34.605  55.764  59.327  1.00  0.00           O  
ATOM   1144  CB  THR    74      37.819  55.402  58.751  1.00  0.00           C  
ATOM   1145  CG2 THR    74      39.104  54.767  58.155  1.00  0.00           C  
ATOM   1146  OG1 THR    74      37.552  56.625  57.957  1.00  0.00           O  
ATOM   1147  H   THR    74      35.494  55.169  57.029  1.00  0.00           H  
ATOM   1148  HA  THR    74      36.871  53.581  59.148  1.00  0.00           H  
ATOM   1149  HB  THR    74      38.082  55.821  59.722  1.00  0.00           H  
ATOM   1150  HG1 THR    74      36.606  56.756  57.864  1.00  0.00           H  
ATOM   1151 HG21 THR    74      39.870  55.542  58.143  1.00  0.00           H  
ATOM   1152 HG22 THR    74      39.448  54.003  58.853  1.00  0.00           H  
ATOM   1153 HG23 THR    74      39.000  54.431  57.124  1.00  0.00           H  
ATOM   1154  N   LEU    75      35.823  55.016  61.068  1.00  0.00           N  
ATOM   1155  CA  LEU    75      35.116  55.742  62.112  1.00  0.00           C  
ATOM   1156  C   LEU    75      36.165  56.435  62.930  1.00  0.00           C  
ATOM   1157  O   LEU    75      37.219  55.868  63.183  1.00  0.00           O  
ATOM   1158  CB  LEU    75      34.385  54.766  63.058  1.00  0.00           C  
ATOM   1159  CG  LEU    75      33.426  53.703  62.498  1.00  0.00           C  
ATOM   1160  CD1 LEU    75      32.932  52.805  63.680  1.00  0.00           C  
ATOM   1161  CD2 LEU    75      32.216  54.244  61.720  1.00  0.00           C  
ATOM   1162  H   LEU    75      36.729  54.629  61.294  1.00  0.00           H  
ATOM   1163  HA  LEU    75      34.496  56.453  61.565  1.00  0.00           H  
ATOM   1164  HB2 LEU    75      35.193  54.209  63.533  1.00  0.00           H  
ATOM   1165  HB3 LEU    75      33.762  55.281  63.789  1.00  0.00           H  
ATOM   1166  HG  LEU    75      34.022  53.094  61.818  1.00  0.00           H  
ATOM   1167 HD11 LEU    75      32.351  51.964  63.301  1.00  0.00           H  
ATOM   1168 HD12 LEU    75      33.821  52.406  64.169  1.00  0.00           H  
ATOM   1169 HD13 LEU    75      32.402  53.365  64.451  1.00  0.00           H  
ATOM   1170 HD21 LEU    75      31.783  54.914  62.463  1.00  0.00           H  
ATOM   1171 HD22 LEU    75      32.527  54.685  60.774  1.00  0.00           H  
ATOM   1172 HD23 LEU    75      31.560  53.418  61.442  1.00  0.00           H  
ATOM   1173  N   ARG    76      35.840  57.615  63.576  1.00  0.00           N  
ATOM   1174  CA  ARG    76      36.513  58.067  64.775  1.00  0.00           C  
ATOM   1175  C   ARG    76      35.498  58.007  65.954  1.00  0.00           C  
ATOM   1176  O   ARG    76      34.270  58.052  65.750  1.00  0.00           O  
ATOM   1177  CB  ARG    76      36.973  59.492  64.480  1.00  0.00           C  
ATOM   1178  CG  ARG    76      37.789  60.209  65.560  1.00  0.00           C  
ATOM   1179  CD  ARG    76      37.998  61.693  65.161  1.00  0.00           C  
ATOM   1180  NE  ARG    76      36.820  62.511  65.664  1.00  0.00           N  
ATOM   1181  CZ  ARG    76      36.704  63.799  65.754  1.00  0.00           C  
ATOM   1182  NH1 ARG    76      37.691  64.673  65.547  1.00  0.00           N1+
ATOM   1183  NH2 ARG    76      35.529  64.272  65.976  1.00  0.00           N  
ATOM   1184  H   ARG    76      34.924  57.994  63.383  1.00  0.00           H  
ATOM   1185  HA  ARG    76      37.483  57.634  65.020  1.00  0.00           H  
ATOM   1186  HB2 ARG    76      37.555  59.452  63.559  1.00  0.00           H  
ATOM   1187  HB3 ARG    76      36.079  60.104  64.367  1.00  0.00           H  
ATOM   1188  HG2 ARG    76      37.282  60.157  66.524  1.00  0.00           H  
ATOM   1189  HG3 ARG    76      38.798  59.838  65.741  1.00  0.00           H  
ATOM   1190  HD2 ARG    76      38.898  62.044  65.666  1.00  0.00           H  
ATOM   1191  HD3 ARG    76      38.056  61.722  64.073  1.00  0.00           H  
ATOM   1192  HE  ARG    76      35.962  62.021  65.876  1.00  0.00           H  
ATOM   1193 HH11 ARG    76      38.610  64.255  65.528  1.00  0.00           H  
ATOM   1194 HH12 ARG    76      37.612  65.657  65.762  1.00  0.00           H  
ATOM   1195 HH21 ARG    76      34.739  63.647  65.907  1.00  0.00           H  
ATOM   1196 HH22 ARG    76      35.564  65.281  65.980  1.00  0.00           H  
ATOM   1197  N   VAL    77      36.040  57.874  67.137  1.00  0.00           N  
ATOM   1198  CA  VAL    77      35.351  57.520  68.428  1.00  0.00           C  
ATOM   1199  C   VAL    77      35.872  58.501  69.535  1.00  0.00           C  
ATOM   1200  O   VAL    77      37.075  58.782  69.662  1.00  0.00           O  
ATOM   1201  CB  VAL    77      35.626  56.080  68.759  1.00  0.00           C  
ATOM   1202  CG1 VAL    77      34.647  55.711  69.896  1.00  0.00           C  
ATOM   1203  CG2 VAL    77      35.411  55.109  67.605  1.00  0.00           C  
ATOM   1204  H   VAL    77      37.047  57.940  67.183  1.00  0.00           H  
ATOM   1205  HA  VAL    77      34.278  57.614  68.257  1.00  0.00           H  
ATOM   1206  HB  VAL    77      36.609  56.052  69.229  1.00  0.00           H  
ATOM   1207 HG11 VAL    77      33.662  56.158  69.761  1.00  0.00           H  
ATOM   1208 HG12 VAL    77      34.540  54.631  69.997  1.00  0.00           H  
ATOM   1209 HG13 VAL    77      35.104  56.190  70.762  1.00  0.00           H  
ATOM   1210 HG21 VAL    77      34.466  55.350  67.118  1.00  0.00           H  
ATOM   1211 HG22 VAL    77      36.185  55.222  66.846  1.00  0.00           H  
ATOM   1212 HG23 VAL    77      35.534  54.087  67.964  1.00  0.00           H  
ATOM   1213  N   THR    78      34.976  58.907  70.463  1.00  0.00           N  
ATOM   1214  CA  THR    78      35.242  59.731  71.616  1.00  0.00           C  
ATOM   1215  C   THR    78      34.155  59.392  72.687  1.00  0.00           C  
ATOM   1216  O   THR    78      33.147  58.814  72.372  1.00  0.00           O  
ATOM   1217  CB  THR    78      35.127  61.256  71.352  1.00  0.00           C  
ATOM   1218  CG2 THR    78      36.200  61.809  70.417  1.00  0.00           C  
ATOM   1219  OG1 THR    78      33.898  61.631  70.723  1.00  0.00           O  
ATOM   1220  H   THR    78      34.018  58.646  70.281  1.00  0.00           H  
ATOM   1221  HA  THR    78      36.225  59.625  72.074  1.00  0.00           H  
ATOM   1222  HB  THR    78      35.222  61.799  72.292  1.00  0.00           H  
ATOM   1223  HG1 THR    78      34.079  61.402  69.808  1.00  0.00           H  
ATOM   1224 HG21 THR    78      35.989  62.858  70.209  1.00  0.00           H  
ATOM   1225 HG22 THR    78      37.183  61.708  70.879  1.00  0.00           H  
ATOM   1226 HG23 THR    78      36.101  61.311  69.453  1.00  0.00           H  
ATOM   1227  N   MET    79      34.253  59.875  73.937  1.00  0.00           N  
ATOM   1228  CA  MET    79      33.280  59.769  75.099  1.00  0.00           C  
ATOM   1229  C   MET    79      33.343  60.977  76.003  1.00  0.00           C  
ATOM   1230  O   MET    79      34.422  61.462  76.264  1.00  0.00           O  
ATOM   1231  CB  MET    79      33.885  58.693  75.905  1.00  0.00           C  
ATOM   1232  CG  MET    79      33.495  57.294  75.425  1.00  0.00           C  
ATOM   1233  SD  MET    79      33.687  55.901  76.480  1.00  0.00           S  
ATOM   1234  CE  MET    79      32.761  56.464  77.991  1.00  0.00           C  
ATOM   1235  H   MET    79      34.919  60.631  74.010  1.00  0.00           H  
ATOM   1236  HA  MET    79      32.238  59.588  74.836  1.00  0.00           H  
ATOM   1237  HB2 MET    79      34.958  58.829  76.040  1.00  0.00           H  
ATOM   1238  HB3 MET    79      33.421  58.737  76.890  1.00  0.00           H  
ATOM   1239  HG2 MET    79      32.423  57.255  75.234  1.00  0.00           H  
ATOM   1240  HG3 MET    79      34.026  57.148  74.484  1.00  0.00           H  
ATOM   1241  HE1 MET    79      33.096  57.411  78.415  1.00  0.00           H  
ATOM   1242  HE2 MET    79      31.684  56.536  77.834  1.00  0.00           H  
ATOM   1243  HE3 MET    79      32.922  55.618  78.660  1.00  0.00           H  
ATOM   1244  N   SER    80      32.168  61.438  76.351  1.00  0.00           N  
ATOM   1245  CA  SER    80      32.033  62.862  76.814  1.00  0.00           C  
ATOM   1246  C   SER    80      32.523  63.113  78.283  1.00  0.00           C  
ATOM   1247  O   SER    80      32.769  64.232  78.648  1.00  0.00           O  
ATOM   1248  CB  SER    80      30.627  63.343  76.654  1.00  0.00           C  
ATOM   1249  OG  SER    80      29.710  62.219  76.805  1.00  0.00           O  
ATOM   1250  H   SER    80      31.285  61.009  76.112  1.00  0.00           H  
ATOM   1251  HA  SER    80      32.572  63.528  76.140  1.00  0.00           H  
ATOM   1252  HB2 SER    80      30.383  64.244  77.218  1.00  0.00           H  
ATOM   1253  HB3 SER    80      30.420  63.652  75.629  1.00  0.00           H  
ATOM   1254  HG  SER    80      29.473  62.172  77.735  1.00  0.00           H  
ATOM   1255  N   GLN    81      32.609  62.001  79.031  1.00  0.00           N  
ATOM   1256  CA  GLN    81      32.921  61.965  80.451  1.00  0.00           C  
ATOM   1257  C   GLN    81      33.795  60.772  80.749  1.00  0.00           C  
ATOM   1258  O   GLN    81      33.522  59.687  80.209  1.00  0.00           O  
ATOM   1259  CB  GLN    81      31.541  61.822  81.197  1.00  0.00           C  
ATOM   1260  CG  GLN    81      30.481  62.992  81.099  1.00  0.00           C  
ATOM   1261  CD  GLN    81      29.369  62.862  80.159  1.00  0.00           C  
ATOM   1262  NE2 GLN    81      28.453  63.800  80.079  1.00  0.00           N  
ATOM   1263  OE1 GLN    81      29.273  61.882  79.333  1.00  0.00           O  
ATOM   1264  H   GLN    81      32.391  61.178  78.488  1.00  0.00           H  
ATOM   1265  HA  GLN    81      33.461  62.851  80.785  1.00  0.00           H  
ATOM   1266  HB2 GLN    81      31.044  60.903  80.885  1.00  0.00           H  
ATOM   1267  HB3 GLN    81      31.739  61.727  82.265  1.00  0.00           H  
ATOM   1268  HG2 GLN    81      30.066  63.268  82.069  1.00  0.00           H  
ATOM   1269  HG3 GLN    81      31.083  63.849  80.796  1.00  0.00           H  
ATOM   1270 HE21 GLN    81      27.817  63.826  79.295  1.00  0.00           H  
ATOM   1271 HE22 GLN    81      28.498  64.561  80.741  1.00  0.00           H  
ATOM   1272  N   ALA    82      34.720  60.965  81.676  1.00  0.00           N  
ATOM   1273  CA  ALA    82      35.491  59.820  82.291  1.00  0.00           C  
ATOM   1274  C   ALA    82      34.568  58.766  83.023  1.00  0.00           C  
ATOM   1275  O   ALA    82      33.557  59.163  83.587  1.00  0.00           O  
ATOM   1276  CB  ALA    82      36.544  60.441  83.217  1.00  0.00           C  
ATOM   1277  H   ALA    82      34.899  61.865  82.098  1.00  0.00           H  
ATOM   1278  HA  ALA    82      36.024  59.316  81.485  1.00  0.00           H  
ATOM   1279  HB1 ALA    82      37.039  61.241  82.666  1.00  0.00           H  
ATOM   1280  HB2 ALA    82      36.007  60.901  84.046  1.00  0.00           H  
ATOM   1281  HB3 ALA    82      37.202  59.672  83.620  1.00  0.00           H  
ATOM   1282  N   SER    83      34.944  57.478  83.080  1.00  0.00           N  
ATOM   1283  CA  SER    83      34.023  56.493  83.505  1.00  0.00           C  
ATOM   1284  C   SER    83      33.897  56.314  84.987  1.00  0.00           C  
ATOM   1285  O   SER    83      34.822  56.755  85.667  1.00  0.00           O  
ATOM   1286  CB  SER    83      34.417  55.176  82.824  1.00  0.00           C  
ATOM   1287  OG  SER    83      34.249  55.271  81.429  1.00  0.00           O  
ATOM   1288  H   SER    83      35.876  57.262  82.757  1.00  0.00           H  
ATOM   1289  HA  SER    83      33.021  56.724  83.142  1.00  0.00           H  
ATOM   1290  HB2 SER    83      35.481  54.998  82.979  1.00  0.00           H  
ATOM   1291  HB3 SER    83      33.896  54.340  83.289  1.00  0.00           H  
ATOM   1292  HG  SER    83      33.369  54.961  81.204  1.00  0.00           H  
ATOM   1293  N   THR    84      32.838  55.806  85.539  1.00  0.00           N  
ATOM   1294  CA  THR    84      32.720  55.572  86.934  1.00  0.00           C  
ATOM   1295  C   THR    84      32.394  54.049  87.104  1.00  0.00           C  
ATOM   1296  O   THR    84      32.887  53.501  88.103  1.00  0.00           O  
ATOM   1297  CB  THR    84      31.680  56.478  87.503  1.00  0.00           C  
ATOM   1298  CG2 THR    84      30.306  56.453  86.814  1.00  0.00           C  
ATOM   1299  OG1 THR    84      31.517  56.564  88.911  1.00  0.00           O  
ATOM   1300  H   THR    84      32.062  55.605  84.925  1.00  0.00           H  
ATOM   1301  HA  THR    84      33.657  55.754  87.460  1.00  0.00           H  
ATOM   1302  HB  THR    84      32.107  57.454  87.275  1.00  0.00           H  
ATOM   1303  HG1 THR    84      32.313  57.080  89.059  1.00  0.00           H  
ATOM   1304 HG21 THR    84      30.423  56.598  85.740  1.00  0.00           H  
ATOM   1305 HG22 THR    84      29.743  55.550  87.053  1.00  0.00           H  
ATOM   1306 HG23 THR    84      29.690  57.280  87.169  1.00  0.00           H  
ATOM   1307  N   GLU    85      31.704  53.428  86.213  1.00  0.00           N  
ATOM   1308  CA  GLU    85      31.001  52.148  86.589  1.00  0.00           C  
ATOM   1309  C   GLU    85      31.763  50.800  86.472  1.00  0.00           C  
ATOM   1310  O   GLU    85      32.715  50.779  85.680  1.00  0.00           O  
ATOM   1311  CB  GLU    85      29.653  52.224  85.835  1.00  0.00           C  
ATOM   1312  CG  GLU    85      28.536  51.244  86.242  1.00  0.00           C  
ATOM   1313  CD  GLU    85      28.119  51.141  87.707  1.00  0.00           C  
ATOM   1314  OE1 GLU    85      28.230  50.063  88.387  1.00  0.00           O  
ATOM   1315  OE2 GLU    85      27.633  52.165  88.224  1.00  0.00           O1-
ATOM   1316  H   GLU    85      31.505  53.779  85.287  1.00  0.00           H  
ATOM   1317  HA  GLU    85      30.789  52.329  87.642  1.00  0.00           H  
ATOM   1318  HB2 GLU    85      29.191  53.209  85.899  1.00  0.00           H  
ATOM   1319  HB3 GLU    85      29.905  51.930  84.816  1.00  0.00           H  
ATOM   1320  HG2 GLU    85      27.587  51.452  85.749  1.00  0.00           H  
ATOM   1321  HG3 GLU    85      28.808  50.287  85.796  1.00  0.00           H  
ATOM   1322  N   ALA    86      31.472  49.706  87.203  1.00  0.00           N  
ATOM   1323  CA  ALA    86      32.230  48.441  87.307  1.00  0.00           C  
ATOM   1324  C   ALA    86      32.330  47.636  85.997  1.00  0.00           C  
ATOM   1325  O   ALA    86      32.767  46.502  86.026  1.00  0.00           O  
ATOM   1326  CB  ALA    86      31.645  47.568  88.454  1.00  0.00           C  
ATOM   1327  H   ALA    86      30.787  49.914  87.915  1.00  0.00           H  
ATOM   1328  HA  ALA    86      33.236  48.720  87.621  1.00  0.00           H  
ATOM   1329  HB1 ALA    86      30.737  47.081  88.099  1.00  0.00           H  
ATOM   1330  HB2 ALA    86      32.303  46.728  88.678  1.00  0.00           H  
ATOM   1331  HB3 ALA    86      31.415  48.054  89.402  1.00  0.00           H  
ATOM   1332  N   SER    87      31.983  48.175  84.798  1.00  0.00           N  
ATOM   1333  CA  SER    87      32.209  47.552  83.503  1.00  0.00           C  
ATOM   1334  C   SER    87      32.483  48.488  82.383  1.00  0.00           C  
ATOM   1335  O   SER    87      31.846  49.561  82.455  1.00  0.00           O  
ATOM   1336  CB  SER    87      30.923  46.689  83.185  1.00  0.00           C  
ATOM   1337  OG  SER    87      31.101  46.079  81.974  1.00  0.00           O  
ATOM   1338  H   SER    87      31.940  49.180  84.713  1.00  0.00           H  
ATOM   1339  HA  SER    87      33.054  46.887  83.678  1.00  0.00           H  
ATOM   1340  HB2 SER    87      30.798  45.966  83.991  1.00  0.00           H  
ATOM   1341  HB3 SER    87      30.006  47.249  83.005  1.00  0.00           H  
ATOM   1342  HG  SER    87      30.251  45.656  81.827  1.00  0.00           H  
ATOM   1343  N   SER    88      33.373  48.196  81.484  1.00  0.00           N  
ATOM   1344  CA  SER    88      33.686  49.056  80.312  1.00  0.00           C  
ATOM   1345  C   SER    88      32.448  49.469  79.526  1.00  0.00           C  
ATOM   1346  O   SER    88      31.633  48.609  79.416  1.00  0.00           O  
ATOM   1347  CB  SER    88      34.702  48.360  79.370  1.00  0.00           C  
ATOM   1348  OG  SER    88      35.921  48.065  80.110  1.00  0.00           O  
ATOM   1349  H   SER    88      33.740  47.256  81.457  1.00  0.00           H  
ATOM   1350  HA  SER    88      34.057  50.030  80.630  1.00  0.00           H  
ATOM   1351  HB2 SER    88      34.312  47.413  78.998  1.00  0.00           H  
ATOM   1352  HB3 SER    88      34.973  48.951  78.495  1.00  0.00           H  
ATOM   1353  HG  SER    88      36.518  47.527  79.585  1.00  0.00           H  
ATOM   1354  N   ASP    89      32.343  50.671  78.946  1.00  0.00           N  
ATOM   1355  CA  ASP    89      31.447  50.960  77.843  1.00  0.00           C  
ATOM   1356  C   ASP    89      31.998  50.204  76.645  1.00  0.00           C  
ATOM   1357  O   ASP    89      33.154  49.747  76.635  1.00  0.00           O  
ATOM   1358  CB  ASP    89      31.417  52.486  77.638  1.00  0.00           C  
ATOM   1359  CG  ASP    89      30.412  53.142  78.577  1.00  0.00           C  
ATOM   1360  OD1 ASP    89      29.243  52.844  78.542  1.00  0.00           O  
ATOM   1361  OD2 ASP    89      30.793  54.194  79.166  1.00  0.00           O1-
ATOM   1362  H   ASP    89      33.153  51.270  79.013  1.00  0.00           H  
ATOM   1363  HA  ASP    89      30.494  50.505  78.114  1.00  0.00           H  
ATOM   1364  HB2 ASP    89      32.437  52.811  77.845  1.00  0.00           H  
ATOM   1365  HB3 ASP    89      31.144  52.604  76.589  1.00  0.00           H  
ATOM   1366  N   LYS    90      31.270  50.273  75.493  1.00  0.00           N  
ATOM   1367  CA  LYS    90      31.571  49.465  74.324  1.00  0.00           C  
ATOM   1368  C   LYS    90      31.158  50.157  73.041  1.00  0.00           C  
ATOM   1369  O   LYS    90      30.047  50.664  72.900  1.00  0.00           O  
ATOM   1370  CB  LYS    90      31.020  48.038  74.550  1.00  0.00           C  
ATOM   1371  CG  LYS    90      31.489  47.115  73.446  1.00  0.00           C  
ATOM   1372  CD  LYS    90      31.015  45.676  73.845  1.00  0.00           C  
ATOM   1373  CE  LYS    90      31.781  44.697  73.001  1.00  0.00           C  
ATOM   1374  NZ  LYS    90      30.974  43.891  72.097  1.00  0.00           N1+
ATOM   1375  H   LYS    90      30.339  50.664  75.496  1.00  0.00           H  
ATOM   1376  HA  LYS    90      32.660  49.424  74.296  1.00  0.00           H  
ATOM   1377  HB2 LYS    90      31.468  47.568  75.426  1.00  0.00           H  
ATOM   1378  HB3 LYS    90      29.942  48.189  74.616  1.00  0.00           H  
ATOM   1379  HG2 LYS    90      31.038  47.412  72.499  1.00  0.00           H  
ATOM   1380  HG3 LYS    90      32.577  47.183  73.452  1.00  0.00           H  
ATOM   1381  HD2 LYS    90      31.175  45.470  74.903  1.00  0.00           H  
ATOM   1382  HD3 LYS    90      29.932  45.767  73.762  1.00  0.00           H  
ATOM   1383  HE2 LYS    90      32.572  45.233  72.477  1.00  0.00           H  
ATOM   1384  HE3 LYS    90      32.321  44.019  73.662  1.00  0.00           H  
ATOM   1385  HZ1 LYS    90      30.221  43.410  72.568  1.00  0.00           H  
ATOM   1386  HZ2 LYS    90      30.407  44.355  71.402  1.00  0.00           H  
ATOM   1387  HZ3 LYS    90      31.559  43.274  71.552  1.00  0.00           H  
ATOM   1388  N   VAL    91      31.917  49.881  71.936  1.00  0.00           N  
ATOM   1389  CA  VAL    91      31.325  49.841  70.590  1.00  0.00           C  
ATOM   1390  C   VAL    91      31.333  48.457  69.931  1.00  0.00           C  
ATOM   1391  O   VAL    91      32.249  47.629  70.213  1.00  0.00           O  
ATOM   1392  CB  VAL    91      31.965  50.962  69.758  1.00  0.00           C  
ATOM   1393  CG1 VAL    91      33.506  50.985  69.475  1.00  0.00           C  
ATOM   1394  CG2 VAL    91      31.333  51.207  68.362  1.00  0.00           C  
ATOM   1395  H   VAL    91      32.855  49.519  72.032  1.00  0.00           H  
ATOM   1396  HA  VAL    91      30.275  50.119  70.681  1.00  0.00           H  
ATOM   1397  HB  VAL    91      31.892  51.896  70.315  1.00  0.00           H  
ATOM   1398 HG11 VAL    91      33.752  50.385  68.599  1.00  0.00           H  
ATOM   1399 HG12 VAL    91      33.729  52.008  69.172  1.00  0.00           H  
ATOM   1400 HG13 VAL    91      34.158  50.640  70.277  1.00  0.00           H  
ATOM   1401 HG21 VAL    91      31.682  50.447  67.663  1.00  0.00           H  
ATOM   1402 HG22 VAL    91      30.245  51.213  68.434  1.00  0.00           H  
ATOM   1403 HG23 VAL    91      31.645  52.161  67.938  1.00  0.00           H  
ATOM   1404  N   THR    92      30.281  48.145  69.109  1.00  0.00           N  
ATOM   1405  CA  THR    92      30.127  46.847  68.443  1.00  0.00           C  
ATOM   1406  C   THR    92      29.587  47.070  66.953  1.00  0.00           C  
ATOM   1407  O   THR    92      28.755  47.950  66.864  1.00  0.00           O  
ATOM   1408  CB  THR    92      29.137  45.949  69.157  1.00  0.00           C  
ATOM   1409  CG2 THR    92      28.947  44.553  68.553  1.00  0.00           C  
ATOM   1410  OG1 THR    92      29.695  45.786  70.430  1.00  0.00           O  
ATOM   1411  H   THR    92      29.426  48.681  69.161  1.00  0.00           H  
ATOM   1412  HA  THR    92      31.134  46.440  68.349  1.00  0.00           H  
ATOM   1413  HB  THR    92      28.177  46.435  69.330  1.00  0.00           H  
ATOM   1414  HG1 THR    92      29.189  46.405  70.962  1.00  0.00           H  
ATOM   1415 HG21 THR    92      29.906  44.046  68.443  1.00  0.00           H  
ATOM   1416 HG22 THR    92      28.384  43.949  69.265  1.00  0.00           H  
ATOM   1417 HG23 THR    92      28.331  44.649  67.660  1.00  0.00           H  
ATOM   1418  N   VAL    93      30.091  46.257  66.034  1.00  0.00           N  
ATOM   1419  CA  VAL    93      29.535  46.276  64.639  1.00  0.00           C  
ATOM   1420  C   VAL    93      28.893  44.883  64.276  1.00  0.00           C  
ATOM   1421  O   VAL    93      29.418  43.890  64.780  1.00  0.00           O  
ATOM   1422  CB  VAL    93      30.659  46.625  63.573  1.00  0.00           C  
ATOM   1423  CG1 VAL    93      30.368  46.399  62.102  1.00  0.00           C  
ATOM   1424  CG2 VAL    93      30.937  48.137  63.702  1.00  0.00           C  
ATOM   1425  H   VAL    93      30.827  45.593  66.230  1.00  0.00           H  
ATOM   1426  HA  VAL    93      28.693  46.962  64.545  1.00  0.00           H  
ATOM   1427  HB  VAL    93      31.575  46.109  63.862  1.00  0.00           H  
ATOM   1428 HG11 VAL    93      30.537  45.344  61.888  1.00  0.00           H  
ATOM   1429 HG12 VAL    93      29.369  46.748  61.842  1.00  0.00           H  
ATOM   1430 HG13 VAL    93      31.117  46.984  61.569  1.00  0.00           H  
ATOM   1431 HG21 VAL    93      31.799  48.385  63.084  1.00  0.00           H  
ATOM   1432 HG22 VAL    93      30.109  48.714  63.290  1.00  0.00           H  
ATOM   1433 HG23 VAL    93      30.973  48.426  64.753  1.00  0.00           H  
ATOM   1434  N   ASN    94      27.824  44.952  63.568  1.00  0.00           N  
ATOM   1435  CA  ASN    94      27.000  43.794  63.014  1.00  0.00           C  
ATOM   1436  C   ASN    94      27.202  43.774  61.489  1.00  0.00           C  
ATOM   1437  O   ASN    94      27.089  44.842  60.795  1.00  0.00           O  
ATOM   1438  CB  ASN    94      25.515  43.885  63.300  1.00  0.00           C  
ATOM   1439  CG  ASN    94      25.123  43.943  64.728  1.00  0.00           C  
ATOM   1440  ND2 ASN    94      24.770  42.777  65.325  1.00  0.00           N  
ATOM   1441  OD1 ASN    94      24.987  45.089  65.225  1.00  0.00           O  
ATOM   1442  H   ASN    94      27.445  45.866  63.369  1.00  0.00           H  
ATOM   1443  HA  ASN    94      27.404  42.914  63.514  1.00  0.00           H  
ATOM   1444  HB2 ASN    94      25.211  44.802  62.795  1.00  0.00           H  
ATOM   1445  HB3 ASN    94      24.996  43.060  62.813  1.00  0.00           H  
ATOM   1446 HD21 ASN    94      24.679  42.748  66.330  1.00  0.00           H  
ATOM   1447 HD22 ASN    94      24.964  41.961  64.762  1.00  0.00           H  
ATOM   1448  N   TYR    95      27.668  42.636  60.925  1.00  0.00           N  
ATOM   1449  CA  TYR    95      27.961  42.575  59.466  1.00  0.00           C  
ATOM   1450  C   TYR    95      26.988  41.833  58.671  1.00  0.00           C  
ATOM   1451  O   TYR    95      26.483  40.805  59.128  1.00  0.00           O  
ATOM   1452  CB  TYR    95      29.379  42.000  59.370  1.00  0.00           C  
ATOM   1453  CG  TYR    95      30.591  42.776  59.882  1.00  0.00           C  
ATOM   1454  CD1 TYR    95      31.100  43.851  59.154  1.00  0.00           C  
ATOM   1455  CD2 TYR    95      31.143  42.409  61.150  1.00  0.00           C  
ATOM   1456  CE1 TYR    95      32.122  44.676  59.662  1.00  0.00           C  
ATOM   1457  CE2 TYR    95      32.246  43.173  61.615  1.00  0.00           C  
ATOM   1458  CZ  TYR    95      32.744  44.259  60.865  1.00  0.00           C  
ATOM   1459  OH  TYR    95      33.674  45.023  61.423  1.00  0.00           O  
ATOM   1460  H   TYR    95      27.630  41.819  61.518  1.00  0.00           H  
ATOM   1461  HA  TYR    95      28.121  43.604  59.144  1.00  0.00           H  
ATOM   1462  HB2 TYR    95      29.366  41.081  59.955  1.00  0.00           H  
ATOM   1463  HB3 TYR    95      29.636  41.680  58.361  1.00  0.00           H  
ATOM   1464  HD1 TYR    95      30.620  44.210  58.255  1.00  0.00           H  
ATOM   1465  HD2 TYR    95      30.638  41.701  61.790  1.00  0.00           H  
ATOM   1466  HE1 TYR    95      32.377  45.589  59.146  1.00  0.00           H  
ATOM   1467  HE2 TYR    95      32.516  42.967  62.640  1.00  0.00           H  
ATOM   1468  HH  TYR    95      34.108  45.554  60.751  1.00  0.00           H  
ATOM   1469  N   TYR    96      26.809  42.214  57.455  1.00  0.00           N  
ATOM   1470  CA  TYR    96      25.770  41.724  56.639  1.00  0.00           C  
ATOM   1471  C   TYR    96      26.279  41.349  55.242  1.00  0.00           C  
ATOM   1472  O   TYR    96      27.186  41.954  54.696  1.00  0.00           O  
ATOM   1473  CB  TYR    96      24.675  42.753  56.444  1.00  0.00           C  
ATOM   1474  CG  TYR    96      23.798  43.128  57.607  1.00  0.00           C  
ATOM   1475  CD1 TYR    96      22.553  42.442  57.728  1.00  0.00           C  
ATOM   1476  CD2 TYR    96      24.199  44.207  58.427  1.00  0.00           C  
ATOM   1477  CE1 TYR    96      21.658  42.913  58.716  1.00  0.00           C  
ATOM   1478  CE2 TYR    96      23.357  44.493  59.515  1.00  0.00           C  
ATOM   1479  CZ  TYR    96      22.084  43.959  59.554  1.00  0.00           C  
ATOM   1480  OH  TYR    96      21.354  44.360  60.567  1.00  0.00           O  
ATOM   1481  H   TYR    96      27.391  42.946  57.072  1.00  0.00           H  
ATOM   1482  HA  TYR    96      25.365  40.787  57.020  1.00  0.00           H  
ATOM   1483  HB2 TYR    96      24.950  43.674  55.929  1.00  0.00           H  
ATOM   1484  HB3 TYR    96      23.892  42.402  55.771  1.00  0.00           H  
ATOM   1485  HD1 TYR    96      22.307  41.583  57.122  1.00  0.00           H  
ATOM   1486  HD2 TYR    96      25.183  44.637  58.314  1.00  0.00           H  
ATOM   1487  HE1 TYR    96      20.804  42.299  58.959  1.00  0.00           H  
ATOM   1488  HE2 TYR    96      23.730  45.195  60.246  1.00  0.00           H  
ATOM   1489  HH  TYR    96      20.659  43.725  60.752  1.00  0.00           H  
ATOM   1490  N   ASP    97      25.550  40.523  54.443  1.00  0.00           N  
ATOM   1491  CA  ASP    97      25.580  40.434  52.959  1.00  0.00           C  
ATOM   1492  C   ASP    97      24.704  41.530  52.298  1.00  0.00           C  
ATOM   1493  O   ASP    97      24.231  42.463  52.986  1.00  0.00           O  
ATOM   1494  CB  ASP    97      25.256  38.992  52.546  1.00  0.00           C  
ATOM   1495  CG  ASP    97      23.813  38.628  52.835  1.00  0.00           C  
ATOM   1496  OD1 ASP    97      23.365  37.659  52.144  1.00  0.00           O  
ATOM   1497  OD2 ASP    97      22.890  39.256  53.477  1.00  0.00           O1-
ATOM   1498  H   ASP    97      24.885  40.015  55.009  1.00  0.00           H  
ATOM   1499  HA  ASP    97      26.593  40.627  52.606  1.00  0.00           H  
ATOM   1500  HB2 ASP    97      25.480  38.899  51.483  1.00  0.00           H  
ATOM   1501  HB3 ASP    97      25.933  38.286  53.028  1.00  0.00           H  
ATOM   1502  N   GLU    98      24.423  41.446  50.993  1.00  0.00           N  
ATOM   1503  CA  GLU    98      23.869  42.488  50.129  1.00  0.00           C  
ATOM   1504  C   GLU    98      22.320  42.518  50.232  1.00  0.00           C  
ATOM   1505  O   GLU    98      21.734  43.572  50.233  1.00  0.00           O  
ATOM   1506  CB  GLU    98      24.226  42.233  48.649  1.00  0.00           C  
ATOM   1507  CG  GLU    98      25.687  41.800  48.426  1.00  0.00           C  
ATOM   1508  CD  GLU    98      26.022  40.283  48.518  1.00  0.00           C  
ATOM   1509  OE1 GLU    98      27.143  39.915  48.179  1.00  0.00           O  
ATOM   1510  OE2 GLU    98      25.192  39.408  48.910  1.00  0.00           O1-
ATOM   1511  H   GLU    98      24.699  40.635  50.458  1.00  0.00           H  
ATOM   1512  HA  GLU    98      24.183  43.493  50.411  1.00  0.00           H  
ATOM   1513  HB2 GLU    98      23.660  41.465  48.121  1.00  0.00           H  
ATOM   1514  HB3 GLU    98      24.098  43.175  48.115  1.00  0.00           H  
ATOM   1515  HG2 GLU    98      26.015  42.103  47.432  1.00  0.00           H  
ATOM   1516  HG3 GLU    98      26.286  42.255  49.215  1.00  0.00           H  
ATOM   1517  N   GLU    99      21.665  41.364  50.315  1.00  0.00           N  
ATOM   1518  CA  GLU    99      20.297  41.224  50.763  1.00  0.00           C  
ATOM   1519  C   GLU    99      20.087  41.661  52.204  1.00  0.00           C  
ATOM   1520  O   GLU    99      19.034  42.094  52.605  1.00  0.00           O  
ATOM   1521  CB  GLU    99      19.971  39.745  50.527  1.00  0.00           C  
ATOM   1522  CG  GLU    99      18.431  39.445  50.617  1.00  0.00           C  
ATOM   1523  CD  GLU    99      17.654  40.113  49.448  1.00  0.00           C  
ATOM   1524  OE1 GLU    99      16.544  40.580  49.765  1.00  0.00           O  
ATOM   1525  OE2 GLU    99      18.230  40.231  48.306  1.00  0.00           O1-
ATOM   1526  H   GLU    99      22.171  40.491  50.339  1.00  0.00           H  
ATOM   1527  HA  GLU    99      19.702  41.860  50.109  1.00  0.00           H  
ATOM   1528  HB2 GLU    99      20.344  39.554  49.521  1.00  0.00           H  
ATOM   1529  HB3 GLU    99      20.562  39.176  51.244  1.00  0.00           H  
ATOM   1530  HG2 GLU    99      18.361  38.360  50.545  1.00  0.00           H  
ATOM   1531  HG3 GLU    99      18.041  39.801  51.571  1.00  0.00           H  
ATOM   1532  N   GLY   100      21.123  41.587  53.047  1.00  0.00           N  
ATOM   1533  CA  GLY   100      21.113  42.082  54.467  1.00  0.00           C  
ATOM   1534  C   GLY   100      19.977  41.606  55.386  1.00  0.00           C  
ATOM   1535  O   GLY   100      19.555  42.319  56.304  1.00  0.00           O  
ATOM   1536  H   GLY   100      22.017  41.265  52.704  1.00  0.00           H  
ATOM   1537  HA2 GLY   100      22.018  41.658  54.902  1.00  0.00           H  
ATOM   1538  HA3 GLY   100      21.023  43.166  54.523  1.00  0.00           H  
ATOM   1539  N   SER   101      19.396  40.420  55.175  1.00  0.00           N  
ATOM   1540  CA  SER   101      18.068  40.111  55.817  1.00  0.00           C  
ATOM   1541  C   SER   101      18.108  39.919  57.315  1.00  0.00           C  
ATOM   1542  O   SER   101      17.256  40.555  57.953  1.00  0.00           O  
ATOM   1543  CB  SER   101      17.426  38.737  55.233  1.00  0.00           C  
ATOM   1544  OG  SER   101      18.232  37.586  55.297  1.00  0.00           O  
ATOM   1545  H   SER   101      19.717  39.960  54.335  1.00  0.00           H  
ATOM   1546  HA  SER   101      17.351  40.908  55.623  1.00  0.00           H  
ATOM   1547  HB2 SER   101      16.501  38.480  55.750  1.00  0.00           H  
ATOM   1548  HB3 SER   101      17.175  39.011  54.208  1.00  0.00           H  
ATOM   1549  HG  SER   101      19.065  37.710  54.838  1.00  0.00           H  
ATOM   1550  N   ILE   102      19.043  39.167  57.907  1.00  0.00           N  
ATOM   1551  CA  ILE   102      19.365  39.052  59.350  1.00  0.00           C  
ATOM   1552  C   ILE   102      20.906  39.038  59.396  1.00  0.00           C  
ATOM   1553  O   ILE   102      21.479  38.346  58.552  1.00  0.00           O  
ATOM   1554  CB  ILE   102      18.601  37.847  59.919  1.00  0.00           C  
ATOM   1555  CG1 ILE   102      17.104  38.176  60.058  1.00  0.00           C  
ATOM   1556  CG2 ILE   102      19.058  37.437  61.325  1.00  0.00           C  
ATOM   1557  CD1 ILE   102      16.245  37.178  60.692  1.00  0.00           C  
ATOM   1558  H   ILE   102      19.726  38.648  57.373  1.00  0.00           H  
ATOM   1559  HA  ILE   102      19.008  39.867  59.980  1.00  0.00           H  
ATOM   1560  HB  ILE   102      18.700  37.002  59.237  1.00  0.00           H  
ATOM   1561 HG12 ILE   102      17.004  39.147  60.544  1.00  0.00           H  
ATOM   1562 HG13 ILE   102      16.694  38.225  59.049  1.00  0.00           H  
ATOM   1563 HG21 ILE   102      20.055  37.000  61.268  1.00  0.00           H  
ATOM   1564 HG22 ILE   102      19.134  38.257  62.039  1.00  0.00           H  
ATOM   1565 HG23 ILE   102      18.433  36.663  61.770  1.00  0.00           H  
ATOM   1566 HD11 ILE   102      16.392  37.229  61.771  1.00  0.00           H  
ATOM   1567 HD12 ILE   102      15.179  37.310  60.508  1.00  0.00           H  
ATOM   1568 HD13 ILE   102      16.494  36.191  60.302  1.00  0.00           H  
ATOM   1569  N   PRO   103      21.607  39.809  60.265  1.00  0.00           N  
ATOM   1570  CA  PRO   103      23.051  39.946  60.210  1.00  0.00           C  
ATOM   1571  C   PRO   103      23.852  38.636  60.457  1.00  0.00           C  
ATOM   1572  O   PRO   103      23.397  37.847  61.311  1.00  0.00           O  
ATOM   1573  CB  PRO   103      23.393  41.159  61.205  1.00  0.00           C  
ATOM   1574  CG  PRO   103      22.195  41.141  62.177  1.00  0.00           C  
ATOM   1575  CD  PRO   103      20.983  40.672  61.365  1.00  0.00           C  
ATOM   1576  HA  PRO   103      23.265  40.422  59.252  1.00  0.00           H  
ATOM   1577  HB2 PRO   103      24.399  41.008  61.599  1.00  0.00           H  
ATOM   1578  HB3 PRO   103      23.451  42.088  60.638  1.00  0.00           H  
ATOM   1579  HG2 PRO   103      22.352  40.432  62.991  1.00  0.00           H  
ATOM   1580  HG3 PRO   103      22.085  42.136  62.607  1.00  0.00           H  
ATOM   1581  HD2 PRO   103      20.269  40.005  61.848  1.00  0.00           H  
ATOM   1582  HD3 PRO   103      20.488  41.514  60.881  1.00  0.00           H  
ATOM   1583  N   ILE   104      25.046  38.419  59.897  1.00  0.00           N  
ATOM   1584  CA  ILE   104      25.891  37.150  59.896  1.00  0.00           C  
ATOM   1585  C   ILE   104      26.831  36.992  61.101  1.00  0.00           C  
ATOM   1586  O   ILE   104      27.016  35.906  61.497  1.00  0.00           O  
ATOM   1587  CB  ILE   104      26.747  37.331  58.618  1.00  0.00           C  
ATOM   1588  CG1 ILE   104      25.760  37.216  57.407  1.00  0.00           C  
ATOM   1589  CG2 ILE   104      27.963  36.410  58.301  1.00  0.00           C  
ATOM   1590  CD1 ILE   104      26.226  36.810  56.011  1.00  0.00           C  
ATOM   1591  H   ILE   104      25.504  39.153  59.375  1.00  0.00           H  
ATOM   1592  HA  ILE   104      25.291  36.241  59.850  1.00  0.00           H  
ATOM   1593  HB  ILE   104      27.056  38.373  58.538  1.00  0.00           H  
ATOM   1594 HG12 ILE   104      25.033  36.461  57.708  1.00  0.00           H  
ATOM   1595 HG13 ILE   104      25.182  38.136  57.313  1.00  0.00           H  
ATOM   1596 HG21 ILE   104      28.698  36.432  59.105  1.00  0.00           H  
ATOM   1597 HG22 ILE   104      27.496  35.447  58.093  1.00  0.00           H  
ATOM   1598 HG23 ILE   104      28.461  36.824  57.424  1.00  0.00           H  
ATOM   1599 HD11 ILE   104      25.350  36.833  55.362  1.00  0.00           H  
ATOM   1600 HD12 ILE   104      26.993  37.463  55.597  1.00  0.00           H  
ATOM   1601 HD13 ILE   104      26.536  35.765  56.014  1.00  0.00           H  
ATOM   1602  N   ASP   105      27.322  38.101  61.647  1.00  0.00           N  
ATOM   1603  CA  ASP   105      28.387  38.165  62.634  1.00  0.00           C  
ATOM   1604  C   ASP   105      28.285  39.495  63.511  1.00  0.00           C  
ATOM   1605  O   ASP   105      27.691  40.504  63.106  1.00  0.00           O  
ATOM   1606  CB  ASP   105      29.740  38.317  61.858  1.00  0.00           C  
ATOM   1607  CG  ASP   105      31.015  38.172  62.675  1.00  0.00           C  
ATOM   1608  OD1 ASP   105      31.982  38.957  62.444  1.00  0.00           O  
ATOM   1609  OD2 ASP   105      30.996  37.320  63.610  1.00  0.00           O1-
ATOM   1610  H   ASP   105      27.049  38.978  61.228  1.00  0.00           H  
ATOM   1611  HA  ASP   105      28.316  37.335  63.337  1.00  0.00           H  
ATOM   1612  HB2 ASP   105      29.662  37.612  61.030  1.00  0.00           H  
ATOM   1613  HB3 ASP   105      29.737  39.297  61.380  1.00  0.00           H  
ATOM   1614  N   GLN   106      29.000  39.490  64.602  1.00  0.00           N  
ATOM   1615  CA  GLN   106      29.433  40.715  65.246  1.00  0.00           C  
ATOM   1616  C   GLN   106      30.834  40.680  65.918  1.00  0.00           C  
ATOM   1617  O   GLN   106      31.299  39.655  66.378  1.00  0.00           O  
ATOM   1618  CB  GLN   106      28.182  41.070  66.172  1.00  0.00           C  
ATOM   1619  CG  GLN   106      27.922  39.847  67.109  1.00  0.00           C  
ATOM   1620  CD  GLN   106      26.931  40.210  68.167  1.00  0.00           C  
ATOM   1621  NE2 GLN   106      26.896  39.497  69.325  1.00  0.00           N  
ATOM   1622  OE1 GLN   106      26.182  41.251  68.116  1.00  0.00           O  
ATOM   1623  H   GLN   106      29.358  38.625  64.981  1.00  0.00           H  
ATOM   1624  HA  GLN   106      29.526  41.512  64.508  1.00  0.00           H  
ATOM   1625  HB2 GLN   106      28.327  41.968  66.773  1.00  0.00           H  
ATOM   1626  HB3 GLN   106      27.256  41.255  65.628  1.00  0.00           H  
ATOM   1627  HG2 GLN   106      27.421  39.006  66.630  1.00  0.00           H  
ATOM   1628  HG3 GLN   106      28.807  39.469  67.622  1.00  0.00           H  
ATOM   1629 HE21 GLN   106      26.119  39.608  69.961  1.00  0.00           H  
ATOM   1630 HE22 GLN   106      27.457  38.659  69.367  1.00  0.00           H  
ATOM   1631  N   ALA   107      31.448  41.910  66.091  1.00  0.00           N  
ATOM   1632  CA  ALA   107      32.699  42.206  66.742  1.00  0.00           C  
ATOM   1633  C   ALA   107      32.709  43.597  67.571  1.00  0.00           C  
ATOM   1634  O   ALA   107      31.863  44.389  67.165  1.00  0.00           O  
ATOM   1635  CB  ALA   107      33.786  42.217  65.674  1.00  0.00           C  
ATOM   1636  H   ALA   107      30.949  42.687  65.684  1.00  0.00           H  
ATOM   1637  HA  ALA   107      32.908  41.396  67.441  1.00  0.00           H  
ATOM   1638  HB1 ALA   107      34.809  42.319  66.037  1.00  0.00           H  
ATOM   1639  HB2 ALA   107      33.703  41.290  65.106  1.00  0.00           H  
ATOM   1640  HB3 ALA   107      33.700  43.101  65.042  1.00  0.00           H  
ATOM   1641  N   GLY   108      33.444  43.741  68.612  1.00  0.00           N  
ATOM   1642  CA  GLY   108      33.484  44.952  69.370  1.00  0.00           C  
ATOM   1643  C   GLY   108      34.815  45.207  70.136  1.00  0.00           C  
ATOM   1644  O   GLY   108      35.600  44.269  70.407  1.00  0.00           O  
ATOM   1645  H   GLY   108      33.953  42.920  68.905  1.00  0.00           H  
ATOM   1646  HA2 GLY   108      33.279  45.792  68.705  1.00  0.00           H  
ATOM   1647  HA3 GLY   108      32.729  44.953  70.156  1.00  0.00           H  
ATOM   1648  N   LEU   109      34.960  46.480  70.521  1.00  0.00           N  
ATOM   1649  CA  LEU   109      36.116  47.041  71.291  1.00  0.00           C  
ATOM   1650  C   LEU   109      35.460  47.563  72.618  1.00  0.00           C  
ATOM   1651  O   LEU   109      34.494  48.384  72.610  1.00  0.00           O  
ATOM   1652  CB  LEU   109      36.728  48.152  70.445  1.00  0.00           C  
ATOM   1653  CG  LEU   109      37.628  48.934  71.325  1.00  0.00           C  
ATOM   1654  CD1 LEU   109      38.846  48.115  71.830  1.00  0.00           C  
ATOM   1655  CD2 LEU   109      38.254  49.951  70.332  1.00  0.00           C  
ATOM   1656  H   LEU   109      34.162  47.092  70.432  1.00  0.00           H  
ATOM   1657  HA  LEU   109      36.829  46.238  71.480  1.00  0.00           H  
ATOM   1658  HB2 LEU   109      37.124  47.710  69.531  1.00  0.00           H  
ATOM   1659  HB3 LEU   109      35.911  48.776  70.082  1.00  0.00           H  
ATOM   1660  HG  LEU   109      37.060  49.498  72.065  1.00  0.00           H  
ATOM   1661 HD11 LEU   109      38.542  47.243  72.409  1.00  0.00           H  
ATOM   1662 HD12 LEU   109      39.556  47.880  71.037  1.00  0.00           H  
ATOM   1663 HD13 LEU   109      39.452  48.847  72.365  1.00  0.00           H  
ATOM   1664 HD21 LEU   109      39.030  50.584  70.761  1.00  0.00           H  
ATOM   1665 HD22 LEU   109      38.635  49.438  69.449  1.00  0.00           H  
ATOM   1666 HD23 LEU   109      37.493  50.669  70.026  1.00  0.00           H  
ATOM   1667  N   PHE   110      36.063  47.153  73.741  1.00  0.00           N  
ATOM   1668  CA  PHE   110      35.645  47.641  75.057  1.00  0.00           C  
ATOM   1669  C   PHE   110      36.502  48.908  75.548  1.00  0.00           C  
ATOM   1670  O   PHE   110      37.729  48.972  75.337  1.00  0.00           O  
ATOM   1671  CB  PHE   110      35.768  46.603  76.150  1.00  0.00           C  
ATOM   1672  CG  PHE   110      34.705  45.488  76.241  1.00  0.00           C  
ATOM   1673  CD1 PHE   110      35.017  44.117  75.957  1.00  0.00           C  
ATOM   1674  CD2 PHE   110      33.412  45.822  76.745  1.00  0.00           C  
ATOM   1675  CE1 PHE   110      34.072  43.097  76.205  1.00  0.00           C  
ATOM   1676  CE2 PHE   110      32.538  44.787  77.064  1.00  0.00           C  
ATOM   1677  CZ  PHE   110      32.834  43.466  76.778  1.00  0.00           C  
ATOM   1678  H   PHE   110      36.578  46.295  73.601  1.00  0.00           H  
ATOM   1679  HA  PHE   110      34.582  47.880  75.032  1.00  0.00           H  
ATOM   1680  HB2 PHE   110      36.749  46.144  76.024  1.00  0.00           H  
ATOM   1681  HB3 PHE   110      35.961  47.064  77.119  1.00  0.00           H  
ATOM   1682  HD1 PHE   110      35.973  43.792  75.574  1.00  0.00           H  
ATOM   1683  HD2 PHE   110      33.140  46.851  76.933  1.00  0.00           H  
ATOM   1684  HE1 PHE   110      34.315  42.056  76.049  1.00  0.00           H  
ATOM   1685  HE2 PHE   110      31.659  44.965  77.665  1.00  0.00           H  
ATOM   1686  HZ  PHE   110      32.060  42.763  77.051  1.00  0.00           H  
ATOM   1687  N   LEU   111      35.954  49.915  76.280  1.00  0.00           N  
ATOM   1688  CA  LEU   111      36.472  51.255  76.553  1.00  0.00           C  
ATOM   1689  C   LEU   111      36.170  51.756  77.914  1.00  0.00           C  
ATOM   1690  O   LEU   111      34.970  52.013  78.317  1.00  0.00           O  
ATOM   1691  CB  LEU   111      35.804  52.250  75.552  1.00  0.00           C  
ATOM   1692  CG  LEU   111      36.261  51.987  74.071  1.00  0.00           C  
ATOM   1693  CD1 LEU   111      35.365  52.689  72.981  1.00  0.00           C  
ATOM   1694  CD2 LEU   111      37.670  52.471  73.747  1.00  0.00           C  
ATOM   1695  H   LEU   111      35.026  49.728  76.632  1.00  0.00           H  
ATOM   1696  HA  LEU   111      37.558  51.320  76.482  1.00  0.00           H  
ATOM   1697  HB2 LEU   111      34.726  52.090  75.556  1.00  0.00           H  
ATOM   1698  HB3 LEU   111      36.086  53.269  75.815  1.00  0.00           H  
ATOM   1699  HG  LEU   111      36.256  50.935  73.784  1.00  0.00           H  
ATOM   1700 HD11 LEU   111      35.712  52.400  71.989  1.00  0.00           H  
ATOM   1701 HD12 LEU   111      34.313  52.602  73.254  1.00  0.00           H  
ATOM   1702 HD13 LEU   111      35.576  53.757  72.923  1.00  0.00           H  
ATOM   1703 HD21 LEU   111      37.873  52.145  72.727  1.00  0.00           H  
ATOM   1704 HD22 LEU   111      37.774  53.543  73.915  1.00  0.00           H  
ATOM   1705 HD23 LEU   111      38.345  51.859  74.345  1.00  0.00           H  
ATOM   1706  N   THR   112      37.220  51.922  78.684  1.00  0.00           N  
ATOM   1707  CA  THR   112      37.185  52.830  79.853  1.00  0.00           C  
ATOM   1708  C   THR   112      37.651  54.214  79.528  1.00  0.00           C  
ATOM   1709  O   THR   112      38.767  54.264  79.074  1.00  0.00           O  
ATOM   1710  CB  THR   112      38.052  52.182  80.884  1.00  0.00           C  
ATOM   1711  CG2 THR   112      38.076  52.969  82.228  1.00  0.00           C  
ATOM   1712  OG1 THR   112      37.546  50.896  81.199  1.00  0.00           O  
ATOM   1713  H   THR   112      38.145  51.810  78.297  1.00  0.00           H  
ATOM   1714  HA  THR   112      36.207  52.834  80.335  1.00  0.00           H  
ATOM   1715  HB  THR   112      39.078  52.060  80.535  1.00  0.00           H  
ATOM   1716  HG1 THR   112      37.557  50.441  80.354  1.00  0.00           H  
ATOM   1717 HG21 THR   112      38.908  53.669  82.161  1.00  0.00           H  
ATOM   1718 HG22 THR   112      37.095  53.437  82.314  1.00  0.00           H  
ATOM   1719 HG23 THR   112      38.249  52.210  82.991  1.00  0.00           H  
ATOM   1720  N   ALA   113      36.850  55.275  79.639  1.00  0.00           N  
ATOM   1721  CA  ALA   113      37.391  56.655  79.554  1.00  0.00           C  
ATOM   1722  C   ALA   113      38.121  57.189  80.818  1.00  0.00           C  
ATOM   1723  O   ALA   113      37.538  57.230  81.916  1.00  0.00           O  
ATOM   1724  CB  ALA   113      36.314  57.570  79.171  1.00  0.00           C  
ATOM   1725  H   ALA   113      35.856  55.210  79.803  1.00  0.00           H  
ATOM   1726  HA  ALA   113      38.149  56.655  78.771  1.00  0.00           H  
ATOM   1727  HB1 ALA   113      35.805  57.193  78.284  1.00  0.00           H  
ATOM   1728  HB2 ALA   113      35.631  57.613  80.020  1.00  0.00           H  
ATOM   1729  HB3 ALA   113      36.688  58.570  78.951  1.00  0.00           H  
ATOM   1730  N   ILE   114      39.337  57.717  80.649  1.00  0.00           N  
ATOM   1731  CA  ILE   114      40.141  58.251  81.748  1.00  0.00           C  
ATOM   1732  C   ILE   114      40.741  59.649  81.435  1.00  0.00           C  
ATOM   1733  O   ILE   114      41.365  59.820  80.405  1.00  0.00           O  
ATOM   1734  CB  ILE   114      41.143  57.198  82.299  1.00  0.00           C  
ATOM   1735  CG1 ILE   114      40.581  56.084  83.163  1.00  0.00           C  
ATOM   1736  CG2 ILE   114      42.353  57.869  82.983  1.00  0.00           C  
ATOM   1737  CD1 ILE   114      41.418  54.890  83.475  1.00  0.00           C  
ATOM   1738  H   ILE   114      39.834  57.626  79.775  1.00  0.00           H  
ATOM   1739  HA  ILE   114      39.368  58.537  82.461  1.00  0.00           H  
ATOM   1740  HB  ILE   114      41.509  56.721  81.391  1.00  0.00           H  
ATOM   1741 HG12 ILE   114      40.402  56.576  84.119  1.00  0.00           H  
ATOM   1742 HG13 ILE   114      39.623  55.849  82.701  1.00  0.00           H  
ATOM   1743 HG21 ILE   114      43.074  57.153  83.378  1.00  0.00           H  
ATOM   1744 HG22 ILE   114      42.970  58.374  82.239  1.00  0.00           H  
ATOM   1745 HG23 ILE   114      42.054  58.390  83.892  1.00  0.00           H  
ATOM   1746 HD11 ILE   114      41.863  54.539  82.544  1.00  0.00           H  
ATOM   1747 HD12 ILE   114      42.230  55.104  84.170  1.00  0.00           H  
ATOM   1748 HD13 ILE   114      40.744  54.130  83.871  1.00  0.00           H  
ATOM   1749  N   GLU   115      40.417  60.637  82.213  1.00  0.00           N  
ATOM   1750  CA  GLU   115      41.144  61.922  82.183  1.00  0.00           C  
ATOM   1751  C   GLU   115      42.520  61.816  82.855  1.00  0.00           C  
ATOM   1752  O   GLU   115      42.741  61.076  83.795  1.00  0.00           O  
ATOM   1753  CB  GLU   115      40.141  62.946  82.786  1.00  0.00           C  
ATOM   1754  CG  GLU   115      40.547  64.307  83.267  1.00  0.00           C  
ATOM   1755  CD  GLU   115      41.504  65.154  82.400  1.00  0.00           C  
ATOM   1756  OE1 GLU   115      42.140  65.997  83.059  1.00  0.00           O  
ATOM   1757  OE2 GLU   115      41.655  64.933  81.145  1.00  0.00           O1-
ATOM   1758  H   GLU   115      39.864  60.342  83.005  1.00  0.00           H  
ATOM   1759  HA  GLU   115      41.202  62.206  81.132  1.00  0.00           H  
ATOM   1760  HB2 GLU   115      39.326  63.175  82.100  1.00  0.00           H  
ATOM   1761  HB3 GLU   115      39.688  62.451  83.644  1.00  0.00           H  
ATOM   1762  HG2 GLU   115      39.630  64.857  83.477  1.00  0.00           H  
ATOM   1763  HG3 GLU   115      41.145  64.218  84.174  1.00  0.00           H  
ATOM   1764  N   ILE   116      43.453  62.631  82.393  1.00  0.00           N  
ATOM   1765  CA  ILE   116      44.822  62.753  82.917  1.00  0.00           C  
ATOM   1766  C   ILE   116      45.365  64.168  82.573  1.00  0.00           C  
ATOM   1767  O   ILE   116      45.352  64.553  81.384  1.00  0.00           O  
ATOM   1768  CB  ILE   116      45.633  61.603  82.256  1.00  0.00           C  
ATOM   1769  CG1 ILE   116      47.129  61.634  82.815  1.00  0.00           C  
ATOM   1770  CG2 ILE   116      45.664  61.606  80.787  1.00  0.00           C  
ATOM   1771  CD1 ILE   116      47.753  60.266  82.634  1.00  0.00           C  
ATOM   1772  H   ILE   116      43.119  63.375  81.797  1.00  0.00           H  
ATOM   1773  HA  ILE   116      44.884  62.595  83.994  1.00  0.00           H  
ATOM   1774  HB  ILE   116      45.181  60.677  82.612  1.00  0.00           H  
ATOM   1775 HG12 ILE   116      47.704  62.342  82.218  1.00  0.00           H  
ATOM   1776 HG13 ILE   116      47.066  61.810  83.889  1.00  0.00           H  
ATOM   1777 HG21 ILE   116      46.172  62.490  80.402  1.00  0.00           H  
ATOM   1778 HG22 ILE   116      46.057  60.689  80.348  1.00  0.00           H  
ATOM   1779 HG23 ILE   116      44.639  61.751  80.447  1.00  0.00           H  
ATOM   1780 HD11 ILE   116      47.062  59.451  82.852  1.00  0.00           H  
ATOM   1781 HD12 ILE   116      48.162  60.080  81.641  1.00  0.00           H  
ATOM   1782 HD13 ILE   116      48.673  60.170  83.210  1.00  0.00           H  
ATOM   1783  N   SER   117      45.956  64.876  83.524  1.00  0.00           N  
ATOM   1784  CA  SER   117      46.622  66.163  83.314  1.00  0.00           C  
ATOM   1785  C   SER   117      47.660  66.353  84.354  1.00  0.00           C  
ATOM   1786  O   SER   117      47.538  66.020  85.543  1.00  0.00           O  
ATOM   1787  CB  SER   117      45.619  67.334  83.461  1.00  0.00           C  
ATOM   1788  OG  SER   117      46.277  68.524  83.027  1.00  0.00           O  
ATOM   1789  H   SER   117      45.886  64.591  84.491  1.00  0.00           H  
ATOM   1790  HA  SER   117      47.011  66.279  82.303  1.00  0.00           H  
ATOM   1791  HB2 SER   117      44.881  67.167  82.676  1.00  0.00           H  
ATOM   1792  HB3 SER   117      45.204  67.368  84.468  1.00  0.00           H  
ATOM   1793  HG  SER   117      46.435  69.026  83.830  1.00  0.00           H  
ATOM   1794  N   LEU   118      48.758  66.966  83.835  1.00  0.00           N  
ATOM   1795  CA  LEU   118      49.862  67.302  84.724  1.00  0.00           C  
ATOM   1796  C   LEU   118      49.926  68.838  84.687  1.00  0.00           C  
ATOM   1797  O   LEU   118      50.056  69.408  83.572  1.00  0.00           O  
ATOM   1798  CB  LEU   118      51.116  66.570  84.163  1.00  0.00           C  
ATOM   1799  CG  LEU   118      52.296  66.857  85.020  1.00  0.00           C  
ATOM   1800  CD1 LEU   118      52.188  66.042  86.347  1.00  0.00           C  
ATOM   1801  CD2 LEU   118      53.642  66.416  84.453  1.00  0.00           C  
ATOM   1802  H   LEU   118      48.798  67.262  82.870  1.00  0.00           H  
ATOM   1803  HA  LEU   118      49.615  66.957  85.728  1.00  0.00           H  
ATOM   1804  HB2 LEU   118      51.103  65.481  84.128  1.00  0.00           H  
ATOM   1805  HB3 LEU   118      51.341  66.891  83.146  1.00  0.00           H  
ATOM   1806  HG  LEU   118      52.385  67.925  85.219  1.00  0.00           H  
ATOM   1807 HD11 LEU   118      52.406  64.983  86.211  1.00  0.00           H  
ATOM   1808 HD12 LEU   118      52.955  66.446  87.008  1.00  0.00           H  
ATOM   1809 HD13 LEU   118      51.259  66.242  86.880  1.00  0.00           H  
ATOM   1810 HD21 LEU   118      54.456  66.724  85.109  1.00  0.00           H  
ATOM   1811 HD22 LEU   118      53.688  65.351  84.227  1.00  0.00           H  
ATOM   1812 HD23 LEU   118      53.786  66.910  83.493  1.00  0.00           H  
ATOM   1813  N   ASP   119      49.865  69.519  85.810  1.00  0.00           N  
ATOM   1814  CA  ASP   119      49.884  70.989  85.800  1.00  0.00           C  
ATOM   1815  C   ASP   119      50.906  71.599  86.816  1.00  0.00           C  
ATOM   1816  O   ASP   119      51.151  71.087  87.884  1.00  0.00           O  
ATOM   1817  CB  ASP   119      48.503  71.595  86.045  1.00  0.00           C  
ATOM   1818  CG  ASP   119      47.437  71.203  84.979  1.00  0.00           C  
ATOM   1819  OD1 ASP   119      46.800  70.133  85.109  1.00  0.00           O  
ATOM   1820  OD2 ASP   119      47.190  71.954  83.996  1.00  0.00           O1-
ATOM   1821  H   ASP   119      49.710  69.030  86.680  1.00  0.00           H  
ATOM   1822  HA  ASP   119      50.258  71.390  84.857  1.00  0.00           H  
ATOM   1823  HB2 ASP   119      48.184  71.135  86.980  1.00  0.00           H  
ATOM   1824  HB3 ASP   119      48.457  72.663  86.261  1.00  0.00           H  
ATOM   1825  N   VAL   120      51.501  72.748  86.370  1.00  0.00           N  
ATOM   1826  CA  VAL   120      52.388  73.654  87.056  1.00  0.00           C  
ATOM   1827  C   VAL   120      51.743  75.000  87.170  1.00  0.00           C  
ATOM   1828  O   VAL   120      50.755  75.221  86.509  1.00  0.00           O  
ATOM   1829  CB  VAL   120      53.906  73.681  86.506  1.00  0.00           C  
ATOM   1830  CG1 VAL   120      54.683  72.388  86.679  1.00  0.00           C  
ATOM   1831  CG2 VAL   120      53.916  74.174  85.073  1.00  0.00           C  
ATOM   1832  H   VAL   120      51.107  73.043  85.488  1.00  0.00           H  
ATOM   1833  HA  VAL   120      52.565  73.217  88.039  1.00  0.00           H  
ATOM   1834  HB  VAL   120      54.521  74.289  87.169  1.00  0.00           H  
ATOM   1835 HG11 VAL   120      55.571  72.288  86.055  1.00  0.00           H  
ATOM   1836 HG12 VAL   120      55.129  72.164  87.648  1.00  0.00           H  
ATOM   1837 HG13 VAL   120      54.099  71.513  86.391  1.00  0.00           H  
ATOM   1838 HG21 VAL   120      53.282  73.607  84.391  1.00  0.00           H  
ATOM   1839 HG22 VAL   120      53.534  75.187  84.941  1.00  0.00           H  
ATOM   1840 HG23 VAL   120      54.928  74.165  84.668  1.00  0.00           H  
ATOM   1841  N   ASP   121      52.255  75.924  87.970  1.00  0.00           N  
ATOM   1842  CA  ASP   121      51.898  77.370  88.057  1.00  0.00           C  
ATOM   1843  C   ASP   121      52.303  78.180  86.727  1.00  0.00           C  
ATOM   1844  O   ASP   121      53.131  79.115  86.749  1.00  0.00           O  
ATOM   1845  CB  ASP   121      52.486  78.030  89.339  1.00  0.00           C  
ATOM   1846  CG  ASP   121      52.157  79.575  89.391  1.00  0.00           C  
ATOM   1847  OD1 ASP   121      51.077  79.919  89.022  1.00  0.00           O  
ATOM   1848  OD2 ASP   121      53.095  80.325  89.868  1.00  0.00           O1-
ATOM   1849  H   ASP   121      53.145  75.698  88.390  1.00  0.00           H  
ATOM   1850  HA  ASP   121      50.811  77.378  88.135  1.00  0.00           H  
ATOM   1851  HB2 ASP   121      52.118  77.568  90.255  1.00  0.00           H  
ATOM   1852  HB3 ASP   121      53.561  77.897  89.456  1.00  0.00           H  
ATOM   1853  N   ALA   122      51.734  77.812  85.572  1.00  0.00           N  
ATOM   1854  CA  ALA   122      52.070  78.314  84.287  1.00  0.00           C  
ATOM   1855  C   ALA   122      51.714  79.844  84.179  1.00  0.00           C  
ATOM   1856  O   ALA   122      52.355  80.556  83.433  1.00  0.00           O  
ATOM   1857  CB  ALA   122      51.471  77.424  83.140  1.00  0.00           C  
ATOM   1858  H   ALA   122      50.987  77.137  85.656  1.00  0.00           H  
ATOM   1859  HA  ALA   122      53.153  78.203  84.240  1.00  0.00           H  
ATOM   1860  HB1 ALA   122      50.438  77.716  82.952  1.00  0.00           H  
ATOM   1861  HB2 ALA   122      51.890  77.775  82.197  1.00  0.00           H  
ATOM   1862  HB3 ALA   122      51.716  76.366  83.228  1.00  0.00           H  
ATOM   1863  N   ASP   123      50.640  80.327  84.827  1.00  0.00           N  
ATOM   1864  CA  ASP   123      50.152  81.712  84.625  1.00  0.00           C  
ATOM   1865  C   ASP   123      50.953  82.839  85.405  1.00  0.00           C  
ATOM   1866  O   ASP   123      50.686  84.047  85.301  1.00  0.00           O  
ATOM   1867  CB  ASP   123      48.712  81.869  84.797  1.00  0.00           C  
ATOM   1868  CG  ASP   123      48.209  81.686  86.197  1.00  0.00           C  
ATOM   1869  OD1 ASP   123      48.969  81.535  87.209  1.00  0.00           O  
ATOM   1870  OD2 ASP   123      47.010  81.537  86.429  1.00  0.00           O1-
ATOM   1871  H   ASP   123      50.322  79.795  85.624  1.00  0.00           H  
ATOM   1872  HA  ASP   123      50.366  81.932  83.579  1.00  0.00           H  
ATOM   1873  HB2 ASP   123      48.372  82.754  84.260  1.00  0.00           H  
ATOM   1874  HB3 ASP   123      48.241  81.083  84.207  1.00  0.00           H  
ATOM   1875  N   ARG   124      51.819  82.321  86.331  1.00  0.00           N  
ATOM   1876  CA  ARG   124      52.706  83.103  87.127  1.00  0.00           C  
ATOM   1877  C   ARG   124      52.052  83.793  88.298  1.00  0.00           C  
ATOM   1878  O   ARG   124      52.308  84.958  88.539  1.00  0.00           O  
ATOM   1879  CB  ARG   124      53.695  83.938  86.254  1.00  0.00           C  
ATOM   1880  CG  ARG   124      54.426  83.019  85.216  1.00  0.00           C  
ATOM   1881  CD  ARG   124      55.364  83.807  84.242  1.00  0.00           C  
ATOM   1882  NE  ARG   124      56.018  82.805  83.345  1.00  0.00           N  
ATOM   1883  CZ  ARG   124      56.537  83.133  82.185  1.00  0.00           C  
ATOM   1884  NH1 ARG   124      56.569  84.338  81.631  1.00  0.00           N1+
ATOM   1885  NH2 ARG   124      57.023  82.136  81.512  1.00  0.00           N  
ATOM   1886  H   ARG   124      51.847  81.320  86.458  1.00  0.00           H  
ATOM   1887  HA  ARG   124      53.253  82.246  87.522  1.00  0.00           H  
ATOM   1888  HB2 ARG   124      53.161  84.768  85.792  1.00  0.00           H  
ATOM   1889  HB3 ARG   124      54.427  84.313  86.969  1.00  0.00           H  
ATOM   1890  HG2 ARG   124      55.058  82.322  85.766  1.00  0.00           H  
ATOM   1891  HG3 ARG   124      53.840  82.272  84.681  1.00  0.00           H  
ATOM   1892  HD2 ARG   124      54.645  84.438  83.720  1.00  0.00           H  
ATOM   1893  HD3 ARG   124      56.070  84.422  84.801  1.00  0.00           H  
ATOM   1894  HE  ARG   124      55.804  81.846  83.579  1.00  0.00           H  
ATOM   1895 HH11 ARG   124      56.101  85.170  81.961  1.00  0.00           H  
ATOM   1896 HH12 ARG   124      56.979  84.234  80.714  1.00  0.00           H  
ATOM   1897 HH21 ARG   124      57.081  81.232  81.958  1.00  0.00           H  
ATOM   1898 HH22 ARG   124      57.543  82.287  80.659  1.00  0.00           H  
ATOM   1899  N   ASP   125      51.244  83.111  89.126  1.00  0.00           N  
ATOM   1900  CA  ASP   125      50.595  83.777  90.266  1.00  0.00           C  
ATOM   1901  C   ASP   125      50.816  82.983  91.623  1.00  0.00           C  
ATOM   1902  O   ASP   125      50.307  83.397  92.616  1.00  0.00           O  
ATOM   1903  CB  ASP   125      49.125  84.025  89.946  1.00  0.00           C  
ATOM   1904  CG  ASP   125      48.184  82.807  90.226  1.00  0.00           C  
ATOM   1905  OD1 ASP   125      48.680  81.603  90.365  1.00  0.00           O  
ATOM   1906  OD2 ASP   125      46.936  83.043  90.283  1.00  0.00           O1-
ATOM   1907  H   ASP   125      51.003  82.140  88.990  1.00  0.00           H  
ATOM   1908  HA  ASP   125      50.911  84.807  90.431  1.00  0.00           H  
ATOM   1909  HB2 ASP   125      48.817  84.805  90.642  1.00  0.00           H  
ATOM   1910  HB3 ASP   125      49.041  84.511  88.974  1.00  0.00           H  
ATOM   1911  N   GLY   126      51.612  81.951  91.638  1.00  0.00           N  
ATOM   1912  CA  GLY   126      51.975  81.284  92.892  1.00  0.00           C  
ATOM   1913  C   GLY   126      51.020  80.054  93.277  1.00  0.00           C  
ATOM   1914  O   GLY   126      51.114  79.613  94.372  1.00  0.00           O  
ATOM   1915  H   GLY   126      52.185  81.756  90.830  1.00  0.00           H  
ATOM   1916  HA2 GLY   126      52.999  80.921  92.803  1.00  0.00           H  
ATOM   1917  HA3 GLY   126      51.904  82.029  93.685  1.00  0.00           H  
ATOM   1918  N   VAL   127      50.064  79.778  92.442  1.00  0.00           N  
ATOM   1919  CA  VAL   127      49.189  78.516  92.594  1.00  0.00           C  
ATOM   1920  C   VAL   127      49.243  77.694  91.310  1.00  0.00           C  
ATOM   1921  O   VAL   127      49.202  78.211  90.231  1.00  0.00           O  
ATOM   1922  CB  VAL   127      47.781  78.657  93.202  1.00  0.00           C  
ATOM   1923  CG1 VAL   127      46.863  77.385  93.230  1.00  0.00           C  
ATOM   1924  CG2 VAL   127      47.898  79.228  94.638  1.00  0.00           C  
ATOM   1925  H   VAL   127      49.843  80.320  91.619  1.00  0.00           H  
ATOM   1926  HA  VAL   127      49.750  77.868  93.268  1.00  0.00           H  
ATOM   1927  HB  VAL   127      47.254  79.368  92.565  1.00  0.00           H  
ATOM   1928 HG11 VAL   127      46.440  77.126  92.259  1.00  0.00           H  
ATOM   1929 HG12 VAL   127      47.447  76.552  93.620  1.00  0.00           H  
ATOM   1930 HG13 VAL   127      46.000  77.558  93.873  1.00  0.00           H  
ATOM   1931 HG21 VAL   127      48.378  80.204  94.561  1.00  0.00           H  
ATOM   1932 HG22 VAL   127      46.909  79.320  95.087  1.00  0.00           H  
ATOM   1933 HG23 VAL   127      48.590  78.699  95.294  1.00  0.00           H  
ATOM   1934  N   VAL   128      49.293  76.388  91.482  1.00  0.00           N  
ATOM   1935  CA  VAL   128      49.233  75.474  90.325  1.00  0.00           C  
ATOM   1936  C   VAL   128      47.963  75.562  89.597  1.00  0.00           C  
ATOM   1937  O   VAL   128      46.896  75.749  90.197  1.00  0.00           O  
ATOM   1938  CB  VAL   128      49.405  74.068  90.841  1.00  0.00           C  
ATOM   1939  CG1 VAL   128      49.185  73.013  89.801  1.00  0.00           C  
ATOM   1940  CG2 VAL   128      50.933  73.993  91.263  1.00  0.00           C  
ATOM   1941  H   VAL   128      49.485  76.076  92.424  1.00  0.00           H  
ATOM   1942  HA  VAL   128      50.019  75.639  89.588  1.00  0.00           H  
ATOM   1943  HB  VAL   128      48.704  73.928  91.663  1.00  0.00           H  
ATOM   1944 HG11 VAL   128      48.168  72.621  89.779  1.00  0.00           H  
ATOM   1945 HG12 VAL   128      49.491  73.280  88.789  1.00  0.00           H  
ATOM   1946 HG13 VAL   128      49.794  72.146  90.058  1.00  0.00           H  
ATOM   1947 HG21 VAL   128      50.993  73.089  91.867  1.00  0.00           H  
ATOM   1948 HG22 VAL   128      51.438  74.057  90.299  1.00  0.00           H  
ATOM   1949 HG23 VAL   128      51.309  74.872  91.786  1.00  0.00           H  
ATOM   1950  N   GLU   129      48.025  75.275  88.295  1.00  0.00           N  
ATOM   1951  CA  GLU   129      46.892  75.153  87.390  1.00  0.00           C  
ATOM   1952  C   GLU   129      46.120  73.858  87.438  1.00  0.00           C  
ATOM   1953  O   GLU   129      46.482  72.893  88.110  1.00  0.00           O  
ATOM   1954  CB  GLU   129      47.360  75.611  85.919  1.00  0.00           C  
ATOM   1955  CG  GLU   129      47.427  77.148  85.648  1.00  0.00           C  
ATOM   1956  CD  GLU   129      48.028  77.995  86.733  1.00  0.00           C  
ATOM   1957  OE1 GLU   129      47.246  78.291  87.688  1.00  0.00           O  
ATOM   1958  OE2 GLU   129      49.159  78.452  86.732  1.00  0.00           O1-
ATOM   1959  H   GLU   129      48.963  75.167  87.934  1.00  0.00           H  
ATOM   1960  HA  GLU   129      46.218  75.942  87.724  1.00  0.00           H  
ATOM   1961  HB2 GLU   129      48.378  75.263  85.740  1.00  0.00           H  
ATOM   1962  HB3 GLU   129      46.699  75.140  85.191  1.00  0.00           H  
ATOM   1963  HG2 GLU   129      48.048  77.245  84.758  1.00  0.00           H  
ATOM   1964  HG3 GLU   129      46.464  77.504  85.282  1.00  0.00           H  
ATOM   1965  N   LYS   130      45.005  73.790  86.731  1.00  0.00           N  
ATOM   1966  CA  LYS   130      44.204  72.630  86.255  1.00  0.00           C  
ATOM   1967  C   LYS   130      43.855  72.824  84.782  1.00  0.00           C  
ATOM   1968  O   LYS   130      43.302  73.758  84.344  1.00  0.00           O  
ATOM   1969  CB  LYS   130      42.947  72.344  87.073  1.00  0.00           C  
ATOM   1970  CG  LYS   130      42.062  73.598  87.450  1.00  0.00           C  
ATOM   1971  CD  LYS   130      42.606  74.390  88.680  1.00  0.00           C  
ATOM   1972  CE  LYS   130      42.212  73.741  90.019  1.00  0.00           C  
ATOM   1973  NZ  LYS   130      40.794  73.981  90.362  1.00  0.00           N1+
ATOM   1974  H   LYS   130      44.729  74.729  86.479  1.00  0.00           H  
ATOM   1975  HA  LYS   130      44.772  71.703  86.330  1.00  0.00           H  
ATOM   1976  HB2 LYS   130      42.372  71.580  86.550  1.00  0.00           H  
ATOM   1977  HB3 LYS   130      43.297  71.989  88.043  1.00  0.00           H  
ATOM   1978  HG2 LYS   130      41.880  74.268  86.610  1.00  0.00           H  
ATOM   1979  HG3 LYS   130      41.033  73.287  87.631  1.00  0.00           H  
ATOM   1980  HD2 LYS   130      43.681  74.514  88.808  1.00  0.00           H  
ATOM   1981  HD3 LYS   130      42.135  75.374  88.668  1.00  0.00           H  
ATOM   1982  HE2 LYS   130      42.333  72.669  89.862  1.00  0.00           H  
ATOM   1983  HE3 LYS   130      42.843  74.116  90.825  1.00  0.00           H  
ATOM   1984  HZ1 LYS   130      40.745  74.755  91.009  1.00  0.00           H  
ATOM   1985  HZ2 LYS   130      40.232  74.302  89.587  1.00  0.00           H  
ATOM   1986  HZ3 LYS   130      40.375  73.128  90.704  1.00  0.00           H  
ATOM   1987  N   ASN   131      44.423  71.962  83.968  1.00  0.00           N  
ATOM   1988  CA  ASN   131      44.263  71.724  82.521  1.00  0.00           C  
ATOM   1989  C   ASN   131      44.462  72.991  81.609  1.00  0.00           C  
ATOM   1990  O   ASN   131      43.669  73.259  80.762  1.00  0.00           O  
ATOM   1991  CB  ASN   131      42.871  71.034  82.248  1.00  0.00           C  
ATOM   1992  CG  ASN   131      42.727  69.714  82.971  1.00  0.00           C  
ATOM   1993  ND2 ASN   131      42.070  68.761  82.279  1.00  0.00           N  
ATOM   1994  OD1 ASN   131      43.128  69.503  84.134  1.00  0.00           O  
ATOM   1995  H   ASN   131      44.997  71.285  84.449  1.00  0.00           H  
ATOM   1996  HA  ASN   131      44.897  70.922  82.141  1.00  0.00           H  
ATOM   1997  HB2 ASN   131      42.027  71.647  82.564  1.00  0.00           H  
ATOM   1998  HB3 ASN   131      42.739  70.961  81.168  1.00  0.00           H  
ATOM   1999 HD21 ASN   131      42.275  67.818  82.578  1.00  0.00           H  
ATOM   2000 HD22 ASN   131      41.734  68.978  81.352  1.00  0.00           H  
ATOM   2001  N   ASN   132      45.521  73.766  81.967  1.00  0.00           N  
ATOM   2002  CA  ASN   132      46.019  74.930  81.239  1.00  0.00           C  
ATOM   2003  C   ASN   132      46.282  74.636  79.755  1.00  0.00           C  
ATOM   2004  O   ASN   132      46.661  73.541  79.510  1.00  0.00           O  
ATOM   2005  CB  ASN   132      47.155  75.423  82.057  1.00  0.00           C  
ATOM   2006  CG  ASN   132      48.047  76.527  81.364  1.00  0.00           C  
ATOM   2007  ND2 ASN   132      47.953  77.782  81.704  1.00  0.00           N  
ATOM   2008  OD1 ASN   132      48.868  76.159  80.534  1.00  0.00           O  
ATOM   2009  H   ASN   132      46.024  73.575  82.822  1.00  0.00           H  
ATOM   2010  HA  ASN   132      45.268  75.720  81.234  1.00  0.00           H  
ATOM   2011  HB2 ASN   132      46.833  75.869  82.998  1.00  0.00           H  
ATOM   2012  HB3 ASN   132      47.859  74.618  82.272  1.00  0.00           H  
ATOM   2013 HD21 ASN   132      48.592  78.404  81.230  1.00  0.00           H  
ATOM   2014 HD22 ASN   132      47.301  78.086  82.413  1.00  0.00           H  
ATOM   2015  N   PRO   133      46.150  75.542  78.758  1.00  0.00           N  
ATOM   2016  CA  PRO   133      46.409  75.306  77.356  1.00  0.00           C  
ATOM   2017  C   PRO   133      47.823  75.561  76.819  1.00  0.00           C  
ATOM   2018  O   PRO   133      48.195  74.877  75.893  1.00  0.00           O  
ATOM   2019  CB  PRO   133      45.465  76.221  76.591  1.00  0.00           C  
ATOM   2020  CG  PRO   133      45.421  77.440  77.459  1.00  0.00           C  
ATOM   2021  CD  PRO   133      45.495  76.873  78.891  1.00  0.00           C  
ATOM   2022  HA  PRO   133      46.149  74.287  77.066  1.00  0.00           H  
ATOM   2023  HB2 PRO   133      45.786  76.439  75.572  1.00  0.00           H  
ATOM   2024  HB3 PRO   133      44.476  75.763  76.623  1.00  0.00           H  
ATOM   2025  HG2 PRO   133      46.327  78.035  77.342  1.00  0.00           H  
ATOM   2026  HG3 PRO   133      44.566  78.114  77.520  1.00  0.00           H  
ATOM   2027  HD2 PRO   133      46.088  77.580  79.471  1.00  0.00           H  
ATOM   2028  HD3 PRO   133      44.520  76.774  79.369  1.00  0.00           H  
ATOM   2029  N   LYS   134      48.695  76.355  77.421  1.00  0.00           N  
ATOM   2030  CA  LYS   134      50.068  76.739  76.860  1.00  0.00           C  
ATOM   2031  C   LYS   134      51.234  76.390  77.755  1.00  0.00           C  
ATOM   2032  O   LYS   134      52.314  76.938  77.493  1.00  0.00           O  
ATOM   2033  CB  LYS   134      49.991  78.235  76.659  1.00  0.00           C  
ATOM   2034  CG  LYS   134      49.140  78.759  75.476  1.00  0.00           C  
ATOM   2035  CD  LYS   134      48.881  80.247  75.531  1.00  0.00           C  
ATOM   2036  CE  LYS   134      48.138  80.677  74.295  1.00  0.00           C  
ATOM   2037  NZ  LYS   134      46.616  80.423  74.256  1.00  0.00           N1+
ATOM   2038  H   LYS   134      48.471  76.892  78.247  1.00  0.00           H  
ATOM   2039  HA  LYS   134      50.172  76.058  76.015  1.00  0.00           H  
ATOM   2040  HB2 LYS   134      49.635  78.608  77.620  1.00  0.00           H  
ATOM   2041  HB3 LYS   134      50.979  78.667  76.503  1.00  0.00           H  
ATOM   2042  HG2 LYS   134      49.545  78.439  74.516  1.00  0.00           H  
ATOM   2043  HG3 LYS   134      48.188  78.268  75.679  1.00  0.00           H  
ATOM   2044  HD2 LYS   134      48.310  80.619  76.381  1.00  0.00           H  
ATOM   2045  HD3 LYS   134      49.777  80.866  75.480  1.00  0.00           H  
ATOM   2046  HE2 LYS   134      48.259  81.755  74.185  1.00  0.00           H  
ATOM   2047  HE3 LYS   134      48.556  80.157  73.433  1.00  0.00           H  
ATOM   2048  HZ1 LYS   134      46.082  81.088  73.716  1.00  0.00           H  
ATOM   2049  HZ2 LYS   134      46.320  79.494  73.994  1.00  0.00           H  
ATOM   2050  HZ3 LYS   134      46.219  80.507  75.181  1.00  0.00           H  
ATOM   2051  N   LYS   135      51.067  75.400  78.647  1.00  0.00           N  
ATOM   2052  CA  LYS   135      52.045  74.876  79.638  1.00  0.00           C  
ATOM   2053  C   LYS   135      53.150  74.023  79.088  1.00  0.00           C  
ATOM   2054  O   LYS   135      54.173  73.873  79.773  1.00  0.00           O  
ATOM   2055  CB  LYS   135      51.333  74.126  80.824  1.00  0.00           C  
ATOM   2056  CG  LYS   135      50.290  73.066  80.380  1.00  0.00           C  
ATOM   2057  CD  LYS   135      49.782  71.994  81.357  1.00  0.00           C  
ATOM   2058  CE  LYS   135      48.587  71.249  80.765  1.00  0.00           C  
ATOM   2059  NZ  LYS   135      48.078  70.297  81.837  1.00  0.00           N1+
ATOM   2060  H   LYS   135      50.135  75.068  78.853  1.00  0.00           H  
ATOM   2061  HA  LYS   135      52.595  75.725  80.044  1.00  0.00           H  
ATOM   2062  HB2 LYS   135      52.071  73.537  81.370  1.00  0.00           H  
ATOM   2063  HB3 LYS   135      50.739  74.764  81.479  1.00  0.00           H  
ATOM   2064  HG2 LYS   135      49.404  73.588  80.018  1.00  0.00           H  
ATOM   2065  HG3 LYS   135      50.763  72.489  79.586  1.00  0.00           H  
ATOM   2066  HD2 LYS   135      50.636  71.344  81.547  1.00  0.00           H  
ATOM   2067  HD3 LYS   135      49.622  72.482  82.318  1.00  0.00           H  
ATOM   2068  HE2 LYS   135      47.872  71.977  80.381  1.00  0.00           H  
ATOM   2069  HE3 LYS   135      48.830  70.582  79.938  1.00  0.00           H  
ATOM   2070  HZ1 LYS   135      47.421  69.665  81.402  1.00  0.00           H  
ATOM   2071  HZ2 LYS   135      48.861  69.813  82.252  1.00  0.00           H  
ATOM   2072  HZ3 LYS   135      47.600  70.773  82.589  1.00  0.00           H  
ATOM   2073  N   ALA   136      53.005  73.479  77.887  1.00  0.00           N  
ATOM   2074  CA  ALA   136      54.025  72.643  77.248  1.00  0.00           C  
ATOM   2075  C   ALA   136      55.181  73.475  76.633  1.00  0.00           C  
ATOM   2076  O   ALA   136      55.991  72.910  75.794  1.00  0.00           O  
ATOM   2077  CB  ALA   136      53.324  71.824  76.161  1.00  0.00           C  
ATOM   2078  H   ALA   136      52.112  73.675  77.459  1.00  0.00           H  
ATOM   2079  HA  ALA   136      54.393  71.939  77.994  1.00  0.00           H  
ATOM   2080  HB1 ALA   136      53.108  72.493  75.329  1.00  0.00           H  
ATOM   2081  HB2 ALA   136      54.018  71.008  75.956  1.00  0.00           H  
ATOM   2082  HB3 ALA   136      52.358  71.470  76.522  1.00  0.00           H  
ATOM   2083  N   SER   137      55.218  74.784  76.901  1.00  0.00           N  
ATOM   2084  CA  SER   137      56.230  75.706  76.524  1.00  0.00           C  
ATOM   2085  C   SER   137      56.525  76.702  77.622  1.00  0.00           C  
ATOM   2086  O   SER   137      55.761  76.933  78.511  1.00  0.00           O  
ATOM   2087  CB  SER   137      55.713  76.592  75.321  1.00  0.00           C  
ATOM   2088  OG  SER   137      55.321  75.732  74.234  1.00  0.00           O  
ATOM   2089  H   SER   137      54.612  75.101  77.645  1.00  0.00           H  
ATOM   2090  HA  SER   137      57.164  75.221  76.243  1.00  0.00           H  
ATOM   2091  HB2 SER   137      54.840  77.079  75.755  1.00  0.00           H  
ATOM   2092  HB3 SER   137      56.413  77.375  75.028  1.00  0.00           H  
ATOM   2093  HG  SER   137      54.383  75.574  74.364  1.00  0.00           H  
ATOM   2094  N   TRP   138      57.734  77.393  77.562  1.00  0.00           N  
ATOM   2095  CA  TRP   138      57.994  78.426  78.524  1.00  0.00           C  
ATOM   2096  C   TRP   138      58.154  79.689  77.657  1.00  0.00           C  
ATOM   2097  O   TRP   138      59.055  79.652  76.801  1.00  0.00           O  
ATOM   2098  CB  TRP   138      59.259  78.145  79.410  1.00  0.00           C  
ATOM   2099  CG  TRP   138      59.331  78.924  80.717  1.00  0.00           C  
ATOM   2100  CD1 TRP   138      59.003  78.379  81.923  1.00  0.00           C  
ATOM   2101  CD2 TRP   138      59.626  80.336  80.924  1.00  0.00           C  
ATOM   2102  CE2 TRP   138      59.594  80.556  82.341  1.00  0.00           C  
ATOM   2103  CE3 TRP   138      59.986  81.416  80.082  1.00  0.00           C  
ATOM   2104  NE1 TRP   138      59.111  79.322  82.894  1.00  0.00           N  
ATOM   2105  CZ2 TRP   138      59.815  81.861  82.853  1.00  0.00           C  
ATOM   2106  CZ3 TRP   138      60.385  82.642  80.665  1.00  0.00           C  
ATOM   2107  CH2 TRP   138      60.255  82.940  82.036  1.00  0.00           C  
ATOM   2108  H   TRP   138      58.468  77.065  76.951  1.00  0.00           H  
ATOM   2109  HA  TRP   138      57.182  78.498  79.248  1.00  0.00           H  
ATOM   2110  HB2 TRP   138      59.316  77.069  79.574  1.00  0.00           H  
ATOM   2111  HB3 TRP   138      60.119  78.355  78.775  1.00  0.00           H  
ATOM   2112  HD1 TRP   138      58.636  77.385  82.131  1.00  0.00           H  
ATOM   2113  HE1 TRP   138      58.987  79.136  83.879  1.00  0.00           H  
ATOM   2114  HE3 TRP   138      60.160  81.321  79.021  1.00  0.00           H  
ATOM   2115  HZ2 TRP   138      59.544  82.192  83.845  1.00  0.00           H  
ATOM   2116  HZ3 TRP   138      60.937  83.295  80.005  1.00  0.00           H  
ATOM   2117  HH2 TRP   138      60.526  83.911  82.422  1.00  0.00           H  
ATOM   2118  N   THR   139      57.480  80.846  77.944  1.00  0.00           N  
ATOM   2119  CA  THR   139      57.517  81.992  77.060  1.00  0.00           C  
ATOM   2120  C   THR   139      57.685  83.323  77.872  1.00  0.00           C  
ATOM   2121  O   THR   139      57.342  83.367  79.042  1.00  0.00           O  
ATOM   2122  CB  THR   139      56.188  81.983  76.235  1.00  0.00           C  
ATOM   2123  CG2 THR   139      56.233  81.000  75.143  1.00  0.00           C  
ATOM   2124  OG1 THR   139      55.051  81.623  77.022  1.00  0.00           O  
ATOM   2125  H   THR   139      56.738  80.845  78.629  1.00  0.00           H  
ATOM   2126  HA  THR   139      58.385  81.923  76.404  1.00  0.00           H  
ATOM   2127  HB  THR   139      56.057  82.960  75.768  1.00  0.00           H  
ATOM   2128  HG1 THR   139      54.928  80.671  77.014  1.00  0.00           H  
ATOM   2129 HG21 THR   139      55.378  80.974  74.468  1.00  0.00           H  
ATOM   2130 HG22 THR   139      57.102  81.225  74.525  1.00  0.00           H  
ATOM   2131 HG23 THR   139      56.287  79.993  75.555  1.00  0.00           H  
ATOM   2132  N   TRP   140      58.354  84.295  77.285  1.00  0.00           N  
ATOM   2133  CA  TRP   140      58.591  85.625  77.750  1.00  0.00           C  
ATOM   2134  C   TRP   140      57.401  86.536  77.640  1.00  0.00           C  
ATOM   2135  O   TRP   140      56.634  86.465  76.729  1.00  0.00           O  
ATOM   2136  CB  TRP   140      59.762  86.202  76.949  1.00  0.00           C  
ATOM   2137  CG  TRP   140      61.044  85.436  77.301  1.00  0.00           C  
ATOM   2138  CD1 TRP   140      61.553  84.351  76.643  1.00  0.00           C  
ATOM   2139  CD2 TRP   140      61.844  85.574  78.491  1.00  0.00           C  
ATOM   2140  CE2 TRP   140      62.882  84.584  78.440  1.00  0.00           C  
ATOM   2141  CE3 TRP   140      61.868  86.402  79.655  1.00  0.00           C  
ATOM   2142  NE1 TRP   140      62.592  83.800  77.343  1.00  0.00           N  
ATOM   2143  CZ2 TRP   140      63.870  84.358  79.479  1.00  0.00           C  
ATOM   2144  CZ3 TRP   140      62.772  86.125  80.733  1.00  0.00           C  
ATOM   2145  CH2 TRP   140      63.664  85.079  80.657  1.00  0.00           C  
ATOM   2146  H   TRP   140      58.727  84.111  76.364  1.00  0.00           H  
ATOM   2147  HA  TRP   140      58.796  85.686  78.819  1.00  0.00           H  
ATOM   2148  HB2 TRP   140      59.471  86.120  75.902  1.00  0.00           H  
ATOM   2149  HB3 TRP   140      59.943  87.217  77.304  1.00  0.00           H  
ATOM   2150  HD1 TRP   140      61.130  83.851  75.784  1.00  0.00           H  
ATOM   2151  HE1 TRP   140      63.154  83.040  76.985  1.00  0.00           H  
ATOM   2152  HE3 TRP   140      61.143  87.195  79.768  1.00  0.00           H  
ATOM   2153  HZ2 TRP   140      64.544  83.522  79.362  1.00  0.00           H  
ATOM   2154  HZ3 TRP   140      62.790  86.767  81.601  1.00  0.00           H  
ATOM   2155  HH2 TRP   140      64.321  84.959  81.505  1.00  0.00           H  
ATOM   2156  N   GLY   141      57.369  87.446  78.611  1.00  0.00           N  
ATOM   2157  CA  GLY   141      56.601  88.704  78.543  1.00  0.00           C  
ATOM   2158  C   GLY   141      55.318  88.787  79.450  1.00  0.00           C  
ATOM   2159  O   GLY   141      54.991  87.800  80.162  1.00  0.00           O  
ATOM   2160  H   GLY   141      57.951  87.298  79.423  1.00  0.00           H  
ATOM   2161  HA2 GLY   141      57.274  89.470  78.929  1.00  0.00           H  
ATOM   2162  HA3 GLY   141      56.218  88.783  77.525  1.00  0.00           H  
ATOM   2163  N   PRO   142      54.481  89.848  79.374  1.00  0.00           N  
ATOM   2164  CA  PRO   142      53.283  89.947  80.169  1.00  0.00           C  
ATOM   2165  C   PRO   142      52.228  88.916  79.848  1.00  0.00           C  
ATOM   2166  O   PRO   142      51.434  88.556  80.772  1.00  0.00           O  
ATOM   2167  CB  PRO   142      52.701  91.384  79.863  1.00  0.00           C  
ATOM   2168  CG  PRO   142      54.038  92.151  79.870  1.00  0.00           C  
ATOM   2169  CD  PRO   142      54.958  91.201  79.099  1.00  0.00           C  
ATOM   2170  HA  PRO   142      53.553  90.058  81.219  1.00  0.00           H  
ATOM   2171  HB2 PRO   142      52.386  91.324  78.821  1.00  0.00           H  
ATOM   2172  HB3 PRO   142      51.934  91.840  80.489  1.00  0.00           H  
ATOM   2173  HG2 PRO   142      53.909  93.096  79.342  1.00  0.00           H  
ATOM   2174  HG3 PRO   142      54.370  92.282  80.900  1.00  0.00           H  
ATOM   2175  HD2 PRO   142      54.804  91.437  78.046  1.00  0.00           H  
ATOM   2176  HD3 PRO   142      55.993  91.332  79.413  1.00  0.00           H  
ATOM   2177  N   GLU   143      52.363  88.242  78.705  1.00  0.00           N  
ATOM   2178  CA  GLU   143      51.548  87.070  78.327  1.00  0.00           C  
ATOM   2179  C   GLU   143      52.413  85.829  78.037  1.00  0.00           C  
ATOM   2180  O   GLU   143      52.029  84.910  77.328  1.00  0.00           O  
ATOM   2181  CB  GLU   143      50.735  87.564  77.098  1.00  0.00           C  
ATOM   2182  CG  GLU   143      49.864  88.758  77.341  1.00  0.00           C  
ATOM   2183  CD  GLU   143      48.441  88.397  77.948  1.00  0.00           C  
ATOM   2184  OE1 GLU   143      48.128  89.210  78.848  1.00  0.00           O  
ATOM   2185  OE2 GLU   143      47.659  87.500  77.529  1.00  0.00           O1-
ATOM   2186  H   GLU   143      52.948  88.561  77.946  1.00  0.00           H  
ATOM   2187  HA  GLU   143      50.861  86.736  79.104  1.00  0.00           H  
ATOM   2188  HB2 GLU   143      51.526  87.731  76.366  1.00  0.00           H  
ATOM   2189  HB3 GLU   143      50.182  86.688  76.757  1.00  0.00           H  
ATOM   2190  HG2 GLU   143      50.322  89.452  78.046  1.00  0.00           H  
ATOM   2191  HG3 GLU   143      49.704  89.156  76.339  1.00  0.00           H  
ATOM   2192  N   GLY   144      53.610  85.706  78.612  1.00  0.00           N  
ATOM   2193  CA  GLY   144      54.404  84.436  78.764  1.00  0.00           C  
ATOM   2194  C   GLY   144      53.707  83.424  79.772  1.00  0.00           C  
ATOM   2195  O   GLY   144      53.084  83.826  80.691  1.00  0.00           O  
ATOM   2196  H   GLY   144      53.873  86.504  79.173  1.00  0.00           H  
ATOM   2197  HA2 GLY   144      54.529  83.922  77.810  1.00  0.00           H  
ATOM   2198  HA3 GLY   144      55.406  84.670  79.123  1.00  0.00           H  
ATOM   2199  N   GLN   145      53.907  82.125  79.524  1.00  0.00           N  
ATOM   2200  CA  GLN   145      53.386  81.057  80.376  1.00  0.00           C  
ATOM   2201  C   GLN   145      54.443  79.899  80.408  1.00  0.00           C  
ATOM   2202  O   GLN   145      55.327  79.777  79.592  1.00  0.00           O  
ATOM   2203  CB  GLN   145      52.002  80.526  79.845  1.00  0.00           C  
ATOM   2204  CG  GLN   145      50.985  81.657  79.979  1.00  0.00           C  
ATOM   2205  CD  GLN   145      49.490  81.207  79.906  1.00  0.00           C  
ATOM   2206  NE2 GLN   145      48.719  82.132  79.497  1.00  0.00           N  
ATOM   2207  OE1 GLN   145      49.054  80.093  80.192  1.00  0.00           O  
ATOM   2208  H   GLN   145      54.461  81.990  78.690  1.00  0.00           H  
ATOM   2209  HA  GLN   145      53.169  81.429  81.377  1.00  0.00           H  
ATOM   2210  HB2 GLN   145      52.021  80.159  78.819  1.00  0.00           H  
ATOM   2211  HB3 GLN   145      51.717  79.747  80.552  1.00  0.00           H  
ATOM   2212  HG2 GLN   145      50.910  82.081  80.981  1.00  0.00           H  
ATOM   2213  HG3 GLN   145      51.270  82.433  79.269  1.00  0.00           H  
ATOM   2214 HE21 GLN   145      47.727  81.955  79.564  1.00  0.00           H  
ATOM   2215 HE22 GLN   145      48.984  83.095  79.349  1.00  0.00           H  
ATOM   2216  N   GLY   146      54.404  79.075  81.452  1.00  0.00           N  
ATOM   2217  CA  GLY   146      55.573  78.292  81.961  1.00  0.00           C  
ATOM   2218  C   GLY   146      56.031  78.821  83.338  1.00  0.00           C  
ATOM   2219  O   GLY   146      56.107  80.019  83.562  1.00  0.00           O  
ATOM   2220  H   GLY   146      53.600  79.172  82.056  1.00  0.00           H  
ATOM   2221  HA2 GLY   146      55.341  77.233  82.073  1.00  0.00           H  
ATOM   2222  HA3 GLY   146      56.431  78.379  81.294  1.00  0.00           H  
ATOM   2223  N   ALA   147      56.320  77.885  84.220  1.00  0.00           N  
ATOM   2224  CA  ALA   147      56.494  78.039  85.674  1.00  0.00           C  
ATOM   2225  C   ALA   147      57.937  78.399  86.103  1.00  0.00           C  
ATOM   2226  O   ALA   147      58.854  77.858  85.467  1.00  0.00           O  
ATOM   2227  CB  ALA   147      55.875  76.895  86.437  1.00  0.00           C  
ATOM   2228  H   ALA   147      56.348  76.915  83.939  1.00  0.00           H  
ATOM   2229  HA  ALA   147      55.905  78.911  85.960  1.00  0.00           H  
ATOM   2230  HB1 ALA   147      56.030  77.143  87.488  1.00  0.00           H  
ATOM   2231  HB2 ALA   147      54.800  76.810  86.283  1.00  0.00           H  
ATOM   2232  HB3 ALA   147      56.357  75.927  86.297  1.00  0.00           H  
ATOM   2233  N   ILE   148      58.072  79.212  87.085  1.00  0.00           N  
ATOM   2234  CA  ILE   148      59.358  79.596  87.660  1.00  0.00           C  
ATOM   2235  C   ILE   148      59.718  78.558  88.730  1.00  0.00           C  
ATOM   2236  O   ILE   148      58.906  77.909  89.343  1.00  0.00           O  
ATOM   2237  CB  ILE   148      59.296  81.068  88.213  1.00  0.00           C  
ATOM   2238  CG1 ILE   148      59.183  82.196  87.183  1.00  0.00           C  
ATOM   2239  CG2 ILE   148      60.606  81.407  89.052  1.00  0.00           C  
ATOM   2240  CD1 ILE   148      57.827  82.368  86.369  1.00  0.00           C  
ATOM   2241  H   ILE   148      57.195  79.528  87.474  1.00  0.00           H  
ATOM   2242  HA  ILE   148      60.163  79.624  86.926  1.00  0.00           H  
ATOM   2243  HB  ILE   148      58.527  81.117  88.984  1.00  0.00           H  
ATOM   2244 HG12 ILE   148      59.349  83.114  87.748  1.00  0.00           H  
ATOM   2245 HG13 ILE   148      59.924  82.174  86.384  1.00  0.00           H  
ATOM   2246 HG21 ILE   148      60.498  82.390  89.511  1.00  0.00           H  
ATOM   2247 HG22 ILE   148      60.646  80.708  89.887  1.00  0.00           H  
ATOM   2248 HG23 ILE   148      61.561  81.340  88.532  1.00  0.00           H  
ATOM   2249 HD11 ILE   148      57.716  83.238  85.721  1.00  0.00           H  
ATOM   2250 HD12 ILE   148      57.700  81.454  85.790  1.00  0.00           H  
ATOM   2251 HD13 ILE   148      57.103  82.589  87.153  1.00  0.00           H  
ATOM   2252  N   LEU   149      61.042  78.457  89.017  1.00  0.00           N  
ATOM   2253  CA  LEU   149      61.702  77.606  89.939  1.00  0.00           C  
ATOM   2254  C   LEU   149      62.910  78.270  90.555  1.00  0.00           C  
ATOM   2255  O   LEU   149      63.933  78.482  89.863  1.00  0.00           O  
ATOM   2256  CB  LEU   149      62.162  76.319  89.144  1.00  0.00           C  
ATOM   2257  CG  LEU   149      62.939  75.229  89.889  1.00  0.00           C  
ATOM   2258  CD1 LEU   149      62.043  74.692  90.968  1.00  0.00           C  
ATOM   2259  CD2 LEU   149      63.170  74.056  88.918  1.00  0.00           C  
ATOM   2260  H   LEU   149      61.558  79.039  88.373  1.00  0.00           H  
ATOM   2261  HA  LEU   149      61.015  77.289  90.724  1.00  0.00           H  
ATOM   2262  HB2 LEU   149      61.235  75.864  88.796  1.00  0.00           H  
ATOM   2263  HB3 LEU   149      62.679  76.560  88.215  1.00  0.00           H  
ATOM   2264  HG  LEU   149      63.877  75.626  90.276  1.00  0.00           H  
ATOM   2265 HD11 LEU   149      61.863  75.474  91.705  1.00  0.00           H  
ATOM   2266 HD12 LEU   149      61.108  74.344  90.528  1.00  0.00           H  
ATOM   2267 HD13 LEU   149      62.507  73.873  91.518  1.00  0.00           H  
ATOM   2268 HD21 LEU   149      63.833  73.286  89.314  1.00  0.00           H  
ATOM   2269 HD22 LEU   149      62.236  73.556  88.663  1.00  0.00           H  
ATOM   2270 HD23 LEU   149      63.726  74.515  88.101  1.00  0.00           H  
ATOM   2271  N   LEU   150      62.843  78.603  91.889  1.00  0.00           N  
ATOM   2272  CA  LEU   150      64.007  79.057  92.717  1.00  0.00           C  
ATOM   2273  C   LEU   150      65.069  77.941  92.689  1.00  0.00           C  
ATOM   2274  O   LEU   150      64.726  76.788  92.874  1.00  0.00           O  
ATOM   2275  CB  LEU   150      63.588  79.518  94.061  1.00  0.00           C  
ATOM   2276  CG  LEU   150      62.577  80.686  94.105  1.00  0.00           C  
ATOM   2277  CD1 LEU   150      62.115  80.898  95.562  1.00  0.00           C  
ATOM   2278  CD2 LEU   150      63.292  82.006  93.756  1.00  0.00           C  
ATOM   2279  H   LEU   150      61.947  78.484  92.341  1.00  0.00           H  
ATOM   2280  HA  LEU   150      64.464  79.881  92.169  1.00  0.00           H  
ATOM   2281  HB2 LEU   150      63.169  78.648  94.566  1.00  0.00           H  
ATOM   2282  HB3 LEU   150      64.495  79.733  94.627  1.00  0.00           H  
ATOM   2283  HG  LEU   150      61.746  80.478  93.431  1.00  0.00           H  
ATOM   2284 HD11 LEU   150      62.995  80.901  96.206  1.00  0.00           H  
ATOM   2285 HD12 LEU   150      61.686  81.875  95.782  1.00  0.00           H  
ATOM   2286 HD13 LEU   150      61.295  80.193  95.698  1.00  0.00           H  
ATOM   2287 HD21 LEU   150      63.841  81.900  92.820  1.00  0.00           H  
ATOM   2288 HD22 LEU   150      62.573  82.823  93.696  1.00  0.00           H  
ATOM   2289 HD23 LEU   150      64.134  82.231  94.411  1.00  0.00           H  
ATOM   2290  N   VAL   151      66.390  78.325  92.595  1.00  0.00           N  
ATOM   2291  CA  VAL   151      67.450  77.392  93.094  1.00  0.00           C  
ATOM   2292  C   VAL   151      67.434  77.352  94.577  1.00  0.00           C  
ATOM   2293  O   VAL   151      67.508  78.369  95.286  1.00  0.00           O  
ATOM   2294  CB  VAL   151      68.862  77.669  92.490  1.00  0.00           C  
ATOM   2295  CG1 VAL   151      69.935  76.712  92.969  1.00  0.00           C  
ATOM   2296  CG2 VAL   151      68.831  77.711  91.028  1.00  0.00           C  
ATOM   2297  H   VAL   151      66.574  79.316  92.532  1.00  0.00           H  
ATOM   2298  HA  VAL   151      67.280  76.364  92.773  1.00  0.00           H  
ATOM   2299  HB  VAL   151      69.067  78.687  92.823  1.00  0.00           H  
ATOM   2300 HG11 VAL   151      70.196  76.741  94.027  1.00  0.00           H  
ATOM   2301 HG12 VAL   151      69.651  75.721  92.615  1.00  0.00           H  
ATOM   2302 HG13 VAL   151      70.836  76.897  92.384  1.00  0.00           H  
ATOM   2303 HG21 VAL   151      68.326  76.847  90.596  1.00  0.00           H  
ATOM   2304 HG22 VAL   151      68.401  78.639  90.651  1.00  0.00           H  
ATOM   2305 HG23 VAL   151      69.835  77.793  90.612  1.00  0.00           H  
ATOM   2306  N   ASN   152      67.569  76.206  95.124  1.00  0.00           N  
ATOM   2307  CA  ASN   152      67.451  75.959  96.609  1.00  0.00           C  
ATOM   2308  C   ASN   152      68.725  76.260  97.438  1.00  0.00           C  
ATOM   2309  O   ASN   152      69.346  75.424  98.134  1.00  0.00           O  
ATOM   2310  CB  ASN   152      66.855  74.580  96.795  1.00  0.00           C  
ATOM   2311  CG  ASN   152      66.387  74.259  98.216  1.00  0.00           C  
ATOM   2312  ND2 ASN   152      66.032  73.062  98.437  1.00  0.00           N  
ATOM   2313  OD1 ASN   152      66.252  75.118  99.115  1.00  0.00           O  
ATOM   2314  H   ASN   152      67.729  75.432  94.495  1.00  0.00           H  
ATOM   2315  HA  ASN   152      66.804  76.701  97.077  1.00  0.00           H  
ATOM   2316  HB2 ASN   152      66.015  74.409  96.123  1.00  0.00           H  
ATOM   2317  HB3 ASN   152      67.597  73.806  96.600  1.00  0.00           H  
ATOM   2318 HD21 ASN   152      65.552  72.830  99.295  1.00  0.00           H  
ATOM   2319 HD22 ASN   152      66.224  72.246  97.874  1.00  0.00           H  
ATOM   2320  N   CYS   153      69.210  77.480  97.278  1.00  0.00           N  
ATOM   2321  CA  CYS   153      70.638  77.791  97.687  1.00  0.00           C  
ATOM   2322  C   CYS   153      70.693  78.486  99.068  1.00  0.00           C  
ATOM   2323  O   CYS   153      71.871  78.773  99.472  1.00  0.00           O  
ATOM   2324  CB  CYS   153      71.350  78.641  96.649  1.00  0.00           C  
ATOM   2325  SG  CYS   153      70.570  80.276  96.466  1.00  0.00           S  
ATOM   2326  H   CYS   153      68.755  78.063  96.589  1.00  0.00           H  
ATOM   2327  HA  CYS   153      71.177  76.853  97.822  1.00  0.00           H  
ATOM   2328  HB2 CYS   153      72.404  78.648  96.926  1.00  0.00           H  
ATOM   2329  HB3 CYS   153      71.506  78.090  95.722  1.00  0.00           H  
ATOM   2330  HG  CYS   153      69.298  79.879  96.365  1.00  0.00           H  
ATOM   2331  N   ASP   154      69.583  78.691  99.799  1.00  0.00           N  
ATOM   2332  CA  ASP   154      69.556  78.929 101.303  1.00  0.00           C  
ATOM   2333  C   ASP   154      69.787  77.669 102.037  1.00  0.00           C  
ATOM   2334  O   ASP   154      69.988  76.575 101.524  1.00  0.00           O  
ATOM   2335  CB  ASP   154      68.295  79.714 101.681  1.00  0.00           C  
ATOM   2336  CG  ASP   154      66.963  78.898 101.569  1.00  0.00           C  
ATOM   2337  OD1 ASP   154      66.983  77.790 101.078  1.00  0.00           O  
ATOM   2338  OD2 ASP   154      65.958  79.477 102.105  1.00  0.00           O1-
ATOM   2339  H   ASP   154      68.726  78.308  99.425  1.00  0.00           H  
ATOM   2340  HA  ASP   154      70.514  79.437 101.422  1.00  0.00           H  
ATOM   2341  HB2 ASP   154      68.540  80.122 102.662  1.00  0.00           H  
ATOM   2342  HB3 ASP   154      68.290  80.502 100.927  1.00  0.00           H  
ATOM   2343  N   ARG   155      69.721  77.730 103.374  1.00  0.00           N  
ATOM   2344  CA  ARG   155      69.995  76.639 104.266  1.00  0.00           C  
ATOM   2345  C   ARG   155      68.883  76.610 105.270  1.00  0.00           C  
ATOM   2346  O   ARG   155      68.784  77.402 106.207  1.00  0.00           O  
ATOM   2347  CB  ARG   155      71.350  76.922 104.957  1.00  0.00           C  
ATOM   2348  CG  ARG   155      71.524  75.704 105.995  1.00  0.00           C  
ATOM   2349  CD  ARG   155      72.893  75.656 106.666  1.00  0.00           C  
ATOM   2350  NE  ARG   155      73.061  76.787 107.544  1.00  0.00           N  
ATOM   2351  CZ  ARG   155      74.165  77.412 107.786  1.00  0.00           C  
ATOM   2352  NH1 ARG   155      75.334  77.004 107.394  1.00  0.00           N1+
ATOM   2353  NH2 ARG   155      74.063  78.410 108.581  1.00  0.00           N  
ATOM   2354  H   ARG   155      69.600  78.660 103.751  1.00  0.00           H  
ATOM   2355  HA  ARG   155      70.019  75.674 103.761  1.00  0.00           H  
ATOM   2356  HB2 ARG   155      72.171  76.863 104.243  1.00  0.00           H  
ATOM   2357  HB3 ARG   155      71.389  77.895 105.446  1.00  0.00           H  
ATOM   2358  HG2 ARG   155      70.707  75.733 106.716  1.00  0.00           H  
ATOM   2359  HG3 ARG   155      71.491  74.809 105.374  1.00  0.00           H  
ATOM   2360  HD2 ARG   155      72.816  74.715 107.211  1.00  0.00           H  
ATOM   2361  HD3 ARG   155      73.634  75.632 105.867  1.00  0.00           H  
ATOM   2362  HE  ARG   155      72.252  77.086 108.068  1.00  0.00           H  
ATOM   2363 HH11 ARG   155      75.605  76.085 107.074  1.00  0.00           H  
ATOM   2364 HH12 ARG   155      76.151  77.527 107.675  1.00  0.00           H  
ATOM   2365 HH21 ARG   155      74.856  78.989 108.818  1.00  0.00           H  
ATOM   2366 HH22 ARG   155      73.160  78.668 108.952  1.00  0.00           H  
ATOM   2367  N   GLU   156      67.926  75.597 105.059  1.00  0.00           N  
ATOM   2368  CA  GLU   156      66.889  75.369 106.056  1.00  0.00           C  
ATOM   2369  C   GLU   156      67.383  74.569 107.265  1.00  0.00           C  
ATOM   2370  O   GLU   156      67.042  74.941 108.431  1.00  0.00           O  
ATOM   2371  CB  GLU   156      65.689  74.717 105.372  1.00  0.00           C  
ATOM   2372  CG  GLU   156      64.481  75.674 105.407  1.00  0.00           C  
ATOM   2373  CD  GLU   156      64.674  76.991 104.626  1.00  0.00           C  
ATOM   2374  OE1 GLU   156      64.173  78.107 104.891  1.00  0.00           O  
ATOM   2375  OE2 GLU   156      65.085  76.968 103.407  1.00  0.00           O1-
ATOM   2376  H   GLU   156      67.966  75.113 104.173  1.00  0.00           H  
ATOM   2377  HA  GLU   156      66.498  76.333 106.380  1.00  0.00           H  
ATOM   2378  HB2 GLU   156      65.906  74.560 104.316  1.00  0.00           H  
ATOM   2379  HB3 GLU   156      65.372  73.771 105.812  1.00  0.00           H  
ATOM   2380  HG2 GLU   156      63.589  75.221 104.974  1.00  0.00           H  
ATOM   2381  HG3 GLU   156      64.460  75.916 106.469  1.00  0.00           H  
ATOM   2382  N   THR   157      68.103  73.494 107.063  1.00  0.00           N  
ATOM   2383  CA  THR   157      68.700  72.709 108.140  1.00  0.00           C  
ATOM   2384  C   THR   157      70.019  73.400 108.625  1.00  0.00           C  
ATOM   2385  O   THR   157      70.996  73.439 107.891  1.00  0.00           O  
ATOM   2386  CB  THR   157      69.159  71.323 107.753  1.00  0.00           C  
ATOM   2387  CG2 THR   157      69.669  70.542 108.949  1.00  0.00           C  
ATOM   2388  OG1 THR   157      68.043  70.511 107.197  1.00  0.00           O  
ATOM   2389  H   THR   157      68.220  73.193 106.106  1.00  0.00           H  
ATOM   2390  HA  THR   157      68.071  72.599 109.023  1.00  0.00           H  
ATOM   2391  HB  THR   157      69.987  71.353 107.044  1.00  0.00           H  
ATOM   2392  HG1 THR   157      67.801  70.957 106.382  1.00  0.00           H  
ATOM   2393 HG21 THR   157      69.492  69.468 108.899  1.00  0.00           H  
ATOM   2394 HG22 THR   157      70.757  70.575 108.898  1.00  0.00           H  
ATOM   2395 HG23 THR   157      69.339  70.946 109.907  1.00  0.00           H  
ATOM   2396  N   PRO   158      70.134  73.994 109.854  1.00  0.00           N  
ATOM   2397  CA  PRO   158      71.345  74.832 110.272  1.00  0.00           C  
ATOM   2398  C   PRO   158      72.662  74.175 110.307  1.00  0.00           C  
ATOM   2399  O   PRO   158      73.706  74.803 110.111  1.00  0.00           O  
ATOM   2400  CB  PRO   158      71.035  75.318 111.670  1.00  0.00           C  
ATOM   2401  CG  PRO   158      69.837  74.475 112.152  1.00  0.00           C  
ATOM   2402  CD  PRO   158      69.159  73.989 110.929  1.00  0.00           C  
ATOM   2403  HA  PRO   158      71.463  75.714 109.642  1.00  0.00           H  
ATOM   2404  HB2 PRO   158      71.803  75.266 112.441  1.00  0.00           H  
ATOM   2405  HB3 PRO   158      70.814  76.379 111.558  1.00  0.00           H  
ATOM   2406  HG2 PRO   158      70.284  73.667 112.729  1.00  0.00           H  
ATOM   2407  HG3 PRO   158      69.080  75.099 112.629  1.00  0.00           H  
ATOM   2408  HD2 PRO   158      68.776  72.976 111.051  1.00  0.00           H  
ATOM   2409  HD3 PRO   158      68.361  74.705 110.735  1.00  0.00           H  
ATOM   2410  N   TRP   159      72.654  72.882 110.561  1.00  0.00           N  
ATOM   2411  CA  TRP   159      73.851  72.185 111.083  1.00  0.00           C  
ATOM   2412  C   TRP   159      74.794  71.673 109.969  1.00  0.00           C  
ATOM   2413  O   TRP   159      75.770  70.984 110.212  1.00  0.00           O  
ATOM   2414  CB  TRP   159      73.492  71.072 111.998  1.00  0.00           C  
ATOM   2415  CG  TRP   159      72.411  71.315 112.948  1.00  0.00           C  
ATOM   2416  CD1 TRP   159      72.492  72.232 113.926  1.00  0.00           C  
ATOM   2417  CD2 TRP   159      70.984  70.761 113.069  1.00  0.00           C  
ATOM   2418  CE2 TRP   159      70.390  71.456 114.217  1.00  0.00           C  
ATOM   2419  CE3 TRP   159      70.277  69.801 112.369  1.00  0.00           C  
ATOM   2420  NE1 TRP   159      71.383  72.215 114.784  1.00  0.00           N  
ATOM   2421  CZ2 TRP   159      69.126  71.107 114.639  1.00  0.00           C  
ATOM   2422  CZ3 TRP   159      68.884  69.519 112.777  1.00  0.00           C  
ATOM   2423  CH2 TRP   159      68.387  70.229 113.912  1.00  0.00           C  
ATOM   2424  H   TRP   159      71.815  72.459 110.931  1.00  0.00           H  
ATOM   2425  HA  TRP   159      74.416  72.944 111.624  1.00  0.00           H  
ATOM   2426  HB2 TRP   159      73.196  70.156 111.486  1.00  0.00           H  
ATOM   2427  HB3 TRP   159      74.376  70.819 112.584  1.00  0.00           H  
ATOM   2428  HD1 TRP   159      73.347  72.857 114.137  1.00  0.00           H  
ATOM   2429  HE1 TRP   159      71.309  72.924 115.499  1.00  0.00           H  
ATOM   2430  HE3 TRP   159      70.721  69.373 111.482  1.00  0.00           H  
ATOM   2431  HZ2 TRP   159      68.570  71.539 115.458  1.00  0.00           H  
ATOM   2432  HZ3 TRP   159      68.307  68.818 112.191  1.00  0.00           H  
ATOM   2433  HH2 TRP   159      67.367  70.023 114.200  1.00  0.00           H  
ATOM   2434  N   LEU   160      74.517  72.089 108.699  1.00  0.00           N  
ATOM   2435  CA  LEU   160      75.494  71.787 107.635  1.00  0.00           C  
ATOM   2436  C   LEU   160      76.168  73.107 107.142  1.00  0.00           C  
ATOM   2437  O   LEU   160      75.507  74.184 107.143  1.00  0.00           O  
ATOM   2438  CB  LEU   160      74.702  71.243 106.427  1.00  0.00           C  
ATOM   2439  CG  LEU   160      74.171  69.876 106.580  1.00  0.00           C  
ATOM   2440  CD1 LEU   160      73.157  69.644 105.528  1.00  0.00           C  
ATOM   2441  CD2 LEU   160      75.194  68.752 106.698  1.00  0.00           C  
ATOM   2442  H   LEU   160      73.801  72.768 108.485  1.00  0.00           H  
ATOM   2443  HA  LEU   160      76.317  71.157 107.972  1.00  0.00           H  
ATOM   2444  HB2 LEU   160      73.943  71.977 106.159  1.00  0.00           H  
ATOM   2445  HB3 LEU   160      75.401  71.083 105.605  1.00  0.00           H  
ATOM   2446  HG  LEU   160      73.563  69.972 107.480  1.00  0.00           H  
ATOM   2447 HD11 LEU   160      72.493  70.500 105.407  1.00  0.00           H  
ATOM   2448 HD12 LEU   160      73.613  69.332 104.588  1.00  0.00           H  
ATOM   2449 HD13 LEU   160      72.537  68.803 105.838  1.00  0.00           H  
ATOM   2450 HD21 LEU   160      75.975  69.050 107.397  1.00  0.00           H  
ATOM   2451 HD22 LEU   160      74.799  67.828 107.122  1.00  0.00           H  
ATOM   2452 HD23 LEU   160      75.601  68.686 105.689  1.00  0.00           H  
ATOM   2453  N   PRO   161      77.450  73.024 106.643  1.00  0.00           N  
ATOM   2454  CA  PRO   161      78.167  74.233 106.161  1.00  0.00           C  
ATOM   2455  C   PRO   161      78.135  74.460 104.632  1.00  0.00           C  
ATOM   2456  O   PRO   161      79.088  74.873 103.938  1.00  0.00           O  
ATOM   2457  CB  PRO   161      79.612  73.992 106.597  1.00  0.00           C  
ATOM   2458  CG  PRO   161      79.751  72.513 106.203  1.00  0.00           C  
ATOM   2459  CD  PRO   161      78.358  71.945 106.765  1.00  0.00           C  
ATOM   2460  HA  PRO   161      77.832  75.144 106.656  1.00  0.00           H  
ATOM   2461  HB2 PRO   161      80.387  74.560 106.083  1.00  0.00           H  
ATOM   2462  HB3 PRO   161      79.715  74.124 107.674  1.00  0.00           H  
ATOM   2463  HG2 PRO   161      79.749  72.334 105.128  1.00  0.00           H  
ATOM   2464  HG3 PRO   161      80.571  71.977 106.680  1.00  0.00           H  
ATOM   2465  HD2 PRO   161      77.972  71.057 106.263  1.00  0.00           H  
ATOM   2466  HD3 PRO   161      78.463  71.630 107.803  1.00  0.00           H  
ATOM   2467  N   LYS   162      76.934  74.146 104.004  1.00  0.00           N  
ATOM   2468  CA  LYS   162      76.743  74.279 102.523  1.00  0.00           C  
ATOM   2469  C   LYS   162      75.281  74.324 102.180  1.00  0.00           C  
ATOM   2470  O   LYS   162      74.420  74.015 103.005  1.00  0.00           O  
ATOM   2471  CB  LYS   162      77.411  73.145 101.709  1.00  0.00           C  
ATOM   2472  CG  LYS   162      76.653  71.811 101.620  1.00  0.00           C  
ATOM   2473  CD  LYS   162      77.543  70.581 101.747  1.00  0.00           C  
ATOM   2474  CE  LYS   162      78.293  70.327 100.470  1.00  0.00           C  
ATOM   2475  NZ  LYS   162      79.489  69.403 100.733  1.00  0.00           N1+
ATOM   2476  H   LYS   162      76.149  73.775 104.520  1.00  0.00           H  
ATOM   2477  HA  LYS   162      77.287  75.197 102.300  1.00  0.00           H  
ATOM   2478  HB2 LYS   162      77.610  73.466 100.687  1.00  0.00           H  
ATOM   2479  HB3 LYS   162      78.425  72.935 102.050  1.00  0.00           H  
ATOM   2480  HG2 LYS   162      76.095  71.754 102.554  1.00  0.00           H  
ATOM   2481  HG3 LYS   162      76.039  71.701 100.726  1.00  0.00           H  
ATOM   2482  HD2 LYS   162      78.228  70.716 102.583  1.00  0.00           H  
ATOM   2483  HD3 LYS   162      76.870  69.782 102.058  1.00  0.00           H  
ATOM   2484  HE2 LYS   162      77.666  70.044  99.624  1.00  0.00           H  
ATOM   2485  HE3 LYS   162      78.659  71.310 100.172  1.00  0.00           H  
ATOM   2486  HZ1 LYS   162      80.092  69.866 101.398  1.00  0.00           H  
ATOM   2487  HZ2 LYS   162      79.239  68.538 101.191  1.00  0.00           H  
ATOM   2488  HZ3 LYS   162      79.837  69.206  99.806  1.00  0.00           H  
ATOM   2489  N   GLU   163      74.906  74.655 100.979  1.00  0.00           N  
ATOM   2490  CA  GLU   163      73.475  74.883 100.723  1.00  0.00           C  
ATOM   2491  C   GLU   163      72.561  73.617 100.538  1.00  0.00           C  
ATOM   2492  O   GLU   163      73.021  72.502 100.258  1.00  0.00           O  
ATOM   2493  CB  GLU   163      73.440  75.732  99.484  1.00  0.00           C  
ATOM   2494  CG  GLU   163      74.551  76.865  99.294  1.00  0.00           C  
ATOM   2495  CD  GLU   163      75.820  76.391  98.538  1.00  0.00           C  
ATOM   2496  OE1 GLU   163      75.939  76.710  97.335  1.00  0.00           O  
ATOM   2497  OE2 GLU   163      76.610  75.643  99.120  1.00  0.00           O1-
ATOM   2498  H   GLU   163      75.592  74.931 100.291  1.00  0.00           H  
ATOM   2499  HA  GLU   163      73.097  75.576 101.474  1.00  0.00           H  
ATOM   2500  HB2 GLU   163      73.529  75.059  98.630  1.00  0.00           H  
ATOM   2501  HB3 GLU   163      72.416  76.099  99.412  1.00  0.00           H  
ATOM   2502  HG2 GLU   163      74.022  77.563  98.645  1.00  0.00           H  
ATOM   2503  HG3 GLU   163      74.737  77.287 100.282  1.00  0.00           H  
ATOM   2504  N   ASP   164      71.252  73.771 100.746  1.00  0.00           N  
ATOM   2505  CA  ASP   164      70.191  72.842 100.463  1.00  0.00           C  
ATOM   2506  C   ASP   164      70.208  72.283  98.990  1.00  0.00           C  
ATOM   2507  O   ASP   164      69.726  71.120  98.735  1.00  0.00           O  
ATOM   2508  CB  ASP   164      68.821  73.486 100.687  1.00  0.00           C  
ATOM   2509  CG  ASP   164      68.435  73.578 102.178  1.00  0.00           C  
ATOM   2510  OD1 ASP   164      67.572  74.454 102.485  1.00  0.00           O  
ATOM   2511  OD2 ASP   164      68.866  72.775 103.009  1.00  0.00           O1-
ATOM   2512  H   ASP   164      70.936  74.666 101.091  1.00  0.00           H  
ATOM   2513  HA  ASP   164      70.331  71.970 101.102  1.00  0.00           H  
ATOM   2514  HB2 ASP   164      68.837  74.501 100.290  1.00  0.00           H  
ATOM   2515  HB3 ASP   164      68.118  72.808 100.205  1.00  0.00           H  
ATOM   2516  N   CYS   165      70.752  73.015  98.023  1.00  0.00           N  
ATOM   2517  CA  CYS   165      71.006  72.442  96.644  1.00  0.00           C  
ATOM   2518  C   CYS   165      72.274  71.585  96.552  1.00  0.00           C  
ATOM   2519  O   CYS   165      72.473  70.869  95.541  1.00  0.00           O  
ATOM   2520  CB  CYS   165      70.882  73.633  95.603  1.00  0.00           C  
ATOM   2521  SG  CYS   165      72.242  74.853  95.768  1.00  0.00           S  
ATOM   2522  H   CYS   165      71.081  73.923  98.318  1.00  0.00           H  
ATOM   2523  HA  CYS   165      70.159  71.793  96.418  1.00  0.00           H  
ATOM   2524  HB2 CYS   165      71.013  73.149  94.635  1.00  0.00           H  
ATOM   2525  HB3 CYS   165      69.955  74.201  95.682  1.00  0.00           H  
ATOM   2526  HG  CYS   165      73.204  74.348  94.991  1.00  0.00           H  
ATOM   2527  N   ARG   166      72.978  71.477  97.596  1.00  0.00           N  
ATOM   2528  CA  ARG   166      74.274  70.661  97.694  1.00  0.00           C  
ATOM   2529  C   ARG   166      74.388  69.763  98.929  1.00  0.00           C  
ATOM   2530  O   ARG   166      75.450  69.387  99.435  1.00  0.00           O  
ATOM   2531  CB  ARG   166      75.503  71.604  97.541  1.00  0.00           C  
ATOM   2532  CG  ARG   166      75.630  72.289  96.166  1.00  0.00           C  
ATOM   2533  CD  ARG   166      76.883  73.168  95.950  1.00  0.00           C  
ATOM   2534  NE  ARG   166      77.356  73.869  97.128  1.00  0.00           N  
ATOM   2535  CZ  ARG   166      78.562  73.632  97.726  1.00  0.00           C  
ATOM   2536  NH1 ARG   166      79.356  72.681  97.405  1.00  0.00           N1+
ATOM   2537  NH2 ARG   166      78.973  74.508  98.594  1.00  0.00           N  
ATOM   2538  H   ARG   166      72.813  71.987  98.452  1.00  0.00           H  
ATOM   2539  HA  ARG   166      74.377  70.099  96.765  1.00  0.00           H  
ATOM   2540  HB2 ARG   166      75.547  72.371  98.315  1.00  0.00           H  
ATOM   2541  HB3 ARG   166      76.365  70.956  97.701  1.00  0.00           H  
ATOM   2542  HG2 ARG   166      75.536  71.451  95.476  1.00  0.00           H  
ATOM   2543  HG3 ARG   166      74.823  73.013  96.059  1.00  0.00           H  
ATOM   2544  HD2 ARG   166      77.747  72.658  95.524  1.00  0.00           H  
ATOM   2545  HD3 ARG   166      76.697  73.962  95.227  1.00  0.00           H  
ATOM   2546  HE  ARG   166      76.857  74.718  97.354  1.00  0.00           H  
ATOM   2547 HH11 ARG   166      79.014  71.787  97.081  1.00  0.00           H  
ATOM   2548 HH12 ARG   166      80.283  72.742  97.801  1.00  0.00           H  
ATOM   2549 HH21 ARG   166      78.309  75.182  98.949  1.00  0.00           H  
ATOM   2550 HH22 ARG   166      79.859  74.503  99.079  1.00  0.00           H  
ATOM   2551  N   ASP   167      73.250  69.448  99.601  1.00  0.00           N  
ATOM   2552  CA  ASP   167      73.293  68.952 100.944  1.00  0.00           C  
ATOM   2553  C   ASP   167      73.720  67.477 101.049  1.00  0.00           C  
ATOM   2554  O   ASP   167      73.569  66.713 100.032  1.00  0.00           O  
ATOM   2555  CB  ASP   167      71.886  69.149 101.526  1.00  0.00           C  
ATOM   2556  CG  ASP   167      70.823  68.284 100.955  1.00  0.00           C  
ATOM   2557  OD1 ASP   167      70.092  68.706  99.945  1.00  0.00           O  
ATOM   2558  OD2 ASP   167      70.688  67.117 101.415  1.00  0.00           O1-
ATOM   2559  H   ASP   167      72.352  69.715  99.224  1.00  0.00           H  
ATOM   2560  HA  ASP   167      73.921  69.565 101.590  1.00  0.00           H  
ATOM   2561  HB2 ASP   167      71.936  68.936 102.594  1.00  0.00           H  
ATOM   2562  HB3 ASP   167      71.608  70.194 101.388  1.00  0.00           H  
ATOM   2563  N   GLU   168      74.037  67.024 102.251  1.00  0.00           N  
ATOM   2564  CA  GLU   168      74.532  65.612 102.524  1.00  0.00           C  
ATOM   2565  C   GLU   168      73.399  64.602 102.729  1.00  0.00           C  
ATOM   2566  O   GLU   168      73.357  63.927 103.755  1.00  0.00           O  
ATOM   2567  CB  GLU   168      75.442  65.780 103.768  1.00  0.00           C  
ATOM   2568  CG  GLU   168      76.658  66.700 103.690  1.00  0.00           C  
ATOM   2569  CD  GLU   168      77.517  66.389 102.502  1.00  0.00           C  
ATOM   2570  OE1 GLU   168      78.150  67.309 101.985  1.00  0.00           O  
ATOM   2571  OE2 GLU   168      77.675  65.201 102.121  1.00  0.00           O1-
ATOM   2572  H   GLU   168      73.930  67.686 103.007  1.00  0.00           H  
ATOM   2573  HA  GLU   168      75.064  65.393 101.599  1.00  0.00           H  
ATOM   2574  HB2 GLU   168      74.868  65.995 104.669  1.00  0.00           H  
ATOM   2575  HB3 GLU   168      75.842  64.793 104.002  1.00  0.00           H  
ATOM   2576  HG2 GLU   168      76.397  67.757 103.645  1.00  0.00           H  
ATOM   2577  HG3 GLU   168      77.121  66.610 104.672  1.00  0.00           H  
ATOM   2578  N   LYS   169      72.577  64.478 101.699  1.00  0.00           N  
ATOM   2579  CA  LYS   169      71.403  63.559 101.645  1.00  0.00           C  
ATOM   2580  C   LYS   169      70.324  63.869 102.755  1.00  0.00           C  
ATOM   2581  O   LYS   169      69.470  63.065 102.875  1.00  0.00           O  
ATOM   2582  CB  LYS   169      71.739  62.094 101.626  1.00  0.00           C  
ATOM   2583  CG  LYS   169      73.002  61.813 100.776  1.00  0.00           C  
ATOM   2584  CD  LYS   169      73.425  60.405 101.025  1.00  0.00           C  
ATOM   2585  CE  LYS   169      72.640  59.418 100.182  1.00  0.00           C  
ATOM   2586  NZ  LYS   169      73.486  58.232  99.854  1.00  0.00           N1+
ATOM   2587  H   LYS   169      72.708  65.102 100.915  1.00  0.00           H  
ATOM   2588  HA  LYS   169      70.821  63.756 100.745  1.00  0.00           H  
ATOM   2589  HB2 LYS   169      71.886  61.735 102.644  1.00  0.00           H  
ATOM   2590  HB3 LYS   169      70.960  61.451 101.215  1.00  0.00           H  
ATOM   2591  HG2 LYS   169      72.661  61.973  99.753  1.00  0.00           H  
ATOM   2592  HG3 LYS   169      73.833  62.464 101.046  1.00  0.00           H  
ATOM   2593  HD2 LYS   169      74.437  60.486 100.629  1.00  0.00           H  
ATOM   2594  HD3 LYS   169      73.436  60.267 102.107  1.00  0.00           H  
ATOM   2595  HE2 LYS   169      71.917  58.847 100.765  1.00  0.00           H  
ATOM   2596  HE3 LYS   169      72.066  59.954  99.426  1.00  0.00           H  
ATOM   2597  HZ1 LYS   169      72.945  57.665  99.217  1.00  0.00           H  
ATOM   2598  HZ2 LYS   169      74.342  58.484  99.381  1.00  0.00           H  
ATOM   2599  HZ3 LYS   169      73.671  57.640 100.651  1.00  0.00           H  
ATOM   2600  N   VAL   170      70.252  64.970 103.430  1.00  0.00           N  
ATOM   2601  CA  VAL   170      69.335  65.377 104.497  1.00  0.00           C  
ATOM   2602  C   VAL   170      67.960  65.920 103.996  1.00  0.00           C  
ATOM   2603  O   VAL   170      67.845  66.448 102.869  1.00  0.00           O  
ATOM   2604  CB  VAL   170      69.947  66.267 105.585  1.00  0.00           C  
ATOM   2605  CG1 VAL   170      71.382  65.975 106.038  1.00  0.00           C  
ATOM   2606  CG2 VAL   170      69.870  67.800 105.119  1.00  0.00           C  
ATOM   2607  H   VAL   170      70.826  65.732 103.097  1.00  0.00           H  
ATOM   2608  HA  VAL   170      69.157  64.454 105.049  1.00  0.00           H  
ATOM   2609  HB  VAL   170      69.346  66.265 106.495  1.00  0.00           H  
ATOM   2610 HG11 VAL   170      71.478  64.918 106.289  1.00  0.00           H  
ATOM   2611 HG12 VAL   170      72.070  66.240 105.235  1.00  0.00           H  
ATOM   2612 HG13 VAL   170      71.621  66.583 106.911  1.00  0.00           H  
ATOM   2613 HG21 VAL   170      68.812  68.061 105.151  1.00  0.00           H  
ATOM   2614 HG22 VAL   170      70.402  68.369 105.881  1.00  0.00           H  
ATOM   2615 HG23 VAL   170      70.221  67.863 104.089  1.00  0.00           H  
ATOM   2616  N   TYR   171      66.986  65.788 104.862  1.00  0.00           N  
ATOM   2617  CA  TYR   171      65.569  66.273 104.704  1.00  0.00           C  
ATOM   2618  C   TYR   171      65.161  67.331 105.762  1.00  0.00           C  
ATOM   2619  O   TYR   171      65.704  67.254 106.863  1.00  0.00           O  
ATOM   2620  CB  TYR   171      64.624  65.094 104.792  1.00  0.00           C  
ATOM   2621  CG  TYR   171      63.159  65.430 104.990  1.00  0.00           C  
ATOM   2622  CD1 TYR   171      62.327  66.099 104.075  1.00  0.00           C  
ATOM   2623  CD2 TYR   171      62.637  65.094 106.290  1.00  0.00           C  
ATOM   2624  CE1 TYR   171      60.996  66.404 104.426  1.00  0.00           C  
ATOM   2625  CE2 TYR   171      61.245  65.283 106.533  1.00  0.00           C  
ATOM   2626  CZ  TYR   171      60.405  65.929 105.617  1.00  0.00           C  
ATOM   2627  OH  TYR   171      59.077  65.975 105.867  1.00  0.00           O  
ATOM   2628  H   TYR   171      67.063  65.124 105.619  1.00  0.00           H  
ATOM   2629  HA  TYR   171      65.423  66.814 103.769  1.00  0.00           H  
ATOM   2630  HB2 TYR   171      64.729  64.492 103.889  1.00  0.00           H  
ATOM   2631  HB3 TYR   171      65.092  64.375 105.464  1.00  0.00           H  
ATOM   2632  HD1 TYR   171      62.708  66.407 103.113  1.00  0.00           H  
ATOM   2633  HD2 TYR   171      63.203  64.579 107.052  1.00  0.00           H  
ATOM   2634  HE1 TYR   171      60.351  66.941 103.747  1.00  0.00           H  
ATOM   2635  HE2 TYR   171      60.851  64.870 107.450  1.00  0.00           H  
ATOM   2636  HH  TYR   171      58.905  65.891 106.808  1.00  0.00           H  
ATOM   2637  N   SER   172      64.351  68.288 105.428  1.00  0.00           N  
ATOM   2638  CA  SER   172      63.767  69.227 106.412  1.00  0.00           C  
ATOM   2639  C   SER   172      62.280  69.360 106.124  1.00  0.00           C  
ATOM   2640  O   SER   172      61.914  69.577 104.918  1.00  0.00           O  
ATOM   2641  CB  SER   172      64.412  70.639 106.400  1.00  0.00           C  
ATOM   2642  OG  SER   172      63.634  71.509 107.230  1.00  0.00           O  
ATOM   2643  H   SER   172      63.964  68.361 104.498  1.00  0.00           H  
ATOM   2644  HA  SER   172      63.761  68.881 107.446  1.00  0.00           H  
ATOM   2645  HB2 SER   172      65.467  70.666 106.672  1.00  0.00           H  
ATOM   2646  HB3 SER   172      64.333  70.947 105.357  1.00  0.00           H  
ATOM   2647  HG  SER   172      64.093  71.607 108.067  1.00  0.00           H  
ATOM   2648  N   LYS   173      61.432  69.262 107.159  1.00  0.00           N  
ATOM   2649  CA  LYS   173      59.992  69.517 107.032  1.00  0.00           C  
ATOM   2650  C   LYS   173      59.608  71.001 106.872  1.00  0.00           C  
ATOM   2651  O   LYS   173      58.554  71.386 106.392  1.00  0.00           O  
ATOM   2652  CB  LYS   173      59.267  68.861 108.291  1.00  0.00           C  
ATOM   2653  CG  LYS   173      57.760  68.534 108.057  1.00  0.00           C  
ATOM   2654  CD  LYS   173      57.096  68.689 109.434  1.00  0.00           C  
ATOM   2655  CE  LYS   173      55.556  68.301 109.575  1.00  0.00           C  
ATOM   2656  NZ  LYS   173      54.751  69.246 108.800  1.00  0.00           N1+
ATOM   2657  H   LYS   173      61.728  69.091 108.109  1.00  0.00           H  
ATOM   2658  HA  LYS   173      59.769  68.990 106.104  1.00  0.00           H  
ATOM   2659  HB2 LYS   173      59.812  67.969 108.598  1.00  0.00           H  
ATOM   2660  HB3 LYS   173      59.421  69.480 109.175  1.00  0.00           H  
ATOM   2661  HG2 LYS   173      57.450  69.251 107.296  1.00  0.00           H  
ATOM   2662  HG3 LYS   173      57.629  67.519 107.683  1.00  0.00           H  
ATOM   2663  HD2 LYS   173      57.664  68.012 110.072  1.00  0.00           H  
ATOM   2664  HD3 LYS   173      57.211  69.754 109.633  1.00  0.00           H  
ATOM   2665  HE2 LYS   173      55.365  67.315 109.152  1.00  0.00           H  
ATOM   2666  HE3 LYS   173      55.430  68.368 110.655  1.00  0.00           H  
ATOM   2667  HZ1 LYS   173      55.034  69.265 107.830  1.00  0.00           H  
ATOM   2668  HZ2 LYS   173      53.797  68.919 108.854  1.00  0.00           H  
ATOM   2669  HZ3 LYS   173      54.885  70.168 109.189  1.00  0.00           H  
ATOM   2670  N   GLU   174      60.556  71.810 107.119  1.00  0.00           N  
ATOM   2671  CA  GLU   174      60.589  73.234 106.703  1.00  0.00           C  
ATOM   2672  C   GLU   174      61.079  73.454 105.239  1.00  0.00           C  
ATOM   2673  O   GLU   174      60.524  74.314 104.601  1.00  0.00           O  
ATOM   2674  CB  GLU   174      61.364  74.111 107.700  1.00  0.00           C  
ATOM   2675  CG  GLU   174      61.239  75.605 107.362  1.00  0.00           C  
ATOM   2676  CD  GLU   174      59.782  76.208 107.587  1.00  0.00           C  
ATOM   2677  OE1 GLU   174      58.813  75.565 107.935  1.00  0.00           O  
ATOM   2678  OE2 GLU   174      59.649  77.446 107.439  1.00  0.00           O1-
ATOM   2679  H   GLU   174      61.440  71.574 107.546  1.00  0.00           H  
ATOM   2680  HA  GLU   174      59.549  73.561 106.682  1.00  0.00           H  
ATOM   2681  HB2 GLU   174      61.053  73.958 108.734  1.00  0.00           H  
ATOM   2682  HB3 GLU   174      62.422  73.901 107.542  1.00  0.00           H  
ATOM   2683  HG2 GLU   174      61.978  76.156 107.943  1.00  0.00           H  
ATOM   2684  HG3 GLU   174      61.522  75.788 106.325  1.00  0.00           H  
ATOM   2685  N   ASP   175      61.958  72.656 104.619  1.00  0.00           N  
ATOM   2686  CA  ASP   175      62.568  73.008 103.319  1.00  0.00           C  
ATOM   2687  C   ASP   175      61.525  73.059 102.105  1.00  0.00           C  
ATOM   2688  O   ASP   175      61.533  73.887 101.321  1.00  0.00           O  
ATOM   2689  CB  ASP   175      63.643  72.034 102.862  1.00  0.00           C  
ATOM   2690  CG  ASP   175      64.438  72.505 101.596  1.00  0.00           C  
ATOM   2691  OD1 ASP   175      64.572  73.716 101.438  1.00  0.00           O  
ATOM   2692  OD2 ASP   175      64.904  71.701 100.745  1.00  0.00           O1-
ATOM   2693  H   ASP   175      62.481  71.968 105.142  1.00  0.00           H  
ATOM   2694  HA  ASP   175      62.952  74.027 103.357  1.00  0.00           H  
ATOM   2695  HB2 ASP   175      64.407  71.948 103.634  1.00  0.00           H  
ATOM   2696  HB3 ASP   175      63.205  71.058 102.653  1.00  0.00           H  
ATOM   2697  N   LEU   176      60.556  72.107 102.240  1.00  0.00           N  
ATOM   2698  CA  LEU   176      59.334  72.030 101.393  1.00  0.00           C  
ATOM   2699  C   LEU   176      58.782  73.334 100.871  1.00  0.00           C  
ATOM   2700  O   LEU   176      58.279  73.379  99.778  1.00  0.00           O  
ATOM   2701  CB  LEU   176      58.226  71.352 102.119  1.00  0.00           C  
ATOM   2702  CG  LEU   176      58.483  69.891 102.486  1.00  0.00           C  
ATOM   2703  CD1 LEU   176      57.309  69.388 103.374  1.00  0.00           C  
ATOM   2704  CD2 LEU   176      58.830  69.102 101.224  1.00  0.00           C  
ATOM   2705  H   LEU   176      60.492  71.592 103.106  1.00  0.00           H  
ATOM   2706  HA  LEU   176      59.513  71.463 100.480  1.00  0.00           H  
ATOM   2707  HB2 LEU   176      58.065  71.917 103.037  1.00  0.00           H  
ATOM   2708  HB3 LEU   176      57.279  71.368 101.579  1.00  0.00           H  
ATOM   2709  HG  LEU   176      59.327  69.817 103.171  1.00  0.00           H  
ATOM   2710 HD11 LEU   176      57.499  68.501 103.977  1.00  0.00           H  
ATOM   2711 HD12 LEU   176      57.231  70.115 104.182  1.00  0.00           H  
ATOM   2712 HD13 LEU   176      56.365  69.295 102.837  1.00  0.00           H  
ATOM   2713 HD21 LEU   176      58.883  68.062 101.544  1.00  0.00           H  
ATOM   2714 HD22 LEU   176      58.007  69.267 100.529  1.00  0.00           H  
ATOM   2715 HD23 LEU   176      59.778  69.430 100.796  1.00  0.00           H  
ATOM   2716  N   LYS   177      58.673  74.391 101.732  1.00  0.00           N  
ATOM   2717  CA  LYS   177      58.183  75.795 101.397  1.00  0.00           C  
ATOM   2718  C   LYS   177      58.887  76.496 100.275  1.00  0.00           C  
ATOM   2719  O   LYS   177      58.241  77.257  99.517  1.00  0.00           O  
ATOM   2720  CB  LYS   177      58.272  76.604 102.676  1.00  0.00           C  
ATOM   2721  CG  LYS   177      57.271  76.149 103.797  1.00  0.00           C  
ATOM   2722  CD  LYS   177      57.280  77.161 104.968  1.00  0.00           C  
ATOM   2723  CE  LYS   177      56.407  76.785 106.139  1.00  0.00           C  
ATOM   2724  NZ  LYS   177      56.713  77.550 107.367  1.00  0.00           N1+
ATOM   2725  H   LYS   177      59.258  74.252 102.544  1.00  0.00           H  
ATOM   2726  HA  LYS   177      57.132  75.719 101.117  1.00  0.00           H  
ATOM   2727  HB2 LYS   177      59.303  76.550 103.027  1.00  0.00           H  
ATOM   2728  HB3 LYS   177      58.048  77.659 102.517  1.00  0.00           H  
ATOM   2729  HG2 LYS   177      56.260  76.100 103.393  1.00  0.00           H  
ATOM   2730  HG3 LYS   177      57.523  75.142 104.129  1.00  0.00           H  
ATOM   2731  HD2 LYS   177      58.306  77.242 105.325  1.00  0.00           H  
ATOM   2732  HD3 LYS   177      57.061  78.145 104.551  1.00  0.00           H  
ATOM   2733  HE2 LYS   177      55.394  76.979 105.785  1.00  0.00           H  
ATOM   2734  HE3 LYS   177      56.470  75.735 106.425  1.00  0.00           H  
ATOM   2735  HZ1 LYS   177      56.565  78.548 107.326  1.00  0.00           H  
ATOM   2736  HZ2 LYS   177      56.173  77.001 108.020  1.00  0.00           H  
ATOM   2737  HZ3 LYS   177      57.706  77.407 107.482  1.00  0.00           H  
ATOM   2738  N   ASP   178      60.181  76.199 100.036  1.00  0.00           N  
ATOM   2739  CA  ASP   178      60.919  76.693  98.884  1.00  0.00           C  
ATOM   2740  C   ASP   178      60.630  76.073  97.593  1.00  0.00           C  
ATOM   2741  O   ASP   178      60.739  76.548  96.454  1.00  0.00           O  
ATOM   2742  CB  ASP   178      62.463  76.603  99.153  1.00  0.00           C  
ATOM   2743  CG  ASP   178      62.932  77.456 100.350  1.00  0.00           C  
ATOM   2744  OD1 ASP   178      63.902  77.024 100.962  1.00  0.00           O  
ATOM   2745  OD2 ASP   178      62.383  78.471 100.794  1.00  0.00           O1-
ATOM   2746  H   ASP   178      60.717  75.584 100.632  1.00  0.00           H  
ATOM   2747  HA  ASP   178      60.634  77.739  98.768  1.00  0.00           H  
ATOM   2748  HB2 ASP   178      62.889  75.603  99.228  1.00  0.00           H  
ATOM   2749  HB3 ASP   178      63.002  77.063  98.325  1.00  0.00           H  
ATOM   2750  N   MET   179      60.388  74.714  97.611  1.00  0.00           N  
ATOM   2751  CA  MET   179      60.175  73.954  96.376  1.00  0.00           C  
ATOM   2752  C   MET   179      58.984  74.371  95.517  1.00  0.00           C  
ATOM   2753  O   MET   179      57.974  74.857  96.027  1.00  0.00           O  
ATOM   2754  CB  MET   179      60.092  72.542  96.782  1.00  0.00           C  
ATOM   2755  CG  MET   179      61.460  72.115  97.509  1.00  0.00           C  
ATOM   2756  SD  MET   179      61.566  70.375  97.697  1.00  0.00           S  
ATOM   2757  CE  MET   179      63.208  70.271  98.514  1.00  0.00           C  
ATOM   2758  H   MET   179      60.364  74.305  98.534  1.00  0.00           H  
ATOM   2759  HA  MET   179      61.039  74.175  95.749  1.00  0.00           H  
ATOM   2760  HB2 MET   179      59.217  72.445  97.425  1.00  0.00           H  
ATOM   2761  HB3 MET   179      60.013  71.946  95.873  1.00  0.00           H  
ATOM   2762  HG2 MET   179      62.215  72.454  96.800  1.00  0.00           H  
ATOM   2763  HG3 MET   179      61.551  72.680  98.436  1.00  0.00           H  
ATOM   2764  HE1 MET   179      63.709  69.621  97.796  1.00  0.00           H  
ATOM   2765  HE2 MET   179      63.761  71.211  98.517  1.00  0.00           H  
ATOM   2766  HE3 MET   179      62.996  69.763  99.454  1.00  0.00           H  
ATOM   2767  N   SER   180      59.061  74.206  94.224  1.00  0.00           N  
ATOM   2768  CA  SER   180      57.946  74.470  93.300  1.00  0.00           C  
ATOM   2769  C   SER   180      56.971  73.284  93.229  1.00  0.00           C  
ATOM   2770  O   SER   180      57.388  72.153  93.361  1.00  0.00           O  
ATOM   2771  CB  SER   180      58.524  74.820  91.938  1.00  0.00           C  
ATOM   2772  OG  SER   180      57.479  75.109  91.012  1.00  0.00           O  
ATOM   2773  H   SER   180      59.897  73.762  93.873  1.00  0.00           H  
ATOM   2774  HA  SER   180      57.427  75.278  93.816  1.00  0.00           H  
ATOM   2775  HB2 SER   180      59.298  75.588  91.925  1.00  0.00           H  
ATOM   2776  HB3 SER   180      58.934  73.863  91.616  1.00  0.00           H  
ATOM   2777  HG  SER   180      57.304  76.049  90.935  1.00  0.00           H  
ATOM   2778  N   GLN   181      55.702  73.537  92.938  1.00  0.00           N  
ATOM   2779  CA  GLN   181      54.651  72.538  93.062  1.00  0.00           C  
ATOM   2780  C   GLN   181      54.207  72.020  91.678  1.00  0.00           C  
ATOM   2781  O   GLN   181      54.133  72.859  90.789  1.00  0.00           O  
ATOM   2782  CB  GLN   181      53.516  73.335  93.765  1.00  0.00           C  
ATOM   2783  CG  GLN   181      53.881  73.651  95.230  1.00  0.00           C  
ATOM   2784  CD  GLN   181      52.750  74.134  96.178  1.00  0.00           C  
ATOM   2785  NE2 GLN   181      53.172  74.592  97.383  1.00  0.00           N  
ATOM   2786  OE1 GLN   181      51.565  74.168  95.964  1.00  0.00           O  
ATOM   2787  H   GLN   181      55.478  74.371  92.415  1.00  0.00           H  
ATOM   2788  HA  GLN   181      54.825  71.757  93.802  1.00  0.00           H  
ATOM   2789  HB2 GLN   181      53.103  74.209  93.262  1.00  0.00           H  
ATOM   2790  HB3 GLN   181      52.643  72.702  93.925  1.00  0.00           H  
ATOM   2791  HG2 GLN   181      54.456  72.886  95.753  1.00  0.00           H  
ATOM   2792  HG3 GLN   181      54.574  74.477  95.072  1.00  0.00           H  
ATOM   2793 HE21 GLN   181      52.409  74.966  97.929  1.00  0.00           H  
ATOM   2794 HE22 GLN   181      54.090  74.485  97.789  1.00  0.00           H  
ATOM   2795  N   MET   182      53.957  70.689  91.652  1.00  0.00           N  
ATOM   2796  CA  MET   182      53.634  69.971  90.350  1.00  0.00           C  
ATOM   2797  C   MET   182      52.502  68.980  90.503  1.00  0.00           C  
ATOM   2798  O   MET   182      52.726  67.927  91.179  1.00  0.00           O  
ATOM   2799  CB  MET   182      54.919  69.277  89.848  1.00  0.00           C  
ATOM   2800  CG  MET   182      54.718  68.515  88.493  1.00  0.00           C  
ATOM   2801  SD  MET   182      56.159  67.522  87.945  1.00  0.00           S  
ATOM   2802  CE  MET   182      56.613  66.580  89.369  1.00  0.00           C  
ATOM   2803  H   MET   182      54.081  70.190  92.521  1.00  0.00           H  
ATOM   2804  HA  MET   182      53.353  70.767  89.661  1.00  0.00           H  
ATOM   2805  HB2 MET   182      55.600  70.119  89.719  1.00  0.00           H  
ATOM   2806  HB3 MET   182      55.389  68.624  90.584  1.00  0.00           H  
ATOM   2807  HG2 MET   182      54.029  67.680  88.621  1.00  0.00           H  
ATOM   2808  HG3 MET   182      54.400  69.200  87.708  1.00  0.00           H  
ATOM   2809  HE1 MET   182      55.755  65.969  89.651  1.00  0.00           H  
ATOM   2810  HE2 MET   182      57.435  65.949  89.030  1.00  0.00           H  
ATOM   2811  HE3 MET   182      56.825  67.355  90.106  1.00  0.00           H  
ATOM   2812  N   ILE   183      51.231  69.360  90.222  1.00  0.00           N  
ATOM   2813  CA  ILE   183      50.067  68.528  90.464  1.00  0.00           C  
ATOM   2814  C   ILE   183      49.754  67.600  89.292  1.00  0.00           C  
ATOM   2815  O   ILE   183      49.615  67.981  88.134  1.00  0.00           O  
ATOM   2816  CB  ILE   183      48.881  69.364  90.953  1.00  0.00           C  
ATOM   2817  CG1 ILE   183      49.135  70.032  92.311  1.00  0.00           C  
ATOM   2818  CG2 ILE   183      47.543  68.595  90.883  1.00  0.00           C  
ATOM   2819  CD1 ILE   183      48.021  70.945  92.771  1.00  0.00           C  
ATOM   2820  H   ILE   183      51.111  70.220  89.705  1.00  0.00           H  
ATOM   2821  HA  ILE   183      50.257  67.881  91.320  1.00  0.00           H  
ATOM   2822  HB  ILE   183      48.810  70.195  90.252  1.00  0.00           H  
ATOM   2823 HG12 ILE   183      49.320  69.255  93.054  1.00  0.00           H  
ATOM   2824 HG13 ILE   183      50.001  70.689  92.235  1.00  0.00           H  
ATOM   2825 HG21 ILE   183      46.673  69.203  91.133  1.00  0.00           H  
ATOM   2826 HG22 ILE   183      47.332  68.474  89.821  1.00  0.00           H  
ATOM   2827 HG23 ILE   183      47.474  67.658  91.435  1.00  0.00           H  
ATOM   2828 HD11 ILE   183      47.068  70.516  93.081  1.00  0.00           H  
ATOM   2829 HD12 ILE   183      48.505  71.430  93.618  1.00  0.00           H  
ATOM   2830 HD13 ILE   183      47.879  71.699  91.997  1.00  0.00           H  
ATOM   2831  N   LEU   184      49.620  66.360  89.617  1.00  0.00           N  
ATOM   2832  CA  LEU   184      49.032  65.372  88.765  1.00  0.00           C  
ATOM   2833  C   LEU   184      47.554  64.983  89.120  1.00  0.00           C  
ATOM   2834  O   LEU   184      47.305  64.519  90.280  1.00  0.00           O  
ATOM   2835  CB  LEU   184      49.936  64.148  88.709  1.00  0.00           C  
ATOM   2836  CG  LEU   184      49.470  63.004  87.760  1.00  0.00           C  
ATOM   2837  CD1 LEU   184      49.506  63.408  86.327  1.00  0.00           C  
ATOM   2838  CD2 LEU   184      50.440  61.707  87.874  1.00  0.00           C  
ATOM   2839  H   LEU   184      49.712  66.050  90.573  1.00  0.00           H  
ATOM   2840  HA  LEU   184      49.070  65.762  87.748  1.00  0.00           H  
ATOM   2841  HB2 LEU   184      50.878  64.585  88.379  1.00  0.00           H  
ATOM   2842  HB3 LEU   184      50.031  63.777  89.729  1.00  0.00           H  
ATOM   2843  HG  LEU   184      48.479  62.698  88.096  1.00  0.00           H  
ATOM   2844 HD11 LEU   184      49.189  62.557  85.724  1.00  0.00           H  
ATOM   2845 HD12 LEU   184      48.765  64.197  86.195  1.00  0.00           H  
ATOM   2846 HD13 LEU   184      50.416  63.804  85.876  1.00  0.00           H  
ATOM   2847 HD21 LEU   184      49.913  60.879  87.401  1.00  0.00           H  
ATOM   2848 HD22 LEU   184      51.449  61.878  87.497  1.00  0.00           H  
ATOM   2849 HD23 LEU   184      50.423  61.324  88.894  1.00  0.00           H  
ATOM   2850  N   ARG   185      46.673  65.054  88.123  1.00  0.00           N  
ATOM   2851  CA  ARG   185      45.222  64.846  88.296  1.00  0.00           C  
ATOM   2852  C   ARG   185      44.945  63.738  87.324  1.00  0.00           C  
ATOM   2853  O   ARG   185      45.237  63.765  86.077  1.00  0.00           O  
ATOM   2854  CB  ARG   185      44.329  66.027  88.008  1.00  0.00           C  
ATOM   2855  CG  ARG   185      44.255  66.999  89.237  1.00  0.00           C  
ATOM   2856  CD  ARG   185      43.425  68.219  88.770  1.00  0.00           C  
ATOM   2857  NE  ARG   185      43.688  69.370  89.693  1.00  0.00           N  
ATOM   2858  CZ  ARG   185      44.609  70.331  89.633  1.00  0.00           C  
ATOM   2859  NH1 ARG   185      45.517  70.356  88.695  1.00  0.00           N1+
ATOM   2860  NH2 ARG   185      44.659  71.408  90.337  1.00  0.00           N  
ATOM   2861  H   ARG   185      47.014  65.309  87.208  1.00  0.00           H  
ATOM   2862  HA  ARG   185      44.890  64.522  89.282  1.00  0.00           H  
ATOM   2863  HB2 ARG   185      44.764  66.565  87.166  1.00  0.00           H  
ATOM   2864  HB3 ARG   185      43.323  65.737  87.707  1.00  0.00           H  
ATOM   2865  HG2 ARG   185      43.805  66.432  90.053  1.00  0.00           H  
ATOM   2866  HG3 ARG   185      45.274  67.285  89.497  1.00  0.00           H  
ATOM   2867  HD2 ARG   185      43.852  68.519  87.813  1.00  0.00           H  
ATOM   2868  HD3 ARG   185      42.352  68.066  88.662  1.00  0.00           H  
ATOM   2869  HE  ARG   185      42.914  69.591  90.303  1.00  0.00           H  
ATOM   2870 HH11 ARG   185      45.891  69.549  88.217  1.00  0.00           H  
ATOM   2871 HH12 ARG   185      45.941  71.256  88.518  1.00  0.00           H  
ATOM   2872 HH21 ARG   185      44.212  71.356  91.241  1.00  0.00           H  
ATOM   2873 HH22 ARG   185      45.347  72.148  90.331  1.00  0.00           H  
ATOM   2874  N   THR   186      44.173  62.810  87.745  1.00  0.00           N  
ATOM   2875  CA  THR   186      43.404  61.817  86.866  1.00  0.00           C  
ATOM   2876  C   THR   186      41.949  61.729  87.234  1.00  0.00           C  
ATOM   2877  O   THR   186      41.609  62.140  88.361  1.00  0.00           O  
ATOM   2878  CB  THR   186      44.064  60.394  86.725  1.00  0.00           C  
ATOM   2879  CG2 THR   186      45.513  60.252  86.038  1.00  0.00           C  
ATOM   2880  OG1 THR   186      44.311  59.815  87.991  1.00  0.00           O  
ATOM   2881  H   THR   186      43.912  62.794  88.721  1.00  0.00           H  
ATOM   2882  HA  THR   186      43.341  62.295  85.888  1.00  0.00           H  
ATOM   2883  HB  THR   186      43.324  59.831  86.156  1.00  0.00           H  
ATOM   2884  HG1 THR   186      43.472  59.451  88.281  1.00  0.00           H  
ATOM   2885 HG21 THR   186      45.440  60.500  84.979  1.00  0.00           H  
ATOM   2886 HG22 THR   186      46.189  60.907  86.589  1.00  0.00           H  
ATOM   2887 HG23 THR   186      45.689  59.177  86.047  1.00  0.00           H  
ATOM   2888  N   LYS   187      41.165  61.141  86.347  1.00  0.00           N  
ATOM   2889  CA  LYS   187      39.721  60.718  86.669  1.00  0.00           C  
ATOM   2890  C   LYS   187      39.327  59.430  85.924  1.00  0.00           C  
ATOM   2891  O   LYS   187      39.663  59.340  84.805  1.00  0.00           O  
ATOM   2892  CB  LYS   187      38.777  61.923  86.472  1.00  0.00           C  
ATOM   2893  CG  LYS   187      37.399  61.744  87.169  1.00  0.00           C  
ATOM   2894  CD  LYS   187      36.486  62.875  86.650  1.00  0.00           C  
ATOM   2895  CE  LYS   187      35.303  63.092  87.586  1.00  0.00           C  
ATOM   2896  NZ  LYS   187      34.206  62.217  87.263  1.00  0.00           N1+
ATOM   2897  H   LYS   187      41.579  60.816  85.485  1.00  0.00           H  
ATOM   2898  HA  LYS   187      39.771  60.422  87.717  1.00  0.00           H  
ATOM   2899  HB2 LYS   187      39.090  62.881  86.887  1.00  0.00           H  
ATOM   2900  HB3 LYS   187      38.559  62.004  85.407  1.00  0.00           H  
ATOM   2901  HG2 LYS   187      37.054  60.781  86.793  1.00  0.00           H  
ATOM   2902  HG3 LYS   187      37.549  61.698  88.248  1.00  0.00           H  
ATOM   2903  HD2 LYS   187      37.009  63.824  86.762  1.00  0.00           H  
ATOM   2904  HD3 LYS   187      36.180  62.608  85.638  1.00  0.00           H  
ATOM   2905  HE2 LYS   187      35.698  63.029  88.600  1.00  0.00           H  
ATOM   2906  HE3 LYS   187      34.930  64.112  87.489  1.00  0.00           H  
ATOM   2907  HZ1 LYS   187      33.347  62.529  87.693  1.00  0.00           H  
ATOM   2908  HZ2 LYS   187      33.879  62.191  86.308  1.00  0.00           H  
ATOM   2909  HZ3 LYS   187      34.424  61.293  87.609  1.00  0.00           H  
ATOM   2910  N   GLY   188      38.497  58.538  86.572  1.00  0.00           N  
ATOM   2911  CA  GLY   188      38.258  57.182  86.057  1.00  0.00           C  
ATOM   2912  C   GLY   188      37.489  56.251  87.019  1.00  0.00           C  
ATOM   2913  O   GLY   188      37.135  56.687  88.104  1.00  0.00           O  
ATOM   2914  H   GLY   188      38.250  58.715  87.535  1.00  0.00           H  
ATOM   2915  HA2 GLY   188      37.604  57.259  85.188  1.00  0.00           H  
ATOM   2916  HA3 GLY   188      39.161  56.679  85.711  1.00  0.00           H  
ATOM   2917  N   PRO   189      37.411  54.939  86.703  1.00  0.00           N  
ATOM   2918  CA  PRO   189      36.713  53.889  87.560  1.00  0.00           C  
ATOM   2919  C   PRO   189      37.527  53.171  88.636  1.00  0.00           C  
ATOM   2920  O   PRO   189      38.665  53.532  88.854  1.00  0.00           O  
ATOM   2921  CB  PRO   189      36.358  52.861  86.547  1.00  0.00           C  
ATOM   2922  CG  PRO   189      37.229  52.956  85.252  1.00  0.00           C  
ATOM   2923  CD  PRO   189      37.937  54.297  85.409  1.00  0.00           C  
ATOM   2924  HA  PRO   189      35.819  54.295  88.033  1.00  0.00           H  
ATOM   2925  HB2 PRO   189      36.374  51.886  87.034  1.00  0.00           H  
ATOM   2926  HB3 PRO   189      35.320  52.980  86.237  1.00  0.00           H  
ATOM   2927  HG2 PRO   189      37.994  52.191  85.120  1.00  0.00           H  
ATOM   2928  HG3 PRO   189      36.533  52.927  84.413  1.00  0.00           H  
ATOM   2929  HD2 PRO   189      38.990  54.108  85.616  1.00  0.00           H  
ATOM   2930  HD3 PRO   189      37.827  54.848  84.475  1.00  0.00           H  
ATOM   2931  N   ASP   190      36.830  52.370  89.477  1.00  0.00           N  
ATOM   2932  CA  ASP   190      37.393  51.887  90.706  1.00  0.00           C  
ATOM   2933  C   ASP   190      38.609  50.880  90.688  1.00  0.00           C  
ATOM   2934  O   ASP   190      39.475  50.906  91.520  1.00  0.00           O  
ATOM   2935  CB  ASP   190      36.295  51.209  91.448  1.00  0.00           C  
ATOM   2936  CG  ASP   190      34.998  51.941  91.787  1.00  0.00           C  
ATOM   2937  OD1 ASP   190      34.892  53.141  91.707  1.00  0.00           O  
ATOM   2938  OD2 ASP   190      33.969  51.234  92.160  1.00  0.00           O1-
ATOM   2939  H   ASP   190      35.867  52.128  89.293  1.00  0.00           H  
ATOM   2940  HA  ASP   190      37.608  52.758  91.325  1.00  0.00           H  
ATOM   2941  HB2 ASP   190      35.974  50.421  90.767  1.00  0.00           H  
ATOM   2942  HB3 ASP   190      36.656  50.688  92.334  1.00  0.00           H  
ATOM   2943  N   ARG   191      38.685  50.232  89.475  1.00  0.00           N  
ATOM   2944  CA  ARG   191      39.892  49.582  88.959  1.00  0.00           C  
ATOM   2945  C   ARG   191      40.267  50.189  87.575  1.00  0.00           C  
ATOM   2946  O   ARG   191      39.431  50.554  86.787  1.00  0.00           O  
ATOM   2947  CB  ARG   191      39.577  48.160  88.893  1.00  0.00           C  
ATOM   2948  CG  ARG   191      39.480  47.503  90.299  1.00  0.00           C  
ATOM   2949  CD  ARG   191      39.390  45.987  90.271  1.00  0.00           C  
ATOM   2950  NE  ARG   191      38.339  45.497  89.358  1.00  0.00           N  
ATOM   2951  CZ  ARG   191      38.159  44.230  89.054  1.00  0.00           C  
ATOM   2952  NH1 ARG   191      38.948  43.238  89.373  1.00  0.00           N1+
ATOM   2953  NH2 ARG   191      37.186  43.864  88.188  1.00  0.00           N  
ATOM   2954  H   ARG   191      37.897  50.286  88.846  1.00  0.00           H  
ATOM   2955  HA  ARG   191      40.743  49.868  89.578  1.00  0.00           H  
ATOM   2956  HB2 ARG   191      38.596  48.099  88.421  1.00  0.00           H  
ATOM   2957  HB3 ARG   191      40.347  47.597  88.365  1.00  0.00           H  
ATOM   2958  HG2 ARG   191      40.432  47.783  90.752  1.00  0.00           H  
ATOM   2959  HG3 ARG   191      38.638  47.812  90.918  1.00  0.00           H  
ATOM   2960  HD2 ARG   191      40.270  45.530  89.819  1.00  0.00           H  
ATOM   2961  HD3 ARG   191      39.166  45.599  91.264  1.00  0.00           H  
ATOM   2962  HE  ARG   191      37.768  46.207  88.924  1.00  0.00           H  
ATOM   2963 HH11 ARG   191      39.874  43.516  89.666  1.00  0.00           H  
ATOM   2964 HH12 ARG   191      38.748  42.314  89.019  1.00  0.00           H  
ATOM   2965 HH21 ARG   191      36.403  44.496  88.105  1.00  0.00           H  
ATOM   2966 HH22 ARG   191      37.131  43.032  87.618  1.00  0.00           H  
ATOM   2967  N   LEU   192      41.573  50.175  87.324  1.00  0.00           N  
ATOM   2968  CA  LEU   192      42.148  50.219  86.010  1.00  0.00           C  
ATOM   2969  C   LEU   192      42.074  48.961  85.232  1.00  0.00           C  
ATOM   2970  O   LEU   192      42.182  47.908  85.869  1.00  0.00           O  
ATOM   2971  CB  LEU   192      43.454  50.894  86.243  1.00  0.00           C  
ATOM   2972  CG  LEU   192      44.182  51.312  84.962  1.00  0.00           C  
ATOM   2973  CD1 LEU   192      43.608  52.547  84.282  1.00  0.00           C  
ATOM   2974  CD2 LEU   192      45.681  51.517  85.202  1.00  0.00           C  
ATOM   2975  H   LEU   192      42.214  49.833  88.025  1.00  0.00           H  
ATOM   2976  HA  LEU   192      41.620  50.988  85.445  1.00  0.00           H  
ATOM   2977  HB2 LEU   192      43.300  51.836  86.769  1.00  0.00           H  
ATOM   2978  HB3 LEU   192      44.084  50.164  86.752  1.00  0.00           H  
ATOM   2979  HG  LEU   192      44.104  50.461  84.285  1.00  0.00           H  
ATOM   2980 HD11 LEU   192      44.002  52.781  83.293  1.00  0.00           H  
ATOM   2981 HD12 LEU   192      42.554  52.363  84.074  1.00  0.00           H  
ATOM   2982 HD13 LEU   192      43.752  53.436  84.896  1.00  0.00           H  
ATOM   2983 HD21 LEU   192      46.050  50.553  85.553  1.00  0.00           H  
ATOM   2984 HD22 LEU   192      46.051  51.875  84.241  1.00  0.00           H  
ATOM   2985 HD23 LEU   192      45.802  52.239  86.010  1.00  0.00           H  
ATOM   2986  N   PRO   193      41.789  48.949  83.907  1.00  0.00           N  
ATOM   2987  CA  PRO   193      41.845  47.652  83.184  1.00  0.00           C  
ATOM   2988  C   PRO   193      43.225  47.083  83.143  1.00  0.00           C  
ATOM   2989  O   PRO   193      44.241  47.749  83.279  1.00  0.00           O  
ATOM   2990  CB  PRO   193      41.443  48.113  81.721  1.00  0.00           C  
ATOM   2991  CG  PRO   193      40.549  49.306  81.912  1.00  0.00           C  
ATOM   2992  CD  PRO   193      41.268  50.017  83.059  1.00  0.00           C  
ATOM   2993  HA  PRO   193      41.207  46.950  83.720  1.00  0.00           H  
ATOM   2994  HB2 PRO   193      42.296  48.280  81.064  1.00  0.00           H  
ATOM   2995  HB3 PRO   193      40.837  47.302  81.317  1.00  0.00           H  
ATOM   2996  HG2 PRO   193      40.415  49.939  81.035  1.00  0.00           H  
ATOM   2997  HG3 PRO   193      39.562  48.968  82.229  1.00  0.00           H  
ATOM   2998  HD2 PRO   193      42.110  50.613  82.706  1.00  0.00           H  
ATOM   2999  HD3 PRO   193      40.552  50.644  83.589  1.00  0.00           H  
ATOM   3000  N   ALA   194      43.253  45.752  82.852  1.00  0.00           N  
ATOM   3001  CA  ALA   194      44.439  44.911  82.757  1.00  0.00           C  
ATOM   3002  C   ALA   194      45.368  45.298  81.604  1.00  0.00           C  
ATOM   3003  O   ALA   194      44.875  45.458  80.505  1.00  0.00           O  
ATOM   3004  CB  ALA   194      44.013  43.512  82.654  1.00  0.00           C  
ATOM   3005  H   ALA   194      42.398  45.216  82.898  1.00  0.00           H  
ATOM   3006  HA  ALA   194      45.072  45.116  83.620  1.00  0.00           H  
ATOM   3007  HB1 ALA   194      43.196  43.359  83.359  1.00  0.00           H  
ATOM   3008  HB2 ALA   194      43.559  43.289  81.688  1.00  0.00           H  
ATOM   3009  HB3 ALA   194      44.843  42.831  82.844  1.00  0.00           H  
ATOM   3010  N   GLY   195      46.648  45.406  81.858  1.00  0.00           N  
ATOM   3011  CA  GLY   195      47.751  45.612  81.027  1.00  0.00           C  
ATOM   3012  C   GLY   195      47.980  47.129  80.763  1.00  0.00           C  
ATOM   3013  O   GLY   195      48.528  47.455  79.644  1.00  0.00           O  
ATOM   3014  H   GLY   195      46.945  45.235  82.808  1.00  0.00           H  
ATOM   3015  HA2 GLY   195      48.664  45.261  81.508  1.00  0.00           H  
ATOM   3016  HA3 GLY   195      47.535  45.084  80.098  1.00  0.00           H  
ATOM   3017  N   TYR   196      47.647  48.082  81.702  1.00  0.00           N  
ATOM   3018  CA  TYR   196      47.937  49.486  81.613  1.00  0.00           C  
ATOM   3019  C   TYR   196      48.889  49.941  82.804  1.00  0.00           C  
ATOM   3020  O   TYR   196      48.878  49.330  83.874  1.00  0.00           O  
ATOM   3021  CB  TYR   196      46.707  50.418  81.511  1.00  0.00           C  
ATOM   3022  CG  TYR   196      46.122  50.297  80.171  1.00  0.00           C  
ATOM   3023  CD1 TYR   196      45.092  49.352  79.978  1.00  0.00           C  
ATOM   3024  CD2 TYR   196      46.625  51.037  79.051  1.00  0.00           C  
ATOM   3025  CE1 TYR   196      44.645  49.075  78.627  1.00  0.00           C  
ATOM   3026  CE2 TYR   196      46.127  50.818  77.725  1.00  0.00           C  
ATOM   3027  CZ  TYR   196      45.157  49.828  77.578  1.00  0.00           C  
ATOM   3028  OH  TYR   196      44.622  49.503  76.330  1.00  0.00           O  
ATOM   3029  H   TYR   196      47.393  47.700  82.602  1.00  0.00           H  
ATOM   3030  HA  TYR   196      48.443  49.725  80.678  1.00  0.00           H  
ATOM   3031  HB2 TYR   196      46.073  49.995  82.291  1.00  0.00           H  
ATOM   3032  HB3 TYR   196      47.081  51.432  81.652  1.00  0.00           H  
ATOM   3033  HD1 TYR   196      44.747  48.748  80.804  1.00  0.00           H  
ATOM   3034  HD2 TYR   196      47.349  51.810  79.266  1.00  0.00           H  
ATOM   3035  HE1 TYR   196      43.913  48.293  78.488  1.00  0.00           H  
ATOM   3036  HE2 TYR   196      46.484  51.353  76.857  1.00  0.00           H  
ATOM   3037  HH  TYR   196      45.342  49.464  75.697  1.00  0.00           H  
ATOM   3038  N   GLU   197      49.645  50.999  82.671  1.00  0.00           N  
ATOM   3039  CA  GLU   197      50.721  51.388  83.528  1.00  0.00           C  
ATOM   3040  C   GLU   197      50.958  52.886  83.266  1.00  0.00           C  
ATOM   3041  O   GLU   197      51.059  53.368  82.134  1.00  0.00           O  
ATOM   3042  CB  GLU   197      51.987  50.475  83.147  1.00  0.00           C  
ATOM   3043  CG  GLU   197      53.274  50.710  83.928  1.00  0.00           C  
ATOM   3044  CD  GLU   197      53.138  50.122  85.352  1.00  0.00           C  
ATOM   3045  OE1 GLU   197      53.650  48.980  85.560  1.00  0.00           O  
ATOM   3046  OE2 GLU   197      52.484  50.686  86.154  1.00  0.00           O1-
ATOM   3047  H   GLU   197      49.527  51.449  81.774  1.00  0.00           H  
ATOM   3048  HA  GLU   197      50.498  51.230  84.583  1.00  0.00           H  
ATOM   3049  HB2 GLU   197      51.738  49.417  83.231  1.00  0.00           H  
ATOM   3050  HB3 GLU   197      52.235  50.742  82.119  1.00  0.00           H  
ATOM   3051  HG2 GLU   197      54.131  50.188  83.504  1.00  0.00           H  
ATOM   3052  HG3 GLU   197      53.434  51.778  84.075  1.00  0.00           H  
ATOM   3053  N   ILE   198      50.952  53.749  84.322  1.00  0.00           N  
ATOM   3054  CA  ILE   198      51.352  55.126  84.263  1.00  0.00           C  
ATOM   3055  C   ILE   198      52.777  55.372  84.954  1.00  0.00           C  
ATOM   3056  O   ILE   198      53.056  54.910  86.061  1.00  0.00           O  
ATOM   3057  CB  ILE   198      50.313  55.983  84.990  1.00  0.00           C  
ATOM   3058  CG1 ILE   198      48.804  55.792  84.462  1.00  0.00           C  
ATOM   3059  CG2 ILE   198      50.531  57.472  84.941  1.00  0.00           C  
ATOM   3060  CD1 ILE   198      47.678  56.322  85.468  1.00  0.00           C  
ATOM   3061  H   ILE   198      51.101  53.249  85.187  1.00  0.00           H  
ATOM   3062  HA  ILE   198      51.299  55.479  83.233  1.00  0.00           H  
ATOM   3063  HB  ILE   198      50.350  55.707  86.044  1.00  0.00           H  
ATOM   3064 HG12 ILE   198      48.640  56.270  83.496  1.00  0.00           H  
ATOM   3065 HG13 ILE   198      48.618  54.722  84.373  1.00  0.00           H  
ATOM   3066 HG21 ILE   198      51.516  57.747  85.319  1.00  0.00           H  
ATOM   3067 HG22 ILE   198      50.402  57.888  83.942  1.00  0.00           H  
ATOM   3068 HG23 ILE   198      49.836  57.985  85.606  1.00  0.00           H  
ATOM   3069 HD11 ILE   198      46.807  55.675  85.367  1.00  0.00           H  
ATOM   3070 HD12 ILE   198      48.008  56.266  86.505  1.00  0.00           H  
ATOM   3071 HD13 ILE   198      47.301  57.319  85.235  1.00  0.00           H  
ATOM   3072  N   VAL   199      53.551  56.291  84.406  1.00  0.00           N  
ATOM   3073  CA  VAL   199      55.016  56.516  84.666  1.00  0.00           C  
ATOM   3074  C   VAL   199      55.237  58.019  84.443  1.00  0.00           C  
ATOM   3075  O   VAL   199      55.034  58.600  83.404  1.00  0.00           O  
ATOM   3076  CB  VAL   199      55.920  55.554  83.900  1.00  0.00           C  
ATOM   3077  CG1 VAL   199      57.355  55.581  84.613  1.00  0.00           C  
ATOM   3078  CG2 VAL   199      55.388  54.064  83.962  1.00  0.00           C  
ATOM   3079  H   VAL   199      53.114  56.887  83.717  1.00  0.00           H  
ATOM   3080  HA  VAL   199      55.131  56.427  85.746  1.00  0.00           H  
ATOM   3081  HB  VAL   199      56.001  55.872  82.860  1.00  0.00           H  
ATOM   3082 HG11 VAL   199      57.280  55.038  85.555  1.00  0.00           H  
ATOM   3083 HG12 VAL   199      58.137  55.090  84.034  1.00  0.00           H  
ATOM   3084 HG13 VAL   199      57.648  56.609  84.827  1.00  0.00           H  
ATOM   3085 HG21 VAL   199      55.339  53.661  84.974  1.00  0.00           H  
ATOM   3086 HG22 VAL   199      54.376  54.028  83.561  1.00  0.00           H  
ATOM   3087 HG23 VAL   199      55.989  53.459  83.283  1.00  0.00           H  
ATOM   3088  N   LEU   200      55.695  58.618  85.546  1.00  0.00           N  
ATOM   3089  CA  LEU   200      56.306  59.924  85.608  1.00  0.00           C  
ATOM   3090  C   LEU   200      57.775  59.812  85.185  1.00  0.00           C  
ATOM   3091  O   LEU   200      58.497  58.917  85.643  1.00  0.00           O  
ATOM   3092  CB  LEU   200      56.297  60.376  87.070  1.00  0.00           C  
ATOM   3093  CG  LEU   200      56.370  61.943  87.149  1.00  0.00           C  
ATOM   3094  CD1 LEU   200      55.008  62.674  86.769  1.00  0.00           C  
ATOM   3095  CD2 LEU   200      56.673  62.061  88.652  1.00  0.00           C  
ATOM   3096  H   LEU   200      55.938  58.060  86.353  1.00  0.00           H  
ATOM   3097  HA  LEU   200      55.795  60.669  84.999  1.00  0.00           H  
ATOM   3098  HB2 LEU   200      55.347  60.091  87.521  1.00  0.00           H  
ATOM   3099  HB3 LEU   200      57.169  59.909  87.527  1.00  0.00           H  
ATOM   3100  HG  LEU   200      57.233  62.215  86.542  1.00  0.00           H  
ATOM   3101 HD11 LEU   200      55.158  63.724  87.020  1.00  0.00           H  
ATOM   3102 HD12 LEU   200      54.787  62.538  85.711  1.00  0.00           H  
ATOM   3103 HD13 LEU   200      54.277  62.128  87.366  1.00  0.00           H  
ATOM   3104 HD21 LEU   200      55.972  61.500  89.270  1.00  0.00           H  
ATOM   3105 HD22 LEU   200      57.656  61.647  88.879  1.00  0.00           H  
ATOM   3106 HD23 LEU   200      56.642  63.126  88.882  1.00  0.00           H  
ATOM   3107  N   TYR   201      58.334  60.718  84.358  1.00  0.00           N  
ATOM   3108  CA  TYR   201      59.691  60.605  83.960  1.00  0.00           C  
ATOM   3109  C   TYR   201      60.459  61.866  83.538  1.00  0.00           C  
ATOM   3110  O   TYR   201      59.876  62.969  83.458  1.00  0.00           O  
ATOM   3111  CB  TYR   201      59.801  59.524  82.880  1.00  0.00           C  
ATOM   3112  CG  TYR   201      59.501  59.961  81.412  1.00  0.00           C  
ATOM   3113  CD1 TYR   201      60.507  60.637  80.637  1.00  0.00           C  
ATOM   3114  CD2 TYR   201      58.202  59.724  80.907  1.00  0.00           C  
ATOM   3115  CE1 TYR   201      60.251  60.877  79.226  1.00  0.00           C  
ATOM   3116  CE2 TYR   201      58.044  59.888  79.577  1.00  0.00           C  
ATOM   3117  CZ  TYR   201      59.020  60.440  78.727  1.00  0.00           C  
ATOM   3118  OH  TYR   201      58.883  60.434  77.352  1.00  0.00           O  
ATOM   3119  H   TYR   201      57.692  61.365  83.921  1.00  0.00           H  
ATOM   3120  HA  TYR   201      60.371  60.145  84.678  1.00  0.00           H  
ATOM   3121  HB2 TYR   201      60.796  59.094  82.988  1.00  0.00           H  
ATOM   3122  HB3 TYR   201      59.229  58.633  83.141  1.00  0.00           H  
ATOM   3123  HD1 TYR   201      61.501  60.852  81.000  1.00  0.00           H  
ATOM   3124  HD2 TYR   201      57.488  59.338  81.619  1.00  0.00           H  
ATOM   3125  HE1 TYR   201      61.005  61.329  78.599  1.00  0.00           H  
ATOM   3126  HE2 TYR   201      57.045  59.673  79.229  1.00  0.00           H  
ATOM   3127  HH  TYR   201      58.300  59.718  77.090  1.00  0.00           H  
ATOM   3128  N   ILE   202      61.767  61.762  83.288  1.00  0.00           N  
ATOM   3129  CA  ILE   202      62.730  62.912  82.892  1.00  0.00           C  
ATOM   3130  C   ILE   202      63.778  62.391  81.897  1.00  0.00           C  
ATOM   3131  O   ILE   202      63.932  61.203  81.677  1.00  0.00           O  
ATOM   3132  CB  ILE   202      63.286  63.627  84.166  1.00  0.00           C  
ATOM   3133  CG1 ILE   202      64.125  62.630  85.014  1.00  0.00           C  
ATOM   3134  CG2 ILE   202      62.358  64.432  85.095  1.00  0.00           C  
ATOM   3135  CD1 ILE   202      65.316  63.334  85.799  1.00  0.00           C  
ATOM   3136  H   ILE   202      62.221  60.861  83.321  1.00  0.00           H  
ATOM   3137  HA  ILE   202      62.205  63.755  82.442  1.00  0.00           H  
ATOM   3138  HB  ILE   202      63.972  64.377  83.773  1.00  0.00           H  
ATOM   3139 HG12 ILE   202      63.556  62.089  85.771  1.00  0.00           H  
ATOM   3140 HG13 ILE   202      64.525  61.792  84.443  1.00  0.00           H  
ATOM   3141 HG21 ILE   202      61.629  63.788  85.586  1.00  0.00           H  
ATOM   3142 HG22 ILE   202      62.932  65.069  85.768  1.00  0.00           H  
ATOM   3143 HG23 ILE   202      61.836  65.116  84.425  1.00  0.00           H  
ATOM   3144 HD11 ILE   202      66.097  62.728  86.256  1.00  0.00           H  
ATOM   3145 HD12 ILE   202      65.823  64.095  85.206  1.00  0.00           H  
ATOM   3146 HD13 ILE   202      64.857  63.795  86.673  1.00  0.00           H  
ATOM   3147  N   SER   203      64.474  63.300  81.255  1.00  0.00           N  
ATOM   3148  CA  SER   203      65.700  62.978  80.539  1.00  0.00           C  
ATOM   3149  C   SER   203      66.915  62.870  81.450  1.00  0.00           C  
ATOM   3150  O   SER   203      67.025  63.548  82.424  1.00  0.00           O  
ATOM   3151  CB  SER   203      65.869  63.976  79.430  1.00  0.00           C  
ATOM   3152  OG  SER   203      66.617  65.128  79.791  1.00  0.00           O  
ATOM   3153  H   SER   203      64.227  64.256  81.464  1.00  0.00           H  
ATOM   3154  HA  SER   203      65.627  62.017  80.029  1.00  0.00           H  
ATOM   3155  HB2 SER   203      66.438  63.474  78.647  1.00  0.00           H  
ATOM   3156  HB3 SER   203      64.906  64.271  79.014  1.00  0.00           H  
ATOM   3157  HG  SER   203      65.988  65.667  80.276  1.00  0.00           H  
ATOM   3158  N   MET   204      67.925  62.131  81.120  1.00  0.00           N  
ATOM   3159  CA  MET   204      69.204  62.180  81.754  1.00  0.00           C  
ATOM   3160  C   MET   204      69.992  63.475  81.555  1.00  0.00           C  
ATOM   3161  O   MET   204      70.799  63.905  82.398  1.00  0.00           O  
ATOM   3162  CB  MET   204      70.035  60.995  81.215  1.00  0.00           C  
ATOM   3163  CG  MET   204      71.452  60.915  81.836  1.00  0.00           C  
ATOM   3164  SD  MET   204      71.572  60.477  83.540  1.00  0.00           S  
ATOM   3165  CE  MET   204      73.079  61.334  84.027  1.00  0.00           C  
ATOM   3166  H   MET   204      67.843  61.672  80.224  1.00  0.00           H  
ATOM   3167  HA  MET   204      69.117  62.035  82.831  1.00  0.00           H  
ATOM   3168  HB2 MET   204      69.521  60.081  81.513  1.00  0.00           H  
ATOM   3169  HB3 MET   204      69.993  61.023  80.126  1.00  0.00           H  
ATOM   3170  HG2 MET   204      71.983  60.081  81.376  1.00  0.00           H  
ATOM   3171  HG3 MET   204      71.961  61.869  81.699  1.00  0.00           H  
ATOM   3172  HE1 MET   204      73.593  60.529  84.553  1.00  0.00           H  
ATOM   3173  HE2 MET   204      73.745  61.696  83.243  1.00  0.00           H  
ATOM   3174  HE3 MET   204      72.842  62.239  84.587  1.00  0.00           H  
ATOM   3175  N   SER   205      69.627  64.242  80.520  1.00  0.00           N  
ATOM   3176  CA  SER   205      70.053  65.672  80.552  1.00  0.00           C  
ATOM   3177  C   SER   205      69.535  66.570  81.685  1.00  0.00           C  
ATOM   3178  O   SER   205      70.289  67.438  82.093  1.00  0.00           O  
ATOM   3179  CB  SER   205      69.805  66.188  79.136  1.00  0.00           C  
ATOM   3180  OG  SER   205      70.245  67.565  79.020  1.00  0.00           O  
ATOM   3181  H   SER   205      69.040  63.942  79.755  1.00  0.00           H  
ATOM   3182  HA  SER   205      71.135  65.646  80.681  1.00  0.00           H  
ATOM   3183  HB2 SER   205      70.341  65.566  78.419  1.00  0.00           H  
ATOM   3184  HB3 SER   205      68.730  66.091  78.985  1.00  0.00           H  
ATOM   3185  HG  SER   205      71.203  67.567  79.086  1.00  0.00           H  
ATOM   3186  N   ASP   206      68.246  66.382  82.109  1.00  0.00           N  
ATOM   3187  CA  ASP   206      67.760  67.102  83.286  1.00  0.00           C  
ATOM   3188  C   ASP   206      68.111  66.418  84.664  1.00  0.00           C  
ATOM   3189  O   ASP   206      67.907  66.964  85.693  1.00  0.00           O  
ATOM   3190  CB  ASP   206      66.167  67.404  83.177  1.00  0.00           C  
ATOM   3191  CG  ASP   206      65.816  67.898  81.759  1.00  0.00           C  
ATOM   3192  OD1 ASP   206      65.317  67.056  80.970  1.00  0.00           O  
ATOM   3193  OD2 ASP   206      66.158  69.086  81.488  1.00  0.00           O1-
ATOM   3194  H   ASP   206      67.707  65.575  81.830  1.00  0.00           H  
ATOM   3195  HA  ASP   206      68.356  68.014  83.300  1.00  0.00           H  
ATOM   3196  HB2 ASP   206      65.517  66.547  83.351  1.00  0.00           H  
ATOM   3197  HB3 ASP   206      65.853  68.223  83.825  1.00  0.00           H  
ATOM   3198  N   SER   207      68.809  65.306  84.638  1.00  0.00           N  
ATOM   3199  CA  SER   207      69.280  64.585  85.899  1.00  0.00           C  
ATOM   3200  C   SER   207      70.106  65.446  86.852  1.00  0.00           C  
ATOM   3201  O   SER   207      69.700  65.577  88.022  1.00  0.00           O  
ATOM   3202  CB  SER   207      70.085  63.353  85.494  1.00  0.00           C  
ATOM   3203  OG  SER   207      70.562  62.665  86.634  1.00  0.00           O  
ATOM   3204  H   SER   207      68.853  64.626  83.893  1.00  0.00           H  
ATOM   3205  HA  SER   207      68.308  64.339  86.326  1.00  0.00           H  
ATOM   3206  HB2 SER   207      69.573  62.700  84.787  1.00  0.00           H  
ATOM   3207  HB3 SER   207      70.923  63.621  84.851  1.00  0.00           H  
ATOM   3208  HG  SER   207      71.519  62.670  86.708  1.00  0.00           H  
ATOM   3209  N   ASP   208      71.200  66.107  86.463  1.00  0.00           N  
ATOM   3210  CA  ASP   208      72.021  66.973  87.298  1.00  0.00           C  
ATOM   3211  C   ASP   208      71.460  68.398  87.456  1.00  0.00           C  
ATOM   3212  O   ASP   208      72.155  69.302  87.897  1.00  0.00           O  
ATOM   3213  CB  ASP   208      73.462  66.994  86.818  1.00  0.00           C  
ATOM   3214  CG  ASP   208      73.673  67.395  85.320  1.00  0.00           C  
ATOM   3215  OD1 ASP   208      72.706  67.408  84.555  1.00  0.00           O  
ATOM   3216  OD2 ASP   208      74.861  67.490  84.943  1.00  0.00           O1-
ATOM   3217  H   ASP   208      71.467  66.010  85.494  1.00  0.00           H  
ATOM   3218  HA  ASP   208      71.922  66.623  88.325  1.00  0.00           H  
ATOM   3219  HB2 ASP   208      74.076  67.645  87.441  1.00  0.00           H  
ATOM   3220  HB3 ASP   208      73.939  66.032  87.002  1.00  0.00           H  
ATOM   3221  N   LYS   209      70.198  68.608  87.103  1.00  0.00           N  
ATOM   3222  CA  LYS   209      69.527  70.013  87.125  1.00  0.00           C  
ATOM   3223  C   LYS   209      68.408  70.167  88.193  1.00  0.00           C  
ATOM   3224  O   LYS   209      68.014  71.320  88.480  1.00  0.00           O  
ATOM   3225  CB  LYS   209      69.017  70.416  85.732  1.00  0.00           C  
ATOM   3226  CG  LYS   209      69.831  69.901  84.485  1.00  0.00           C  
ATOM   3227  CD  LYS   209      71.205  70.558  84.351  1.00  0.00           C  
ATOM   3228  CE  LYS   209      71.971  70.518  83.030  1.00  0.00           C  
ATOM   3229  NZ  LYS   209      72.244  69.137  82.608  1.00  0.00           N1+
ATOM   3230  H   LYS   209      69.719  67.831  86.671  1.00  0.00           H  
ATOM   3231  HA  LYS   209      70.342  70.684  87.398  1.00  0.00           H  
ATOM   3232  HB2 LYS   209      68.032  70.020  85.485  1.00  0.00           H  
ATOM   3233  HB3 LYS   209      68.763  71.472  85.642  1.00  0.00           H  
ATOM   3234  HG2 LYS   209      69.945  68.818  84.505  1.00  0.00           H  
ATOM   3235  HG3 LYS   209      69.226  70.081  83.597  1.00  0.00           H  
ATOM   3236  HD2 LYS   209      71.082  71.625  84.537  1.00  0.00           H  
ATOM   3237  HD3 LYS   209      71.825  70.278  85.203  1.00  0.00           H  
ATOM   3238  HE2 LYS   209      71.356  70.956  82.243  1.00  0.00           H  
ATOM   3239  HE3 LYS   209      72.822  71.193  83.117  1.00  0.00           H  
ATOM   3240  HZ1 LYS   209      71.327  68.714  82.567  1.00  0.00           H  
ATOM   3241  HZ2 LYS   209      72.782  69.142  81.753  1.00  0.00           H  
ATOM   3242  HZ3 LYS   209      72.699  68.629  83.352  1.00  0.00           H  
ATOM   3243  N   VAL   210      67.738  69.050  88.630  1.00  0.00           N  
ATOM   3244  CA  VAL   210      66.467  69.005  89.521  1.00  0.00           C  
ATOM   3245  C   VAL   210      66.525  67.901  90.653  1.00  0.00           C  
ATOM   3246  O   VAL   210      67.354  67.064  90.660  1.00  0.00           O  
ATOM   3247  CB  VAL   210      65.279  68.882  88.556  1.00  0.00           C  
ATOM   3248  CG1 VAL   210      65.236  67.337  88.106  1.00  0.00           C  
ATOM   3249  CG2 VAL   210      63.911  69.312  89.093  1.00  0.00           C  
ATOM   3250  H   VAL   210      68.120  68.142  88.409  1.00  0.00           H  
ATOM   3251  HA  VAL   210      66.506  69.948  90.067  1.00  0.00           H  
ATOM   3252  HB  VAL   210      65.562  69.451  87.671  1.00  0.00           H  
ATOM   3253 HG11 VAL   210      64.584  67.306  87.233  1.00  0.00           H  
ATOM   3254 HG12 VAL   210      66.198  66.959  87.761  1.00  0.00           H  
ATOM   3255 HG13 VAL   210      64.872  66.616  88.838  1.00  0.00           H  
ATOM   3256 HG21 VAL   210      63.377  69.596  88.186  1.00  0.00           H  
ATOM   3257 HG22 VAL   210      63.496  68.502  89.694  1.00  0.00           H  
ATOM   3258 HG23 VAL   210      63.988  70.115  89.826  1.00  0.00           H  
ATOM   3259  N   GLY   211      65.558  68.047  91.615  1.00  0.00           N  
ATOM   3260  CA  GLY   211      65.079  66.852  92.377  1.00  0.00           C  
ATOM   3261  C   GLY   211      63.548  66.903  92.552  1.00  0.00           C  
ATOM   3262  O   GLY   211      63.007  68.026  92.643  1.00  0.00           O  
ATOM   3263  H   GLY   211      64.914  68.821  91.539  1.00  0.00           H  
ATOM   3264  HA2 GLY   211      65.363  65.977  91.792  1.00  0.00           H  
ATOM   3265  HA3 GLY   211      65.598  66.781  93.333  1.00  0.00           H  
ATOM   3266  N   VAL   212      62.823  65.793  92.565  1.00  0.00           N  
ATOM   3267  CA  VAL   212      61.418  65.660  92.664  1.00  0.00           C  
ATOM   3268  C   VAL   212      61.061  64.748  93.848  1.00  0.00           C  
ATOM   3269  O   VAL   212      61.734  63.736  94.001  1.00  0.00           O  
ATOM   3270  CB  VAL   212      60.770  65.073  91.389  1.00  0.00           C  
ATOM   3271  CG1 VAL   212      59.199  65.132  91.428  1.00  0.00           C  
ATOM   3272  CG2 VAL   212      61.256  65.758  90.145  1.00  0.00           C  
ATOM   3273  H   VAL   212      63.301  64.904  92.596  1.00  0.00           H  
ATOM   3274  HA  VAL   212      60.868  66.574  92.893  1.00  0.00           H  
ATOM   3275  HB  VAL   212      61.009  64.010  91.356  1.00  0.00           H  
ATOM   3276 HG11 VAL   212      58.778  64.642  90.550  1.00  0.00           H  
ATOM   3277 HG12 VAL   212      58.907  64.591  92.328  1.00  0.00           H  
ATOM   3278 HG13 VAL   212      58.844  66.157  91.542  1.00  0.00           H  
ATOM   3279 HG21 VAL   212      61.020  66.819  90.218  1.00  0.00           H  
ATOM   3280 HG22 VAL   212      62.318  65.580  89.978  1.00  0.00           H  
ATOM   3281 HG23 VAL   212      60.685  65.465  89.264  1.00  0.00           H  
ATOM   3282  N   PHE   213      60.167  65.157  94.742  1.00  0.00           N  
ATOM   3283  CA  PHE   213      59.835  64.398  95.959  1.00  0.00           C  
ATOM   3284  C   PHE   213      58.429  63.942  96.030  1.00  0.00           C  
ATOM   3285  O   PHE   213      57.602  64.682  95.563  1.00  0.00           O  
ATOM   3286  CB  PHE   213      60.180  65.421  97.063  1.00  0.00           C  
ATOM   3287  CG  PHE   213      61.639  65.825  97.046  1.00  0.00           C  
ATOM   3288  CD1 PHE   213      62.146  66.787  96.154  1.00  0.00           C  
ATOM   3289  CD2 PHE   213      62.466  65.083  97.876  1.00  0.00           C  
ATOM   3290  CE1 PHE   213      63.514  67.016  96.108  1.00  0.00           C  
ATOM   3291  CE2 PHE   213      63.856  65.299  97.788  1.00  0.00           C  
ATOM   3292  CZ  PHE   213      64.384  66.347  96.959  1.00  0.00           C  
ATOM   3293  H   PHE   213      59.707  66.039  94.566  1.00  0.00           H  
ATOM   3294  HA  PHE   213      60.414  63.477  96.025  1.00  0.00           H  
ATOM   3295  HB2 PHE   213      59.606  66.346  97.004  1.00  0.00           H  
ATOM   3296  HB3 PHE   213      59.860  65.031  98.029  1.00  0.00           H  
ATOM   3297  HD1 PHE   213      61.488  67.290  95.460  1.00  0.00           H  
ATOM   3298  HD2 PHE   213      62.183  64.383  98.648  1.00  0.00           H  
ATOM   3299  HE1 PHE   213      63.981  67.676  95.393  1.00  0.00           H  
ATOM   3300  HE2 PHE   213      64.516  64.759  98.450  1.00  0.00           H  
ATOM   3301  HZ  PHE   213      65.443  66.539  96.866  1.00  0.00           H  
ATOM   3302  N   TYR   214      58.168  62.842  96.816  1.00  0.00           N  
ATOM   3303  CA  TYR   214      56.786  62.499  97.196  1.00  0.00           C  
ATOM   3304  C   TYR   214      56.764  62.142  98.701  1.00  0.00           C  
ATOM   3305  O   TYR   214      57.822  62.277  99.383  1.00  0.00           O  
ATOM   3306  CB  TYR   214      56.296  61.441  96.284  1.00  0.00           C  
ATOM   3307  CG  TYR   214      54.792  61.054  96.523  1.00  0.00           C  
ATOM   3308  CD1 TYR   214      53.768  62.004  96.435  1.00  0.00           C  
ATOM   3309  CD2 TYR   214      54.428  59.789  96.965  1.00  0.00           C  
ATOM   3310  CE1 TYR   214      52.414  61.613  96.646  1.00  0.00           C  
ATOM   3311  CE2 TYR   214      53.078  59.441  97.319  1.00  0.00           C  
ATOM   3312  CZ  TYR   214      52.095  60.363  97.188  1.00  0.00           C  
ATOM   3313  OH  TYR   214      50.820  60.145  97.627  1.00  0.00           O  
ATOM   3314  H   TYR   214      58.943  62.305  97.176  1.00  0.00           H  
ATOM   3315  HA  TYR   214      56.093  63.337  97.112  1.00  0.00           H  
ATOM   3316  HB2 TYR   214      56.471  61.766  95.258  1.00  0.00           H  
ATOM   3317  HB3 TYR   214      56.942  60.593  96.510  1.00  0.00           H  
ATOM   3318  HD1 TYR   214      53.919  63.054  96.230  1.00  0.00           H  
ATOM   3319  HD2 TYR   214      55.168  59.042  97.214  1.00  0.00           H  
ATOM   3320  HE1 TYR   214      51.591  62.297  96.499  1.00  0.00           H  
ATOM   3321  HE2 TYR   214      52.848  58.465  97.719  1.00  0.00           H  
ATOM   3322  HH  TYR   214      50.864  59.407  98.241  1.00  0.00           H  
ATOM   3323  N   VAL   215      55.644  61.745  99.300  1.00  0.00           N  
ATOM   3324  CA  VAL   215      55.413  61.424 100.768  1.00  0.00           C  
ATOM   3325  C   VAL   215      55.883  60.023 101.007  1.00  0.00           C  
ATOM   3326  O   VAL   215      55.607  59.081 100.200  1.00  0.00           O  
ATOM   3327  CB  VAL   215      53.968  61.691 101.303  1.00  0.00           C  
ATOM   3328  CG1 VAL   215      52.945  60.669 100.727  1.00  0.00           C  
ATOM   3329  CG2 VAL   215      53.961  61.768 102.824  1.00  0.00           C  
ATOM   3330  H   VAL   215      54.822  61.374  98.846  1.00  0.00           H  
ATOM   3331  HA  VAL   215      56.041  62.014 101.436  1.00  0.00           H  
ATOM   3332  HB  VAL   215      53.636  62.604 100.808  1.00  0.00           H  
ATOM   3333 HG11 VAL   215      52.970  60.792  99.645  1.00  0.00           H  
ATOM   3334 HG12 VAL   215      53.129  59.665 101.112  1.00  0.00           H  
ATOM   3335 HG13 VAL   215      51.982  60.954 101.152  1.00  0.00           H  
ATOM   3336 HG21 VAL   215      52.967  61.926 103.242  1.00  0.00           H  
ATOM   3337 HG22 VAL   215      54.206  60.777 103.206  1.00  0.00           H  
ATOM   3338 HG23 VAL   215      54.677  62.508 103.181  1.00  0.00           H  
ATOM   3339  N   GLU   216      56.419  59.682 102.233  1.00  0.00           N  
ATOM   3340  CA  GLU   216      56.906  58.354 102.647  1.00  0.00           C  
ATOM   3341  C   GLU   216      55.843  57.430 103.249  1.00  0.00           C  
ATOM   3342  O   GLU   216      54.913  57.765 103.998  1.00  0.00           O  
ATOM   3343  CB  GLU   216      58.022  58.568 103.671  1.00  0.00           C  
ATOM   3344  CG  GLU   216      58.673  57.271 104.169  1.00  0.00           C  
ATOM   3345  CD  GLU   216      59.971  57.520 104.867  1.00  0.00           C  
ATOM   3346  OE1 GLU   216      60.998  56.872 104.568  1.00  0.00           O  
ATOM   3347  OE2 GLU   216      60.118  58.509 105.633  1.00  0.00           O1-
ATOM   3348  H   GLU   216      56.523  60.464 102.863  1.00  0.00           H  
ATOM   3349  HA  GLU   216      57.364  57.888 101.774  1.00  0.00           H  
ATOM   3350  HB2 GLU   216      58.761  59.273 103.291  1.00  0.00           H  
ATOM   3351  HB3 GLU   216      57.617  59.098 104.533  1.00  0.00           H  
ATOM   3352  HG2 GLU   216      57.904  56.811 104.789  1.00  0.00           H  
ATOM   3353  HG3 GLU   216      58.844  56.704 103.254  1.00  0.00           H  
ATOM   3354  N   ASN   217      55.824  56.249 102.645  1.00  0.00           N  
ATOM   3355  CA  ASN   217      54.650  55.363 102.671  1.00  0.00           C  
ATOM   3356  C   ASN   217      54.140  54.981 104.160  1.00  0.00           C  
ATOM   3357  O   ASN   217      54.876  54.967 105.131  1.00  0.00           O  
ATOM   3358  CB  ASN   217      54.972  54.082 101.791  1.00  0.00           C  
ATOM   3359  CG  ASN   217      53.802  53.592 100.984  1.00  0.00           C  
ATOM   3360  ND2 ASN   217      53.525  52.306 101.084  1.00  0.00           N  
ATOM   3361  OD1 ASN   217      53.076  54.340 100.390  1.00  0.00           O  
ATOM   3362  H   ASN   217      56.590  56.035 102.023  1.00  0.00           H  
ATOM   3363  HA  ASN   217      53.923  55.963 102.125  1.00  0.00           H  
ATOM   3364  HB2 ASN   217      55.709  54.363 101.039  1.00  0.00           H  
ATOM   3365  HB3 ASN   217      55.394  53.298 102.420  1.00  0.00           H  
ATOM   3366 HD21 ASN   217      52.852  51.841 100.492  1.00  0.00           H  
ATOM   3367 HD22 ASN   217      54.186  51.729 101.586  1.00  0.00           H  
ATOM   3368  N   PRO   218      52.817  54.728 104.307  1.00  0.00           N  
ATOM   3369  CA  PRO   218      52.312  54.192 105.634  1.00  0.00           C  
ATOM   3370  C   PRO   218      52.974  52.842 106.036  1.00  0.00           C  
ATOM   3371  O   PRO   218      53.319  52.010 105.151  1.00  0.00           O  
ATOM   3372  CB  PRO   218      50.753  54.043 105.539  1.00  0.00           C  
ATOM   3373  CG  PRO   218      50.559  55.133 104.534  1.00  0.00           C  
ATOM   3374  CD  PRO   218      51.678  55.091 103.531  1.00  0.00           C  
ATOM   3375  HA  PRO   218      52.529  54.961 106.375  1.00  0.00           H  
ATOM   3376  HB2 PRO   218      50.443  53.113 105.062  1.00  0.00           H  
ATOM   3377  HB3 PRO   218      50.277  54.265 106.494  1.00  0.00           H  
ATOM   3378  HG2 PRO   218      49.598  54.925 104.063  1.00  0.00           H  
ATOM   3379  HG3 PRO   218      50.774  56.102 104.983  1.00  0.00           H  
ATOM   3380  HD2 PRO   218      51.397  54.224 102.933  1.00  0.00           H  
ATOM   3381  HD3 PRO   218      51.788  55.995 102.932  1.00  0.00           H  
ATOM   3382  N   ALA   219      53.266  52.716 107.247  1.00  0.00           N  
ATOM   3383  CA  ALA   219      54.158  51.734 107.803  1.00  0.00           C  
ATOM   3384  C   ALA   219      55.656  51.782 107.443  1.00  0.00           C  
ATOM   3385  O   ALA   219      56.374  51.015 107.969  1.00  0.00           O  
ATOM   3386  CB  ALA   219      53.384  50.384 107.745  1.00  0.00           C  
ATOM   3387  H   ALA   219      53.178  53.570 107.779  1.00  0.00           H  
ATOM   3388  HA  ALA   219      54.286  51.931 108.868  1.00  0.00           H  
ATOM   3389  HB1 ALA   219      53.183  50.141 106.702  1.00  0.00           H  
ATOM   3390  HB2 ALA   219      53.920  49.642 108.337  1.00  0.00           H  
ATOM   3391  HB3 ALA   219      52.429  50.645 108.201  1.00  0.00           H  
ATOM   3392  N   ALA   220      56.089  52.763 106.594  1.00  0.00           N  
ATOM   3393  CA  ALA   220      57.477  52.893 106.259  1.00  0.00           C  
ATOM   3394  C   ALA   220      58.197  54.003 106.956  1.00  0.00           C  
ATOM   3395  O   ALA   220      59.273  53.856 107.549  1.00  0.00           O  
ATOM   3396  CB  ALA   220      57.597  52.934 104.693  1.00  0.00           C  
ATOM   3397  H   ALA   220      55.353  53.344 106.219  1.00  0.00           H  
ATOM   3398  HA  ALA   220      58.022  52.003 106.575  1.00  0.00           H  
ATOM   3399  HB1 ALA   220      58.590  52.775 104.274  1.00  0.00           H  
ATOM   3400  HB2 ALA   220      56.957  52.147 104.293  1.00  0.00           H  
ATOM   3401  HB3 ALA   220      57.332  53.908 104.283  1.00  0.00           H  
ATOM   3402  N   GLY   221      57.538  55.172 106.889  1.00  0.00           N  
ATOM   3403  CA  GLY   221      58.035  56.411 107.486  1.00  0.00           C  
ATOM   3404  C   GLY   221      57.016  57.536 107.418  1.00  0.00           C  
ATOM   3405  O   GLY   221      55.761  57.343 107.389  1.00  0.00           O  
ATOM   3406  H   GLY   221      56.548  55.262 106.707  1.00  0.00           H  
ATOM   3407  HA2 GLY   221      58.231  56.238 108.544  1.00  0.00           H  
ATOM   3408  HA3 GLY   221      59.008  56.660 107.063  1.00  0.00           H  
ATOM   3409  N   GLN   222      57.561  58.795 107.480  1.00  0.00           N  
ATOM   3410  CA  GLN   222      56.770  60.030 107.574  1.00  0.00           C  
ATOM   3411  C   GLN   222      57.502  61.228 106.951  1.00  0.00           C  
ATOM   3412  O   GLN   222      57.026  62.333 107.212  1.00  0.00           O  
ATOM   3413  CB  GLN   222      56.240  60.227 109.007  1.00  0.00           C  
ATOM   3414  CG  GLN   222      57.273  60.036 110.062  1.00  0.00           C  
ATOM   3415  CD  GLN   222      58.322  61.083 110.108  1.00  0.00           C  
ATOM   3416  NE2 GLN   222      59.475  60.802 109.678  1.00  0.00           N  
ATOM   3417  OE1 GLN   222      57.984  62.228 110.538  1.00  0.00           O  
ATOM   3418  H   GLN   222      58.564  58.873 107.572  1.00  0.00           H  
ATOM   3419  HA  GLN   222      55.917  59.884 106.912  1.00  0.00           H  
ATOM   3420  HB2 GLN   222      55.851  61.230 109.184  1.00  0.00           H  
ATOM   3421  HB3 GLN   222      55.435  59.522 109.213  1.00  0.00           H  
ATOM   3422  HG2 GLN   222      56.872  60.052 111.075  1.00  0.00           H  
ATOM   3423  HG3 GLN   222      57.611  59.002 110.000  1.00  0.00           H  
ATOM   3424 HE21 GLN   222      60.153  61.551 109.685  1.00  0.00           H  
ATOM   3425 HE22 GLN   222      59.715  59.894 109.306  1.00  0.00           H  
ATOM   3426  N   ARG   223      58.649  61.087 106.327  1.00  0.00           N  
ATOM   3427  CA  ARG   223      59.293  62.223 105.594  1.00  0.00           C  
ATOM   3428  C   ARG   223      58.668  62.537 104.223  1.00  0.00           C  
ATOM   3429  O   ARG   223      57.644  61.806 103.880  1.00  0.00           O  
ATOM   3430  CB  ARG   223      60.809  61.801 105.377  1.00  0.00           C  
ATOM   3431  CG  ARG   223      61.508  61.448 106.726  1.00  0.00           C  
ATOM   3432  CD  ARG   223      62.885  60.976 106.407  1.00  0.00           C  
ATOM   3433  NE  ARG   223      62.841  59.672 105.831  1.00  0.00           N  
ATOM   3434  CZ  ARG   223      63.836  58.803 105.848  1.00  0.00           C  
ATOM   3435  NH1 ARG   223      65.077  59.097 106.116  1.00  0.00           N1+
ATOM   3436  NH2 ARG   223      63.653  57.563 105.444  1.00  0.00           N  
ATOM   3437  H   ARG   223      58.984  60.157 106.124  1.00  0.00           H  
ATOM   3438  HA  ARG   223      59.206  63.111 106.219  1.00  0.00           H  
ATOM   3439  HB2 ARG   223      60.810  60.896 104.770  1.00  0.00           H  
ATOM   3440  HB3 ARG   223      61.338  62.538 104.773  1.00  0.00           H  
ATOM   3441  HG2 ARG   223      61.567  62.359 107.321  1.00  0.00           H  
ATOM   3442  HG3 ARG   223      61.000  60.694 107.328  1.00  0.00           H  
ATOM   3443  HD2 ARG   223      63.402  61.639 105.713  1.00  0.00           H  
ATOM   3444  HD3 ARG   223      63.472  60.981 107.325  1.00  0.00           H  
ATOM   3445  HE  ARG   223      61.888  59.352 105.729  1.00  0.00           H  
ATOM   3446 HH11 ARG   223      65.423  60.043 106.194  1.00  0.00           H  
ATOM   3447 HH12 ARG   223      65.713  58.354 105.862  1.00  0.00           H  
ATOM   3448 HH21 ARG   223      62.722  57.278 105.175  1.00  0.00           H  
ATOM   3449 HH22 ARG   223      64.362  56.857 105.305  1.00  0.00           H  
ATOM   3450  N   TYR   224      59.158  63.590 103.561  1.00  0.00           N  
ATOM   3451  CA  TYR   224      58.989  63.505 102.134  1.00  0.00           C  
ATOM   3452  C   TYR   224      60.296  62.901 101.513  1.00  0.00           C  
ATOM   3453  O   TYR   224      61.353  62.961 102.098  1.00  0.00           O  
ATOM   3454  CB  TYR   224      58.544  64.811 101.473  1.00  0.00           C  
ATOM   3455  CG  TYR   224      57.141  65.051 101.469  1.00  0.00           C  
ATOM   3456  CD1 TYR   224      56.309  65.014 102.595  1.00  0.00           C  
ATOM   3457  CD2 TYR   224      56.533  65.255 100.219  1.00  0.00           C  
ATOM   3458  CE1 TYR   224      54.898  65.087 102.449  1.00  0.00           C  
ATOM   3459  CE2 TYR   224      55.165  65.286 100.014  1.00  0.00           C  
ATOM   3460  CZ  TYR   224      54.330  65.195 101.136  1.00  0.00           C  
ATOM   3461  OH  TYR   224      53.009  65.321 100.966  1.00  0.00           O  
ATOM   3462  H   TYR   224      60.038  63.915 103.934  1.00  0.00           H  
ATOM   3463  HA  TYR   224      58.142  62.864 101.887  1.00  0.00           H  
ATOM   3464  HB2 TYR   224      59.120  65.621 101.922  1.00  0.00           H  
ATOM   3465  HB3 TYR   224      58.902  64.686 100.451  1.00  0.00           H  
ATOM   3466  HD1 TYR   224      56.766  64.850 103.560  1.00  0.00           H  
ATOM   3467  HD2 TYR   224      57.124  65.295  99.317  1.00  0.00           H  
ATOM   3468  HE1 TYR   224      54.181  65.036 103.255  1.00  0.00           H  
ATOM   3469  HE2 TYR   224      54.735  65.486  99.044  1.00  0.00           H  
ATOM   3470  HH  TYR   224      52.767  65.445 100.046  1.00  0.00           H  
ATOM   3471  N   ILE   225      60.294  62.169 100.374  1.00  0.00           N  
ATOM   3472  CA  ILE   225      61.405  61.377  99.819  1.00  0.00           C  
ATOM   3473  C   ILE   225      61.639  61.501  98.357  1.00  0.00           C  
ATOM   3474  O   ILE   225      60.718  61.535  97.551  1.00  0.00           O  
ATOM   3475  CB  ILE   225      61.377  59.843 100.260  1.00  0.00           C  
ATOM   3476  CG1 ILE   225      60.002  59.175 100.166  1.00  0.00           C  
ATOM   3477  CG2 ILE   225      62.051  59.662 101.632  1.00  0.00           C  
ATOM   3478  CD1 ILE   225      59.468  59.006  98.784  1.00  0.00           C  
ATOM   3479  H   ILE   225      59.428  62.041  99.870  1.00  0.00           H  
ATOM   3480  HA  ILE   225      62.291  61.715 100.355  1.00  0.00           H  
ATOM   3481  HB  ILE   225      61.944  59.383  99.451  1.00  0.00           H  
ATOM   3482 HG12 ILE   225      59.980  58.186 100.625  1.00  0.00           H  
ATOM   3483 HG13 ILE   225      59.202  59.676 100.711  1.00  0.00           H  
ATOM   3484 HG21 ILE   225      61.904  58.601 101.833  1.00  0.00           H  
ATOM   3485 HG22 ILE   225      63.098  59.961 101.682  1.00  0.00           H  
ATOM   3486 HG23 ILE   225      61.625  60.314 102.394  1.00  0.00           H  
ATOM   3487 HD11 ILE   225      59.087  59.953  98.402  1.00  0.00           H  
ATOM   3488 HD12 ILE   225      60.289  58.637  98.168  1.00  0.00           H  
ATOM   3489 HD13 ILE   225      58.642  58.310  98.642  1.00  0.00           H  
ATOM   3490  N   HIE   226      62.923  61.595  98.024  1.00  0.00           N  
ATOM   3491  CA  HIE   226      63.321  61.880  96.629  1.00  0.00           C  
ATOM   3492  C   HIE   226      63.028  60.752  95.680  1.00  0.00           C  
ATOM   3493  O   HIE   226      63.434  59.594  95.938  1.00  0.00           O  
ATOM   3494  CB  HIE   226      64.855  62.177  96.699  1.00  0.00           C  
ATOM   3495  CG  HIE   226      65.386  62.301  95.343  1.00  0.00           C  
ATOM   3496  CD2 HIE   226      65.363  63.512  94.656  1.00  0.00           C  
ATOM   3497  ND1 HIE   226      65.954  61.309  94.622  1.00  0.00           N  
ATOM   3498  CE1 HIE   226      66.200  61.864  93.454  1.00  0.00           C  
ATOM   3499  NE2 HIE   226      65.839  63.162  93.502  1.00  0.00           N  
ATOM   3500  H   HIE   226      63.659  61.472  98.705  1.00  0.00           H  
ATOM   3501  HA  HIE   226      62.962  62.851  96.289  1.00  0.00           H  
ATOM   3502  HB2 HIE   226      65.254  63.052  97.213  1.00  0.00           H  
ATOM   3503  HB3 HIE   226      65.284  61.291  97.168  1.00  0.00           H  
ATOM   3504  HD2 HIE   226      65.078  64.522  94.911  1.00  0.00           H  
ATOM   3505  HE1 HIE   226      66.583  61.316  92.606  1.00  0.00           H  
ATOM   3506  HE2 HIE   226      65.877  63.796  92.716  1.00  0.00           H  
ATOM   3507  N   ILE   227      62.322  61.039  94.589  1.00  0.00           N  
ATOM   3508  CA  ILE   227      61.847  60.173  93.496  1.00  0.00           C  
ATOM   3509  C   ILE   227      62.535  60.349  92.153  1.00  0.00           C  
ATOM   3510  O   ILE   227      62.653  59.380  91.477  1.00  0.00           O  
ATOM   3511  CB  ILE   227      60.245  60.222  93.372  1.00  0.00           C  
ATOM   3512  CG1 ILE   227      59.759  61.555  92.732  1.00  0.00           C  
ATOM   3513  CG2 ILE   227      59.566  59.849  94.731  1.00  0.00           C  
ATOM   3514  CD1 ILE   227      58.269  61.521  92.227  1.00  0.00           C  
ATOM   3515  H   ILE   227      62.250  62.037  94.448  1.00  0.00           H  
ATOM   3516  HA  ILE   227      62.106  59.151  93.771  1.00  0.00           H  
ATOM   3517  HB  ILE   227      60.040  59.408  92.676  1.00  0.00           H  
ATOM   3518 HG12 ILE   227      59.990  62.316  93.477  1.00  0.00           H  
ATOM   3519 HG13 ILE   227      60.412  61.843  91.908  1.00  0.00           H  
ATOM   3520 HG21 ILE   227      58.541  59.511  94.582  1.00  0.00           H  
ATOM   3521 HG22 ILE   227      60.096  59.098  95.318  1.00  0.00           H  
ATOM   3522 HG23 ILE   227      59.540  60.742  95.355  1.00  0.00           H  
ATOM   3523 HD11 ILE   227      57.577  61.151  92.983  1.00  0.00           H  
ATOM   3524 HD12 ILE   227      57.949  62.497  91.862  1.00  0.00           H  
ATOM   3525 HD13 ILE   227      58.396  60.751  91.466  1.00  0.00           H  
ATOM   3526  N   LEU   228      63.038  61.574  91.735  1.00  0.00           N  
ATOM   3527  CA  LEU   228      63.630  61.811  90.355  1.00  0.00           C  
ATOM   3528  C   LEU   228      64.708  62.760  90.370  1.00  0.00           C  
ATOM   3529  O   LEU   228      64.625  63.788  91.010  1.00  0.00           O  
ATOM   3530  CB  LEU   228      62.601  62.238  89.266  1.00  0.00           C  
ATOM   3531  CG  LEU   228      61.422  61.349  88.943  1.00  0.00           C  
ATOM   3532  CD1 LEU   228      60.373  62.160  88.133  1.00  0.00           C  
ATOM   3533  CD2 LEU   228      61.895  60.091  88.230  1.00  0.00           C  
ATOM   3534  H   LEU   228      62.900  62.433  92.247  1.00  0.00           H  
ATOM   3535  HA  LEU   228      63.989  60.825  90.060  1.00  0.00           H  
ATOM   3536  HB2 LEU   228      62.189  63.236  89.417  1.00  0.00           H  
ATOM   3537  HB3 LEU   228      63.203  62.325  88.362  1.00  0.00           H  
ATOM   3538  HG  LEU   228      60.886  61.031  89.837  1.00  0.00           H  
ATOM   3539 HD11 LEU   228      60.883  62.467  87.220  1.00  0.00           H  
ATOM   3540 HD12 LEU   228      59.648  61.399  87.843  1.00  0.00           H  
ATOM   3541 HD13 LEU   228      59.931  62.988  88.687  1.00  0.00           H  
ATOM   3542 HD21 LEU   228      60.979  59.639  87.849  1.00  0.00           H  
ATOM   3543 HD22 LEU   228      62.569  60.300  87.398  1.00  0.00           H  
ATOM   3544 HD23 LEU   228      62.412  59.446  88.940  1.00  0.00           H  
ATOM   3545  N   GLY   229      65.675  62.684  89.459  1.00  0.00           N  
ATOM   3546  CA  GLY   229      66.840  63.638  89.471  1.00  0.00           C  
ATOM   3547  C   GLY   229      68.015  62.921  90.025  1.00  0.00           C  
ATOM   3548  O   GLY   229      67.957  62.026  90.855  1.00  0.00           O  
ATOM   3549  H   GLY   229      65.733  62.025  88.696  1.00  0.00           H  
ATOM   3550  HA2 GLY   229      67.105  63.998  88.477  1.00  0.00           H  
ATOM   3551  HA3 GLY   229      66.685  64.500  90.119  1.00  0.00           H  
ATOM   3552  N   ARG   230      69.213  63.270  89.561  1.00  0.00           N  
ATOM   3553  CA  ARG   230      70.452  62.579  90.026  1.00  0.00           C  
ATOM   3554  C   ARG   230      70.484  61.071  89.900  1.00  0.00           C  
ATOM   3555  O   ARG   230      70.488  60.419  90.930  1.00  0.00           O  
ATOM   3556  CB  ARG   230      70.841  63.141  91.451  1.00  0.00           C  
ATOM   3557  CG  ARG   230      71.137  64.646  91.357  1.00  0.00           C  
ATOM   3558  CD  ARG   230      71.607  65.103  92.771  1.00  0.00           C  
ATOM   3559  NE  ARG   230      72.222  66.442  92.680  1.00  0.00           N  
ATOM   3560  CZ  ARG   230      72.670  67.260  93.631  1.00  0.00           C  
ATOM   3561  NH1 ARG   230      72.634  66.980  94.913  1.00  0.00           N1+
ATOM   3562  NH2 ARG   230      73.210  68.419  93.360  1.00  0.00           N  
ATOM   3563  H   ARG   230      69.288  64.150  89.071  1.00  0.00           H  
ATOM   3564  HA  ARG   230      71.265  62.881  89.367  1.00  0.00           H  
ATOM   3565  HB2 ARG   230      69.993  62.918  92.098  1.00  0.00           H  
ATOM   3566  HB3 ARG   230      71.731  62.584  91.745  1.00  0.00           H  
ATOM   3567  HG2 ARG   230      71.930  64.821  90.630  1.00  0.00           H  
ATOM   3568  HG3 ARG   230      70.287  65.287  91.120  1.00  0.00           H  
ATOM   3569  HD2 ARG   230      70.807  65.186  93.507  1.00  0.00           H  
ATOM   3570  HD3 ARG   230      72.380  64.430  93.141  1.00  0.00           H  
ATOM   3571  HE  ARG   230      72.378  66.775  91.739  1.00  0.00           H  
ATOM   3572 HH11 ARG   230      72.482  66.007  95.137  1.00  0.00           H  
ATOM   3573 HH12 ARG   230      73.288  67.423  95.542  1.00  0.00           H  
ATOM   3574 HH21 ARG   230      73.456  68.680  92.416  1.00  0.00           H  
ATOM   3575 HH22 ARG   230      73.422  69.113  94.063  1.00  0.00           H  
ATOM   3576  N   ARG   231      70.395  60.634  88.630  1.00  0.00           N  
ATOM   3577  CA  ARG   231      70.379  59.270  88.071  1.00  0.00           C  
ATOM   3578  C   ARG   231      69.136  58.480  88.328  1.00  0.00           C  
ATOM   3579  O   ARG   231      68.961  57.438  87.744  1.00  0.00           O  
ATOM   3580  CB  ARG   231      71.620  58.545  88.375  1.00  0.00           C  
ATOM   3581  CG  ARG   231      72.994  59.188  88.582  1.00  0.00           C  
ATOM   3582  CD  ARG   231      74.067  58.114  88.752  1.00  0.00           C  
ATOM   3583  NE  ARG   231      75.335  58.861  89.060  1.00  0.00           N  
ATOM   3584  CZ  ARG   231      76.426  58.733  88.263  1.00  0.00           C  
ATOM   3585  NH1 ARG   231      76.543  57.999  87.218  1.00  0.00           N1+
ATOM   3586  NH2 ARG   231      77.421  59.522  88.424  1.00  0.00           N  
ATOM   3587  H   ARG   231      70.484  61.356  87.928  1.00  0.00           H  
ATOM   3588  HA  ARG   231      70.403  59.292  86.982  1.00  0.00           H  
ATOM   3589  HB2 ARG   231      71.475  57.908  89.247  1.00  0.00           H  
ATOM   3590  HB3 ARG   231      71.890  57.855  87.575  1.00  0.00           H  
ATOM   3591  HG2 ARG   231      73.243  59.743  87.678  1.00  0.00           H  
ATOM   3592  HG3 ARG   231      72.879  59.838  89.450  1.00  0.00           H  
ATOM   3593  HD2 ARG   231      73.791  57.359  89.489  1.00  0.00           H  
ATOM   3594  HD3 ARG   231      74.170  57.618  87.787  1.00  0.00           H  
ATOM   3595  HE  ARG   231      75.380  59.608  89.738  1.00  0.00           H  
ATOM   3596 HH11 ARG   231      75.914  57.233  87.023  1.00  0.00           H  
ATOM   3597 HH12 ARG   231      77.275  58.219  86.558  1.00  0.00           H  
ATOM   3598 HH21 ARG   231      77.416  60.221  89.153  1.00  0.00           H  
ATOM   3599 HH22 ARG   231      78.214  59.385  87.814  1.00  0.00           H  
ATOM   3600  N   LYS   232      68.182  58.934  89.110  1.00  0.00           N  
ATOM   3601  CA  LYS   232      66.793  58.343  89.095  1.00  0.00           C  
ATOM   3602  C   LYS   232      66.068  59.007  87.949  1.00  0.00           C  
ATOM   3603  O   LYS   232      65.898  60.296  88.064  1.00  0.00           O  
ATOM   3604  CB  LYS   232      66.026  58.461  90.451  1.00  0.00           C  
ATOM   3605  CG  LYS   232      66.833  57.846  91.662  1.00  0.00           C  
ATOM   3606  CD  LYS   232      66.013  58.212  92.902  1.00  0.00           C  
ATOM   3607  CE  LYS   232      66.896  58.212  94.174  1.00  0.00           C  
ATOM   3608  NZ  LYS   232      66.162  58.231  95.368  1.00  0.00           N1+
ATOM   3609  H   LYS   232      68.304  59.826  89.567  1.00  0.00           H  
ATOM   3610  HA  LYS   232      66.879  57.277  88.882  1.00  0.00           H  
ATOM   3611  HB2 LYS   232      65.996  59.525  90.686  1.00  0.00           H  
ATOM   3612  HB3 LYS   232      65.090  57.926  90.290  1.00  0.00           H  
ATOM   3613  HG2 LYS   232      66.960  56.768  91.562  1.00  0.00           H  
ATOM   3614  HG3 LYS   232      67.799  58.350  91.625  1.00  0.00           H  
ATOM   3615  HD2 LYS   232      65.582  59.213  92.905  1.00  0.00           H  
ATOM   3616  HD3 LYS   232      65.194  57.498  92.986  1.00  0.00           H  
ATOM   3617  HE2 LYS   232      67.533  57.332  94.089  1.00  0.00           H  
ATOM   3618  HE3 LYS   232      67.531  59.093  94.089  1.00  0.00           H  
ATOM   3619  HZ1 LYS   232      66.713  58.290  96.213  1.00  0.00           H  
ATOM   3620  HZ2 LYS   232      65.464  58.951  95.489  1.00  0.00           H  
ATOM   3621  HZ3 LYS   232      65.672  57.366  95.551  1.00  0.00           H  
ATOM   3622  N   LEU   233      65.604  58.283  86.957  1.00  0.00           N  
ATOM   3623  CA  LEU   233      65.040  58.938  85.749  1.00  0.00           C  
ATOM   3624  C   LEU   233      63.521  58.647  85.588  1.00  0.00           C  
ATOM   3625  O   LEU   233      62.920  59.396  84.812  1.00  0.00           O  
ATOM   3626  CB  LEU   233      65.832  58.510  84.544  1.00  0.00           C  
ATOM   3627  CG  LEU   233      67.353  58.601  84.569  1.00  0.00           C  
ATOM   3628  CD1 LEU   233      67.889  58.193  83.265  1.00  0.00           C  
ATOM   3629  CD2 LEU   233      67.793  60.041  84.895  1.00  0.00           C  
ATOM   3630  H   LEU   233      65.870  57.314  86.853  1.00  0.00           H  
ATOM   3631  HA  LEU   233      65.011  60.027  85.786  1.00  0.00           H  
ATOM   3632  HB2 LEU   233      65.612  57.446  84.452  1.00  0.00           H  
ATOM   3633  HB3 LEU   233      65.415  58.955  83.641  1.00  0.00           H  
ATOM   3634  HG  LEU   233      67.652  57.867  85.318  1.00  0.00           H  
ATOM   3635 HD11 LEU   233      68.954  58.424  83.254  1.00  0.00           H  
ATOM   3636 HD12 LEU   233      67.715  57.147  83.011  1.00  0.00           H  
ATOM   3637 HD13 LEU   233      67.464  58.840  82.498  1.00  0.00           H  
ATOM   3638 HD21 LEU   233      67.348  60.432  85.810  1.00  0.00           H  
ATOM   3639 HD22 LEU   233      68.863  59.959  85.087  1.00  0.00           H  
ATOM   3640 HD23 LEU   233      67.536  60.687  84.056  1.00  0.00           H  
ATOM   3641  N   TYR   234      63.029  57.586  86.250  1.00  0.00           N  
ATOM   3642  CA  TYR   234      61.618  57.319  86.106  1.00  0.00           C  
ATOM   3643  C   TYR   234      61.059  56.697  87.387  1.00  0.00           C  
ATOM   3644  O   TYR   234      61.707  55.931  88.144  1.00  0.00           O  
ATOM   3645  CB  TYR   234      61.477  56.518  84.850  1.00  0.00           C  
ATOM   3646  CG  TYR   234      61.996  55.111  84.924  1.00  0.00           C  
ATOM   3647  CD1 TYR   234      63.192  54.761  84.346  1.00  0.00           C  
ATOM   3648  CD2 TYR   234      61.156  54.029  85.335  1.00  0.00           C  
ATOM   3649  CE1 TYR   234      63.680  53.450  84.138  1.00  0.00           C  
ATOM   3650  CE2 TYR   234      61.644  52.711  85.176  1.00  0.00           C  
ATOM   3651  CZ  TYR   234      62.855  52.380  84.657  1.00  0.00           C  
ATOM   3652  OH  TYR   234      63.351  51.129  84.656  1.00  0.00           O  
ATOM   3653  H   TYR   234      63.509  56.886  86.797  1.00  0.00           H  
ATOM   3654  HA  TYR   234      60.967  58.174  85.923  1.00  0.00           H  
ATOM   3655  HB2 TYR   234      60.477  56.539  84.417  1.00  0.00           H  
ATOM   3656  HB3 TYR   234      62.050  56.933  84.021  1.00  0.00           H  
ATOM   3657  HD1 TYR   234      63.740  55.601  83.945  1.00  0.00           H  
ATOM   3658  HD2 TYR   234      60.143  54.272  85.621  1.00  0.00           H  
ATOM   3659  HE1 TYR   234      64.675  53.178  83.817  1.00  0.00           H  
ATOM   3660  HE2 TYR   234      61.008  51.956  85.614  1.00  0.00           H  
ATOM   3661  HH  TYR   234      62.994  50.632  85.396  1.00  0.00           H  
ATOM   3662  N   HIE   235      59.750  56.934  87.580  1.00  0.00           N  
ATOM   3663  CA  HIE   235      58.965  56.451  88.757  1.00  0.00           C  
ATOM   3664  C   HIE   235      57.549  55.999  88.454  1.00  0.00           C  
ATOM   3665  O   HIE   235      56.794  56.878  87.997  1.00  0.00           O  
ATOM   3666  CB  HIE   235      59.007  57.590  89.779  1.00  0.00           C  
ATOM   3667  CG  HIE   235      58.100  57.426  90.965  1.00  0.00           C  
ATOM   3668  CD2 HIE   235      56.966  58.194  91.084  1.00  0.00           C  
ATOM   3669  ND1 HIE   235      58.275  56.681  92.124  1.00  0.00           N  
ATOM   3670  CE1 HIE   235      57.267  57.043  92.936  1.00  0.00           C  
ATOM   3671  NE2 HIE   235      56.439  57.851  92.299  1.00  0.00           N  
ATOM   3672  H   HIE   235      59.227  57.548  86.972  1.00  0.00           H  
ATOM   3673  HA  HIE   235      59.484  55.586  89.170  1.00  0.00           H  
ATOM   3674  HB2 HIE   235      60.000  57.703  90.212  1.00  0.00           H  
ATOM   3675  HB3 HIE   235      58.886  58.576  89.331  1.00  0.00           H  
ATOM   3676  HD2 HIE   235      56.569  58.795  90.280  1.00  0.00           H  
ATOM   3677  HE1 HIE   235      57.205  56.618  93.927  1.00  0.00           H  
ATOM   3678  HE2 HIE   235      55.587  58.202  92.712  1.00  0.00           H  
ATOM   3679  N   VAL   236      57.251  54.720  88.761  1.00  0.00           N  
ATOM   3680  CA  VAL   236      55.980  54.003  88.518  1.00  0.00           C  
ATOM   3681  C   VAL   236      54.941  54.431  89.512  1.00  0.00           C  
ATOM   3682  O   VAL   236      54.935  54.181  90.729  1.00  0.00           O  
ATOM   3683  CB  VAL   236      56.224  52.502  88.362  1.00  0.00           C  
ATOM   3684  CG1 VAL   236      54.884  51.825  87.899  1.00  0.00           C  
ATOM   3685  CG2 VAL   236      57.327  52.108  87.408  1.00  0.00           C  
ATOM   3686  H   VAL   236      58.025  54.173  89.109  1.00  0.00           H  
ATOM   3687  HA  VAL   236      55.673  54.328  87.523  1.00  0.00           H  
ATOM   3688  HB  VAL   236      56.478  52.055  89.323  1.00  0.00           H  
ATOM   3689 HG11 VAL   236      55.020  50.748  87.994  1.00  0.00           H  
ATOM   3690 HG12 VAL   236      54.114  52.109  88.616  1.00  0.00           H  
ATOM   3691 HG13 VAL   236      54.768  52.124  86.857  1.00  0.00           H  
ATOM   3692 HG21 VAL   236      57.164  52.541  86.421  1.00  0.00           H  
ATOM   3693 HG22 VAL   236      58.234  52.417  87.927  1.00  0.00           H  
ATOM   3694 HG23 VAL   236      57.160  51.031  87.370  1.00  0.00           H  
ATOM   3695  N   VAL   237      53.936  55.203  89.002  1.00  0.00           N  
ATOM   3696  CA  VAL   237      52.873  55.845  89.697  1.00  0.00           C  
ATOM   3697  C   VAL   237      51.824  54.824  90.124  1.00  0.00           C  
ATOM   3698  O   VAL   237      51.448  53.903  89.348  1.00  0.00           O  
ATOM   3699  CB  VAL   237      52.335  57.064  88.951  1.00  0.00           C  
ATOM   3700  CG1 VAL   237      51.162  57.759  89.758  1.00  0.00           C  
ATOM   3701  CG2 VAL   237      53.393  58.125  88.688  1.00  0.00           C  
ATOM   3702  H   VAL   237      53.952  55.393  88.010  1.00  0.00           H  
ATOM   3703  HA  VAL   237      53.248  56.229  90.646  1.00  0.00           H  
ATOM   3704  HB  VAL   237      51.831  56.749  88.038  1.00  0.00           H  
ATOM   3705 HG11 VAL   237      50.226  57.203  89.716  1.00  0.00           H  
ATOM   3706 HG12 VAL   237      51.492  57.885  90.789  1.00  0.00           H  
ATOM   3707 HG13 VAL   237      50.891  58.752  89.399  1.00  0.00           H  
ATOM   3708 HG21 VAL   237      54.071  57.723  87.936  1.00  0.00           H  
ATOM   3709 HG22 VAL   237      53.066  59.104  88.337  1.00  0.00           H  
ATOM   3710 HG23 VAL   237      53.967  58.359  89.584  1.00  0.00           H  
ATOM   3711  N   LYS   238      51.330  55.021  91.336  1.00  0.00           N  
ATOM   3712  CA  LYS   238      50.240  54.212  91.849  1.00  0.00           C  
ATOM   3713  C   LYS   238      48.912  54.910  91.594  1.00  0.00           C  
ATOM   3714  O   LYS   238      48.666  56.035  91.956  1.00  0.00           O  
ATOM   3715  CB  LYS   238      50.477  53.949  93.417  1.00  0.00           C  
ATOM   3716  CG  LYS   238      49.416  52.973  93.962  1.00  0.00           C  
ATOM   3717  CD  LYS   238      49.645  52.589  95.418  1.00  0.00           C  
ATOM   3718  CE  LYS   238      48.583  51.916  96.240  1.00  0.00           C  
ATOM   3719  NZ  LYS   238      49.049  51.725  97.666  1.00  0.00           N1+
ATOM   3720  H   LYS   238      51.523  55.792  91.959  1.00  0.00           H  
ATOM   3721  HA  LYS   238      50.235  53.224  91.388  1.00  0.00           H  
ATOM   3722  HB2 LYS   238      51.480  53.535  93.522  1.00  0.00           H  
ATOM   3723  HB3 LYS   238      50.366  54.859  94.005  1.00  0.00           H  
ATOM   3724  HG2 LYS   238      48.427  53.428  94.019  1.00  0.00           H  
ATOM   3725  HG3 LYS   238      49.367  52.034  93.410  1.00  0.00           H  
ATOM   3726  HD2 LYS   238      50.528  51.951  95.454  1.00  0.00           H  
ATOM   3727  HD3 LYS   238      49.988  53.470  95.960  1.00  0.00           H  
ATOM   3728  HE2 LYS   238      47.747  52.616  96.246  1.00  0.00           H  
ATOM   3729  HE3 LYS   238      48.285  50.952  95.827  1.00  0.00           H  
ATOM   3730  HZ1 LYS   238      48.479  51.001  98.078  1.00  0.00           H  
ATOM   3731  HZ2 LYS   238      49.992  51.404  97.833  1.00  0.00           H  
ATOM   3732  HZ3 LYS   238      49.004  52.592  98.181  1.00  0.00           H  
ATOM   3733  N   TYR   239      48.052  54.237  90.753  1.00  0.00           N  
ATOM   3734  CA  TYR   239      46.718  54.686  90.386  1.00  0.00           C  
ATOM   3735  C   TYR   239      45.649  54.433  91.516  1.00  0.00           C  
ATOM   3736  O   TYR   239      45.700  53.510  92.275  1.00  0.00           O  
ATOM   3737  CB  TYR   239      46.279  53.996  89.119  1.00  0.00           C  
ATOM   3738  CG  TYR   239      44.814  54.306  88.686  1.00  0.00           C  
ATOM   3739  CD1 TYR   239      44.555  55.590  88.111  1.00  0.00           C  
ATOM   3740  CD2 TYR   239      43.816  53.403  88.929  1.00  0.00           C  
ATOM   3741  CE1 TYR   239      43.207  55.922  87.654  1.00  0.00           C  
ATOM   3742  CE2 TYR   239      42.454  53.846  88.649  1.00  0.00           C  
ATOM   3743  CZ  TYR   239      42.128  55.045  87.960  1.00  0.00           C  
ATOM   3744  OH  TYR   239      40.844  55.460  87.626  1.00  0.00           O  
ATOM   3745  H   TYR   239      48.404  53.365  90.386  1.00  0.00           H  
ATOM   3746  HA  TYR   239      46.707  55.765  90.232  1.00  0.00           H  
ATOM   3747  HB2 TYR   239      46.886  54.191  88.235  1.00  0.00           H  
ATOM   3748  HB3 TYR   239      46.370  52.923  89.283  1.00  0.00           H  
ATOM   3749  HD1 TYR   239      45.433  56.149  87.824  1.00  0.00           H  
ATOM   3750  HD2 TYR   239      44.001  52.473  89.446  1.00  0.00           H  
ATOM   3751  HE1 TYR   239      43.042  56.764  86.998  1.00  0.00           H  
ATOM   3752  HE2 TYR   239      41.607  53.314  89.055  1.00  0.00           H  
ATOM   3753  HH  TYR   239      40.140  54.890  87.943  1.00  0.00           H  
ATOM   3754  N   THR   240      44.699  55.368  91.494  1.00  0.00           N  
ATOM   3755  CA  THR   240      43.449  55.321  92.384  1.00  0.00           C  
ATOM   3756  C   THR   240      42.138  55.885  91.741  1.00  0.00           C  
ATOM   3757  O   THR   240      42.213  56.944  91.183  1.00  0.00           O  
ATOM   3758  CB  THR   240      43.703  56.231  93.653  1.00  0.00           C  
ATOM   3759  CG2 THR   240      42.653  55.979  94.755  1.00  0.00           C  
ATOM   3760  OG1 THR   240      44.974  55.895  94.317  1.00  0.00           O  
ATOM   3761  H   THR   240      44.812  56.193  90.923  1.00  0.00           H  
ATOM   3762  HA  THR   240      43.214  54.301  92.690  1.00  0.00           H  
ATOM   3763  HB  THR   240      43.581  57.297  93.462  1.00  0.00           H  
ATOM   3764  HG1 THR   240      45.696  56.161  93.742  1.00  0.00           H  
ATOM   3765 HG21 THR   240      42.867  56.705  95.540  1.00  0.00           H  
ATOM   3766 HG22 THR   240      41.673  56.208  94.338  1.00  0.00           H  
ATOM   3767 HG23 THR   240      42.429  54.989  95.152  1.00  0.00           H  
ATOM   3768  N   GLY   241      41.033  55.199  91.906  1.00  0.00           N  
ATOM   3769  CA  GLY   241      39.782  55.488  91.272  1.00  0.00           C  
ATOM   3770  C   GLY   241      39.070  56.785  91.774  1.00  0.00           C  
ATOM   3771  O   GLY   241      39.450  57.334  92.766  1.00  0.00           O  
ATOM   3772  H   GLY   241      41.024  54.416  92.545  1.00  0.00           H  
ATOM   3773  HA2 GLY   241      39.937  55.513  90.194  1.00  0.00           H  
ATOM   3774  HA3 GLY   241      39.103  54.646  91.416  1.00  0.00           H  
ATOM   3775  N   GLY   242      38.158  57.231  90.979  1.00  0.00           N  
ATOM   3776  CA  GLY   242      37.659  58.571  91.268  1.00  0.00           C  
ATOM   3777  C   GLY   242      38.587  59.682  90.761  1.00  0.00           C  
ATOM   3778  O   GLY   242      39.457  59.392  90.008  1.00  0.00           O  
ATOM   3779  H   GLY   242      37.851  56.814  90.112  1.00  0.00           H  
ATOM   3780  HA2 GLY   242      36.672  58.688  90.821  1.00  0.00           H  
ATOM   3781  HA3 GLY   242      37.572  58.802  92.330  1.00  0.00           H  
ATOM   3782  N   SER   243      38.375  60.914  91.157  1.00  0.00           N  
ATOM   3783  CA  SER   243      39.420  61.976  91.067  1.00  0.00           C  
ATOM   3784  C   SER   243      40.628  61.767  92.025  1.00  0.00           C  
ATOM   3785  O   SER   243      40.400  61.414  93.204  1.00  0.00           O  
ATOM   3786  CB  SER   243      38.793  63.342  91.415  1.00  0.00           C  
ATOM   3787  OG  SER   243      37.844  63.621  90.364  1.00  0.00           O  
ATOM   3788  H   SER   243      37.616  61.069  91.805  1.00  0.00           H  
ATOM   3789  HA  SER   243      39.808  62.106  90.057  1.00  0.00           H  
ATOM   3790  HB2 SER   243      38.287  63.299  92.379  1.00  0.00           H  
ATOM   3791  HB3 SER   243      39.532  64.137  91.311  1.00  0.00           H  
ATOM   3792  HG  SER   243      37.053  63.157  90.647  1.00  0.00           H  
ATOM   3793  N   ALA   244      41.905  61.962  91.483  1.00  0.00           N  
ATOM   3794  CA  ALA   244      43.157  61.964  92.162  1.00  0.00           C  
ATOM   3795  C   ALA   244      43.832  63.359  92.105  1.00  0.00           C  
ATOM   3796  O   ALA   244      43.526  64.177  91.243  1.00  0.00           O  
ATOM   3797  CB  ALA   244      43.972  60.762  91.685  1.00  0.00           C  
ATOM   3798  H   ALA   244      41.895  62.101  90.483  1.00  0.00           H  
ATOM   3799  HA  ALA   244      43.093  61.769  93.232  1.00  0.00           H  
ATOM   3800  HB1 ALA   244      44.993  60.864  92.052  1.00  0.00           H  
ATOM   3801  HB2 ALA   244      43.571  59.893  92.207  1.00  0.00           H  
ATOM   3802  HB3 ALA   244      43.828  60.630  90.612  1.00  0.00           H  
ATOM   3803  N   GLU   245      44.724  63.633  93.020  1.00  0.00           N  
ATOM   3804  CA  GLU   245      45.250  65.009  93.189  1.00  0.00           C  
ATOM   3805  C   GLU   245      46.596  64.935  93.998  1.00  0.00           C  
ATOM   3806  O   GLU   245      46.589  65.254  95.200  1.00  0.00           O  
ATOM   3807  CB  GLU   245      44.280  65.982  93.909  1.00  0.00           C  
ATOM   3808  CG  GLU   245      44.599  67.513  93.747  1.00  0.00           C  
ATOM   3809  CD  GLU   245      43.437  68.396  94.262  1.00  0.00           C  
ATOM   3810  OE1 GLU   245      43.645  69.276  95.095  1.00  0.00           O  
ATOM   3811  OE2 GLU   245      42.279  68.185  93.844  1.00  0.00           O1-
ATOM   3812  H   GLU   245      44.936  62.921  93.704  1.00  0.00           H  
ATOM   3813  HA  GLU   245      45.539  65.343  92.193  1.00  0.00           H  
ATOM   3814  HB2 GLU   245      43.334  65.873  93.378  1.00  0.00           H  
ATOM   3815  HB3 GLU   245      44.111  65.708  94.951  1.00  0.00           H  
ATOM   3816  HG2 GLU   245      45.536  67.771  94.240  1.00  0.00           H  
ATOM   3817  HG3 GLU   245      44.845  67.769  92.717  1.00  0.00           H  
ATOM   3818  N   LEU   246      47.604  64.438  93.378  1.00  0.00           N  
ATOM   3819  CA  LEU   246      48.941  64.380  93.921  1.00  0.00           C  
ATOM   3820  C   LEU   246      49.661  65.736  93.764  1.00  0.00           C  
ATOM   3821  O   LEU   246      49.484  66.432  92.780  1.00  0.00           O  
ATOM   3822  CB  LEU   246      49.737  63.222  93.297  1.00  0.00           C  
ATOM   3823  CG  LEU   246      49.108  61.844  93.496  1.00  0.00           C  
ATOM   3824  CD1 LEU   246      50.195  60.877  93.077  1.00  0.00           C  
ATOM   3825  CD2 LEU   246      48.553  61.496  94.978  1.00  0.00           C  
ATOM   3826  H   LEU   246      47.552  64.184  92.402  1.00  0.00           H  
ATOM   3827  HA  LEU   246      48.780  64.175  94.980  1.00  0.00           H  
ATOM   3828  HB2 LEU   246      49.964  63.464  92.259  1.00  0.00           H  
ATOM   3829  HB3 LEU   246      50.688  63.399  93.799  1.00  0.00           H  
ATOM   3830  HG  LEU   246      48.303  61.615  92.797  1.00  0.00           H  
ATOM   3831 HD11 LEU   246      50.345  61.042  92.010  1.00  0.00           H  
ATOM   3832 HD12 LEU   246      51.055  61.119  93.701  1.00  0.00           H  
ATOM   3833 HD13 LEU   246      49.965  59.829  93.267  1.00  0.00           H  
ATOM   3834 HD21 LEU   246      47.587  61.984  95.110  1.00  0.00           H  
ATOM   3835 HD22 LEU   246      48.402  60.419  94.910  1.00  0.00           H  
ATOM   3836 HD23 LEU   246      49.269  61.777  95.751  1.00  0.00           H  
ATOM   3837  N   LEU   247      50.481  65.957  94.751  1.00  0.00           N  
ATOM   3838  CA  LEU   247      51.340  67.210  94.809  1.00  0.00           C  
ATOM   3839  C   LEU   247      52.818  66.752  94.965  1.00  0.00           C  
ATOM   3840  O   LEU   247      53.250  66.412  96.110  1.00  0.00           O  
ATOM   3841  CB  LEU   247      50.828  68.173  95.942  1.00  0.00           C  
ATOM   3842  CG  LEU   247      51.811  69.263  96.368  1.00  0.00           C  
ATOM   3843  CD1 LEU   247      52.151  70.153  95.116  1.00  0.00           C  
ATOM   3844  CD2 LEU   247      51.200  70.082  97.507  1.00  0.00           C  
ATOM   3845  H   LEU   247      50.603  65.253  95.464  1.00  0.00           H  
ATOM   3846  HA  LEU   247      51.233  67.680  93.831  1.00  0.00           H  
ATOM   3847  HB2 LEU   247      49.837  68.581  95.742  1.00  0.00           H  
ATOM   3848  HB3 LEU   247      50.672  67.514  96.797  1.00  0.00           H  
ATOM   3849  HG  LEU   247      52.783  68.817  96.580  1.00  0.00           H  
ATOM   3850 HD11 LEU   247      52.941  70.884  95.288  1.00  0.00           H  
ATOM   3851 HD12 LEU   247      52.500  69.697  94.189  1.00  0.00           H  
ATOM   3852 HD13 LEU   247      51.319  70.747  94.738  1.00  0.00           H  
ATOM   3853 HD21 LEU   247      51.821  70.930  97.795  1.00  0.00           H  
ATOM   3854 HD22 LEU   247      50.307  70.596  97.151  1.00  0.00           H  
ATOM   3855 HD23 LEU   247      50.922  69.457  98.356  1.00  0.00           H  
ATOM   3856  N   PHE   248      53.559  66.947  93.870  1.00  0.00           N  
ATOM   3857  CA  PHE   248      55.025  66.701  93.886  1.00  0.00           C  
ATOM   3858  C   PHE   248      55.693  68.062  94.108  1.00  0.00           C  
ATOM   3859  O   PHE   248      55.124  69.104  93.830  1.00  0.00           O  
ATOM   3860  CB  PHE   248      55.463  66.097  92.547  1.00  0.00           C  
ATOM   3861  CG  PHE   248      54.816  64.830  92.211  1.00  0.00           C  
ATOM   3862  CD1 PHE   248      53.937  64.731  91.117  1.00  0.00           C  
ATOM   3863  CD2 PHE   248      54.972  63.654  93.024  1.00  0.00           C  
ATOM   3864  CE1 PHE   248      53.385  63.485  90.823  1.00  0.00           C  
ATOM   3865  CE2 PHE   248      54.321  62.456  92.777  1.00  0.00           C  
ATOM   3866  CZ  PHE   248      53.544  62.389  91.588  1.00  0.00           C  
ATOM   3867  H   PHE   248      53.139  67.237  92.998  1.00  0.00           H  
ATOM   3868  HA  PHE   248      55.227  65.989  94.686  1.00  0.00           H  
ATOM   3869  HB2 PHE   248      55.242  66.889  91.831  1.00  0.00           H  
ATOM   3870  HB3 PHE   248      56.548  66.065  92.642  1.00  0.00           H  
ATOM   3871  HD1 PHE   248      53.854  65.633  90.528  1.00  0.00           H  
ATOM   3872  HD2 PHE   248      55.711  63.703  93.811  1.00  0.00           H  
ATOM   3873  HE1 PHE   248      52.737  63.393  89.964  1.00  0.00           H  
ATOM   3874  HE2 PHE   248      54.439  61.562  93.370  1.00  0.00           H  
ATOM   3875  HZ  PHE   248      53.158  61.414  91.332  1.00  0.00           H  
ATOM   3876  N   PHE   249      56.840  68.030  94.777  1.00  0.00           N  
ATOM   3877  CA  PHE   249      57.615  69.237  95.181  1.00  0.00           C  
ATOM   3878  C   PHE   249      58.881  69.142  94.459  1.00  0.00           C  
ATOM   3879  O   PHE   249      59.569  68.108  94.444  1.00  0.00           O  
ATOM   3880  CB  PHE   249      57.807  69.285  96.776  1.00  0.00           C  
ATOM   3881  CG  PHE   249      56.632  69.527  97.662  1.00  0.00           C  
ATOM   3882  CD1 PHE   249      55.746  68.419  98.050  1.00  0.00           C  
ATOM   3883  CD2 PHE   249      56.513  70.759  98.251  1.00  0.00           C  
ATOM   3884  CE1 PHE   249      54.633  68.759  98.913  1.00  0.00           C  
ATOM   3885  CE2 PHE   249      55.486  70.981  99.136  1.00  0.00           C  
ATOM   3886  CZ  PHE   249      54.563  70.032  99.558  1.00  0.00           C  
ATOM   3887  H   PHE   249      57.338  67.173  94.973  1.00  0.00           H  
ATOM   3888  HA  PHE   249      57.169  70.146  94.777  1.00  0.00           H  
ATOM   3889  HB2 PHE   249      58.226  68.311  97.030  1.00  0.00           H  
ATOM   3890  HB3 PHE   249      58.585  70.033  96.927  1.00  0.00           H  
ATOM   3891  HD1 PHE   249      55.955  67.488  97.545  1.00  0.00           H  
ATOM   3892  HD2 PHE   249      57.155  71.580  97.965  1.00  0.00           H  
ATOM   3893  HE1 PHE   249      53.891  67.998  99.104  1.00  0.00           H  
ATOM   3894  HE2 PHE   249      55.474  71.960  99.594  1.00  0.00           H  
ATOM   3895  HZ  PHE   249      53.768  70.230 100.262  1.00  0.00           H  
ATOM   3896  N   VAL   250      59.214  70.144  93.698  1.00  0.00           N  
ATOM   3897  CA  VAL   250      60.416  70.120  92.787  1.00  0.00           C  
ATOM   3898  C   VAL   250      61.460  71.160  93.297  1.00  0.00           C  
ATOM   3899  O   VAL   250      61.121  72.300  93.473  1.00  0.00           O  
ATOM   3900  CB  VAL   250      59.951  70.451  91.426  1.00  0.00           C  
ATOM   3901  CG1 VAL   250      61.010  70.701  90.325  1.00  0.00           C  
ATOM   3902  CG2 VAL   250      58.890  69.404  90.907  1.00  0.00           C  
ATOM   3903  H   VAL   250      58.562  70.916  93.684  1.00  0.00           H  
ATOM   3904  HA  VAL   250      60.831  69.112  92.761  1.00  0.00           H  
ATOM   3905  HB  VAL   250      59.424  71.405  91.418  1.00  0.00           H  
ATOM   3906 HG11 VAL   250      61.658  69.826  90.365  1.00  0.00           H  
ATOM   3907 HG12 VAL   250      60.516  70.733  89.353  1.00  0.00           H  
ATOM   3908 HG13 VAL   250      61.490  71.670  90.458  1.00  0.00           H  
ATOM   3909 HG21 VAL   250      59.437  68.474  91.062  1.00  0.00           H  
ATOM   3910 HG22 VAL   250      58.032  69.453  91.577  1.00  0.00           H  
ATOM   3911 HG23 VAL   250      58.631  69.660  89.880  1.00  0.00           H  
ATOM   3912  N   GLU   251      62.725  70.801  93.384  1.00  0.00           N  
ATOM   3913  CA  GLU   251      63.783  71.760  93.808  1.00  0.00           C  
ATOM   3914  C   GLU   251      64.745  71.953  92.656  1.00  0.00           C  
ATOM   3915  O   GLU   251      65.263  70.963  92.138  1.00  0.00           O  
ATOM   3916  CB  GLU   251      64.500  71.279  95.107  1.00  0.00           C  
ATOM   3917  CG  GLU   251      65.726  70.268  94.858  1.00  0.00           C  
ATOM   3918  CD  GLU   251      66.524  69.963  96.147  1.00  0.00           C  
ATOM   3919  OE1 GLU   251      66.757  70.769  97.080  1.00  0.00           O  
ATOM   3920  OE2 GLU   251      67.153  68.885  96.172  1.00  0.00           O1-
ATOM   3921  H   GLU   251      62.963  69.860  93.103  1.00  0.00           H  
ATOM   3922  HA  GLU   251      63.305  72.715  94.028  1.00  0.00           H  
ATOM   3923  HB2 GLU   251      64.912  72.180  95.561  1.00  0.00           H  
ATOM   3924  HB3 GLU   251      63.863  70.724  95.796  1.00  0.00           H  
ATOM   3925  HG2 GLU   251      65.219  69.365  94.519  1.00  0.00           H  
ATOM   3926  HG3 GLU   251      66.526  70.696  94.255  1.00  0.00           H  
ATOM   3927  N   GLY   252      65.072  73.259  92.325  1.00  0.00           N  
ATOM   3928  CA  GLY   252      66.116  73.675  91.340  1.00  0.00           C  
ATOM   3929  C   GLY   252      67.519  73.586  91.964  1.00  0.00           C  
ATOM   3930  O   GLY   252      67.710  73.957  93.093  1.00  0.00           O  
ATOM   3931  H   GLY   252      64.635  73.953  92.914  1.00  0.00           H  
ATOM   3932  HA2 GLY   252      66.072  73.018  90.472  1.00  0.00           H  
ATOM   3933  HA3 GLY   252      65.826  74.667  90.992  1.00  0.00           H  
ATOM   3934  N   LEU   253      68.482  73.035  91.136  1.00  0.00           N  
ATOM   3935  CA  LEU   253      69.820  72.740  91.714  1.00  0.00           C  
ATOM   3936  C   LEU   253      70.985  73.661  91.258  1.00  0.00           C  
ATOM   3937  O   LEU   253      71.932  73.792  91.980  1.00  0.00           O  
ATOM   3938  CB  LEU   253      70.251  71.318  91.207  1.00  0.00           C  
ATOM   3939  CG  LEU   253      69.620  70.097  91.787  1.00  0.00           C  
ATOM   3940  CD1 LEU   253      70.340  68.922  91.137  1.00  0.00           C  
ATOM   3941  CD2 LEU   253      69.619  70.102  93.322  1.00  0.00           C  
ATOM   3942  H   LEU   253      68.213  72.576  90.278  1.00  0.00           H  
ATOM   3943  HA  LEU   253      69.831  72.812  92.801  1.00  0.00           H  
ATOM   3944  HB2 LEU   253      70.275  71.320  90.117  1.00  0.00           H  
ATOM   3945  HB3 LEU   253      71.314  71.209  91.421  1.00  0.00           H  
ATOM   3946  HG  LEU   253      68.594  70.082  91.417  1.00  0.00           H  
ATOM   3947 HD11 LEU   253      69.922  67.998  91.538  1.00  0.00           H  
ATOM   3948 HD12 LEU   253      70.102  68.939  90.074  1.00  0.00           H  
ATOM   3949 HD13 LEU   253      71.396  69.127  91.311  1.00  0.00           H  
ATOM   3950 HD21 LEU   253      69.241  69.133  93.648  1.00  0.00           H  
ATOM   3951 HD22 LEU   253      70.612  70.322  93.714  1.00  0.00           H  
ATOM   3952 HD23 LEU   253      68.864  70.835  93.607  1.00  0.00           H  
ATOM   3953  N   CYS   254      70.933  74.151  90.028  1.00  0.00           N  
ATOM   3954  CA  CYS   254      72.001  74.960  89.364  1.00  0.00           C  
ATOM   3955  C   CYS   254      71.431  76.154  88.685  1.00  0.00           C  
ATOM   3956  O   CYS   254      70.372  76.073  88.055  1.00  0.00           O  
ATOM   3957  CB  CYS   254      72.660  74.080  88.343  1.00  0.00           C  
ATOM   3958  SG  CYS   254      71.522  72.996  87.418  1.00  0.00           S  
ATOM   3959  H   CYS   254      70.097  73.774  89.605  1.00  0.00           H  
ATOM   3960  HA  CYS   254      72.654  75.265  90.182  1.00  0.00           H  
ATOM   3961  HB2 CYS   254      73.142  74.740  87.621  1.00  0.00           H  
ATOM   3962  HB3 CYS   254      73.407  73.483  88.865  1.00  0.00           H  
ATOM   3963  HG  CYS   254      70.981  73.951  86.657  1.00  0.00           H  
ATOM   3964  N   PHE   255      72.165  77.304  88.855  1.00  0.00           N  
ATOM   3965  CA  PHE   255      71.938  78.459  88.136  1.00  0.00           C  
ATOM   3966  C   PHE   255      72.209  78.225  86.626  1.00  0.00           C  
ATOM   3967  O   PHE   255      72.933  77.304  86.317  1.00  0.00           O  
ATOM   3968  CB  PHE   255      72.852  79.597  88.779  1.00  0.00           C  
ATOM   3969  CG  PHE   255      72.295  80.012  90.126  1.00  0.00           C  
ATOM   3970  CD1 PHE   255      71.350  81.071  90.150  1.00  0.00           C  
ATOM   3971  CD2 PHE   255      72.787  79.402  91.248  1.00  0.00           C  
ATOM   3972  CE1 PHE   255      70.845  81.437  91.376  1.00  0.00           C  
ATOM   3973  CE2 PHE   255      72.279  79.862  92.507  1.00  0.00           C  
ATOM   3974  CZ  PHE   255      71.326  80.883  92.603  1.00  0.00           C  
ATOM   3975  H   PHE   255      73.030  77.275  89.376  1.00  0.00           H  
ATOM   3976  HA  PHE   255      70.888  78.715  88.274  1.00  0.00           H  
ATOM   3977  HB2 PHE   255      73.836  79.174  88.982  1.00  0.00           H  
ATOM   3978  HB3 PHE   255      72.764  80.472  88.135  1.00  0.00           H  
ATOM   3979  HD1 PHE   255      70.955  81.558  89.271  1.00  0.00           H  
ATOM   3980  HD2 PHE   255      73.609  78.702  91.238  1.00  0.00           H  
ATOM   3981  HE1 PHE   255      70.205  82.306  91.413  1.00  0.00           H  
ATOM   3982  HE2 PHE   255      72.662  79.418  93.414  1.00  0.00           H  
ATOM   3983  HZ  PHE   255      71.050  81.314  93.554  1.00  0.00           H  
ATOM   3984  N   PRO   256      71.717  79.102  85.665  1.00  0.00           N  
ATOM   3985  CA  PRO   256      72.090  79.067  84.227  1.00  0.00           C  
ATOM   3986  C   PRO   256      73.599  79.178  84.020  1.00  0.00           C  
ATOM   3987  O   PRO   256      74.353  79.854  84.758  1.00  0.00           O  
ATOM   3988  CB  PRO   256      71.388  80.242  83.599  1.00  0.00           C  
ATOM   3989  CG  PRO   256      70.129  80.333  84.522  1.00  0.00           C  
ATOM   3990  CD  PRO   256      70.644  80.077  85.932  1.00  0.00           C  
ATOM   3991  HA  PRO   256      71.685  78.151  83.795  1.00  0.00           H  
ATOM   3992  HB2 PRO   256      71.946  81.150  83.828  1.00  0.00           H  
ATOM   3993  HB3 PRO   256      71.112  80.074  82.558  1.00  0.00           H  
ATOM   3994  HG2 PRO   256      69.557  81.254  84.416  1.00  0.00           H  
ATOM   3995  HG3 PRO   256      69.506  79.480  84.254  1.00  0.00           H  
ATOM   3996  HD2 PRO   256      71.151  80.964  86.313  1.00  0.00           H  
ATOM   3997  HD3 PRO   256      69.840  79.745  86.589  1.00  0.00           H  
ATOM   3998  N   ASP   257      74.044  78.581  82.926  1.00  0.00           N  
ATOM   3999  CA  ASP   257      75.483  78.710  82.463  1.00  0.00           C  
ATOM   4000  C   ASP   257      75.626  78.650  80.952  1.00  0.00           C  
ATOM   4001  O   ASP   257      74.578  78.555  80.258  1.00  0.00           O  
ATOM   4002  CB  ASP   257      76.203  77.530  83.095  1.00  0.00           C  
ATOM   4003  CG  ASP   257      77.770  77.540  82.905  1.00  0.00           C  
ATOM   4004  OD1 ASP   257      78.466  76.516  82.815  1.00  0.00           O  
ATOM   4005  OD2 ASP   257      78.297  78.655  82.883  1.00  0.00           O1-
ATOM   4006  H   ASP   257      73.334  78.182  82.329  1.00  0.00           H  
ATOM   4007  HA  ASP   257      75.953  79.605  82.872  1.00  0.00           H  
ATOM   4008  HB2 ASP   257      76.028  77.364  84.158  1.00  0.00           H  
ATOM   4009  HB3 ASP   257      75.897  76.568  82.685  1.00  0.00           H  
ATOM   4010  N   GLU   258      76.825  78.539  80.400  1.00  0.00           N  
ATOM   4011  CA  GLU   258      77.225  78.279  79.010  1.00  0.00           C  
ATOM   4012  C   GLU   258      76.645  76.977  78.397  1.00  0.00           C  
ATOM   4013  O   GLU   258      76.277  76.930  77.221  1.00  0.00           O  
ATOM   4014  CB  GLU   258      78.763  78.379  78.949  1.00  0.00           C  
ATOM   4015  CG  GLU   258      79.397  77.927  77.664  1.00  0.00           C  
ATOM   4016  CD  GLU   258      78.932  78.691  76.381  1.00  0.00           C  
ATOM   4017  OE1 GLU   258      78.319  79.795  76.358  1.00  0.00           O  
ATOM   4018  OE2 GLU   258      79.243  78.212  75.333  1.00  0.00           O1-
ATOM   4019  H   GLU   258      77.533  78.736  81.094  1.00  0.00           H  
ATOM   4020  HA  GLU   258      76.791  78.996  78.312  1.00  0.00           H  
ATOM   4021  HB2 GLU   258      78.945  79.430  79.172  1.00  0.00           H  
ATOM   4022  HB3 GLU   258      79.105  77.686  79.718  1.00  0.00           H  
ATOM   4023  HG2 GLU   258      80.461  77.939  77.898  1.00  0.00           H  
ATOM   4024  HG3 GLU   258      78.982  76.927  77.538  1.00  0.00           H  
ATOM   4025  N   GLY   259      76.629  75.915  79.182  1.00  0.00           N  
ATOM   4026  CA  GLY   259      75.952  74.640  78.819  1.00  0.00           C  
ATOM   4027  C   GLY   259      74.622  74.271  79.538  1.00  0.00           C  
ATOM   4028  O   GLY   259      74.328  73.075  79.524  1.00  0.00           O  
ATOM   4029  H   GLY   259      77.240  75.867  79.985  1.00  0.00           H  
ATOM   4030  HA2 GLY   259      75.772  74.619  77.744  1.00  0.00           H  
ATOM   4031  HA3 GLY   259      76.661  73.815  78.896  1.00  0.00           H  
ATOM   4032  N   PHE   260      73.934  75.342  80.061  1.00  0.00           N  
ATOM   4033  CA  PHE   260      72.675  75.115  80.697  1.00  0.00           C  
ATOM   4034  C   PHE   260      71.749  76.297  80.479  1.00  0.00           C  
ATOM   4035  O   PHE   260      71.862  77.407  81.035  1.00  0.00           O  
ATOM   4036  CB  PHE   260      72.998  74.760  82.181  1.00  0.00           C  
ATOM   4037  CG  PHE   260      71.733  74.502  82.902  1.00  0.00           C  
ATOM   4038  CD1 PHE   260      70.769  73.609  82.454  1.00  0.00           C  
ATOM   4039  CD2 PHE   260      71.457  75.196  84.131  1.00  0.00           C  
ATOM   4040  CE1 PHE   260      69.484  73.514  83.110  1.00  0.00           C  
ATOM   4041  CE2 PHE   260      70.124  75.210  84.644  1.00  0.00           C  
ATOM   4042  CZ  PHE   260      69.197  74.351  84.189  1.00  0.00           C  
ATOM   4043  H   PHE   260      74.209  76.314  80.025  1.00  0.00           H  
ATOM   4044  HA  PHE   260      72.239  74.253  80.193  1.00  0.00           H  
ATOM   4045  HB2 PHE   260      73.703  73.930  82.135  1.00  0.00           H  
ATOM   4046  HB3 PHE   260      73.647  75.560  82.538  1.00  0.00           H  
ATOM   4047  HD1 PHE   260      70.921  72.990  81.582  1.00  0.00           H  
ATOM   4048  HD2 PHE   260      72.241  75.829  84.520  1.00  0.00           H  
ATOM   4049  HE1 PHE   260      68.749  72.833  82.707  1.00  0.00           H  
ATOM   4050  HE2 PHE   260      69.853  75.779  85.522  1.00  0.00           H  
ATOM   4051  HZ  PHE   260      68.188  74.332  84.574  1.00  0.00           H  
ATOM   4052  N   SER   261      70.657  76.053  79.704  1.00  0.00           N  
ATOM   4053  CA  SER   261      69.482  76.986  79.349  1.00  0.00           C  
ATOM   4054  C   SER   261      68.697  77.581  80.523  1.00  0.00           C  
ATOM   4055  O   SER   261      67.878  78.468  80.381  1.00  0.00           O  
ATOM   4056  CB  SER   261      68.550  76.213  78.468  1.00  0.00           C  
ATOM   4057  OG  SER   261      67.966  75.087  79.020  1.00  0.00           O  
ATOM   4058  H   SER   261      70.546  75.123  79.325  1.00  0.00           H  
ATOM   4059  HA  SER   261      69.860  77.832  78.775  1.00  0.00           H  
ATOM   4060  HB2 SER   261      67.810  76.958  78.175  1.00  0.00           H  
ATOM   4061  HB3 SER   261      69.193  76.030  77.607  1.00  0.00           H  
ATOM   4062  HG  SER   261      67.654  74.479  78.345  1.00  0.00           H  
ATOM   4063  N   GLY   262      68.833  77.143  81.779  1.00  0.00           N  
ATOM   4064  CA  GLY   262      67.864  77.453  82.829  1.00  0.00           C  
ATOM   4065  C   GLY   262      66.481  76.778  82.640  1.00  0.00           C  
ATOM   4066  O   GLY   262      65.703  76.769  83.612  1.00  0.00           O  
ATOM   4067  H   GLY   262      69.523  76.431  81.975  1.00  0.00           H  
ATOM   4068  HA2 GLY   262      68.263  77.167  83.802  1.00  0.00           H  
ATOM   4069  HA3 GLY   262      67.668  78.525  82.862  1.00  0.00           H  
ATOM   4070  N   LEU   263      66.155  76.125  81.499  1.00  0.00           N  
ATOM   4071  CA  LEU   263      64.992  75.255  81.355  1.00  0.00           C  
ATOM   4072  C   LEU   263      65.186  73.730  81.742  1.00  0.00           C  
ATOM   4073  O   LEU   263      66.188  73.094  81.381  1.00  0.00           O  
ATOM   4074  CB  LEU   263      64.450  75.321  79.917  1.00  0.00           C  
ATOM   4075  CG  LEU   263      63.955  76.756  79.424  1.00  0.00           C  
ATOM   4076  CD1 LEU   263      64.665  77.150  78.208  1.00  0.00           C  
ATOM   4077  CD2 LEU   263      62.462  76.871  79.003  1.00  0.00           C  
ATOM   4078  H   LEU   263      66.908  76.173  80.828  1.00  0.00           H  
ATOM   4079  HA  LEU   263      64.167  75.645  81.952  1.00  0.00           H  
ATOM   4080  HB2 LEU   263      65.300  75.017  79.306  1.00  0.00           H  
ATOM   4081  HB3 LEU   263      63.636  74.601  79.830  1.00  0.00           H  
ATOM   4082  HG  LEU   263      64.115  77.541  80.163  1.00  0.00           H  
ATOM   4083 HD11 LEU   263      65.720  77.368  78.370  1.00  0.00           H  
ATOM   4084 HD12 LEU   263      64.666  76.288  77.541  1.00  0.00           H  
ATOM   4085 HD13 LEU   263      64.175  77.985  77.707  1.00  0.00           H  
ATOM   4086 HD21 LEU   263      61.937  76.677  79.938  1.00  0.00           H  
ATOM   4087 HD22 LEU   263      62.270  77.853  78.572  1.00  0.00           H  
ATOM   4088 HD23 LEU   263      62.101  76.029  78.411  1.00  0.00           H  
ATOM   4089  N   VAL   264      64.152  73.294  82.440  1.00  0.00           N  
ATOM   4090  CA  VAL   264      63.968  71.951  83.172  1.00  0.00           C  
ATOM   4091  C   VAL   264      62.501  71.627  82.808  1.00  0.00           C  
ATOM   4092  O   VAL   264      61.591  72.485  82.739  1.00  0.00           O  
ATOM   4093  CB  VAL   264      64.154  72.260  84.705  1.00  0.00           C  
ATOM   4094  CG1 VAL   264      63.529  71.099  85.510  1.00  0.00           C  
ATOM   4095  CG2 VAL   264      65.626  72.264  84.932  1.00  0.00           C  
ATOM   4096  H   VAL   264      63.325  73.851  82.281  1.00  0.00           H  
ATOM   4097  HA  VAL   264      64.617  71.200  82.723  1.00  0.00           H  
ATOM   4098  HB  VAL   264      63.684  73.222  84.914  1.00  0.00           H  
ATOM   4099 HG11 VAL   264      62.531  70.759  85.233  1.00  0.00           H  
ATOM   4100 HG12 VAL   264      64.204  70.249  85.404  1.00  0.00           H  
ATOM   4101 HG13 VAL   264      63.409  71.383  86.555  1.00  0.00           H  
ATOM   4102 HG21 VAL   264      66.173  73.070  84.444  1.00  0.00           H  
ATOM   4103 HG22 VAL   264      65.885  72.290  85.991  1.00  0.00           H  
ATOM   4104 HG23 VAL   264      66.166  71.365  84.635  1.00  0.00           H  
ATOM   4105  N   SER   265      62.228  70.341  82.604  1.00  0.00           N  
ATOM   4106  CA  SER   265      60.864  69.858  82.220  1.00  0.00           C  
ATOM   4107  C   SER   265      60.747  68.356  82.682  1.00  0.00           C  
ATOM   4108  O   SER   265      61.688  67.605  82.759  1.00  0.00           O  
ATOM   4109  CB  SER   265      60.606  69.966  80.746  1.00  0.00           C  
ATOM   4110  OG  SER   265      61.527  69.250  79.953  1.00  0.00           O  
ATOM   4111  H   SER   265      62.982  69.669  82.595  1.00  0.00           H  
ATOM   4112  HA  SER   265      60.136  70.476  82.744  1.00  0.00           H  
ATOM   4113  HB2 SER   265      59.601  69.626  80.497  1.00  0.00           H  
ATOM   4114  HB3 SER   265      60.716  71.044  80.633  1.00  0.00           H  
ATOM   4115  HG  SER   265      62.368  69.712  79.985  1.00  0.00           H  
ATOM   4116  N   ILE   266      59.460  68.018  82.954  1.00  0.00           N  
ATOM   4117  CA  ILE   266      59.014  66.764  83.503  1.00  0.00           C  
ATOM   4118  C   ILE   266      57.755  66.276  82.780  1.00  0.00           C  
ATOM   4119  O   ILE   266      56.877  67.075  82.454  1.00  0.00           O  
ATOM   4120  CB  ILE   266      58.813  66.890  85.032  1.00  0.00           C  
ATOM   4121  CG1 ILE   266      60.129  67.332  85.690  1.00  0.00           C  
ATOM   4122  CG2 ILE   266      58.403  65.516  85.548  1.00  0.00           C  
ATOM   4123  CD1 ILE   266      60.108  67.528  87.208  1.00  0.00           C  
ATOM   4124  H   ILE   266      58.768  68.703  82.688  1.00  0.00           H  
ATOM   4125  HA  ILE   266      59.803  66.027  83.354  1.00  0.00           H  
ATOM   4126  HB  ILE   266      57.997  67.583  85.236  1.00  0.00           H  
ATOM   4127 HG12 ILE   266      60.909  66.619  85.422  1.00  0.00           H  
ATOM   4128 HG13 ILE   266      60.491  68.279  85.289  1.00  0.00           H  
ATOM   4129 HG21 ILE   266      57.327  65.476  85.378  1.00  0.00           H  
ATOM   4130 HG22 ILE   266      59.002  64.775  85.019  1.00  0.00           H  
ATOM   4131 HG23 ILE   266      58.449  65.253  86.604  1.00  0.00           H  
ATOM   4132 HD11 ILE   266      59.856  66.556  87.630  1.00  0.00           H  
ATOM   4133 HD12 ILE   266      61.116  67.715  87.578  1.00  0.00           H  
ATOM   4134 HD13 ILE   266      59.405  68.325  87.449  1.00  0.00           H  
ATOM   4135  N   HIE   267      57.640  64.934  82.637  1.00  0.00           N  
ATOM   4136  CA  HIE   267      56.763  64.187  81.729  1.00  0.00           C  
ATOM   4137  C   HIE   267      55.872  63.165  82.528  1.00  0.00           C  
ATOM   4138  O   HIE   267      56.231  62.470  83.456  1.00  0.00           O  
ATOM   4139  CB  HIE   267      57.511  63.397  80.638  1.00  0.00           C  
ATOM   4140  CG  HIE   267      58.614  64.165  79.868  1.00  0.00           C  
ATOM   4141  CD2 HIE   267      59.906  64.436  80.272  1.00  0.00           C  
ATOM   4142  ND1 HIE   267      58.403  65.049  78.749  1.00  0.00           N  
ATOM   4143  CE1 HIE   267      59.578  65.637  78.461  1.00  0.00           C  
ATOM   4144  NE2 HIE   267      60.471  65.275  79.382  1.00  0.00           N  
ATOM   4145  H   HIE   267      58.363  64.361  83.047  1.00  0.00           H  
ATOM   4146  HA  HIE   267      56.051  64.927  81.365  1.00  0.00           H  
ATOM   4147  HB2 HIE   267      57.965  62.480  81.015  1.00  0.00           H  
ATOM   4148  HB3 HIE   267      56.765  63.018  79.939  1.00  0.00           H  
ATOM   4149  HD2 HIE   267      60.374  63.888  81.076  1.00  0.00           H  
ATOM   4150  HE1 HIE   267      59.845  66.331  77.678  1.00  0.00           H  
ATOM   4151  HE2 HIE   267      61.401  65.667  79.428  1.00  0.00           H  
ATOM   4152  N   VAL   268      54.646  63.004  81.993  1.00  0.00           N  
ATOM   4153  CA  VAL   268      53.675  61.994  82.408  1.00  0.00           C  
ATOM   4154  C   VAL   268      53.313  61.189  81.162  1.00  0.00           C  
ATOM   4155  O   VAL   268      53.234  61.681  80.060  1.00  0.00           O  
ATOM   4156  CB  VAL   268      52.362  62.505  83.074  1.00  0.00           C  
ATOM   4157  CG1 VAL   268      51.476  63.304  81.992  1.00  0.00           C  
ATOM   4158  CG2 VAL   268      51.534  61.409  83.690  1.00  0.00           C  
ATOM   4159  H   VAL   268      54.374  63.671  81.285  1.00  0.00           H  
ATOM   4160  HA  VAL   268      54.191  61.355  83.124  1.00  0.00           H  
ATOM   4161  HB  VAL   268      52.713  63.169  83.864  1.00  0.00           H  
ATOM   4162 HG11 VAL   268      52.064  64.123  81.578  1.00  0.00           H  
ATOM   4163 HG12 VAL   268      51.193  62.649  81.168  1.00  0.00           H  
ATOM   4164 HG13 VAL   268      50.463  63.644  82.204  1.00  0.00           H  
ATOM   4165 HG21 VAL   268      52.001  60.912  84.540  1.00  0.00           H  
ATOM   4166 HG22 VAL   268      50.612  61.858  84.059  1.00  0.00           H  
ATOM   4167 HG23 VAL   268      51.288  60.666  82.932  1.00  0.00           H  
ATOM   4168  N   SER   269      53.119  59.853  81.292  1.00  0.00           N  
ATOM   4169  CA  SER   269      52.795  58.877  80.222  1.00  0.00           C  
ATOM   4170  C   SER   269      51.970  57.736  80.694  1.00  0.00           C  
ATOM   4171  O   SER   269      51.943  57.382  81.891  1.00  0.00           O  
ATOM   4172  CB  SER   269      54.098  58.312  79.481  1.00  0.00           C  
ATOM   4173  OG  SER   269      53.783  57.436  78.364  1.00  0.00           O  
ATOM   4174  H   SER   269      53.383  59.524  82.209  1.00  0.00           H  
ATOM   4175  HA  SER   269      52.125  59.400  79.540  1.00  0.00           H  
ATOM   4176  HB2 SER   269      54.625  59.171  79.067  1.00  0.00           H  
ATOM   4177  HB3 SER   269      54.718  57.810  80.224  1.00  0.00           H  
ATOM   4178  HG  SER   269      53.145  57.895  77.812  1.00  0.00           H  
ATOM   4179  N   LEU   270      51.069  57.266  79.759  1.00  0.00           N  
ATOM   4180  CA  LEU   270      50.279  56.086  79.996  1.00  0.00           C  
ATOM   4181  C   LEU   270      50.869  55.102  78.933  1.00  0.00           C  
ATOM   4182  O   LEU   270      51.003  55.476  77.780  1.00  0.00           O  
ATOM   4183  CB  LEU   270      48.780  56.430  80.063  1.00  0.00           C  
ATOM   4184  CG  LEU   270      47.872  55.156  80.022  1.00  0.00           C  
ATOM   4185  CD1 LEU   270      47.745  54.455  81.355  1.00  0.00           C  
ATOM   4186  CD2 LEU   270      46.466  55.505  79.523  1.00  0.00           C  
ATOM   4187  H   LEU   270      51.296  57.380  78.782  1.00  0.00           H  
ATOM   4188  HA  LEU   270      50.426  55.529  80.921  1.00  0.00           H  
ATOM   4189  HB2 LEU   270      48.663  56.944  81.017  1.00  0.00           H  
ATOM   4190  HB3 LEU   270      48.647  57.124  79.234  1.00  0.00           H  
ATOM   4191  HG  LEU   270      48.248  54.486  79.249  1.00  0.00           H  
ATOM   4192 HD11 LEU   270      47.175  53.550  81.147  1.00  0.00           H  
ATOM   4193 HD12 LEU   270      48.691  54.204  81.835  1.00  0.00           H  
ATOM   4194 HD13 LEU   270      47.381  55.110  82.147  1.00  0.00           H  
ATOM   4195 HD21 LEU   270      46.494  56.108  78.615  1.00  0.00           H  
ATOM   4196 HD22 LEU   270      45.990  54.535  79.381  1.00  0.00           H  
ATOM   4197 HD23 LEU   270      45.853  56.012  80.267  1.00  0.00           H  
ATOM   4198  N   LEU   271      51.174  53.885  79.382  1.00  0.00           N  
ATOM   4199  CA  LEU   271      51.711  52.750  78.583  1.00  0.00           C  
ATOM   4200  C   LEU   271      50.861  51.508  78.795  1.00  0.00           C  
ATOM   4201  O   LEU   271      50.005  51.407  79.636  1.00  0.00           O  
ATOM   4202  CB  LEU   271      53.198  52.517  79.226  1.00  0.00           C  
ATOM   4203  CG  LEU   271      54.283  53.531  78.970  1.00  0.00           C  
ATOM   4204  CD1 LEU   271      54.437  54.518  80.029  1.00  0.00           C  
ATOM   4205  CD2 LEU   271      55.714  52.928  78.923  1.00  0.00           C  
ATOM   4206  H   LEU   271      50.797  53.679  80.296  1.00  0.00           H  
ATOM   4207  HA  LEU   271      51.670  53.004  77.524  1.00  0.00           H  
ATOM   4208  HB2 LEU   271      53.039  52.312  80.285  1.00  0.00           H  
ATOM   4209  HB3 LEU   271      53.616  51.586  78.843  1.00  0.00           H  
ATOM   4210  HG  LEU   271      54.156  54.068  78.030  1.00  0.00           H  
ATOM   4211 HD11 LEU   271      55.134  55.302  79.733  1.00  0.00           H  
ATOM   4212 HD12 LEU   271      53.537  55.107  80.206  1.00  0.00           H  
ATOM   4213 HD13 LEU   271      54.700  53.937  80.913  1.00  0.00           H  
ATOM   4214 HD21 LEU   271      56.117  52.433  79.807  1.00  0.00           H  
ATOM   4215 HD22 LEU   271      55.786  52.311  78.027  1.00  0.00           H  
ATOM   4216 HD23 LEU   271      56.398  53.737  78.667  1.00  0.00           H  
ATOM   4217  N   GLU   272      51.148  50.604  77.846  1.00  0.00           N  
ATOM   4218  CA  GLU   272      50.292  49.435  77.594  1.00  0.00           C  
ATOM   4219  C   GLU   272      51.037  48.124  77.393  1.00  0.00           C  
ATOM   4220  O   GLU   272      51.937  48.105  76.506  1.00  0.00           O  
ATOM   4221  CB  GLU   272      49.384  49.786  76.344  1.00  0.00           C  
ATOM   4222  CG  GLU   272      48.606  48.558  75.723  1.00  0.00           C  
ATOM   4223  CD  GLU   272      47.758  49.005  74.466  1.00  0.00           C  
ATOM   4224  OE1 GLU   272      48.038  48.448  73.384  1.00  0.00           O  
ATOM   4225  OE2 GLU   272      46.787  49.749  74.590  1.00  0.00           O1-
ATOM   4226  H   GLU   272      51.824  50.815  77.126  1.00  0.00           H  
ATOM   4227  HA  GLU   272      49.597  49.366  78.431  1.00  0.00           H  
ATOM   4228  HB2 GLU   272      48.643  50.546  76.594  1.00  0.00           H  
ATOM   4229  HB3 GLU   272      49.977  50.304  75.590  1.00  0.00           H  
ATOM   4230  HG2 GLU   272      49.399  47.832  75.545  1.00  0.00           H  
ATOM   4231  HG3 GLU   272      47.922  48.125  76.454  1.00  0.00           H  
ATOM   4232  N   TYR   273      50.743  46.926  78.072  1.00  0.00           N  
ATOM   4233  CA  TYR   273      51.381  45.627  77.882  1.00  0.00           C  
ATOM   4234  C   TYR   273      50.632  44.774  76.833  1.00  0.00           C  
ATOM   4235  O   TYR   273      49.605  45.216  76.337  1.00  0.00           O  
ATOM   4236  CB  TYR   273      51.396  44.949  79.261  1.00  0.00           C  
ATOM   4237  CG  TYR   273      51.405  43.461  79.382  1.00  0.00           C  
ATOM   4238  CD1 TYR   273      52.567  42.880  79.802  1.00  0.00           C  
ATOM   4239  CD2 TYR   273      50.191  42.698  79.361  1.00  0.00           C  
ATOM   4240  CE1 TYR   273      52.614  41.486  79.821  1.00  0.00           C  
ATOM   4241  CE2 TYR   273      50.209  41.276  79.440  1.00  0.00           C  
ATOM   4242  CZ  TYR   273      51.443  40.647  79.670  1.00  0.00           C  
ATOM   4243  OH  TYR   273      51.560  39.376  79.404  1.00  0.00           O  
ATOM   4244  H   TYR   273      50.157  47.098  78.877  1.00  0.00           H  
ATOM   4245  HA  TYR   273      52.398  45.845  77.557  1.00  0.00           H  
ATOM   4246  HB2 TYR   273      52.278  45.403  79.714  1.00  0.00           H  
ATOM   4247  HB3 TYR   273      50.551  45.296  79.855  1.00  0.00           H  
ATOM   4248  HD1 TYR   273      53.473  43.444  79.965  1.00  0.00           H  
ATOM   4249  HD2 TYR   273      49.325  43.220  78.980  1.00  0.00           H  
ATOM   4250  HE1 TYR   273      53.633  41.145  79.934  1.00  0.00           H  
ATOM   4251  HE2 TYR   273      49.329  40.676  79.264  1.00  0.00           H  
ATOM   4252  HH  TYR   273      50.769  38.859  79.233  1.00  0.00           H  
ATOM   4253  N   MET   274      51.096  43.606  76.472  1.00  0.00           N  
ATOM   4254  CA  MET   274      50.463  42.612  75.554  1.00  0.00           C  
ATOM   4255  C   MET   274      50.840  41.188  75.801  1.00  0.00           C  
ATOM   4256  O   MET   274      50.050  40.257  75.693  1.00  0.00           O  
ATOM   4257  CB  MET   274      50.742  43.036  74.124  1.00  0.00           C  
ATOM   4258  CG  MET   274      50.033  42.161  73.152  1.00  0.00           C  
ATOM   4259  SD  MET   274      48.277  41.889  73.521  1.00  0.00           S  
ATOM   4260  CE  MET   274      47.918  40.768  72.092  1.00  0.00           C  
ATOM   4261  H   MET   274      52.050  43.476  76.778  1.00  0.00           H  
ATOM   4262  HA  MET   274      49.419  42.596  75.866  1.00  0.00           H  
ATOM   4263  HB2 MET   274      50.458  44.061  73.887  1.00  0.00           H  
ATOM   4264  HB3 MET   274      51.818  42.962  73.968  1.00  0.00           H  
ATOM   4265  HG2 MET   274      49.988  42.612  72.161  1.00  0.00           H  
ATOM   4266  HG3 MET   274      50.521  41.187  73.189  1.00  0.00           H  
ATOM   4267  HE1 MET   274      48.676  39.988  72.025  1.00  0.00           H  
ATOM   4268  HE2 MET   274      46.879  40.436  72.089  1.00  0.00           H  
ATOM   4269  HE3 MET   274      47.995  41.413  71.217  1.00  0.00           H  
ATOM   4270  N   ALA   275      52.121  40.957  76.026  1.00  0.00           N  
ATOM   4271  CA  ALA   275      52.769  39.671  76.377  1.00  0.00           C  
ATOM   4272  C   ALA   275      53.960  39.755  77.337  1.00  0.00           C  
ATOM   4273  O   ALA   275      54.596  40.796  77.522  1.00  0.00           O  
ATOM   4274  CB  ALA   275      53.135  38.913  75.116  1.00  0.00           C  
ATOM   4275  H   ALA   275      52.712  41.773  75.958  1.00  0.00           H  
ATOM   4276  HA  ALA   275      52.018  39.102  76.927  1.00  0.00           H  
ATOM   4277  HB1 ALA   275      53.254  39.571  74.255  1.00  0.00           H  
ATOM   4278  HB2 ALA   275      53.910  38.190  75.369  1.00  0.00           H  
ATOM   4279  HB3 ALA   275      52.274  38.372  74.722  1.00  0.00           H  
ATOM   4280  N   GLN   276      54.309  38.625  77.929  1.00  0.00           N  
ATOM   4281  CA  GLN   276      55.307  38.505  78.926  1.00  0.00           C  
ATOM   4282  C   GLN   276      56.794  38.854  78.517  1.00  0.00           C  
ATOM   4283  O   GLN   276      57.248  38.371  77.488  1.00  0.00           O  
ATOM   4284  CB  GLN   276      55.176  37.104  79.571  1.00  0.00           C  
ATOM   4285  CG  GLN   276      53.830  36.895  80.287  1.00  0.00           C  
ATOM   4286  CD  GLN   276      53.899  35.622  81.190  1.00  0.00           C  
ATOM   4287  NE2 GLN   276      52.811  35.266  81.667  1.00  0.00           N  
ATOM   4288  OE1 GLN   276      54.895  34.909  81.402  1.00  0.00           O  
ATOM   4289  H   GLN   276      53.695  37.850  77.724  1.00  0.00           H  
ATOM   4290  HA  GLN   276      55.147  39.202  79.749  1.00  0.00           H  
ATOM   4291  HB2 GLN   276      55.311  36.335  78.811  1.00  0.00           H  
ATOM   4292  HB3 GLN   276      55.945  37.139  80.342  1.00  0.00           H  
ATOM   4293  HG2 GLN   276      53.620  37.810  80.841  1.00  0.00           H  
ATOM   4294  HG3 GLN   276      53.066  36.797  79.515  1.00  0.00           H  
ATOM   4295 HE21 GLN   276      52.761  34.401  82.186  1.00  0.00           H  
ATOM   4296 HE22 GLN   276      52.022  35.882  81.528  1.00  0.00           H  
ATOM   4297  N   ASP   277      57.480  39.655  79.247  1.00  0.00           N  
ATOM   4298  CA  ASP   277      58.816  40.305  78.987  1.00  0.00           C  
ATOM   4299  C   ASP   277      58.932  41.170  77.685  1.00  0.00           C  
ATOM   4300  O   ASP   277      59.952  41.764  77.358  1.00  0.00           O  
ATOM   4301  CB  ASP   277      60.016  39.337  79.020  1.00  0.00           C  
ATOM   4302  CG  ASP   277      59.942  38.427  80.305  1.00  0.00           C  
ATOM   4303  OD1 ASP   277      59.342  38.878  81.290  1.00  0.00           O  
ATOM   4304  OD2 ASP   277      60.511  37.333  80.330  1.00  0.00           O1-
ATOM   4305  H   ASP   277      57.088  39.785  80.169  1.00  0.00           H  
ATOM   4306  HA  ASP   277      58.991  41.104  79.707  1.00  0.00           H  
ATOM   4307  HB2 ASP   277      59.906  38.708  78.137  1.00  0.00           H  
ATOM   4308  HB3 ASP   277      61.016  39.770  79.019  1.00  0.00           H  
ATOM   4309  N   ILE   278      57.830  41.442  76.979  1.00  0.00           N  
ATOM   4310  CA  ILE   278      57.713  42.298  75.810  1.00  0.00           C  
ATOM   4311  C   ILE   278      57.621  43.772  76.352  1.00  0.00           C  
ATOM   4312  O   ILE   278      56.785  44.038  77.274  1.00  0.00           O  
ATOM   4313  CB  ILE   278      56.554  41.851  74.866  1.00  0.00           C  
ATOM   4314  CG1 ILE   278      56.737  40.388  74.289  1.00  0.00           C  
ATOM   4315  CG2 ILE   278      56.404  42.745  73.611  1.00  0.00           C  
ATOM   4316  CD1 ILE   278      58.152  39.944  73.866  1.00  0.00           C  
ATOM   4317  H   ILE   278      56.967  40.994  77.249  1.00  0.00           H  
ATOM   4318  HA  ILE   278      58.622  42.210  75.215  1.00  0.00           H  
ATOM   4319  HB  ILE   278      55.614  42.027  75.389  1.00  0.00           H  
ATOM   4320 HG12 ILE   278      56.356  39.687  75.032  1.00  0.00           H  
ATOM   4321 HG13 ILE   278      56.079  40.258  73.431  1.00  0.00           H  
ATOM   4322 HG21 ILE   278      56.154  43.704  74.065  1.00  0.00           H  
ATOM   4323 HG22 ILE   278      57.360  42.887  73.109  1.00  0.00           H  
ATOM   4324 HG23 ILE   278      55.684  42.256  72.954  1.00  0.00           H  
ATOM   4325 HD11 ILE   278      58.257  38.999  73.333  1.00  0.00           H  
ATOM   4326 HD12 ILE   278      58.393  40.596  73.026  1.00  0.00           H  
ATOM   4327 HD13 ILE   278      58.838  40.062  74.704  1.00  0.00           H  
ATOM   4328  N   PRO   279      58.243  44.813  75.736  1.00  0.00           N  
ATOM   4329  CA  PRO   279      58.165  46.202  76.100  1.00  0.00           C  
ATOM   4330  C   PRO   279      56.706  46.799  76.107  1.00  0.00           C  
ATOM   4331  O   PRO   279      55.910  46.541  75.248  1.00  0.00           O  
ATOM   4332  CB  PRO   279      59.168  46.921  75.267  1.00  0.00           C  
ATOM   4333  CG  PRO   279      60.264  45.946  74.996  1.00  0.00           C  
ATOM   4334  CD  PRO   279      59.413  44.714  74.824  1.00  0.00           C  
ATOM   4335  HA  PRO   279      58.625  46.330  77.080  1.00  0.00           H  
ATOM   4336  HB2 PRO   279      58.668  47.234  74.350  1.00  0.00           H  
ATOM   4337  HB3 PRO   279      59.460  47.816  75.817  1.00  0.00           H  
ATOM   4338  HG2 PRO   279      60.720  46.326  74.082  1.00  0.00           H  
ATOM   4339  HG3 PRO   279      60.986  45.917  75.811  1.00  0.00           H  
ATOM   4340  HD2 PRO   279      59.137  44.526  73.787  1.00  0.00           H  
ATOM   4341  HD3 PRO   279      59.948  43.843  75.203  1.00  0.00           H  
ATOM   4342  N   LEU   280      56.408  47.598  77.154  1.00  0.00           N  
ATOM   4343  CA  LEU   280      55.143  48.301  77.250  1.00  0.00           C  
ATOM   4344  C   LEU   280      55.150  49.504  76.308  1.00  0.00           C  
ATOM   4345  O   LEU   280      55.857  50.470  76.493  1.00  0.00           O  
ATOM   4346  CB  LEU   280      54.841  48.650  78.739  1.00  0.00           C  
ATOM   4347  CG  LEU   280      54.322  47.560  79.704  1.00  0.00           C  
ATOM   4348  CD1 LEU   280      55.274  46.403  79.866  1.00  0.00           C  
ATOM   4349  CD2 LEU   280      53.992  48.167  81.108  1.00  0.00           C  
ATOM   4350  H   LEU   280      57.153  47.934  77.748  1.00  0.00           H  
ATOM   4351  HA  LEU   280      54.392  47.585  76.916  1.00  0.00           H  
ATOM   4352  HB2 LEU   280      55.695  49.170  79.173  1.00  0.00           H  
ATOM   4353  HB3 LEU   280      54.046  49.387  78.622  1.00  0.00           H  
ATOM   4354  HG  LEU   280      53.402  47.167  79.271  1.00  0.00           H  
ATOM   4355 HD11 LEU   280      54.985  45.880  80.778  1.00  0.00           H  
ATOM   4356 HD12 LEU   280      55.057  45.771  79.004  1.00  0.00           H  
ATOM   4357 HD13 LEU   280      56.332  46.664  79.842  1.00  0.00           H  
ATOM   4358 HD21 LEU   280      53.660  47.365  81.767  1.00  0.00           H  
ATOM   4359 HD22 LEU   280      54.824  48.732  81.527  1.00  0.00           H  
ATOM   4360 HD23 LEU   280      53.084  48.764  81.022  1.00  0.00           H  
ATOM   4361  N   THR   281      54.247  49.523  75.316  1.00  0.00           N  
ATOM   4362  CA  THR   281      54.106  50.580  74.308  1.00  0.00           C  
ATOM   4363  C   THR   281      53.500  51.848  74.999  1.00  0.00           C  
ATOM   4364  O   THR   281      52.546  51.702  75.732  1.00  0.00           O  
ATOM   4365  CB  THR   281      53.227  50.055  73.198  1.00  0.00           C  
ATOM   4366  CG2 THR   281      52.686  51.161  72.266  1.00  0.00           C  
ATOM   4367  OG1 THR   281      54.024  49.187  72.459  1.00  0.00           O  
ATOM   4368  H   THR   281      53.449  48.926  75.482  1.00  0.00           H  
ATOM   4369  HA  THR   281      55.067  50.823  73.855  1.00  0.00           H  
ATOM   4370  HB  THR   281      52.407  49.446  73.577  1.00  0.00           H  
ATOM   4371  HG1 THR   281      53.499  48.891  71.712  1.00  0.00           H  
ATOM   4372 HG21 THR   281      52.560  50.758  71.261  1.00  0.00           H  
ATOM   4373 HG22 THR   281      51.744  51.519  72.681  1.00  0.00           H  
ATOM   4374 HG23 THR   281      53.446  51.932  72.138  1.00  0.00           H  
ATOM   4375  N   PRO   282      54.036  53.026  74.901  1.00  0.00           N  
ATOM   4376  CA  PRO   282      53.432  54.293  75.375  1.00  0.00           C  
ATOM   4377  C   PRO   282      52.389  54.804  74.337  1.00  0.00           C  
ATOM   4378  O   PRO   282      52.787  55.129  73.239  1.00  0.00           O  
ATOM   4379  CB  PRO   282      54.600  55.304  75.376  1.00  0.00           C  
ATOM   4380  CG  PRO   282      55.705  54.858  74.376  1.00  0.00           C  
ATOM   4381  CD  PRO   282      55.392  53.334  74.370  1.00  0.00           C  
ATOM   4382  HA  PRO   282      52.919  54.214  76.334  1.00  0.00           H  
ATOM   4383  HB2 PRO   282      54.280  56.339  75.252  1.00  0.00           H  
ATOM   4384  HB3 PRO   282      55.069  55.322  76.360  1.00  0.00           H  
ATOM   4385  HG2 PRO   282      55.419  55.334  73.438  1.00  0.00           H  
ATOM   4386  HG3 PRO   282      56.739  55.123  74.595  1.00  0.00           H  
ATOM   4387  HD2 PRO   282      55.436  52.923  73.361  1.00  0.00           H  
ATOM   4388  HD3 PRO   282      56.074  52.808  75.037  1.00  0.00           H  
ATOM   4389  N   ILE   283      51.108  54.847  74.713  1.00  0.00           N  
ATOM   4390  CA  ILE   283      49.900  55.273  73.985  1.00  0.00           C  
ATOM   4391  C   ILE   283      49.556  56.730  74.160  1.00  0.00           C  
ATOM   4392  O   ILE   283      48.701  57.353  73.527  1.00  0.00           O  
ATOM   4393  CB  ILE   283      48.770  54.277  74.302  1.00  0.00           C  
ATOM   4394  CG1 ILE   283      48.196  54.391  75.774  1.00  0.00           C  
ATOM   4395  CG2 ILE   283      49.172  52.858  73.914  1.00  0.00           C  
ATOM   4396  CD1 ILE   283      46.766  54.137  75.796  1.00  0.00           C  
ATOM   4397  H   ILE   283      50.920  54.575  75.668  1.00  0.00           H  
ATOM   4398  HA  ILE   283      50.052  55.197  72.908  1.00  0.00           H  
ATOM   4399  HB  ILE   283      47.903  54.425  73.659  1.00  0.00           H  
ATOM   4400 HG12 ILE   283      48.533  53.625  76.473  1.00  0.00           H  
ATOM   4401 HG13 ILE   283      48.440  55.380  76.162  1.00  0.00           H  
ATOM   4402 HG21 ILE   283      48.389  52.182  74.258  1.00  0.00           H  
ATOM   4403 HG22 ILE   283      49.070  52.749  72.835  1.00  0.00           H  
ATOM   4404 HG23 ILE   283      50.164  52.597  74.283  1.00  0.00           H  
ATOM   4405 HD11 ILE   283      46.427  54.377  76.804  1.00  0.00           H  
ATOM   4406 HD12 ILE   283      46.169  54.813  75.183  1.00  0.00           H  
ATOM   4407 HD13 ILE   283      46.555  53.083  75.620  1.00  0.00           H  
ATOM   4408  N   PHE   284      50.220  57.417  75.061  1.00  0.00           N  
ATOM   4409  CA  PHE   284      49.986  58.865  75.469  1.00  0.00           C  
ATOM   4410  C   PHE   284      51.135  59.421  76.316  1.00  0.00           C  
ATOM   4411  O   PHE   284      51.676  58.626  77.089  1.00  0.00           O  
ATOM   4412  CB  PHE   284      48.666  58.975  76.294  1.00  0.00           C  
ATOM   4413  CG  PHE   284      48.342  60.343  76.851  1.00  0.00           C  
ATOM   4414  CD1 PHE   284      47.628  61.183  76.019  1.00  0.00           C  
ATOM   4415  CD2 PHE   284      48.859  60.828  78.104  1.00  0.00           C  
ATOM   4416  CE1 PHE   284      47.531  62.539  76.307  1.00  0.00           C  
ATOM   4417  CE2 PHE   284      48.715  62.164  78.424  1.00  0.00           C  
ATOM   4418  CZ  PHE   284      48.067  62.968  77.519  1.00  0.00           C  
ATOM   4419  H   PHE   284      51.052  57.040  75.492  1.00  0.00           H  
ATOM   4420  HA  PHE   284      49.897  59.472  74.568  1.00  0.00           H  
ATOM   4421  HB2 PHE   284      47.937  58.609  75.571  1.00  0.00           H  
ATOM   4422  HB3 PHE   284      48.822  58.243  77.087  1.00  0.00           H  
ATOM   4423  HD1 PHE   284      47.197  60.844  75.089  1.00  0.00           H  
ATOM   4424  HD2 PHE   284      49.495  60.211  78.722  1.00  0.00           H  
ATOM   4425  HE1 PHE   284      47.014  63.283  75.718  1.00  0.00           H  
ATOM   4426  HE2 PHE   284      49.200  62.605  79.283  1.00  0.00           H  
ATOM   4427  HZ  PHE   284      47.930  64.001  77.802  1.00  0.00           H  
ATOM   4428  N   THR   285      51.461  60.713  76.234  1.00  0.00           N  
ATOM   4429  CA  THR   285      52.569  61.423  76.933  1.00  0.00           C  
ATOM   4430  C   THR   285      52.375  62.926  76.962  1.00  0.00           C  
ATOM   4431  O   THR   285      52.030  63.535  75.932  1.00  0.00           O  
ATOM   4432  CB  THR   285      53.946  61.171  76.198  1.00  0.00           C  
ATOM   4433  CG2 THR   285      55.059  61.877  77.051  1.00  0.00           C  
ATOM   4434  OG1 THR   285      54.219  59.825  76.290  1.00  0.00           O  
ATOM   4435  H   THR   285      51.080  61.263  75.477  1.00  0.00           H  
ATOM   4436  HA  THR   285      52.635  61.052  77.956  1.00  0.00           H  
ATOM   4437  HB  THR   285      53.970  61.447  75.143  1.00  0.00           H  
ATOM   4438  HG1 THR   285      53.945  59.404  75.472  1.00  0.00           H  
ATOM   4439 HG21 THR   285      54.975  61.669  78.117  1.00  0.00           H  
ATOM   4440 HG22 THR   285      56.022  61.496  76.709  1.00  0.00           H  
ATOM   4441 HG23 THR   285      54.981  62.964  77.002  1.00  0.00           H  
ATOM   4442  N   ASP   286      52.669  63.596  78.114  1.00  0.00           N  
ATOM   4443  CA  ASP   286      52.467  65.002  78.343  1.00  0.00           C  
ATOM   4444  C   ASP   286      53.424  65.638  79.298  1.00  0.00           C  
ATOM   4445  O   ASP   286      54.257  64.985  79.994  1.00  0.00           O  
ATOM   4446  CB  ASP   286      50.938  65.201  78.667  1.00  0.00           C  
ATOM   4447  CG  ASP   286      50.192  66.471  78.188  1.00  0.00           C  
ATOM   4448  OD1 ASP   286      48.960  66.482  78.194  1.00  0.00           O  
ATOM   4449  OD2 ASP   286      50.849  67.462  77.778  1.00  0.00           O1-
ATOM   4450  H   ASP   286      53.078  63.087  78.884  1.00  0.00           H  
ATOM   4451  HA  ASP   286      52.638  65.555  77.419  1.00  0.00           H  
ATOM   4452  HB2 ASP   286      50.356  64.377  78.254  1.00  0.00           H  
ATOM   4453  HB3 ASP   286      50.837  65.162  79.751  1.00  0.00           H  
ATOM   4454  N   THR   287      53.446  66.974  79.280  1.00  0.00           N  
ATOM   4455  CA  THR   287      54.631  67.729  79.846  1.00  0.00           C  
ATOM   4456  C   THR   287      54.329  69.052  80.415  1.00  0.00           C  
ATOM   4457  O   THR   287      53.587  69.892  79.893  1.00  0.00           O  
ATOM   4458  CB  THR   287      55.670  67.975  78.807  1.00  0.00           C  
ATOM   4459  CG2 THR   287      57.052  68.462  79.303  1.00  0.00           C  
ATOM   4460  OG1 THR   287      55.951  66.808  78.061  1.00  0.00           O  
ATOM   4461  H   THR   287      52.766  67.433  78.690  1.00  0.00           H  
ATOM   4462  HA  THR   287      55.104  67.052  80.558  1.00  0.00           H  
ATOM   4463  HB  THR   287      55.389  68.755  78.100  1.00  0.00           H  
ATOM   4464  HG1 THR   287      56.558  66.321  78.623  1.00  0.00           H  
ATOM   4465 HG21 THR   287      57.532  69.005  78.489  1.00  0.00           H  
ATOM   4466 HG22 THR   287      57.037  69.243  80.063  1.00  0.00           H  
ATOM   4467 HG23 THR   287      57.668  67.637  79.660  1.00  0.00           H  
ATOM   4468  N   VAL   288      55.066  69.376  81.486  1.00  0.00           N  
ATOM   4469  CA  VAL   288      55.205  70.707  82.100  1.00  0.00           C  
ATOM   4470  C   VAL   288      56.662  71.169  81.978  1.00  0.00           C  
ATOM   4471  O   VAL   288      57.578  70.324  82.122  1.00  0.00           O  
ATOM   4472  CB  VAL   288      54.708  70.627  83.608  1.00  0.00           C  
ATOM   4473  CG1 VAL   288      53.157  70.341  83.650  1.00  0.00           C  
ATOM   4474  CG2 VAL   288      55.462  69.471  84.385  1.00  0.00           C  
ATOM   4475  H   VAL   288      55.604  68.609  81.865  1.00  0.00           H  
ATOM   4476  HA  VAL   288      54.553  71.396  81.564  1.00  0.00           H  
ATOM   4477  HB  VAL   288      54.781  71.537  84.203  1.00  0.00           H  
ATOM   4478 HG11 VAL   288      52.963  69.496  82.989  1.00  0.00           H  
ATOM   4479 HG12 VAL   288      52.897  70.290  84.707  1.00  0.00           H  
ATOM   4480 HG13 VAL   288      52.731  71.199  83.130  1.00  0.00           H  
ATOM   4481 HG21 VAL   288      55.109  69.498  85.415  1.00  0.00           H  
ATOM   4482 HG22 VAL   288      55.237  68.521  83.900  1.00  0.00           H  
ATOM   4483 HG23 VAL   288      56.524  69.716  84.425  1.00  0.00           H  
ATOM   4484  N   ILE   289      56.821  72.472  81.601  1.00  0.00           N  
ATOM   4485  CA  ILE   289      58.107  73.104  81.542  1.00  0.00           C  
ATOM   4486  C   ILE   289      58.259  74.163  82.631  1.00  0.00           C  
ATOM   4487  O   ILE   289      57.432  75.064  82.799  1.00  0.00           O  
ATOM   4488  CB  ILE   289      58.388  73.885  80.153  1.00  0.00           C  
ATOM   4489  CG1 ILE   289      58.006  73.222  78.806  1.00  0.00           C  
ATOM   4490  CG2 ILE   289      59.759  74.485  80.101  1.00  0.00           C  
ATOM   4491  CD1 ILE   289      58.977  72.135  78.373  1.00  0.00           C  
ATOM   4492  H   ILE   289      56.075  73.133  81.437  1.00  0.00           H  
ATOM   4493  HA  ILE   289      58.785  72.262  81.681  1.00  0.00           H  
ATOM   4494  HB  ILE   289      57.733  74.741  80.318  1.00  0.00           H  
ATOM   4495 HG12 ILE   289      57.082  72.668  78.971  1.00  0.00           H  
ATOM   4496 HG13 ILE   289      57.890  73.910  77.969  1.00  0.00           H  
ATOM   4497 HG21 ILE   289      60.566  73.756  80.177  1.00  0.00           H  
ATOM   4498 HG22 ILE   289      59.984  74.896  79.117  1.00  0.00           H  
ATOM   4499 HG23 ILE   289      59.891  75.184  80.926  1.00  0.00           H  
ATOM   4500 HD11 ILE   289      58.962  71.313  79.089  1.00  0.00           H  
ATOM   4501 HD12 ILE   289      58.720  71.786  77.373  1.00  0.00           H  
ATOM   4502 HD13 ILE   289      59.983  72.553  78.351  1.00  0.00           H  
ATOM   4503  N   PHE   290      59.443  74.138  83.249  1.00  0.00           N  
ATOM   4504  CA  PHE   290      60.000  75.044  84.263  1.00  0.00           C  
ATOM   4505  C   PHE   290      61.087  75.963  83.670  1.00  0.00           C  
ATOM   4506  O   PHE   290      61.711  75.525  82.759  1.00  0.00           O  
ATOM   4507  CB  PHE   290      60.529  74.317  85.476  1.00  0.00           C  
ATOM   4508  CG  PHE   290      59.485  73.429  86.179  1.00  0.00           C  
ATOM   4509  CD1 PHE   290      59.131  72.206  85.579  1.00  0.00           C  
ATOM   4510  CD2 PHE   290      58.993  73.678  87.476  1.00  0.00           C  
ATOM   4511  CE1 PHE   290      58.351  71.209  86.199  1.00  0.00           C  
ATOM   4512  CE2 PHE   290      58.147  72.757  88.162  1.00  0.00           C  
ATOM   4513  CZ  PHE   290      57.880  71.544  87.500  1.00  0.00           C  
ATOM   4514  H   PHE   290      60.116  73.532  82.802  1.00  0.00           H  
ATOM   4515  HA  PHE   290      59.178  75.674  84.599  1.00  0.00           H  
ATOM   4516  HB2 PHE   290      61.325  73.654  85.137  1.00  0.00           H  
ATOM   4517  HB3 PHE   290      60.892  75.086  86.158  1.00  0.00           H  
ATOM   4518  HD1 PHE   290      59.520  72.022  84.588  1.00  0.00           H  
ATOM   4519  HD2 PHE   290      59.240  74.546  88.069  1.00  0.00           H  
ATOM   4520  HE1 PHE   290      58.073  70.271  85.741  1.00  0.00           H  
ATOM   4521  HE2 PHE   290      57.816  72.887  89.181  1.00  0.00           H  
ATOM   4522  HZ  PHE   290      57.297  70.826  88.059  1.00  0.00           H  
ATOM   4523  N   ARG   291      61.197  77.137  84.226  1.00  0.00           N  
ATOM   4524  CA  ARG   291      62.509  77.874  84.124  1.00  0.00           C  
ATOM   4525  C   ARG   291      63.000  78.246  85.522  1.00  0.00           C  
ATOM   4526  O   ARG   291      62.371  78.990  86.275  1.00  0.00           O  
ATOM   4527  CB  ARG   291      62.345  79.023  83.135  1.00  0.00           C  
ATOM   4528  CG  ARG   291      63.744  79.632  82.794  1.00  0.00           C  
ATOM   4529  CD  ARG   291      63.689  80.337  81.484  1.00  0.00           C  
ATOM   4530  NE  ARG   291      64.968  81.025  81.357  1.00  0.00           N  
ATOM   4531  CZ  ARG   291      65.648  81.234  80.281  1.00  0.00           C  
ATOM   4532  NH1 ARG   291      65.252  81.006  79.043  1.00  0.00           N1+
ATOM   4533  NH2 ARG   291      66.889  81.602  80.456  1.00  0.00           N  
ATOM   4534  H   ARG   291      60.507  77.433  84.902  1.00  0.00           H  
ATOM   4535  HA  ARG   291      63.253  77.269  83.605  1.00  0.00           H  
ATOM   4536  HB2 ARG   291      61.734  78.788  82.263  1.00  0.00           H  
ATOM   4537  HB3 ARG   291      61.837  79.808  83.694  1.00  0.00           H  
ATOM   4538  HG2 ARG   291      64.035  80.273  83.626  1.00  0.00           H  
ATOM   4539  HG3 ARG   291      64.497  78.853  82.679  1.00  0.00           H  
ATOM   4540  HD2 ARG   291      63.546  79.652  80.648  1.00  0.00           H  
ATOM   4541  HD3 ARG   291      62.876  81.052  81.361  1.00  0.00           H  
ATOM   4542  HE  ARG   291      65.444  81.379  82.174  1.00  0.00           H  
ATOM   4543 HH11 ARG   291      64.290  80.725  78.912  1.00  0.00           H  
ATOM   4544 HH12 ARG   291      65.898  81.208  78.294  1.00  0.00           H  
ATOM   4545 HH21 ARG   291      67.319  81.696  81.365  1.00  0.00           H  
ATOM   4546 HH22 ARG   291      67.442  81.696  79.616  1.00  0.00           H  
ATOM   4547  N   ILE   292      64.193  77.720  85.822  1.00  0.00           N  
ATOM   4548  CA  ILE   292      65.048  78.163  86.921  1.00  0.00           C  
ATOM   4549  C   ILE   292      65.252  79.724  86.921  1.00  0.00           C  
ATOM   4550  O   ILE   292      65.829  80.264  85.996  1.00  0.00           O  
ATOM   4551  CB  ILE   292      66.419  77.468  86.711  1.00  0.00           C  
ATOM   4552  CG1 ILE   292      66.419  75.931  86.693  1.00  0.00           C  
ATOM   4553  CG2 ILE   292      67.458  78.034  87.795  1.00  0.00           C  
ATOM   4554  CD1 ILE   292      66.336  75.218  88.001  1.00  0.00           C  
ATOM   4555  H   ILE   292      64.586  77.121  85.111  1.00  0.00           H  
ATOM   4556  HA  ILE   292      64.572  77.834  87.845  1.00  0.00           H  
ATOM   4557  HB  ILE   292      66.796  77.843  85.759  1.00  0.00           H  
ATOM   4558 HG12 ILE   292      65.688  75.603  85.954  1.00  0.00           H  
ATOM   4559 HG13 ILE   292      67.423  75.752  86.308  1.00  0.00           H  
ATOM   4560 HG21 ILE   292      68.342  77.407  87.912  1.00  0.00           H  
ATOM   4561 HG22 ILE   292      67.855  79.030  87.598  1.00  0.00           H  
ATOM   4562 HG23 ILE   292      66.956  77.964  88.760  1.00  0.00           H  
ATOM   4563 HD11 ILE   292      67.336  75.343  88.417  1.00  0.00           H  
ATOM   4564 HD12 ILE   292      65.599  75.730  88.621  1.00  0.00           H  
ATOM   4565 HD13 ILE   292      66.108  74.157  87.897  1.00  0.00           H  
ATOM   4566  N   ALA   293      64.904  80.444  87.989  1.00  0.00           N  
ATOM   4567  CA  ALA   293      65.070  81.850  88.178  1.00  0.00           C  
ATOM   4568  C   ALA   293      66.564  82.357  88.187  1.00  0.00           C  
ATOM   4569  O   ALA   293      67.352  81.878  88.933  1.00  0.00           O  
ATOM   4570  CB  ALA   293      64.295  82.281  89.455  1.00  0.00           C  
ATOM   4571  H   ALA   293      64.586  79.789  88.689  1.00  0.00           H  
ATOM   4572  HA  ALA   293      64.503  82.342  87.388  1.00  0.00           H  
ATOM   4573  HB1 ALA   293      64.307  83.355  89.640  1.00  0.00           H  
ATOM   4574  HB2 ALA   293      63.239  82.022  89.392  1.00  0.00           H  
ATOM   4575  HB3 ALA   293      64.708  81.766  90.323  1.00  0.00           H  
ATOM   4576  N   PRO   294      66.844  83.383  87.368  1.00  0.00           N  
ATOM   4577  CA  PRO   294      68.107  84.131  87.369  1.00  0.00           C  
ATOM   4578  C   PRO   294      68.366  84.963  88.646  1.00  0.00           C  
ATOM   4579  O   PRO   294      67.420  85.473  89.266  1.00  0.00           O  
ATOM   4580  CB  PRO   294      68.033  85.048  86.099  1.00  0.00           C  
ATOM   4581  CG  PRO   294      66.482  85.459  86.096  1.00  0.00           C  
ATOM   4582  CD  PRO   294      65.805  84.155  86.656  1.00  0.00           C  
ATOM   4583  HA  PRO   294      68.983  83.486  87.301  1.00  0.00           H  
ATOM   4584  HB2 PRO   294      68.681  85.924  86.118  1.00  0.00           H  
ATOM   4585  HB3 PRO   294      68.192  84.374  85.257  1.00  0.00           H  
ATOM   4586  HG2 PRO   294      66.374  86.236  86.854  1.00  0.00           H  
ATOM   4587  HG3 PRO   294      66.105  85.734  85.111  1.00  0.00           H  
ATOM   4588  HD2 PRO   294      65.029  84.459  87.359  1.00  0.00           H  
ATOM   4589  HD3 PRO   294      65.405  83.602  85.806  1.00  0.00           H  
ATOM   4590  N   TRP   295      69.646  85.085  88.950  1.00  0.00           N  
ATOM   4591  CA  TRP   295      70.093  85.966  89.961  1.00  0.00           C  
ATOM   4592  C   TRP   295      70.254  87.443  89.416  1.00  0.00           C  
ATOM   4593  O   TRP   295      70.625  87.594  88.250  1.00  0.00           O  
ATOM   4594  CB  TRP   295      71.296  85.329  90.687  1.00  0.00           C  
ATOM   4595  CG  TRP   295      72.142  86.181  91.572  1.00  0.00           C  
ATOM   4596  CD1 TRP   295      72.094  86.089  92.926  1.00  0.00           C  
ATOM   4597  CD2 TRP   295      73.258  87.194  91.369  1.00  0.00           C  
ATOM   4598  CE2 TRP   295      73.709  87.584  92.644  1.00  0.00           C  
ATOM   4599  CE3 TRP   295      73.826  87.719  90.197  1.00  0.00           C  
ATOM   4600  NE1 TRP   295      73.041  86.888  93.542  1.00  0.00           N  
ATOM   4601  CZ2 TRP   295      74.691  88.592  92.730  1.00  0.00           C  
ATOM   4602  CZ3 TRP   295      74.804  88.686  90.260  1.00  0.00           C  
ATOM   4603  CH2 TRP   295      75.292  89.126  91.550  1.00  0.00           C  
ATOM   4604  H   TRP   295      70.306  84.802  88.239  1.00  0.00           H  
ATOM   4605  HA  TRP   295      69.287  85.948  90.695  1.00  0.00           H  
ATOM   4606  HB2 TRP   295      70.913  84.515  91.303  1.00  0.00           H  
ATOM   4607  HB3 TRP   295      71.933  84.799  89.978  1.00  0.00           H  
ATOM   4608  HD1 TRP   295      71.412  85.439  93.455  1.00  0.00           H  
ATOM   4609  HE1 TRP   295      73.045  86.985  94.547  1.00  0.00           H  
ATOM   4610  HE3 TRP   295      73.658  87.259  89.234  1.00  0.00           H  
ATOM   4611  HZ2 TRP   295      74.973  88.820  93.747  1.00  0.00           H  
ATOM   4612  HZ3 TRP   295      75.306  88.980  89.350  1.00  0.00           H  
ATOM   4613  HH2 TRP   295      76.110  89.822  91.661  1.00  0.00           H  
ATOM   4614  N   ILE   296      69.891  88.472  90.212  1.00  0.00           N  
ATOM   4615  CA  ILE   296      69.691  89.843  89.755  1.00  0.00           C  
ATOM   4616  C   ILE   296      70.234  90.760  90.864  1.00  0.00           C  
ATOM   4617  O   ILE   296      70.076  90.637  92.067  1.00  0.00           O  
ATOM   4618  CB  ILE   296      68.077  89.964  89.611  1.00  0.00           C  
ATOM   4619  CG1 ILE   296      67.467  89.219  88.379  1.00  0.00           C  
ATOM   4620  CG2 ILE   296      67.763  91.435  89.291  1.00  0.00           C  
ATOM   4621  CD1 ILE   296      65.985  88.976  88.541  1.00  0.00           C  
ATOM   4622  H   ILE   296      69.491  88.228  91.107  1.00  0.00           H  
ATOM   4623  HA  ILE   296      69.991  90.048  88.727  1.00  0.00           H  
ATOM   4624  HB  ILE   296      67.659  89.699  90.582  1.00  0.00           H  
ATOM   4625 HG12 ILE   296      67.732  89.654  87.415  1.00  0.00           H  
ATOM   4626 HG13 ILE   296      67.885  88.213  88.408  1.00  0.00           H  
ATOM   4627 HG21 ILE   296      68.263  92.072  90.021  1.00  0.00           H  
ATOM   4628 HG22 ILE   296      67.789  91.792  88.262  1.00  0.00           H  
ATOM   4629 HG23 ILE   296      66.698  91.492  89.514  1.00  0.00           H  
ATOM   4630 HD11 ILE   296      65.768  88.340  89.399  1.00  0.00           H  
ATOM   4631 HD12 ILE   296      65.457  89.926  88.621  1.00  0.00           H  
ATOM   4632 HD13 ILE   296      65.562  88.544  87.634  1.00  0.00           H  
ATOM   4633  N   MET   297      70.941  91.837  90.418  1.00  0.00           N  
ATOM   4634  CA  MET   297      71.690  92.728  91.241  1.00  0.00           C  
ATOM   4635  C   MET   297      71.142  94.215  91.122  1.00  0.00           C  
ATOM   4636  O   MET   297      70.387  94.487  90.153  1.00  0.00           O  
ATOM   4637  CB  MET   297      73.225  92.557  91.114  1.00  0.00           C  
ATOM   4638  CG  MET   297      73.724  93.030  89.722  1.00  0.00           C  
ATOM   4639  SD  MET   297      75.538  92.849  89.483  1.00  0.00           S  
ATOM   4640  CE  MET   297      76.226  94.104  90.583  1.00  0.00           C  
ATOM   4641  H   MET   297      70.865  92.002  89.424  1.00  0.00           H  
ATOM   4642  HA  MET   297      71.522  92.466  92.285  1.00  0.00           H  
ATOM   4643  HB2 MET   297      73.667  93.057  91.976  1.00  0.00           H  
ATOM   4644  HB3 MET   297      73.451  91.495  91.208  1.00  0.00           H  
ATOM   4645  HG2 MET   297      73.335  92.352  88.962  1.00  0.00           H  
ATOM   4646  HG3 MET   297      73.499  94.056  89.430  1.00  0.00           H  
ATOM   4647  HE1 MET   297      75.852  95.068  90.238  1.00  0.00           H  
ATOM   4648  HE2 MET   297      75.915  93.861  91.600  1.00  0.00           H  
ATOM   4649  HE3 MET   297      77.315  94.062  90.573  1.00  0.00           H  
ATOM   4650  N   THR   298      71.384  94.960  92.169  1.00  0.00           N  
ATOM   4651  CA  THR   298      70.707  96.284  92.396  1.00  0.00           C  
ATOM   4652  C   THR   298      71.548  97.595  92.158  1.00  0.00           C  
ATOM   4653  O   THR   298      72.621  97.664  92.743  1.00  0.00           O  
ATOM   4654  CB  THR   298      70.143  96.363  93.811  1.00  0.00           C  
ATOM   4655  CG2 THR   298      68.963  95.431  94.049  1.00  0.00           C  
ATOM   4656  OG1 THR   298      71.140  96.034  94.784  1.00  0.00           O  
ATOM   4657  H   THR   298      71.922  94.584  92.937  1.00  0.00           H  
ATOM   4658  HA  THR   298      69.806  96.275  91.782  1.00  0.00           H  
ATOM   4659  HB  THR   298      69.754  97.377  93.894  1.00  0.00           H  
ATOM   4660  HG1 THR   298      71.963  96.466  94.544  1.00  0.00           H  
ATOM   4661 HG21 THR   298      68.207  95.687  93.307  1.00  0.00           H  
ATOM   4662 HG22 THR   298      69.145  94.357  94.010  1.00  0.00           H  
ATOM   4663 HG23 THR   298      68.505  95.730  94.992  1.00  0.00           H  
ATOM   4664  N   PRO   299      71.019  98.580  91.407  1.00  0.00           N  
ATOM   4665  CA  PRO   299      71.710  99.849  91.112  1.00  0.00           C  
ATOM   4666  C   PRO   299      71.616 100.960  92.192  1.00  0.00           C  
ATOM   4667  O   PRO   299      70.840 100.910  93.110  1.00  0.00           O  
ATOM   4668  CB  PRO   299      71.078 100.298  89.775  1.00  0.00           C  
ATOM   4669  CG  PRO   299      69.652  99.802  89.834  1.00  0.00           C  
ATOM   4670  CD  PRO   299      69.883  98.469  90.524  1.00  0.00           C  
ATOM   4671  HA  PRO   299      72.783  99.661  91.097  1.00  0.00           H  
ATOM   4672  HB2 PRO   299      71.164 101.376  89.638  1.00  0.00           H  
ATOM   4673  HB3 PRO   299      71.626  99.778  88.990  1.00  0.00           H  
ATOM   4674  HG2 PRO   299      69.085 100.358  90.581  1.00  0.00           H  
ATOM   4675  HG3 PRO   299      69.142  99.618  88.889  1.00  0.00           H  
ATOM   4676  HD2 PRO   299      69.009  98.257  91.139  1.00  0.00           H  
ATOM   4677  HD3 PRO   299      70.226  97.719  89.811  1.00  0.00           H  
ATOM   4678  N   ASN   300      72.508 101.941  92.101  1.00  0.00           N  
ATOM   4679  CA  ASN   300      72.654 103.087  93.024  1.00  0.00           C  
ATOM   4680  C   ASN   300      71.269 103.797  93.387  1.00  0.00           C  
ATOM   4681  O   ASN   300      71.198 104.510  94.362  1.00  0.00           O  
ATOM   4682  CB  ASN   300      73.523 104.102  92.334  1.00  0.00           C  
ATOM   4683  CG  ASN   300      75.026 104.078  92.643  1.00  0.00           C  
ATOM   4684  ND2 ASN   300      75.840 104.920  92.081  1.00  0.00           N  
ATOM   4685  OD1 ASN   300      75.533 103.276  93.461  1.00  0.00           O  
ATOM   4686  H   ASN   300      73.251 101.815  91.429  1.00  0.00           H  
ATOM   4687  HA  ASN   300      73.150 102.758  93.937  1.00  0.00           H  
ATOM   4688  HB2 ASN   300      73.350 104.111  91.258  1.00  0.00           H  
ATOM   4689  HB3 ASN   300      73.175 105.092  92.626  1.00  0.00           H  
ATOM   4690 HD21 ASN   300      76.770 104.909  92.475  1.00  0.00           H  
ATOM   4691 HD22 ASN   300      75.472 105.433  91.293  1.00  0.00           H  
ATOM   4692  N   ILE   301      70.275 103.674  92.499  1.00  0.00           N  
ATOM   4693  CA  ILE   301      68.952 104.357  92.611  1.00  0.00           C  
ATOM   4694  C   ILE   301      67.996 103.727  93.689  1.00  0.00           C  
ATOM   4695  O   ILE   301      67.145 104.431  94.232  1.00  0.00           O  
ATOM   4696  CB  ILE   301      68.326 104.508  91.231  1.00  0.00           C  
ATOM   4697  CG1 ILE   301      67.867 103.120  90.605  1.00  0.00           C  
ATOM   4698  CG2 ILE   301      69.209 105.142  90.121  1.00  0.00           C  
ATOM   4699  CD1 ILE   301      66.795 103.054  89.547  1.00  0.00           C  
ATOM   4700  H   ILE   301      70.264 103.068  91.691  1.00  0.00           H  
ATOM   4701  HA  ILE   301      69.136 105.360  92.997  1.00  0.00           H  
ATOM   4702  HB  ILE   301      67.413 105.103  91.267  1.00  0.00           H  
ATOM   4703 HG12 ILE   301      68.815 102.693  90.278  1.00  0.00           H  
ATOM   4704 HG13 ILE   301      67.499 102.535  91.448  1.00  0.00           H  
ATOM   4705 HG21 ILE   301      69.645 105.946  90.714  1.00  0.00           H  
ATOM   4706 HG22 ILE   301      69.927 104.409  89.756  1.00  0.00           H  
ATOM   4707 HG23 ILE   301      68.664 105.479  89.239  1.00  0.00           H  
ATOM   4708 HD11 ILE   301      65.874 103.291  90.080  1.00  0.00           H  
ATOM   4709 HD12 ILE   301      66.965 103.725  88.705  1.00  0.00           H  
ATOM   4710 HD13 ILE   301      66.723 102.071  89.081  1.00  0.00           H  
ATOM   4711  N   LEU   302      68.208 102.434  94.028  1.00  0.00           N  
ATOM   4712  CA  LEU   302      67.319 101.717  95.081  1.00  0.00           C  
ATOM   4713  C   LEU   302      67.921 101.981  96.530  1.00  0.00           C  
ATOM   4714  O   LEU   302      69.118 101.861  96.691  1.00  0.00           O  
ATOM   4715  CB  LEU   302      67.153 100.273  94.669  1.00  0.00           C  
ATOM   4716  CG  LEU   302      66.876 100.076  93.246  1.00  0.00           C  
ATOM   4717  CD1 LEU   302      66.921  98.627  92.894  1.00  0.00           C  
ATOM   4718  CD2 LEU   302      65.433 100.470  92.858  1.00  0.00           C  
ATOM   4719  H   LEU   302      68.966 101.961  93.557  1.00  0.00           H  
ATOM   4720  HA  LEU   302      66.362 102.231  94.995  1.00  0.00           H  
ATOM   4721  HB2 LEU   302      68.079  99.719  94.822  1.00  0.00           H  
ATOM   4722  HB3 LEU   302      66.333  99.991  95.330  1.00  0.00           H  
ATOM   4723  HG  LEU   302      67.575 100.613  92.606  1.00  0.00           H  
ATOM   4724 HD11 LEU   302      66.731  98.520  91.826  1.00  0.00           H  
ATOM   4725 HD12 LEU   302      67.915  98.188  92.971  1.00  0.00           H  
ATOM   4726 HD13 LEU   302      66.136  98.045  93.377  1.00  0.00           H  
ATOM   4727 HD21 LEU   302      65.312 100.265  91.795  1.00  0.00           H  
ATOM   4728 HD22 LEU   302      64.640 100.002  93.441  1.00  0.00           H  
ATOM   4729 HD23 LEU   302      65.446 101.543  93.049  1.00  0.00           H  
ATOM   4730  N   PRO   303      67.114 102.357  97.529  1.00  0.00           N  
ATOM   4731  CA  PRO   303      67.657 102.793  98.865  1.00  0.00           C  
ATOM   4732  C   PRO   303      68.433 101.660  99.607  1.00  0.00           C  
ATOM   4733  O   PRO   303      68.073 100.549  99.549  1.00  0.00           O  
ATOM   4734  CB  PRO   303      66.365 103.255  99.638  1.00  0.00           C  
ATOM   4735  CG  PRO   303      65.306 103.497  98.565  1.00  0.00           C  
ATOM   4736  CD  PRO   303      65.681 102.503  97.452  1.00  0.00           C  
ATOM   4737  HA  PRO   303      68.247 103.692  98.684  1.00  0.00           H  
ATOM   4738  HB2 PRO   303      66.004 102.411 100.227  1.00  0.00           H  
ATOM   4739  HB3 PRO   303      66.495 104.101 100.312  1.00  0.00           H  
ATOM   4740  HG2 PRO   303      64.262 103.377  98.856  1.00  0.00           H  
ATOM   4741  HG3 PRO   303      65.491 104.519  98.235  1.00  0.00           H  
ATOM   4742  HD2 PRO   303      65.145 101.554  97.433  1.00  0.00           H  
ATOM   4743  HD3 PRO   303      65.386 102.857  96.464  1.00  0.00           H  
ATOM   4744  N   PRO   304      69.512 101.998 100.398  1.00  0.00           N  
ATOM   4745  CA  PRO   304      70.283 101.035 101.204  1.00  0.00           C  
ATOM   4746  C   PRO   304      69.437 100.189 102.239  1.00  0.00           C  
ATOM   4747  O   PRO   304      68.436 100.712 102.778  1.00  0.00           O  
ATOM   4748  CB  PRO   304      71.290 101.896 101.912  1.00  0.00           C  
ATOM   4749  CG  PRO   304      71.546 103.114 101.084  1.00  0.00           C  
ATOM   4750  CD  PRO   304      70.152 103.275 100.417  1.00  0.00           C  
ATOM   4751  HA  PRO   304      70.900 100.475 100.501  1.00  0.00           H  
ATOM   4752  HB2 PRO   304      70.871 102.385 102.791  1.00  0.00           H  
ATOM   4753  HB3 PRO   304      72.228 101.362 102.069  1.00  0.00           H  
ATOM   4754  HG2 PRO   304      71.734 103.953 101.754  1.00  0.00           H  
ATOM   4755  HG3 PRO   304      72.259 103.016 100.266  1.00  0.00           H  
ATOM   4756  HD2 PRO   304      69.597 103.917 101.102  1.00  0.00           H  
ATOM   4757  HD3 PRO   304      70.183 103.770  99.446  1.00  0.00           H  
ATOM   4758  N   VAL   305      70.057  99.097 102.564  1.00  0.00           N  
ATOM   4759  CA  VAL   305      69.564  98.177 103.720  1.00  0.00           C  
ATOM   4760  C   VAL   305      70.861  97.810 104.549  1.00  0.00           C  
ATOM   4761  O   VAL   305      70.723  97.582 105.757  1.00  0.00           O  
ATOM   4762  CB  VAL   305      68.719  97.053 103.210  1.00  0.00           C  
ATOM   4763  CG1 VAL   305      68.188  96.246 104.401  1.00  0.00           C  
ATOM   4764  CG2 VAL   305      67.515  97.628 102.459  1.00  0.00           C  
ATOM   4765  H   VAL   305      70.862  98.833 102.014  1.00  0.00           H  
ATOM   4766  HA  VAL   305      69.045  98.834 104.418  1.00  0.00           H  
ATOM   4767  HB  VAL   305      69.324  96.379 102.603  1.00  0.00           H  
ATOM   4768 HG11 VAL   305      67.474  95.545 103.968  1.00  0.00           H  
ATOM   4769 HG12 VAL   305      68.934  95.671 104.949  1.00  0.00           H  
ATOM   4770 HG13 VAL   305      67.616  96.883 105.076  1.00  0.00           H  
ATOM   4771 HG21 VAL   305      67.816  98.285 101.642  1.00  0.00           H  
ATOM   4772 HG22 VAL   305      66.949  96.773 102.089  1.00  0.00           H  
ATOM   4773 HG23 VAL   305      66.876  98.025 103.247  1.00  0.00           H  
ATOM   4774  N   SER   306      72.035  97.856 104.049  1.00  0.00           N  
ATOM   4775  CA  SER   306      73.316  97.592 104.752  1.00  0.00           C  
ATOM   4776  C   SER   306      74.638  97.897 103.997  1.00  0.00           C  
ATOM   4777  O   SER   306      74.673  98.029 102.777  1.00  0.00           O  
ATOM   4778  CB  SER   306      73.322  96.090 105.174  1.00  0.00           C  
ATOM   4779  OG  SER   306      74.124  95.763 106.283  1.00  0.00           O  
ATOM   4780  H   SER   306      72.069  98.206 103.102  1.00  0.00           H  
ATOM   4781  HA  SER   306      73.308  98.123 105.704  1.00  0.00           H  
ATOM   4782  HB2 SER   306      72.349  95.730 105.507  1.00  0.00           H  
ATOM   4783  HB3 SER   306      73.546  95.465 104.310  1.00  0.00           H  
ATOM   4784  HG  SER   306      73.659  95.906 107.111  1.00  0.00           H  
ATOM   4785  N   VAL   307      75.696  98.086 104.791  1.00  0.00           N  
ATOM   4786  CA  VAL   307      77.045  98.427 104.356  1.00  0.00           C  
ATOM   4787  C   VAL   307      78.047  97.609 105.173  1.00  0.00           C  
ATOM   4788  O   VAL   307      77.952  97.393 106.329  1.00  0.00           O  
ATOM   4789  CB  VAL   307      77.301  99.934 104.548  1.00  0.00           C  
ATOM   4790  CG1 VAL   307      78.721 100.256 103.995  1.00  0.00           C  
ATOM   4791  CG2 VAL   307      76.217 100.834 103.932  1.00  0.00           C  
ATOM   4792  H   VAL   307      75.552  97.916 105.777  1.00  0.00           H  
ATOM   4793  HA  VAL   307      77.140  98.178 103.299  1.00  0.00           H  
ATOM   4794  HB  VAL   307      77.396 100.199 105.601  1.00  0.00           H  
ATOM   4795 HG11 VAL   307      78.886  99.640 103.111  1.00  0.00           H  
ATOM   4796 HG12 VAL   307      78.716 101.289 103.645  1.00  0.00           H  
ATOM   4797 HG13 VAL   307      79.412 100.084 104.819  1.00  0.00           H  
ATOM   4798 HG21 VAL   307      76.436 101.883 104.129  1.00  0.00           H  
ATOM   4799 HG22 VAL   307      76.191 100.716 102.848  1.00  0.00           H  
ATOM   4800 HG23 VAL   307      75.230 100.543 104.289  1.00  0.00           H  
ATOM   4801  N   PHE   308      79.034  97.135 104.478  1.00  0.00           N  
ATOM   4802  CA  PHE   308      80.136  96.273 105.044  1.00  0.00           C  
ATOM   4803  C   PHE   308      81.508  96.869 104.763  1.00  0.00           C  
ATOM   4804  O   PHE   308      81.735  97.547 103.754  1.00  0.00           O  
ATOM   4805  CB  PHE   308      79.900  94.884 104.421  1.00  0.00           C  
ATOM   4806  CG  PHE   308      78.641  94.052 104.448  1.00  0.00           C  
ATOM   4807  CD1 PHE   308      77.540  94.321 103.523  1.00  0.00           C  
ATOM   4808  CD2 PHE   308      78.442  93.173 105.521  1.00  0.00           C  
ATOM   4809  CE1 PHE   308      76.314  93.559 103.711  1.00  0.00           C  
ATOM   4810  CE2 PHE   308      77.266  92.448 105.642  1.00  0.00           C  
ATOM   4811  CZ  PHE   308      76.179  92.687 104.755  1.00  0.00           C  
ATOM   4812  H   PHE   308      79.040  97.415 103.507  1.00  0.00           H  
ATOM   4813  HA  PHE   308      80.038  96.257 106.130  1.00  0.00           H  
ATOM   4814  HB2 PHE   308      80.101  95.094 103.370  1.00  0.00           H  
ATOM   4815  HB3 PHE   308      80.732  94.232 104.683  1.00  0.00           H  
ATOM   4816  HD1 PHE   308      77.697  95.045 102.737  1.00  0.00           H  
ATOM   4817  HD2 PHE   308      79.196  93.053 106.284  1.00  0.00           H  
ATOM   4818  HE1 PHE   308      75.469  93.808 103.086  1.00  0.00           H  
ATOM   4819  HE2 PHE   308      77.239  91.665 106.386  1.00  0.00           H  
ATOM   4820  HZ  PHE   308      75.269  92.119 104.880  1.00  0.00           H  
ATOM   4821  N   VAL   309      82.400  96.775 105.738  1.00  0.00           N  
ATOM   4822  CA  VAL   309      83.759  97.456 105.841  1.00  0.00           C  
ATOM   4823  C   VAL   309      84.748  96.579 106.609  1.00  0.00           C  
ATOM   4824  O   VAL   309      84.340  95.666 107.292  1.00  0.00           O  
ATOM   4825  CB  VAL   309      83.630  98.842 106.574  1.00  0.00           C  
ATOM   4826  CG1 VAL   309      84.790  99.819 106.231  1.00  0.00           C  
ATOM   4827  CG2 VAL   309      82.326  99.600 106.294  1.00  0.00           C  
ATOM   4828  H   VAL   309      82.166  96.245 106.565  1.00  0.00           H  
ATOM   4829  HA  VAL   309      84.136  97.724 104.854  1.00  0.00           H  
ATOM   4830  HB  VAL   309      83.794  98.690 107.640  1.00  0.00           H  
ATOM   4831 HG11 VAL   309      84.694 100.689 106.880  1.00  0.00           H  
ATOM   4832 HG12 VAL   309      85.721  99.275 106.391  1.00  0.00           H  
ATOM   4833 HG13 VAL   309      84.772 100.136 105.188  1.00  0.00           H  
ATOM   4834 HG21 VAL   309      82.273 100.506 106.897  1.00  0.00           H  
ATOM   4835 HG22 VAL   309      82.315  99.801 105.223  1.00  0.00           H  
ATOM   4836 HG23 VAL   309      81.557  98.890 106.601  1.00  0.00           H  
ATOM   4837  N   CYS   310      86.076  96.758 106.497  1.00  0.00           N  
ATOM   4838  CA  CYS   310      87.134  96.011 107.223  1.00  0.00           C  
ATOM   4839  C   CYS   310      87.745  96.800 108.377  1.00  0.00           C  
ATOM   4840  O   CYS   310      87.800  98.031 108.419  1.00  0.00           O  
ATOM   4841  CB  CYS   310      88.195  95.646 106.168  1.00  0.00           C  
ATOM   4842  SG  CYS   310      87.670  94.229 105.096  1.00  0.00           S  
ATOM   4843  H   CYS   310      86.346  97.454 105.816  1.00  0.00           H  
ATOM   4844  HA  CYS   310      86.768  95.086 107.670  1.00  0.00           H  
ATOM   4845  HB2 CYS   310      88.408  96.489 105.511  1.00  0.00           H  
ATOM   4846  HB3 CYS   310      89.173  95.370 106.560  1.00  0.00           H  
ATOM   4847  HG  CYS   310      88.706  94.295 104.255  1.00  0.00           H  
ATOM   4848  N   CYS   311      88.308  96.063 109.366  1.00  0.00           N  
ATOM   4849  CA  CYS   311      89.521  96.555 109.989  1.00  0.00           C  
ATOM   4850  C   CYS   311      90.644  96.866 109.007  1.00  0.00           C  
ATOM   4851  O   CYS   311      90.886  96.113 108.060  1.00  0.00           O  
ATOM   4852  CB  CYS   311      89.858  95.477 111.021  1.00  0.00           C  
ATOM   4853  SG  CYS   311      88.451  95.355 112.165  1.00  0.00           S  
ATOM   4854  H   CYS   311      88.091  95.080 109.443  1.00  0.00           H  
ATOM   4855  HA  CYS   311      89.246  97.513 110.430  1.00  0.00           H  
ATOM   4856  HB2 CYS   311      89.881  94.531 110.481  1.00  0.00           H  
ATOM   4857  HB3 CYS   311      90.824  95.685 111.482  1.00  0.00           H  
ATOM   4858  HG  CYS   311      88.516  96.561 112.736  1.00  0.00           H  
ATOM   4859  N   MET   312      91.475  97.903 109.263  1.00  0.00           N  
ATOM   4860  CA  MET   312      91.220  99.158 110.028  1.00  0.00           C  
ATOM   4861  C   MET   312      92.171 100.246 109.624  1.00  0.00           C  
ATOM   4862  O   MET   312      93.353 100.029 109.454  1.00  0.00           O  
ATOM   4863  CB  MET   312      91.442  98.905 111.572  1.00  0.00           C  
ATOM   4864  CG  MET   312      92.713  98.000 111.778  1.00  0.00           C  
ATOM   4865  SD  MET   312      93.179  97.784 113.517  1.00  0.00           S  
ATOM   4866  CE  MET   312      93.968  99.447 113.815  1.00  0.00           C  
ATOM   4867  H   MET   312      92.200  98.078 108.582  1.00  0.00           H  
ATOM   4868  HA  MET   312      90.199  99.492 109.843  1.00  0.00           H  
ATOM   4869  HB2 MET   312      91.695  99.810 112.125  1.00  0.00           H  
ATOM   4870  HB3 MET   312      90.552  98.431 111.986  1.00  0.00           H  
ATOM   4871  HG2 MET   312      92.556  97.036 111.294  1.00  0.00           H  
ATOM   4872  HG3 MET   312      93.534  98.484 111.249  1.00  0.00           H  
ATOM   4873  HE1 MET   312      95.045  99.277 113.822  1.00  0.00           H  
ATOM   4874  HE2 MET   312      93.519 100.170 113.133  1.00  0.00           H  
ATOM   4875  HE3 MET   312      93.683  99.753 114.821  1.00  0.00           H  
ATOM   4876  N   LYS   313      91.580 101.418 109.241  1.00  0.00           N  
ATOM   4877  CA  LYS   313      92.375 102.549 108.623  1.00  0.00           C  
ATOM   4878  C   LYS   313      93.351 103.203 109.652  1.00  0.00           C  
ATOM   4879  O   LYS   313      93.034 103.240 110.884  1.00  0.00           O  
ATOM   4880  CB  LYS   313      91.383 103.547 108.081  1.00  0.00           C  
ATOM   4881  CG  LYS   313      91.984 104.609 107.117  1.00  0.00           C  
ATOM   4882  CD  LYS   313      90.906 105.540 106.619  1.00  0.00           C  
ATOM   4883  CE  LYS   313      91.566 106.741 105.829  1.00  0.00           C  
ATOM   4884  NZ  LYS   313      90.657 107.929 106.042  1.00  0.00           N1+
ATOM   4885  H   LYS   313      90.574 101.471 109.307  1.00  0.00           H  
ATOM   4886  HA  LYS   313      92.986 102.123 107.828  1.00  0.00           H  
ATOM   4887  HB2 LYS   313      90.638 103.024 107.481  1.00  0.00           H  
ATOM   4888  HB3 LYS   313      90.905 103.953 108.973  1.00  0.00           H  
ATOM   4889  HG2 LYS   313      92.771 105.218 107.563  1.00  0.00           H  
ATOM   4890  HG3 LYS   313      92.515 104.050 106.346  1.00  0.00           H  
ATOM   4891  HD2 LYS   313      90.239 104.988 105.956  1.00  0.00           H  
ATOM   4892  HD3 LYS   313      90.397 105.850 107.532  1.00  0.00           H  
ATOM   4893  HE2 LYS   313      92.570 106.980 106.180  1.00  0.00           H  
ATOM   4894  HE3 LYS   313      91.582 106.466 104.775  1.00  0.00           H  
ATOM   4895  HZ1 LYS   313      90.920 108.622 105.356  1.00  0.00           H  
ATOM   4896  HZ2 LYS   313      89.704 107.632 105.891  1.00  0.00           H  
ATOM   4897  HZ3 LYS   313      90.645 108.414 106.928  1.00  0.00           H  
ATOM   4898  N   ASP   314      94.528 103.687 109.320  1.00  0.00           N  
ATOM   4899  CA  ASP   314      95.195 103.592 108.083  1.00  0.00           C  
ATOM   4900  C   ASP   314      96.175 102.319 107.846  1.00  0.00           C  
ATOM   4901  O   ASP   314      96.196 101.776 106.716  1.00  0.00           O  
ATOM   4902  CB  ASP   314      95.889 104.961 107.786  1.00  0.00           C  
ATOM   4903  CG  ASP   314      96.634 104.954 106.450  1.00  0.00           C  
ATOM   4904  OD1 ASP   314      96.039 104.776 105.393  1.00  0.00           O  
ATOM   4905  OD2 ASP   314      97.945 105.149 106.507  1.00  0.00           O1-
ATOM   4906  OXT ASP   314      96.760 101.756 108.806  1.00  0.00           O1-
ATOM   4907  H   ASP   314      95.035 104.117 110.080  1.00  0.00           H  
ATOM   4908  HA  ASP   314      94.529 103.406 107.240  1.00  0.00           H  
ATOM   4909  HB2 ASP   314      95.201 105.805 107.825  1.00  0.00           H  
ATOM   4910  HB3 ASP   314      96.607 105.141 108.587  1.00  0.00           H  
ATOM   4911  N   THR   315      70.094 108.476 104.223  1.00  0.00           N  
ATOM   4912  CA  THR   315      70.853 107.880 105.362  1.00  0.00           C  
ATOM   4913  C   THR   315      70.804 106.360 105.279  1.00  0.00           C  
ATOM   4914  O   THR   315      69.752 105.750 104.997  1.00  0.00           O  
ATOM   4915  CB  THR   315      70.235 108.476 106.631  1.00  0.00           C  
ATOM   4916  CG2 THR   315      70.373 107.724 107.929  1.00  0.00           C  
ATOM   4917  OG1 THR   315      70.740 109.791 106.733  1.00  0.00           O  
ATOM   4918  HA  THR   315      71.906 108.148 105.274  1.00  0.00           H  
ATOM   4919  HB  THR   315      69.176 108.645 106.438  1.00  0.00           H  
ATOM   4920  HG1 THR   315      71.057 110.101 105.882  1.00  0.00           H  
ATOM   4921 HG21 THR   315      69.445 107.184 108.111  1.00  0.00           H  
ATOM   4922 HG22 THR   315      71.188 107.003 107.868  1.00  0.00           H  
ATOM   4923 HG23 THR   315      70.582 108.419 108.743  1.00  0.00           H  
ATOM   4924  H1  THR   315      69.086 108.434 104.256  1.00  0.00           H  
ATOM   4925  H2  THR   315      70.321 107.999 103.363  1.00  0.00           H  
ATOM   4926  H3  THR   315      70.369 109.448 104.206  1.00  0.00           H  
ATOM   4927  N   ASN   316      71.852 105.713 105.665  1.00  0.00           N  
ATOM   4928  CA  ASN   316      71.992 104.229 105.762  1.00  0.00           C  
ATOM   4929  C   ASN   316      71.163 103.550 106.926  1.00  0.00           C  
ATOM   4930  O   ASN   316      71.034 104.183 107.999  1.00  0.00           O  
ATOM   4931  CB  ASN   316      73.550 104.019 105.859  1.00  0.00           C  
ATOM   4932  CG  ASN   316      73.925 102.658 105.909  1.00  0.00           C  
ATOM   4933  ND2 ASN   316      75.047 102.377 106.551  1.00  0.00           N  
ATOM   4934  OD1 ASN   316      73.249 101.815 105.342  1.00  0.00           O  
ATOM   4935  H   ASN   316      72.655 106.285 105.881  1.00  0.00           H  
ATOM   4936  HA  ASN   316      71.727 103.831 104.782  1.00  0.00           H  
ATOM   4937  HB2 ASN   316      73.824 104.561 104.954  1.00  0.00           H  
ATOM   4938  HB3 ASN   316      73.980 104.506 106.734  1.00  0.00           H
[truncated: 1,314,825 more chars]
