# Supplementary material for: Molecular Mechanism of Protein Arginine Deiminase 2: A Study Involving Multiple Microsecond Long Molecular Dynamics Simulations
Source: Biochemistry. 2022 Jun 23;61(13):1286–97. doi: 10.1021/acs.biochem.2c00158 (PMC9260958; doi:10.1021/acs.biochem.2c00158)
Supplement: Supplementary file 2 — bi2c00158_si_002.zip [file bi2c00158_si_002.zip › closest/ps5-00-100w-last-frame.pdb]

ATOM      1  N   ARG     1      96.700  83.936  44.020  1.00  0.00           N  
ATOM      2  CA  ARG     1      97.037  84.610  42.733  1.00  0.00           C  
ATOM      3  C   ARG     1      96.772  83.802  41.466  1.00  0.00           C  
ATOM      4  O   ARG     1      95.988  84.249  40.574  1.00  0.00           O  
ATOM      5  CB  ARG     1      98.416  85.320  42.821  1.00  0.00           C  
ATOM      6  CG  ARG     1      98.601  86.537  41.857  1.00  0.00           C  
ATOM      7  CD  ARG     1     100.062  87.010  42.038  1.00  0.00           C  
ATOM      8  NE  ARG     1     100.995  85.938  41.633  1.00  0.00           N  
ATOM      9  CZ  ARG     1     102.310  85.993  41.701  1.00  0.00           C  
ATOM     10  NH1 ARG     1     102.968  86.879  42.367  1.00  0.00           N1+
ATOM     11  NH2 ARG     1     102.938  85.027  41.034  1.00  0.00           N  
ATOM     12  HA  ARG     1      96.308  85.420  42.706  1.00  0.00           H  
ATOM     13  HB2 ARG     1      98.548  85.667  43.846  1.00  0.00           H  
ATOM     14  HB3 ARG     1      99.163  84.545  42.648  1.00  0.00           H  
ATOM     15  HG2 ARG     1      98.395  86.237  40.830  1.00  0.00           H  
ATOM     16  HG3 ARG     1      98.028  87.411  42.170  1.00  0.00           H  
ATOM     17  HD2 ARG     1     100.392  87.850  41.427  1.00  0.00           H  
ATOM     18  HD3 ARG     1     100.273  87.357  43.050  1.00  0.00           H  
ATOM     19  HE  ARG     1     100.657  85.227  41.000  1.00  0.00           H  
ATOM     20 HH11 ARG     1     102.452  87.486  42.988  1.00  0.00           H  
ATOM     21 HH12 ARG     1     103.975  86.962  42.378  1.00  0.00           H  
ATOM     22 HH21 ARG     1     103.934  85.038  40.870  1.00  0.00           H  
ATOM     23 HH22 ARG     1     102.351  84.240  40.794  1.00  0.00           H  
ATOM     24  H1  ARG     1      96.928  84.504  44.823  1.00  0.00           H  
ATOM     25  H2  ARG     1      97.253  83.092  44.065  1.00  0.00           H  
ATOM     26  H3  ARG     1      95.747  83.601  44.035  1.00  0.00           H  
ATOM     27  N   GLU     2      97.367  82.612  41.283  1.00  0.00           N  
ATOM     28  CA  GLU     2      97.226  81.717  40.167  1.00  0.00           C  
ATOM     29  C   GLU     2      96.499  80.389  40.416  1.00  0.00           C  
ATOM     30  O   GLU     2      96.521  79.941  41.522  1.00  0.00           O  
ATOM     31  CB  GLU     2      98.640  81.440  39.581  1.00  0.00           C  
ATOM     32  CG  GLU     2      99.390  82.521  38.767  1.00  0.00           C  
ATOM     33  CD  GLU     2     100.038  83.619  39.624  1.00  0.00           C  
ATOM     34  OE1 GLU     2     100.708  83.355  40.636  1.00  0.00           O  
ATOM     35  OE2 GLU     2      99.820  84.830  39.315  1.00  0.00           O1-
ATOM     36  H   GLU     2      97.945  82.273  42.038  1.00  0.00           H  
ATOM     37  HA  GLU     2      96.663  82.177  39.354  1.00  0.00           H  
ATOM     38  HB2 GLU     2      99.305  81.030  40.342  1.00  0.00           H  
ATOM     39  HB3 GLU     2      98.556  80.632  38.855  1.00  0.00           H  
ATOM     40  HG2 GLU     2     100.209  82.218  38.115  1.00  0.00           H  
ATOM     41  HG3 GLU     2      98.620  82.931  38.113  1.00  0.00           H  
ATOM     42  N   ARG     3      95.934  79.762  39.357  1.00  0.00           N  
ATOM     43  CA  ARG     3      95.561  78.353  39.337  1.00  0.00           C  
ATOM     44  C   ARG     3      96.380  77.586  38.247  1.00  0.00           C  
ATOM     45  O   ARG     3      96.473  78.062  37.092  1.00  0.00           O  
ATOM     46  CB  ARG     3      94.019  78.293  39.126  1.00  0.00           C  
ATOM     47  CG  ARG     3      93.582  76.773  39.351  1.00  0.00           C  
ATOM     48  CD  ARG     3      92.218  76.352  39.049  1.00  0.00           C  
ATOM     49  NE  ARG     3      92.081  74.841  39.118  1.00  0.00           N  
ATOM     50  CZ  ARG     3      91.101  74.109  38.641  1.00  0.00           C  
ATOM     51  NH1 ARG     3      90.135  74.596  37.936  1.00  0.00           N1+
ATOM     52  NH2 ARG     3      91.000  72.761  38.802  1.00  0.00           N  
ATOM     53  H   ARG     3      95.712  80.188  38.468  1.00  0.00           H  
ATOM     54  HA  ARG     3      95.749  77.868  40.295  1.00  0.00           H  
ATOM     55  HB2 ARG     3      93.536  78.990  39.810  1.00  0.00           H  
ATOM     56  HB3 ARG     3      93.694  78.614  38.136  1.00  0.00           H  
ATOM     57  HG2 ARG     3      94.214  76.214  38.661  1.00  0.00           H  
ATOM     58  HG3 ARG     3      93.850  76.505  40.373  1.00  0.00           H  
ATOM     59  HD2 ARG     3      91.483  76.776  39.733  1.00  0.00           H  
ATOM     60  HD3 ARG     3      91.889  76.686  38.065  1.00  0.00           H  
ATOM     61  HE  ARG     3      92.833  74.372  39.601  1.00  0.00           H  
ATOM     62 HH11 ARG     3      90.091  75.567  37.665  1.00  0.00           H  
ATOM     63 HH12 ARG     3      89.409  73.935  37.697  1.00  0.00           H  
ATOM     64 HH21 ARG     3      91.653  72.300  39.419  1.00  0.00           H  
ATOM     65 HH22 ARG     3      90.171  72.262  38.513  1.00  0.00           H  
ATOM     66  N   THR     4      96.968  76.508  38.708  1.00  0.00           N  
ATOM     67  CA  THR     4      97.918  75.790  37.869  1.00  0.00           C  
ATOM     68  C   THR     4      97.191  74.837  36.939  1.00  0.00           C  
ATOM     69  O   THR     4      96.528  73.966  37.471  1.00  0.00           O  
ATOM     70  CB  THR     4      98.893  75.075  38.841  1.00  0.00           C  
ATOM     71  CG2 THR     4     100.028  74.417  37.959  1.00  0.00           C  
ATOM     72  OG1 THR     4      99.476  75.916  39.806  1.00  0.00           O  
ATOM     73  H   THR     4      96.728  76.107  39.604  1.00  0.00           H  
ATOM     74  HA  THR     4      98.572  76.459  37.310  1.00  0.00           H  
ATOM     75  HB  THR     4      98.233  74.358  39.329  1.00  0.00           H  
ATOM     76  HG1 THR     4      98.805  76.094  40.470  1.00  0.00           H  
ATOM     77 HG21 THR     4     100.461  75.132  37.259  1.00  0.00           H  
ATOM     78 HG22 THR     4     100.799  74.063  38.643  1.00  0.00           H  
ATOM     79 HG23 THR     4      99.727  73.532  37.399  1.00  0.00           H  
ATOM     80  N   VAL     5      97.245  75.033  35.616  1.00  0.00           N  
ATOM     81  CA  VAL     5      96.520  74.188  34.628  1.00  0.00           C  
ATOM     82  C   VAL     5      97.464  73.545  33.680  1.00  0.00           C  
ATOM     83  O   VAL     5      98.430  74.168  33.206  1.00  0.00           O  
ATOM     84  CB  VAL     5      95.384  74.919  33.936  1.00  0.00           C  
ATOM     85  CG1 VAL     5      94.259  75.341  34.899  1.00  0.00           C  
ATOM     86  CG2 VAL     5      95.710  76.260  33.135  1.00  0.00           C  
ATOM     87  H   VAL     5      97.877  75.717  35.225  1.00  0.00           H  
ATOM     88  HA  VAL     5      96.042  73.411  35.224  1.00  0.00           H  
ATOM     89  HB  VAL     5      94.995  74.204  33.212  1.00  0.00           H  
ATOM     90 HG11 VAL     5      93.987  74.420  35.414  1.00  0.00           H  
ATOM     91 HG12 VAL     5      94.563  76.080  35.642  1.00  0.00           H  
ATOM     92 HG13 VAL     5      93.378  75.822  34.474  1.00  0.00           H  
ATOM     93 HG21 VAL     5      96.019  77.027  33.846  1.00  0.00           H  
ATOM     94 HG22 VAL     5      96.443  76.071  32.352  1.00  0.00           H  
ATOM     95 HG23 VAL     5      94.862  76.739  32.644  1.00  0.00           H  
ATOM     96  N   ARG     6      97.061  72.362  33.174  1.00  0.00           N  
ATOM     97  CA  ARG     6      97.751  71.700  32.130  1.00  0.00           C  
ATOM     98  C   ARG     6      97.149  71.994  30.773  1.00  0.00           C  
ATOM     99  O   ARG     6      95.872  72.115  30.668  1.00  0.00           O  
ATOM    100  CB  ARG     6      97.762  70.196  32.345  1.00  0.00           C  
ATOM    101  CG  ARG     6      98.276  69.734  33.702  1.00  0.00           C  
ATOM    102  CD  ARG     6      99.811  69.933  33.823  1.00  0.00           C  
ATOM    103  NE  ARG     6     100.118  70.264  35.229  1.00  0.00           N  
ATOM    104  CZ  ARG     6     101.295  70.397  35.706  1.00  0.00           C  
ATOM    105  NH1 ARG     6     102.359  70.289  34.966  1.00  0.00           N1+
ATOM    106  NH2 ARG     6     101.542  70.706  36.989  1.00  0.00           N  
ATOM    107  H   ARG     6      96.304  71.848  33.603  1.00  0.00           H  
ATOM    108  HA  ARG     6      98.741  72.155  32.165  1.00  0.00           H  
ATOM    109  HB2 ARG     6      96.748  69.817  32.225  1.00  0.00           H  
ATOM    110  HB3 ARG     6      98.222  69.643  31.526  1.00  0.00           H  
ATOM    111  HG2 ARG     6      97.702  70.222  34.489  1.00  0.00           H  
ATOM    112  HG3 ARG     6      98.136  68.653  33.723  1.00  0.00           H  
ATOM    113  HD2 ARG     6     100.280  68.985  33.561  1.00  0.00           H  
ATOM    114  HD3 ARG     6     100.181  70.815  33.300  1.00  0.00           H  
ATOM    115  HE  ARG     6      99.387  70.371  35.918  1.00  0.00           H  
ATOM    116 HH11 ARG     6     102.170  70.037  34.007  1.00  0.00           H  
ATOM    117 HH12 ARG     6     103.296  70.586  35.197  1.00  0.00           H  
ATOM    118 HH21 ARG     6     100.816  70.720  37.691  1.00  0.00           H  
ATOM    119 HH22 ARG     6     102.495  70.766  37.319  1.00  0.00           H  
ATOM    120  N   LEU     7      98.004  72.175  29.747  1.00  0.00           N  
ATOM    121  CA  LEU     7      97.355  72.329  28.416  1.00  0.00           C  
ATOM    122  C   LEU     7      96.758  70.991  27.918  1.00  0.00           C  
ATOM    123  O   LEU     7      97.185  69.935  28.366  1.00  0.00           O  
ATOM    124  CB  LEU     7      98.402  72.773  27.354  1.00  0.00           C  
ATOM    125  CG  LEU     7      99.039  74.167  27.668  1.00  0.00           C  
ATOM    126  CD1 LEU     7     100.207  74.394  26.689  1.00  0.00           C  
ATOM    127  CD2 LEU     7      98.080  75.266  27.417  1.00  0.00           C  
ATOM    128  H   LEU     7      98.988  72.288  29.947  1.00  0.00           H  
ATOM    129  HA  LEU     7      96.483  72.974  28.526  1.00  0.00           H  
ATOM    130  HB2 LEU     7      99.129  71.964  27.415  1.00  0.00           H  
ATOM    131  HB3 LEU     7      97.934  72.722  26.371  1.00  0.00           H  
ATOM    132  HG  LEU     7      99.337  74.235  28.714  1.00  0.00           H  
ATOM    133 HD11 LEU     7      99.927  74.798  25.716  1.00  0.00           H  
ATOM    134 HD12 LEU     7     100.920  75.067  27.165  1.00  0.00           H  
ATOM    135 HD13 LEU     7     100.745  73.461  26.517  1.00  0.00           H  
ATOM    136 HD21 LEU     7      97.757  75.375  26.382  1.00  0.00           H  
ATOM    137 HD22 LEU     7      97.212  75.235  28.076  1.00  0.00           H  
ATOM    138 HD23 LEU     7      98.603  76.187  27.675  1.00  0.00           H  
ATOM    139  N   GLN     8      95.841  71.099  26.930  1.00  0.00           N  
ATOM    140  CA  GLN     8      95.114  69.880  26.421  1.00  0.00           C  
ATOM    141  C   GLN     8      95.322  69.751  24.870  1.00  0.00           C  
ATOM    142  O   GLN     8      95.087  70.760  24.187  1.00  0.00           O  
ATOM    143  CB  GLN     8      93.674  70.007  26.790  1.00  0.00           C  
ATOM    144  CG  GLN     8      93.345  69.781  28.307  1.00  0.00           C  
ATOM    145  CD  GLN     8      91.881  69.917  28.693  1.00  0.00           C  
ATOM    146  NE2 GLN     8      91.454  70.336  29.869  1.00  0.00           N  
ATOM    147  OE1 GLN     8      91.003  69.724  27.841  1.00  0.00           O  
ATOM    148  H   GLN     8      95.500  72.012  26.666  1.00  0.00           H  
ATOM    149  HA  GLN     8      95.550  69.026  26.941  1.00  0.00           H  
ATOM    150  HB2 GLN     8      93.319  70.988  26.474  1.00  0.00           H  
ATOM    151  HB3 GLN     8      93.122  69.322  26.147  1.00  0.00           H  
ATOM    152  HG2 GLN     8      93.542  68.748  28.596  1.00  0.00           H  
ATOM    153  HG3 GLN     8      93.807  70.588  28.875  1.00  0.00           H  
ATOM    154 HE21 GLN     8      90.524  70.705  30.006  1.00  0.00           H  
ATOM    155 HE22 GLN     8      92.086  70.607  30.609  1.00  0.00           H  
ATOM    156  N   TYR     9      95.720  68.582  24.410  1.00  0.00           N  
ATOM    157  CA  TYR     9      95.929  68.148  22.984  1.00  0.00           C  
ATOM    158  C   TYR     9      94.701  67.565  22.333  1.00  0.00           C  
ATOM    159  O   TYR     9      93.934  66.777  22.805  1.00  0.00           O  
ATOM    160  CB  TYR     9      96.968  67.028  22.972  1.00  0.00           C  
ATOM    161  CG  TYR     9      98.355  67.531  22.993  1.00  0.00           C  
ATOM    162  CD1 TYR     9      98.969  68.052  21.788  1.00  0.00           C  
ATOM    163  CD2 TYR     9      99.034  67.582  24.266  1.00  0.00           C  
ATOM    164  CE1 TYR     9     100.192  68.700  21.870  1.00  0.00           C  
ATOM    165  CE2 TYR     9     100.297  68.243  24.324  1.00  0.00           C  
ATOM    166  CZ  TYR     9     100.826  68.750  23.076  1.00  0.00           C  
ATOM    167  OH  TYR     9     102.102  69.213  23.117  1.00  0.00           O  
ATOM    168  H   TYR     9      95.772  67.789  25.034  1.00  0.00           H  
ATOM    169  HA  TYR     9      96.359  68.953  22.389  1.00  0.00           H  
ATOM    170  HB2 TYR     9      96.726  66.411  23.837  1.00  0.00           H  
ATOM    171  HB3 TYR     9      96.852  66.301  22.168  1.00  0.00           H  
ATOM    172  HD1 TYR     9      98.503  67.874  20.831  1.00  0.00           H  
ATOM    173  HD2 TYR     9      98.458  67.229  25.109  1.00  0.00           H  
ATOM    174  HE1 TYR     9     100.617  68.988  20.920  1.00  0.00           H  
ATOM    175  HE2 TYR     9     100.843  68.336  25.251  1.00  0.00           H  
ATOM    176  HH  TYR     9     102.496  69.275  23.990  1.00  0.00           H  
ATOM    177  N   GLY    10      94.487  67.992  21.069  1.00  0.00           N  
ATOM    178  CA  GLY    10      93.180  67.854  20.368  1.00  0.00           C  
ATOM    179  C   GLY    10      92.129  68.796  20.893  1.00  0.00           C  
ATOM    180  O   GLY    10      92.359  69.851  21.460  1.00  0.00           O  
ATOM    181  H   GLY    10      95.248  68.504  20.647  1.00  0.00           H  
ATOM    182  HA2 GLY    10      93.286  67.701  19.294  1.00  0.00           H  
ATOM    183  HA3 GLY    10      92.799  66.873  20.651  1.00  0.00           H  
ATOM    184  N   SER    11      90.812  68.417  20.657  1.00  0.00           N  
ATOM    185  CA  SER    11      89.699  69.230  21.081  1.00  0.00           C  
ATOM    186  C   SER    11      89.585  69.230  22.634  1.00  0.00           C  
ATOM    187  O   SER    11      89.696  68.186  23.266  1.00  0.00           O  
ATOM    188  CB  SER    11      88.376  68.792  20.348  1.00  0.00           C  
ATOM    189  OG  SER    11      87.326  69.723  20.608  1.00  0.00           O  
ATOM    190  H   SER    11      90.670  67.458  20.372  1.00  0.00           H  
ATOM    191  HA  SER    11      89.883  70.270  20.812  1.00  0.00           H  
ATOM    192  HB2 SER    11      88.462  68.776  19.261  1.00  0.00           H  
ATOM    193  HB3 SER    11      88.079  67.801  20.690  1.00  0.00           H  
ATOM    194  HG  SER    11      87.573  70.502  20.106  1.00  0.00           H  
ATOM    195  N   ALA    12      89.433  70.427  23.205  1.00  0.00           N  
ATOM    196  CA  ALA    12      89.461  70.524  24.631  1.00  0.00           C  
ATOM    197  C   ALA    12      88.100  70.880  25.316  1.00  0.00           C  
ATOM    198  O   ALA    12      87.164  71.433  24.726  1.00  0.00           O  
ATOM    199  CB  ALA    12      90.518  71.584  25.017  1.00  0.00           C  
ATOM    200  H   ALA    12      89.371  71.279  22.665  1.00  0.00           H  
ATOM    201  HA  ALA    12      89.871  69.626  25.092  1.00  0.00           H  
ATOM    202  HB1 ALA    12      91.487  71.244  24.652  1.00  0.00           H  
ATOM    203  HB2 ALA    12      90.257  72.554  24.593  1.00  0.00           H  
ATOM    204  HB3 ALA    12      90.505  71.694  26.102  1.00  0.00           H  
ATOM    205  N   VAL    13      88.063  70.579  26.604  1.00  0.00           N  
ATOM    206  CA  VAL    13      86.856  70.720  27.443  1.00  0.00           C  
ATOM    207  C   VAL    13      86.728  72.190  28.000  1.00  0.00           C  
ATOM    208  O   VAL    13      87.787  72.719  28.365  1.00  0.00           O  
ATOM    209  CB  VAL    13      86.938  69.638  28.624  1.00  0.00           C  
ATOM    210  CG1 VAL    13      85.864  69.803  29.764  1.00  0.00           C  
ATOM    211  CG2 VAL    13      86.720  68.230  28.124  1.00  0.00           C  
ATOM    212  H   VAL    13      88.871  70.315  27.150  1.00  0.00           H  
ATOM    213  HA  VAL    13      85.928  70.556  26.896  1.00  0.00           H  
ATOM    214  HB  VAL    13      87.947  69.617  29.034  1.00  0.00           H  
ATOM    215 HG11 VAL    13      86.129  69.169  30.610  1.00  0.00           H  
ATOM    216 HG12 VAL    13      85.837  70.835  30.114  1.00  0.00           H  
ATOM    217 HG13 VAL    13      84.883  69.414  29.490  1.00  0.00           H  
ATOM    218 HG21 VAL    13      85.768  68.144  27.600  1.00  0.00           H  
ATOM    219 HG22 VAL    13      87.507  67.926  27.433  1.00  0.00           H  
ATOM    220 HG23 VAL    13      86.935  67.574  28.967  1.00  0.00           H  
ATOM    221  N   GLU    14      85.541  72.695  28.094  1.00  0.00           N  
ATOM    222  CA  GLU    14      85.155  74.061  28.572  1.00  0.00           C  
ATOM    223  C   GLU    14      85.446  74.414  30.032  1.00  0.00           C  
ATOM    224  O   GLU    14      84.779  73.972  30.958  1.00  0.00           O  
ATOM    225  CB  GLU    14      83.635  74.324  28.160  1.00  0.00           C  
ATOM    226  CG  GLU    14      83.437  75.842  28.008  1.00  0.00           C  
ATOM    227  CD  GLU    14      82.087  76.396  27.447  1.00  0.00           C  
ATOM    228  OE1 GLU    14      81.082  75.623  27.577  1.00  0.00           O  
ATOM    229  OE2 GLU    14      81.945  77.519  26.873  1.00  0.00           O1-
ATOM    230  H   GLU    14      84.747  72.118  27.856  1.00  0.00           H  
ATOM    231  HA  GLU    14      85.820  74.717  28.011  1.00  0.00           H  
ATOM    232  HB2 GLU    14      83.477  74.005  27.130  1.00  0.00           H  
ATOM    233  HB3 GLU    14      82.981  73.782  28.843  1.00  0.00           H  
ATOM    234  HG2 GLU    14      83.623  76.283  28.987  1.00  0.00           H  
ATOM    235  HG3 GLU    14      84.187  76.321  27.378  1.00  0.00           H  
ATOM    236  N   ALA    15      86.518  75.174  30.247  1.00  0.00           N  
ATOM    237  CA  ALA    15      87.081  75.620  31.540  1.00  0.00           C  
ATOM    238  C   ALA    15      86.521  76.969  31.943  1.00  0.00           C  
ATOM    239  O   ALA    15      86.326  77.937  31.146  1.00  0.00           O  
ATOM    240  CB  ALA    15      88.596  75.810  31.300  1.00  0.00           C  
ATOM    241  H   ALA    15      86.997  75.528  29.432  1.00  0.00           H  
ATOM    242  HA  ALA    15      86.913  74.849  32.290  1.00  0.00           H  
ATOM    243  HB1 ALA    15      88.738  76.610  30.574  1.00  0.00           H  
ATOM    244  HB2 ALA    15      89.088  76.102  32.228  1.00  0.00           H  
ATOM    245  HB3 ALA    15      89.017  74.920  30.832  1.00  0.00           H  
ATOM    246  N   VAL    16      86.301  77.063  33.281  1.00  0.00           N  
ATOM    247  CA  VAL    16      85.793  78.161  34.037  1.00  0.00           C  
ATOM    248  C   VAL    16      86.958  78.841  34.643  1.00  0.00           C  
ATOM    249  O   VAL    16      87.694  78.326  35.505  1.00  0.00           O  
ATOM    250  CB  VAL    16      84.862  77.661  35.178  1.00  0.00           C  
ATOM    251  CG1 VAL    16      84.344  78.695  36.289  1.00  0.00           C  
ATOM    252  CG2 VAL    16      83.505  77.202  34.628  1.00  0.00           C  
ATOM    253  H   VAL    16      86.637  76.260  33.793  1.00  0.00           H  
ATOM    254  HA  VAL    16      85.266  78.804  33.331  1.00  0.00           H  
ATOM    255  HB  VAL    16      85.285  76.792  35.682  1.00  0.00           H  
ATOM    256 HG11 VAL    16      83.569  78.231  36.899  1.00  0.00           H  
ATOM    257 HG12 VAL    16      85.113  79.011  36.994  1.00  0.00           H  
ATOM    258 HG13 VAL    16      84.022  79.634  35.837  1.00  0.00           H  
ATOM    259 HG21 VAL    16      83.264  77.836  33.774  1.00  0.00           H  
ATOM    260 HG22 VAL    16      83.627  76.171  34.296  1.00  0.00           H  
ATOM    261 HG23 VAL    16      82.641  77.053  35.276  1.00  0.00           H  
ATOM    262  N   TYR    17      87.179  80.022  34.107  1.00  0.00           N  
ATOM    263  CA  TYR    17      87.972  81.141  34.637  1.00  0.00           C  
ATOM    264  C   TYR    17      87.207  81.883  35.779  1.00  0.00           C  
ATOM    265  O   TYR    17      86.233  82.594  35.578  1.00  0.00           O  
ATOM    266  CB  TYR    17      88.175  82.081  33.468  1.00  0.00           C  
ATOM    267  CG  TYR    17      89.204  83.166  33.946  1.00  0.00           C  
ATOM    268  CD1 TYR    17      88.799  84.310  34.653  1.00  0.00           C  
ATOM    269  CD2 TYR    17      90.605  82.903  33.764  1.00  0.00           C  
ATOM    270  CE1 TYR    17      89.803  85.165  35.187  1.00  0.00           C  
ATOM    271  CE2 TYR    17      91.598  83.852  34.167  1.00  0.00           C  
ATOM    272  CZ  TYR    17      91.157  84.990  34.987  1.00  0.00           C  
ATOM    273  OH  TYR    17      92.045  85.821  35.490  1.00  0.00           O  
ATOM    274  H   TYR    17      86.688  80.167  33.236  1.00  0.00           H  
ATOM    275  HA  TYR    17      88.926  80.811  35.048  1.00  0.00           H  
ATOM    276  HB2 TYR    17      88.650  81.570  32.631  1.00  0.00           H  
ATOM    277  HB3 TYR    17      87.219  82.564  33.264  1.00  0.00           H  
ATOM    278  HD1 TYR    17      87.769  84.541  34.879  1.00  0.00           H  
ATOM    279  HD2 TYR    17      90.905  82.022  33.216  1.00  0.00           H  
ATOM    280  HE1 TYR    17      89.483  85.995  35.799  1.00  0.00           H  
ATOM    281  HE2 TYR    17      92.644  83.829  33.897  1.00  0.00           H  
ATOM    282  HH  TYR    17      91.648  86.585  35.916  1.00  0.00           H  
ATOM    283  N   VAL    18      87.556  81.710  37.007  1.00  0.00           N  
ATOM    284  CA  VAL    18      87.060  82.405  38.212  1.00  0.00           C  
ATOM    285  C   VAL    18      87.713  83.813  38.354  1.00  0.00           C  
ATOM    286  O   VAL    18      88.839  83.847  38.726  1.00  0.00           O  
ATOM    287  CB  VAL    18      87.179  81.649  39.547  1.00  0.00           C  
ATOM    288  CG1 VAL    18      86.575  82.291  40.727  1.00  0.00           C  
ATOM    289  CG2 VAL    18      86.526  80.265  39.383  1.00  0.00           C  
ATOM    290  H   VAL    18      88.466  81.303  37.170  1.00  0.00           H  
ATOM    291  HA  VAL    18      85.994  82.578  38.061  1.00  0.00           H  
ATOM    292  HB  VAL    18      88.248  81.550  39.736  1.00  0.00           H  
ATOM    293 HG11 VAL    18      85.542  82.608  40.587  1.00  0.00           H  
ATOM    294 HG12 VAL    18      86.545  81.610  41.578  1.00  0.00           H  
ATOM    295 HG13 VAL    18      87.167  83.135  41.081  1.00  0.00           H  
ATOM    296 HG21 VAL    18      85.458  80.294  39.600  1.00  0.00           H  
ATOM    297 HG22 VAL    18      86.775  79.656  38.514  1.00  0.00           H  
ATOM    298 HG23 VAL    18      86.973  79.721  40.215  1.00  0.00           H  
ATOM    299  N   LEU    19      86.915  84.803  38.058  1.00  0.00           N  
ATOM    300  CA  LEU    19      87.299  86.293  38.119  1.00  0.00           C  
ATOM    301  C   LEU    19      88.057  86.749  39.365  1.00  0.00           C  
ATOM    302  O   LEU    19      87.544  86.531  40.471  1.00  0.00           O  
ATOM    303  CB  LEU    19      86.047  87.117  37.984  1.00  0.00           C  
ATOM    304  CG  LEU    19      86.255  88.647  37.916  1.00  0.00           C  
ATOM    305  CD1 LEU    19      86.701  89.021  36.500  1.00  0.00           C  
ATOM    306  CD2 LEU    19      84.893  89.480  38.165  1.00  0.00           C  
ATOM    307  H   LEU    19      85.955  84.531  37.901  1.00  0.00           H  
ATOM    308  HA  LEU    19      87.869  86.469  37.207  1.00  0.00           H  
ATOM    309  HB2 LEU    19      85.346  86.775  37.222  1.00  0.00           H  
ATOM    310  HB3 LEU    19      85.455  86.966  38.887  1.00  0.00           H  
ATOM    311  HG  LEU    19      87.005  89.002  38.623  1.00  0.00           H  
ATOM    312 HD11 LEU    19      86.082  88.672  35.674  1.00  0.00           H  
ATOM    313 HD12 LEU    19      86.770  90.094  36.320  1.00  0.00           H  
ATOM    314 HD13 LEU    19      87.696  88.618  36.309  1.00  0.00           H  
ATOM    315 HD21 LEU    19      85.203  90.525  38.159  1.00  0.00           H  
ATOM    316 HD22 LEU    19      84.183  89.157  37.403  1.00  0.00           H  
ATOM    317 HD23 LEU    19      84.560  89.243  39.175  1.00  0.00           H  
ATOM    318  N   GLY    20      89.275  87.176  39.128  1.00  0.00           N  
ATOM    319  CA  GLY    20      90.177  87.483  40.158  1.00  0.00           C  
ATOM    320  C   GLY    20      91.286  86.426  40.503  1.00  0.00           C  
ATOM    321  O   GLY    20      92.029  86.582  41.500  1.00  0.00           O  
ATOM    322  H   GLY    20      89.627  87.219  38.183  1.00  0.00           H  
ATOM    323  HA2 GLY    20      90.667  88.407  39.851  1.00  0.00           H  
ATOM    324  HA3 GLY    20      89.597  87.682  41.059  1.00  0.00           H  
ATOM    325  N   THR    21      91.507  85.408  39.665  1.00  0.00           N  
ATOM    326  CA  THR    21      92.690  84.487  39.696  1.00  0.00           C  
ATOM    327  C   THR    21      93.179  84.097  38.269  1.00  0.00           C  
ATOM    328  O   THR    21      92.345  83.670  37.458  1.00  0.00           O  
ATOM    329  CB  THR    21      92.192  83.122  40.366  1.00  0.00           C  
ATOM    330  CG2 THR    21      93.266  81.989  40.457  1.00  0.00           C  
ATOM    331  OG1 THR    21      91.760  83.304  41.654  1.00  0.00           O  
ATOM    332  H   THR    21      90.873  85.313  38.885  1.00  0.00           H  
ATOM    333  HA  THR    21      93.515  84.950  40.237  1.00  0.00           H  
ATOM    334  HB  THR    21      91.365  82.700  39.795  1.00  0.00           H  
ATOM    335  HG1 THR    21      91.001  83.885  41.565  1.00  0.00           H  
ATOM    336 HG21 THR    21      94.242  82.375  40.752  1.00  0.00           H  
ATOM    337 HG22 THR    21      93.116  81.197  41.191  1.00  0.00           H  
ATOM    338 HG23 THR    21      93.422  81.481  39.506  1.00  0.00           H  
ATOM    339  N   TYR    22      94.404  84.326  37.992  1.00  0.00           N  
ATOM    340  CA  TYR    22      94.981  84.135  36.690  1.00  0.00           C  
ATOM    341  C   TYR    22      95.383  82.706  36.368  1.00  0.00           C  
ATOM    342  O   TYR    22      95.769  82.089  37.322  1.00  0.00           O  
ATOM    343  CB  TYR    22      96.240  85.019  36.574  1.00  0.00           C  
ATOM    344  CG  TYR    22      96.084  86.400  37.257  1.00  0.00           C  
ATOM    345  CD1 TYR    22      94.941  87.284  36.970  1.00  0.00           C  
ATOM    346  CD2 TYR    22      97.019  86.880  38.131  1.00  0.00           C  
ATOM    347  CE1 TYR    22      94.759  88.483  37.628  1.00  0.00           C  
ATOM    348  CE2 TYR    22      96.841  88.129  38.772  1.00  0.00           C  
ATOM    349  CZ  TYR    22      95.771  88.926  38.484  1.00  0.00           C  
ATOM    350  OH  TYR    22      95.608  90.085  39.093  1.00  0.00           O  
ATOM    351  H   TYR    22      95.039  84.461  38.765  1.00  0.00           H  
ATOM    352  HA  TYR    22      94.300  84.485  35.914  1.00  0.00           H  
ATOM    353  HB2 TYR    22      96.938  84.388  37.124  1.00  0.00           H  
ATOM    354  HB3 TYR    22      96.473  85.194  35.524  1.00  0.00           H  
ATOM    355  HD1 TYR    22      94.272  86.994  36.173  1.00  0.00           H  
ATOM    356  HD2 TYR    22      97.824  86.225  38.429  1.00  0.00           H  
ATOM    357  HE1 TYR    22      93.895  89.118  37.499  1.00  0.00           H  
ATOM    358  HE2 TYR    22      97.516  88.467  39.544  1.00  0.00           H  
ATOM    359  HH  TYR    22      96.060  90.060  39.939  1.00  0.00           H  
ATOM    360  N   LEU    23      95.186  82.171  35.205  1.00  0.00           N  
ATOM    361  CA  LEU    23      95.583  80.807  34.907  1.00  0.00           C  
ATOM    362  C   LEU    23      97.043  80.717  34.556  1.00  0.00           C  
ATOM    363  O   LEU    23      97.531  81.717  33.934  1.00  0.00           O  
ATOM    364  CB  LEU    23      94.765  80.340  33.671  1.00  0.00           C  
ATOM    365  CG  LEU    23      93.228  80.146  33.838  1.00  0.00           C  
ATOM    366  CD1 LEU    23      92.657  79.513  32.634  1.00  0.00           C  
ATOM    367  CD2 LEU    23      92.791  79.358  35.092  1.00  0.00           C  
ATOM    368  H   LEU    23      94.951  82.793  34.445  1.00  0.00           H  
ATOM    369  HA  LEU    23      95.360  80.173  35.765  1.00  0.00           H  
ATOM    370  HB2 LEU    23      94.861  81.091  32.887  1.00  0.00           H  
ATOM    371  HB3 LEU    23      95.206  79.440  33.244  1.00  0.00           H  
ATOM    372  HG  LEU    23      92.770  81.119  34.014  1.00  0.00           H  
ATOM    373 HD11 LEU    23      91.618  79.840  32.611  1.00  0.00           H  
ATOM    374 HD12 LEU    23      93.249  79.852  31.784  1.00  0.00           H  
ATOM    375 HD13 LEU    23      92.701  78.426  32.702  1.00  0.00           H  
ATOM    376 HD21 LEU    23      92.759  79.996  35.976  1.00  0.00           H  
ATOM    377 HD22 LEU    23      91.757  79.031  34.985  1.00  0.00           H  
ATOM    378 HD23 LEU    23      93.377  78.467  35.321  1.00  0.00           H  
ATOM    379  N   TRP    24      97.791  79.738  35.030  1.00  0.00           N  
ATOM    380  CA  TRP    24      99.273  79.528  34.950  1.00  0.00           C  
ATOM    381  C   TRP    24      99.618  78.119  34.399  1.00  0.00           C  
ATOM    382  O   TRP    24      99.098  77.130  34.898  1.00  0.00           O  
ATOM    383  CB  TRP    24      99.808  79.567  36.353  1.00  0.00           C  
ATOM    384  CG  TRP    24     101.399  79.442  36.441  1.00  0.00           C  
ATOM    385  CD1 TRP    24     102.091  78.313  36.816  1.00  0.00           C  
ATOM    386  CD2 TRP    24     102.404  80.519  36.298  1.00  0.00           C  
ATOM    387  CE2 TRP    24     103.697  79.917  36.561  1.00  0.00           C  
ATOM    388  CE3 TRP    24     102.354  81.884  35.997  1.00  0.00           C  
ATOM    389  NE1 TRP    24     103.443  78.599  36.745  1.00  0.00           N  
ATOM    390  CZ2 TRP    24     104.864  80.669  36.607  1.00  0.00           C  
ATOM    391  CZ3 TRP    24     103.573  82.610  35.935  1.00  0.00           C  
ATOM    392  CH2 TRP    24     104.807  82.026  36.270  1.00  0.00           C  
ATOM    393  H   TRP    24      97.330  79.064  35.625  1.00  0.00           H  
ATOM    394  HA  TRP    24      99.760  80.339  34.409  1.00  0.00           H  
ATOM    395  HB2 TRP    24      99.563  80.508  36.844  1.00  0.00           H  
ATOM    396  HB3 TRP    24      99.352  78.749  36.911  1.00  0.00           H  
ATOM    397  HD1 TRP    24     101.567  77.394  37.032  1.00  0.00           H  
ATOM    398  HE1 TRP    24     104.177  77.907  36.796  1.00  0.00           H  
ATOM    399  HE3 TRP    24     101.407  82.354  35.776  1.00  0.00           H  
ATOM    400  HZ2 TRP    24     105.781  80.147  36.839  1.00  0.00           H  
ATOM    401  HZ3 TRP    24     103.504  83.662  35.702  1.00  0.00           H  
ATOM    402  HH2 TRP    24     105.650  82.684  36.121  1.00  0.00           H  
ATOM    403  N   THR    25     100.546  77.969  33.452  1.00  0.00           N  
ATOM    404  CA  THR    25     100.731  76.703  32.669  1.00  0.00           C  
ATOM    405  C   THR    25     102.146  76.523  32.143  1.00  0.00           C  
ATOM    406  O   THR    25     102.823  77.443  31.702  1.00  0.00           O  
ATOM    407  CB  THR    25      99.715  76.732  31.526  1.00  0.00           C  
ATOM    408  CG2 THR    25     100.023  77.680  30.377  1.00  0.00           C  
ATOM    409  OG1 THR    25      99.508  75.416  31.027  1.00  0.00           O  
ATOM    410  H   THR    25     100.927  78.841  33.113  1.00  0.00           H  
ATOM    411  HA  THR    25     100.511  75.932  33.408  1.00  0.00           H  
ATOM    412  HB  THR    25      98.727  77.037  31.872  1.00  0.00           H  
ATOM    413  HG1 THR    25      99.047  74.897  31.690  1.00  0.00           H  
ATOM    414 HG21 THR    25     100.888  77.238  29.882  1.00  0.00           H  
ATOM    415 HG22 THR    25      99.244  77.656  29.616  1.00  0.00           H  
ATOM    416 HG23 THR    25     100.312  78.661  30.756  1.00  0.00           H  
ATOM    417  N   ASP    26     102.684  75.349  32.259  1.00  0.00           N  
ATOM    418  CA  ASP    26     104.049  74.974  31.877  1.00  0.00           C  
ATOM    419  C   ASP    26     104.106  74.619  30.424  1.00  0.00           C  
ATOM    420  O   ASP    26     103.627  73.552  29.949  1.00  0.00           O  
ATOM    421  CB  ASP    26     104.505  73.831  32.691  1.00  0.00           C  
ATOM    422  CG  ASP    26     105.991  73.500  32.560  1.00  0.00           C  
ATOM    423  OD1 ASP    26     106.637  73.882  31.543  1.00  0.00           O  
ATOM    424  OD2 ASP    26     106.571  72.870  33.499  1.00  0.00           O1-
ATOM    425  H   ASP    26     102.091  74.604  32.595  1.00  0.00           H  
ATOM    426  HA  ASP    26     104.713  75.805  32.117  1.00  0.00           H  
ATOM    427  HB2 ASP    26     104.307  74.190  33.702  1.00  0.00           H  
ATOM    428  HB3 ASP    26     103.876  72.961  32.505  1.00  0.00           H  
ATOM    429  N   VAL    27     104.712  75.500  29.615  1.00  0.00           N  
ATOM    430  CA  VAL    27     104.876  75.531  28.199  1.00  0.00           C  
ATOM    431  C   VAL    27     106.035  74.682  27.773  1.00  0.00           C  
ATOM    432  O   VAL    27     105.896  74.095  26.704  1.00  0.00           O  
ATOM    433  CB  VAL    27     104.933  76.920  27.681  1.00  0.00           C  
ATOM    434  CG1 VAL    27     105.211  76.932  26.145  1.00  0.00           C  
ATOM    435  CG2 VAL    27     103.658  77.743  27.881  1.00  0.00           C  
ATOM    436  H   VAL    27     105.172  76.260  30.095  1.00  0.00           H  
ATOM    437  HA  VAL    27     103.951  75.143  27.773  1.00  0.00           H  
ATOM    438  HB  VAL    27     105.782  77.434  28.130  1.00  0.00           H  
ATOM    439 HG11 VAL    27     104.599  76.229  25.580  1.00  0.00           H  
ATOM    440 HG12 VAL    27     105.048  77.932  25.745  1.00  0.00           H  
ATOM    441 HG13 VAL    27     106.238  76.654  25.909  1.00  0.00           H  
ATOM    442 HG21 VAL    27     103.255  77.546  28.874  1.00  0.00           H  
ATOM    443 HG22 VAL    27     103.844  78.808  27.747  1.00  0.00           H  
ATOM    444 HG23 VAL    27     102.903  77.401  27.173  1.00  0.00           H  
ATOM    445  N   TYR    28     107.104  74.404  28.642  1.00  0.00           N  
ATOM    446  CA  TYR    28     108.040  73.342  28.309  1.00  0.00           C  
ATOM    447  C   TYR    28     107.638  71.935  28.712  1.00  0.00           C  
ATOM    448  O   TYR    28     107.925  71.036  27.871  1.00  0.00           O  
ATOM    449  CB  TYR    28     109.448  73.569  28.894  1.00  0.00           C  
ATOM    450  CG  TYR    28     110.513  72.608  28.401  1.00  0.00           C  
ATOM    451  CD1 TYR    28     111.306  72.957  27.284  1.00  0.00           C  
ATOM    452  CD2 TYR    28     110.768  71.431  29.079  1.00  0.00           C  
ATOM    453  CE1 TYR    28     112.329  72.061  26.812  1.00  0.00           C  
ATOM    454  CE2 TYR    28     111.674  70.460  28.585  1.00  0.00           C  
ATOM    455  CZ  TYR    28     112.428  70.761  27.440  1.00  0.00           C  
ATOM    456  OH  TYR    28     113.215  69.772  26.942  1.00  0.00           O  
ATOM    457  H   TYR    28     107.098  74.843  29.551  1.00  0.00           H  
ATOM    458  HA  TYR    28     108.293  73.322  27.249  1.00  0.00           H  
ATOM    459  HB2 TYR    28     109.956  74.500  28.642  1.00  0.00           H  
ATOM    460  HB3 TYR    28     109.397  73.613  29.982  1.00  0.00           H  
ATOM    461  HD1 TYR    28     111.115  73.893  26.780  1.00  0.00           H  
ATOM    462  HD2 TYR    28     110.209  71.275  29.989  1.00  0.00           H  
ATOM    463  HE1 TYR    28     112.863  72.356  25.922  1.00  0.00           H  
ATOM    464  HE2 TYR    28     111.791  69.538  29.136  1.00  0.00           H  
ATOM    465  HH  TYR    28     113.299  68.958  27.444  1.00  0.00           H  
ATOM    466  N   SER    29     107.003  71.722  29.804  1.00  0.00           N  
ATOM    467  CA  SER    29     106.507  70.319  30.199  1.00  0.00           C  
ATOM    468  C   SER    29     105.464  69.664  29.238  1.00  0.00           C  
ATOM    469  O   SER    29     105.484  68.425  29.050  1.00  0.00           O  
ATOM    470  CB  SER    29     106.103  70.181  31.672  1.00  0.00           C  
ATOM    471  OG  SER    29     106.082  68.848  32.082  1.00  0.00           O  
ATOM    472  H   SER    29     106.825  72.465  30.464  1.00  0.00           H  
ATOM    473  HA  SER    29     107.423  69.743  30.067  1.00  0.00           H  
ATOM    474  HB2 SER    29     106.821  70.765  32.247  1.00  0.00           H  
ATOM    475  HB3 SER    29     105.124  70.644  31.799  1.00  0.00           H  
ATOM    476  HG  SER    29     106.986  68.527  32.042  1.00  0.00           H  
ATOM    477  N   ALA    30     104.496  70.539  28.786  1.00  0.00           N  
ATOM    478  CA  ALA    30     103.506  70.221  27.733  1.00  0.00           C  
ATOM    479  C   ALA    30     104.176  69.922  26.367  1.00  0.00           C  
ATOM    480  O   ALA    30     103.454  69.336  25.516  1.00  0.00           O  
ATOM    481  CB  ALA    30     102.455  71.343  27.654  1.00  0.00           C  
ATOM    482  H   ALA    30     104.448  71.452  29.216  1.00  0.00           H  
ATOM    483  HA  ALA    30     102.968  69.310  27.993  1.00  0.00           H  
ATOM    484  HB1 ALA    30     101.943  71.322  26.693  1.00  0.00           H  
ATOM    485  HB2 ALA    30     101.750  71.316  28.485  1.00  0.00           H  
ATOM    486  HB3 ALA    30     102.914  72.332  27.667  1.00  0.00           H  
ATOM    487  N   ALA    31     105.429  70.349  26.155  1.00  0.00           N  
ATOM    488  CA  ALA    31     106.046  70.327  24.816  1.00  0.00           C  
ATOM    489  C   ALA    31     106.203  68.910  24.256  1.00  0.00           C  
ATOM    490  O   ALA    31     106.598  68.016  24.993  1.00  0.00           O  
ATOM    491  CB  ALA    31     107.328  71.250  24.709  1.00  0.00           C  
ATOM    492  H   ALA    31     106.019  70.746  26.873  1.00  0.00           H  
ATOM    493  HA  ALA    31     105.302  70.865  24.230  1.00  0.00           H  
ATOM    494  HB1 ALA    31     108.058  70.965  25.467  1.00  0.00           H  
ATOM    495  HB2 ALA    31     107.838  71.051  23.767  1.00  0.00           H  
ATOM    496  HB3 ALA    31     107.046  72.293  24.855  1.00  0.00           H  
ATOM    497  N   PRO    32     105.967  68.712  22.959  1.00  0.00           N  
ATOM    498  CA  PRO    32     106.329  67.445  22.305  1.00  0.00           C  
ATOM    499  C   PRO    32     107.796  67.283  22.296  1.00  0.00           C  
ATOM    500  O   PRO    32     108.555  68.181  22.727  1.00  0.00           O  
ATOM    501  CB  PRO    32     105.715  67.504  20.868  1.00  0.00           C  
ATOM    502  CG  PRO    32     105.829  68.968  20.522  1.00  0.00           C  
ATOM    503  CD  PRO    32     105.439  69.590  21.851  1.00  0.00           C  
ATOM    504  HA  PRO    32     106.003  66.622  22.941  1.00  0.00           H  
ATOM    505  HB2 PRO    32     106.297  66.865  20.204  1.00  0.00           H  
ATOM    506  HB3 PRO    32     104.658  67.253  20.778  1.00  0.00           H  
ATOM    507  HG2 PRO    32     106.846  69.335  20.379  1.00  0.00           H  
ATOM    508  HG3 PRO    32     105.183  69.179  19.670  1.00  0.00           H  
ATOM    509  HD2 PRO    32     105.922  70.567  21.833  1.00  0.00           H  
ATOM    510  HD3 PRO    32     104.375  69.718  22.048  1.00  0.00           H  
ATOM    511  N   ALA    33     108.263  66.158  21.808  1.00  0.00           N  
ATOM    512  CA  ALA    33     109.710  65.893  21.717  1.00  0.00           C  
ATOM    513  C   ALA    33     110.388  66.507  20.518  1.00  0.00           C  
ATOM    514  O   ALA    33     109.837  66.527  19.451  1.00  0.00           O  
ATOM    515  CB  ALA    33     109.963  64.379  21.806  1.00  0.00           C  
ATOM    516  H   ALA    33     107.648  65.384  21.604  1.00  0.00           H  
ATOM    517  HA  ALA    33     110.153  66.327  22.614  1.00  0.00           H  
ATOM    518  HB1 ALA    33     109.503  63.947  22.695  1.00  0.00           H  
ATOM    519  HB2 ALA    33     109.665  63.877  20.885  1.00  0.00           H  
ATOM    520  HB3 ALA    33     111.039  64.254  21.924  1.00  0.00           H  
ATOM    521  N   GLY    34     111.558  67.064  20.635  1.00  0.00           N  
ATOM    522  CA  GLY    34     112.367  67.918  19.767  1.00  0.00           C  
ATOM    523  C   GLY    34     111.927  69.345  19.530  1.00  0.00           C  
ATOM    524  O   GLY    34     112.304  69.903  18.480  1.00  0.00           O  
ATOM    525  H   GLY    34     111.971  66.820  21.523  1.00  0.00           H  
ATOM    526  HA2 GLY    34     113.361  67.917  20.216  1.00  0.00           H  
ATOM    527  HA3 GLY    34     112.381  67.327  18.851  1.00  0.00           H  
ATOM    528  N   ALA    35     111.009  69.904  20.314  1.00  0.00           N  
ATOM    529  CA  ALA    35     110.498  71.303  20.173  1.00  0.00           C  
ATOM    530  C   ALA    35     111.530  72.362  20.641  1.00  0.00           C  
ATOM    531  O   ALA    35     112.109  72.171  21.737  1.00  0.00           O  
ATOM    532  CB  ALA    35     109.186  71.493  20.972  1.00  0.00           C  
ATOM    533  H   ALA    35     110.686  69.240  21.003  1.00  0.00           H  
ATOM    534  HA  ALA    35     110.216  71.564  19.153  1.00  0.00           H  
ATOM    535  HB1 ALA    35     109.258  71.118  21.993  1.00  0.00           H  
ATOM    536  HB2 ALA    35     108.950  72.556  21.016  1.00  0.00           H  
ATOM    537  HB3 ALA    35     108.398  70.880  20.535  1.00  0.00           H  
ATOM    538  N   GLN    36     111.648  73.408  19.837  1.00  0.00           N  
ATOM    539  CA  GLN    36     112.781  74.407  19.815  1.00  0.00           C  
ATOM    540  C   GLN    36     112.269  75.915  19.995  1.00  0.00           C  
ATOM    541  O   GLN    36     113.000  76.725  20.551  1.00  0.00           O  
ATOM    542  CB  GLN    36     113.499  74.399  18.473  1.00  0.00           C  
ATOM    543  CG  GLN    36     114.141  73.034  18.155  1.00  0.00           C  
ATOM    544  CD  GLN    36     115.082  72.448  19.261  1.00  0.00           C  
ATOM    545  NE2 GLN    36     114.885  71.183  19.600  1.00  0.00           N  
ATOM    546  OE1 GLN    36     116.055  72.987  19.714  1.00  0.00           O  
ATOM    547  H   GLN    36     111.050  73.400  19.023  1.00  0.00           H  
ATOM    548  HA  GLN    36     113.423  74.219  20.676  1.00  0.00           H  
ATOM    549  HB2 GLN    36     112.747  74.617  17.716  1.00  0.00           H  
ATOM    550  HB3 GLN    36     114.291  75.140  18.364  1.00  0.00           H  
ATOM    551  HG2 GLN    36     113.303  72.381  17.911  1.00  0.00           H  
ATOM    552  HG3 GLN    36     114.708  73.071  17.224  1.00  0.00           H  
ATOM    553 HE21 GLN    36     115.622  70.726  20.118  1.00  0.00           H  
ATOM    554 HE22 GLN    36     114.209  70.627  19.096  1.00  0.00           H  
ATOM    555  N   THR    37     111.090  76.272  19.396  1.00  0.00           N  
ATOM    556  CA  THR    37     110.476  77.575  19.628  1.00  0.00           C  
ATOM    557  C   THR    37     108.984  77.393  19.802  1.00  0.00           C  
ATOM    558  O   THR    37     108.527  76.244  19.579  1.00  0.00           O  
ATOM    559  CB  THR    37     110.746  78.537  18.413  1.00  0.00           C  
ATOM    560  CG2 THR    37     112.193  78.861  18.308  1.00  0.00           C  
ATOM    561  OG1 THR    37     110.358  78.154  17.119  1.00  0.00           O  
ATOM    562  H   THR    37     110.652  75.599  18.783  1.00  0.00           H  
ATOM    563  HA  THR    37     110.780  78.019  20.576  1.00  0.00           H  
ATOM    564  HB  THR    37     110.340  79.523  18.644  1.00  0.00           H  
ATOM    565  HG1 THR    37     110.858  77.358  16.925  1.00  0.00           H  
ATOM    566 HG21 THR    37     112.351  79.475  17.421  1.00  0.00           H  
ATOM    567 HG22 THR    37     112.552  79.455  19.149  1.00  0.00           H  
ATOM    568 HG23 THR    37     112.739  77.921  18.386  1.00  0.00           H  
ATOM    569  N   PHE    38     108.190  78.425  20.099  1.00  0.00           N  
ATOM    570  CA  PHE    38     106.701  78.348  20.234  1.00  0.00           C  
ATOM    571  C   PHE    38     105.986  79.677  19.878  1.00  0.00           C  
ATOM    572  O   PHE    38     106.574  80.746  20.121  1.00  0.00           O  
ATOM    573  CB  PHE    38     106.435  77.938  21.705  1.00  0.00           C  
ATOM    574  CG  PHE    38     106.553  78.989  22.784  1.00  0.00           C  
ATOM    575  CD1 PHE    38     107.792  79.381  23.266  1.00  0.00           C  
ATOM    576  CD2 PHE    38     105.382  79.464  23.437  1.00  0.00           C  
ATOM    577  CE1 PHE    38     108.010  80.260  24.343  1.00  0.00           C  
ATOM    578  CE2 PHE    38     105.486  80.351  24.528  1.00  0.00           C  
ATOM    579  CZ  PHE    38     106.845  80.635  25.066  1.00  0.00           C  
ATOM    580  H   PHE    38     108.734  79.271  20.192  1.00  0.00           H  
ATOM    581  HA  PHE    38     106.250  77.542  19.655  1.00  0.00           H  
ATOM    582  HB2 PHE    38     105.412  77.560  21.702  1.00  0.00           H  
ATOM    583  HB3 PHE    38     107.087  77.104  21.963  1.00  0.00           H  
ATOM    584  HD1 PHE    38     108.662  79.014  22.742  1.00  0.00           H  
ATOM    585  HD2 PHE    38     104.390  79.253  23.066  1.00  0.00           H  
ATOM    586  HE1 PHE    38     108.914  80.642  24.793  1.00  0.00           H  
ATOM    587  HE2 PHE    38     104.658  80.713  25.121  1.00  0.00           H  
ATOM    588  HZ  PHE    38     106.882  81.174  26.000  1.00  0.00           H  
ATOM    589  N   SER    39     104.732  79.598  19.499  1.00  0.00           N  
ATOM    590  CA  SER    39     103.903  80.737  19.357  1.00  0.00           C  
ATOM    591  C   SER    39     102.496  80.455  19.989  1.00  0.00           C  
ATOM    592  O   SER    39     102.186  79.296  20.364  1.00  0.00           O  
ATOM    593  CB  SER    39     103.653  81.069  17.830  1.00  0.00           C  
ATOM    594  OG  SER    39     102.785  82.123  17.632  1.00  0.00           O  
ATOM    595  H   SER    39     104.345  78.672  19.388  1.00  0.00           H  
ATOM    596  HA  SER    39     104.338  81.671  19.712  1.00  0.00           H  
ATOM    597  HB2 SER    39     104.631  81.371  17.455  1.00  0.00           H  
ATOM    598  HB3 SER    39     103.295  80.226  17.240  1.00  0.00           H  
ATOM    599  HG  SER    39     103.133  82.990  17.852  1.00  0.00           H  
ATOM    600  N   LEU    40     101.711  81.553  20.274  1.00  0.00           N  
ATOM    601  CA  LEU    40     100.421  81.488  21.003  1.00  0.00           C  
ATOM    602  C   LEU    40      99.382  82.346  20.282  1.00  0.00           C  
ATOM    603  O   LEU    40      99.497  83.600  20.258  1.00  0.00           O  
ATOM    604  CB  LEU    40     100.697  81.973  22.431  1.00  0.00           C  
ATOM    605  CG  LEU    40      99.445  82.191  23.375  1.00  0.00           C  
ATOM    606  CD1 LEU    40      98.819  80.861  23.825  1.00  0.00           C  
ATOM    607  CD2 LEU    40      99.887  82.961  24.557  1.00  0.00           C  
ATOM    608  H   LEU    40     102.010  82.449  19.916  1.00  0.00           H  
ATOM    609  HA  LEU    40     100.015  80.478  20.945  1.00  0.00           H  
ATOM    610  HB2 LEU    40     101.386  81.364  23.017  1.00  0.00           H  
ATOM    611  HB3 LEU    40     101.065  82.998  22.388  1.00  0.00           H  
ATOM    612  HG  LEU    40      98.744  82.874  22.894  1.00  0.00           H  
ATOM    613 HD11 LEU    40      97.752  80.977  24.013  1.00  0.00           H  
ATOM    614 HD12 LEU    40      98.903  80.045  23.106  1.00  0.00           H  
ATOM    615 HD13 LEU    40      99.319  80.371  24.660  1.00  0.00           H  
ATOM    616 HD21 LEU    40     100.023  83.981  24.198  1.00  0.00           H  
ATOM    617 HD22 LEU    40      99.142  83.014  25.351  1.00  0.00           H  
ATOM    618 HD23 LEU    40     100.846  82.555  24.879  1.00  0.00           H  
ATOM    619  N   LYS    41      98.315  81.743  19.820  1.00  0.00           N  
ATOM    620  CA  LYS    41      97.115  82.427  19.237  1.00  0.00           C  
ATOM    621  C   LYS    41      96.008  82.504  20.245  1.00  0.00           C  
ATOM    622  O   LYS    41      95.782  81.561  21.009  1.00  0.00           O  
ATOM    623  CB  LYS    41      96.785  81.748  17.841  1.00  0.00           C  
ATOM    624  CG  LYS    41      96.298  80.284  18.057  1.00  0.00           C  
ATOM    625  CD  LYS    41      95.756  79.995  16.693  1.00  0.00           C  
ATOM    626  CE  LYS    41      95.071  78.656  16.645  1.00  0.00           C  
ATOM    627  NZ  LYS    41      94.106  78.555  15.545  1.00  0.00           N1+
ATOM    628  H   LYS    41      98.230  80.751  19.991  1.00  0.00           H  
ATOM    629  HA  LYS    41      97.488  83.429  19.020  1.00  0.00           H  
ATOM    630  HB2 LYS    41      96.083  82.398  17.319  1.00  0.00           H  
ATOM    631  HB3 LYS    41      97.709  81.645  17.270  1.00  0.00           H  
ATOM    632  HG2 LYS    41      96.953  79.577  18.565  1.00  0.00           H  
ATOM    633  HG3 LYS    41      95.391  80.363  18.655  1.00  0.00           H  
ATOM    634  HD2 LYS    41      95.028  80.713  16.316  1.00  0.00           H  
ATOM    635  HD3 LYS    41      96.663  80.060  16.093  1.00  0.00           H  
ATOM    636  HE2 LYS    41      95.878  77.935  16.516  1.00  0.00           H  
ATOM    637  HE3 LYS    41      94.525  78.500  17.575  1.00  0.00           H  
ATOM    638  HZ1 LYS    41      93.544  77.732  15.710  1.00  0.00           H  
ATOM    639  HZ2 LYS    41      93.362  79.238  15.539  1.00  0.00           H  
ATOM    640  HZ3 LYS    41      94.570  78.362  14.669  1.00  0.00           H  
ATOM    641  N   HIP    42      95.221  83.609  20.237  1.00  0.00           N  
ATOM    642  CA  HIP    42      94.170  84.035  21.289  1.00  0.00           C  
ATOM    643  C   HIP    42      93.310  85.140  20.814  1.00  0.00           C  
ATOM    644  O   HIP    42      93.690  85.865  19.981  1.00  0.00           O  
ATOM    645  CB  HIP    42      94.914  84.391  22.611  1.00  0.00           C  
ATOM    646  CG  HIP    42      95.742  85.654  22.434  1.00  0.00           C  
ATOM    647  CD2 HIP    42      97.059  85.745  22.206  1.00  0.00           C  
ATOM    648  ND1 HIP    42      95.289  86.940  22.667  1.00  0.00           N1+
ATOM    649  CE1 HIP    42      96.304  87.762  22.480  1.00  0.00           C  
ATOM    650  NE2 HIP    42      97.411  87.062  22.245  1.00  0.00           N  
ATOM    651  H   HIP    42      95.285  84.355  19.559  1.00  0.00           H  
ATOM    652  HA  HIP    42      93.477  83.220  21.498  1.00  0.00           H  
ATOM    653  HB2 HIP    42      94.240  84.573  23.448  1.00  0.00           H  
ATOM    654  HB3 HIP    42      95.471  83.516  22.946  1.00  0.00           H  
ATOM    655  HD1 HIP    42      94.320  87.174  22.827  1.00  0.00           H  
ATOM    656  HD2 HIP    42      97.696  84.891  22.025  1.00  0.00           H  
ATOM    657  HE1 HIP    42      96.229  88.821  22.681  1.00  0.00           H  
ATOM    658  HE2 HIP    42      98.339  87.389  22.018  1.00  0.00           H  
ATOM    659  N   SER    43      92.038  85.248  21.296  1.00  0.00           N  
ATOM    660  CA  SER    43      91.162  86.412  21.060  1.00  0.00           C  
ATOM    661  C   SER    43      91.761  87.662  21.773  1.00  0.00           C  
ATOM    662  O   SER    43      92.574  87.564  22.630  1.00  0.00           O  
ATOM    663  CB  SER    43      89.771  86.133  21.623  1.00  0.00           C  
ATOM    664  OG  SER    43      89.921  86.011  22.977  1.00  0.00           O  
ATOM    665  H   SER    43      91.820  84.589  22.030  1.00  0.00           H  
ATOM    666  HA  SER    43      91.217  86.586  19.985  1.00  0.00           H  
ATOM    667  HB2 SER    43      89.076  86.942  21.396  1.00  0.00           H  
ATOM    668  HB3 SER    43      89.384  85.242  21.129  1.00  0.00           H  
ATOM    669  HG  SER    43      90.457  85.221  23.083  1.00  0.00           H  
ATOM    670  N   GLU    44      91.243  88.889  21.446  1.00  0.00           N  
ATOM    671  CA  GLU    44      91.499  90.010  22.142  1.00  0.00           C  
ATOM    672  C   GLU    44      90.893  90.053  23.539  1.00  0.00           C  
ATOM    673  O   GLU    44      91.493  90.651  24.427  1.00  0.00           O  
ATOM    674  CB  GLU    44      90.963  91.134  21.299  1.00  0.00           C  
ATOM    675  CG  GLU    44      89.416  91.394  21.250  1.00  0.00           C  
ATOM    676  CD  GLU    44      88.648  90.142  20.827  1.00  0.00           C  
ATOM    677  OE1 GLU    44      88.821  89.693  19.702  1.00  0.00           O  
ATOM    678  OE2 GLU    44      87.796  89.538  21.577  1.00  0.00           O1-
ATOM    679  H   GLU    44      90.593  88.915  20.673  1.00  0.00           H  
ATOM    680  HA  GLU    44      92.569  90.201  22.054  1.00  0.00           H  
ATOM    681  HB2 GLU    44      91.442  92.053  21.636  1.00  0.00           H  
ATOM    682  HB3 GLU    44      91.309  91.067  20.268  1.00  0.00           H  
ATOM    683  HG2 GLU    44      89.088  91.736  22.232  1.00  0.00           H  
ATOM    684  HG3 GLU    44      89.194  92.192  20.542  1.00  0.00           H  
ATOM    685  N   HIP    45      89.744  89.417  23.815  1.00  0.00           N  
ATOM    686  CA  HIP    45      89.156  89.291  25.165  1.00  0.00           C  
ATOM    687  C   HIP    45      89.851  88.349  26.167  1.00  0.00           C  
ATOM    688  O   HIP    45      89.412  88.025  27.232  1.00  0.00           O  
ATOM    689  CB  HIP    45      87.583  89.028  25.144  1.00  0.00           C  
ATOM    690  CG  HIP    45      87.231  87.662  24.595  1.00  0.00           C  
ATOM    691  CD2 HIP    45      87.104  86.528  25.276  1.00  0.00           C  
ATOM    692  ND1 HIP    45      86.888  87.561  23.302  1.00  0.00           N1+
ATOM    693  CE1 HIP    45      86.604  86.261  23.161  1.00  0.00           C  
ATOM    694  NE2 HIP    45      86.592  85.671  24.349  1.00  0.00           N  
ATOM    695  H   HIP    45      89.280  88.916  23.071  1.00  0.00           H  
ATOM    696  HA  HIP    45      89.253  90.294  25.581  1.00  0.00           H  
ATOM    697  HB2 HIP    45      87.214  89.127  26.165  1.00  0.00           H  
ATOM    698  HB3 HIP    45      87.096  89.804  24.553  1.00  0.00           H  
ATOM    699  HD1 HIP    45      87.111  88.224  22.573  1.00  0.00           H  
ATOM    700  HD2 HIP    45      87.171  86.473  26.353  1.00  0.00           H  
ATOM    701  HE1 HIP    45      86.320  85.736  22.262  1.00  0.00           H  
ATOM    702  HE2 HIP    45      86.179  84.767  24.531  1.00  0.00           H  
ATOM    703  N   VAL    46      90.977  87.787  25.721  1.00  0.00           N  
ATOM    704  CA  VAL    46      91.953  87.016  26.612  1.00  0.00           C  
ATOM    705  C   VAL    46      93.364  87.612  26.578  1.00  0.00           C  
ATOM    706  O   VAL    46      93.957  87.750  25.533  1.00  0.00           O  
ATOM    707  CB  VAL    46      91.859  85.543  26.266  1.00  0.00           C  
ATOM    708  CG1 VAL    46      92.761  84.679  27.139  1.00  0.00           C  
ATOM    709  CG2 VAL    46      90.471  84.929  26.423  1.00  0.00           C  
ATOM    710  H   VAL    46      91.265  88.110  24.809  1.00  0.00           H  
ATOM    711  HA  VAL    46      91.631  87.186  27.639  1.00  0.00           H  
ATOM    712  HB  VAL    46      92.196  85.482  25.231  1.00  0.00           H  
ATOM    713 HG11 VAL    46      93.726  85.184  27.162  1.00  0.00           H  
ATOM    714 HG12 VAL    46      92.211  84.687  28.080  1.00  0.00           H  
ATOM    715 HG13 VAL    46      92.904  83.689  26.707  1.00  0.00           H  
ATOM    716 HG21 VAL    46      90.243  84.741  27.472  1.00  0.00           H  
ATOM    717 HG22 VAL    46      89.699  85.616  26.078  1.00  0.00           H  
ATOM    718 HG23 VAL    46      90.386  83.958  25.935  1.00  0.00           H  
ATOM    719  N   TRP    47      93.762  88.055  27.702  1.00  0.00           N  
ATOM    720  CA  TRP    47      95.064  88.823  27.941  1.00  0.00           C  
ATOM    721  C   TRP    47      96.201  87.771  28.108  1.00  0.00           C  
ATOM    722  O   TRP    47      96.065  86.842  28.862  1.00  0.00           O  
ATOM    723  CB  TRP    47      94.887  89.740  29.123  1.00  0.00           C  
ATOM    724  CG  TRP    47      93.673  90.683  29.105  1.00  0.00           C  
ATOM    725  CD1 TRP    47      92.555  90.626  29.873  1.00  0.00           C  
ATOM    726  CD2 TRP    47      93.390  91.814  28.172  1.00  0.00           C  
ATOM    727  CE2 TRP    47      92.027  92.236  28.371  1.00  0.00           C  
ATOM    728  CE3 TRP    47      94.195  92.452  27.243  1.00  0.00           C  
ATOM    729  NE1 TRP    47      91.581  91.479  29.436  1.00  0.00           N  
ATOM    730  CZ2 TRP    47      91.478  93.265  27.620  1.00  0.00           C  
ATOM    731  CZ3 TRP    47      93.582  93.436  26.424  1.00  0.00           C  
ATOM    732  CH2 TRP    47      92.259  93.870  26.598  1.00  0.00           C  
ATOM    733  H   TRP    47      93.184  87.931  28.521  1.00  0.00           H  
ATOM    734  HA  TRP    47      95.283  89.533  27.143  1.00  0.00           H  
ATOM    735  HB2 TRP    47      94.887  89.243  30.093  1.00  0.00           H  
ATOM    736  HB3 TRP    47      95.741  90.415  29.172  1.00  0.00           H  
ATOM    737  HD1 TRP    47      92.375  89.758  30.490  1.00  0.00           H  
ATOM    738  HE1 TRP    47      90.783  91.719  30.005  1.00  0.00           H  
ATOM    739  HE3 TRP    47      95.166  92.034  27.022  1.00  0.00           H  
ATOM    740  HZ2 TRP    47      90.519  93.655  27.928  1.00  0.00           H  
ATOM    741  HZ3 TRP    47      94.089  93.875  25.577  1.00  0.00           H  
ATOM    742  HH2 TRP    47      91.816  94.658  26.007  1.00  0.00           H  
ATOM    743  N   VAL    48      97.373  87.905  27.551  1.00  0.00           N  
ATOM    744  CA  VAL    48      98.431  86.933  27.642  1.00  0.00           C  
ATOM    745  C   VAL    48      99.732  87.539  28.261  1.00  0.00           C  
ATOM    746  O   VAL    48     100.204  88.626  27.880  1.00  0.00           O  
ATOM    747  CB  VAL    48      98.588  86.157  26.338  1.00  0.00           C  
ATOM    748  CG1 VAL    48      97.239  85.427  25.892  1.00  0.00           C  
ATOM    749  CG2 VAL    48      99.049  87.087  25.237  1.00  0.00           C  
ATOM    750  H   VAL    48      97.470  88.792  27.079  1.00  0.00           H  
ATOM    751  HA  VAL    48      98.215  86.160  28.379  1.00  0.00           H  
ATOM    752  HB  VAL    48      99.293  85.336  26.468  1.00  0.00           H  
ATOM    753 HG11 VAL    48      96.419  86.142  25.838  1.00  0.00           H  
ATOM    754 HG12 VAL    48      97.409  84.843  24.987  1.00  0.00           H  
ATOM    755 HG13 VAL    48      96.995  84.636  26.602  1.00  0.00           H  
ATOM    756 HG21 VAL    48      98.923  86.611  24.264  1.00  0.00           H  
ATOM    757 HG22 VAL    48      98.657  88.093  25.385  1.00  0.00           H  
ATOM    758 HG23 VAL    48     100.130  87.200  25.321  1.00  0.00           H  
ATOM    759  N   GLU    49     100.402  86.820  29.100  1.00  0.00           N  
ATOM    760  CA  GLU    49     101.561  87.168  29.830  1.00  0.00           C  
ATOM    761  C   GLU    49     102.626  85.981  29.784  1.00  0.00           C  
ATOM    762  O   GLU    49     102.631  85.067  30.619  1.00  0.00           O  
ATOM    763  CB  GLU    49     101.242  87.800  31.170  1.00  0.00           C  
ATOM    764  CG  GLU    49     102.403  88.631  31.691  1.00  0.00           C  
ATOM    765  CD  GLU    49     102.167  89.310  33.106  1.00  0.00           C  
ATOM    766  OE1 GLU    49     102.779  90.380  33.429  1.00  0.00           O  
ATOM    767  OE2 GLU    49     101.468  88.703  33.941  1.00  0.00           O1-
ATOM    768  H   GLU    49     100.061  85.890  29.297  1.00  0.00           H  
ATOM    769  HA  GLU    49     102.016  88.002  29.295  1.00  0.00           H  
ATOM    770  HB2 GLU    49     100.403  88.496  31.159  1.00  0.00           H  
ATOM    771  HB3 GLU    49     100.980  87.068  31.934  1.00  0.00           H  
ATOM    772  HG2 GLU    49     103.337  88.077  31.778  1.00  0.00           H  
ATOM    773  HG3 GLU    49     102.493  89.472  31.003  1.00  0.00           H  
ATOM    774  N   VAL    50     103.387  85.922  28.680  1.00  0.00           N  
ATOM    775  CA  VAL    50     104.483  84.886  28.502  1.00  0.00           C  
ATOM    776  C   VAL    50     105.742  85.161  29.364  1.00  0.00           C  
ATOM    777  O   VAL    50     106.082  86.369  29.320  1.00  0.00           O  
ATOM    778  CB  VAL    50     104.824  84.748  27.042  1.00  0.00           C  
ATOM    779  CG1 VAL    50     106.058  83.819  26.846  1.00  0.00           C  
ATOM    780  CG2 VAL    50     103.674  84.338  26.118  1.00  0.00           C  
ATOM    781  H   VAL    50     103.384  86.695  28.030  1.00  0.00           H  
ATOM    782  HA  VAL    50     103.995  83.952  28.779  1.00  0.00           H  
ATOM    783  HB  VAL    50     105.128  85.767  26.802  1.00  0.00           H  
ATOM    784 HG11 VAL    50     107.029  84.218  27.139  1.00  0.00           H  
ATOM    785 HG12 VAL    50     105.781  82.804  27.130  1.00  0.00           H  
ATOM    786 HG13 VAL    50     106.279  83.678  25.788  1.00  0.00           H  
ATOM    787 HG21 VAL    50     102.838  84.891  26.547  1.00  0.00           H  
ATOM    788 HG22 VAL    50     103.767  84.656  25.080  1.00  0.00           H  
ATOM    789 HG23 VAL    50     103.383  83.337  26.438  1.00  0.00           H  
ATOM    790  N   VAL    51     106.242  84.159  30.057  1.00  0.00           N  
ATOM    791  CA  VAL    51     107.377  84.314  31.020  1.00  0.00           C  
ATOM    792  C   VAL    51     108.416  83.198  30.803  1.00  0.00           C  
ATOM    793  O   VAL    51     108.062  82.021  30.869  1.00  0.00           O  
ATOM    794  CB  VAL    51     106.836  84.140  32.454  1.00  0.00           C  
ATOM    795  CG1 VAL    51     107.855  84.082  33.539  1.00  0.00           C  
ATOM    796  CG2 VAL    51     106.083  85.513  32.712  1.00  0.00           C  
ATOM    797  H   VAL    51     105.718  83.298  29.993  1.00  0.00           H  
ATOM    798  HA  VAL    51     107.898  85.254  30.833  1.00  0.00           H  
ATOM    799  HB  VAL    51     106.175  83.287  32.604  1.00  0.00           H  
ATOM    800 HG11 VAL    51     108.690  84.764  33.385  1.00  0.00           H  
ATOM    801 HG12 VAL    51     107.424  84.107  34.540  1.00  0.00           H  
ATOM    802 HG13 VAL    51     108.221  83.066  33.390  1.00  0.00           H  
ATOM    803 HG21 VAL    51     106.330  86.338  32.043  1.00  0.00           H  
ATOM    804 HG22 VAL    51     104.999  85.400  32.708  1.00  0.00           H  
ATOM    805 HG23 VAL    51     106.238  85.841  33.740  1.00  0.00           H  
ATOM    806  N   ARG    52     109.677  83.638  30.752  1.00  0.00           N  
ATOM    807  CA  ARG    52     110.833  82.731  30.722  1.00  0.00           C  
ATOM    808  C   ARG    52     112.082  83.256  31.445  1.00  0.00           C  
ATOM    809  O   ARG    52     112.395  84.437  31.291  1.00  0.00           O  
ATOM    810  CB  ARG    52     111.139  82.359  29.280  1.00  0.00           C  
ATOM    811  CG  ARG    52     112.345  81.428  29.064  1.00  0.00           C  
ATOM    812  CD  ARG    52     112.756  81.266  27.572  1.00  0.00           C  
ATOM    813  NE  ARG    52     113.358  82.540  27.048  1.00  0.00           N  
ATOM    814  CZ  ARG    52     112.925  83.365  26.042  1.00  0.00           C  
ATOM    815  NH1 ARG    52     112.034  82.974  25.164  1.00  0.00           N1+
ATOM    816  NH2 ARG    52     113.455  84.542  25.830  1.00  0.00           N  
ATOM    817  H   ARG    52     109.819  84.623  30.575  1.00  0.00           H  
ATOM    818  HA  ARG    52     110.632  81.806  31.262  1.00  0.00           H  
ATOM    819  HB2 ARG    52     110.305  81.750  28.931  1.00  0.00           H  
ATOM    820  HB3 ARG    52     111.252  83.257  28.672  1.00  0.00           H  
ATOM    821  HG2 ARG    52     113.259  81.704  29.588  1.00  0.00           H  
ATOM    822  HG3 ARG    52     112.201  80.435  29.489  1.00  0.00           H  
ATOM    823  HD2 ARG    52     113.590  80.585  27.403  1.00  0.00           H  
ATOM    824  HD3 ARG    52     111.942  80.927  26.931  1.00  0.00           H  
ATOM    825  HE  ARG    52     114.028  83.013  27.638  1.00  0.00           H  
ATOM    826 HH11 ARG    52     111.744  82.008  25.218  1.00  0.00           H  
ATOM    827 HH12 ARG    52     111.974  83.489  24.297  1.00  0.00           H  
ATOM    828 HH21 ARG    52     114.076  84.902  26.540  1.00  0.00           H  
ATOM    829 HH22 ARG    52     113.304  85.011  24.948  1.00  0.00           H  
ATOM    830  N   ASP    53     112.826  82.432  32.227  1.00  0.00           N  
ATOM    831  CA  ASP    53     113.814  82.894  33.190  1.00  0.00           C  
ATOM    832  C   ASP    53     113.353  84.055  34.083  1.00  0.00           C  
ATOM    833  O   ASP    53     114.161  84.952  34.414  1.00  0.00           O  
ATOM    834  CB  ASP    53     115.148  83.100  32.590  1.00  0.00           C  
ATOM    835  CG  ASP    53     115.754  81.868  31.980  1.00  0.00           C  
ATOM    836  OD1 ASP    53     115.416  80.772  32.533  1.00  0.00           O  
ATOM    837  OD2 ASP    53     116.568  81.918  31.032  1.00  0.00           O1-
ATOM    838  H   ASP    53     112.478  81.489  32.319  1.00  0.00           H  
ATOM    839  HA  ASP    53     114.002  82.090  33.902  1.00  0.00           H  
ATOM    840  HB2 ASP    53     115.009  83.814  31.778  1.00  0.00           H  
ATOM    841  HB3 ASP    53     115.860  83.626  33.226  1.00  0.00           H  
ATOM    842  N   GLY    54     112.075  84.049  34.502  1.00  0.00           N  
ATOM    843  CA  GLY    54     111.343  85.154  35.265  1.00  0.00           C  
ATOM    844  C   GLY    54     111.019  86.406  34.453  1.00  0.00           C  
ATOM    845  O   GLY    54     110.133  87.157  34.810  1.00  0.00           O  
ATOM    846  H   GLY    54     111.568  83.248  34.153  1.00  0.00           H  
ATOM    847  HA2 GLY    54     110.442  84.723  35.701  1.00  0.00           H  
ATOM    848  HA3 GLY    54     111.912  85.473  36.138  1.00  0.00           H  
ATOM    849  N   GLU    55     111.654  86.702  33.305  1.00  0.00           N  
ATOM    850  CA  GLU    55     111.417  87.820  32.414  1.00  0.00           C  
ATOM    851  C   GLU    55     110.198  87.650  31.565  1.00  0.00           C  
ATOM    852  O   GLU    55     110.119  86.661  30.836  1.00  0.00           O  
ATOM    853  CB  GLU    55     112.639  88.091  31.540  1.00  0.00           C  
ATOM    854  CG  GLU    55     112.681  89.465  30.980  1.00  0.00           C  
ATOM    855  CD  GLU    55     113.828  89.787  30.000  1.00  0.00           C  
ATOM    856  OE1 GLU    55     113.693  89.630  28.784  1.00  0.00           O  
ATOM    857  OE2 GLU    55     114.872  90.251  30.545  1.00  0.00           O1-
ATOM    858  H   GLU    55     112.281  85.991  32.960  1.00  0.00           H  
ATOM    859  HA  GLU    55     111.197  88.669  33.062  1.00  0.00           H  
ATOM    860  HB2 GLU    55     113.547  88.047  32.140  1.00  0.00           H  
ATOM    861  HB3 GLU    55     112.645  87.287  30.803  1.00  0.00           H  
ATOM    862  HG2 GLU    55     111.723  89.771  30.559  1.00  0.00           H  
ATOM    863  HG3 GLU    55     112.838  90.096  31.855  1.00  0.00           H  
ATOM    864  N   ALA    56     109.336  88.681  31.529  1.00  0.00           N  
ATOM    865  CA  ALA    56     108.159  88.623  30.604  1.00  0.00           C  
ATOM    866  C   ALA    56     108.620  89.014  29.144  1.00  0.00           C  
ATOM    867  O   ALA    56     109.353  89.932  29.002  1.00  0.00           O  
ATOM    868  CB  ALA    56     107.103  89.728  30.923  1.00  0.00           C  
ATOM    869  H   ALA    56     109.379  89.430  32.205  1.00  0.00           H  
ATOM    870  HA  ALA    56     107.738  87.621  30.682  1.00  0.00           H  
ATOM    871  HB1 ALA    56     106.107  89.323  30.748  1.00  0.00           H  
ATOM    872  HB2 ALA    56     107.202  90.102  31.942  1.00  0.00           H  
ATOM    873  HB3 ALA    56     107.214  90.638  30.333  1.00  0.00           H  
ATOM    874  N   GLU    57     108.175  88.266  28.148  1.00  0.00           N  
ATOM    875  CA  GLU    57     108.540  88.415  26.777  1.00  0.00           C  
ATOM    876  C   GLU    57     107.706  89.588  26.083  1.00  0.00           C  
ATOM    877  O   GLU    57     106.792  90.037  26.589  1.00  0.00           O  
ATOM    878  CB  GLU    57     108.390  87.040  26.032  1.00  0.00           C  
ATOM    879  CG  GLU    57     109.706  86.260  25.862  1.00  0.00           C  
ATOM    880  CD  GLU    57     110.753  86.881  24.910  1.00  0.00           C  
ATOM    881  OE1 GLU    57     111.715  86.197  24.498  1.00  0.00           O  
ATOM    882  OE2 GLU    57     110.557  88.093  24.528  1.00  0.00           O1-
ATOM    883  H   GLU    57     107.813  87.411  28.546  1.00  0.00           H  
ATOM    884  HA  GLU    57     109.606  88.644  26.786  1.00  0.00           H  
ATOM    885  HB2 GLU    57     107.672  86.441  26.593  1.00  0.00           H  
ATOM    886  HB3 GLU    57     107.894  87.062  25.062  1.00  0.00           H  
ATOM    887  HG2 GLU    57     110.196  86.215  26.835  1.00  0.00           H  
ATOM    888  HG3 GLU    57     109.491  85.279  25.438  1.00  0.00           H  
ATOM    889  N   GLU    58     108.003  89.875  24.781  1.00  0.00           N  
ATOM    890  CA  GLU    58     107.112  90.667  23.945  1.00  0.00           C  
ATOM    891  C   GLU    58     105.784  89.932  23.754  1.00  0.00           C  
ATOM    892  O   GLU    58     105.852  88.745  23.405  1.00  0.00           O  
ATOM    893  CB  GLU    58     107.803  90.963  22.602  1.00  0.00           C  
ATOM    894  CG  GLU    58     107.050  92.100  21.813  1.00  0.00           C  
ATOM    895  CD  GLU    58     106.624  93.280  22.701  1.00  0.00           C  
ATOM    896  OE1 GLU    58     105.441  93.376  23.105  1.00  0.00           O  
ATOM    897  OE2 GLU    58     107.426  94.117  23.036  1.00  0.00           O1-
ATOM    898  H   GLU    58     108.732  89.335  24.337  1.00  0.00           H  
ATOM    899  HA  GLU    58     106.862  91.606  24.439  1.00  0.00           H  
ATOM    900  HB2 GLU    58     108.768  91.425  22.809  1.00  0.00           H  
ATOM    901  HB3 GLU    58     107.914  90.123  21.916  1.00  0.00           H  
ATOM    902  HG2 GLU    58     107.825  92.484  21.151  1.00  0.00           H  
ATOM    903  HG3 GLU    58     106.231  91.638  21.262  1.00  0.00           H  
ATOM    904  N   VAL    59     104.671  90.613  23.776  1.00  0.00           N  
ATOM    905  CA  VAL    59     103.344  90.080  23.417  1.00  0.00           C  
ATOM    906  C   VAL    59     102.445  91.084  22.666  1.00  0.00           C  
ATOM    907  O   VAL    59     101.416  90.696  22.080  1.00  0.00           O  
ATOM    908  CB  VAL    59     102.645  89.550  24.643  1.00  0.00           C  
ATOM    909  CG1 VAL    59     103.368  88.306  25.260  1.00  0.00           C  
ATOM    910  CG2 VAL    59     102.515  90.647  25.671  1.00  0.00           C  
ATOM    911  H   VAL    59     104.723  91.615  23.892  1.00  0.00           H  
ATOM    912  HA  VAL    59     103.385  89.162  22.831  1.00  0.00           H  
ATOM    913  HB  VAL    59     101.702  89.097  24.334  1.00  0.00           H  
ATOM    914 HG11 VAL    59     102.725  87.798  25.978  1.00  0.00           H  
ATOM    915 HG12 VAL    59     103.648  87.542  24.536  1.00  0.00           H  
ATOM    916 HG13 VAL    59     104.252  88.622  25.814  1.00  0.00           H  
ATOM    917 HG21 VAL    59     101.802  91.394  25.322  1.00  0.00           H  
ATOM    918 HG22 VAL    59     102.052  90.300  26.594  1.00  0.00           H  
ATOM    919 HG23 VAL    59     103.485  90.990  26.028  1.00  0.00           H  
ATOM    920  N   ALA    60     102.792  92.424  22.498  1.00  0.00           N  
ATOM    921  CA  ALA    60     101.993  93.472  21.887  1.00  0.00           C  
ATOM    922  C   ALA    60     102.279  93.640  20.352  1.00  0.00           C  
ATOM    923  O   ALA    60     101.550  94.380  19.742  1.00  0.00           O  
ATOM    924  CB  ALA    60     101.912  94.834  22.653  1.00  0.00           C  
ATOM    925  H   ALA    60     103.643  92.766  22.922  1.00  0.00           H  
ATOM    926  HA  ALA    60     100.950  93.156  21.919  1.00  0.00           H  
ATOM    927  HB1 ALA    60     101.149  95.504  22.256  1.00  0.00           H  
ATOM    928  HB2 ALA    60     101.699  94.517  23.674  1.00  0.00           H  
ATOM    929  HB3 ALA    60     102.879  95.318  22.792  1.00  0.00           H  
ATOM    930  N   THR    61     103.375  93.129  19.807  1.00  0.00           N  
ATOM    931  CA  THR    61     103.787  93.420  18.458  1.00  0.00           C  
ATOM    932  C   THR    61     102.858  92.896  17.431  1.00  0.00           C  
ATOM    933  O   THR    61     102.378  91.768  17.454  1.00  0.00           O  
ATOM    934  CB  THR    61     105.210  92.862  18.167  1.00  0.00           C  
ATOM    935  CG2 THR    61     105.364  91.435  18.274  1.00  0.00           C  
ATOM    936  OG1 THR    61     105.788  93.336  16.958  1.00  0.00           O  
ATOM    937  H   THR    61     104.029  92.674  20.429  1.00  0.00           H  
ATOM    938  HA  THR    61     103.858  94.491  18.269  1.00  0.00           H  
ATOM    939  HB  THR    61     105.862  93.236  18.957  1.00  0.00           H  
ATOM    940  HG1 THR    61     105.872  94.277  17.128  1.00  0.00           H  
ATOM    941 HG21 THR    61     104.705  90.854  17.629  1.00  0.00           H  
ATOM    942 HG22 THR    61     106.408  91.236  18.033  1.00  0.00           H  
ATOM    943 HG23 THR    61     105.111  91.297  19.325  1.00  0.00           H  
ATOM    944  N   ASN    62     102.793  93.622  16.285  1.00  0.00           N  
ATOM    945  CA  ASN    62     102.217  93.039  15.026  1.00  0.00           C  
ATOM    946  C   ASN    62     103.072  91.971  14.303  1.00  0.00           C  
ATOM    947  O   ASN    62     102.716  91.419  13.274  1.00  0.00           O  
ATOM    948  CB  ASN    62     102.106  94.278  14.096  1.00  0.00           C  
ATOM    949  CG  ASN    62     100.789  95.148  14.354  1.00  0.00           C  
ATOM    950  ND2 ASN    62     100.739  95.821  15.386  1.00  0.00           N  
ATOM    951  OD1 ASN    62      99.774  95.066  13.729  1.00  0.00           O  
ATOM    952  H   ASN    62     103.446  94.392  16.254  1.00  0.00           H  
ATOM    953  HA  ASN    62     101.270  92.570  15.296  1.00  0.00           H  
ATOM    954  HB2 ASN    62     102.955  94.956  14.174  1.00  0.00           H  
ATOM    955  HB3 ASN    62     101.968  93.876  13.092  1.00  0.00           H  
ATOM    956 HD21 ASN    62      99.812  96.188  15.546  1.00  0.00           H  
ATOM    957 HD22 ASN    62     101.494  96.063  16.012  1.00  0.00           H  
ATOM    958  N   GLY    63     104.295  91.860  14.767  1.00  0.00           N  
ATOM    959  CA  GLY    63     105.361  90.996  14.226  1.00  0.00           C  
ATOM    960  C   GLY    63     105.084  89.494  14.593  1.00  0.00           C  
ATOM    961  O   GLY    63     103.965  89.093  14.907  1.00  0.00           O  
ATOM    962  H   GLY    63     104.626  92.413  15.545  1.00  0.00           H  
ATOM    963  HA2 GLY    63     105.519  91.074  13.150  1.00  0.00           H  
ATOM    964  HA3 GLY    63     106.317  91.087  14.742  1.00  0.00           H  
ATOM    965  N   LYS    64     106.184  88.761  14.533  1.00  0.00           N  
ATOM    966  CA  LYS    64     106.115  87.268  14.495  1.00  0.00           C  
ATOM    967  C   LYS    64     105.385  86.531  15.595  1.00  0.00           C  
ATOM    968  O   LYS    64     104.941  85.399  15.385  1.00  0.00           O  
ATOM    969  CB  LYS    64     107.543  86.729  14.238  1.00  0.00           C  
ATOM    970  CG  LYS    64     108.489  86.952  15.379  1.00  0.00           C  
ATOM    971  CD  LYS    64     109.911  86.243  15.190  1.00  0.00           C  
ATOM    972  CE  LYS    64     111.013  86.890  15.934  1.00  0.00           C  
ATOM    973  NZ  LYS    64     112.411  86.405  15.521  1.00  0.00           N1+
ATOM    974  H   LYS    64     107.073  89.165  14.273  1.00  0.00           H  
ATOM    975  HA  LYS    64     105.615  87.053  13.550  1.00  0.00           H  
ATOM    976  HB2 LYS    64     107.520  85.653  14.066  1.00  0.00           H  
ATOM    977  HB3 LYS    64     107.962  87.175  13.336  1.00  0.00           H  
ATOM    978  HG2 LYS    64     108.619  88.022  15.539  1.00  0.00           H  
ATOM    979  HG3 LYS    64     108.114  86.433  16.262  1.00  0.00           H  
ATOM    980  HD2 LYS    64     109.820  85.241  15.610  1.00  0.00           H  
ATOM    981  HD3 LYS    64     110.025  86.210  14.107  1.00  0.00           H  
ATOM    982  HE2 LYS    64     111.018  87.929  15.604  1.00  0.00           H  
ATOM    983  HE3 LYS    64     110.797  86.917  17.002  1.00  0.00           H  
ATOM    984  HZ1 LYS    64     113.170  86.895  15.973  1.00  0.00           H  
ATOM    985  HZ2 LYS    64     112.503  85.441  15.805  1.00  0.00           H  
ATOM    986  HZ3 LYS    64     112.543  86.494  14.524  1.00  0.00           H  
ATOM    987  N   GLN    65     105.346  87.118  16.837  1.00  0.00           N  
ATOM    988  CA  GLN    65     104.650  86.542  17.950  1.00  0.00           C  
ATOM    989  C   GLN    65     105.115  85.134  18.410  1.00  0.00           C  
ATOM    990  O   GLN    65     104.312  84.212  18.564  1.00  0.00           O  
ATOM    991  CB  GLN    65     103.102  86.699  17.843  1.00  0.00           C  
ATOM    992  CG  GLN    65     102.634  88.153  17.798  1.00  0.00           C  
ATOM    993  CD  GLN    65     101.076  88.301  17.671  1.00  0.00           C  
ATOM    994  NE2 GLN    65     100.611  89.428  17.282  1.00  0.00           N  
ATOM    995  OE1 GLN    65     100.363  87.402  17.950  1.00  0.00           O  
ATOM    996  H   GLN    65     105.870  87.973  16.953  1.00  0.00           H  
ATOM    997  HA  GLN    65     105.053  87.104  18.793  1.00  0.00           H  
ATOM    998  HB2 GLN    65     102.739  86.217  16.935  1.00  0.00           H  
ATOM    999  HB3 GLN    65     102.656  86.223  18.717  1.00  0.00           H  
ATOM   1000  HG2 GLN    65     102.858  88.634  18.751  1.00  0.00           H  
ATOM   1001  HG3 GLN    65     103.018  88.780  16.993  1.00  0.00           H  
ATOM   1002 HE21 GLN    65      99.607  89.508  17.213  1.00  0.00           H  
ATOM   1003 HE22 GLN    65     101.228  90.215  17.137  1.00  0.00           H  
ATOM   1004  N   ARG    66     106.448  84.915  18.473  1.00  0.00           N  
ATOM   1005  CA  ARG    66     107.121  83.623  18.567  1.00  0.00           C  
ATOM   1006  C   ARG    66     108.377  83.789  19.331  1.00  0.00           C  
ATOM   1007  O   ARG    66     109.131  84.784  19.112  1.00  0.00           O  
ATOM   1008  CB  ARG    66     107.420  83.086  17.130  1.00  0.00           C  
ATOM   1009  CG  ARG    66     108.157  81.734  17.005  1.00  0.00           C  
ATOM   1010  CD  ARG    66     108.447  81.423  15.595  1.00  0.00           C  
ATOM   1011  NE  ARG    66     109.408  80.286  15.520  1.00  0.00           N  
ATOM   1012  CZ  ARG    66     110.039  79.876  14.422  1.00  0.00           C  
ATOM   1013  NH1 ARG    66     109.852  80.438  13.238  1.00  0.00           N1+
ATOM   1014  NH2 ARG    66     110.837  78.898  14.449  1.00  0.00           N  
ATOM   1015  H   ARG    66     107.046  85.715  18.325  1.00  0.00           H  
ATOM   1016  HA  ARG    66     106.408  82.974  19.075  1.00  0.00           H  
ATOM   1017  HB2 ARG    66     106.401  83.033  16.746  1.00  0.00           H  
ATOM   1018  HB3 ARG    66     107.928  83.780  16.461  1.00  0.00           H  
ATOM   1019  HG2 ARG    66     109.106  81.980  17.481  1.00  0.00           H  
ATOM   1020  HG3 ARG    66     107.577  81.021  17.591  1.00  0.00           H  
ATOM   1021  HD2 ARG    66     107.546  81.034  15.122  1.00  0.00           H  
ATOM   1022  HD3 ARG    66     108.859  82.253  15.020  1.00  0.00           H  
ATOM   1023  HE  ARG    66     109.526  79.731  16.356  1.00  0.00           H  
ATOM   1024 HH11 ARG    66     109.219  81.225  13.240  1.00  0.00           H  
ATOM   1025 HH12 ARG    66     110.410  80.219  12.425  1.00  0.00           H  
ATOM   1026 HH21 ARG    66     110.872  78.325  15.280  1.00  0.00           H  
ATOM   1027 HH22 ARG    66     111.201  78.582  13.561  1.00  0.00           H  
ATOM   1028  N   TRP    67     108.727  82.807  20.190  1.00  0.00           N  
ATOM   1029  CA  TRP    67     109.768  82.935  21.193  1.00  0.00           C  
ATOM   1030  C   TRP    67     110.645  81.606  21.347  1.00  0.00           C  
ATOM   1031  O   TRP    67     110.244  80.529  20.808  1.00  0.00           O  
ATOM   1032  CB  TRP    67     109.016  83.193  22.564  1.00  0.00           C  
ATOM   1033  CG  TRP    67     108.041  84.321  22.626  1.00  0.00           C  
ATOM   1034  CD1 TRP    67     108.276  85.591  22.765  1.00  0.00           C  
ATOM   1035  CD2 TRP    67     106.592  84.252  22.257  1.00  0.00           C  
ATOM   1036  CE2 TRP    67     106.023  85.563  22.412  1.00  0.00           C  
ATOM   1037  CE3 TRP    67     105.654  83.172  22.071  1.00  0.00           C  
ATOM   1038  NE1 TRP    67     107.106  86.333  22.615  1.00  0.00           N  
ATOM   1039  CZ2 TRP    67     104.670  85.825  22.163  1.00  0.00           C  
ATOM   1040  CZ3 TRP    67     104.327  83.442  21.824  1.00  0.00           C  
ATOM   1041  CH2 TRP    67     103.860  84.722  21.906  1.00  0.00           C  
ATOM   1042  H   TRP    67     108.083  82.030  20.172  1.00  0.00           H  
ATOM   1043  HA  TRP    67     110.457  83.766  21.042  1.00  0.00           H  
ATOM   1044  HB2 TRP    67     108.454  82.298  22.831  1.00  0.00           H  
ATOM   1045  HB3 TRP    67     109.834  83.263  23.280  1.00  0.00           H  
ATOM   1046  HD1 TRP    67     109.279  85.979  22.857  1.00  0.00           H  
ATOM   1047  HE1 TRP    67     107.033  87.301  22.893  1.00  0.00           H  
ATOM   1048  HE3 TRP    67     105.988  82.146  22.127  1.00  0.00           H  
ATOM   1049  HZ2 TRP    67     104.276  86.820  22.306  1.00  0.00           H  
ATOM   1050  HZ3 TRP    67     103.604  82.646  21.724  1.00  0.00           H  
ATOM   1051  HH2 TRP    67     102.801  84.851  21.736  1.00  0.00           H  
ATOM   1052  N   LEU    68     111.835  81.731  22.002  1.00  0.00           N  
ATOM   1053  CA  LEU    68     112.746  80.671  22.470  1.00  0.00           C  
ATOM   1054  C   LEU    68     112.132  79.812  23.554  1.00  0.00           C  
ATOM   1055  O   LEU    68     111.349  80.374  24.372  1.00  0.00           O  
ATOM   1056  CB  LEU    68     114.082  81.231  22.968  1.00  0.00           C  
ATOM   1057  CG  LEU    68     115.024  81.839  21.960  1.00  0.00           C  
ATOM   1058  CD1 LEU    68     116.100  82.625  22.776  1.00  0.00           C  
ATOM   1059  CD2 LEU    68     115.671  80.688  21.156  1.00  0.00           C  
ATOM   1060  H   LEU    68     112.009  82.687  22.279  1.00  0.00           H  
ATOM   1061  HA  LEU    68     112.830  79.980  21.631  1.00  0.00           H  
ATOM   1062  HB2 LEU    68     113.736  81.980  23.680  1.00  0.00           H  
ATOM   1063  HB3 LEU    68     114.499  80.498  23.659  1.00  0.00           H  
ATOM   1064  HG  LEU    68     114.562  82.510  21.235  1.00  0.00           H  
ATOM   1065 HD11 LEU    68     116.818  83.123  22.124  1.00  0.00           H  
ATOM   1066 HD12 LEU    68     115.573  83.370  23.372  1.00  0.00           H  
ATOM   1067 HD13 LEU    68     116.558  81.917  23.466  1.00  0.00           H  
ATOM   1068 HD21 LEU    68     114.982  80.097  20.552  1.00  0.00           H  
ATOM   1069 HD22 LEU    68     116.190  81.339  20.451  1.00  0.00           H  
ATOM   1070 HD23 LEU    68     116.321  80.079  21.783  1.00  0.00           H  
ATOM   1071  N   LEU    69     112.496  78.536  23.559  1.00  0.00           N  
ATOM   1072  CA  LEU    69     111.814  77.498  24.361  1.00  0.00           C  
ATOM   1073  C   LEU    69     112.790  76.740  25.281  1.00  0.00           C  
ATOM   1074  O   LEU    69     113.820  76.218  24.837  1.00  0.00           O  
ATOM   1075  CB  LEU    69     110.954  76.541  23.528  1.00  0.00           C  
ATOM   1076  CG  LEU    69     110.030  75.519  24.241  1.00  0.00           C  
ATOM   1077  CD1 LEU    69     108.813  76.105  24.925  1.00  0.00           C  
ATOM   1078  CD2 LEU    69     109.561  74.500  23.215  1.00  0.00           C  
ATOM   1079  H   LEU    69     113.155  78.259  22.846  1.00  0.00           H  
ATOM   1080  HA  LEU    69     111.262  78.098  25.085  1.00  0.00           H  
ATOM   1081  HB2 LEU    69     110.333  77.119  22.843  1.00  0.00           H  
ATOM   1082  HB3 LEU    69     111.693  76.072  22.879  1.00  0.00           H  
ATOM   1083  HG  LEU    69     110.570  74.975  25.016  1.00  0.00           H  
ATOM   1084 HD11 LEU    69     108.299  75.369  25.543  1.00  0.00           H  
ATOM   1085 HD12 LEU    69     109.032  76.987  25.527  1.00  0.00           H  
ATOM   1086 HD13 LEU    69     108.072  76.411  24.187  1.00  0.00           H  
ATOM   1087 HD21 LEU    69     110.437  73.971  22.837  1.00  0.00           H  
ATOM   1088 HD22 LEU    69     108.921  73.792  23.741  1.00  0.00           H  
ATOM   1089 HD23 LEU    69     108.971  74.948  22.415  1.00  0.00           H  
ATOM   1090  N   SER    70     112.496  76.736  26.652  1.00  0.00           N  
ATOM   1091  CA  SER    70     113.384  76.163  27.669  1.00  0.00           C  
ATOM   1092  C   SER    70     112.613  75.732  28.923  1.00  0.00           C  
ATOM   1093  O   SER    70     111.501  76.217  29.075  1.00  0.00           O  
ATOM   1094  CB  SER    70     114.410  77.279  28.041  1.00  0.00           C  
ATOM   1095  OG  SER    70     113.795  78.257  28.836  1.00  0.00           O  
ATOM   1096  H   SER    70     111.575  77.049  26.922  1.00  0.00           H  
ATOM   1097  HA  SER    70     113.891  75.309  27.220  1.00  0.00           H  
ATOM   1098  HB2 SER    70     115.235  76.770  28.539  1.00  0.00           H  
ATOM   1099  HB3 SER    70     114.714  77.714  27.089  1.00  0.00           H  
ATOM   1100  HG  SER    70     114.493  78.813  29.187  1.00  0.00           H  
ATOM   1101  N   PRO    71     113.115  74.865  29.819  1.00  0.00           N  
ATOM   1102  CA  PRO    71     112.328  74.263  30.871  1.00  0.00           C  
ATOM   1103  C   PRO    71     111.786  75.391  31.884  1.00  0.00           C  
ATOM   1104  O   PRO    71     110.726  75.093  32.467  1.00  0.00           O  
ATOM   1105  CB  PRO    71     113.197  73.101  31.490  1.00  0.00           C  
ATOM   1106  CG  PRO    71     114.238  72.876  30.397  1.00  0.00           C  
ATOM   1107  CD  PRO    71     114.404  74.194  29.757  1.00  0.00           C  
ATOM   1108  HA  PRO    71     111.578  73.776  30.248  1.00  0.00           H  
ATOM   1109  HB2 PRO    71     113.669  73.457  32.406  1.00  0.00           H  
ATOM   1110  HB3 PRO    71     112.538  72.263  31.721  1.00  0.00           H  
ATOM   1111  HG2 PRO    71     115.221  72.664  30.819  1.00  0.00           H  
ATOM   1112  HG3 PRO    71     113.911  72.176  29.629  1.00  0.00           H  
ATOM   1113  HD2 PRO    71     115.060  74.886  30.285  1.00  0.00           H  
ATOM   1114  HD3 PRO    71     114.795  74.087  28.746  1.00  0.00           H  
ATOM   1115  N   SER    72     112.274  76.614  31.912  1.00  0.00           N  
ATOM   1116  CA  SER    72     111.589  77.719  32.718  1.00  0.00           C  
ATOM   1117  C   SER    72     110.306  78.295  32.118  1.00  0.00           C  
ATOM   1118  O   SER    72     109.606  79.051  32.739  1.00  0.00           O  
ATOM   1119  CB  SER    72     112.650  78.720  32.968  1.00  0.00           C  
ATOM   1120  OG  SER    72     113.079  79.425  31.805  1.00  0.00           O  
ATOM   1121  H   SER    72     113.143  76.865  31.462  1.00  0.00           H  
ATOM   1122  HA  SER    72     111.400  77.242  33.680  1.00  0.00           H  
ATOM   1123  HB2 SER    72     112.104  79.529  33.455  1.00  0.00           H  
ATOM   1124  HB3 SER    72     113.571  78.315  33.388  1.00  0.00           H  
ATOM   1125  HG  SER    72     113.870  79.938  31.988  1.00  0.00           H  
ATOM   1126  N   THR    73     110.113  78.124  30.780  1.00  0.00           N  
ATOM   1127  CA  THR    73     109.062  78.638  29.946  1.00  0.00           C  
ATOM   1128  C   THR    73     107.657  78.334  30.494  1.00  0.00           C  
ATOM   1129  O   THR    73     107.286  77.149  30.698  1.00  0.00           O  
ATOM   1130  CB  THR    73     109.188  78.168  28.492  1.00  0.00           C  
ATOM   1131  CG2 THR    73     108.283  78.887  27.617  1.00  0.00           C  
ATOM   1132  OG1 THR    73     110.426  78.300  28.010  1.00  0.00           O  
ATOM   1133  H   THR    73     110.920  77.726  30.321  1.00  0.00           H  
ATOM   1134  HA  THR    73     109.295  79.695  29.823  1.00  0.00           H  
ATOM   1135  HB  THR    73     108.867  77.128  28.438  1.00  0.00           H  
ATOM   1136  HG1 THR    73     110.923  77.572  28.391  1.00  0.00           H  
ATOM   1137 HG21 THR    73     108.621  79.866  27.275  1.00  0.00           H  
ATOM   1138 HG22 THR    73     108.087  78.317  26.708  1.00  0.00           H  
ATOM   1139 HG23 THR    73     107.331  79.050  28.123  1.00  0.00           H  
ATOM   1140  N   THR    74     106.895  79.374  30.691  1.00  0.00           N  
ATOM   1141  CA  THR    74     105.528  79.429  31.286  1.00  0.00           C  
ATOM   1142  C   THR    74     104.680  80.541  30.692  1.00  0.00           C  
ATOM   1143  O   THR    74     105.172  81.404  30.041  1.00  0.00           O  
ATOM   1144  CB  THR    74     105.502  79.634  32.811  1.00  0.00           C  
ATOM   1145  CG2 THR    74     105.796  78.377  33.706  1.00  0.00           C  
ATOM   1146  OG1 THR    74     106.518  80.561  33.227  1.00  0.00           O  
ATOM   1147  H   THR    74     107.419  80.229  30.573  1.00  0.00           H  
ATOM   1148  HA  THR    74     105.176  78.417  31.084  1.00  0.00           H  
ATOM   1149  HB  THR    74     104.525  79.975  33.153  1.00  0.00           H  
ATOM   1150  HG1 THR    74     106.450  81.320  32.643  1.00  0.00           H  
ATOM   1151 HG21 THR    74     105.133  77.532  33.519  1.00  0.00           H  
ATOM   1152 HG22 THR    74     106.866  78.211  33.584  1.00  0.00           H  
ATOM   1153 HG23 THR    74     105.583  78.752  34.707  1.00  0.00           H  
ATOM   1154  N   LEU    75     103.376  80.433  30.950  1.00  0.00           N  
ATOM   1155  CA  LEU    75     102.383  81.420  30.579  1.00  0.00           C  
ATOM   1156  C   LEU    75     101.327  81.735  31.668  1.00  0.00           C  
ATOM   1157  O   LEU    75     100.776  80.775  32.205  1.00  0.00           O  
ATOM   1158  CB  LEU    75     101.755  80.872  29.226  1.00  0.00           C  
ATOM   1159  CG  LEU    75     100.442  81.344  28.795  1.00  0.00           C  
ATOM   1160  CD1 LEU    75     100.430  82.810  28.423  1.00  0.00           C  
ATOM   1161  CD2 LEU    75      99.900  80.535  27.673  1.00  0.00           C  
ATOM   1162  H   LEU    75     102.995  79.661  31.479  1.00  0.00           H  
ATOM   1163  HA  LEU    75     102.981  82.306  30.366  1.00  0.00           H  
ATOM   1164  HB2 LEU    75     102.497  80.925  28.429  1.00  0.00           H  
ATOM   1165  HB3 LEU    75     101.704  79.814  29.483  1.00  0.00           H  
ATOM   1166  HG  LEU    75      99.751  81.218  29.629  1.00  0.00           H  
ATOM   1167 HD11 LEU    75     100.988  83.120  27.539  1.00  0.00           H  
ATOM   1168 HD12 LEU    75      99.404  83.091  28.185  1.00  0.00           H  
ATOM   1169 HD13 LEU    75     100.777  83.396  29.274  1.00  0.00           H  
ATOM   1170 HD21 LEU    75     100.759  80.373  27.023  1.00  0.00           H  
ATOM   1171 HD22 LEU    75      99.580  79.549  28.012  1.00  0.00           H  
ATOM   1172 HD23 LEU    75      99.096  81.089  27.189  1.00  0.00           H  
ATOM   1173  N   ARG    76     101.048  83.033  31.887  1.00  0.00           N  
ATOM   1174  CA  ARG    76      99.978  83.574  32.627  1.00  0.00           C  
ATOM   1175  C   ARG    76      98.909  84.088  31.648  1.00  0.00           C  
ATOM   1176  O   ARG    76      99.140  84.789  30.643  1.00  0.00           O  
ATOM   1177  CB  ARG    76     100.462  84.587  33.595  1.00  0.00           C  
ATOM   1178  CG  ARG    76      99.513  85.040  34.715  1.00  0.00           C  
ATOM   1179  CD  ARG    76     100.054  85.522  36.069  1.00  0.00           C  
ATOM   1180  NE  ARG    76     100.843  86.777  36.020  1.00  0.00           N  
ATOM   1181  CZ  ARG    76     101.475  87.405  36.941  1.00  0.00           C  
ATOM   1182  NH1 ARG    76     101.480  87.072  38.240  1.00  0.00           N1+
ATOM   1183  NH2 ARG    76     102.184  88.401  36.603  1.00  0.00           N  
ATOM   1184  H   ARG    76     101.627  83.664  31.352  1.00  0.00           H  
ATOM   1185  HA  ARG    76      99.538  82.744  33.179  1.00  0.00           H  
ATOM   1186  HB2 ARG    76     101.338  84.298  34.175  1.00  0.00           H  
ATOM   1187  HB3 ARG    76     100.789  85.469  33.044  1.00  0.00           H  
ATOM   1188  HG2 ARG    76      98.748  85.690  34.292  1.00  0.00           H  
ATOM   1189  HG3 ARG    76      98.977  84.103  34.863  1.00  0.00           H  
ATOM   1190  HD2 ARG    76      99.203  85.694  36.728  1.00  0.00           H  
ATOM   1191  HD3 ARG    76     100.680  84.734  36.486  1.00  0.00           H  
ATOM   1192  HE  ARG    76     100.908  87.230  35.119  1.00  0.00           H  
ATOM   1193 HH11 ARG    76     100.771  86.424  38.551  1.00  0.00           H  
ATOM   1194 HH12 ARG    76     102.190  87.392  38.884  1.00  0.00           H  
ATOM   1195 HH21 ARG    76     102.259  88.612  35.618  1.00  0.00           H  
ATOM   1196 HH22 ARG    76     102.822  88.856  37.240  1.00  0.00           H  
ATOM   1197  N   VAL    77      97.644  83.684  31.898  1.00  0.00           N  
ATOM   1198  CA  VAL    77      96.417  83.961  31.063  1.00  0.00           C  
ATOM   1199  C   VAL    77      95.400  84.707  31.971  1.00  0.00           C  
ATOM   1200  O   VAL    77      94.950  84.183  33.019  1.00  0.00           O  
ATOM   1201  CB  VAL    77      95.839  82.734  30.334  1.00  0.00           C  
ATOM   1202  CG1 VAL    77      94.725  83.094  29.277  1.00  0.00           C  
ATOM   1203  CG2 VAL    77      96.844  82.129  29.393  1.00  0.00           C  
ATOM   1204  H   VAL    77      97.533  83.151  32.749  1.00  0.00           H  
ATOM   1205  HA  VAL    77      96.730  84.585  30.226  1.00  0.00           H  
ATOM   1206  HB  VAL    77      95.399  82.039  31.049  1.00  0.00           H  
ATOM   1207 HG11 VAL    77      93.892  83.506  29.846  1.00  0.00           H  
ATOM   1208 HG12 VAL    77      95.104  83.820  28.557  1.00  0.00           H  
ATOM   1209 HG13 VAL    77      94.374  82.178  28.802  1.00  0.00           H  
ATOM   1210 HG21 VAL    77      97.595  81.660  30.030  1.00  0.00           H  
ATOM   1211 HG22 VAL    77      96.357  81.383  28.764  1.00  0.00           H  
ATOM   1212 HG23 VAL    77      97.369  82.723  28.645  1.00  0.00           H  
ATOM   1213  N   THR    78      94.953  85.908  31.555  1.00  0.00           N  
ATOM   1214  CA  THR    78      93.881  86.563  32.384  1.00  0.00           C  
ATOM   1215  C   THR    78      92.619  86.790  31.526  1.00  0.00           C  
ATOM   1216  O   THR    78      92.696  87.080  30.336  1.00  0.00           O  
ATOM   1217  CB  THR    78      94.454  87.884  32.793  1.00  0.00           C  
ATOM   1218  CG2 THR    78      93.487  88.712  33.625  1.00  0.00           C  
ATOM   1219  OG1 THR    78      95.590  87.631  33.582  1.00  0.00           O  
ATOM   1220  H   THR    78      95.196  86.238  30.632  1.00  0.00           H  
ATOM   1221  HA  THR    78      93.682  85.860  33.192  1.00  0.00           H  
ATOM   1222  HB  THR    78      94.772  88.405  31.890  1.00  0.00           H  
ATOM   1223  HG1 THR    78      96.218  87.392  32.896  1.00  0.00           H  
ATOM   1224 HG21 THR    78      93.974  89.342  34.370  1.00  0.00           H  
ATOM   1225 HG22 THR    78      92.964  89.360  32.922  1.00  0.00           H  
ATOM   1226 HG23 THR    78      92.753  88.044  34.076  1.00  0.00           H  
ATOM   1227  N   MET    79      91.425  86.803  32.095  1.00  0.00           N  
ATOM   1228  CA  MET    79      90.144  87.366  31.532  1.00  0.00           C  
ATOM   1229  C   MET    79      89.726  88.316  32.684  1.00  0.00           C  
ATOM   1230  O   MET    79      89.671  87.977  33.896  1.00  0.00           O  
ATOM   1231  CB  MET    79      89.057  86.342  31.248  1.00  0.00           C  
ATOM   1232  CG  MET    79      89.621  85.346  30.174  1.00  0.00           C  
ATOM   1233  SD  MET    79      88.613  83.943  29.943  1.00  0.00           S  
ATOM   1234  CE  MET    79      87.268  84.717  28.966  1.00  0.00           C  
ATOM   1235  H   MET    79      91.281  86.610  33.076  1.00  0.00           H  
ATOM   1236  HA  MET    79      90.265  87.973  30.635  1.00  0.00           H  
ATOM   1237  HB2 MET    79      88.747  85.782  32.130  1.00  0.00           H  
ATOM   1238  HB3 MET    79      88.219  86.869  30.791  1.00  0.00           H  
ATOM   1239  HG2 MET    79      89.647  85.947  29.265  1.00  0.00           H  
ATOM   1240  HG3 MET    79      90.627  84.972  30.364  1.00  0.00           H  
ATOM   1241  HE1 MET    79      87.762  84.998  28.035  1.00  0.00           H  
ATOM   1242  HE2 MET    79      86.448  84.027  28.769  1.00  0.00           H  
ATOM   1243  HE3 MET    79      86.964  85.640  29.458  1.00  0.00           H  
ATOM   1244  N   SER    80      89.511  89.578  32.382  1.00  0.00           N  
ATOM   1245  CA  SER    80      89.448  90.738  33.371  1.00  0.00           C  
ATOM   1246  C   SER    80      87.961  91.040  33.810  1.00  0.00           C  
ATOM   1247  O   SER    80      87.754  91.877  34.668  1.00  0.00           O  
ATOM   1248  CB  SER    80      90.124  91.961  32.808  1.00  0.00           C  
ATOM   1249  OG  SER    80      89.801  92.007  31.435  1.00  0.00           O  
ATOM   1250  H   SER    80      89.372  89.764  31.399  1.00  0.00           H  
ATOM   1251  HA  SER    80      90.069  90.414  34.207  1.00  0.00           H  
ATOM   1252  HB2 SER    80      89.811  92.902  33.259  1.00  0.00           H  
ATOM   1253  HB3 SER    80      91.191  91.807  32.970  1.00  0.00           H  
ATOM   1254  HG  SER    80      88.876  92.261  31.403  1.00  0.00           H  
ATOM   1255  N   GLN    81      86.988  90.378  33.235  1.00  0.00           N  
ATOM   1256  CA  GLN    81      85.545  90.487  33.482  1.00  0.00           C  
ATOM   1257  C   GLN    81      84.925  89.156  33.217  1.00  0.00           C  
ATOM   1258  O   GLN    81      85.444  88.496  32.280  1.00  0.00           O  
ATOM   1259  CB  GLN    81      84.831  91.629  32.656  1.00  0.00           C  
ATOM   1260  CG  GLN    81      85.271  93.106  32.841  1.00  0.00           C  
ATOM   1261  CD  GLN    81      86.581  93.445  32.150  1.00  0.00           C  
ATOM   1262  NE2 GLN    81      87.013  94.622  32.465  1.00  0.00           N  
ATOM   1263  OE1 GLN    81      87.176  92.719  31.340  1.00  0.00           O  
ATOM   1264  H   GLN    81      87.211  89.815  32.428  1.00  0.00           H  
ATOM   1265  HA  GLN    81      85.340  90.692  34.533  1.00  0.00           H  
ATOM   1266  HB2 GLN    81      84.948  91.310  31.620  1.00  0.00           H  
ATOM   1267  HB3 GLN    81      83.774  91.540  32.904  1.00  0.00           H  
ATOM   1268  HG2 GLN    81      84.478  93.685  32.367  1.00  0.00           H  
ATOM   1269  HG3 GLN    81      85.438  93.284  33.904  1.00  0.00           H  
ATOM   1270 HE21 GLN    81      87.889  95.012  32.149  1.00  0.00           H  
ATOM   1271 HE22 GLN    81      86.314  95.344  32.564  1.00  0.00           H  
ATOM   1272  N   ALA    82      83.830  88.777  33.923  1.00  0.00           N  
ATOM   1273  CA  ALA    82      82.944  87.624  33.607  1.00  0.00           C  
ATOM   1274  C   ALA    82      82.232  87.823  32.252  1.00  0.00           C  
ATOM   1275  O   ALA    82      81.839  88.992  31.873  1.00  0.00           O  
ATOM   1276  CB  ALA    82      81.917  87.560  34.804  1.00  0.00           C  
ATOM   1277  H   ALA    82      83.397  89.472  34.514  1.00  0.00           H  
ATOM   1278  HA  ALA    82      83.480  86.675  33.593  1.00  0.00           H  
ATOM   1279  HB1 ALA    82      82.478  87.531  35.739  1.00  0.00           H  
ATOM   1280  HB2 ALA    82      81.468  88.547  34.690  1.00  0.00           H  
ATOM   1281  HB3 ALA    82      81.243  86.714  34.671  1.00  0.00           H  
ATOM   1282  N   SER    83      81.942  86.753  31.562  1.00  0.00           N  
ATOM   1283  CA  SER    83      81.557  86.754  30.147  1.00  0.00           C  
ATOM   1284  C   SER    83      80.103  87.224  29.769  1.00  0.00           C  
ATOM   1285  O   SER    83      79.457  86.551  28.928  1.00  0.00           O  
ATOM   1286  CB  SER    83      81.854  85.409  29.493  1.00  0.00           C  
ATOM   1287  OG  SER    83      83.291  85.318  29.594  1.00  0.00           O  
ATOM   1288  H   SER    83      82.155  85.859  31.980  1.00  0.00           H  
ATOM   1289  HA  SER    83      82.175  87.507  29.660  1.00  0.00           H  
ATOM   1290  HB2 SER    83      81.412  84.691  30.183  1.00  0.00           H  
ATOM   1291  HB3 SER    83      81.568  85.329  28.445  1.00  0.00           H  
ATOM   1292  HG  SER    83      83.609  84.683  28.948  1.00  0.00           H  
ATOM   1293  N   THR    84      79.610  88.396  30.240  1.00  0.00           N  
ATOM   1294  CA  THR    84      78.365  88.879  29.762  1.00  0.00           C  
ATOM   1295  C   THR    84      78.150  89.326  28.338  1.00  0.00           C  
ATOM   1296  O   THR    84      76.951  89.333  27.931  1.00  0.00           O  
ATOM   1297  CB  THR    84      77.889  90.098  30.742  1.00  0.00           C  
ATOM   1298  CG2 THR    84      77.842  89.805  32.200  1.00  0.00           C  
ATOM   1299  OG1 THR    84      78.903  91.062  30.682  1.00  0.00           O  
ATOM   1300  H   THR    84      80.077  88.971  30.926  1.00  0.00           H  
ATOM   1301  HA  THR    84      77.603  88.101  29.814  1.00  0.00           H  
ATOM   1302  HB  THR    84      76.939  90.555  30.465  1.00  0.00           H  
ATOM   1303  HG1 THR    84      78.685  91.762  30.062  1.00  0.00           H  
ATOM   1304 HG21 THR    84      77.425  90.574  32.850  1.00  0.00           H  
ATOM   1305 HG22 THR    84      77.217  88.925  32.350  1.00  0.00           H  
ATOM   1306 HG23 THR    84      78.801  89.430  32.558  1.00  0.00           H  
ATOM   1307  N   GLU    85      79.239  89.527  27.587  1.00  0.00           N  
ATOM   1308  CA  GLU    85      79.150  89.800  26.166  1.00  0.00           C  
ATOM   1309  C   GLU    85      80.041  88.952  25.231  1.00  0.00           C  
ATOM   1310  O   GLU    85      79.823  88.987  24.068  1.00  0.00           O  
ATOM   1311  CB  GLU    85      79.333  91.294  25.888  1.00  0.00           C  
ATOM   1312  CG  GLU    85      78.206  92.200  26.487  1.00  0.00           C  
ATOM   1313  CD  GLU    85      78.417  92.584  27.925  1.00  0.00           C  
ATOM   1314  OE1 GLU    85      77.494  92.616  28.768  1.00  0.00           O  
ATOM   1315  OE2 GLU    85      79.505  93.057  28.342  1.00  0.00           O1-
ATOM   1316  H   GLU    85      80.176  89.512  27.966  1.00  0.00           H  
ATOM   1317  HA  GLU    85      78.172  89.420  25.870  1.00  0.00           H  
ATOM   1318  HB2 GLU    85      80.340  91.640  26.121  1.00  0.00           H  
ATOM   1319  HB3 GLU    85      79.288  91.414  24.806  1.00  0.00           H  
ATOM   1320  HG2 GLU    85      78.078  93.145  25.960  1.00  0.00           H  
ATOM   1321  HG3 GLU    85      77.282  91.621  26.487  1.00  0.00           H  
ATOM   1322  N   ALA    86      81.000  88.221  25.721  1.00  0.00           N  
ATOM   1323  CA  ALA    86      82.050  87.615  24.920  1.00  0.00           C  
ATOM   1324  C   ALA    86      81.915  86.079  24.741  1.00  0.00           C  
ATOM   1325  O   ALA    86      81.227  85.423  25.511  1.00  0.00           O  
ATOM   1326  CB  ALA    86      83.389  88.219  25.354  1.00  0.00           C  
ATOM   1327  H   ALA    86      81.164  88.119  26.712  1.00  0.00           H  
ATOM   1328  HA  ALA    86      81.854  87.967  23.907  1.00  0.00           H  
ATOM   1329  HB1 ALA    86      83.623  87.971  26.389  1.00  0.00           H  
ATOM   1330  HB2 ALA    86      84.153  87.760  24.726  1.00  0.00           H  
ATOM   1331  HB3 ALA    86      83.388  89.284  25.120  1.00  0.00           H  
ATOM   1332  N   SER    87      82.623  85.602  23.735  1.00  0.00           N  
ATOM   1333  CA  SER    87      82.712  84.246  23.253  1.00  0.00           C  
ATOM   1334  C   SER    87      83.683  83.393  24.024  1.00  0.00           C  
ATOM   1335  O   SER    87      84.548  83.871  24.768  1.00  0.00           O  
ATOM   1336  CB  SER    87      82.996  84.336  21.736  1.00  0.00           C  
ATOM   1337  OG  SER    87      84.046  85.205  21.350  1.00  0.00           O  
ATOM   1338  H   SER    87      83.257  86.204  23.230  1.00  0.00           H  
ATOM   1339  HA  SER    87      81.743  83.760  23.373  1.00  0.00           H  
ATOM   1340  HB2 SER    87      83.283  83.315  21.481  1.00  0.00           H  
ATOM   1341  HB3 SER    87      82.034  84.488  21.247  1.00  0.00           H  
ATOM   1342  HG  SER    87      84.035  85.036  20.406  1.00  0.00           H  
ATOM   1343  N   SER    88      83.399  82.038  24.006  1.00  0.00           N  
ATOM   1344  CA  SER    88      84.309  81.020  24.663  1.00  0.00           C  
ATOM   1345  C   SER    88      85.597  80.818  23.815  1.00  0.00           C  
ATOM   1346  O   SER    88      85.474  80.252  22.708  1.00  0.00           O  
ATOM   1347  CB  SER    88      83.640  79.652  24.958  1.00  0.00           C  
ATOM   1348  OG  SER    88      82.505  79.929  25.771  1.00  0.00           O  
ATOM   1349  H   SER    88      82.636  81.773  23.400  1.00  0.00           H  
ATOM   1350  HA  SER    88      84.495  81.389  25.672  1.00  0.00           H  
ATOM   1351  HB2 SER    88      83.283  79.307  23.988  1.00  0.00           H  
ATOM   1352  HB3 SER    88      84.354  78.956  25.399  1.00  0.00           H  
ATOM   1353  HG  SER    88      82.461  79.107  26.265  1.00  0.00           H  
ATOM   1354  N   ASP    89      86.794  81.239  24.260  1.00  0.00           N  
ATOM   1355  CA  ASP    89      88.033  81.357  23.419  1.00  0.00           C  
ATOM   1356  C   ASP    89      88.843  80.038  23.401  1.00  0.00           C  
ATOM   1357  O   ASP    89      88.924  79.382  24.472  1.00  0.00           O  
ATOM   1358  CB  ASP    89      88.859  82.529  23.894  1.00  0.00           C  
ATOM   1359  CG  ASP    89      89.934  82.866  22.839  1.00  0.00           C  
ATOM   1360  OD1 ASP    89      89.890  82.474  21.654  1.00  0.00           O  
ATOM   1361  OD2 ASP    89      90.876  83.593  23.238  1.00  0.00           O1-
ATOM   1362  H   ASP    89      86.894  81.284  25.264  1.00  0.00           H  
ATOM   1363  HA  ASP    89      87.685  81.582  22.410  1.00  0.00           H  
ATOM   1364  HB2 ASP    89      88.149  83.341  24.057  1.00  0.00           H  
ATOM   1365  HB3 ASP    89      89.293  82.312  24.870  1.00  0.00           H  
ATOM   1366  N   LYS    90      89.351  79.691  22.228  1.00  0.00           N  
ATOM   1367  CA  LYS    90      90.137  78.446  22.054  1.00  0.00           C  
ATOM   1368  C   LYS    90      91.630  78.654  21.945  1.00  0.00           C  
ATOM   1369  O   LYS    90      92.328  78.332  20.985  1.00  0.00           O  
ATOM   1370  CB  LYS    90      89.617  77.709  20.812  1.00  0.00           C  
ATOM   1371  CG  LYS    90      88.118  77.356  21.106  1.00  0.00           C  
ATOM   1372  CD  LYS    90      87.517  76.645  19.955  1.00  0.00           C  
ATOM   1373  CE  LYS    90      86.019  76.432  20.160  1.00  0.00           C  
ATOM   1374  NZ  LYS    90      85.469  75.422  19.252  1.00  0.00           N1+
ATOM   1375  H   LYS    90      89.266  80.252  21.393  1.00  0.00           H  
ATOM   1376  HA  LYS    90      90.011  77.838  22.950  1.00  0.00           H  
ATOM   1377  HB2 LYS    90      89.716  78.244  19.867  1.00  0.00           H  
ATOM   1378  HB3 LYS    90      90.135  76.754  20.722  1.00  0.00           H  
ATOM   1379  HG2 LYS    90      87.962  76.725  21.980  1.00  0.00           H  
ATOM   1380  HG3 LYS    90      87.678  78.353  21.137  1.00  0.00           H  
ATOM   1381  HD2 LYS    90      87.624  77.365  19.144  1.00  0.00           H  
ATOM   1382  HD3 LYS    90      88.049  75.705  19.809  1.00  0.00           H  
ATOM   1383  HE2 LYS    90      85.871  76.137  21.199  1.00  0.00           H  
ATOM   1384  HE3 LYS    90      85.539  77.407  20.070  1.00  0.00           H  
ATOM   1385  HZ1 LYS    90      85.947  74.575  19.528  1.00  0.00           H  
ATOM   1386  HZ2 LYS    90      84.490  75.330  19.479  1.00  0.00           H  
ATOM   1387  HZ3 LYS    90      85.655  75.668  18.290  1.00  0.00           H  
ATOM   1388  N   VAL    91      92.266  79.132  23.076  1.00  0.00           N  
ATOM   1389  CA  VAL    91      93.648  79.665  22.942  1.00  0.00           C  
ATOM   1390  C   VAL    91      94.606  78.507  22.525  1.00  0.00           C  
ATOM   1391  O   VAL    91      94.526  77.466  23.204  1.00  0.00           O  
ATOM   1392  CB  VAL    91      94.063  80.288  24.233  1.00  0.00           C  
ATOM   1393  CG1 VAL    91      93.289  81.581  24.485  1.00  0.00           C  
ATOM   1394  CG2 VAL    91      93.918  79.348  25.396  1.00  0.00           C  
ATOM   1395  H   VAL    91      91.718  79.440  23.866  1.00  0.00           H  
ATOM   1396  HA  VAL    91      93.613  80.416  22.153  1.00  0.00           H  
ATOM   1397  HB  VAL    91      95.131  80.427  24.062  1.00  0.00           H  
ATOM   1398 HG11 VAL    91      93.351  82.339  23.704  1.00  0.00           H  
ATOM   1399 HG12 VAL    91      92.222  81.358  24.458  1.00  0.00           H  
ATOM   1400 HG13 VAL    91      93.630  82.075  25.395  1.00  0.00           H  
ATOM   1401 HG21 VAL    91      94.403  78.380  25.269  1.00  0.00           H  
ATOM   1402 HG22 VAL    91      94.367  79.888  26.230  1.00  0.00           H  
ATOM   1403 HG23 VAL    91      92.880  79.173  25.678  1.00  0.00           H  
ATOM   1404  N   THR    92      95.582  78.646  21.571  1.00  0.00           N  
ATOM   1405  CA  THR    92      96.294  77.426  21.094  1.00  0.00           C  
ATOM   1406  C   THR    92      97.794  77.807  21.055  1.00  0.00           C  
ATOM   1407  O   THR    92      98.201  78.615  20.242  1.00  0.00           O  
ATOM   1408  CB  THR    92      95.787  76.925  19.780  1.00  0.00           C  
ATOM   1409  CG2 THR    92      96.266  75.500  19.546  1.00  0.00           C  
ATOM   1410  OG1 THR    92      94.447  76.719  19.969  1.00  0.00           O  
ATOM   1411  H   THR    92      95.772  79.503  21.072  1.00  0.00           H  
ATOM   1412  HA  THR    92      96.156  76.719  21.911  1.00  0.00           H  
ATOM   1413  HB  THR    92      96.091  77.630  19.006  1.00  0.00           H  
ATOM   1414  HG1 THR    92      93.958  77.464  20.325  1.00  0.00           H  
ATOM   1415 HG21 THR    92      96.061  74.911  20.441  1.00  0.00           H  
ATOM   1416 HG22 THR    92      95.938  75.212  18.547  1.00  0.00           H  
ATOM   1417 HG23 THR    92      97.343  75.663  19.494  1.00  0.00           H  
ATOM   1418  N   VAL    93      98.601  77.166  21.865  1.00  0.00           N  
ATOM   1419  CA  VAL    93     100.097  77.075  21.691  1.00  0.00           C  
ATOM   1420  C   VAL    93     100.437  76.277  20.488  1.00  0.00           C  
ATOM   1421  O   VAL    93     100.083  75.069  20.430  1.00  0.00           O  
ATOM   1422  CB  VAL    93     100.905  76.607  22.921  1.00  0.00           C  
ATOM   1423  CG1 VAL    93     102.381  76.485  22.609  1.00  0.00           C  
ATOM   1424  CG2 VAL    93     100.672  77.491  24.133  1.00  0.00           C  
ATOM   1425  H   VAL    93      98.250  76.526  22.563  1.00  0.00           H  
ATOM   1426  HA  VAL    93     100.386  78.090  21.420  1.00  0.00           H  
ATOM   1427  HB  VAL    93     100.563  75.579  23.041  1.00  0.00           H  
ATOM   1428 HG11 VAL    93     102.744  77.362  22.073  1.00  0.00           H  
ATOM   1429 HG12 VAL    93     102.952  76.469  23.537  1.00  0.00           H  
ATOM   1430 HG13 VAL    93     102.542  75.594  22.002  1.00  0.00           H  
ATOM   1431 HG21 VAL    93      99.682  77.320  24.557  1.00  0.00           H  
ATOM   1432 HG22 VAL    93     101.450  77.227  24.849  1.00  0.00           H  
ATOM   1433 HG23 VAL    93     100.797  78.554  23.931  1.00  0.00           H  
ATOM   1434  N   ASN    94     101.303  76.760  19.524  1.00  0.00           N  
ATOM   1435  CA  ASN    94     101.941  75.957  18.419  1.00  0.00           C  
ATOM   1436  C   ASN    94     103.442  75.750  18.700  1.00  0.00           C  
ATOM   1437  O   ASN    94     104.158  76.711  19.050  1.00  0.00           O  
ATOM   1438  CB  ASN    94     101.832  76.825  17.181  1.00  0.00           C  
ATOM   1439  CG  ASN    94     100.462  76.610  16.583  1.00  0.00           C  
ATOM   1440  ND2 ASN    94      99.445  77.221  17.161  1.00  0.00           N  
ATOM   1441  OD1 ASN    94     100.229  75.881  15.660  1.00  0.00           O  
ATOM   1442  H   ASN    94     101.556  77.706  19.773  1.00  0.00           H  
ATOM   1443  HA  ASN    94     101.544  74.973  18.168  1.00  0.00           H  
ATOM   1444  HB2 ASN    94     102.056  77.862  17.433  1.00  0.00           H  
ATOM   1445  HB3 ASN    94     102.578  76.505  16.454  1.00  0.00           H  
ATOM   1446 HD21 ASN    94      98.527  77.057  16.773  1.00  0.00           H  
ATOM   1447 HD22 ASN    94      99.575  77.794  17.983  1.00  0.00           H  
ATOM   1448  N   TYR    95     103.885  74.555  18.607  1.00  0.00           N  
ATOM   1449  CA  TYR    95     105.276  74.181  18.741  1.00  0.00           C  
ATOM   1450  C   TYR    95     105.956  74.027  17.388  1.00  0.00           C  
ATOM   1451  O   TYR    95     105.295  73.797  16.326  1.00  0.00           O  
ATOM   1452  CB  TYR    95     105.396  72.975  19.676  1.00  0.00           C  
ATOM   1453  CG  TYR    95     104.929  73.254  21.053  1.00  0.00           C  
ATOM   1454  CD1 TYR    95     105.776  73.826  22.008  1.00  0.00           C  
ATOM   1455  CD2 TYR    95     103.557  72.937  21.349  1.00  0.00           C  
ATOM   1456  CE1 TYR    95     105.319  73.902  23.384  1.00  0.00           C  
ATOM   1457  CE2 TYR    95     103.199  73.092  22.706  1.00  0.00           C  
ATOM   1458  CZ  TYR    95     104.058  73.481  23.701  1.00  0.00           C  
ATOM   1459  OH  TYR    95     103.751  73.495  25.031  1.00  0.00           O  
ATOM   1460  H   TYR    95     103.309  73.796  18.273  1.00  0.00           H  
ATOM   1461  HA  TYR    95     105.699  75.079  19.191  1.00  0.00           H  
ATOM   1462  HB2 TYR    95     104.850  72.111  19.298  1.00  0.00           H  
ATOM   1463  HB3 TYR    95     106.435  72.653  19.747  1.00  0.00           H  
ATOM   1464  HD1 TYR    95     106.784  74.000  21.662  1.00  0.00           H  
ATOM   1465  HD2 TYR    95     103.023  72.428  20.559  1.00  0.00           H  
ATOM   1466  HE1 TYR    95     105.857  74.436  24.153  1.00  0.00           H  
ATOM   1467  HE2 TYR    95     102.237  72.681  22.973  1.00  0.00           H  
ATOM   1468  HH  TYR    95     104.495  73.554  25.634  1.00  0.00           H  
ATOM   1469  N   TYR    96     107.244  74.327  17.232  1.00  0.00           N  
ATOM   1470  CA  TYR    96     108.107  74.307  16.046  1.00  0.00           C  
ATOM   1471  C   TYR    96     109.314  73.345  16.337  1.00  0.00           C  
ATOM   1472  O   TYR    96     109.972  73.331  17.375  1.00  0.00           O  
ATOM   1473  CB  TYR    96     108.603  75.703  15.777  1.00  0.00           C  
ATOM   1474  CG  TYR    96     107.572  76.632  15.425  1.00  0.00           C  
ATOM   1475  CD1 TYR    96     107.327  77.030  14.133  1.00  0.00           C  
ATOM   1476  CD2 TYR    96     106.859  77.230  16.524  1.00  0.00           C  
ATOM   1477  CE1 TYR    96     106.408  78.133  13.883  1.00  0.00           C  
ATOM   1478  CE2 TYR    96     105.967  78.211  16.352  1.00  0.00           C  
ATOM   1479  CZ  TYR    96     105.728  78.643  14.992  1.00  0.00           C  
ATOM   1480  OH  TYR    96     104.898  79.734  14.844  1.00  0.00           O  
ATOM   1481  H   TYR    96     107.754  74.442  18.096  1.00  0.00           H  
ATOM   1482  HA  TYR    96     107.496  73.885  15.248  1.00  0.00           H  
ATOM   1483  HB2 TYR    96     109.108  76.085  16.665  1.00  0.00           H  
ATOM   1484  HB3 TYR    96     109.392  75.659  15.027  1.00  0.00           H  
ATOM   1485  HD1 TYR    96     107.822  76.518  13.321  1.00  0.00           H  
ATOM   1486  HD2 TYR    96     107.184  76.996  17.527  1.00  0.00           H  
ATOM   1487  HE1 TYR    96     106.195  78.422  12.864  1.00  0.00           H  
ATOM   1488  HE2 TYR    96     105.475  78.714  17.172  1.00  0.00           H  
ATOM   1489  HH  TYR    96     105.083  80.144  13.996  1.00  0.00           H  
ATOM   1490  N   ASP    97     109.698  72.553  15.298  1.00  0.00           N  
ATOM   1491  CA  ASP    97     110.860  71.719  15.287  1.00  0.00           C  
ATOM   1492  C   ASP    97     112.165  72.379  14.760  1.00  0.00           C  
ATOM   1493  O   ASP    97     112.145  73.637  14.749  1.00  0.00           O  
ATOM   1494  CB  ASP    97     110.591  70.470  14.368  1.00  0.00           C  
ATOM   1495  CG  ASP    97     110.348  70.706  12.892  1.00  0.00           C  
ATOM   1496  OD1 ASP    97     109.649  71.757  12.642  1.00  0.00           O  
ATOM   1497  OD2 ASP    97     110.727  69.923  12.036  1.00  0.00           O1-
ATOM   1498  H   ASP    97     109.312  72.872  14.421  1.00  0.00           H  
ATOM   1499  HA  ASP    97     111.126  71.236  16.228  1.00  0.00           H  
ATOM   1500  HB2 ASP    97     111.421  69.764  14.349  1.00  0.00           H  
ATOM   1501  HB3 ASP    97     109.799  69.851  14.790  1.00  0.00           H  
ATOM   1502  N   GLU    98     113.242  71.681  14.429  1.00  0.00           N  
ATOM   1503  CA  GLU    98     114.506  72.301  14.087  1.00  0.00           C  
ATOM   1504  C   GLU    98     114.390  73.018  12.791  1.00  0.00           C  
ATOM   1505  O   GLU    98     113.671  72.591  11.817  1.00  0.00           O  
ATOM   1506  CB  GLU    98     115.553  71.202  14.150  1.00  0.00           C  
ATOM   1507  CG  GLU    98     116.056  70.741  15.554  1.00  0.00           C  
ATOM   1508  CD  GLU    98     117.185  71.606  16.225  1.00  0.00           C  
ATOM   1509  OE1 GLU    98     117.176  72.823  16.040  1.00  0.00           O  
ATOM   1510  OE2 GLU    98     118.179  71.123  16.792  1.00  0.00           O1-
ATOM   1511  H   GLU    98     113.209  70.700  14.191  1.00  0.00           H  
ATOM   1512  HA  GLU    98     114.767  73.047  14.839  1.00  0.00           H  
ATOM   1513  HB2 GLU    98     115.236  70.294  13.638  1.00  0.00           H  
ATOM   1514  HB3 GLU    98     116.376  71.527  13.513  1.00  0.00           H  
ATOM   1515  HG2 GLU    98     115.288  70.572  16.309  1.00  0.00           H  
ATOM   1516  HG3 GLU    98     116.566  69.788  15.414  1.00  0.00           H  
ATOM   1517  N   GLU    99     115.069  74.187  12.824  1.00  0.00           N  
ATOM   1518  CA  GLU    99     115.092  75.336  11.810  1.00  0.00           C  
ATOM   1519  C   GLU    99     113.684  75.829  11.505  1.00  0.00           C  
ATOM   1520  O   GLU    99     113.262  76.005  10.321  1.00  0.00           O  
ATOM   1521  CB  GLU    99     115.884  74.807  10.525  1.00  0.00           C  
ATOM   1522  CG  GLU    99     116.164  75.870   9.371  1.00  0.00           C  
ATOM   1523  CD  GLU    99     116.760  77.159   9.880  1.00  0.00           C  
ATOM   1524  OE1 GLU    99     116.040  78.098  10.278  1.00  0.00           O  
ATOM   1525  OE2 GLU    99     117.959  77.239   9.774  1.00  0.00           O1-
ATOM   1526  H   GLU    99     115.591  74.405  13.660  1.00  0.00           H  
ATOM   1527  HA  GLU    99     115.678  76.149  12.238  1.00  0.00           H  
ATOM   1528  HB2 GLU    99     116.857  74.448  10.861  1.00  0.00           H  
ATOM   1529  HB3 GLU    99     115.444  73.958  10.002  1.00  0.00           H  
ATOM   1530  HG2 GLU    99     116.931  75.499   8.693  1.00  0.00           H  
ATOM   1531  HG3 GLU    99     115.214  75.992   8.851  1.00  0.00           H  
ATOM   1532  N   GLY   100     112.755  75.775  12.499  1.00  0.00           N  
ATOM   1533  CA  GLY   100     111.246  75.615  12.295  1.00  0.00           C  
ATOM   1534  C   GLY   100     110.740  76.750  11.409  1.00  0.00           C  
ATOM   1535  O   GLY   100     111.036  77.914  11.606  1.00  0.00           O  
ATOM   1536  H   GLY   100     113.227  75.488  13.345  1.00  0.00           H  
ATOM   1537  HA2 GLY   100     111.225  74.690  11.719  1.00  0.00           H  
ATOM   1538  HA3 GLY   100     110.728  75.544  13.251  1.00  0.00           H  
ATOM   1539  N   SER   101     109.866  76.458  10.453  1.00  0.00           N  
ATOM   1540  CA  SER   101     108.972  77.411   9.753  1.00  0.00           C  
ATOM   1541  C   SER   101     107.570  77.069   9.888  1.00  0.00           C  
ATOM   1542  O   SER   101     106.776  78.024  10.110  1.00  0.00           O  
ATOM   1543  CB  SER   101     109.326  77.441   8.281  1.00  0.00           C  
ATOM   1544  OG  SER   101     109.117  76.306   7.509  1.00  0.00           O  
ATOM   1545  H   SER   101     109.625  75.486  10.318  1.00  0.00           H  
ATOM   1546  HA  SER   101     109.143  78.427  10.110  1.00  0.00           H  
ATOM   1547  HB2 SER   101     108.803  78.281   7.823  1.00  0.00           H  
ATOM   1548  HB3 SER   101     110.385  77.680   8.188  1.00  0.00           H  
ATOM   1549  HG  SER   101     109.790  75.666   7.751  1.00  0.00           H  
ATOM   1550  N   ILE   102     107.099  75.802   9.818  1.00  0.00           N  
ATOM   1551  CA  ILE   102     105.677  75.409   9.868  1.00  0.00           C  
ATOM   1552  C   ILE   102     105.488  74.685  11.135  1.00  0.00           C  
ATOM   1553  O   ILE   102     106.313  73.729  11.352  1.00  0.00           O  
ATOM   1554  CB  ILE   102     105.178  74.621   8.613  1.00  0.00           C  
ATOM   1555  CG1 ILE   102     105.590  75.267   7.287  1.00  0.00           C  
ATOM   1556  CG2 ILE   102     103.688  74.409   8.816  1.00  0.00           C  
ATOM   1557  CD1 ILE   102     104.899  76.591   6.917  1.00  0.00           C  
ATOM   1558  H   ILE   102     107.736  75.067   9.546  1.00  0.00           H  
ATOM   1559  HA  ILE   102     105.085  76.324   9.866  1.00  0.00           H  
ATOM   1560  HB  ILE   102     105.566  73.603   8.622  1.00  0.00           H  
ATOM   1561 HG12 ILE   102     106.663  75.431   7.184  1.00  0.00           H  
ATOM   1562 HG13 ILE   102     105.327  74.552   6.508  1.00  0.00           H  
ATOM   1563 HG21 ILE   102     103.130  75.259   9.209  1.00  0.00           H  
ATOM   1564 HG22 ILE   102     103.264  74.080   7.867  1.00  0.00           H  
ATOM   1565 HG23 ILE   102     103.505  73.560   9.474  1.00  0.00           H  
ATOM   1566 HD11 ILE   102     105.405  77.474   7.308  1.00  0.00           H  
ATOM   1567 HD12 ILE   102     104.819  76.571   5.830  1.00  0.00           H  
ATOM   1568 HD13 ILE   102     103.880  76.579   7.303  1.00  0.00           H  
ATOM   1569  N   PRO   103     104.528  74.967  12.019  1.00  0.00           N  
ATOM   1570  CA  PRO   103     104.491  74.212  13.261  1.00  0.00           C  
ATOM   1571  C   PRO   103     104.063  72.761  13.151  1.00  0.00           C  
ATOM   1572  O   PRO   103     103.418  72.369  12.170  1.00  0.00           O  
ATOM   1573  CB  PRO   103     103.736  75.095  14.224  1.00  0.00           C  
ATOM   1574  CG  PRO   103     102.842  75.934  13.352  1.00  0.00           C  
ATOM   1575  CD  PRO   103     103.652  76.143  12.089  1.00  0.00           C  
ATOM   1576  HA  PRO   103     105.499  74.152  13.672  1.00  0.00           H  
ATOM   1577  HB2 PRO   103     103.244  74.512  15.003  1.00  0.00           H  
ATOM   1578  HB3 PRO   103     104.448  75.804  14.647  1.00  0.00           H  
ATOM   1579  HG2 PRO   103     101.870  75.493  13.131  1.00  0.00           H  
ATOM   1580  HG3 PRO   103     102.740  76.899  13.849  1.00  0.00           H  
ATOM   1581  HD2 PRO   103     102.880  76.165  11.320  1.00  0.00           H  
ATOM   1582  HD3 PRO   103     104.307  77.015  12.102  1.00  0.00           H  
ATOM   1583  N   ILE   104     104.309  71.907  14.167  1.00  0.00           N  
ATOM   1584  CA  ILE   104     104.120  70.469  14.154  1.00  0.00           C  
ATOM   1585  C   ILE   104     102.898  69.916  14.963  1.00  0.00           C  
ATOM   1586  O   ILE   104     102.301  68.850  14.701  1.00  0.00           O  
ATOM   1587  CB  ILE   104     105.341  69.707  14.629  1.00  0.00           C  
ATOM   1588  CG1 ILE   104     106.134  70.430  15.819  1.00  0.00           C  
ATOM   1589  CG2 ILE   104     106.200  69.542  13.405  1.00  0.00           C  
ATOM   1590  CD1 ILE   104     107.066  69.452  16.479  1.00  0.00           C  
ATOM   1591  H   ILE   104     104.616  72.356  15.018  1.00  0.00           H  
ATOM   1592  HA  ILE   104     103.934  70.138  13.132  1.00  0.00           H  
ATOM   1593  HB  ILE   104     105.148  68.657  14.846  1.00  0.00           H  
ATOM   1594 HG12 ILE   104     106.761  71.222  15.410  1.00  0.00           H  
ATOM   1595 HG13 ILE   104     105.448  70.817  16.573  1.00  0.00           H  
ATOM   1596 HG21 ILE   104     106.460  70.555  13.097  1.00  0.00           H  
ATOM   1597 HG22 ILE   104     107.133  69.056  13.693  1.00  0.00           H  
ATOM   1598 HG23 ILE   104     105.793  68.928  12.602  1.00  0.00           H  
ATOM   1599 HD11 ILE   104     106.571  68.850  17.241  1.00  0.00           H  
ATOM   1600 HD12 ILE   104     107.666  68.783  15.861  1.00  0.00           H  
ATOM   1601 HD13 ILE   104     107.697  70.060  17.126  1.00  0.00           H  
ATOM   1602  N   ASP   105     102.610  70.585  16.033  1.00  0.00           N  
ATOM   1603  CA  ASP   105     101.758  70.060  17.127  1.00  0.00           C  
ATOM   1604  C   ASP   105     101.229  71.229  17.950  1.00  0.00           C  
ATOM   1605  O   ASP   105     101.757  72.371  17.922  1.00  0.00           O  
ATOM   1606  CB  ASP   105     102.561  69.116  18.001  1.00  0.00           C  
ATOM   1607  CG  ASP   105     101.664  67.871  18.407  1.00  0.00           C  
ATOM   1608  OD1 ASP   105     100.417  68.119  18.543  1.00  0.00           O  
ATOM   1609  OD2 ASP   105     102.228  66.768  18.621  1.00  0.00           O1-
ATOM   1610  H   ASP   105     102.837  71.561  16.153  1.00  0.00           H  
ATOM   1611  HA  ASP   105     100.917  69.500  16.718  1.00  0.00           H  
ATOM   1612  HB2 ASP   105     103.484  68.831  17.496  1.00  0.00           H  
ATOM   1613  HB3 ASP   105     102.997  69.752  18.771  1.00  0.00           H  
ATOM   1614  N   GLN   106     100.150  71.143  18.622  1.00  0.00           N  
ATOM   1615  CA  GLN   106      99.404  72.235  19.177  1.00  0.00           C  
ATOM   1616  C   GLN   106      98.609  71.770  20.440  1.00  0.00           C  
ATOM   1617  O   GLN   106      98.068  70.704  20.474  1.00  0.00           O  
ATOM   1618  CB  GLN   106      98.495  72.927  18.168  1.00  0.00           C  
ATOM   1619  CG  GLN   106      97.657  71.882  17.310  1.00  0.00           C  
ATOM   1620  CD  GLN   106      96.875  72.518  16.149  1.00  0.00           C  
ATOM   1621  NE2 GLN   106      97.447  72.686  14.988  1.00  0.00           N  
ATOM   1622  OE1 GLN   106      95.698  72.876  16.277  1.00  0.00           O  
ATOM   1623  H   GLN   106      99.849  70.220  18.903  1.00  0.00           H  
ATOM   1624  HA  GLN   106     100.164  72.943  19.509  1.00  0.00           H  
ATOM   1625  HB2 GLN   106      97.731  73.596  18.564  1.00  0.00           H  
ATOM   1626  HB3 GLN   106      99.167  73.505  17.534  1.00  0.00           H  
ATOM   1627  HG2 GLN   106      98.329  71.195  16.796  1.00  0.00           H  
ATOM   1628  HG3 GLN   106      96.919  71.351  17.911  1.00  0.00           H  
ATOM   1629 HE21 GLN   106      97.019  73.336  14.345  1.00  0.00           H  
ATOM   1630 HE22 GLN   106      98.439  72.497  14.957  1.00  0.00           H  
ATOM   1631  N   ALA   107      98.777  72.540  21.520  1.00  0.00           N  
ATOM   1632  CA  ALA   107      98.023  72.240  22.772  1.00  0.00           C  
ATOM   1633  C   ALA   107      97.180  73.467  23.240  1.00  0.00           C  
ATOM   1634  O   ALA   107      97.543  74.603  22.946  1.00  0.00           O  
ATOM   1635  CB  ALA   107      99.076  71.843  23.766  1.00  0.00           C  
ATOM   1636  H   ALA   107      99.274  73.413  21.416  1.00  0.00           H  
ATOM   1637  HA  ALA   107      97.265  71.459  22.716  1.00  0.00           H  
ATOM   1638  HB1 ALA   107      99.715  72.718  23.881  1.00  0.00           H  
ATOM   1639  HB2 ALA   107      98.643  71.515  24.711  1.00  0.00           H  
ATOM   1640  HB3 ALA   107      99.691  71.092  23.268  1.00  0.00           H  
ATOM   1641  N   GLY   108      96.098  73.367  23.996  1.00  0.00           N  
ATOM   1642  CA  GLY   108      95.081  74.517  24.143  1.00  0.00           C  
ATOM   1643  C   GLY   108      94.297  74.385  25.422  1.00  0.00           C  
ATOM   1644  O   GLY   108      94.407  73.368  26.152  1.00  0.00           O  
ATOM   1645  H   GLY   108      95.873  72.431  24.300  1.00  0.00           H  
ATOM   1646  HA2 GLY   108      95.576  75.488  24.168  1.00  0.00           H  
ATOM   1647  HA3 GLY   108      94.373  74.394  23.323  1.00  0.00           H  
ATOM   1648  N   LEU   109      93.569  75.454  25.733  1.00  0.00           N  
ATOM   1649  CA  LEU   109      92.587  75.651  26.785  1.00  0.00           C  
ATOM   1650  C   LEU   109      91.306  76.258  26.163  1.00  0.00           C  
ATOM   1651  O   LEU   109      91.359  77.095  25.271  1.00  0.00           O  
ATOM   1652  CB  LEU   109      93.013  76.662  27.832  1.00  0.00           C  
ATOM   1653  CG  LEU   109      94.263  76.213  28.619  1.00  0.00           C  
ATOM   1654  CD1 LEU   109      94.842  77.299  29.505  1.00  0.00           C  
ATOM   1655  CD2 LEU   109      93.946  74.969  29.405  1.00  0.00           C  
ATOM   1656  H   LEU   109      93.452  76.201  25.064  1.00  0.00           H  
ATOM   1657  HA  LEU   109      92.409  74.678  27.242  1.00  0.00           H  
ATOM   1658  HB2 LEU   109      93.226  77.670  27.475  1.00  0.00           H  
ATOM   1659  HB3 LEU   109      92.211  76.826  28.553  1.00  0.00           H  
ATOM   1660  HG  LEU   109      95.116  76.095  27.950  1.00  0.00           H  
ATOM   1661 HD11 LEU   109      94.122  77.455  30.308  1.00  0.00           H  
ATOM   1662 HD12 LEU   109      95.692  76.864  30.031  1.00  0.00           H  
ATOM   1663 HD13 LEU   109      94.991  78.278  29.049  1.00  0.00           H  
ATOM   1664 HD21 LEU   109      94.842  74.462  29.765  1.00  0.00           H  
ATOM   1665 HD22 LEU   109      93.373  75.345  30.252  1.00  0.00           H  
ATOM   1666 HD23 LEU   109      93.343  74.241  28.862  1.00  0.00           H  
ATOM   1667  N   PHE   110      90.133  76.084  26.811  1.00  0.00           N  
ATOM   1668  CA  PHE   110      88.896  76.440  26.298  1.00  0.00           C  
ATOM   1669  C   PHE   110      88.013  77.258  27.193  1.00  0.00           C  
ATOM   1670  O   PHE   110      87.430  76.658  28.104  1.00  0.00           O  
ATOM   1671  CB  PHE   110      88.204  75.187  25.732  1.00  0.00           C  
ATOM   1672  CG  PHE   110      86.837  75.302  25.065  1.00  0.00           C  
ATOM   1673  CD1 PHE   110      86.004  74.171  25.022  1.00  0.00           C  
ATOM   1674  CD2 PHE   110      86.382  76.512  24.451  1.00  0.00           C  
ATOM   1675  CE1 PHE   110      84.736  74.233  24.294  1.00  0.00           C  
ATOM   1676  CE2 PHE   110      85.170  76.568  23.749  1.00  0.00           C  
ATOM   1677  CZ  PHE   110      84.309  75.426  23.685  1.00  0.00           C  
ATOM   1678  H   PHE   110      90.184  75.347  27.499  1.00  0.00           H  
ATOM   1679  HA  PHE   110      89.060  77.000  25.377  1.00  0.00           H  
ATOM   1680  HB2 PHE   110      88.834  74.687  24.996  1.00  0.00           H  
ATOM   1681  HB3 PHE   110      88.150  74.461  26.544  1.00  0.00           H  
ATOM   1682  HD1 PHE   110      86.166  73.278  25.608  1.00  0.00           H  
ATOM   1683  HD2 PHE   110      86.907  77.453  24.530  1.00  0.00           H  
ATOM   1684  HE1 PHE   110      84.162  73.320  24.233  1.00  0.00           H  
ATOM   1685  HE2 PHE   110      84.767  77.407  23.201  1.00  0.00           H  
ATOM   1686  HZ  PHE   110      83.372  75.458  23.149  1.00  0.00           H  
ATOM   1687  N   LEU   111      88.039  78.570  27.006  1.00  0.00           N  
ATOM   1688  CA  LEU   111      87.942  79.598  28.059  1.00  0.00           C  
ATOM   1689  C   LEU   111      86.551  80.350  28.046  1.00  0.00           C  
ATOM   1690  O   LEU   111      86.241  81.024  27.071  1.00  0.00           O  
ATOM   1691  CB  LEU   111      89.066  80.601  27.908  1.00  0.00           C  
ATOM   1692  CG  LEU   111      90.440  79.934  28.175  1.00  0.00           C  
ATOM   1693  CD1 LEU   111      91.395  80.984  27.602  1.00  0.00           C  
ATOM   1694  CD2 LEU   111      90.746  79.734  29.606  1.00  0.00           C  
ATOM   1695  H   LEU   111      88.576  78.915  26.223  1.00  0.00           H  
ATOM   1696  HA  LEU   111      88.002  79.065  29.008  1.00  0.00           H  
ATOM   1697  HB2 LEU   111      89.133  81.002  26.896  1.00  0.00           H  
ATOM   1698  HB3 LEU   111      88.976  81.426  28.614  1.00  0.00           H  
ATOM   1699  HG  LEU   111      90.557  79.004  27.618  1.00  0.00           H  
ATOM   1700 HD11 LEU   111      92.386  80.721  27.973  1.00  0.00           H  
ATOM   1701 HD12 LEU   111      91.507  80.993  26.518  1.00  0.00           H  
ATOM   1702 HD13 LEU   111      91.169  81.975  27.996  1.00  0.00           H  
ATOM   1703 HD21 LEU   111      91.588  79.042  29.609  1.00  0.00           H  
ATOM   1704 HD22 LEU   111      90.870  80.653  30.179  1.00  0.00           H  
ATOM   1705 HD23 LEU   111      89.818  79.369  30.045  1.00  0.00           H  
ATOM   1706  N   THR   112      85.922  80.501  29.210  1.00  0.00           N  
ATOM   1707  CA  THR   112      85.048  81.552  29.563  1.00  0.00           C  
ATOM   1708  C   THR   112      85.057  81.791  31.123  1.00  0.00           C  
ATOM   1709  O   THR   112      85.750  81.060  31.860  1.00  0.00           O  
ATOM   1710  CB  THR   112      83.609  81.149  29.082  1.00  0.00           C  
ATOM   1711  CG2 THR   112      83.024  79.880  29.718  1.00  0.00           C  
ATOM   1712  OG1 THR   112      82.683  82.182  29.358  1.00  0.00           O  
ATOM   1713  H   THR   112      86.133  79.868  29.969  1.00  0.00           H  
ATOM   1714  HA  THR   112      85.277  82.475  29.030  1.00  0.00           H  
ATOM   1715  HB  THR   112      83.713  80.970  28.011  1.00  0.00           H  
ATOM   1716  HG1 THR   112      82.038  82.074  28.655  1.00  0.00           H  
ATOM   1717 HG21 THR   112      81.972  79.809  29.440  1.00  0.00           H  
ATOM   1718 HG22 THR   112      83.527  78.953  29.441  1.00  0.00           H  
ATOM   1719 HG23 THR   112      83.151  79.951  30.798  1.00  0.00           H  
ATOM   1720  N   ALA   113      84.337  82.860  31.565  1.00  0.00           N  
ATOM   1721  CA  ALA   113      84.571  83.599  32.827  1.00  0.00           C  
ATOM   1722  C   ALA   113      83.371  83.913  33.676  1.00  0.00           C  
ATOM   1723  O   ALA   113      82.295  84.425  33.194  1.00  0.00           O  
ATOM   1724  CB  ALA   113      85.374  84.853  32.497  1.00  0.00           C  
ATOM   1725  H   ALA   113      83.717  83.308  30.906  1.00  0.00           H  
ATOM   1726  HA  ALA   113      85.223  82.980  33.443  1.00  0.00           H  
ATOM   1727  HB1 ALA   113      84.658  85.542  32.049  1.00  0.00           H  
ATOM   1728  HB2 ALA   113      85.761  85.457  33.317  1.00  0.00           H  
ATOM   1729  HB3 ALA   113      86.162  84.664  31.768  1.00  0.00           H  
ATOM   1730  N   ILE   114      83.547  83.797  34.985  1.00  0.00           N  
ATOM   1731  CA  ILE   114      82.495  83.728  35.963  1.00  0.00           C  
ATOM   1732  C   ILE   114      82.753  84.610  37.247  1.00  0.00           C  
ATOM   1733  O   ILE   114      83.859  84.589  37.764  1.00  0.00           O  
ATOM   1734  CB  ILE   114      82.034  82.298  36.274  1.00  0.00           C  
ATOM   1735  CG1 ILE   114      81.119  81.635  35.198  1.00  0.00           C  
ATOM   1736  CG2 ILE   114      81.494  81.914  37.637  1.00  0.00           C  
ATOM   1737  CD1 ILE   114      81.811  81.067  34.013  1.00  0.00           C  
ATOM   1738  H   ILE   114      84.481  83.526  35.260  1.00  0.00           H  
ATOM   1739  HA  ILE   114      81.671  84.171  35.403  1.00  0.00           H  
ATOM   1740  HB  ILE   114      82.926  81.677  36.184  1.00  0.00           H  
ATOM   1741 HG12 ILE   114      80.324  81.069  35.683  1.00  0.00           H  
ATOM   1742 HG13 ILE   114      80.528  82.419  34.725  1.00  0.00           H  
ATOM   1743 HG21 ILE   114      82.254  82.152  38.382  1.00  0.00           H  
ATOM   1744 HG22 ILE   114      80.558  82.445  37.808  1.00  0.00           H  
ATOM   1745 HG23 ILE   114      81.292  80.853  37.783  1.00  0.00           H  
ATOM   1746 HD11 ILE   114      82.868  81.324  33.935  1.00  0.00           H  
ATOM   1747 HD12 ILE   114      81.776  79.988  34.164  1.00  0.00           H  
ATOM   1748 HD13 ILE   114      81.272  81.136  33.068  1.00  0.00           H  
ATOM   1749  N   GLU   115      81.667  85.164  37.765  1.00  0.00           N  
ATOM   1750  CA  GLU   115      81.748  85.970  39.011  1.00  0.00           C  
ATOM   1751  C   GLU   115      80.634  85.523  39.890  1.00  0.00           C  
ATOM   1752  O   GLU   115      79.449  85.735  39.474  1.00  0.00           O  
ATOM   1753  CB  GLU   115      81.797  87.444  38.652  1.00  0.00           C  
ATOM   1754  CG  GLU   115      81.475  88.389  39.805  1.00  0.00           C  
ATOM   1755  CD  GLU   115      82.385  88.165  41.006  1.00  0.00           C  
ATOM   1756  OE1 GLU   115      83.513  87.656  40.983  1.00  0.00           O  
ATOM   1757  OE2 GLU   115      81.963  88.631  42.095  1.00  0.00           O1-
ATOM   1758  H   GLU   115      80.786  85.125  37.273  1.00  0.00           H  
ATOM   1759  HA  GLU   115      82.731  85.811  39.455  1.00  0.00           H  
ATOM   1760  HB2 GLU   115      82.799  87.673  38.289  1.00  0.00           H  
ATOM   1761  HB3 GLU   115      81.158  87.722  37.814  1.00  0.00           H  
ATOM   1762  HG2 GLU   115      81.560  89.397  39.398  1.00  0.00           H  
ATOM   1763  HG3 GLU   115      80.437  88.279  40.118  1.00  0.00           H  
ATOM   1764  N   ILE   116      80.945  85.088  41.123  1.00  0.00           N  
ATOM   1765  CA  ILE   116      79.978  84.681  42.130  1.00  0.00           C  
ATOM   1766  C   ILE   116      80.306  85.262  43.504  1.00  0.00           C  
ATOM   1767  O   ILE   116      81.389  85.057  43.966  1.00  0.00           O  
ATOM   1768  CB  ILE   116      79.956  83.168  42.221  1.00  0.00           C  
ATOM   1769  CG1 ILE   116      79.690  82.448  40.865  1.00  0.00           C  
ATOM   1770  CG2 ILE   116      78.961  82.661  43.294  1.00  0.00           C  
ATOM   1771  CD1 ILE   116      79.645  80.850  40.679  1.00  0.00           C  
ATOM   1772  H   ILE   116      81.946  85.092  41.255  1.00  0.00           H  
ATOM   1773  HA  ILE   116      78.988  85.046  41.857  1.00  0.00           H  
ATOM   1774  HB  ILE   116      80.959  82.894  42.547  1.00  0.00           H  
ATOM   1775 HG12 ILE   116      78.738  82.842  40.510  1.00  0.00           H  
ATOM   1776 HG13 ILE   116      80.502  82.755  40.205  1.00  0.00           H  
ATOM   1777 HG21 ILE   116      78.180  83.386  43.526  1.00  0.00           H  
ATOM   1778 HG22 ILE   116      78.520  81.716  42.978  1.00  0.00           H  
ATOM   1779 HG23 ILE   116      79.512  82.463  44.213  1.00  0.00           H  
ATOM   1780 HD11 ILE   116      79.083  80.713  39.755  1.00  0.00           H  
ATOM   1781 HD12 ILE   116      80.646  80.423  40.737  1.00  0.00           H  
ATOM   1782 HD13 ILE   116      79.083  80.326  41.451  1.00  0.00           H  
ATOM   1783  N   SER   117      79.319  86.064  44.074  1.00  0.00           N  
ATOM   1784  CA  SER   117      79.493  86.656  45.405  1.00  0.00           C  
ATOM   1785  C   SER   117      78.351  86.413  46.485  1.00  0.00           C  
ATOM   1786  O   SER   117      77.188  86.396  46.046  1.00  0.00           O  
ATOM   1787  CB  SER   117      79.701  88.230  45.276  1.00  0.00           C  
ATOM   1788  OG  SER   117      80.013  88.792  46.616  1.00  0.00           O  
ATOM   1789  H   SER   117      78.425  86.065  43.605  1.00  0.00           H  
ATOM   1790  HA  SER   117      80.367  86.286  45.942  1.00  0.00           H  
ATOM   1791  HB2 SER   117      80.534  88.357  44.584  1.00  0.00           H  
ATOM   1792  HB3 SER   117      78.785  88.636  44.846  1.00  0.00           H  
ATOM   1793  HG  SER   117      79.268  89.340  46.872  1.00  0.00           H  
ATOM   1794  N   LEU   118      78.634  86.230  47.800  1.00  0.00           N  
ATOM   1795  CA  LEU   118      77.603  86.199  48.853  1.00  0.00           C  
ATOM   1796  C   LEU   118      77.711  87.375  49.776  1.00  0.00           C  
ATOM   1797  O   LEU   118      78.856  87.700  50.142  1.00  0.00           O  
ATOM   1798  CB  LEU   118      77.613  84.835  49.519  1.00  0.00           C  
ATOM   1799  CG  LEU   118      76.388  84.605  50.462  1.00  0.00           C  
ATOM   1800  CD1 LEU   118      75.084  84.129  49.772  1.00  0.00           C  
ATOM   1801  CD2 LEU   118      76.799  83.543  51.554  1.00  0.00           C  
ATOM   1802  H   LEU   118      79.603  86.139  48.073  1.00  0.00           H  
ATOM   1803  HA  LEU   118      76.669  86.406  48.331  1.00  0.00           H  
ATOM   1804  HB2 LEU   118      77.538  84.060  48.756  1.00  0.00           H  
ATOM   1805  HB3 LEU   118      78.538  84.753  50.090  1.00  0.00           H  
ATOM   1806  HG  LEU   118      76.188  85.505  51.044  1.00  0.00           H  
ATOM   1807 HD11 LEU   118      75.107  83.173  49.250  1.00  0.00           H  
ATOM   1808 HD12 LEU   118      74.274  84.096  50.501  1.00  0.00           H  
ATOM   1809 HD13 LEU   118      74.842  84.893  49.032  1.00  0.00           H  
ATOM   1810 HD21 LEU   118      76.183  83.566  52.453  1.00  0.00           H  
ATOM   1811 HD22 LEU   118      77.028  82.525  51.239  1.00  0.00           H  
ATOM   1812 HD23 LEU   118      77.717  83.974  51.955  1.00  0.00           H  
ATOM   1813  N   ASP   119      76.648  88.202  49.836  1.00  0.00           N  
ATOM   1814  CA  ASP   119      76.754  89.505  50.562  1.00  0.00           C  
ATOM   1815  C   ASP   119      75.550  89.822  51.510  1.00  0.00           C  
ATOM   1816  O   ASP   119      74.485  89.230  51.380  1.00  0.00           O  
ATOM   1817  CB  ASP   119      77.075  90.656  49.658  1.00  0.00           C  
ATOM   1818  CG  ASP   119      78.309  90.629  48.710  1.00  0.00           C  
ATOM   1819  OD1 ASP   119      78.088  90.418  47.479  1.00  0.00           O  
ATOM   1820  OD2 ASP   119      79.437  90.985  49.145  1.00  0.00           O1-
ATOM   1821  H   ASP   119      75.785  87.880  49.422  1.00  0.00           H  
ATOM   1822  HA  ASP   119      77.627  89.521  51.214  1.00  0.00           H  
ATOM   1823  HB2 ASP   119      76.213  90.658  48.991  1.00  0.00           H  
ATOM   1824  HB3 ASP   119      77.134  91.586  50.224  1.00  0.00           H  
ATOM   1825  N   VAL   120      75.796  90.776  52.448  1.00  0.00           N  
ATOM   1826  CA  VAL   120      74.921  91.243  53.584  1.00  0.00           C  
ATOM   1827  C   VAL   120      75.305  92.708  53.934  1.00  0.00           C  
ATOM   1828  O   VAL   120      76.189  93.282  53.311  1.00  0.00           O  
ATOM   1829  CB  VAL   120      75.190  90.348  54.827  1.00  0.00           C  
ATOM   1830  CG1 VAL   120      74.796  88.925  54.586  1.00  0.00           C  
ATOM   1831  CG2 VAL   120      76.610  90.326  55.330  1.00  0.00           C  
ATOM   1832  H   VAL   120      76.732  91.153  52.477  1.00  0.00           H  
ATOM   1833  HA  VAL   120      73.881  91.083  53.299  1.00  0.00           H  
ATOM   1834  HB  VAL   120      74.614  90.682  55.690  1.00  0.00           H  
ATOM   1835 HG11 VAL   120      75.091  88.466  53.642  1.00  0.00           H  
ATOM   1836 HG12 VAL   120      75.180  88.214  55.317  1.00  0.00           H  
ATOM   1837 HG13 VAL   120      73.722  88.809  54.727  1.00  0.00           H  
ATOM   1838 HG21 VAL   120      76.929  91.340  55.574  1.00  0.00           H  
ATOM   1839 HG22 VAL   120      76.804  89.691  56.194  1.00  0.00           H  
ATOM   1840 HG23 VAL   120      77.285  90.116  54.500  1.00  0.00           H  
ATOM   1841  N   ASP   121      74.693  93.358  54.943  1.00  0.00           N  
ATOM   1842  CA  ASP   121      74.924  94.706  55.391  1.00  0.00           C  
ATOM   1843  C   ASP   121      76.196  94.782  56.296  1.00  0.00           C  
ATOM   1844  O   ASP   121      76.125  94.988  57.459  1.00  0.00           O  
ATOM   1845  CB  ASP   121      73.708  95.287  55.998  1.00  0.00           C  
ATOM   1846  CG  ASP   121      73.918  96.646  56.589  1.00  0.00           C  
ATOM   1847  OD1 ASP   121      74.611  97.453  55.878  1.00  0.00           O  
ATOM   1848  OD2 ASP   121      73.253  97.092  57.519  1.00  0.00           O1-
ATOM   1849  H   ASP   121      74.234  92.742  55.598  1.00  0.00           H  
ATOM   1850  HA  ASP   121      75.185  95.303  54.517  1.00  0.00           H  
ATOM   1851  HB2 ASP   121      72.903  95.494  55.293  1.00  0.00           H  
ATOM   1852  HB3 ASP   121      73.445  94.573  56.777  1.00  0.00           H  
ATOM   1853  N   ALA   122      77.431  94.504  55.743  1.00  0.00           N  
ATOM   1854  CA  ALA   122      78.674  94.443  56.509  1.00  0.00           C  
ATOM   1855  C   ALA   122      79.131  95.789  57.081  1.00  0.00           C  
ATOM   1856  O   ALA   122      79.770  95.851  58.097  1.00  0.00           O  
ATOM   1857  CB  ALA   122      79.830  93.882  55.593  1.00  0.00           C  
ATOM   1858  H   ALA   122      77.378  94.477  54.735  1.00  0.00           H  
ATOM   1859  HA  ALA   122      78.609  93.800  57.387  1.00  0.00           H  
ATOM   1860  HB1 ALA   122      80.626  93.521  56.245  1.00  0.00           H  
ATOM   1861  HB2 ALA   122      79.360  93.011  55.137  1.00  0.00           H  
ATOM   1862  HB3 ALA   122      80.194  94.622  54.880  1.00  0.00           H  
ATOM   1863  N   ASP   123      78.675  96.904  56.497  1.00  0.00           N  
ATOM   1864  CA  ASP   123      79.073  98.238  57.044  1.00  0.00           C  
ATOM   1865  C   ASP   123      77.882  98.903  57.763  1.00  0.00           C  
ATOM   1866  O   ASP   123      77.929 100.053  58.037  1.00  0.00           O  
ATOM   1867  CB  ASP   123      79.757  99.200  55.985  1.00  0.00           C  
ATOM   1868  CG  ASP   123      78.821  99.805  54.923  1.00  0.00           C  
ATOM   1869  OD1 ASP   123      79.359 100.631  54.188  1.00  0.00           O  
ATOM   1870  OD2 ASP   123      77.593  99.585  54.839  1.00  0.00           O1-
ATOM   1871  H   ASP   123      78.011  96.871  55.737  1.00  0.00           H  
ATOM   1872  HA  ASP   123      79.784  98.068  57.852  1.00  0.00           H  
ATOM   1873  HB2 ASP   123      80.271  99.928  56.612  1.00  0.00           H  
ATOM   1874  HB3 ASP   123      80.448  98.447  55.607  1.00  0.00           H  
ATOM   1875  N   ARG   124      76.895  98.118  58.206  1.00  0.00           N  
ATOM   1876  CA  ARG   124      75.997  98.445  59.313  1.00  0.00           C  
ATOM   1877  C   ARG   124      75.125  99.743  59.107  1.00  0.00           C  
ATOM   1878  O   ARG   124      75.153 100.627  60.018  1.00  0.00           O  
ATOM   1879  CB  ARG   124      76.804  98.440  60.634  1.00  0.00           C  
ATOM   1880  CG  ARG   124      77.615  97.134  60.725  1.00  0.00           C  
ATOM   1881  CD  ARG   124      78.563  97.385  61.874  1.00  0.00           C  
ATOM   1882  NE  ARG   124      79.213  96.213  62.393  1.00  0.00           N  
ATOM   1883  CZ  ARG   124      80.226  96.187  63.188  1.00  0.00           C  
ATOM   1884  NH1 ARG   124      80.809  97.259  63.680  1.00  0.00           N1+
ATOM   1885  NH2 ARG   124      80.625  95.075  63.680  1.00  0.00           N  
ATOM   1886  H   ARG   124      76.967  97.170  57.864  1.00  0.00           H  
ATOM   1887  HA  ARG   124      75.309  97.604  59.392  1.00  0.00           H  
ATOM   1888  HB2 ARG   124      77.500  99.272  60.738  1.00  0.00           H  
ATOM   1889  HB3 ARG   124      76.130  98.546  61.484  1.00  0.00           H  
ATOM   1890  HG2 ARG   124      76.866  96.408  61.040  1.00  0.00           H  
ATOM   1891  HG3 ARG   124      78.156  96.796  59.841  1.00  0.00           H  
ATOM   1892  HD2 ARG   124      79.319  98.128  61.621  1.00  0.00           H  
ATOM   1893  HD3 ARG   124      77.862  97.838  62.575  1.00  0.00           H  
ATOM   1894  HE  ARG   124      78.798  95.314  62.191  1.00  0.00           H  
ATOM   1895 HH11 ARG   124      80.672  98.143  63.209  1.00  0.00           H  
ATOM   1896 HH12 ARG   124      81.369  97.073  64.499  1.00  0.00           H  
ATOM   1897 HH21 ARG   124      80.133  94.213  63.493  1.00  0.00           H  
ATOM   1898 HH22 ARG   124      81.494  95.131  64.191  1.00  0.00           H  
ATOM   1899  N   ASP   125      74.430  99.835  58.016  1.00  0.00           N  
ATOM   1900  CA  ASP   125      73.560 101.079  57.616  1.00  0.00           C  
ATOM   1901  C   ASP   125      72.255 100.698  56.865  1.00  0.00           C  
ATOM   1902  O   ASP   125      71.567 101.554  56.377  1.00  0.00           O  
ATOM   1903  CB  ASP   125      74.417 102.072  56.831  1.00  0.00           C  
ATOM   1904  CG  ASP   125      74.707 101.660  55.371  1.00  0.00           C  
ATOM   1905  OD1 ASP   125      74.587 100.476  55.045  1.00  0.00           O  
ATOM   1906  OD2 ASP   125      75.007 102.490  54.518  1.00  0.00           O1-
ATOM   1907  H   ASP   125      74.421  99.085  57.341  1.00  0.00           H  
ATOM   1908  HA  ASP   125      73.150 101.474  58.545  1.00  0.00           H  
ATOM   1909  HB2 ASP   125      73.916 103.036  56.734  1.00  0.00           H  
ATOM   1910  HB3 ASP   125      75.395 102.240  57.283  1.00  0.00           H  
ATOM   1911  N   GLY   126      71.856  99.451  56.823  1.00  0.00           N  
ATOM   1912  CA  GLY   126      70.432  99.005  56.336  1.00  0.00           C  
ATOM   1913  C   GLY   126      70.389  98.684  54.800  1.00  0.00           C  
ATOM   1914  O   GLY   126      69.314  98.609  54.264  1.00  0.00           O  
ATOM   1915  H   GLY   126      72.346  98.711  57.307  1.00  0.00           H  
ATOM   1916  HA2 GLY   126      70.129  98.154  56.946  1.00  0.00           H  
ATOM   1917  HA3 GLY   126      69.770  99.808  56.659  1.00  0.00           H  
ATOM   1918  N   VAL   127      71.564  98.625  54.153  1.00  0.00           N  
ATOM   1919  CA  VAL   127      71.731  98.258  52.742  1.00  0.00           C  
ATOM   1920  C   VAL   127      72.877  97.291  52.469  1.00  0.00           C  
ATOM   1921  O   VAL   127      73.891  97.422  53.216  1.00  0.00           O  
ATOM   1922  CB  VAL   127      71.952  99.490  51.775  1.00  0.00           C  
ATOM   1923  CG1 VAL   127      72.159  99.185  50.373  1.00  0.00           C  
ATOM   1924  CG2 VAL   127      70.651 100.440  51.897  1.00  0.00           C  
ATOM   1925  H   VAL   127      72.386  98.844  54.698  1.00  0.00           H  
ATOM   1926  HA  VAL   127      70.882  97.695  52.356  1.00  0.00           H  
ATOM   1927  HB  VAL   127      72.784 100.069  52.177  1.00  0.00           H  
ATOM   1928 HG11 VAL   127      73.199  99.015  50.092  1.00  0.00           H  
ATOM   1929 HG12 VAL   127      71.520  98.351  50.083  1.00  0.00           H  
ATOM   1930 HG13 VAL   127      71.912 100.047  49.754  1.00  0.00           H  
ATOM   1931 HG21 VAL   127      69.714  99.887  51.831  1.00  0.00           H  
ATOM   1932 HG22 VAL   127      70.646 100.840  52.911  1.00  0.00           H  
ATOM   1933 HG23 VAL   127      70.605 101.091  51.024  1.00  0.00           H  
ATOM   1934  N   VAL   128      72.673  96.225  51.682  1.00  0.00           N  
ATOM   1935  CA  VAL   128      73.499  95.042  51.471  1.00  0.00           C  
ATOM   1936  C   VAL   128      74.644  95.413  50.640  1.00  0.00           C  
ATOM   1937  O   VAL   128      74.505  95.988  49.573  1.00  0.00           O  
ATOM   1938  CB  VAL   128      72.617  93.899  50.909  1.00  0.00           C  
ATOM   1939  CG1 VAL   128      73.496  92.702  50.522  1.00  0.00           C  
ATOM   1940  CG2 VAL   128      71.533  93.401  51.909  1.00  0.00           C  
ATOM   1941  H   VAL   128      71.755  96.107  51.278  1.00  0.00           H  
ATOM   1942  HA  VAL   128      73.907  94.530  52.343  1.00  0.00           H  
ATOM   1943  HB  VAL   128      72.129  94.214  49.986  1.00  0.00           H  
ATOM   1944 HG11 VAL   128      72.998  91.739  50.409  1.00  0.00           H  
ATOM   1945 HG12 VAL   128      73.871  93.051  49.559  1.00  0.00           H  
ATOM   1946 HG13 VAL   128      74.329  92.659  51.223  1.00  0.00           H  
ATOM   1947 HG21 VAL   128      71.928  93.237  52.912  1.00  0.00           H  
ATOM   1948 HG22 VAL   128      70.831  94.235  51.909  1.00  0.00           H  
ATOM   1949 HG23 VAL   128      71.038  92.549  51.443  1.00  0.00           H  
ATOM   1950  N   GLU   129      75.854  95.018  51.088  1.00  0.00           N  
ATOM   1951  CA  GLU   129      77.094  95.229  50.370  1.00  0.00           C  
ATOM   1952  C   GLU   129      77.160  94.382  49.141  1.00  0.00           C  
ATOM   1953  O   GLU   129      76.349  93.572  48.834  1.00  0.00           O  
ATOM   1954  CB  GLU   129      78.246  94.934  51.325  1.00  0.00           C  
ATOM   1955  CG  GLU   129      78.637  96.030  52.296  1.00  0.00           C  
ATOM   1956  CD  GLU   129      77.462  96.843  52.821  1.00  0.00           C  
ATOM   1957  OE1 GLU   129      76.953  97.851  52.182  1.00  0.00           O  
ATOM   1958  OE2 GLU   129      77.081  96.632  53.967  1.00  0.00           O1-
ATOM   1959  H   GLU   129      75.860  94.470  51.937  1.00  0.00           H  
ATOM   1960  HA  GLU   129      77.131  96.264  50.031  1.00  0.00           H  
ATOM   1961  HB2 GLU   129      77.958  94.011  51.829  1.00  0.00           H  
ATOM   1962  HB3 GLU   129      79.140  94.646  50.772  1.00  0.00           H  
ATOM   1963  HG2 GLU   129      79.217  95.624  53.125  1.00  0.00           H  
ATOM   1964  HG3 GLU   129      79.320  96.727  51.810  1.00  0.00           H  
ATOM   1965  N   LYS   130      78.245  94.636  48.376  1.00  0.00           N  
ATOM   1966  CA  LYS   130      78.751  93.951  47.164  1.00  0.00           C  
ATOM   1967  C   LYS   130      80.288  93.678  47.236  1.00  0.00           C  
ATOM   1968  O   LYS   130      81.149  94.623  47.395  1.00  0.00           O  
ATOM   1969  CB  LYS   130      78.581  94.794  45.942  1.00  0.00           C  
ATOM   1970  CG  LYS   130      77.035  94.992  45.663  1.00  0.00           C  
ATOM   1971  CD  LYS   130      76.667  96.374  45.165  1.00  0.00           C  
ATOM   1972  CE  LYS   130      75.238  96.409  44.853  1.00  0.00           C  
ATOM   1973  NZ  LYS   130      74.719  97.754  44.692  1.00  0.00           N1+
ATOM   1974  H   LYS   130      78.911  95.301  48.742  1.00  0.00           H  
ATOM   1975  HA  LYS   130      78.476  92.904  47.039  1.00  0.00           H  
ATOM   1976  HB2 LYS   130      79.056  95.759  46.121  1.00  0.00           H  
ATOM   1977  HB3 LYS   130      79.062  94.371  45.059  1.00  0.00           H  
ATOM   1978  HG2 LYS   130      76.819  94.206  44.939  1.00  0.00           H  
ATOM   1979  HG3 LYS   130      76.412  94.783  46.533  1.00  0.00           H  
ATOM   1980  HD2 LYS   130      76.944  97.193  45.828  1.00  0.00           H  
ATOM   1981  HD3 LYS   130      77.205  96.547  44.233  1.00  0.00           H  
ATOM   1982  HE2 LYS   130      75.086  95.867  43.919  1.00  0.00           H  
ATOM   1983  HE3 LYS   130      74.760  95.911  45.697  1.00  0.00           H  
ATOM   1984  HZ1 LYS   130      73.713  97.714  44.774  1.00  0.00           H  
ATOM   1985  HZ2 LYS   130      74.995  98.252  45.526  1.00  0.00           H  
ATOM   1986  HZ3 LYS   130      74.761  98.089  43.740  1.00  0.00           H  
ATOM   1987  N   ASN   131      80.669  92.456  47.029  1.00  0.00           N  
ATOM   1988  CA  ASN   131      82.041  91.956  47.011  1.00  0.00           C  
ATOM   1989  C   ASN   131      82.983  92.506  48.130  1.00  0.00           C  
ATOM   1990  O   ASN   131      84.067  93.009  47.784  1.00  0.00           O  
ATOM   1991  CB  ASN   131      82.497  92.295  45.564  1.00  0.00           C  
ATOM   1992  CG  ASN   131      81.743  91.486  44.468  1.00  0.00           C  
ATOM   1993  ND2 ASN   131      82.460  90.739  43.725  1.00  0.00           N  
ATOM   1994  OD1 ASN   131      80.626  91.525  44.304  1.00  0.00           O  
ATOM   1995  H   ASN   131      79.848  91.869  47.012  1.00  0.00           H  
ATOM   1996  HA  ASN   131      82.100  90.868  47.050  1.00  0.00           H  
ATOM   1997  HB2 ASN   131      82.345  93.339  45.293  1.00  0.00           H  
ATOM   1998  HB3 ASN   131      83.539  91.986  45.478  1.00  0.00           H  
ATOM   1999 HD21 ASN   131      82.004  90.143  43.049  1.00  0.00           H  
ATOM   2000 HD22 ASN   131      83.460  90.723  43.861  1.00  0.00           H  
ATOM   2001  N   ASN   132      82.499  92.544  49.407  1.00  0.00           N  
ATOM   2002  CA  ASN   132      83.253  93.234  50.499  1.00  0.00           C  
ATOM   2003  C   ASN   132      84.555  92.488  50.880  1.00  0.00           C  
ATOM   2004  O   ASN   132      84.355  91.266  50.970  1.00  0.00           O  
ATOM   2005  CB  ASN   132      82.231  93.567  51.561  1.00  0.00           C  
ATOM   2006  CG  ASN   132      82.905  94.169  52.827  1.00  0.00           C  
ATOM   2007  ND2 ASN   132      82.766  95.415  52.929  1.00  0.00           N  
ATOM   2008  OD1 ASN   132      83.456  93.489  53.719  1.00  0.00           O  
ATOM   2009  H   ASN   132      81.584  92.143  49.554  1.00  0.00           H  
ATOM   2010  HA  ASN   132      83.555  94.192  50.076  1.00  0.00           H  
ATOM   2011  HB2 ASN   132      81.477  94.267  51.201  1.00  0.00           H  
ATOM   2012  HB3 ASN   132      81.633  92.708  51.865  1.00  0.00           H  
ATOM   2013 HD21 ASN   132      83.183  95.852  53.738  1.00  0.00           H  
ATOM   2014 HD22 ASN   132      82.440  96.045  52.210  1.00  0.00           H  
ATOM   2015  N   PRO   133      85.709  93.096  51.201  1.00  0.00           N  
ATOM   2016  CA  PRO   133      87.006  92.415  51.384  1.00  0.00           C  
ATOM   2017  C   PRO   133      87.167  91.734  52.787  1.00  0.00           C  
ATOM   2018  O   PRO   133      88.201  91.100  52.968  1.00  0.00           O  
ATOM   2019  CB  PRO   133      88.015  93.466  51.026  1.00  0.00           C  
ATOM   2020  CG  PRO   133      87.328  94.746  51.493  1.00  0.00           C  
ATOM   2021  CD  PRO   133      85.923  94.538  51.138  1.00  0.00           C  
ATOM   2022  HA  PRO   133      87.037  91.691  50.570  1.00  0.00           H  
ATOM   2023  HB2 PRO   133      88.987  93.189  51.434  1.00  0.00           H  
ATOM   2024  HB3 PRO   133      88.233  93.485  49.958  1.00  0.00           H  
ATOM   2025  HG2 PRO   133      87.455  94.747  52.575  1.00  0.00           H  
ATOM   2026  HG3 PRO   133      87.824  95.575  50.989  1.00  0.00           H  
ATOM   2027  HD2 PRO   133      85.298  95.121  51.814  1.00  0.00           H  
ATOM   2028  HD3 PRO   133      85.845  94.771  50.076  1.00  0.00           H  
ATOM   2029  N   LYS   134      86.246  92.067  53.678  1.00  0.00           N  
ATOM   2030  CA  LYS   134      86.305  91.601  55.094  1.00  0.00           C  
ATOM   2031  C   LYS   134      85.012  90.845  55.557  1.00  0.00           C  
ATOM   2032  O   LYS   134      85.123  90.185  56.543  1.00  0.00           O  
ATOM   2033  CB  LYS   134      86.537  92.769  56.012  1.00  0.00           C  
ATOM   2034  CG  LYS   134      88.001  93.204  55.879  1.00  0.00           C  
ATOM   2035  CD  LYS   134      88.175  94.478  56.596  1.00  0.00           C  
ATOM   2036  CE  LYS   134      89.661  94.903  56.343  1.00  0.00           C  
ATOM   2037  NZ  LYS   134      90.120  96.056  57.185  1.00  0.00           N1+
ATOM   2038  H   LYS   134      85.595  92.820  53.508  1.00  0.00           H  
ATOM   2039  HA  LYS   134      87.121  90.892  55.228  1.00  0.00           H  
ATOM   2040  HB2 LYS   134      85.877  93.609  55.798  1.00  0.00           H  
ATOM   2041  HB3 LYS   134      86.302  92.469  57.033  1.00  0.00           H  
ATOM   2042  HG2 LYS   134      88.707  92.462  56.252  1.00  0.00           H  
ATOM   2043  HG3 LYS   134      88.283  93.317  54.832  1.00  0.00           H  
ATOM   2044  HD2 LYS   134      87.556  95.280  56.194  1.00  0.00           H  
ATOM   2045  HD3 LYS   134      88.002  94.301  57.657  1.00  0.00           H  
ATOM   2046  HE2 LYS   134      90.345  94.066  56.482  1.00  0.00           H  
ATOM   2047  HE3 LYS   134      89.702  95.126  55.277  1.00  0.00           H  
ATOM   2048  HZ1 LYS   134      90.078  95.925  58.186  1.00  0.00           H  
ATOM   2049  HZ2 LYS   134      91.086  96.198  56.927  1.00  0.00           H  
ATOM   2050  HZ3 LYS   134      89.701  96.940  56.935  1.00  0.00           H  
ATOM   2051  N   LYS   135      83.826  90.979  54.897  1.00  0.00           N  
ATOM   2052  CA  LYS   135      82.488  90.322  55.226  1.00  0.00           C  
ATOM   2053  C   LYS   135      82.412  88.948  55.949  1.00  0.00           C  
ATOM   2054  O   LYS   135      81.224  88.695  56.297  1.00  0.00           O  
ATOM   2055  CB  LYS   135      81.524  90.440  54.100  1.00  0.00           C  
ATOM   2056  CG  LYS   135      82.139  89.660  52.888  1.00  0.00           C  
ATOM   2057  CD  LYS   135      81.231  89.630  51.652  1.00  0.00           C  
ATOM   2058  CE  LYS   135      81.989  88.842  50.534  1.00  0.00           C  
ATOM   2059  NZ  LYS   135      81.239  88.731  49.298  1.00  0.00           N1+
ATOM   2060  H   LYS   135      83.738  91.610  54.113  1.00  0.00           H  
ATOM   2061  HA  LYS   135      82.088  90.984  55.994  1.00  0.00           H  
ATOM   2062  HB2 LYS   135      80.533  90.111  54.414  1.00  0.00           H  
ATOM   2063  HB3 LYS   135      81.361  91.499  53.900  1.00  0.00           H  
ATOM   2064  HG2 LYS   135      83.060  90.174  52.614  1.00  0.00           H  
ATOM   2065  HG3 LYS   135      82.407  88.636  53.148  1.00  0.00           H  
ATOM   2066  HD2 LYS   135      80.331  89.085  51.935  1.00  0.00           H  
ATOM   2067  HD3 LYS   135      81.099  90.688  51.427  1.00  0.00           H  
ATOM   2068  HE2 LYS   135      82.878  89.428  50.304  1.00  0.00           H  
ATOM   2069  HE3 LYS   135      82.210  87.859  50.951  1.00  0.00           H  
ATOM   2070  HZ1 LYS   135      81.691  88.302  48.504  1.00  0.00           H  
ATOM   2071  HZ2 LYS   135      80.459  88.102  49.426  1.00  0.00           H  
ATOM   2072  HZ3 LYS   135      80.871  89.606  48.954  1.00  0.00           H  
ATOM   2073  N   ALA   136      83.442  88.127  56.045  1.00  0.00           N  
ATOM   2074  CA  ALA   136      83.444  86.983  56.865  1.00  0.00           C  
ATOM   2075  C   ALA   136      84.119  87.199  58.247  1.00  0.00           C  
ATOM   2076  O   ALA   136      84.213  86.243  59.056  1.00  0.00           O  
ATOM   2077  CB  ALA   136      84.313  85.927  56.050  1.00  0.00           C  
ATOM   2078  H   ALA   136      84.398  88.375  55.834  1.00  0.00           H  
ATOM   2079  HA  ALA   136      82.389  86.722  56.942  1.00  0.00           H  
ATOM   2080  HB1 ALA   136      83.807  85.696  55.112  1.00  0.00           H  
ATOM   2081  HB2 ALA   136      85.320  86.320  55.909  1.00  0.00           H  
ATOM   2082  HB3 ALA   136      84.369  85.053  56.699  1.00  0.00           H  
ATOM   2083  N   SER   137      84.475  88.441  58.524  1.00  0.00           N  
ATOM   2084  CA  SER   137      85.002  88.855  59.795  1.00  0.00           C  
ATOM   2085  C   SER   137      84.000  89.859  60.377  1.00  0.00           C  
ATOM   2086  O   SER   137      83.163  90.411  59.677  1.00  0.00           O  
ATOM   2087  CB  SER   137      86.467  89.395  59.712  1.00  0.00           C  
ATOM   2088  OG  SER   137      86.677  90.412  58.782  1.00  0.00           O  
ATOM   2089  H   SER   137      84.261  89.126  57.813  1.00  0.00           H  
ATOM   2090  HA  SER   137      85.020  87.981  60.446  1.00  0.00           H  
ATOM   2091  HB2 SER   137      86.824  89.755  60.677  1.00  0.00           H  
ATOM   2092  HB3 SER   137      87.017  88.510  59.393  1.00  0.00           H  
ATOM   2093  HG  SER   137      86.025  90.383  58.079  1.00  0.00           H  
ATOM   2094  N   TRP   138      84.016  90.007  61.702  1.00  0.00           N  
ATOM   2095  CA  TRP   138      83.217  90.908  62.488  1.00  0.00           C  
ATOM   2096  C   TRP   138      84.078  91.525  63.571  1.00  0.00           C  
ATOM   2097  O   TRP   138      84.689  90.783  64.392  1.00  0.00           O  
ATOM   2098  CB  TRP   138      82.016  90.110  63.113  1.00  0.00           C  
ATOM   2099  CG  TRP   138      80.916  90.951  63.645  1.00  0.00           C  
ATOM   2100  CD1 TRP   138      79.763  91.228  63.085  1.00  0.00           C  
ATOM   2101  CD2 TRP   138      80.997  91.648  64.921  1.00  0.00           C  
ATOM   2102  CE2 TRP   138      79.731  92.411  65.035  1.00  0.00           C  
ATOM   2103  CE3 TRP   138      81.920  91.809  66.003  1.00  0.00           C  
ATOM   2104  NE1 TRP   138      79.028  92.009  63.931  1.00  0.00           N  
ATOM   2105  CZ2 TRP   138      79.519  93.378  66.030  1.00  0.00           C  
ATOM   2106  CZ3 TRP   138      81.590  92.673  67.040  1.00  0.00           C  
ATOM   2107  CH2 TRP   138      80.483  93.485  67.058  1.00  0.00           C  
ATOM   2108  H   TRP   138      84.700  89.484  62.229  1.00  0.00           H  
ATOM   2109  HA  TRP   138      82.775  91.715  61.904  1.00  0.00           H  
ATOM   2110  HB2 TRP   138      81.661  89.555  62.245  1.00  0.00           H  
ATOM   2111  HB3 TRP   138      82.331  89.238  63.686  1.00  0.00           H  
ATOM   2112  HD1 TRP   138      79.552  91.019  62.047  1.00  0.00           H  
ATOM   2113  HE1 TRP   138      78.069  92.264  63.741  1.00  0.00           H  
ATOM   2114  HE3 TRP   138      82.735  91.106  66.090  1.00  0.00           H  
ATOM   2115  HZ2 TRP   138      78.611  93.958  66.111  1.00  0.00           H  
ATOM   2116  HZ3 TRP   138      82.220  92.750  67.914  1.00  0.00           H  
ATOM   2117  HH2 TRP   138      80.308  94.180  67.866  1.00  0.00           H  
ATOM   2118  N   THR   139      84.212  92.843  63.604  1.00  0.00           N  
ATOM   2119  CA  THR   139      85.018  93.514  64.727  1.00  0.00           C  
ATOM   2120  C   THR   139      84.262  94.516  65.618  1.00  0.00           C  
ATOM   2121  O   THR   139      83.313  95.195  65.211  1.00  0.00           O  
ATOM   2122  CB  THR   139      86.275  94.122  64.165  1.00  0.00           C  
ATOM   2123  CG2 THR   139      87.374  93.113  63.810  1.00  0.00           C  
ATOM   2124  OG1 THR   139      85.975  94.857  62.995  1.00  0.00           O  
ATOM   2125  H   THR   139      83.758  93.473  62.959  1.00  0.00           H  
ATOM   2126  HA  THR   139      85.386  92.784  65.447  1.00  0.00           H  
ATOM   2127  HB  THR   139      86.727  94.821  64.869  1.00  0.00           H  
ATOM   2128  HG1 THR   139      85.848  94.141  62.368  1.00  0.00           H  
ATOM   2129 HG21 THR   139      88.139  93.655  63.255  1.00  0.00           H  
ATOM   2130 HG22 THR   139      87.819  92.679  64.705  1.00  0.00           H  
ATOM   2131 HG23 THR   139      86.934  92.368  63.146  1.00  0.00           H  
ATOM   2132  N   TRP   140      84.717  94.594  66.831  1.00  0.00           N  
ATOM   2133  CA  TRP   140      84.274  95.531  67.835  1.00  0.00           C  
ATOM   2134  C   TRP   140      84.859  96.876  67.642  1.00  0.00           C  
ATOM   2135  O   TRP   140      85.801  97.065  66.880  1.00  0.00           O  
ATOM   2136  CB  TRP   140      84.524  94.949  69.286  1.00  0.00           C  
ATOM   2137  CG  TRP   140      83.706  93.793  69.920  1.00  0.00           C  
ATOM   2138  CD1 TRP   140      83.980  92.485  69.837  1.00  0.00           C  
ATOM   2139  CD2 TRP   140      82.441  93.785  70.697  1.00  0.00           C  
ATOM   2140  CE2 TRP   140      82.066  92.446  71.102  1.00  0.00           C  
ATOM   2141  CE3 TRP   140      81.668  94.797  71.318  1.00  0.00           C  
ATOM   2142  NE1 TRP   140      83.070  91.706  70.500  1.00  0.00           N  
ATOM   2143  CZ2 TRP   140      81.009  92.126  71.983  1.00  0.00           C  
ATOM   2144  CZ3 TRP   140      80.705  94.494  72.281  1.00  0.00           C  
ATOM   2145  CH2 TRP   140      80.326  93.167  72.620  1.00  0.00           C  
ATOM   2146  H   TRP   140      85.557  94.073  67.040  1.00  0.00           H  
ATOM   2147  HA  TRP   140      83.190  95.646  67.820  1.00  0.00           H  
ATOM   2148  HB2 TRP   140      85.565  94.635  69.210  1.00  0.00           H  
ATOM   2149  HB3 TRP   140      84.437  95.810  69.950  1.00  0.00           H  
ATOM   2150  HD1 TRP   140      84.823  92.148  69.253  1.00  0.00           H  
ATOM   2151  HE1 TRP   140      82.979  90.703  70.413  1.00  0.00           H  
ATOM   2152  HE3 TRP   140      81.838  95.852  71.160  1.00  0.00           H  
ATOM   2153  HZ2 TRP   140      80.834  91.085  72.213  1.00  0.00           H  
ATOM   2154  HZ3 TRP   140      80.161  95.196  72.896  1.00  0.00           H  
ATOM   2155  HH2 TRP   140      79.511  92.958  73.297  1.00  0.00           H  
ATOM   2156  N   GLY   141      84.522  97.937  68.423  1.00  0.00           N  
ATOM   2157  CA  GLY   141      85.268  99.234  68.533  1.00  0.00           C  
ATOM   2158  C   GLY   141      84.802 100.253  67.466  1.00  0.00           C  
ATOM   2159  O   GLY   141      84.077  99.842  66.589  1.00  0.00           O  
ATOM   2160  H   GLY   141      83.734  97.838  69.048  1.00  0.00           H  
ATOM   2161  HA2 GLY   141      85.039  99.620  69.527  1.00  0.00           H  
ATOM   2162  HA3 GLY   141      86.356  99.203  68.472  1.00  0.00           H  
ATOM   2163  N   PRO   142      85.029 101.565  67.599  1.00  0.00           N  
ATOM   2164  CA  PRO   142      84.412 102.568  66.788  1.00  0.00           C  
ATOM   2165  C   PRO   142      84.716 102.372  65.287  1.00  0.00           C  
ATOM   2166  O   PRO   142      83.853 102.587  64.500  1.00  0.00           O  
ATOM   2167  CB  PRO   142      84.848 103.903  67.276  1.00  0.00           C  
ATOM   2168  CG  PRO   142      85.557 103.621  68.647  1.00  0.00           C  
ATOM   2169  CD  PRO   142      85.872 102.143  68.596  1.00  0.00           C  
ATOM   2170  HA  PRO   142      83.324 102.490  66.771  1.00  0.00           H  
ATOM   2171  HB2 PRO   142      85.680 104.248  66.662  1.00  0.00           H  
ATOM   2172  HB3 PRO   142      84.115 104.710  67.283  1.00  0.00           H  
ATOM   2173  HG2 PRO   142      86.484 104.119  68.931  1.00  0.00           H  
ATOM   2174  HG3 PRO   142      84.769 103.775  69.385  1.00  0.00           H  
ATOM   2175  HD2 PRO   142      86.921 101.852  68.557  1.00  0.00           H  
ATOM   2176  HD3 PRO   142      85.599 101.850  69.610  1.00  0.00           H  
ATOM   2177  N   GLU   143      85.899 101.835  64.898  1.00  0.00           N  
ATOM   2178  CA  GLU   143      86.308 101.370  63.535  1.00  0.00           C  
ATOM   2179  C   GLU   143      85.828  99.909  63.047  1.00  0.00           C  
ATOM   2180  O   GLU   143      86.087  99.574  61.857  1.00  0.00           O  
ATOM   2181  CB  GLU   143      87.924 101.225  63.501  1.00  0.00           C  
ATOM   2182  CG  GLU   143      88.624 102.532  63.165  1.00  0.00           C  
ATOM   2183  CD  GLU   143      90.144 102.253  62.833  1.00  0.00           C  
ATOM   2184  OE1 GLU   143      91.032 102.735  63.545  1.00  0.00           O  
ATOM   2185  OE2 GLU   143      90.502 101.520  61.907  1.00  0.00           O1-
ATOM   2186  H   GLU   143      86.601 101.748  65.618  1.00  0.00           H  
ATOM   2187  HA  GLU   143      86.095 102.047  62.708  1.00  0.00           H  
ATOM   2188  HB2 GLU   143      88.287 100.848  64.456  1.00  0.00           H  
ATOM   2189  HB3 GLU   143      88.281 100.530  62.740  1.00  0.00           H  
ATOM   2190  HG2 GLU   143      88.283 102.998  62.240  1.00  0.00           H  
ATOM   2191  HG3 GLU   143      88.504 103.308  63.921  1.00  0.00           H  
ATOM   2192  N   GLY   144      85.045  99.155  63.801  1.00  0.00           N  
ATOM   2193  CA  GLY   144      84.601  97.882  63.477  1.00  0.00           C  
ATOM   2194  C   GLY   144      83.666  97.726  62.256  1.00  0.00           C  
ATOM   2195  O   GLY   144      82.836  98.634  61.883  1.00  0.00           O  
ATOM   2196  H   GLY   144      84.697  99.500  64.684  1.00  0.00           H  
ATOM   2197  HA2 GLY   144      85.512  97.300  63.339  1.00  0.00           H  
ATOM   2198  HA3 GLY   144      84.188  97.440  64.384  1.00  0.00           H  
ATOM   2199  N   GLN   145      83.675  96.515  61.681  1.00  0.00           N  
ATOM   2200  CA  GLN   145      82.954  96.099  60.440  1.00  0.00           C  
ATOM   2201  C   GLN   145      82.269  94.740  60.605  1.00  0.00           C  
ATOM   2202  O   GLN   145      82.753  93.901  61.346  1.00  0.00           O  
ATOM   2203  CB  GLN   145      83.808  96.095  59.183  1.00  0.00           C  
ATOM   2204  CG  GLN   145      85.166  95.383  59.353  1.00  0.00           C  
ATOM   2205  CD  GLN   145      85.048  93.885  59.668  1.00  0.00           C  
ATOM   2206  NE2 GLN   145      84.493  93.106  58.772  1.00  0.00           N  
ATOM   2207  OE1 GLN   145      85.429  93.407  60.722  1.00  0.00           O  
ATOM   2208  H   GLN   145      84.316  95.871  62.123  1.00  0.00           H  
ATOM   2209  HA  GLN   145      82.086  96.730  60.247  1.00  0.00           H  
ATOM   2210  HB2 GLN   145      83.375  95.750  58.244  1.00  0.00           H  
ATOM   2211  HB3 GLN   145      84.003  97.116  58.856  1.00  0.00           H  
ATOM   2212  HG2 GLN   145      85.617  95.458  58.363  1.00  0.00           H  
ATOM   2213  HG3 GLN   145      85.886  95.854  60.023  1.00  0.00           H  
ATOM   2214 HE21 GLN   145      84.269  92.154  59.027  1.00  0.00           H  
ATOM   2215 HE22 GLN   145      84.084  93.456  57.917  1.00  0.00           H  
ATOM   2216  N   GLY   146      81.325  94.466  59.764  1.00  0.00           N  
ATOM   2217  CA  GLY   146      80.665  93.163  59.638  1.00  0.00           C  
ATOM   2218  C   GLY   146      79.260  93.155  60.151  1.00  0.00           C  
ATOM   2219  O   GLY   146      78.954  93.712  61.185  1.00  0.00           O  
ATOM   2220  H   GLY   146      81.112  95.162  59.064  1.00  0.00           H  
ATOM   2221  HA2 GLY   146      80.652  92.779  58.618  1.00  0.00           H  
ATOM   2222  HA3 GLY   146      81.119  92.338  60.187  1.00  0.00           H  
ATOM   2223  N   ALA   147      78.410  92.370  59.599  1.00  0.00           N  
ATOM   2224  CA  ALA   147      76.973  92.401  59.907  1.00  0.00           C  
ATOM   2225  C   ALA   147      76.357  91.943  61.283  1.00  0.00           C  
ATOM   2226  O   ALA   147      76.910  91.064  62.016  1.00  0.00           O  
ATOM   2227  CB  ALA   147      76.252  91.562  58.777  1.00  0.00           C  
ATOM   2228  H   ALA   147      78.596  91.815  58.776  1.00  0.00           H  
ATOM   2229  HA  ALA   147      76.657  93.444  59.894  1.00  0.00           H  
ATOM   2230  HB1 ALA   147      75.182  91.729  58.906  1.00  0.00           H  
ATOM   2231  HB2 ALA   147      76.588  91.807  57.770  1.00  0.00           H  
ATOM   2232  HB3 ALA   147      76.578  90.543  58.982  1.00  0.00           H  
ATOM   2233  N   ILE   148      75.197  92.616  61.735  1.00  0.00           N  
ATOM   2234  CA  ILE   148      74.452  92.331  62.927  1.00  0.00           C  
ATOM   2235  C   ILE   148      72.964  91.807  62.670  1.00  0.00           C  
ATOM   2236  O   ILE   148      72.230  92.284  61.814  1.00  0.00           O  
ATOM   2237  CB  ILE   148      74.357  93.587  63.733  1.00  0.00           C  
ATOM   2238  CG1 ILE   148      75.652  94.352  63.757  1.00  0.00           C  
ATOM   2239  CG2 ILE   148      73.768  93.319  65.125  1.00  0.00           C  
ATOM   2240  CD1 ILE   148      75.866  95.472  64.768  1.00  0.00           C  
ATOM   2241  H   ILE   148      74.705  93.211  61.083  1.00  0.00           H  
ATOM   2242  HA  ILE   148      74.997  91.622  63.550  1.00  0.00           H  
ATOM   2243  HB  ILE   148      73.698  94.228  63.147  1.00  0.00           H  
ATOM   2244 HG12 ILE   148      76.598  93.811  63.709  1.00  0.00           H  
ATOM   2245 HG13 ILE   148      75.573  94.930  62.837  1.00  0.00           H  
ATOM   2246 HG21 ILE   148      73.656  94.224  65.723  1.00  0.00           H  
ATOM   2247 HG22 ILE   148      72.838  92.753  65.083  1.00  0.00           H  
ATOM   2248 HG23 ILE   148      74.533  92.774  65.678  1.00  0.00           H  
ATOM   2249 HD11 ILE   148      75.961  94.966  65.729  1.00  0.00           H  
ATOM   2250 HD12 ILE   148      76.789  96.039  64.650  1.00  0.00           H  
ATOM   2251 HD13 ILE   148      74.964  96.077  64.869  1.00  0.00           H  
ATOM   2252  N   LEU   149      72.553  90.899  63.530  1.00  0.00           N  
ATOM   2253  CA  LEU   149      71.368  90.066  63.353  1.00  0.00           C  
ATOM   2254  C   LEU   149      70.614  90.036  64.649  1.00  0.00           C  
ATOM   2255  O   LEU   149      71.109  89.896  65.722  1.00  0.00           O  
ATOM   2256  CB  LEU   149      71.830  88.733  62.965  1.00  0.00           C  
ATOM   2257  CG  LEU   149      70.928  87.478  63.060  1.00  0.00           C  
ATOM   2258  CD1 LEU   149      69.637  87.632  62.187  1.00  0.00           C  
ATOM   2259  CD2 LEU   149      71.798  86.350  62.633  1.00  0.00           C  
ATOM   2260  H   LEU   149      73.199  90.604  64.247  1.00  0.00           H  
ATOM   2261  HA  LEU   149      70.738  90.501  62.578  1.00  0.00           H  
ATOM   2262  HB2 LEU   149      72.167  88.792  61.930  1.00  0.00           H  
ATOM   2263  HB3 LEU   149      72.750  88.496  63.499  1.00  0.00           H  
ATOM   2264  HG  LEU   149      70.624  87.193  64.067  1.00  0.00           H  
ATOM   2265 HD11 LEU   149      69.832  87.371  61.147  1.00  0.00           H  
ATOM   2266 HD12 LEU   149      68.944  86.874  62.552  1.00  0.00           H  
ATOM   2267 HD13 LEU   149      69.113  88.562  62.404  1.00  0.00           H  
ATOM   2268 HD21 LEU   149      72.662  86.254  63.290  1.00  0.00           H  
ATOM   2269 HD22 LEU   149      71.326  85.368  62.591  1.00  0.00           H  
ATOM   2270 HD23 LEU   149      72.080  86.500  61.591  1.00  0.00           H  
ATOM   2271  N   LEU   150      69.252  90.127  64.610  1.00  0.00           N  
ATOM   2272  CA  LEU   150      68.326  90.191  65.769  1.00  0.00           C  
ATOM   2273  C   LEU   150      67.798  88.810  66.062  1.00  0.00           C  
ATOM   2274  O   LEU   150      67.487  88.101  65.107  1.00  0.00           O  
ATOM   2275  CB  LEU   150      67.064  91.120  65.543  1.00  0.00           C  
ATOM   2276  CG  LEU   150      67.487  92.595  65.357  1.00  0.00           C  
ATOM   2277  CD1 LEU   150      66.383  93.400  64.741  1.00  0.00           C  
ATOM   2278  CD2 LEU   150      67.839  93.167  66.743  1.00  0.00           C  
ATOM   2279  H   LEU   150      68.873  90.219  63.678  1.00  0.00           H  
ATOM   2280  HA  LEU   150      68.953  90.463  66.617  1.00  0.00           H  
ATOM   2281  HB2 LEU   150      66.448  90.879  64.677  1.00  0.00           H  
ATOM   2282  HB3 LEU   150      66.357  91.005  66.365  1.00  0.00           H  
ATOM   2283  HG  LEU   150      68.350  92.696  64.698  1.00  0.00           H  
ATOM   2284 HD11 LEU   150      66.710  94.182  64.056  1.00  0.00           H  
ATOM   2285 HD12 LEU   150      65.960  92.753  63.972  1.00  0.00           H  
ATOM   2286 HD13 LEU   150      65.572  93.721  65.395  1.00  0.00           H  
ATOM   2287 HD21 LEU   150      68.635  92.557  67.170  1.00  0.00           H  
ATOM   2288 HD22 LEU   150      68.054  94.227  66.603  1.00  0.00           H  
ATOM   2289 HD23 LEU   150      66.980  93.144  67.414  1.00  0.00           H  
ATOM   2290  N   VAL   151      67.640  88.473  67.348  1.00  0.00           N  
ATOM   2291  CA  VAL   151      66.951  87.274  67.742  1.00  0.00           C  
ATOM   2292  C   VAL   151      65.525  87.460  67.544  1.00  0.00           C  
ATOM   2293  O   VAL   151      64.945  88.314  68.192  1.00  0.00           O  
ATOM   2294  CB  VAL   151      67.238  86.816  69.234  1.00  0.00           C  
ATOM   2295  CG1 VAL   151      66.466  85.512  69.493  1.00  0.00           C  
ATOM   2296  CG2 VAL   151      68.658  86.642  69.644  1.00  0.00           C  
ATOM   2297  H   VAL   151      67.875  89.151  68.059  1.00  0.00           H  
ATOM   2298  HA  VAL   151      67.425  86.472  67.177  1.00  0.00           H  
ATOM   2299  HB  VAL   151      66.750  87.635  69.762  1.00  0.00           H  
ATOM   2300 HG11 VAL   151      66.828  84.725  68.831  1.00  0.00           H  
ATOM   2301 HG12 VAL   151      66.678  85.176  70.508  1.00  0.00           H  
ATOM   2302 HG13 VAL   151      65.382  85.577  69.401  1.00  0.00           H  
ATOM   2303 HG21 VAL   151      69.231  86.071  68.914  1.00  0.00           H  
ATOM   2304 HG22 VAL   151      69.148  87.596  69.836  1.00  0.00           H  
ATOM   2305 HG23 VAL   151      68.703  86.024  70.541  1.00  0.00           H  
ATOM   2306  N   ASN   152      64.842  86.550  66.815  1.00  0.00           N  
ATOM   2307  CA  ASN   152      63.421  86.576  66.466  1.00  0.00           C  
ATOM   2308  C   ASN   152      62.522  86.241  67.664  1.00  0.00           C  
ATOM   2309  O   ASN   152      61.617  85.387  67.573  1.00  0.00           O  
ATOM   2310  CB  ASN   152      63.120  85.809  65.107  1.00  0.00           C  
ATOM   2311  CG  ASN   152      61.876  86.327  64.325  1.00  0.00           C  
ATOM   2312  ND2 ASN   152      61.409  85.649  63.208  1.00  0.00           N  
ATOM   2313  OD1 ASN   152      61.289  87.351  64.696  1.00  0.00           O  
ATOM   2314  H   ASN   152      65.420  85.952  66.242  1.00  0.00           H  
ATOM   2315  HA  ASN   152      63.176  87.610  66.224  1.00  0.00           H  
ATOM   2316  HB2 ASN   152      63.948  85.894  64.403  1.00  0.00           H  
ATOM   2317  HB3 ASN   152      62.921  84.753  65.295  1.00  0.00           H  
ATOM   2318 HD21 ASN   152      60.652  86.054  62.676  1.00  0.00           H  
ATOM   2319 HD22 ASN   152      61.635  84.665  63.212  1.00  0.00           H  
ATOM   2320  N   CYS   153      62.802  86.820  68.870  1.00  0.00           N  
ATOM   2321  CA  CYS   153      62.176  86.455  70.207  1.00  0.00           C  
ATOM   2322  C   CYS   153      60.839  87.065  70.443  1.00  0.00           C  
ATOM   2323  O   CYS   153      60.226  86.875  71.505  1.00  0.00           O  
ATOM   2324  CB  CYS   153      63.140  86.838  71.346  1.00  0.00           C  
ATOM   2325  SG  CYS   153      63.751  88.575  71.088  1.00  0.00           S  
ATOM   2326  H   CYS   153      63.578  87.461  68.957  1.00  0.00           H  
ATOM   2327  HA  CYS   153      62.212  85.370  70.114  1.00  0.00           H  
ATOM   2328  HB2 CYS   153      62.690  86.829  72.339  1.00  0.00           H  
ATOM   2329  HB3 CYS   153      63.995  86.163  71.398  1.00  0.00           H  
ATOM   2330  HG  CYS   153      64.640  88.379  70.110  1.00  0.00           H  
ATOM   2331  N   ASP   154      60.187  87.822  69.504  1.00  0.00           N  
ATOM   2332  CA  ASP   154      58.842  88.467  69.632  1.00  0.00           C  
ATOM   2333  C   ASP   154      57.720  87.588  68.997  1.00  0.00           C  
ATOM   2334  O   ASP   154      58.059  86.478  68.507  1.00  0.00           O  
ATOM   2335  CB  ASP   154      58.807  89.931  69.059  1.00  0.00           C  
ATOM   2336  CG  ASP   154      58.729  90.123  67.551  1.00  0.00           C  
ATOM   2337  OD1 ASP   154      58.981  89.128  66.780  1.00  0.00           O  
ATOM   2338  OD2 ASP   154      58.197  91.149  67.012  1.00  0.00           O1-
ATOM   2339  H   ASP   154      60.598  87.796  68.582  1.00  0.00           H  
ATOM   2340  HA  ASP   154      58.600  88.450  70.694  1.00  0.00           H  
ATOM   2341  HB2 ASP   154      57.808  90.323  69.247  1.00  0.00           H  
ATOM   2342  HB3 ASP   154      59.594  90.591  69.424  1.00  0.00           H  
ATOM   2343  N   ARG   155      56.478  87.976  68.933  1.00  0.00           N  
ATOM   2344  CA  ARG   155      55.376  87.090  68.475  1.00  0.00           C  
ATOM   2345  C   ARG   155      54.506  88.011  67.575  1.00  0.00           C  
ATOM   2346  O   ARG   155      53.521  88.558  68.040  1.00  0.00           O  
ATOM   2347  CB  ARG   155      54.625  86.480  69.577  1.00  0.00           C  
ATOM   2348  CG  ARG   155      53.299  85.724  69.199  1.00  0.00           C  
ATOM   2349  CD  ARG   155      52.948  84.752  70.360  1.00  0.00           C  
ATOM   2350  NE  ARG   155      52.312  85.510  71.498  1.00  0.00           N  
ATOM   2351  CZ  ARG   155      51.197  85.239  72.199  1.00  0.00           C  
ATOM   2352  NH1 ARG   155      50.438  84.149  72.056  1.00  0.00           N1+
ATOM   2353  NH2 ARG   155      50.884  86.088  73.156  1.00  0.00           N  
ATOM   2354  H   ARG   155      56.293  88.910  69.270  1.00  0.00           H  
ATOM   2355  HA  ARG   155      55.884  86.388  67.814  1.00  0.00           H  
ATOM   2356  HB2 ARG   155      55.245  85.743  70.087  1.00  0.00           H  
ATOM   2357  HB3 ARG   155      54.228  87.230  70.261  1.00  0.00           H  
ATOM   2358  HG2 ARG   155      52.533  86.461  68.956  1.00  0.00           H  
ATOM   2359  HG3 ARG   155      53.473  85.071  68.345  1.00  0.00           H  
ATOM   2360  HD2 ARG   155      52.270  84.049  69.876  1.00  0.00           H  
ATOM   2361  HD3 ARG   155      53.868  84.247  70.656  1.00  0.00           H  
ATOM   2362  HE  ARG   155      52.705  86.407  71.746  1.00  0.00           H  
ATOM   2363 HH11 ARG   155      50.643  83.557  71.263  1.00  0.00           H  
ATOM   2364 HH12 ARG   155      49.544  84.134  72.525  1.00  0.00           H  
ATOM   2365 HH21 ARG   155      50.176  85.858  73.839  1.00  0.00           H  
ATOM   2366 HH22 ARG   155      51.445  86.918  73.284  1.00  0.00           H  
ATOM   2367  N   GLU   156      54.869  88.124  66.300  1.00  0.00           N  
ATOM   2368  CA  GLU   156      54.178  88.841  65.168  1.00  0.00           C  
ATOM   2369  C   GLU   156      52.740  88.386  64.949  1.00  0.00           C  
ATOM   2370  O   GLU   156      51.934  89.056  64.335  1.00  0.00           O  
ATOM   2371  CB  GLU   156      54.972  88.658  63.857  1.00  0.00           C  
ATOM   2372  CG  GLU   156      55.387  89.999  63.212  1.00  0.00           C  
ATOM   2373  CD  GLU   156      56.551  90.649  64.074  1.00  0.00           C  
ATOM   2374  OE1 GLU   156      56.364  91.703  64.702  1.00  0.00           O  
ATOM   2375  OE2 GLU   156      57.660  90.112  64.124  1.00  0.00           O1-
ATOM   2376  H   GLU   156      55.649  87.516  66.095  1.00  0.00           H  
ATOM   2377  HA  GLU   156      54.016  89.908  65.322  1.00  0.00           H  
ATOM   2378  HB2 GLU   156      55.866  88.045  63.977  1.00  0.00           H  
ATOM   2379  HB3 GLU   156      54.240  88.157  63.224  1.00  0.00           H  
ATOM   2380  HG2 GLU   156      55.784  89.804  62.216  1.00  0.00           H  
ATOM   2381  HG3 GLU   156      54.492  90.615  63.118  1.00  0.00           H  
ATOM   2382  N   THR   157      52.447  87.211  65.401  1.00  0.00           N  
ATOM   2383  CA  THR   157      51.190  86.545  65.163  1.00  0.00           C  
ATOM   2384  C   THR   157      50.641  85.992  66.495  1.00  0.00           C  
ATOM   2385  O   THR   157      50.524  84.757  66.707  1.00  0.00           O  
ATOM   2386  CB  THR   157      51.378  85.474  64.131  1.00  0.00           C  
ATOM   2387  CG2 THR   157      51.747  86.063  62.755  1.00  0.00           C  
ATOM   2388  OG1 THR   157      52.397  84.526  64.533  1.00  0.00           O  
ATOM   2389  H   THR   157      53.153  86.729  65.939  1.00  0.00           H  
ATOM   2390  HA  THR   157      50.462  87.248  64.758  1.00  0.00           H  
ATOM   2391  HB  THR   157      50.402  84.992  64.061  1.00  0.00           H  
ATOM   2392  HG1 THR   157      52.012  84.015  65.249  1.00  0.00           H  
ATOM   2393 HG21 THR   157      52.802  86.336  62.724  1.00  0.00           H  
ATOM   2394 HG22 THR   157      51.427  85.330  62.015  1.00  0.00           H  
ATOM   2395 HG23 THR   157      51.207  86.980  62.519  1.00  0.00           H  
ATOM   2396  N   PRO   158      50.110  86.837  67.427  1.00  0.00           N  
ATOM   2397  CA  PRO   158      49.677  86.485  68.755  1.00  0.00           C  
ATOM   2398  C   PRO   158      48.420  85.516  68.856  1.00  0.00           C  
ATOM   2399  O   PRO   158      48.005  85.302  70.008  1.00  0.00           O  
ATOM   2400  CB  PRO   158      49.508  87.825  69.546  1.00  0.00           C  
ATOM   2401  CG  PRO   158      49.043  88.733  68.433  1.00  0.00           C  
ATOM   2402  CD  PRO   158      49.880  88.298  67.200  1.00  0.00           C  
ATOM   2403  HA  PRO   158      50.519  85.967  69.214  1.00  0.00           H  
ATOM   2404  HB2 PRO   158      48.721  87.696  70.290  1.00  0.00           H  
ATOM   2405  HB3 PRO   158      50.462  88.017  70.037  1.00  0.00           H  
ATOM   2406  HG2 PRO   158      47.970  88.625  68.277  1.00  0.00           H  
ATOM   2407  HG3 PRO   158      49.296  89.759  68.699  1.00  0.00           H  
ATOM   2408  HD2 PRO   158      49.302  88.536  66.306  1.00  0.00           H  
ATOM   2409  HD3 PRO   158      50.866  88.759  67.158  1.00  0.00           H  
ATOM   2410  N   TRP   159      47.849  84.968  67.763  1.00  0.00           N  
ATOM   2411  CA  TRP   159      47.040  83.757  67.802  1.00  0.00           C  
ATOM   2412  C   TRP   159      47.752  82.479  68.239  1.00  0.00           C  
ATOM   2413  O   TRP   159      47.215  81.746  69.096  1.00  0.00           O  
ATOM   2414  CB  TRP   159      46.234  83.581  66.480  1.00  0.00           C  
ATOM   2415  CG  TRP   159      46.999  83.883  65.187  1.00  0.00           C  
ATOM   2416  CD1 TRP   159      47.325  82.990  64.245  1.00  0.00           C  
ATOM   2417  CD2 TRP   159      47.371  85.196  64.537  1.00  0.00           C  
ATOM   2418  CE2 TRP   159      47.982  84.927  63.313  1.00  0.00           C  
ATOM   2419  CE3 TRP   159      47.333  86.539  64.953  1.00  0.00           C  
ATOM   2420  NE1 TRP   159      47.982  83.494  63.203  1.00  0.00           N  
ATOM   2421  CZ2 TRP   159      48.422  85.939  62.475  1.00  0.00           C  
ATOM   2422  CZ3 TRP   159      47.769  87.612  64.081  1.00  0.00           C  
ATOM   2423  CH2 TRP   159      48.354  87.269  62.836  1.00  0.00           C  
ATOM   2424  H   TRP   159      48.058  85.383  66.866  1.00  0.00           H  
ATOM   2425  HA  TRP   159      46.257  83.941  68.538  1.00  0.00           H  
ATOM   2426  HB2 TRP   159      45.746  82.608  66.412  1.00  0.00           H  
ATOM   2427  HB3 TRP   159      45.422  84.299  66.371  1.00  0.00           H  
ATOM   2428  HD1 TRP   159      46.991  81.963  64.220  1.00  0.00           H  
ATOM   2429  HE1 TRP   159      48.399  82.935  62.473  1.00  0.00           H  
ATOM   2430  HE3 TRP   159      46.950  86.854  65.913  1.00  0.00           H  
ATOM   2431  HZ2 TRP   159      48.868  85.671  61.529  1.00  0.00           H  
ATOM   2432  HZ3 TRP   159      47.667  88.648  64.369  1.00  0.00           H  
ATOM   2433  HH2 TRP   159      48.774  88.016  62.179  1.00  0.00           H  
ATOM   2434  N   LEU   160      48.954  82.310  67.641  1.00  0.00           N  
ATOM   2435  CA  LEU   160      49.836  81.195  67.960  1.00  0.00           C  
ATOM   2436  C   LEU   160      50.383  81.348  69.395  1.00  0.00           C  
ATOM   2437  O   LEU   160      50.447  82.438  69.949  1.00  0.00           O  
ATOM   2438  CB  LEU   160      50.998  81.182  66.988  1.00  0.00           C  
ATOM   2439  CG  LEU   160      50.629  81.181  65.508  1.00  0.00           C  
ATOM   2440  CD1 LEU   160      51.948  80.984  64.665  1.00  0.00           C  
ATOM   2441  CD2 LEU   160      49.812  79.909  65.114  1.00  0.00           C  
ATOM   2442  H   LEU   160      49.109  82.866  66.812  1.00  0.00           H  
ATOM   2443  HA  LEU   160      49.255  80.280  67.845  1.00  0.00           H  
ATOM   2444  HB2 LEU   160      51.598  82.070  67.188  1.00  0.00           H  
ATOM   2445  HB3 LEU   160      51.660  80.327  67.121  1.00  0.00           H  
ATOM   2446  HG  LEU   160      50.005  82.063  65.360  1.00  0.00           H  
ATOM   2447 HD11 LEU   160      52.547  81.885  64.792  1.00  0.00           H  
ATOM   2448 HD12 LEU   160      52.542  80.099  64.890  1.00  0.00           H  
ATOM   2449 HD13 LEU   160      51.700  80.971  63.603  1.00  0.00           H  
ATOM   2450 HD21 LEU   160      49.643  79.792  64.043  1.00  0.00           H  
ATOM   2451 HD22 LEU   160      50.413  79.119  65.564  1.00  0.00           H  
ATOM   2452 HD23 LEU   160      48.870  79.949  65.662  1.00  0.00           H  
ATOM   2453  N   PRO   161      50.965  80.237  69.964  1.00  0.00           N  
ATOM   2454  CA  PRO   161      51.280  80.190  71.404  1.00  0.00           C  
ATOM   2455  C   PRO   161      52.714  80.659  71.835  1.00  0.00           C  
ATOM   2456  O   PRO   161      52.938  80.841  73.034  1.00  0.00           O  
ATOM   2457  CB  PRO   161      51.182  78.714  71.808  1.00  0.00           C  
ATOM   2458  CG  PRO   161      51.553  77.977  70.543  1.00  0.00           C  
ATOM   2459  CD  PRO   161      50.985  78.852  69.434  1.00  0.00           C  
ATOM   2460  HA  PRO   161      50.532  80.756  71.960  1.00  0.00           H  
ATOM   2461  HB2 PRO   161      51.843  78.441  72.630  1.00  0.00           H  
ATOM   2462  HB3 PRO   161      50.149  78.456  72.042  1.00  0.00           H  
ATOM   2463  HG2 PRO   161      52.639  77.898  70.516  1.00  0.00           H  
ATOM   2464  HG3 PRO   161      51.108  76.982  70.541  1.00  0.00           H  
ATOM   2465  HD2 PRO   161      51.615  78.757  68.550  1.00  0.00           H  
ATOM   2466  HD3 PRO   161      50.006  78.434  69.198  1.00  0.00           H  
ATOM   2467  N   LYS   162      53.640  80.786  70.848  1.00  0.00           N  
ATOM   2468  CA  LYS   162      55.121  80.742  71.208  1.00  0.00           C  
ATOM   2469  C   LYS   162      55.865  81.813  70.423  1.00  0.00           C  
ATOM   2470  O   LYS   162      55.262  82.206  69.360  1.00  0.00           O  
ATOM   2471  CB  LYS   162      55.665  79.305  71.171  1.00  0.00           C  
ATOM   2472  CG  LYS   162      55.555  78.628  72.515  1.00  0.00           C  
ATOM   2473  CD  LYS   162      55.770  77.131  72.271  1.00  0.00           C  
ATOM   2474  CE  LYS   162      55.960  76.402  73.637  1.00  0.00           C  
ATOM   2475  NZ  LYS   162      56.329  75.021  73.433  1.00  0.00           N1+
ATOM   2476  H   LYS   162      53.424  80.727  69.863  1.00  0.00           H  
ATOM   2477  HA  LYS   162      55.253  81.093  72.232  1.00  0.00           H  
ATOM   2478  HB2 LYS   162      55.187  78.737  70.373  1.00  0.00           H  
ATOM   2479  HB3 LYS   162      56.713  79.299  70.869  1.00  0.00           H  
ATOM   2480  HG2 LYS   162      56.269  78.985  73.257  1.00  0.00           H  
ATOM   2481  HG3 LYS   162      54.553  78.745  72.928  1.00  0.00           H  
ATOM   2482  HD2 LYS   162      54.977  76.804  71.599  1.00  0.00           H  
ATOM   2483  HD3 LYS   162      56.638  76.873  71.665  1.00  0.00           H  
ATOM   2484  HE2 LYS   162      56.629  76.949  74.301  1.00  0.00           H  
ATOM   2485  HE3 LYS   162      55.032  76.540  74.191  1.00  0.00           H  
ATOM   2486  HZ1 LYS   162      56.437  74.432  74.246  1.00  0.00           H  
ATOM   2487  HZ2 LYS   162      55.503  74.674  72.966  1.00  0.00           H  
ATOM   2488  HZ3 LYS   162      57.218  74.950  72.959  1.00  0.00           H  
ATOM   2489  N   GLU   163      57.017  82.311  70.751  1.00  0.00           N  
ATOM   2490  CA  GLU   163      57.785  83.279  69.958  1.00  0.00           C  
ATOM   2491  C   GLU   163      58.103  82.749  68.498  1.00  0.00           C  
ATOM   2492  O   GLU   163      58.117  81.545  68.280  1.00  0.00           O  
ATOM   2493  CB  GLU   163      59.234  83.476  70.626  1.00  0.00           C  
ATOM   2494  CG  GLU   163      59.318  83.683  72.119  1.00  0.00           C  
ATOM   2495  CD  GLU   163      59.501  82.406  72.910  1.00  0.00           C  
ATOM   2496  OE1 GLU   163      60.594  82.147  73.378  1.00  0.00           O  
ATOM   2497  OE2 GLU   163      58.499  81.635  73.135  1.00  0.00           O1-
ATOM   2498  H   GLU   163      57.420  81.862  71.561  1.00  0.00           H  
ATOM   2499  HA  GLU   163      57.170  84.173  69.853  1.00  0.00           H  
ATOM   2500  HB2 GLU   163      59.833  82.610  70.344  1.00  0.00           H  
ATOM   2501  HB3 GLU   163      59.568  84.385  70.126  1.00  0.00           H  
ATOM   2502  HG2 GLU   163      60.250  84.245  72.187  1.00  0.00           H  
ATOM   2503  HG3 GLU   163      58.519  84.293  72.540  1.00  0.00           H  
ATOM   2504  N   ASP   164      58.539  83.544  67.577  1.00  0.00           N  
ATOM   2505  CA  ASP   164      58.672  83.368  66.099  1.00  0.00           C  
ATOM   2506  C   ASP   164      59.911  82.567  65.760  1.00  0.00           C  
ATOM   2507  O   ASP   164      59.969  81.952  64.710  1.00  0.00           O  
ATOM   2508  CB  ASP   164      58.663  84.732  65.447  1.00  0.00           C  
ATOM   2509  CG  ASP   164      57.347  85.569  65.454  1.00  0.00           C  
ATOM   2510  OD1 ASP   164      57.517  86.820  65.287  1.00  0.00           O  
ATOM   2511  OD2 ASP   164      56.253  85.007  65.622  1.00  0.00           O1-
ATOM   2512  H   ASP   164      58.745  84.485  67.880  1.00  0.00           H  
ATOM   2513  HA  ASP   164      57.854  82.710  65.805  1.00  0.00           H  
ATOM   2514  HB2 ASP   164      59.381  85.411  65.908  1.00  0.00           H  
ATOM   2515  HB3 ASP   164      58.983  84.491  64.433  1.00  0.00           H  
ATOM   2516  N   CYS   165      60.873  82.486  66.692  1.00  0.00           N  
ATOM   2517  CA  CYS   165      61.993  81.534  66.711  1.00  0.00           C  
ATOM   2518  C   CYS   165      61.642  80.040  66.915  1.00  0.00           C  
ATOM   2519  O   CYS   165      62.320  79.131  66.368  1.00  0.00           O  
ATOM   2520  CB  CYS   165      63.118  82.037  67.689  1.00  0.00           C  
ATOM   2521  SG  CYS   165      62.362  82.657  69.314  1.00  0.00           S  
ATOM   2522  H   CYS   165      60.881  83.180  67.426  1.00  0.00           H  
ATOM   2523  HA  CYS   165      62.427  81.524  65.711  1.00  0.00           H  
ATOM   2524  HB2 CYS   165      63.825  81.224  67.854  1.00  0.00           H  
ATOM   2525  HB3 CYS   165      63.634  82.862  67.198  1.00  0.00           H  
ATOM   2526  HG  CYS   165      62.193  83.897  68.845  1.00  0.00           H  
ATOM   2527  N   ARG   166      60.509  79.651  67.597  1.00  0.00           N  
ATOM   2528  CA  ARG   166      60.204  78.315  68.209  1.00  0.00           C  
ATOM   2529  C   ARG   166      59.674  77.268  67.188  1.00  0.00           C  
ATOM   2530  O   ARG   166      58.794  76.529  67.500  1.00  0.00           O  
ATOM   2531  CB  ARG   166      59.472  78.302  69.563  1.00  0.00           C  
ATOM   2532  CG  ARG   166      59.985  79.369  70.576  1.00  0.00           C  
ATOM   2533  CD  ARG   166      61.423  79.161  70.975  1.00  0.00           C  
ATOM   2534  NE  ARG   166      61.715  79.905  72.188  1.00  0.00           N  
ATOM   2535  CZ  ARG   166      62.611  79.608  73.030  1.00  0.00           C  
ATOM   2536  NH1 ARG   166      63.433  78.638  72.983  1.00  0.00           N1+
ATOM   2537  NH2 ARG   166      62.568  80.229  74.149  1.00  0.00           N  
ATOM   2538  H   ARG   166      59.793  80.329  67.816  1.00  0.00           H  
ATOM   2539  HA  ARG   166      61.220  77.952  68.369  1.00  0.00           H  
ATOM   2540  HB2 ARG   166      58.428  78.516  69.332  1.00  0.00           H  
ATOM   2541  HB3 ARG   166      59.535  77.290  69.963  1.00  0.00           H  
ATOM   2542  HG2 ARG   166      59.834  80.380  70.196  1.00  0.00           H  
ATOM   2543  HG3 ARG   166      59.415  79.166  71.483  1.00  0.00           H  
ATOM   2544  HD2 ARG   166      61.523  78.106  71.230  1.00  0.00           H  
ATOM   2545  HD3 ARG   166      62.054  79.499  70.153  1.00  0.00           H  
ATOM   2546  HE  ARG   166      61.083  80.644  72.460  1.00  0.00           H  
ATOM   2547 HH11 ARG   166      63.381  77.920  72.275  1.00  0.00           H  
ATOM   2548 HH12 ARG   166      64.105  78.604  73.736  1.00  0.00           H  
ATOM   2549 HH21 ARG   166      62.001  81.062  74.207  1.00  0.00           H  
ATOM   2550 HH22 ARG   166      63.315  80.154  74.826  1.00  0.00           H  
ATOM   2551  N   ASP   167      60.067  77.332  65.951  1.00  0.00           N  
ATOM   2552  CA  ASP   167      59.538  76.628  64.745  1.00  0.00           C  
ATOM   2553  C   ASP   167      60.611  76.540  63.657  1.00  0.00           C  
ATOM   2554  O   ASP   167      61.670  77.165  63.640  1.00  0.00           O  
ATOM   2555  CB  ASP   167      58.246  77.380  64.330  1.00  0.00           C  
ATOM   2556  CG  ASP   167      58.508  78.863  63.944  1.00  0.00           C  
ATOM   2557  OD1 ASP   167      59.591  79.204  63.418  1.00  0.00           O  
ATOM   2558  OD2 ASP   167      57.537  79.543  64.233  1.00  0.00           O1-
ATOM   2559  H   ASP   167      60.729  78.074  65.772  1.00  0.00           H  
ATOM   2560  HA  ASP   167      59.121  75.663  65.034  1.00  0.00           H  
ATOM   2561  HB2 ASP   167      57.947  76.882  63.407  1.00  0.00           H  
ATOM   2562  HB3 ASP   167      57.501  77.440  65.122  1.00  0.00           H  
ATOM   2563  N   GLU   168      60.336  75.682  62.651  1.00  0.00           N  
ATOM   2564  CA  GLU   168      60.902  75.829  61.356  1.00  0.00           C  
ATOM   2565  C   GLU   168      60.023  76.706  60.353  1.00  0.00           C  
ATOM   2566  O   GLU   168      60.192  76.509  59.130  1.00  0.00           O  
ATOM   2567  CB  GLU   168      61.188  74.334  60.927  1.00  0.00           C  
ATOM   2568  CG  GLU   168      62.370  74.150  59.993  1.00  0.00           C  
ATOM   2569  CD  GLU   168      63.727  74.263  60.678  1.00  0.00           C  
ATOM   2570  OE1 GLU   168      64.495  73.274  60.760  1.00  0.00           O  
ATOM   2571  OE2 GLU   168      63.997  75.342  61.222  1.00  0.00           O1-
ATOM   2572  H   GLU   168      59.387  75.337  62.615  1.00  0.00           H  
ATOM   2573  HA  GLU   168      61.828  76.384  61.505  1.00  0.00           H  
ATOM   2574  HB2 GLU   168      61.393  73.701  61.790  1.00  0.00           H  
ATOM   2575  HB3 GLU   168      60.307  73.990  60.386  1.00  0.00           H  
ATOM   2576  HG2 GLU   168      62.315  73.145  59.574  1.00  0.00           H  
ATOM   2577  HG3 GLU   168      62.286  74.870  59.179  1.00  0.00           H  
ATOM   2578  N   LYS   169      59.190  77.656  60.819  1.00  0.00           N  
ATOM   2579  CA  LYS   169      58.178  78.273  60.008  1.00  0.00           C  
ATOM   2580  C   LYS   169      58.201  79.867  59.932  1.00  0.00           C  
ATOM   2581  O   LYS   169      58.793  80.431  60.853  1.00  0.00           O  
ATOM   2582  CB  LYS   169      56.760  77.804  60.574  1.00  0.00           C  
ATOM   2583  CG  LYS   169      56.427  76.301  60.512  1.00  0.00           C  
ATOM   2584  CD  LYS   169      55.749  75.865  59.144  1.00  0.00           C  
ATOM   2585  CE  LYS   169      55.361  74.366  59.235  1.00  0.00           C  
ATOM   2586  NZ  LYS   169      56.517  73.432  59.429  1.00  0.00           N1+
ATOM   2587  H   LYS   169      59.394  77.985  61.752  1.00  0.00           H  
ATOM   2588  HA  LYS   169      58.133  77.847  59.006  1.00  0.00           H  
ATOM   2589  HB2 LYS   169      56.809  78.089  61.625  1.00  0.00           H  
ATOM   2590  HB3 LYS   169      55.982  78.419  60.122  1.00  0.00           H  
ATOM   2591  HG2 LYS   169      57.341  75.713  60.595  1.00  0.00           H  
ATOM   2592  HG3 LYS   169      55.673  76.063  61.263  1.00  0.00           H  
ATOM   2593  HD2 LYS   169      54.964  76.567  58.862  1.00  0.00           H  
ATOM   2594  HD3 LYS   169      56.352  76.003  58.246  1.00  0.00           H  
ATOM   2595  HE2 LYS   169      54.625  74.206  60.022  1.00  0.00           H  
ATOM   2596  HE3 LYS   169      54.804  74.175  58.317  1.00  0.00           H  
ATOM   2597  HZ1 LYS   169      57.061  73.388  58.579  1.00  0.00           H  
ATOM   2598  HZ2 LYS   169      57.236  73.681  60.093  1.00  0.00           H  
ATOM   2599  HZ3 LYS   169      56.188  72.494  59.612  1.00  0.00           H  
ATOM   2600  N   VAL   170      57.694  80.456  58.896  1.00  0.00           N  
ATOM   2601  CA  VAL   170      57.634  81.868  58.601  1.00  0.00           C  
ATOM   2602  C   VAL   170      56.198  82.096  58.046  1.00  0.00           C  
ATOM   2603  O   VAL   170      55.889  81.390  57.095  1.00  0.00           O  
ATOM   2604  CB  VAL   170      58.775  82.299  57.722  1.00  0.00           C  
ATOM   2605  CG1 VAL   170      58.564  83.747  57.368  1.00  0.00           C  
ATOM   2606  CG2 VAL   170      60.168  82.051  58.386  1.00  0.00           C  
ATOM   2607  H   VAL   170      57.342  79.812  58.201  1.00  0.00           H  
ATOM   2608  HA  VAL   170      57.696  82.440  59.526  1.00  0.00           H  
ATOM   2609  HB  VAL   170      58.736  81.801  56.753  1.00  0.00           H  
ATOM   2610 HG11 VAL   170      58.676  84.384  58.246  1.00  0.00           H  
ATOM   2611 HG12 VAL   170      59.202  84.140  56.576  1.00  0.00           H  
ATOM   2612 HG13 VAL   170      57.546  83.960  57.043  1.00  0.00           H  
ATOM   2613 HG21 VAL   170      60.402  82.831  59.111  1.00  0.00           H  
ATOM   2614 HG22 VAL   170      60.321  81.072  58.839  1.00  0.00           H  
ATOM   2615 HG23 VAL   170      60.825  82.199  57.530  1.00  0.00           H  
ATOM   2616  N   TYR   171      55.385  83.052  58.491  1.00  0.00           N  
ATOM   2617  CA  TYR   171      53.945  83.231  58.106  1.00  0.00           C  
ATOM   2618  C   TYR   171      53.689  84.725  57.736  1.00  0.00           C  
ATOM   2619  O   TYR   171      52.693  84.934  57.048  1.00  0.00           O  
ATOM   2620  CB  TYR   171      53.161  82.957  59.324  1.00  0.00           C  
ATOM   2621  CG  TYR   171      53.248  81.606  60.017  1.00  0.00           C  
ATOM   2622  CD1 TYR   171      53.993  81.613  61.247  1.00  0.00           C  
ATOM   2623  CD2 TYR   171      52.560  80.512  59.578  1.00  0.00           C  
ATOM   2624  CE1 TYR   171      54.017  80.328  61.942  1.00  0.00           C  
ATOM   2625  CE2 TYR   171      52.413  79.369  60.303  1.00  0.00           C  
ATOM   2626  CZ  TYR   171      53.126  79.315  61.538  1.00  0.00           C  
ATOM   2627  OH  TYR   171      52.980  78.316  62.401  1.00  0.00           O  
ATOM   2628  H   TYR   171      55.647  83.402  59.402  1.00  0.00           H  
ATOM   2629  HA  TYR   171      53.752  82.564  57.266  1.00  0.00           H  
ATOM   2630  HB2 TYR   171      53.267  83.745  60.069  1.00  0.00           H  
ATOM   2631  HB3 TYR   171      52.120  83.086  59.029  1.00  0.00           H  
ATOM   2632  HD1 TYR   171      54.582  82.453  61.586  1.00  0.00           H  
ATOM   2633  HD2 TYR   171      52.149  80.587  58.582  1.00  0.00           H  
ATOM   2634  HE1 TYR   171      54.593  80.264  62.854  1.00  0.00           H  
ATOM   2635  HE2 TYR   171      51.733  78.618  59.928  1.00  0.00           H  
ATOM   2636  HH  TYR   171      53.797  78.230  62.896  1.00  0.00           H  
ATOM   2637  N   SER   172      54.531  85.673  58.096  1.00  0.00           N  
ATOM   2638  CA  SER   172      54.313  87.115  58.156  1.00  0.00           C  
ATOM   2639  C   SER   172      55.254  88.112  57.465  1.00  0.00           C  
ATOM   2640  O   SER   172      56.466  88.161  57.797  1.00  0.00           O  
ATOM   2641  CB  SER   172      54.202  87.366  59.651  1.00  0.00           C  
ATOM   2642  OG  SER   172      54.173  88.801  59.910  1.00  0.00           O  
ATOM   2643  H   SER   172      55.312  85.291  58.609  1.00  0.00           H  
ATOM   2644  HA  SER   172      53.369  87.379  57.680  1.00  0.00           H  
ATOM   2645  HB2 SER   172      53.425  86.863  60.227  1.00  0.00           H  
ATOM   2646  HB3 SER   172      55.162  87.032  60.046  1.00  0.00           H  
ATOM   2647  HG  SER   172      53.257  89.082  59.847  1.00  0.00           H  
ATOM   2648  N   LYS   173      54.805  88.929  56.512  1.00  0.00           N  
ATOM   2649  CA  LYS   173      55.681  89.952  55.919  1.00  0.00           C  
ATOM   2650  C   LYS   173      56.088  91.100  56.878  1.00  0.00           C  
ATOM   2651  O   LYS   173      57.000  91.897  56.547  1.00  0.00           O  
ATOM   2652  CB  LYS   173      55.056  90.470  54.632  1.00  0.00           C  
ATOM   2653  CG  LYS   173      54.744  89.366  53.635  1.00  0.00           C  
ATOM   2654  CD  LYS   173      54.437  89.834  52.227  1.00  0.00           C  
ATOM   2655  CE  LYS   173      53.947  88.610  51.356  1.00  0.00           C  
ATOM   2656  NZ  LYS   173      53.151  89.047  50.088  1.00  0.00           N1+
ATOM   2657  H   LYS   173      53.835  88.811  56.257  1.00  0.00           H  
ATOM   2658  HA  LYS   173      56.599  89.434  55.642  1.00  0.00           H  
ATOM   2659  HB2 LYS   173      54.159  91.080  54.747  1.00  0.00           H  
ATOM   2660  HB3 LYS   173      55.803  91.140  54.206  1.00  0.00           H  
ATOM   2661  HG2 LYS   173      55.596  88.698  53.508  1.00  0.00           H  
ATOM   2662  HG3 LYS   173      53.882  88.844  54.050  1.00  0.00           H  
ATOM   2663  HD2 LYS   173      53.642  90.579  52.194  1.00  0.00           H  
ATOM   2664  HD3 LYS   173      55.362  90.241  51.819  1.00  0.00           H  
ATOM   2665  HE2 LYS   173      54.834  88.037  51.086  1.00  0.00           H  
ATOM   2666  HE3 LYS   173      53.320  87.910  51.909  1.00  0.00           H  
ATOM   2667  HZ1 LYS   173      52.819  88.284  49.516  1.00  0.00           H  
ATOM   2668  HZ2 LYS   173      52.321  89.593  50.272  1.00  0.00           H  
ATOM   2669  HZ3 LYS   173      53.773  89.661  49.583  1.00  0.00           H  
ATOM   2670  N   GLU   174      55.639  91.087  58.091  1.00  0.00           N  
ATOM   2671  CA  GLU   174      56.085  91.910  59.197  1.00  0.00           C  
ATOM   2672  C   GLU   174      57.251  91.259  59.955  1.00  0.00           C  
ATOM   2673  O   GLU   174      58.075  91.970  60.424  1.00  0.00           O  
ATOM   2674  CB  GLU   174      54.925  92.231  60.080  1.00  0.00           C  
ATOM   2675  CG  GLU   174      55.034  93.357  61.142  1.00  0.00           C  
ATOM   2676  CD  GLU   174      55.532  94.633  60.413  1.00  0.00           C  
ATOM   2677  OE1 GLU   174      56.339  95.417  60.921  1.00  0.00           O  
ATOM   2678  OE2 GLU   174      55.215  94.889  59.241  1.00  0.00           O1-
ATOM   2679  H   GLU   174      54.893  90.426  58.252  1.00  0.00           H  
ATOM   2680  HA  GLU   174      56.407  92.876  58.808  1.00  0.00           H  
ATOM   2681  HB2 GLU   174      54.187  92.493  59.322  1.00  0.00           H  
ATOM   2682  HB3 GLU   174      54.629  91.279  60.520  1.00  0.00           H  
ATOM   2683  HG2 GLU   174      54.014  93.451  61.515  1.00  0.00           H  
ATOM   2684  HG3 GLU   174      55.680  93.058  61.967  1.00  0.00           H  
ATOM   2685  N   ASP   175      57.208  89.931  60.004  1.00  0.00           N  
ATOM   2686  CA  ASP   175      58.219  89.181  60.748  1.00  0.00           C  
ATOM   2687  C   ASP   175      59.543  89.127  59.901  1.00  0.00           C  
ATOM   2688  O   ASP   175      60.615  89.010  60.485  1.00  0.00           O  
ATOM   2689  CB  ASP   175      57.636  87.748  60.956  1.00  0.00           C  
ATOM   2690  CG  ASP   175      58.561  86.825  61.701  1.00  0.00           C  
ATOM   2691  OD1 ASP   175      59.177  87.330  62.659  1.00  0.00           O  
ATOM   2692  OD2 ASP   175      58.669  85.638  61.404  1.00  0.00           O1-
ATOM   2693  H   ASP   175      56.511  89.393  59.509  1.00  0.00           H  
ATOM   2694  HA  ASP   175      58.365  89.660  61.716  1.00  0.00           H  
ATOM   2695  HB2 ASP   175      56.668  87.882  61.439  1.00  0.00           H  
ATOM   2696  HB3 ASP   175      57.506  87.405  59.929  1.00  0.00           H  
ATOM   2697  N   LEU   176      59.348  89.201  58.558  1.00  0.00           N  
ATOM   2698  CA  LEU   176      60.575  89.376  57.740  1.00  0.00           C  
ATOM   2699  C   LEU   176      61.435  90.631  58.123  1.00  0.00           C  
ATOM   2700  O   LEU   176      62.625  90.596  57.894  1.00  0.00           O  
ATOM   2701  CB  LEU   176      60.173  89.452  56.221  1.00  0.00           C  
ATOM   2702  CG  LEU   176      59.472  88.183  55.566  1.00  0.00           C  
ATOM   2703  CD1 LEU   176      59.115  88.452  54.077  1.00  0.00           C  
ATOM   2704  CD2 LEU   176      60.153  86.837  55.567  1.00  0.00           C  
ATOM   2705  H   LEU   176      58.411  89.369  58.222  1.00  0.00           H  
ATOM   2706  HA  LEU   176      61.279  88.574  57.958  1.00  0.00           H  
ATOM   2707  HB2 LEU   176      59.526  90.308  56.031  1.00  0.00           H  
ATOM   2708  HB3 LEU   176      61.115  89.540  55.679  1.00  0.00           H  
ATOM   2709  HG  LEU   176      58.605  88.097  56.222  1.00  0.00           H  
ATOM   2710 HD11 LEU   176      60.071  88.632  53.584  1.00  0.00           H  
ATOM   2711 HD12 LEU   176      58.668  87.530  53.706  1.00  0.00           H  
ATOM   2712 HD13 LEU   176      58.429  89.298  54.057  1.00  0.00           H  
ATOM   2713 HD21 LEU   176      59.390  86.099  55.320  1.00  0.00           H  
ATOM   2714 HD22 LEU   176      60.832  86.842  54.714  1.00  0.00           H  
ATOM   2715 HD23 LEU   176      60.690  86.532  56.466  1.00  0.00           H  
ATOM   2716  N   LYS   177      60.915  91.611  58.869  1.00  0.00           N  
ATOM   2717  CA  LYS   177      61.679  92.798  59.212  1.00  0.00           C  
ATOM   2718  C   LYS   177      62.589  92.592  60.408  1.00  0.00           C  
ATOM   2719  O   LYS   177      63.593  93.337  60.523  1.00  0.00           O  
ATOM   2720  CB  LYS   177      60.649  94.024  59.419  1.00  0.00           C  
ATOM   2721  CG  LYS   177      59.916  94.348  58.172  1.00  0.00           C  
ATOM   2722  CD  LYS   177      58.921  95.419  58.509  1.00  0.00           C  
ATOM   2723  CE  LYS   177      57.886  95.641  57.412  1.00  0.00           C  
ATOM   2724  NZ  LYS   177      56.802  96.591  57.817  1.00  0.00           N1+
ATOM   2725  H   LYS   177      59.945  91.476  59.115  1.00  0.00           H  
ATOM   2726  HA  LYS   177      62.267  93.111  58.349  1.00  0.00           H  
ATOM   2727  HB2 LYS   177      59.997  93.836  60.272  1.00  0.00           H  
ATOM   2728  HB3 LYS   177      61.285  94.900  59.541  1.00  0.00           H  
ATOM   2729  HG2 LYS   177      60.552  94.749  57.383  1.00  0.00           H  
ATOM   2730  HG3 LYS   177      59.378  93.439  57.901  1.00  0.00           H  
ATOM   2731  HD2 LYS   177      58.425  95.150  59.442  1.00  0.00           H  
ATOM   2732  HD3 LYS   177      59.401  96.372  58.730  1.00  0.00           H  
ATOM   2733  HE2 LYS   177      58.389  96.063  56.542  1.00  0.00           H  
ATOM   2734  HE3 LYS   177      57.618  94.637  57.082  1.00  0.00           H  
ATOM   2735  HZ1 LYS   177      56.180  96.018  58.369  1.00  0.00           H  
ATOM   2736  HZ2 LYS   177      57.321  97.328  58.274  1.00  0.00           H  
ATOM   2737  HZ3 LYS   177      56.356  96.928  56.976  1.00  0.00           H  
ATOM   2738  N   ASP   178      62.201  91.620  61.286  1.00  0.00           N  
ATOM   2739  CA  ASP   178      63.009  91.160  62.369  1.00  0.00           C  
ATOM   2740  C   ASP   178      64.131  90.273  61.768  1.00  0.00           C  
ATOM   2741  O   ASP   178      65.145  90.020  62.418  1.00  0.00           O  
ATOM   2742  CB  ASP   178      62.318  90.338  63.361  1.00  0.00           C  
ATOM   2743  CG  ASP   178      61.099  91.020  63.960  1.00  0.00           C  
ATOM   2744  OD1 ASP   178      60.210  90.347  64.496  1.00  0.00           O  
ATOM   2745  OD2 ASP   178      61.010  92.270  64.032  1.00  0.00           O1-
ATOM   2746  H   ASP   178      61.404  91.034  61.079  1.00  0.00           H  
ATOM   2747  HA  ASP   178      63.521  92.002  62.835  1.00  0.00           H  
ATOM   2748  HB2 ASP   178      62.099  89.355  62.944  1.00  0.00           H  
ATOM   2749  HB3 ASP   178      63.069  90.078  64.106  1.00  0.00           H  
ATOM   2750  N   MET   179      64.027  89.824  60.523  1.00  0.00           N  
ATOM   2751  CA  MET   179      65.027  88.965  59.770  1.00  0.00           C  
ATOM   2752  C   MET   179      66.176  89.842  59.212  1.00  0.00           C  
ATOM   2753  O   MET   179      65.955  90.913  58.647  1.00  0.00           O  
ATOM   2754  CB  MET   179      64.444  88.084  58.690  1.00  0.00           C  
ATOM   2755  CG  MET   179      63.504  87.086  59.238  1.00  0.00           C  
ATOM   2756  SD  MET   179      62.826  85.891  58.091  1.00  0.00           S  
ATOM   2757  CE  MET   179      61.326  85.546  59.062  1.00  0.00           C  
ATOM   2758  H   MET   179      63.200  90.151  60.043  1.00  0.00           H  
ATOM   2759  HA  MET   179      65.469  88.343  60.548  1.00  0.00           H  
ATOM   2760  HB2 MET   179      64.042  88.745  57.923  1.00  0.00           H  
ATOM   2761  HB3 MET   179      65.256  87.557  58.189  1.00  0.00           H  
ATOM   2762  HG2 MET   179      63.899  86.538  60.094  1.00  0.00           H  
ATOM   2763  HG3 MET   179      62.655  87.648  59.626  1.00  0.00           H  
ATOM   2764  HE1 MET   179      61.532  84.748  59.775  1.00  0.00           H  
ATOM   2765  HE2 MET   179      61.077  86.410  59.679  1.00  0.00           H  
ATOM   2766  HE3 MET   179      60.519  85.136  58.455  1.00  0.00           H  
ATOM   2767  N   SER   180      67.459  89.446  59.362  1.00  0.00           N  
ATOM   2768  CA  SER   180      68.555  90.120  58.712  1.00  0.00           C  
ATOM   2769  C   SER   180      68.542  89.592  57.327  1.00  0.00           C  
ATOM   2770  O   SER   180      68.515  88.390  57.129  1.00  0.00           O  
ATOM   2771  CB  SER   180      69.886  89.764  59.308  1.00  0.00           C  
ATOM   2772  OG  SER   180      70.842  90.657  58.843  1.00  0.00           O  
ATOM   2773  H   SER   180      67.595  88.535  59.776  1.00  0.00           H  
ATOM   2774  HA  SER   180      68.492  91.203  58.816  1.00  0.00           H  
ATOM   2775  HB2 SER   180      69.870  89.760  60.398  1.00  0.00           H  
ATOM   2776  HB3 SER   180      70.161  88.752  59.010  1.00  0.00           H  
ATOM   2777  HG  SER   180      70.722  91.565  59.128  1.00  0.00           H  
ATOM   2778  N   GLN   181      68.941  90.329  56.328  1.00  0.00           N  
ATOM   2779  CA  GLN   181      69.004  90.027  54.908  1.00  0.00           C  
ATOM   2780  C   GLN   181      70.395  89.550  54.456  1.00  0.00           C  
ATOM   2781  O   GLN   181      71.467  89.921  55.053  1.00  0.00           O  
ATOM   2782  CB  GLN   181      68.596  91.211  54.056  1.00  0.00           C  
ATOM   2783  CG  GLN   181      67.128  91.601  54.414  1.00  0.00           C  
ATOM   2784  CD  GLN   181      66.601  92.634  53.489  1.00  0.00           C  
ATOM   2785  NE2 GLN   181      65.527  93.268  53.800  1.00  0.00           N  
ATOM   2786  OE1 GLN   181      67.051  92.921  52.416  1.00  0.00           O  
ATOM   2787  H   GLN   181      69.080  91.309  56.531  1.00  0.00           H  
ATOM   2788  HA  GLN   181      68.272  89.265  54.640  1.00  0.00           H  
ATOM   2789  HB2 GLN   181      69.350  91.988  54.184  1.00  0.00           H  
ATOM   2790  HB3 GLN   181      68.600  90.960  52.995  1.00  0.00           H  
ATOM   2791  HG2 GLN   181      66.520  90.698  54.346  1.00  0.00           H  
ATOM   2792  HG3 GLN   181      67.082  91.982  55.434  1.00  0.00           H  
ATOM   2793 HE21 GLN   181      65.379  94.040  53.166  1.00  0.00           H  
ATOM   2794 HE22 GLN   181      65.192  93.116  54.740  1.00  0.00           H  
ATOM   2795  N   MET   182      70.353  88.840  53.329  1.00  0.00           N  
ATOM   2796  CA  MET   182      71.490  88.230  52.593  1.00  0.00           C  
ATOM   2797  C   MET   182      71.198  88.107  51.054  1.00  0.00           C  
ATOM   2798  O   MET   182      70.048  87.771  50.714  1.00  0.00           O  
ATOM   2799  CB  MET   182      71.830  86.761  53.209  1.00  0.00           C  
ATOM   2800  CG  MET   182      73.060  86.036  52.639  1.00  0.00           C  
ATOM   2801  SD  MET   182      73.074  84.255  53.086  1.00  0.00           S  
ATOM   2802  CE  MET   182      71.636  83.597  52.221  1.00  0.00           C  
ATOM   2803  H   MET   182      69.429  88.709  52.943  1.00  0.00           H  
ATOM   2804  HA  MET   182      72.407  88.802  52.737  1.00  0.00           H  
ATOM   2805  HB2 MET   182      71.960  86.889  54.284  1.00  0.00           H  
ATOM   2806  HB3 MET   182      70.977  86.096  53.343  1.00  0.00           H  
ATOM   2807  HG2 MET   182      73.176  86.189  51.566  1.00  0.00           H  
ATOM   2808  HG3 MET   182      73.997  86.497  52.952  1.00  0.00           H  
ATOM   2809  HE1 MET   182      71.796  82.519  52.259  1.00  0.00           H  
ATOM   2810  HE2 MET   182      70.703  83.945  52.663  1.00  0.00           H  
ATOM   2811  HE3 MET   182      71.767  83.987  51.211  1.00  0.00           H  
ATOM   2812  N   ILE   183      72.146  88.359  50.139  1.00  0.00           N  
ATOM   2813  CA  ILE   183      71.904  88.122  48.712  1.00  0.00           C  
ATOM   2814  C   ILE   183      73.094  87.326  48.052  1.00  0.00           C  
ATOM   2815  O   ILE   183      74.277  87.746  48.259  1.00  0.00           O  
ATOM   2816  CB  ILE   183      71.728  89.404  47.872  1.00  0.00           C  
ATOM   2817  CG1 ILE   183      70.554  90.193  48.426  1.00  0.00           C  
ATOM   2818  CG2 ILE   183      71.502  89.353  46.394  1.00  0.00           C  
ATOM   2819  CD1 ILE   183      70.601  91.669  48.240  1.00  0.00           C  
ATOM   2820  H   ILE   183      73.047  88.581  50.537  1.00  0.00           H  
ATOM   2821  HA  ILE   183      71.005  87.534  48.526  1.00  0.00           H  
ATOM   2822  HB  ILE   183      72.648  89.956  48.067  1.00  0.00           H  
ATOM   2823 HG12 ILE   183      69.636  89.782  48.006  1.00  0.00           H  
ATOM   2824 HG13 ILE   183      70.493  90.106  49.511  1.00  0.00           H  
ATOM   2825 HG21 ILE   183      71.694  90.302  45.895  1.00  0.00           H  
ATOM   2826 HG22 ILE   183      72.307  88.748  45.978  1.00  0.00           H  
ATOM   2827 HG23 ILE   183      70.521  89.013  46.063  1.00  0.00           H  
ATOM   2828 HD11 ILE   183      69.776  92.231  48.676  1.00  0.00           H  
ATOM   2829 HD12 ILE   183      71.502  91.855  48.825  1.00  0.00           H  
ATOM   2830 HD13 ILE   183      70.754  91.943  47.197  1.00  0.00           H  
ATOM   2831  N   LEU   184      72.786  86.364  47.158  1.00  0.00           N  
ATOM   2832  CA  LEU   184      73.698  85.620  46.243  1.00  0.00           C  
ATOM   2833  C   LEU   184      73.656  86.312  44.872  1.00  0.00           C  
ATOM   2834  O   LEU   184      72.609  86.454  44.300  1.00  0.00           O  
ATOM   2835  CB  LEU   184      73.276  84.156  46.252  1.00  0.00           C  
ATOM   2836  CG  LEU   184      73.969  83.033  45.346  1.00  0.00           C  
ATOM   2837  CD1 LEU   184      75.509  82.990  45.452  1.00  0.00           C  
ATOM   2838  CD2 LEU   184      73.335  81.737  45.614  1.00  0.00           C  
ATOM   2839  H   LEU   184      71.787  86.216  47.122  1.00  0.00           H  
ATOM   2840  HA  LEU   184      74.733  85.694  46.577  1.00  0.00           H  
ATOM   2841  HB2 LEU   184      73.287  83.823  47.290  1.00  0.00           H  
ATOM   2842  HB3 LEU   184      72.230  84.282  45.973  1.00  0.00           H  
ATOM   2843  HG  LEU   184      73.666  83.267  44.325  1.00  0.00           H  
ATOM   2844 HD11 LEU   184      75.967  83.899  45.063  1.00  0.00           H  
ATOM   2845 HD12 LEU   184      75.779  82.800  46.490  1.00  0.00           H  
ATOM   2846 HD13 LEU   184      75.923  82.153  44.889  1.00  0.00           H  
ATOM   2847 HD21 LEU   184      73.482  81.637  46.689  1.00  0.00           H  
ATOM   2848 HD22 LEU   184      72.293  81.796  45.296  1.00  0.00           H  
ATOM   2849 HD23 LEU   184      73.679  80.828  45.121  1.00  0.00           H  
ATOM   2850  N   ARG   185      74.810  86.652  44.320  1.00  0.00           N  
ATOM   2851  CA  ARG   185      74.933  87.343  43.001  1.00  0.00           C  
ATOM   2852  C   ARG   185      75.813  86.732  42.049  1.00  0.00           C  
ATOM   2853  O   ARG   185      77.002  86.439  42.295  1.00  0.00           O  
ATOM   2854  CB  ARG   185      75.142  88.885  43.185  1.00  0.00           C  
ATOM   2855  CG  ARG   185      76.411  89.306  43.890  1.00  0.00           C  
ATOM   2856  CD  ARG   185      76.637  90.856  44.010  1.00  0.00           C  
ATOM   2857  NE  ARG   185      75.490  91.625  44.416  1.00  0.00           N  
ATOM   2858  CZ  ARG   185      75.253  92.080  45.594  1.00  0.00           C  
ATOM   2859  NH1 ARG   185      75.973  91.893  46.652  1.00  0.00           N1+
ATOM   2860  NH2 ARG   185      74.193  92.845  45.730  1.00  0.00           N  
ATOM   2861  H   ARG   185      75.653  86.590  44.874  1.00  0.00           H  
ATOM   2862  HA  ARG   185      73.938  87.174  42.589  1.00  0.00           H  
ATOM   2863  HB2 ARG   185      74.968  89.395  42.237  1.00  0.00           H  
ATOM   2864  HB3 ARG   185      74.322  89.152  43.852  1.00  0.00           H  
ATOM   2865  HG2 ARG   185      76.277  88.962  44.916  1.00  0.00           H  
ATOM   2866  HG3 ARG   185      77.344  88.953  43.451  1.00  0.00           H  
ATOM   2867  HD2 ARG   185      77.407  91.018  44.764  1.00  0.00           H  
ATOM   2868  HD3 ARG   185      77.021  91.268  43.076  1.00  0.00           H  
ATOM   2869  HE  ARG   185      74.862  91.821  43.650  1.00  0.00           H  
ATOM   2870 HH11 ARG   185      76.741  91.238  46.696  1.00  0.00           H  
ATOM   2871 HH12 ARG   185      75.822  92.464  47.471  1.00  0.00           H  
ATOM   2872 HH21 ARG   185      73.718  93.081  44.871  1.00  0.00           H  
ATOM   2873 HH22 ARG   185      74.042  93.325  46.606  1.00  0.00           H  
ATOM   2874  N   THR   186      75.417  86.541  40.806  1.00  0.00           N  
ATOM   2875  CA  THR   186      76.023  85.754  39.751  1.00  0.00           C  
ATOM   2876  C   THR   186      76.003  86.622  38.370  1.00  0.00           C  
ATOM   2877  O   THR   186      74.980  87.261  37.980  1.00  0.00           O  
ATOM   2878  CB  THR   186      75.298  84.449  39.418  1.00  0.00           C  
ATOM   2879  CG2 THR   186      75.039  83.648  40.689  1.00  0.00           C  
ATOM   2880  OG1 THR   186      73.978  84.712  38.927  1.00  0.00           O  
ATOM   2881  H   THR   186      74.456  86.831  40.692  1.00  0.00           H  
ATOM   2882  HA  THR   186      77.051  85.482  39.988  1.00  0.00           H  
ATOM   2883  HB  THR   186      75.791  83.761  38.731  1.00  0.00           H  
ATOM   2884  HG1 THR   186      74.058  85.116  38.060  1.00  0.00           H  
ATOM   2885 HG21 THR   186      74.937  82.612  40.364  1.00  0.00           H  
ATOM   2886 HG22 THR   186      75.827  83.719  41.438  1.00  0.00           H  
ATOM   2887 HG23 THR   186      74.070  83.919  41.107  1.00  0.00           H  
ATOM   2888  N   LYS   187      77.100  86.477  37.658  1.00  0.00           N  
ATOM   2889  CA  LYS   187      77.162  86.916  36.228  1.00  0.00           C  
ATOM   2890  C   LYS   187      78.217  86.201  35.346  1.00  0.00           C  
ATOM   2891  O   LYS   187      79.204  85.778  35.862  1.00  0.00           O  
ATOM   2892  CB  LYS   187      77.418  88.501  36.249  1.00  0.00           C  
ATOM   2893  CG  LYS   187      78.703  88.874  36.991  1.00  0.00           C  
ATOM   2894  CD  LYS   187      78.794  90.413  37.001  1.00  0.00           C  
ATOM   2895  CE  LYS   187      77.768  91.142  37.846  1.00  0.00           C  
ATOM   2896  NZ  LYS   187      78.160  92.569  38.063  1.00  0.00           N1+
ATOM   2897  H   LYS   187      77.915  86.071  38.093  1.00  0.00           H  
ATOM   2898  HA  LYS   187      76.183  86.716  35.791  1.00  0.00           H  
ATOM   2899  HB2 LYS   187      77.361  88.908  35.240  1.00  0.00           H  
ATOM   2900  HB3 LYS   187      76.578  88.941  36.788  1.00  0.00           H  
ATOM   2901  HG2 LYS   187      78.883  88.536  38.011  1.00  0.00           H  
ATOM   2902  HG3 LYS   187      79.501  88.548  36.325  1.00  0.00           H  
ATOM   2903  HD2 LYS   187      79.730  90.780  37.422  1.00  0.00           H  
ATOM   2904  HD3 LYS   187      78.696  90.762  35.974  1.00  0.00           H  
ATOM   2905  HE2 LYS   187      76.805  91.036  37.347  1.00  0.00           H  
ATOM   2906  HE3 LYS   187      77.743  90.623  38.804  1.00  0.00           H  
ATOM   2907  HZ1 LYS   187      77.547  92.932  38.778  1.00  0.00           H  
ATOM   2908  HZ2 LYS   187      79.114  92.662  38.381  1.00  0.00           H  
ATOM   2909  HZ3 LYS   187      77.948  93.264  37.361  1.00  0.00           H  
ATOM   2910  N   GLY   188      77.978  86.072  34.066  1.00  0.00           N  
ATOM   2911  CA  GLY   188      78.919  85.339  33.207  1.00  0.00           C  
ATOM   2912  C   GLY   188      78.396  85.045  31.806  1.00  0.00           C  
ATOM   2913  O   GLY   188      77.696  85.939  31.300  1.00  0.00           O  
ATOM   2914  H   GLY   188      77.172  86.458  33.595  1.00  0.00           H  
ATOM   2915  HA2 GLY   188      79.821  85.932  33.055  1.00  0.00           H  
ATOM   2916  HA3 GLY   188      79.114  84.353  33.630  1.00  0.00           H  
ATOM   2917  N   PRO   189      78.754  83.951  31.101  1.00  0.00           N  
ATOM   2918  CA  PRO   189      78.135  83.514  29.832  1.00  0.00           C  
ATOM   2919  C   PRO   189      76.638  83.223  29.987  1.00  0.00           C  
ATOM   2920  O   PRO   189      76.065  83.206  31.048  1.00  0.00           O  
ATOM   2921  CB  PRO   189      78.924  82.298  29.414  1.00  0.00           C  
ATOM   2922  CG  PRO   189      79.330  81.626  30.687  1.00  0.00           C  
ATOM   2923  CD  PRO   189      79.592  82.865  31.589  1.00  0.00           C  
ATOM   2924  HA  PRO   189      78.325  84.306  29.108  1.00  0.00           H  
ATOM   2925  HB2 PRO   189      78.305  81.617  28.831  1.00  0.00           H  
ATOM   2926  HB3 PRO   189      79.760  82.656  28.814  1.00  0.00           H  
ATOM   2927  HG2 PRO   189      78.586  80.996  31.174  1.00  0.00           H  
ATOM   2928  HG3 PRO   189      80.243  81.031  30.649  1.00  0.00           H  
ATOM   2929  HD2 PRO   189      79.539  82.756  32.672  1.00  0.00           H  
ATOM   2930  HD3 PRO   189      80.601  83.207  31.358  1.00  0.00           H  
ATOM   2931  N   ASP   190      76.023  82.898  28.836  1.00  0.00           N  
ATOM   2932  CA  ASP   190      74.675  82.470  28.668  1.00  0.00           C  
ATOM   2933  C   ASP   190      74.286  81.260  29.457  1.00  0.00           C  
ATOM   2934  O   ASP   190      73.366  81.388  30.259  1.00  0.00           O  
ATOM   2935  CB  ASP   190      74.383  82.184  27.172  1.00  0.00           C  
ATOM   2936  CG  ASP   190      75.171  81.056  26.541  1.00  0.00           C  
ATOM   2937  OD1 ASP   190      74.602  80.621  25.475  1.00  0.00           O  
ATOM   2938  OD2 ASP   190      76.329  80.825  26.864  1.00  0.00           O1-
ATOM   2939  H   ASP   190      76.688  82.781  28.084  1.00  0.00           H  
ATOM   2940  HA  ASP   190      74.055  83.342  28.877  1.00  0.00           H  
ATOM   2941  HB2 ASP   190      73.315  82.020  27.030  1.00  0.00           H  
ATOM   2942  HB3 ASP   190      74.584  83.083  26.588  1.00  0.00           H  
ATOM   2943  N   ARG   191      75.091  80.159  29.383  1.00  0.00           N  
ATOM   2944  CA  ARG   191      75.009  79.042  30.305  1.00  0.00           C  
ATOM   2945  C   ARG   191      76.316  78.706  30.924  1.00  0.00           C  
ATOM   2946  O   ARG   191      77.375  78.867  30.267  1.00  0.00           O  
ATOM   2947  CB  ARG   191      74.497  77.775  29.536  1.00  0.00           C  
ATOM   2948  CG  ARG   191      75.374  76.971  28.557  1.00  0.00           C  
ATOM   2949  CD  ARG   191      75.804  77.466  27.114  1.00  0.00           C  
ATOM   2950  NE  ARG   191      77.055  78.190  26.960  1.00  0.00           N  
ATOM   2951  CZ  ARG   191      78.288  77.772  27.232  1.00  0.00           C  
ATOM   2952  NH1 ARG   191      78.558  76.602  27.753  1.00  0.00           N1+
ATOM   2953  NH2 ARG   191      79.294  78.527  26.893  1.00  0.00           N  
ATOM   2954  H   ARG   191      75.906  80.213  28.788  1.00  0.00           H  
ATOM   2955  HA  ARG   191      74.307  79.102  31.137  1.00  0.00           H  
ATOM   2956  HB2 ARG   191      74.060  77.082  30.255  1.00  0.00           H  
ATOM   2957  HB3 ARG   191      73.619  77.944  28.912  1.00  0.00           H  
ATOM   2958  HG2 ARG   191      76.212  76.845  29.242  1.00  0.00           H  
ATOM   2959  HG3 ARG   191      74.918  75.994  28.399  1.00  0.00           H  
ATOM   2960  HD2 ARG   191      75.799  76.618  26.429  1.00  0.00           H  
ATOM   2961  HD3 ARG   191      74.960  78.008  26.688  1.00  0.00           H  
ATOM   2962  HE  ARG   191      77.069  79.119  26.564  1.00  0.00           H  
ATOM   2963 HH11 ARG   191      77.862  75.884  27.893  1.00  0.00           H  
ATOM   2964 HH12 ARG   191      79.553  76.428  27.787  1.00  0.00           H  
ATOM   2965 HH21 ARG   191      79.272  79.347  26.304  1.00  0.00           H  
ATOM   2966 HH22 ARG   191      80.204  78.339  27.291  1.00  0.00           H  
ATOM   2967  N   LEU   192      76.331  78.253  32.178  1.00  0.00           N  
ATOM   2968  CA  LEU   192      77.560  77.872  32.898  1.00  0.00           C  
ATOM   2969  C   LEU   192      78.092  76.584  32.128  1.00  0.00           C  
ATOM   2970  O   LEU   192      77.301  75.708  31.780  1.00  0.00           O  
ATOM   2971  CB  LEU   192      77.195  77.600  34.334  1.00  0.00           C  
ATOM   2972  CG  LEU   192      78.494  77.172  35.173  1.00  0.00           C  
ATOM   2973  CD1 LEU   192      79.180  78.473  35.578  1.00  0.00           C  
ATOM   2974  CD2 LEU   192      78.049  76.375  36.367  1.00  0.00           C  
ATOM   2975  H   LEU   192      75.441  78.160  32.647  1.00  0.00           H  
ATOM   2976  HA  LEU   192      78.307  78.664  32.856  1.00  0.00           H  
ATOM   2977  HB2 LEU   192      76.643  78.397  34.832  1.00  0.00           H  
ATOM   2978  HB3 LEU   192      76.486  76.773  34.319  1.00  0.00           H  
ATOM   2979  HG  LEU   192      79.134  76.551  34.546  1.00  0.00           H  
ATOM   2980 HD11 LEU   192      79.341  79.128  34.722  1.00  0.00           H  
ATOM   2981 HD12 LEU   192      78.521  79.047  36.229  1.00  0.00           H  
ATOM   2982 HD13 LEU   192      80.145  78.207  36.010  1.00  0.00           H  
ATOM   2983 HD21 LEU   192      78.861  76.109  37.043  1.00  0.00           H  
ATOM   2984 HD22 LEU   192      77.286  76.892  36.948  1.00  0.00           H  
ATOM   2985 HD23 LEU   192      77.640  75.439  35.985  1.00  0.00           H  
ATOM   2986  N   PRO   193      79.429  76.459  31.893  1.00  0.00           N  
ATOM   2987  CA  PRO   193      79.970  75.178  31.510  1.00  0.00           C  
ATOM   2988  C   PRO   193      79.497  73.926  32.386  1.00  0.00           C  
ATOM   2989  O   PRO   193      79.258  74.002  33.569  1.00  0.00           O  
ATOM   2990  CB  PRO   193      81.481  75.288  31.278  1.00  0.00           C  
ATOM   2991  CG  PRO   193      81.555  76.746  31.081  1.00  0.00           C  
ATOM   2992  CD  PRO   193      80.483  77.387  31.982  1.00  0.00           C  
ATOM   2993  HA  PRO   193      79.513  74.936  30.550  1.00  0.00           H  
ATOM   2994  HB2 PRO   193      82.064  74.956  32.138  1.00  0.00           H  
ATOM   2995  HB3 PRO   193      81.731  74.698  30.397  1.00  0.00           H  
ATOM   2996  HG2 PRO   193      82.478  77.202  31.438  1.00  0.00           H  
ATOM   2997  HG3 PRO   193      81.286  76.899  30.036  1.00  0.00           H  
ATOM   2998  HD2 PRO   193      80.822  77.477  33.014  1.00  0.00           H  
ATOM   2999  HD3 PRO   193      80.125  78.309  31.525  1.00  0.00           H  
ATOM   3000  N   ALA   194      79.410  72.749  31.707  1.00  0.00           N  
ATOM   3001  CA  ALA   194      79.120  71.499  32.271  1.00  0.00           C  
ATOM   3002  C   ALA   194      80.395  71.115  33.083  1.00  0.00           C  
ATOM   3003  O   ALA   194      81.483  71.651  32.820  1.00  0.00           O  
ATOM   3004  CB  ALA   194      78.907  70.563  31.024  1.00  0.00           C  
ATOM   3005  H   ALA   194      79.712  72.823  30.746  1.00  0.00           H  
ATOM   3006  HA  ALA   194      78.240  71.536  32.914  1.00  0.00           H  
ATOM   3007  HB1 ALA   194      79.832  70.650  30.454  1.00  0.00           H  
ATOM   3008  HB2 ALA   194      78.956  69.548  31.418  1.00  0.00           H  
ATOM   3009  HB3 ALA   194      77.941  70.758  30.557  1.00  0.00           H  
ATOM   3010  N   GLY   195      80.256  70.091  33.932  1.00  0.00           N  
ATOM   3011  CA  GLY   195      81.348  69.500  34.668  1.00  0.00           C  
ATOM   3012  C   GLY   195      81.743  70.385  35.909  1.00  0.00           C  
ATOM   3013  O   GLY   195      82.782  70.299  36.435  1.00  0.00           O  
ATOM   3014  H   GLY   195      79.375  69.596  33.958  1.00  0.00           H  
ATOM   3015  HA2 GLY   195      81.118  68.503  35.042  1.00  0.00           H  
ATOM   3016  HA3 GLY   195      82.205  69.559  33.997  1.00  0.00           H  
ATOM   3017  N   TYR   196      80.780  71.233  36.394  1.00  0.00           N  
ATOM   3018  CA  TYR   196      80.882  72.209  37.482  1.00  0.00           C  
ATOM   3019  C   TYR   196      79.559  72.239  38.262  1.00  0.00           C  
ATOM   3020  O   TYR   196      78.507  72.087  37.679  1.00  0.00           O  
ATOM   3021  CB  TYR   196      81.161  73.576  36.869  1.00  0.00           C  
ATOM   3022  CG  TYR   196      82.643  73.718  36.512  1.00  0.00           C  
ATOM   3023  CD1 TYR   196      83.011  73.539  35.161  1.00  0.00           C  
ATOM   3024  CD2 TYR   196      83.656  73.940  37.415  1.00  0.00           C  
ATOM   3025  CE1 TYR   196      84.348  73.626  34.773  1.00  0.00           C  
ATOM   3026  CE2 TYR   196      84.976  73.822  37.113  1.00  0.00           C  
ATOM   3027  CZ  TYR   196      85.402  73.705  35.742  1.00  0.00           C  
ATOM   3028  OH  TYR   196      86.733  73.774  35.448  1.00  0.00           O  
ATOM   3029  H   TYR   196      79.972  70.958  35.854  1.00  0.00           H  
ATOM   3030  HA  TYR   196      81.694  72.093  38.201  1.00  0.00           H  
ATOM   3031  HB2 TYR   196      80.453  73.732  36.056  1.00  0.00           H  
ATOM   3032  HB3 TYR   196      80.822  74.359  37.548  1.00  0.00           H  
ATOM   3033  HD1 TYR   196      82.226  73.507  34.420  1.00  0.00           H  
ATOM   3034  HD2 TYR   196      83.335  74.112  38.432  1.00  0.00           H  
ATOM   3035  HE1 TYR   196      84.582  73.636  33.718  1.00  0.00           H  
ATOM   3036  HE2 TYR   196      85.761  73.908  37.850  1.00  0.00           H  
ATOM   3037  HH  TYR   196      87.215  73.451  36.212  1.00  0.00           H  
ATOM   3038  N   GLU   197      79.687  72.559  39.577  1.00  0.00           N  
ATOM   3039  CA  GLU   197      78.537  72.800  40.454  1.00  0.00           C  
ATOM   3040  C   GLU   197      78.755  74.033  41.389  1.00  0.00           C  
ATOM   3041  O   GLU   197      79.830  74.274  41.891  1.00  0.00           O  
ATOM   3042  CB  GLU   197      78.268  71.569  41.339  1.00  0.00           C  
ATOM   3043  CG  GLU   197      76.807  71.380  41.916  1.00  0.00           C  
ATOM   3044  CD  GLU   197      75.705  71.088  40.851  1.00  0.00           C  
ATOM   3045  OE1 GLU   197      75.277  69.941  40.695  1.00  0.00           O  
ATOM   3046  OE2 GLU   197      75.236  72.037  40.169  1.00  0.00           O1-
ATOM   3047  H   GLU   197      80.596  72.764  39.966  1.00  0.00           H  
ATOM   3048  HA  GLU   197      77.689  73.014  39.803  1.00  0.00           H  
ATOM   3049  HB2 GLU   197      78.459  70.702  40.707  1.00  0.00           H  
ATOM   3050  HB3 GLU   197      78.855  71.590  42.257  1.00  0.00           H  
ATOM   3051  HG2 GLU   197      76.678  70.540  42.599  1.00  0.00           H  
ATOM   3052  HG3 GLU   197      76.604  72.260  42.527  1.00  0.00           H  
ATOM   3053  N   ILE   198      77.760  74.857  41.670  1.00  0.00           N  
ATOM   3054  CA  ILE   198      77.531  75.889  42.682  1.00  0.00           C  
ATOM   3055  C   ILE   198      76.778  75.372  43.919  1.00  0.00           C  
ATOM   3056  O   ILE   198      75.637  75.009  43.789  1.00  0.00           O  
ATOM   3057  CB  ILE   198      76.936  77.139  42.036  1.00  0.00           C  
ATOM   3058  CG1 ILE   198      77.714  77.621  40.755  1.00  0.00           C  
ATOM   3059  CG2 ILE   198      76.770  78.186  43.086  1.00  0.00           C  
ATOM   3060  CD1 ILE   198      76.974  78.775  39.903  1.00  0.00           C  
ATOM   3061  H   ILE   198      76.892  74.665  41.190  1.00  0.00           H  
ATOM   3062  HA  ILE   198      78.550  76.126  42.989  1.00  0.00           H  
ATOM   3063  HB  ILE   198      75.937  76.947  41.645  1.00  0.00           H  
ATOM   3064 HG12 ILE   198      78.692  78.018  41.028  1.00  0.00           H  
ATOM   3065 HG13 ILE   198      77.781  76.757  40.093  1.00  0.00           H  
ATOM   3066 HG21 ILE   198      77.624  78.423  43.721  1.00  0.00           H  
ATOM   3067 HG22 ILE   198      76.593  79.199  42.724  1.00  0.00           H  
ATOM   3068 HG23 ILE   198      75.826  78.019  43.604  1.00  0.00           H  
ATOM   3069 HD11 ILE   198      77.505  79.026  38.984  1.00  0.00           H  
ATOM   3070 HD12 ILE   198      76.034  78.335  39.569  1.00  0.00           H  
ATOM   3071 HD13 ILE   198      76.803  79.638  40.547  1.00  0.00           H  
ATOM   3072  N   VAL   199      77.450  75.348  45.098  1.00  0.00           N  
ATOM   3073  CA  VAL   199      76.782  74.861  46.281  1.00  0.00           C  
ATOM   3074  C   VAL   199      76.888  75.979  47.347  1.00  0.00           C  
ATOM   3075  O   VAL   199      77.966  76.516  47.605  1.00  0.00           O  
ATOM   3076  CB  VAL   199      77.274  73.491  46.891  1.00  0.00           C  
ATOM   3077  CG1 VAL   199      76.440  72.947  48.011  1.00  0.00           C  
ATOM   3078  CG2 VAL   199      77.345  72.533  45.686  1.00  0.00           C  
ATOM   3079  H   VAL   199      78.431  75.577  45.170  1.00  0.00           H  
ATOM   3080  HA  VAL   199      75.731  74.706  46.038  1.00  0.00           H  
ATOM   3081  HB  VAL   199      78.261  73.607  47.340  1.00  0.00           H  
ATOM   3082 HG11 VAL   199      76.487  73.533  48.929  1.00  0.00           H  
ATOM   3083 HG12 VAL   199      75.415  72.870  47.649  1.00  0.00           H  
ATOM   3084 HG13 VAL   199      76.699  71.927  48.294  1.00  0.00           H  
ATOM   3085 HG21 VAL   199      78.261  72.685  45.116  1.00  0.00           H  
ATOM   3086 HG22 VAL   199      77.411  71.490  45.998  1.00  0.00           H  
ATOM   3087 HG23 VAL   199      76.570  72.711  44.940  1.00  0.00           H  
ATOM   3088  N   LEU   200      75.716  76.301  47.983  1.00  0.00           N  
ATOM   3089  CA  LEU   200      75.622  77.182  49.154  1.00  0.00           C  
ATOM   3090  C   LEU   200      75.703  76.309  50.384  1.00  0.00           C  
ATOM   3091  O   LEU   200      75.020  75.277  50.383  1.00  0.00           O  
ATOM   3092  CB  LEU   200      74.225  77.830  49.004  1.00  0.00           C  
ATOM   3093  CG  LEU   200      73.778  78.736  50.215  1.00  0.00           C  
ATOM   3094  CD1 LEU   200      74.771  79.900  50.507  1.00  0.00           C  
ATOM   3095  CD2 LEU   200      72.401  79.200  49.937  1.00  0.00           C  
ATOM   3096  H   LEU   200      74.916  75.734  47.741  1.00  0.00           H  
ATOM   3097  HA  LEU   200      76.413  77.931  49.112  1.00  0.00           H  
ATOM   3098  HB2 LEU   200      74.097  78.461  48.124  1.00  0.00           H  
ATOM   3099  HB3 LEU   200      73.503  77.029  48.844  1.00  0.00           H  
ATOM   3100  HG  LEU   200      73.738  78.139  51.126  1.00  0.00           H  
ATOM   3101 HD11 LEU   200      74.349  80.558  51.266  1.00  0.00           H  
ATOM   3102 HD12 LEU   200      75.612  79.391  50.978  1.00  0.00           H  
ATOM   3103 HD13 LEU   200      75.082  80.501  49.652  1.00  0.00           H  
ATOM   3104 HD21 LEU   200      72.132  80.010  50.616  1.00  0.00           H  
ATOM   3105 HD22 LEU   200      72.197  79.777  49.035  1.00  0.00           H  
ATOM   3106 HD23 LEU   200      71.809  78.296  50.075  1.00  0.00           H  
ATOM   3107  N   TYR   201      76.311  76.636  51.544  1.00  0.00           N  
ATOM   3108  CA  TYR   201      76.349  75.780  52.746  1.00  0.00           C  
ATOM   3109  C   TYR   201      76.419  76.518  54.057  1.00  0.00           C  
ATOM   3110  O   TYR   201      76.662  77.715  54.085  1.00  0.00           O  
ATOM   3111  CB  TYR   201      77.267  74.523  52.595  1.00  0.00           C  
ATOM   3112  CG  TYR   201      78.768  74.813  52.503  1.00  0.00           C  
ATOM   3113  CD1 TYR   201      79.483  74.645  53.728  1.00  0.00           C  
ATOM   3114  CD2 TYR   201      79.458  75.055  51.315  1.00  0.00           C  
ATOM   3115  CE1 TYR   201      80.859  75.020  53.737  1.00  0.00           C  
ATOM   3116  CE2 TYR   201      80.906  75.272  51.286  1.00  0.00           C  
ATOM   3117  CZ  TYR   201      81.528  75.297  52.503  1.00  0.00           C  
ATOM   3118  OH  TYR   201      82.934  75.537  52.640  1.00  0.00           O  
ATOM   3119  H   TYR   201      76.889  77.460  51.636  1.00  0.00           H  
ATOM   3120  HA  TYR   201      75.338  75.376  52.800  1.00  0.00           H  
ATOM   3121  HB2 TYR   201      77.130  73.837  53.431  1.00  0.00           H  
ATOM   3122  HB3 TYR   201      76.998  73.958  51.703  1.00  0.00           H  
ATOM   3123  HD1 TYR   201      78.955  74.316  54.611  1.00  0.00           H  
ATOM   3124  HD2 TYR   201      78.959  75.075  50.358  1.00  0.00           H  
ATOM   3125  HE1 TYR   201      81.407  74.828  54.648  1.00  0.00           H  
ATOM   3126  HE2 TYR   201      81.405  75.163  50.334  1.00  0.00           H  
ATOM   3127  HH  TYR   201      83.485  75.395  51.867  1.00  0.00           H  
ATOM   3128  N   ILE   202      76.282  75.733  55.129  1.00  0.00           N  
ATOM   3129  CA  ILE   202      76.372  76.194  56.572  1.00  0.00           C  
ATOM   3130  C   ILE   202      76.852  75.022  57.485  1.00  0.00           C  
ATOM   3131  O   ILE   202      76.588  73.868  57.133  1.00  0.00           O  
ATOM   3132  CB  ILE   202      75.048  76.748  57.143  1.00  0.00           C  
ATOM   3133  CG1 ILE   202      75.303  77.601  58.386  1.00  0.00           C  
ATOM   3134  CG2 ILE   202      74.040  75.644  57.445  1.00  0.00           C  
ATOM   3135  CD1 ILE   202      74.091  78.533  58.551  1.00  0.00           C  
ATOM   3136  H   ILE   202      76.078  74.753  54.993  1.00  0.00           H  
ATOM   3137  HA  ILE   202      77.149  76.943  56.727  1.00  0.00           H  
ATOM   3138  HB  ILE   202      74.599  77.400  56.394  1.00  0.00           H  
ATOM   3139 HG12 ILE   202      75.354  76.997  59.293  1.00  0.00           H  
ATOM   3140 HG13 ILE   202      76.235  78.166  58.392  1.00  0.00           H  
ATOM   3141 HG21 ILE   202      73.766  75.175  56.500  1.00  0.00           H  
ATOM   3142 HG22 ILE   202      74.366  74.929  58.200  1.00  0.00           H  
ATOM   3143 HG23 ILE   202      73.129  76.031  57.903  1.00  0.00           H  
ATOM   3144 HD11 ILE   202      74.381  79.416  59.121  1.00  0.00           H  
ATOM   3145 HD12 ILE   202      73.764  78.911  57.582  1.00  0.00           H  
ATOM   3146 HD13 ILE   202      73.326  78.072  59.176  1.00  0.00           H  
ATOM   3147  N   SER   203      77.648  75.258  58.536  1.00  0.00           N  
ATOM   3148  CA  SER   203      78.253  74.206  59.482  1.00  0.00           C  
ATOM   3149  C   SER   203      77.222  73.573  60.390  1.00  0.00           C  
ATOM   3150  O   SER   203      76.210  74.189  60.796  1.00  0.00           O  
ATOM   3151  CB  SER   203      79.419  74.830  60.350  1.00  0.00           C  
ATOM   3152  OG  SER   203      80.123  73.753  60.999  1.00  0.00           O  
ATOM   3153  H   SER   203      77.999  76.198  58.658  1.00  0.00           H  
ATOM   3154  HA  SER   203      78.771  73.456  58.886  1.00  0.00           H  
ATOM   3155  HB2 SER   203      80.123  75.429  59.772  1.00  0.00           H  
ATOM   3156  HB3 SER   203      78.954  75.475  61.096  1.00  0.00           H  
ATOM   3157  HG  SER   203      80.865  74.153  61.458  1.00  0.00           H  
ATOM   3158  N   MET   204      77.512  72.357  60.899  1.00  0.00           N  
ATOM   3159  CA  MET   204      76.596  71.725  61.864  1.00  0.00           C  
ATOM   3160  C   MET   204      76.284  72.497  63.183  1.00  0.00           C  
ATOM   3161  O   MET   204      75.156  72.568  63.636  1.00  0.00           O  
ATOM   3162  CB  MET   204      77.082  70.311  62.313  1.00  0.00           C  
ATOM   3163  CG  MET   204      77.078  69.379  61.072  1.00  0.00           C  
ATOM   3164  SD  MET   204      77.568  67.643  61.287  1.00  0.00           S  
ATOM   3165  CE  MET   204      79.317  67.839  61.608  1.00  0.00           C  
ATOM   3166  H   MET   204      78.438  72.011  60.691  1.00  0.00           H  
ATOM   3167  HA  MET   204      75.616  71.642  61.393  1.00  0.00           H  
ATOM   3168  HB2 MET   204      78.062  70.444  62.770  1.00  0.00           H  
ATOM   3169  HB3 MET   204      76.387  69.851  63.016  1.00  0.00           H  
ATOM   3170  HG2 MET   204      76.100  69.512  60.608  1.00  0.00           H  
ATOM   3171  HG3 MET   204      77.866  69.854  60.487  1.00  0.00           H  
ATOM   3172  HE1 MET   204      79.833  66.884  61.704  1.00  0.00           H  
ATOM   3173  HE2 MET   204      79.877  68.236  60.761  1.00  0.00           H  
ATOM   3174  HE3 MET   204      79.489  68.427  62.509  1.00  0.00           H  
ATOM   3175  N   SER   205      77.369  73.123  63.764  1.00  0.00           N  
ATOM   3176  CA  SER   205      77.413  74.005  64.923  1.00  0.00           C  
ATOM   3177  C   SER   205      76.797  75.422  64.683  1.00  0.00           C  
ATOM   3178  O   SER   205      76.733  76.187  65.619  1.00  0.00           O  
ATOM   3179  CB  SER   205      78.832  73.994  65.687  1.00  0.00           C  
ATOM   3180  OG  SER   205      79.893  74.223  64.839  1.00  0.00           O  
ATOM   3181  H   SER   205      78.249  72.710  63.490  1.00  0.00           H  
ATOM   3182  HA  SER   205      76.718  73.543  65.623  1.00  0.00           H  
ATOM   3183  HB2 SER   205      78.971  74.758  66.452  1.00  0.00           H  
ATOM   3184  HB3 SER   205      79.018  73.048  66.194  1.00  0.00           H  
ATOM   3185  HG  SER   205      79.795  75.100  64.461  1.00  0.00           H  
ATOM   3186  N   ASP   206      76.402  75.700  63.455  1.00  0.00           N  
ATOM   3187  CA  ASP   206      75.604  76.976  63.123  1.00  0.00           C  
ATOM   3188  C   ASP   206      74.215  76.621  62.603  1.00  0.00           C  
ATOM   3189  O   ASP   206      73.315  77.472  62.596  1.00  0.00           O  
ATOM   3190  CB  ASP   206      76.386  77.707  62.049  1.00  0.00           C  
ATOM   3191  CG  ASP   206      77.643  78.464  62.511  1.00  0.00           C  
ATOM   3192  OD1 ASP   206      78.445  78.776  61.587  1.00  0.00           O  
ATOM   3193  OD2 ASP   206      77.917  78.628  63.709  1.00  0.00           O1-
ATOM   3194  H   ASP   206      76.591  75.002  62.750  1.00  0.00           H  
ATOM   3195  HA  ASP   206      75.573  77.751  63.890  1.00  0.00           H  
ATOM   3196  HB2 ASP   206      76.610  77.034  61.221  1.00  0.00           H  
ATOM   3197  HB3 ASP   206      75.684  78.435  61.642  1.00  0.00           H  
ATOM   3198  N   SER   207      73.940  75.355  62.269  1.00  0.00           N  
ATOM   3199  CA  SER   207      72.699  74.850  61.624  1.00  0.00           C  
ATOM   3200  C   SER   207      71.404  75.024  62.531  1.00  0.00           C  
ATOM   3201  O   SER   207      70.304  75.207  62.017  1.00  0.00           O  
ATOM   3202  CB  SER   207      72.884  73.436  61.062  1.00  0.00           C  
ATOM   3203  OG  SER   207      73.039  72.501  62.062  1.00  0.00           O  
ATOM   3204  H   SER   207      74.785  74.803  62.314  1.00  0.00           H  
ATOM   3205  HA  SER   207      72.426  75.407  60.728  1.00  0.00           H  
ATOM   3206  HB2 SER   207      71.975  73.182  60.517  1.00  0.00           H  
ATOM   3207  HB3 SER   207      73.781  73.314  60.455  1.00  0.00           H  
ATOM   3208  HG  SER   207      73.766  72.672  62.665  1.00  0.00           H  
ATOM   3209  N   ASP   208      71.701  75.006  63.869  1.00  0.00           N  
ATOM   3210  CA  ASP   208      70.706  75.378  64.924  1.00  0.00           C  
ATOM   3211  C   ASP   208      70.536  76.875  65.178  1.00  0.00           C  
ATOM   3212  O   ASP   208      69.531  77.162  65.754  1.00  0.00           O  
ATOM   3213  CB  ASP   208      71.035  74.708  66.254  1.00  0.00           C  
ATOM   3214  CG  ASP   208      72.329  75.156  66.893  1.00  0.00           C  
ATOM   3215  OD1 ASP   208      72.515  75.173  68.121  1.00  0.00           O  
ATOM   3216  OD2 ASP   208      73.342  75.498  66.231  1.00  0.00           O1-
ATOM   3217  H   ASP   208      72.668  74.918  64.147  1.00  0.00           H  
ATOM   3218  HA  ASP   208      69.746  75.084  64.499  1.00  0.00           H  
ATOM   3219  HB2 ASP   208      70.209  74.717  66.966  1.00  0.00           H  
ATOM   3220  HB3 ASP   208      71.249  73.660  66.046  1.00  0.00           H  
ATOM   3221  N   LYS   209      71.539  77.723  64.851  1.00  0.00           N  
ATOM   3222  CA  LYS   209      71.580  79.163  65.223  1.00  0.00           C  
ATOM   3223  C   LYS   209      70.822  80.111  64.334  1.00  0.00           C  
ATOM   3224  O   LYS   209      70.414  81.209  64.723  1.00  0.00           O  
ATOM   3225  CB  LYS   209      73.023  79.565  65.224  1.00  0.00           C  
ATOM   3226  CG  LYS   209      74.081  78.643  65.871  1.00  0.00           C  
ATOM   3227  CD  LYS   209      73.702  78.491  67.350  1.00  0.00           C  
ATOM   3228  CE  LYS   209      74.842  77.893  68.231  1.00  0.00           C  
ATOM   3229  NZ  LYS   209      75.228  76.575  67.723  1.00  0.00           N1+
ATOM   3230  H   LYS   209      72.326  77.326  64.357  1.00  0.00           H  
ATOM   3231  HA  LYS   209      71.166  79.191  66.231  1.00  0.00           H  
ATOM   3232  HB2 LYS   209      73.366  79.764  64.208  1.00  0.00           H  
ATOM   3233  HB3 LYS   209      73.075  80.578  65.623  1.00  0.00           H  
ATOM   3234  HG2 LYS   209      74.106  77.707  65.314  1.00  0.00           H  
ATOM   3235  HG3 LYS   209      75.104  78.968  65.683  1.00  0.00           H  
ATOM   3236  HD2 LYS   209      73.403  79.474  67.712  1.00  0.00           H  
ATOM   3237  HD3 LYS   209      72.862  77.796  67.335  1.00  0.00           H  
ATOM   3238  HE2 LYS   209      75.723  78.515  68.070  1.00  0.00           H  
ATOM   3239  HE3 LYS   209      74.683  77.990  69.305  1.00  0.00           H  
ATOM   3240  HZ1 LYS   209      75.788  76.007  68.343  1.00  0.00           H  
ATOM   3241  HZ2 LYS   209      74.372  76.061  67.571  1.00  0.00           H  
ATOM   3242  HZ3 LYS   209      75.681  76.597  66.820  1.00  0.00           H  
ATOM   3243  N   VAL   210      70.616  79.676  63.085  1.00  0.00           N  
ATOM   3244  CA  VAL   210      70.147  80.489  62.006  1.00  0.00           C  
ATOM   3245  C   VAL   210      69.381  79.639  60.946  1.00  0.00           C  
ATOM   3246  O   VAL   210      69.728  78.488  60.684  1.00  0.00           O  
ATOM   3247  CB  VAL   210      71.246  81.372  61.362  1.00  0.00           C  
ATOM   3248  CG1 VAL   210      71.845  80.865  60.038  1.00  0.00           C  
ATOM   3249  CG2 VAL   210      70.722  82.792  61.106  1.00  0.00           C  
ATOM   3250  H   VAL   210      70.924  78.754  62.809  1.00  0.00           H  
ATOM   3251  HA  VAL   210      69.421  81.177  62.440  1.00  0.00           H  
ATOM   3252  HB  VAL   210      72.037  81.475  62.105  1.00  0.00           H  
ATOM   3253 HG11 VAL   210      72.697  81.464  59.716  1.00  0.00           H  
ATOM   3254 HG12 VAL   210      72.221  79.877  60.305  1.00  0.00           H  
ATOM   3255 HG13 VAL   210      71.099  80.810  59.245  1.00  0.00           H  
ATOM   3256 HG21 VAL   210      69.939  82.722  60.351  1.00  0.00           H  
ATOM   3257 HG22 VAL   210      70.429  83.243  62.055  1.00  0.00           H  
ATOM   3258 HG23 VAL   210      71.494  83.491  60.783  1.00  0.00           H  
ATOM   3259  N   GLY   211      68.367  80.303  60.387  1.00  0.00           N  
ATOM   3260  CA  GLY   211      67.608  79.813  59.169  1.00  0.00           C  
ATOM   3261  C   GLY   211      67.547  80.793  57.973  1.00  0.00           C  
ATOM   3262  O   GLY   211      67.495  82.035  58.098  1.00  0.00           O  
ATOM   3263  H   GLY   211      68.164  81.204  60.794  1.00  0.00           H  
ATOM   3264  HA2 GLY   211      68.073  78.900  58.797  1.00  0.00           H  
ATOM   3265  HA3 GLY   211      66.623  79.483  59.498  1.00  0.00           H  
ATOM   3266  N   VAL   212      67.412  80.291  56.703  1.00  0.00           N  
ATOM   3267  CA  VAL   212      67.475  81.041  55.422  1.00  0.00           C  
ATOM   3268  C   VAL   212      66.240  80.786  54.498  1.00  0.00           C  
ATOM   3269  O   VAL   212      66.062  79.574  54.208  1.00  0.00           O  
ATOM   3270  CB  VAL   212      68.756  80.762  54.761  1.00  0.00           C  
ATOM   3271  CG1 VAL   212      69.070  81.553  53.503  1.00  0.00           C  
ATOM   3272  CG2 VAL   212      70.089  80.919  55.572  1.00  0.00           C  
ATOM   3273  H   VAL   212      67.183  79.317  56.564  1.00  0.00           H  
ATOM   3274  HA  VAL   212      67.330  82.097  55.647  1.00  0.00           H  
ATOM   3275  HB  VAL   212      68.754  79.694  54.542  1.00  0.00           H  
ATOM   3276 HG11 VAL   212      68.226  81.529  52.813  1.00  0.00           H  
ATOM   3277 HG12 VAL   212      69.463  82.543  53.733  1.00  0.00           H  
ATOM   3278 HG13 VAL   212      69.787  81.052  52.853  1.00  0.00           H  
ATOM   3279 HG21 VAL   212      70.924  80.496  55.013  1.00  0.00           H  
ATOM   3280 HG22 VAL   212      70.340  81.973  55.688  1.00  0.00           H  
ATOM   3281 HG23 VAL   212      69.950  80.380  56.509  1.00  0.00           H  
ATOM   3282  N   PHE   213      65.470  81.798  54.185  1.00  0.00           N  
ATOM   3283  CA  PHE   213      64.199  81.751  53.455  1.00  0.00           C  
ATOM   3284  C   PHE   213      64.071  82.701  52.322  1.00  0.00           C  
ATOM   3285  O   PHE   213      64.719  83.731  52.363  1.00  0.00           O  
ATOM   3286  CB  PHE   213      63.058  82.015  54.446  1.00  0.00           C  
ATOM   3287  CG  PHE   213      62.836  80.901  55.399  1.00  0.00           C  
ATOM   3288  CD1 PHE   213      61.858  79.879  55.335  1.00  0.00           C  
ATOM   3289  CD2 PHE   213      63.509  81.147  56.607  1.00  0.00           C  
ATOM   3290  CE1 PHE   213      61.708  79.003  56.360  1.00  0.00           C  
ATOM   3291  CE2 PHE   213      63.423  80.184  57.641  1.00  0.00           C  
ATOM   3292  CZ  PHE   213      62.484  79.114  57.511  1.00  0.00           C  
ATOM   3293  H   PHE   213      65.764  82.716  54.485  1.00  0.00           H  
ATOM   3294  HA  PHE   213      64.072  80.772  52.993  1.00  0.00           H  
ATOM   3295  HB2 PHE   213      63.322  82.929  54.979  1.00  0.00           H  
ATOM   3296  HB3 PHE   213      62.169  82.210  53.845  1.00  0.00           H  
ATOM   3297  HD1 PHE   213      61.152  79.941  54.521  1.00  0.00           H  
ATOM   3298  HD2 PHE   213      64.040  82.061  56.828  1.00  0.00           H  
ATOM   3299  HE1 PHE   213      61.039  78.155  56.392  1.00  0.00           H  
ATOM   3300  HE2 PHE   213      63.872  80.249  58.621  1.00  0.00           H  
ATOM   3301  HZ  PHE   213      62.334  78.476  58.370  1.00  0.00           H  
ATOM   3302  N   TYR   214      63.292  82.353  51.338  1.00  0.00           N  
ATOM   3303  CA  TYR   214      62.736  83.297  50.358  1.00  0.00           C  
ATOM   3304  C   TYR   214      61.197  83.220  50.440  1.00  0.00           C  
ATOM   3305  O   TYR   214      60.562  82.561  51.282  1.00  0.00           O  
ATOM   3306  CB  TYR   214      63.228  82.711  48.943  1.00  0.00           C  
ATOM   3307  CG  TYR   214      62.886  83.558  47.715  1.00  0.00           C  
ATOM   3308  CD1 TYR   214      62.167  82.973  46.661  1.00  0.00           C  
ATOM   3309  CD2 TYR   214      63.101  84.991  47.736  1.00  0.00           C  
ATOM   3310  CE1 TYR   214      61.939  83.678  45.458  1.00  0.00           C  
ATOM   3311  CE2 TYR   214      62.760  85.757  46.560  1.00  0.00           C  
ATOM   3312  CZ  TYR   214      62.193  85.111  45.476  1.00  0.00           C  
ATOM   3313  OH  TYR   214      61.917  85.868  44.367  1.00  0.00           O  
ATOM   3314  H   TYR   214      62.614  81.628  51.525  1.00  0.00           H  
ATOM   3315  HA  TYR   214      63.001  84.321  50.623  1.00  0.00           H  
ATOM   3316  HB2 TYR   214      64.317  82.666  48.941  1.00  0.00           H  
ATOM   3317  HB3 TYR   214      62.866  81.703  48.745  1.00  0.00           H  
ATOM   3318  HD1 TYR   214      61.923  81.930  46.520  1.00  0.00           H  
ATOM   3319  HD2 TYR   214      63.640  85.389  48.583  1.00  0.00           H  
ATOM   3320  HE1 TYR   214      61.437  83.340  44.563  1.00  0.00           H  
ATOM   3321  HE2 TYR   214      63.132  86.771  46.575  1.00  0.00           H  
ATOM   3322  HH  TYR   214      61.824  85.451  43.508  1.00  0.00           H  
ATOM   3323  N   VAL   215      60.519  83.947  49.553  1.00  0.00           N  
ATOM   3324  CA  VAL   215      59.027  84.026  49.482  1.00  0.00           C  
ATOM   3325  C   VAL   215      58.570  84.486  48.076  1.00  0.00           C  
ATOM   3326  O   VAL   215      59.278  85.244  47.399  1.00  0.00           O  
ATOM   3327  CB  VAL   215      58.434  84.954  50.530  1.00  0.00           C  
ATOM   3328  CG1 VAL   215      58.908  86.373  50.589  1.00  0.00           C  
ATOM   3329  CG2 VAL   215      56.932  84.925  50.641  1.00  0.00           C  
ATOM   3330  H   VAL   215      61.034  84.212  48.725  1.00  0.00           H  
ATOM   3331  HA  VAL   215      58.663  83.003  49.574  1.00  0.00           H  
ATOM   3332  HB  VAL   215      58.714  84.528  51.493  1.00  0.00           H  
ATOM   3333 HG11 VAL   215      58.461  86.866  49.726  1.00  0.00           H  
ATOM   3334 HG12 VAL   215      58.622  86.816  51.543  1.00  0.00           H  
ATOM   3335 HG13 VAL   215      59.977  86.469  50.403  1.00  0.00           H  
ATOM   3336 HG21 VAL   215      56.612  85.535  51.486  1.00  0.00           H  
ATOM   3337 HG22 VAL   215      56.594  85.425  49.733  1.00  0.00           H  
ATOM   3338 HG23 VAL   215      56.606  83.886  50.694  1.00  0.00           H  
ATOM   3339  N   GLU   216      57.462  83.892  47.605  1.00  0.00           N  
ATOM   3340  CA  GLU   216      56.902  84.227  46.267  1.00  0.00           C  
ATOM   3341  C   GLU   216      56.428  85.662  46.243  1.00  0.00           C  
ATOM   3342  O   GLU   216      56.044  86.259  47.280  1.00  0.00           O  
ATOM   3343  CB  GLU   216      55.707  83.212  46.038  1.00  0.00           C  
ATOM   3344  CG  GLU   216      56.244  81.728  45.948  1.00  0.00           C  
ATOM   3345  CD  GLU   216      55.111  80.843  45.453  1.00  0.00           C  
ATOM   3346  OE1 GLU   216      54.044  80.758  46.086  1.00  0.00           O  
ATOM   3347  OE2 GLU   216      55.306  80.197  44.421  1.00  0.00           O1-
ATOM   3348  H   GLU   216      56.885  83.232  48.108  1.00  0.00           H  
ATOM   3349  HA  GLU   216      57.647  84.147  45.475  1.00  0.00           H  
ATOM   3350  HB2 GLU   216      55.066  83.299  46.915  1.00  0.00           H  
ATOM   3351  HB3 GLU   216      55.119  83.504  45.168  1.00  0.00           H  
ATOM   3352  HG2 GLU   216      57.104  81.642  45.283  1.00  0.00           H  
ATOM   3353  HG3 GLU   216      56.506  81.361  46.941  1.00  0.00           H  
ATOM   3354  N   ASN   217      56.333  86.184  44.992  1.00  0.00           N  
ATOM   3355  CA  ASN   217      56.211  87.642  44.764  1.00  0.00           C  
ATOM   3356  C   ASN   217      54.730  88.147  44.538  1.00  0.00           C  
ATOM   3357  O   ASN   217      53.942  87.312  44.125  1.00  0.00           O  
ATOM   3358  CB  ASN   217      57.227  88.042  43.682  1.00  0.00           C  
ATOM   3359  CG  ASN   217      58.552  87.306  43.740  1.00  0.00           C  
ATOM   3360  ND2 ASN   217      59.367  87.535  44.699  1.00  0.00           N  
ATOM   3361  OD1 ASN   217      58.779  86.294  43.113  1.00  0.00           O  
ATOM   3362  H   ASN   217      56.555  85.604  44.195  1.00  0.00           H  
ATOM   3363  HA  ASN   217      56.542  88.057  45.716  1.00  0.00           H  
ATOM   3364  HB2 ASN   217      56.782  87.716  42.741  1.00  0.00           H  
ATOM   3365  HB3 ASN   217      57.484  89.101  43.696  1.00  0.00           H  
ATOM   3366 HD21 ASN   217      60.030  86.855  45.040  1.00  0.00           H  
ATOM   3367 HD22 ASN   217      59.332  88.369  45.269  1.00  0.00           H  
ATOM   3368  N   PRO   218      54.417  89.456  44.757  1.00  0.00           N  
ATOM   3369  CA  PRO   218      53.089  89.993  44.460  1.00  0.00           C  
ATOM   3370  C   PRO   218      52.577  89.579  43.025  1.00  0.00           C  
ATOM   3371  O   PRO   218      53.195  89.803  42.011  1.00  0.00           O  
ATOM   3372  CB  PRO   218      53.275  91.477  44.544  1.00  0.00           C  
ATOM   3373  CG  PRO   218      54.402  91.653  45.595  1.00  0.00           C  
ATOM   3374  CD  PRO   218      55.312  90.491  45.302  1.00  0.00           C  
ATOM   3375  HA  PRO   218      52.360  89.704  45.217  1.00  0.00           H  
ATOM   3376  HB2 PRO   218      53.656  91.873  43.603  1.00  0.00           H  
ATOM   3377  HB3 PRO   218      52.302  91.902  44.792  1.00  0.00           H  
ATOM   3378  HG2 PRO   218      54.942  92.590  45.460  1.00  0.00           H  
ATOM   3379  HG3 PRO   218      53.982  91.436  46.578  1.00  0.00           H  
ATOM   3380  HD2 PRO   218      56.127  90.631  44.592  1.00  0.00           H  
ATOM   3381  HD3 PRO   218      55.751  90.129  46.232  1.00  0.00           H  
ATOM   3382  N   ALA   219      51.337  88.995  43.014  1.00  0.00           N  
ATOM   3383  CA  ALA   219      50.724  88.324  41.883  1.00  0.00           C  
ATOM   3384  C   ALA   219      51.284  87.056  41.252  1.00  0.00           C  
ATOM   3385  O   ALA   219      50.619  86.370  40.450  1.00  0.00           O  
ATOM   3386  CB  ALA   219      50.005  89.326  40.935  1.00  0.00           C  
ATOM   3387  H   ALA   219      50.844  88.910  43.892  1.00  0.00           H  
ATOM   3388  HA  ALA   219      49.939  87.759  42.387  1.00  0.00           H  
ATOM   3389  HB1 ALA   219      49.057  88.932  40.568  1.00  0.00           H  
ATOM   3390  HB2 ALA   219      49.584  90.171  41.480  1.00  0.00           H  
ATOM   3391  HB3 ALA   219      50.758  89.614  40.201  1.00  0.00           H  
ATOM   3392  N   ALA   220      52.502  86.619  41.674  1.00  0.00           N  
ATOM   3393  CA  ALA   220      53.211  85.499  41.166  1.00  0.00           C  
ATOM   3394  C   ALA   220      52.924  84.355  42.124  1.00  0.00           C  
ATOM   3395  O   ALA   220      52.861  83.221  41.640  1.00  0.00           O  
ATOM   3396  CB  ALA   220      54.657  85.852  41.098  1.00  0.00           C  
ATOM   3397  H   ALA   220      53.048  87.158  42.332  1.00  0.00           H  
ATOM   3398  HA  ALA   220      52.775  85.191  40.215  1.00  0.00           H  
ATOM   3399  HB1 ALA   220      55.080  85.843  42.103  1.00  0.00           H  
ATOM   3400  HB2 ALA   220      55.126  85.070  40.501  1.00  0.00           H  
ATOM   3401  HB3 ALA   220      54.815  86.796  40.576  1.00  0.00           H  
ATOM   3402  N   GLY   221      52.740  84.521  43.482  1.00  0.00           N  
ATOM   3403  CA  GLY   221      52.444  83.488  44.378  1.00  0.00           C  
ATOM   3404  C   GLY   221      52.503  83.939  45.858  1.00  0.00           C  
ATOM   3405  O   GLY   221      52.353  85.124  46.040  1.00  0.00           O  
ATOM   3406  H   GLY   221      52.976  85.425  43.866  1.00  0.00           H  
ATOM   3407  HA2 GLY   221      51.460  83.071  44.164  1.00  0.00           H  
ATOM   3408  HA3 GLY   221      53.121  82.649  44.214  1.00  0.00           H  
ATOM   3409  N   GLN   222      52.655  82.994  46.841  1.00  0.00           N  
ATOM   3410  CA  GLN   222      52.313  83.359  48.227  1.00  0.00           C  
ATOM   3411  C   GLN   222      53.095  82.619  49.265  1.00  0.00           C  
ATOM   3412  O   GLN   222      53.082  83.073  50.390  1.00  0.00           O  
ATOM   3413  CB  GLN   222      50.756  83.183  48.494  1.00  0.00           C  
ATOM   3414  CG  GLN   222      50.050  83.758  49.661  1.00  0.00           C  
ATOM   3415  CD  GLN   222      50.154  85.238  49.874  1.00  0.00           C  
ATOM   3416  NE2 GLN   222      49.192  85.852  50.570  1.00  0.00           N  
ATOM   3417  OE1 GLN   222      50.974  86.003  49.465  1.00  0.00           O  
ATOM   3418  H   GLN   222      52.785  82.071  46.452  1.00  0.00           H  
ATOM   3419  HA  GLN   222      52.621  84.397  48.357  1.00  0.00           H  
ATOM   3420  HB2 GLN   222      50.091  83.518  47.698  1.00  0.00           H  
ATOM   3421  HB3 GLN   222      50.696  82.096  48.557  1.00  0.00           H  
ATOM   3422  HG2 GLN   222      48.980  83.554  49.697  1.00  0.00           H  
ATOM   3423  HG3 GLN   222      50.418  83.160  50.494  1.00  0.00           H  
ATOM   3424 HE21 GLN   222      49.350  86.805  50.865  1.00  0.00           H  
ATOM   3425 HE22 GLN   222      48.365  85.308  50.766  1.00  0.00           H  
ATOM   3426  N   ARG   223      53.751  81.534  48.911  1.00  0.00           N  
ATOM   3427  CA  ARG   223      54.491  80.560  49.720  1.00  0.00           C  
ATOM   3428  C   ARG   223      55.791  81.046  50.300  1.00  0.00           C  
ATOM   3429  O   ARG   223      56.636  81.580  49.506  1.00  0.00           O  
ATOM   3430  CB  ARG   223      54.641  79.212  49.023  1.00  0.00           C  
ATOM   3431  CG  ARG   223      53.143  78.670  48.637  1.00  0.00           C  
ATOM   3432  CD  ARG   223      53.157  77.585  47.526  1.00  0.00           C  
ATOM   3433  NE  ARG   223      53.435  78.079  46.219  1.00  0.00           N  
ATOM   3434  CZ  ARG   223      53.161  77.574  45.031  1.00  0.00           C  
ATOM   3435  NH1 ARG   223      52.563  76.470  44.905  1.00  0.00           N1+
ATOM   3436  NH2 ARG   223      53.562  78.066  43.916  1.00  0.00           N  
ATOM   3437  H   ARG   223      53.702  81.426  47.908  1.00  0.00           H  
ATOM   3438  HA  ARG   223      53.891  80.336  50.602  1.00  0.00           H  
ATOM   3439  HB2 ARG   223      55.200  79.489  48.129  1.00  0.00           H  
ATOM   3440  HB3 ARG   223      55.232  78.543  49.647  1.00  0.00           H  
ATOM   3441  HG2 ARG   223      52.686  78.304  49.556  1.00  0.00           H  
ATOM   3442  HG3 ARG   223      52.509  79.460  48.236  1.00  0.00           H  
ATOM   3443  HD2 ARG   223      53.882  76.837  47.845  1.00  0.00           H  
ATOM   3444  HD3 ARG   223      52.170  77.122  47.517  1.00  0.00           H  
ATOM   3445  HE  ARG   223      53.827  79.004  46.116  1.00  0.00           H  
ATOM   3446 HH11 ARG   223      52.139  76.060  45.725  1.00  0.00           H  
ATOM   3447 HH12 ARG   223      52.510  76.100  43.967  1.00  0.00           H  
ATOM   3448 HH21 ARG   223      54.185  78.855  44.015  1.00  0.00           H  
ATOM   3449 HH22 ARG   223      53.178  77.769  43.031  1.00  0.00           H  
ATOM   3450  N   TYR   224      56.100  80.866  51.629  1.00  0.00           N  
ATOM   3451  CA  TYR   224      57.491  80.987  52.172  1.00  0.00           C  
ATOM   3452  C   TYR   224      58.258  79.697  51.812  1.00  0.00           C  
ATOM   3453  O   TYR   224      57.709  78.568  51.848  1.00  0.00           O  
ATOM   3454  CB  TYR   224      57.451  81.320  53.652  1.00  0.00           C  
ATOM   3455  CG  TYR   224      56.763  82.639  53.948  1.00  0.00           C  
ATOM   3456  CD1 TYR   224      57.468  83.889  53.957  1.00  0.00           C  
ATOM   3457  CD2 TYR   224      55.387  82.682  54.290  1.00  0.00           C  
ATOM   3458  CE1 TYR   224      56.739  85.083  54.229  1.00  0.00           C  
ATOM   3459  CE2 TYR   224      54.727  83.820  54.695  1.00  0.00           C  
ATOM   3460  CZ  TYR   224      55.373  85.084  54.659  1.00  0.00           C  
ATOM   3461  OH  TYR   224      54.739  86.231  55.004  1.00  0.00           O  
ATOM   3462  H   TYR   224      55.383  80.393  52.161  1.00  0.00           H  
ATOM   3463  HA  TYR   224      58.009  81.797  51.659  1.00  0.00           H  
ATOM   3464  HB2 TYR   224      56.816  80.595  54.162  1.00  0.00           H  
ATOM   3465  HB3 TYR   224      58.446  81.422  54.085  1.00  0.00           H  
ATOM   3466  HD1 TYR   224      58.523  83.861  53.731  1.00  0.00           H  
ATOM   3467  HD2 TYR   224      54.842  81.753  54.207  1.00  0.00           H  
ATOM   3468  HE1 TYR   224      57.335  85.974  54.358  1.00  0.00           H  
ATOM   3469  HE2 TYR   224      53.699  83.731  55.013  1.00  0.00           H  
ATOM   3470  HH  TYR   224      53.842  85.987  55.247  1.00  0.00           H  
ATOM   3471  N   ILE   225      59.592  79.924  51.603  1.00  0.00           N  
ATOM   3472  CA  ILE   225      60.320  78.892  50.893  1.00  0.00           C  
ATOM   3473  C   ILE   225      61.592  78.775  51.603  1.00  0.00           C  
ATOM   3474  O   ILE   225      62.307  79.762  51.642  1.00  0.00           O  
ATOM   3475  CB  ILE   225      60.423  79.221  49.386  1.00  0.00           C  
ATOM   3476  CG1 ILE   225      59.091  79.215  48.714  1.00  0.00           C  
ATOM   3477  CG2 ILE   225      61.390  78.367  48.518  1.00  0.00           C  
ATOM   3478  CD1 ILE   225      59.103  80.049  47.335  1.00  0.00           C  
ATOM   3479  H   ILE   225      60.021  80.837  51.653  1.00  0.00           H  
ATOM   3480  HA  ILE   225      59.795  77.964  51.117  1.00  0.00           H  
ATOM   3481  HB  ILE   225      60.850  80.214  49.248  1.00  0.00           H  
ATOM   3482 HG12 ILE   225      58.723  78.227  48.440  1.00  0.00           H  
ATOM   3483 HG13 ILE   225      58.272  79.684  49.260  1.00  0.00           H  
ATOM   3484 HG21 ILE   225      60.965  77.370  48.400  1.00  0.00           H  
ATOM   3485 HG22 ILE   225      61.703  78.909  47.625  1.00  0.00           H  
ATOM   3486 HG23 ILE   225      62.246  78.055  49.116  1.00  0.00           H  
ATOM   3487 HD11 ILE   225      58.167  79.820  46.825  1.00  0.00           H  
ATOM   3488 HD12 ILE   225      59.183  81.099  47.618  1.00  0.00           H  
ATOM   3489 HD13 ILE   225      59.960  79.807  46.708  1.00  0.00           H  
ATOM   3490  N   HIE   226      61.938  77.550  52.018  1.00  0.00           N  
ATOM   3491  CA  HIE   226      63.136  77.261  52.855  1.00  0.00           C  
ATOM   3492  C   HIE   226      64.376  76.902  51.963  1.00  0.00           C  
ATOM   3493  O   HIE   226      64.325  76.233  50.964  1.00  0.00           O  
ATOM   3494  CB  HIE   226      62.691  76.076  53.747  1.00  0.00           C  
ATOM   3495  CG  HIE   226      63.780  75.674  54.649  1.00  0.00           C  
ATOM   3496  CD2 HIE   226      64.385  76.447  55.628  1.00  0.00           C  
ATOM   3497  ND1 HIE   226      64.372  74.438  54.661  1.00  0.00           N  
ATOM   3498  CE1 HIE   226      65.318  74.483  55.596  1.00  0.00           C  
ATOM   3499  NE2 HIE   226      65.454  75.724  56.121  1.00  0.00           N  
ATOM   3500  H   HIE   226      61.322  76.756  51.915  1.00  0.00           H  
ATOM   3501  HA  HIE   226      63.340  78.134  53.476  1.00  0.00           H  
ATOM   3502  HB2 HIE   226      61.870  76.318  54.421  1.00  0.00           H  
ATOM   3503  HB3 HIE   226      62.388  75.192  53.185  1.00  0.00           H  
ATOM   3504  HD2 HIE   226      64.272  77.501  55.833  1.00  0.00           H  
ATOM   3505  HE1 HIE   226      65.976  73.653  55.806  1.00  0.00           H  
ATOM   3506  HE2 HIE   226      65.882  75.806  57.032  1.00  0.00           H  
ATOM   3507  N   ILE   227      65.525  77.516  52.238  1.00  0.00           N  
ATOM   3508  CA  ILE   227      66.809  77.360  51.507  1.00  0.00           C  
ATOM   3509  C   ILE   227      67.887  76.623  52.328  1.00  0.00           C  
ATOM   3510  O   ILE   227      68.505  75.667  51.878  1.00  0.00           O  
ATOM   3511  CB  ILE   227      67.366  78.794  51.075  1.00  0.00           C  
ATOM   3512  CG1 ILE   227      66.278  79.627  50.482  1.00  0.00           C  
ATOM   3513  CG2 ILE   227      68.574  78.534  50.044  1.00  0.00           C  
ATOM   3514  CD1 ILE   227      65.662  79.334  49.032  1.00  0.00           C  
ATOM   3515  H   ILE   227      65.485  78.146  53.026  1.00  0.00           H  
ATOM   3516  HA  ILE   227      66.554  76.601  50.768  1.00  0.00           H  
ATOM   3517  HB  ILE   227      67.693  79.359  51.948  1.00  0.00           H  
ATOM   3518 HG12 ILE   227      65.476  79.709  51.216  1.00  0.00           H  
ATOM   3519 HG13 ILE   227      66.717  80.618  50.371  1.00  0.00           H  
ATOM   3520 HG21 ILE   227      68.221  78.180  49.076  1.00  0.00           H  
ATOM   3521 HG22 ILE   227      69.123  79.452  49.833  1.00  0.00           H  
ATOM   3522 HG23 ILE   227      69.318  77.920  50.551  1.00  0.00           H  
ATOM   3523 HD11 ILE   227      65.077  78.415  49.076  1.00  0.00           H  
ATOM   3524 HD12 ILE   227      64.969  80.098  48.678  1.00  0.00           H  
ATOM   3525 HD13 ILE   227      66.502  79.145  48.365  1.00  0.00           H  
ATOM   3526  N   LEU   228      68.087  77.077  53.624  1.00  0.00           N  
ATOM   3527  CA  LEU   228      69.233  76.531  54.390  1.00  0.00           C  
ATOM   3528  C   LEU   228      68.886  76.561  55.919  1.00  0.00           C  
ATOM   3529  O   LEU   228      68.092  77.399  56.339  1.00  0.00           O  
ATOM   3530  CB  LEU   228      70.428  77.456  53.997  1.00  0.00           C  
ATOM   3531  CG  LEU   228      71.831  76.725  54.098  1.00  0.00           C  
ATOM   3532  CD1 LEU   228      72.082  75.681  52.990  1.00  0.00           C  
ATOM   3533  CD2 LEU   228      73.054  77.712  54.181  1.00  0.00           C  
ATOM   3534  H   LEU   228      67.611  77.884  54.000  1.00  0.00           H  
ATOM   3535  HA  LEU   228      69.388  75.497  54.083  1.00  0.00           H  
ATOM   3536  HB2 LEU   228      70.326  77.666  52.932  1.00  0.00           H  
ATOM   3537  HB3 LEU   228      70.509  78.315  54.663  1.00  0.00           H  
ATOM   3538  HG  LEU   228      71.815  76.076  54.974  1.00  0.00           H  
ATOM   3539 HD11 LEU   228      73.057  75.246  53.208  1.00  0.00           H  
ATOM   3540 HD12 LEU   228      71.393  74.844  52.879  1.00  0.00           H  
ATOM   3541 HD13 LEU   228      72.049  76.153  52.008  1.00  0.00           H  
ATOM   3542 HD21 LEU   228      73.058  78.442  53.371  1.00  0.00           H  
ATOM   3543 HD22 LEU   228      72.888  78.276  55.099  1.00  0.00           H  
ATOM   3544 HD23 LEU   228      74.019  77.213  54.095  1.00  0.00           H  
ATOM   3545  N   GLY   229      69.283  75.551  56.643  1.00  0.00           N  
ATOM   3546  CA  GLY   229      68.781  75.371  58.019  1.00  0.00           C  
ATOM   3547  C   GLY   229      69.230  74.141  58.844  1.00  0.00           C  
ATOM   3548  O   GLY   229      70.289  73.625  58.438  1.00  0.00           O  
ATOM   3549  H   GLY   229      69.947  74.891  56.264  1.00  0.00           H  
ATOM   3550  HA2 GLY   229      69.016  76.227  58.652  1.00  0.00           H  
ATOM   3551  HA3 GLY   229      67.702  75.323  57.876  1.00  0.00           H  
ATOM   3552  N   ARG   230      68.654  73.672  59.897  1.00  0.00           N  
ATOM   3553  CA  ARG   230      68.895  72.390  60.497  1.00  0.00           C  
ATOM   3554  C   ARG   230      68.689  71.169  59.465  1.00  0.00           C  
ATOM   3555  O   ARG   230      67.652  71.010  58.835  1.00  0.00           O  
ATOM   3556  CB  ARG   230      67.961  72.137  61.718  1.00  0.00           C  
ATOM   3557  CG  ARG   230      67.928  73.267  62.874  1.00  0.00           C  
ATOM   3558  CD  ARG   230      66.796  72.973  63.880  1.00  0.00           C  
ATOM   3559  NE  ARG   230      65.584  73.605  63.510  1.00  0.00           N  
ATOM   3560  CZ  ARG   230      64.829  74.247  64.421  1.00  0.00           C  
ATOM   3561  NH1 ARG   230      65.009  74.306  65.705  1.00  0.00           N1+
ATOM   3562  NH2 ARG   230      63.850  75.028  63.959  1.00  0.00           N  
ATOM   3563  H   ARG   230      67.848  74.117  60.313  1.00  0.00           H  
ATOM   3564  HA  ARG   230      69.899  72.271  60.905  1.00  0.00           H  
ATOM   3565  HB2 ARG   230      66.987  72.055  61.235  1.00  0.00           H  
ATOM   3566  HB3 ARG   230      68.230  71.206  62.216  1.00  0.00           H  
ATOM   3567  HG2 ARG   230      68.903  73.278  63.362  1.00  0.00           H  
ATOM   3568  HG3 ARG   230      67.675  74.229  62.428  1.00  0.00           H  
ATOM   3569  HD2 ARG   230      66.771  71.887  63.971  1.00  0.00           H  
ATOM   3570  HD3 ARG   230      67.217  73.225  64.853  1.00  0.00           H  
ATOM   3571  HE  ARG   230      65.376  73.800  62.541  1.00  0.00           H  
ATOM   3572 HH11 ARG   230      65.772  73.819  66.153  1.00  0.00           H  
ATOM   3573 HH12 ARG   230      64.354  74.811  66.285  1.00  0.00           H  
ATOM   3574 HH21 ARG   230      63.703  75.127  62.965  1.00  0.00           H  
ATOM   3575 HH22 ARG   230      63.185  75.495  64.559  1.00  0.00           H  
ATOM   3576  N   ARG   231      69.677  70.276  59.473  1.00  0.00           N  
ATOM   3577  CA  ARG   231      69.980  69.211  58.513  1.00  0.00           C  
ATOM   3578  C   ARG   231      70.125  69.647  57.041  1.00  0.00           C  
ATOM   3579  O   ARG   231      70.911  69.093  56.311  1.00  0.00           O  
ATOM   3580  CB  ARG   231      68.893  68.093  58.583  1.00  0.00           C  
ATOM   3581  CG  ARG   231      69.268  66.813  57.796  1.00  0.00           C  
ATOM   3582  CD  ARG   231      70.632  66.293  57.911  1.00  0.00           C  
ATOM   3583  NE  ARG   231      71.213  65.957  59.216  1.00  0.00           N  
ATOM   3584  CZ  ARG   231      72.438  65.552  59.353  1.00  0.00           C  
ATOM   3585  NH1 ARG   231      73.308  65.330  58.401  1.00  0.00           N1+
ATOM   3586  NH2 ARG   231      73.019  65.375  60.526  1.00  0.00           N  
ATOM   3587  H   ARG   231      70.207  70.388  60.325  1.00  0.00           H  
ATOM   3588  HA  ARG   231      70.952  68.834  58.833  1.00  0.00           H  
ATOM   3589  HB2 ARG   231      68.683  67.920  59.638  1.00  0.00           H  
ATOM   3590  HB3 ARG   231      67.913  68.378  58.199  1.00  0.00           H  
ATOM   3591  HG2 ARG   231      68.555  66.109  58.225  1.00  0.00           H  
ATOM   3592  HG3 ARG   231      68.969  66.850  56.749  1.00  0.00           H  
ATOM   3593  HD2 ARG   231      70.669  65.367  57.338  1.00  0.00           H  
ATOM   3594  HD3 ARG   231      71.218  67.039  57.373  1.00  0.00           H  
ATOM   3595  HE  ARG   231      70.601  65.990  60.019  1.00  0.00           H  
ATOM   3596 HH11 ARG   231      73.095  65.517  57.431  1.00  0.00           H  
ATOM   3597 HH12 ARG   231      74.237  65.076  58.703  1.00  0.00           H  
ATOM   3598 HH21 ARG   231      72.512  65.707  61.335  1.00  0.00           H  
ATOM   3599 HH22 ARG   231      73.968  65.082  60.710  1.00  0.00           H  
ATOM   3600  N   LYS   232      69.402  70.641  56.525  1.00  0.00           N  
ATOM   3601  CA  LYS   232      69.695  71.414  55.313  1.00  0.00           C  
ATOM   3602  C   LYS   232      71.003  72.192  55.427  1.00  0.00           C  
ATOM   3603  O   LYS   232      71.054  73.457  55.399  1.00  0.00           O  
ATOM   3604  CB  LYS   232      68.448  72.166  54.952  1.00  0.00           C  
ATOM   3605  CG  LYS   232      68.358  72.850  53.532  1.00  0.00           C  
ATOM   3606  CD  LYS   232      68.141  71.848  52.329  1.00  0.00           C  
ATOM   3607  CE  LYS   232      68.189  72.419  50.903  1.00  0.00           C  
ATOM   3608  NZ  LYS   232      67.180  73.485  50.694  1.00  0.00           N1+
ATOM   3609  H   LYS   232      68.633  71.007  57.068  1.00  0.00           H  
ATOM   3610  HA  LYS   232      69.877  70.639  54.569  1.00  0.00           H  
ATOM   3611  HB2 LYS   232      67.581  71.516  54.836  1.00  0.00           H  
ATOM   3612  HB3 LYS   232      68.101  72.791  55.775  1.00  0.00           H  
ATOM   3613  HG2 LYS   232      67.524  73.550  53.479  1.00  0.00           H  
ATOM   3614  HG3 LYS   232      69.259  73.437  53.353  1.00  0.00           H  
ATOM   3615  HD2 LYS   232      68.951  71.118  52.347  1.00  0.00           H  
ATOM   3616  HD3 LYS   232      67.226  71.272  52.464  1.00  0.00           H  
ATOM   3617  HE2 LYS   232      69.161  72.779  50.565  1.00  0.00           H  
ATOM   3618  HE3 LYS   232      68.041  71.640  50.156  1.00  0.00           H  
ATOM   3619  HZ1 LYS   232      67.451  74.287  51.244  1.00  0.00           H  
ATOM   3620  HZ2 LYS   232      67.320  73.833  49.756  1.00  0.00           H  
ATOM   3621  HZ3 LYS   232      66.245  73.175  50.918  1.00  0.00           H  
ATOM   3622  N   LEU   233      72.134  71.597  55.511  1.00  0.00           N  
ATOM   3623  CA  LEU   233      73.490  72.048  55.495  1.00  0.00           C  
ATOM   3624  C   LEU   233      73.968  72.547  54.166  1.00  0.00           C  
ATOM   3625  O   LEU   233      74.823  73.411  54.100  1.00  0.00           O  
ATOM   3626  CB  LEU   233      74.351  70.959  56.069  1.00  0.00           C  
ATOM   3627  CG  LEU   233      74.007  70.443  57.363  1.00  0.00           C  
ATOM   3628  CD1 LEU   233      74.954  69.237  57.761  1.00  0.00           C  
ATOM   3629  CD2 LEU   233      74.258  71.523  58.490  1.00  0.00           C  
ATOM   3630  H   LEU   233      71.972  70.600  55.542  1.00  0.00           H  
ATOM   3631  HA  LEU   233      73.508  72.939  56.123  1.00  0.00           H  
ATOM   3632  HB2 LEU   233      74.375  70.168  55.320  1.00  0.00           H  
ATOM   3633  HB3 LEU   233      75.362  71.322  56.257  1.00  0.00           H  
ATOM   3634  HG  LEU   233      72.943  70.228  57.470  1.00  0.00           H  
ATOM   3635 HD11 LEU   233      75.945  69.624  57.523  1.00  0.00           H  
ATOM   3636 HD12 LEU   233      74.813  69.009  58.817  1.00  0.00           H  
ATOM   3637 HD13 LEU   233      74.775  68.309  57.216  1.00  0.00           H  
ATOM   3638 HD21 LEU   233      75.301  71.830  58.403  1.00  0.00           H  
ATOM   3639 HD22 LEU   233      73.572  72.370  58.502  1.00  0.00           H  
ATOM   3640 HD23 LEU   233      74.019  71.060  59.447  1.00  0.00           H  
ATOM   3641  N   TYR   234      73.425  72.059  53.039  1.00  0.00           N  
ATOM   3642  CA  TYR   234      73.878  72.473  51.759  1.00  0.00           C  
ATOM   3643  C   TYR   234      72.694  72.714  50.854  1.00  0.00           C  
ATOM   3644  O   TYR   234      71.624  72.115  51.036  1.00  0.00           O  
ATOM   3645  CB  TYR   234      74.967  71.560  51.185  1.00  0.00           C  
ATOM   3646  CG  TYR   234      74.608  70.048  50.991  1.00  0.00           C  
ATOM   3647  CD1 TYR   234      74.209  69.571  49.760  1.00  0.00           C  
ATOM   3648  CD2 TYR   234      74.885  69.138  52.055  1.00  0.00           C  
ATOM   3649  CE1 TYR   234      74.017  68.135  49.575  1.00  0.00           C  
ATOM   3650  CE2 TYR   234      74.594  67.812  51.923  1.00  0.00           C  
ATOM   3651  CZ  TYR   234      74.236  67.271  50.643  1.00  0.00           C  
ATOM   3652  OH  TYR   234      74.196  65.923  50.430  1.00  0.00           O  
ATOM   3653  H   TYR   234      72.596  71.483  53.013  1.00  0.00           H  
ATOM   3654  HA  TYR   234      74.458  73.394  51.795  1.00  0.00           H  
ATOM   3655  HB2 TYR   234      75.269  71.925  50.204  1.00  0.00           H  
ATOM   3656  HB3 TYR   234      75.859  71.611  51.810  1.00  0.00           H  
ATOM   3657  HD1 TYR   234      74.037  70.227  48.919  1.00  0.00           H  
ATOM   3658  HD2 TYR   234      75.369  69.484  52.956  1.00  0.00           H  
ATOM   3659  HE1 TYR   234      73.805  67.792  48.573  1.00  0.00           H  
ATOM   3660  HE2 TYR   234      74.651  67.092  52.726  1.00  0.00           H  
ATOM   3661  HH  TYR   234      73.885  65.679  49.555  1.00  0.00           H  
ATOM   3662  N   HIE   235      72.881  73.531  49.862  1.00  0.00           N  
ATOM   3663  CA  HIE   235      71.856  73.791  48.826  1.00  0.00           C  
ATOM   3664  C   HIE   235      72.543  73.952  47.502  1.00  0.00           C  
ATOM   3665  O   HIE   235      73.167  74.987  47.336  1.00  0.00           O  
ATOM   3666  CB  HIE   235      70.904  74.934  49.218  1.00  0.00           C  
ATOM   3667  CG  HIE   235      69.884  75.163  48.115  1.00  0.00           C  
ATOM   3668  CD2 HIE   235      69.973  76.079  47.059  1.00  0.00           C  
ATOM   3669  ND1 HIE   235      68.727  74.404  47.945  1.00  0.00           N  
ATOM   3670  CE1 HIE   235      68.049  75.005  46.962  1.00  0.00           C  
ATOM   3671  NE2 HIE   235      68.766  75.962  46.397  1.00  0.00           N  
ATOM   3672  H   HIE   235      73.676  74.135  50.015  1.00  0.00           H  
ATOM   3673  HA  HIE   235      71.158  72.966  48.688  1.00  0.00           H  
ATOM   3674  HB2 HIE   235      70.365  74.791  50.155  1.00  0.00           H  
ATOM   3675  HB3 HIE   235      71.427  75.859  49.460  1.00  0.00           H  
ATOM   3676  HD2 HIE   235      70.626  76.903  46.812  1.00  0.00           H  
ATOM   3677  HE1 HIE   235      67.113  74.643  46.563  1.00  0.00           H  
ATOM   3678  HE2 HIE   235      68.468  76.519  45.609  1.00  0.00           H  
ATOM   3679  N   VAL   236      72.297  73.110  46.547  1.00  0.00           N  
ATOM   3680  CA  VAL   236      72.858  73.135  45.178  1.00  0.00           C  
ATOM   3681  C   VAL   236      72.030  74.084  44.351  1.00  0.00           C  
ATOM   3682  O   VAL   236      70.806  74.214  44.428  1.00  0.00           O  
ATOM   3683  CB  VAL   236      73.020  71.747  44.578  1.00  0.00           C  
ATOM   3684  CG1 VAL   236      73.748  71.862  43.268  1.00  0.00           C  
ATOM   3685  CG2 VAL   236      73.729  70.784  45.458  1.00  0.00           C  
ATOM   3686  H   VAL   236      71.704  72.298  46.654  1.00  0.00           H  
ATOM   3687  HA  VAL   236      73.811  73.663  45.190  1.00  0.00           H  
ATOM   3688  HB  VAL   236      72.008  71.360  44.463  1.00  0.00           H  
ATOM   3689 HG11 VAL   236      74.666  72.423  43.445  1.00  0.00           H  
ATOM   3690 HG12 VAL   236      73.990  70.901  42.815  1.00  0.00           H  
ATOM   3691 HG13 VAL   236      73.143  72.479  42.604  1.00  0.00           H  
ATOM   3692 HG21 VAL   236      73.073  70.467  46.269  1.00  0.00           H  
ATOM   3693 HG22 VAL   236      73.942  69.871  44.902  1.00  0.00           H  
ATOM   3694 HG23 VAL   236      74.543  71.422  45.803  1.00  0.00           H  
ATOM   3695  N   VAL   237      72.762  74.902  43.565  1.00  0.00           N  
ATOM   3696  CA  VAL   237      72.281  76.126  42.819  1.00  0.00           C  
ATOM   3697  C   VAL   237      72.496  76.014  41.307  1.00  0.00           C  
ATOM   3698  O   VAL   237      73.635  76.011  40.889  1.00  0.00           O  
ATOM   3699  CB  VAL   237      72.943  77.397  43.435  1.00  0.00           C  
ATOM   3700  CG1 VAL   237      72.482  78.609  42.650  1.00  0.00           C  
ATOM   3701  CG2 VAL   237      72.717  77.646  44.937  1.00  0.00           C  
ATOM   3702  H   VAL   237      73.765  74.812  43.640  1.00  0.00           H  
ATOM   3703  HA  VAL   237      71.213  76.251  42.995  1.00  0.00           H  
ATOM   3704  HB  VAL   237      73.983  77.140  43.233  1.00  0.00           H  
ATOM   3705 HG11 VAL   237      73.181  79.398  42.926  1.00  0.00           H  
ATOM   3706 HG12 VAL   237      72.582  78.459  41.575  1.00  0.00           H  
ATOM   3707 HG13 VAL   237      71.471  78.982  42.810  1.00  0.00           H  
ATOM   3708 HG21 VAL   237      72.981  76.786  45.552  1.00  0.00           H  
ATOM   3709 HG22 VAL   237      73.408  78.431  45.245  1.00  0.00           H  
ATOM   3710 HG23 VAL   237      71.681  77.908  45.154  1.00  0.00           H  
ATOM   3711  N   LYS   238      71.470  75.960  40.465  1.00  0.00           N  
ATOM   3712  CA  LYS   238      71.527  76.029  38.989  1.00  0.00           C  
ATOM   3713  C   LYS   238      71.690  77.481  38.529  1.00  0.00           C  
ATOM   3714  O   LYS   238      71.240  78.403  39.230  1.00  0.00           O  
ATOM   3715  CB  LYS   238      70.349  75.293  38.356  1.00  0.00           C  
ATOM   3716  CG  LYS   238      69.931  73.930  38.941  1.00  0.00           C  
ATOM   3717  CD  LYS   238      70.862  72.716  38.384  1.00  0.00           C  
ATOM   3718  CE  LYS   238      72.344  72.822  38.872  1.00  0.00           C  
ATOM   3719  NZ  LYS   238      72.984  71.498  38.665  1.00  0.00           N1+
ATOM   3720  H   LYS   238      70.547  76.004  40.873  1.00  0.00           H  
ATOM   3721  HA  LYS   238      72.438  75.627  38.546  1.00  0.00           H  
ATOM   3722  HB2 LYS   238      69.573  76.055  38.426  1.00  0.00           H  
ATOM   3723  HB3 LYS   238      70.503  75.156  37.286  1.00  0.00           H  
ATOM   3724  HG2 LYS   238      69.903  74.016  40.027  1.00  0.00           H  
ATOM   3725  HG3 LYS   238      68.875  73.763  38.724  1.00  0.00           H  
ATOM   3726  HD2 LYS   238      70.400  71.834  38.827  1.00  0.00           H  
ATOM   3727  HD3 LYS   238      70.787  72.628  37.301  1.00  0.00           H  
ATOM   3728  HE2 LYS   238      72.918  73.524  38.266  1.00  0.00           H  
ATOM   3729  HE3 LYS   238      72.375  73.170  39.905  1.00  0.00           H  
ATOM   3730  HZ1 LYS   238      72.893  71.173  37.713  1.00  0.00           H  
ATOM   3731  HZ2 LYS   238      73.954  71.466  38.944  1.00  0.00           H  
ATOM   3732  HZ3 LYS   238      72.534  70.808  39.249  1.00  0.00           H  
ATOM   3733  N   TYR   239      72.113  77.664  37.290  1.00  0.00           N  
ATOM   3734  CA  TYR   239      72.598  79.022  36.784  1.00  0.00           C  
ATOM   3735  C   TYR   239      71.753  79.532  35.649  1.00  0.00           C  
ATOM   3736  O   TYR   239      71.079  78.757  34.936  1.00  0.00           O  
ATOM   3737  CB  TYR   239      74.064  78.983  36.478  1.00  0.00           C  
ATOM   3738  CG  TYR   239      74.665  80.215  35.897  1.00  0.00           C  
ATOM   3739  CD1 TYR   239      75.567  81.055  36.708  1.00  0.00           C  
ATOM   3740  CD2 TYR   239      74.496  80.528  34.600  1.00  0.00           C  
ATOM   3741  CE1 TYR   239      76.364  82.030  36.010  1.00  0.00           C  
ATOM   3742  CE2 TYR   239      75.081  81.656  33.996  1.00  0.00           C  
ATOM   3743  CZ  TYR   239      75.998  82.419  34.702  1.00  0.00           C  
ATOM   3744  OH  TYR   239      76.639  83.515  34.144  1.00  0.00           O  
ATOM   3745  H   TYR   239      72.150  76.898  36.633  1.00  0.00           H  
ATOM   3746  HA  TYR   239      72.479  79.711  37.620  1.00  0.00           H  
ATOM   3747  HB2 TYR   239      74.624  78.786  37.392  1.00  0.00           H  
ATOM   3748  HB3 TYR   239      74.305  78.158  35.807  1.00  0.00           H  
ATOM   3749  HD1 TYR   239      75.880  80.736  37.691  1.00  0.00           H  
ATOM   3750  HD2 TYR   239      73.922  79.904  33.930  1.00  0.00           H  
ATOM   3751  HE1 TYR   239      77.058  82.672  36.532  1.00  0.00           H  
ATOM   3752  HE2 TYR   239      74.835  81.799  32.954  1.00  0.00           H  
ATOM   3753  HH  TYR   239      76.329  83.606  33.240  1.00  0.00           H  
ATOM   3754  N   THR   240      71.671  80.851  35.441  1.00  0.00           N  
ATOM   3755  CA  THR   240      70.958  81.498  34.308  1.00  0.00           C  
ATOM   3756  C   THR   240      71.872  82.575  33.669  1.00  0.00           C  
ATOM   3757  O   THR   240      72.615  83.220  34.423  1.00  0.00           O  
ATOM   3758  CB  THR   240      69.712  82.151  34.931  1.00  0.00           C  
ATOM   3759  CG2 THR   240      68.829  82.833  33.933  1.00  0.00           C  
ATOM   3760  OG1 THR   240      68.973  81.220  35.662  1.00  0.00           O  
ATOM   3761  H   THR   240      72.196  81.491  36.019  1.00  0.00           H  
ATOM   3762  HA  THR   240      70.679  80.726  33.590  1.00  0.00           H  
ATOM   3763  HB  THR   240      70.126  82.954  35.540  1.00  0.00           H  
ATOM   3764  HG1 THR   240      69.377  81.094  36.524  1.00  0.00           H  
ATOM   3765 HG21 THR   240      69.398  83.745  33.749  1.00  0.00           H  
ATOM   3766 HG22 THR   240      68.842  82.235  33.021  1.00  0.00           H  
ATOM   3767 HG23 THR   240      67.806  82.932  34.295  1.00  0.00           H  
ATOM   3768  N   GLY   241      71.759  82.916  32.412  1.00  0.00           N  
ATOM   3769  CA  GLY   241      72.536  83.942  31.761  1.00  0.00           C  
ATOM   3770  C   GLY   241      72.307  85.361  32.209  1.00  0.00           C  
ATOM   3771  O   GLY   241      71.358  85.727  32.964  1.00  0.00           O  
ATOM   3772  H   GLY   241      71.182  82.333  31.823  1.00  0.00           H  
ATOM   3773  HA2 GLY   241      73.568  83.777  32.070  1.00  0.00           H  
ATOM   3774  HA3 GLY   241      72.587  83.902  30.673  1.00  0.00           H  
ATOM   3775  N   GLY   242      73.121  86.255  31.702  1.00  0.00           N  
ATOM   3776  CA  GLY   242      73.096  87.649  32.128  1.00  0.00           C  
ATOM   3777  C   GLY   242      73.673  87.971  33.492  1.00  0.00           C  
ATOM   3778  O   GLY   242      74.721  87.416  33.817  1.00  0.00           O  
ATOM   3779  H   GLY   242      73.878  85.996  31.085  1.00  0.00           H  
ATOM   3780  HA2 GLY   242      73.788  88.135  31.441  1.00  0.00           H  
ATOM   3781  HA3 GLY   242      72.058  87.970  32.210  1.00  0.00           H  
ATOM   3782  N   SER   243      72.913  88.645  34.346  1.00  0.00           N  
ATOM   3783  CA  SER   243      73.226  88.896  35.785  1.00  0.00           C  
ATOM   3784  C   SER   243      71.996  88.689  36.623  1.00  0.00           C  
ATOM   3785  O   SER   243      70.871  88.922  36.199  1.00  0.00           O  
ATOM   3786  CB  SER   243      73.709  90.338  35.922  1.00  0.00           C  
ATOM   3787  OG  SER   243      75.042  90.422  35.468  1.00  0.00           O  
ATOM   3788  H   SER   243      72.030  88.961  33.971  1.00  0.00           H  
ATOM   3789  HA  SER   243      73.906  88.142  36.183  1.00  0.00           H  
ATOM   3790  HB2 SER   243      73.050  91.104  35.513  1.00  0.00           H  
ATOM   3791  HB3 SER   243      73.732  90.611  36.978  1.00  0.00           H  
ATOM   3792  HG  SER   243      75.018  90.218  34.530  1.00  0.00           H  
ATOM   3793  N   ALA   244      72.140  88.166  37.856  1.00  0.00           N  
ATOM   3794  CA  ALA   244      71.066  87.899  38.727  1.00  0.00           C  
ATOM   3795  C   ALA   244      71.525  88.059  40.222  1.00  0.00           C  
ATOM   3796  O   ALA   244      72.738  88.079  40.531  1.00  0.00           O  
ATOM   3797  CB  ALA   244      70.579  86.453  38.494  1.00  0.00           C  
ATOM   3798  H   ALA   244      73.057  87.934  38.211  1.00  0.00           H  
ATOM   3799  HA  ALA   244      70.303  88.673  38.642  1.00  0.00           H  
ATOM   3800  HB1 ALA   244      69.684  86.310  39.100  1.00  0.00           H  
ATOM   3801  HB2 ALA   244      70.390  86.362  37.425  1.00  0.00           H  
ATOM   3802  HB3 ALA   244      71.376  85.749  38.737  1.00  0.00           H  
ATOM   3803  N   GLU   245      70.531  88.350  41.107  1.00  0.00           N  
ATOM   3804  CA  GLU   245      70.640  88.900  42.464  1.00  0.00           C  
ATOM   3805  C   GLU   245      69.442  88.357  43.348  1.00  0.00           C  
ATOM   3806  O   GLU   245      68.315  88.865  43.290  1.00  0.00           O  
ATOM   3807  CB  GLU   245      70.705  90.446  42.589  1.00  0.00           C  
ATOM   3808  CG  GLU   245      71.893  91.095  41.778  1.00  0.00           C  
ATOM   3809  CD  GLU   245      72.280  92.478  42.354  1.00  0.00           C  
ATOM   3810  OE1 GLU   245      71.329  93.297  42.452  1.00  0.00           O  
ATOM   3811  OE2 GLU   245      73.397  92.634  42.837  1.00  0.00           O1-
ATOM   3812  H   GLU   245      69.634  87.970  40.840  1.00  0.00           H  
ATOM   3813  HA  GLU   245      71.575  88.484  42.841  1.00  0.00           H  
ATOM   3814  HB2 GLU   245      69.801  90.931  42.223  1.00  0.00           H  
ATOM   3815  HB3 GLU   245      70.857  90.594  43.658  1.00  0.00           H  
ATOM   3816  HG2 GLU   245      72.805  90.497  41.760  1.00  0.00           H  
ATOM   3817  HG3 GLU   245      71.443  91.149  40.787  1.00  0.00           H  
ATOM   3818  N   LEU   246      69.664  87.142  43.916  1.00  0.00           N  
ATOM   3819  CA  LEU   246      68.614  86.401  44.586  1.00  0.00           C  
ATOM   3820  C   LEU   246      68.705  86.863  46.086  1.00  0.00           C  
ATOM   3821  O   LEU   246      69.690  86.684  46.782  1.00  0.00           O  
ATOM   3822  CB  LEU   246      68.996  84.928  44.674  1.00  0.00           C  
ATOM   3823  CG  LEU   246      68.729  84.168  43.388  1.00  0.00           C  
ATOM   3824  CD1 LEU   246      69.882  84.494  42.336  1.00  0.00           C  
ATOM   3825  CD2 LEU   246      68.777  82.656  43.653  1.00  0.00           C  
ATOM   3826  H   LEU   246      70.587  86.747  43.809  1.00  0.00           H  
ATOM   3827  HA  LEU   246      67.661  86.556  44.081  1.00  0.00           H  
ATOM   3828  HB2 LEU   246      69.994  84.744  45.074  1.00  0.00           H  
ATOM   3829  HB3 LEU   246      68.355  84.537  45.464  1.00  0.00           H  
ATOM   3830  HG  LEU   246      67.785  84.548  42.998  1.00  0.00           H  
ATOM   3831 HD11 LEU   246      69.774  83.707  41.589  1.00  0.00           H  
ATOM   3832 HD12 LEU   246      69.826  85.447  41.810  1.00  0.00           H  
ATOM   3833 HD13 LEU   246      70.822  84.461  42.886  1.00  0.00           H  
ATOM   3834 HD21 LEU   246      68.082  82.304  44.416  1.00  0.00           H  
ATOM   3835 HD22 LEU   246      68.470  82.267  42.682  1.00  0.00           H  
ATOM   3836 HD23 LEU   246      69.795  82.362  43.905  1.00  0.00           H  
ATOM   3837  N   LEU   247      67.543  87.201  46.639  1.00  0.00           N  
ATOM   3838  CA  LEU   247      67.320  87.727  48.038  1.00  0.00           C  
ATOM   3839  C   LEU   247      66.781  86.756  49.009  1.00  0.00           C  
ATOM   3840  O   LEU   247      65.845  85.906  48.796  1.00  0.00           O  
ATOM   3841  CB  LEU   247      66.208  88.862  47.857  1.00  0.00           C  
ATOM   3842  CG  LEU   247      65.839  89.677  49.145  1.00  0.00           C  
ATOM   3843  CD1 LEU   247      67.066  90.405  49.646  1.00  0.00           C  
ATOM   3844  CD2 LEU   247      64.656  90.610  48.763  1.00  0.00           C  
ATOM   3845  H   LEU   247      66.718  87.182  46.057  1.00  0.00           H  
ATOM   3846  HA  LEU   247      68.219  88.101  48.527  1.00  0.00           H  
ATOM   3847  HB2 LEU   247      66.607  89.610  47.172  1.00  0.00           H  
ATOM   3848  HB3 LEU   247      65.308  88.413  47.438  1.00  0.00           H  
ATOM   3849  HG  LEU   247      65.493  88.966  49.895  1.00  0.00           H  
ATOM   3850 HD11 LEU   247      67.485  90.950  48.800  1.00  0.00           H  
ATOM   3851 HD12 LEU   247      66.750  91.116  50.409  1.00  0.00           H  
ATOM   3852 HD13 LEU   247      67.868  89.759  50.006  1.00  0.00           H  
ATOM   3853 HD21 LEU   247      64.886  91.274  47.929  1.00  0.00           H  
ATOM   3854 HD22 LEU   247      63.850  89.942  48.459  1.00  0.00           H  
ATOM   3855 HD23 LEU   247      64.314  91.254  49.572  1.00  0.00           H  
ATOM   3856  N   PHE   248      67.427  86.804  50.216  1.00  0.00           N  
ATOM   3857  CA  PHE   248      67.215  85.938  51.340  1.00  0.00           C  
ATOM   3858  C   PHE   248      67.056  86.833  52.591  1.00  0.00           C  
ATOM   3859  O   PHE   248      67.807  87.783  52.833  1.00  0.00           O  
ATOM   3860  CB  PHE   248      68.447  85.001  51.368  1.00  0.00           C  
ATOM   3861  CG  PHE   248      68.701  84.221  50.075  1.00  0.00           C  
ATOM   3862  CD1 PHE   248      67.855  83.126  49.743  1.00  0.00           C  
ATOM   3863  CD2 PHE   248      69.859  84.417  49.286  1.00  0.00           C  
ATOM   3864  CE1 PHE   248      68.107  82.351  48.577  1.00  0.00           C  
ATOM   3865  CE2 PHE   248      70.101  83.617  48.114  1.00  0.00           C  
ATOM   3866  CZ  PHE   248      69.233  82.577  47.778  1.00  0.00           C  
ATOM   3867  H   PHE   248      68.250  87.372  50.362  1.00  0.00           H  
ATOM   3868  HA  PHE   248      66.305  85.367  51.159  1.00  0.00           H  
ATOM   3869  HB2 PHE   248      69.329  85.613  51.556  1.00  0.00           H  
ATOM   3870  HB3 PHE   248      68.246  84.302  52.180  1.00  0.00           H  
ATOM   3871  HD1 PHE   248      66.929  82.983  50.279  1.00  0.00           H  
ATOM   3872  HD2 PHE   248      70.578  85.188  49.521  1.00  0.00           H  
ATOM   3873  HE1 PHE   248      67.499  81.556  48.169  1.00  0.00           H  
ATOM   3874  HE2 PHE   248      70.945  83.867  47.489  1.00  0.00           H  
ATOM   3875  HZ  PHE   248      69.383  82.035  46.856  1.00  0.00           H  
ATOM   3876  N   PHE   249      66.049  86.373  53.353  1.00  0.00           N  
ATOM   3877  CA  PHE   249      65.762  86.777  54.742  1.00  0.00           C  
ATOM   3878  C   PHE   249      66.369  85.636  55.660  1.00  0.00           C  
ATOM   3879  O   PHE   249      66.186  84.451  55.285  1.00  0.00           O  
ATOM   3880  CB  PHE   249      64.282  86.863  54.924  1.00  0.00           C  
ATOM   3881  CG  PHE   249      63.680  87.812  53.884  1.00  0.00           C  
ATOM   3882  CD1 PHE   249      63.757  89.183  54.128  1.00  0.00           C  
ATOM   3883  CD2 PHE   249      63.179  87.388  52.612  1.00  0.00           C  
ATOM   3884  CE1 PHE   249      63.429  90.107  53.078  1.00  0.00           C  
ATOM   3885  CE2 PHE   249      62.776  88.269  51.688  1.00  0.00           C  
ATOM   3886  CZ  PHE   249      62.774  89.704  51.916  1.00  0.00           C  
ATOM   3887  H   PHE   249      65.646  85.510  53.016  1.00  0.00           H  
ATOM   3888  HA  PHE   249      66.276  87.716  54.947  1.00  0.00           H  
ATOM   3889  HB2 PHE   249      63.771  85.903  54.855  1.00  0.00           H  
ATOM   3890  HB3 PHE   249      64.073  87.346  55.878  1.00  0.00           H  
ATOM   3891  HD1 PHE   249      64.141  89.541  55.071  1.00  0.00           H  
ATOM   3892  HD2 PHE   249      63.196  86.346  52.328  1.00  0.00           H  
ATOM   3893  HE1 PHE   249      63.317  91.150  53.334  1.00  0.00           H  
ATOM   3894  HE2 PHE   249      62.405  87.853  50.763  1.00  0.00           H  
ATOM   3895  HZ  PHE   249      62.365  90.361  51.163  1.00  0.00           H  
ATOM   3896  N   VAL   250      67.021  86.015  56.771  1.00  0.00           N  
ATOM   3897  CA  VAL   250      67.913  85.164  57.513  1.00  0.00           C  
ATOM   3898  C   VAL   250      67.628  85.368  58.971  1.00  0.00           C  
ATOM   3899  O   VAL   250      67.874  86.443  59.516  1.00  0.00           O  
ATOM   3900  CB  VAL   250      69.407  85.333  57.082  1.00  0.00           C  
ATOM   3901  CG1 VAL   250      70.082  84.116  57.703  1.00  0.00           C  
ATOM   3902  CG2 VAL   250      69.657  85.377  55.587  1.00  0.00           C  
ATOM   3903  H   VAL   250      67.088  87.020  56.845  1.00  0.00           H  
ATOM   3904  HA  VAL   250      67.652  84.136  57.262  1.00  0.00           H  
ATOM   3905  HB  VAL   250      69.818  86.228  57.548  1.00  0.00           H  
ATOM   3906 HG11 VAL   250      69.884  84.034  58.772  1.00  0.00           H  
ATOM   3907 HG12 VAL   250      69.676  83.249  57.182  1.00  0.00           H  
ATOM   3908 HG13 VAL   250      71.138  84.274  57.480  1.00  0.00           H  
ATOM   3909 HG21 VAL   250      69.075  84.531  55.221  1.00  0.00           H  
ATOM   3910 HG22 VAL   250      69.270  86.341  55.255  1.00  0.00           H  
ATOM   3911 HG23 VAL   250      70.727  85.280  55.404  1.00  0.00           H  
ATOM   3912  N   GLU   251      67.103  84.300  59.592  1.00  0.00           N  
ATOM   3913  CA  GLU   251      66.409  84.395  60.904  1.00  0.00           C  
ATOM   3914  C   GLU   251      67.189  83.819  62.073  1.00  0.00           C  
ATOM   3915  O   GLU   251      67.548  82.632  62.046  1.00  0.00           O  
ATOM   3916  CB  GLU   251      64.978  83.628  60.717  1.00  0.00           C  
ATOM   3917  CG  GLU   251      64.217  83.696  62.055  1.00  0.00           C  
ATOM   3918  CD  GLU   251      62.993  82.697  62.187  1.00  0.00           C  
ATOM   3919  OE1 GLU   251      62.802  81.728  61.395  1.00  0.00           O  
ATOM   3920  OE2 GLU   251      62.038  82.988  62.954  1.00  0.00           O1-
ATOM   3921  H   GLU   251      66.946  83.444  59.079  1.00  0.00           H  
ATOM   3922  HA  GLU   251      66.191  85.451  61.064  1.00  0.00           H  
ATOM   3923  HB2 GLU   251      64.440  83.993  59.841  1.00  0.00           H  
ATOM   3924  HB3 GLU   251      65.175  82.576  60.512  1.00  0.00           H  
ATOM   3925  HG2 GLU   251      64.893  83.516  62.891  1.00  0.00           H  
ATOM   3926  HG3 GLU   251      63.830  84.710  62.155  1.00  0.00           H  
ATOM   3927  N   GLY   252      67.570  84.682  63.024  1.00  0.00           N  
ATOM   3928  CA  GLY   252      68.327  84.402  64.182  1.00  0.00           C  
ATOM   3929  C   GLY   252      67.500  83.726  65.258  1.00  0.00           C  
ATOM   3930  O   GLY   252      66.585  84.373  65.846  1.00  0.00           O  
ATOM   3931  H   GLY   252      67.337  85.663  62.973  1.00  0.00           H  
ATOM   3932  HA2 GLY   252      69.167  83.753  63.934  1.00  0.00           H  
ATOM   3933  HA3 GLY   252      68.606  85.324  64.692  1.00  0.00           H  
ATOM   3934  N   LEU   253      67.750  82.437  65.538  1.00  0.00           N  
ATOM   3935  CA  LEU   253      66.944  81.528  66.250  1.00  0.00           C  
ATOM   3936  C   LEU   253      67.157  81.576  67.825  1.00  0.00           C  
ATOM   3937  O   LEU   253      66.234  81.361  68.563  1.00  0.00           O  
ATOM   3938  CB  LEU   253      67.028  80.066  65.731  1.00  0.00           C  
ATOM   3939  CG  LEU   253      66.851  79.842  64.248  1.00  0.00           C  
ATOM   3940  CD1 LEU   253      66.944  78.390  63.838  1.00  0.00           C  
ATOM   3941  CD2 LEU   253      65.558  80.270  63.723  1.00  0.00           C  
ATOM   3942  H   LEU   253      68.563  82.065  65.069  1.00  0.00           H  
ATOM   3943  HA  LEU   253      65.891  81.804  66.185  1.00  0.00           H  
ATOM   3944  HB2 LEU   253      67.931  79.579  66.098  1.00  0.00           H  
ATOM   3945  HB3 LEU   253      66.173  79.558  66.177  1.00  0.00           H  
ATOM   3946  HG  LEU   253      67.711  80.248  63.716  1.00  0.00           H  
ATOM   3947 HD11 LEU   253      66.807  78.267  62.764  1.00  0.00           H  
ATOM   3948 HD12 LEU   253      67.923  78.020  64.143  1.00  0.00           H  
ATOM   3949 HD13 LEU   253      66.289  77.685  64.351  1.00  0.00           H  
ATOM   3950 HD21 LEU   253      65.248  81.297  63.920  1.00  0.00           H  
ATOM   3951 HD22 LEU   253      65.542  80.003  62.667  1.00  0.00           H  
ATOM   3952 HD23 LEU   253      64.751  79.787  64.275  1.00  0.00           H  
ATOM   3953  N   CYS   254      68.400  81.846  68.292  1.00  0.00           N  
ATOM   3954  CA  CYS   254      68.789  81.695  69.662  1.00  0.00           C  
ATOM   3955  C   CYS   254      69.611  82.823  70.194  1.00  0.00           C  
ATOM   3956  O   CYS   254      70.442  83.432  69.463  1.00  0.00           O  
ATOM   3957  CB  CYS   254      69.442  80.332  69.895  1.00  0.00           C  
ATOM   3958  SG  CYS   254      71.075  80.105  69.094  1.00  0.00           S  
ATOM   3959  H   CYS   254      69.133  81.842  67.598  1.00  0.00           H  
ATOM   3960  HA  CYS   254      67.833  81.851  70.161  1.00  0.00           H  
ATOM   3961  HB2 CYS   254      69.677  80.231  70.955  1.00  0.00           H  
ATOM   3962  HB3 CYS   254      68.765  79.533  69.591  1.00  0.00           H  
ATOM   3963  HG  CYS   254      71.166  78.838  69.511  1.00  0.00           H  
ATOM   3964  N   PHE   255      69.620  83.108  71.508  1.00  0.00           N  
ATOM   3965  CA  PHE   255      70.501  84.132  72.139  1.00  0.00           C  
ATOM   3966  C   PHE   255      71.907  83.506  72.601  1.00  0.00           C  
ATOM   3967  O   PHE   255      72.009  82.329  72.844  1.00  0.00           O  
ATOM   3968  CB  PHE   255      69.769  84.666  73.363  1.00  0.00           C  
ATOM   3969  CG  PHE   255      68.916  85.911  73.112  1.00  0.00           C  
ATOM   3970  CD1 PHE   255      69.456  87.207  73.196  1.00  0.00           C  
ATOM   3971  CD2 PHE   255      67.556  85.797  72.849  1.00  0.00           C  
ATOM   3972  CE1 PHE   255      68.617  88.338  73.119  1.00  0.00           C  
ATOM   3973  CE2 PHE   255      66.723  86.870  72.781  1.00  0.00           C  
ATOM   3974  CZ  PHE   255      67.180  88.189  72.860  1.00  0.00           C  
ATOM   3975  H   PHE   255      68.924  82.697  72.113  1.00  0.00           H  
ATOM   3976  HA  PHE   255      70.708  84.855  71.350  1.00  0.00           H  
ATOM   3977  HB2 PHE   255      69.075  83.969  73.831  1.00  0.00           H  
ATOM   3978  HB3 PHE   255      70.524  84.909  74.111  1.00  0.00           H  
ATOM   3979  HD1 PHE   255      70.514  87.368  73.338  1.00  0.00           H  
ATOM   3980  HD2 PHE   255      67.142  84.800  72.865  1.00  0.00           H  
ATOM   3981  HE1 PHE   255      68.987  89.344  73.256  1.00  0.00           H  
ATOM   3982  HE2 PHE   255      65.657  86.735  72.679  1.00  0.00           H  
ATOM   3983  HZ  PHE   255      66.505  89.010  72.668  1.00  0.00           H  
ATOM   3984  N   PRO   256      72.974  84.335  72.554  1.00  0.00           N  
ATOM   3985  CA  PRO   256      74.269  84.048  73.028  1.00  0.00           C  
ATOM   3986  C   PRO   256      74.343  83.271  74.353  1.00  0.00           C  
ATOM   3987  O   PRO   256      73.776  83.682  75.396  1.00  0.00           O  
ATOM   3988  CB  PRO   256      74.958  85.443  73.208  1.00  0.00           C  
ATOM   3989  CG  PRO   256      74.390  86.320  72.108  1.00  0.00           C  
ATOM   3990  CD  PRO   256      72.964  85.739  72.197  1.00  0.00           C  
ATOM   3991  HA  PRO   256      74.766  83.492  72.233  1.00  0.00           H  
ATOM   3992  HB2 PRO   256      74.660  85.904  74.150  1.00  0.00           H  
ATOM   3993  HB3 PRO   256      76.036  85.299  73.150  1.00  0.00           H  
ATOM   3994  HG2 PRO   256      74.363  87.406  72.198  1.00  0.00           H  
ATOM   3995  HG3 PRO   256      74.808  86.085  71.129  1.00  0.00           H  
ATOM   3996  HD2 PRO   256      72.474  86.186  73.062  1.00  0.00           H  
ATOM   3997  HD3 PRO   256      72.452  85.992  71.268  1.00  0.00           H  
ATOM   3998  N   ASP   257      75.054  82.142  74.338  1.00  0.00           N  
ATOM   3999  CA  ASP   257      75.068  81.205  75.459  1.00  0.00           C  
ATOM   4000  C   ASP   257      76.461  80.905  75.928  1.00  0.00           C  
ATOM   4001  O   ASP   257      77.354  81.561  75.386  1.00  0.00           O  
ATOM   4002  CB  ASP   257      74.199  79.998  75.017  1.00  0.00           C  
ATOM   4003  CG  ASP   257      73.306  79.563  76.115  1.00  0.00           C  
ATOM   4004  OD1 ASP   257      73.662  79.434  77.302  1.00  0.00           O  
ATOM   4005  OD2 ASP   257      72.102  79.289  75.768  1.00  0.00           O1-
ATOM   4006  H   ASP   257      75.826  82.181  73.687  1.00  0.00           H  
ATOM   4007  HA  ASP   257      74.492  81.666  76.261  1.00  0.00           H  
ATOM   4008  HB2 ASP   257      73.505  80.312  74.237  1.00  0.00           H  
ATOM   4009  HB3 ASP   257      74.735  79.104  74.700  1.00  0.00           H  
ATOM   4010  N   GLU   258      76.640  79.951  76.838  1.00  0.00           N  
ATOM   4011  CA  GLU   258      77.932  79.504  77.365  1.00  0.00           C  
ATOM   4012  C   GLU   258      78.631  78.805  76.156  1.00  0.00           C  
ATOM   4013  O   GLU   258      78.134  77.726  75.692  1.00  0.00           O  
ATOM   4014  CB  GLU   258      77.779  78.488  78.521  1.00  0.00           C  
ATOM   4015  CG  GLU   258      79.108  77.705  78.809  1.00  0.00           C  
ATOM   4016  CD  GLU   258      78.999  76.534  79.786  1.00  0.00           C  
ATOM   4017  OE1 GLU   258      77.924  75.904  79.887  1.00  0.00           O  
ATOM   4018  OE2 GLU   258      79.938  76.298  80.528  1.00  0.00           O1-
ATOM   4019  H   GLU   258      75.862  79.352  77.071  1.00  0.00           H  
ATOM   4020  HA  GLU   258      78.568  80.325  77.696  1.00  0.00           H  
ATOM   4021  HB2 GLU   258      77.494  78.962  79.460  1.00  0.00           H  
ATOM   4022  HB3 GLU   258      76.946  77.825  78.286  1.00  0.00           H  
ATOM   4023  HG2 GLU   258      79.444  77.220  77.893  1.00  0.00           H  
ATOM   4024  HG3 GLU   258      79.733  78.533  79.145  1.00  0.00           H  
ATOM   4025  N   GLY   259      79.743  79.291  75.643  1.00  0.00           N  
ATOM   4026  CA  GLY   259      80.430  78.756  74.472  1.00  0.00           C  
ATOM   4027  C   GLY   259      79.725  79.163  73.195  1.00  0.00           C  
ATOM   4028  O   GLY   259      79.945  78.551  72.098  1.00  0.00           O  
ATOM   4029  H   GLY   259      79.939  80.278  75.728  1.00  0.00           H  
ATOM   4030  HA2 GLY   259      81.477  79.061  74.488  1.00  0.00           H  
ATOM   4031  HA3 GLY   259      80.493  77.671  74.561  1.00  0.00           H  
ATOM   4032  N   PHE   260      78.959  80.241  73.174  1.00  0.00           N  
ATOM   4033  CA  PHE   260      78.439  80.821  71.894  1.00  0.00           C  
ATOM   4034  C   PHE   260      78.284  82.312  72.072  1.00  0.00           C  
ATOM   4035  O   PHE   260      77.300  82.824  72.703  1.00  0.00           O  
ATOM   4036  CB  PHE   260      77.148  80.040  71.630  1.00  0.00           C  
ATOM   4037  CG  PHE   260      76.311  80.484  70.450  1.00  0.00           C  
ATOM   4038  CD1 PHE   260      76.795  80.568  69.127  1.00  0.00           C  
ATOM   4039  CD2 PHE   260      74.984  80.978  70.680  1.00  0.00           C  
ATOM   4040  CE1 PHE   260      75.956  81.087  68.060  1.00  0.00           C  
ATOM   4041  CE2 PHE   260      74.172  81.517  69.651  1.00  0.00           C  
ATOM   4042  CZ  PHE   260      74.625  81.543  68.342  1.00  0.00           C  
ATOM   4043  H   PHE   260      79.016  80.898  73.939  1.00  0.00           H  
ATOM   4044  HA  PHE   260      79.093  80.646  71.039  1.00  0.00           H  
ATOM   4045  HB2 PHE   260      77.433  79.036  71.314  1.00  0.00           H  
ATOM   4046  HB3 PHE   260      76.537  80.003  72.532  1.00  0.00           H  
ATOM   4047  HD1 PHE   260      77.832  80.296  68.998  1.00  0.00           H  
ATOM   4048  HD2 PHE   260      74.710  80.952  71.724  1.00  0.00           H  
ATOM   4049  HE1 PHE   260      76.291  81.053  67.034  1.00  0.00           H  
ATOM   4050  HE2 PHE   260      73.140  81.781  69.824  1.00  0.00           H  
ATOM   4051  HZ  PHE   260      74.044  81.996  67.552  1.00  0.00           H  
ATOM   4052  N   SER   261      79.183  83.130  71.603  1.00  0.00           N  
ATOM   4053  CA  SER   261      79.219  84.629  71.585  1.00  0.00           C  
ATOM   4054  C   SER   261      78.189  85.214  70.553  1.00  0.00           C  
ATOM   4055  O   SER   261      77.872  86.444  70.712  1.00  0.00           O  
ATOM   4056  CB  SER   261      80.672  85.141  71.338  1.00  0.00           C  
ATOM   4057  OG  SER   261      81.667  84.348  72.020  1.00  0.00           O  
ATOM   4058  H   SER   261      80.028  82.669  71.299  1.00  0.00           H  
ATOM   4059  HA  SER   261      78.870  84.963  72.562  1.00  0.00           H  
ATOM   4060  HB2 SER   261      80.856  84.930  70.284  1.00  0.00           H  
ATOM   4061  HB3 SER   261      80.563  86.192  71.603  1.00  0.00           H  
ATOM   4062  HG  SER   261      82.204  83.916  71.351  1.00  0.00           H  
ATOM   4063  N   GLY   262      77.577  84.400  69.719  1.00  0.00           N  
ATOM   4064  CA  GLY   262      76.469  84.849  68.830  1.00  0.00           C  
ATOM   4065  C   GLY   262      76.866  84.945  67.352  1.00  0.00           C  
ATOM   4066  O   GLY   262      76.080  85.302  66.470  1.00  0.00           O  
ATOM   4067  H   GLY   262      77.914  83.448  69.750  1.00  0.00           H  
ATOM   4068  HA2 GLY   262      75.710  84.085  68.993  1.00  0.00           H  
ATOM   4069  HA3 GLY   262      75.985  85.773  69.148  1.00  0.00           H  
ATOM   4070  N   LEU   263      78.194  84.697  67.115  1.00  0.00           N  
ATOM   4071  CA  LEU   263      78.733  84.690  65.736  1.00  0.00           C  
ATOM   4072  C   LEU   263      78.488  83.381  64.943  1.00  0.00           C  
ATOM   4073  O   LEU   263      78.437  82.299  65.562  1.00  0.00           O  
ATOM   4074  CB  LEU   263      80.246  84.974  65.882  1.00  0.00           C  
ATOM   4075  CG  LEU   263      80.694  86.420  66.136  1.00  0.00           C  
ATOM   4076  CD1 LEU   263      82.139  86.561  66.571  1.00  0.00           C  
ATOM   4077  CD2 LEU   263      80.624  87.334  64.917  1.00  0.00           C  
ATOM   4078  H   LEU   263      78.828  84.496  67.875  1.00  0.00           H  
ATOM   4079  HA  LEU   263      78.302  85.597  65.313  1.00  0.00           H  
ATOM   4080  HB2 LEU   263      80.625  84.367  66.705  1.00  0.00           H  
ATOM   4081  HB3 LEU   263      80.679  84.742  64.909  1.00  0.00           H  
ATOM   4082  HG  LEU   263      80.064  86.818  66.932  1.00  0.00           H  
ATOM   4083 HD11 LEU   263      82.573  87.560  66.516  1.00  0.00           H  
ATOM   4084 HD12 LEU   263      82.197  86.260  67.617  1.00  0.00           H  
ATOM   4085 HD13 LEU   263      82.807  86.025  65.897  1.00  0.00           H  
ATOM   4086 HD21 LEU   263      81.440  86.972  64.291  1.00  0.00           H  
ATOM   4087 HD22 LEU   263      79.692  87.181  64.373  1.00  0.00           H  
ATOM   4088 HD23 LEU   263      80.816  88.399  65.043  1.00  0.00           H  
ATOM   4089  N   VAL   264      78.025  83.662  63.704  1.00  0.00           N  
ATOM   4090  CA  VAL   264      77.402  82.637  62.782  1.00  0.00           C  
ATOM   4091  C   VAL   264      77.466  82.995  61.236  1.00  0.00           C  
ATOM   4092  O   VAL   264      77.204  84.123  60.910  1.00  0.00           O  
ATOM   4093  CB  VAL   264      75.962  82.425  63.258  1.00  0.00           C  
ATOM   4094  CG1 VAL   264      75.095  83.722  63.213  1.00  0.00           C  
ATOM   4095  CG2 VAL   264      75.292  81.386  62.532  1.00  0.00           C  
ATOM   4096  H   VAL   264      77.951  84.653  63.524  1.00  0.00           H  
ATOM   4097  HA  VAL   264      77.859  81.678  63.023  1.00  0.00           H  
ATOM   4098  HB  VAL   264      76.012  82.122  64.304  1.00  0.00           H  
ATOM   4099 HG11 VAL   264      74.947  84.133  62.214  1.00  0.00           H  
ATOM   4100 HG12 VAL   264      74.107  83.418  63.560  1.00  0.00           H  
ATOM   4101 HG13 VAL   264      75.540  84.422  63.920  1.00  0.00           H  
ATOM   4102 HG21 VAL   264      74.233  81.332  62.785  1.00  0.00           H  
ATOM   4103 HG22 VAL   264      75.274  81.494  61.447  1.00  0.00           H  
ATOM   4104 HG23 VAL   264      75.737  80.414  62.744  1.00  0.00           H  
ATOM   4105  N   SER   265      77.879  82.115  60.355  1.00  0.00           N  
ATOM   4106  CA  SER   265      78.454  82.326  58.984  1.00  0.00           C  
ATOM   4107  C   SER   265      77.841  81.495  57.895  1.00  0.00           C  
ATOM   4108  O   SER   265      77.405  80.352  58.192  1.00  0.00           O  
ATOM   4109  CB  SER   265      79.985  82.216  58.938  1.00  0.00           C  
ATOM   4110  OG  SER   265      80.392  80.935  59.413  1.00  0.00           O  
ATOM   4111  H   SER   265      77.925  81.182  60.739  1.00  0.00           H  
ATOM   4112  HA  SER   265      78.187  83.320  58.624  1.00  0.00           H  
ATOM   4113  HB2 SER   265      80.291  82.386  57.905  1.00  0.00           H  
ATOM   4114  HB3 SER   265      80.473  82.938  59.592  1.00  0.00           H  
ATOM   4115  HG  SER   265      80.296  80.904  60.368  1.00  0.00           H  
ATOM   4116  N   ILE   266      77.826  81.916  56.648  1.00  0.00           N  
ATOM   4117  CA  ILE   266      77.322  81.195  55.440  1.00  0.00           C  
ATOM   4118  C   ILE   266      78.263  81.355  54.299  1.00  0.00           C  
ATOM   4119  O   ILE   266      79.034  82.331  54.131  1.00  0.00           O  
ATOM   4120  CB  ILE   266      75.936  81.789  55.073  1.00  0.00           C  
ATOM   4121  CG1 ILE   266      75.024  81.741  56.333  1.00  0.00           C  
ATOM   4122  CG2 ILE   266      75.284  80.975  53.896  1.00  0.00           C  
ATOM   4123  CD1 ILE   266      73.578  82.025  56.128  1.00  0.00           C  
ATOM   4124  H   ILE   266      78.482  82.654  56.434  1.00  0.00           H  
ATOM   4125  HA  ILE   266      77.256  80.116  55.579  1.00  0.00           H  
ATOM   4126  HB  ILE   266      76.166  82.794  54.720  1.00  0.00           H  
ATOM   4127 HG12 ILE   266      75.019  80.773  56.835  1.00  0.00           H  
ATOM   4128 HG13 ILE   266      75.352  82.457  57.086  1.00  0.00           H  
ATOM   4129 HG21 ILE   266      75.924  81.011  53.015  1.00  0.00           H  
ATOM   4130 HG22 ILE   266      75.144  79.970  54.294  1.00  0.00           H  
ATOM   4131 HG23 ILE   266      74.283  81.340  53.666  1.00  0.00           H  
ATOM   4132 HD11 ILE   266      73.048  81.155  55.744  1.00  0.00           H  
ATOM   4133 HD12 ILE   266      73.205  82.372  57.092  1.00  0.00           H  
ATOM   4134 HD13 ILE   266      73.335  82.948  55.601  1.00  0.00           H  
ATOM   4135  N   HIE   267      78.367  80.272  53.503  1.00  0.00           N  
ATOM   4136  CA  HIE   267      79.496  80.061  52.675  1.00  0.00           C  
ATOM   4137  C   HIE   267      78.952  79.648  51.279  1.00  0.00           C  
ATOM   4138  O   HIE   267      77.942  78.950  51.171  1.00  0.00           O  
ATOM   4139  CB  HIE   267      80.391  78.850  53.216  1.00  0.00           C  
ATOM   4140  CG  HIE   267      80.800  79.029  54.654  1.00  0.00           C  
ATOM   4141  CD2 HIE   267      80.171  78.645  55.840  1.00  0.00           C  
ATOM   4142  ND1 HIE   267      81.878  79.858  54.947  1.00  0.00           N  
ATOM   4143  CE1 HIE   267      81.944  79.801  56.345  1.00  0.00           C  
ATOM   4144  NE2 HIE   267      80.989  79.127  56.904  1.00  0.00           N  
ATOM   4145  H   HIE   267      77.720  79.516  53.676  1.00  0.00           H  
ATOM   4146  HA  HIE   267      80.089  80.968  52.560  1.00  0.00           H  
ATOM   4147  HB2 HIE   267      79.832  77.927  53.060  1.00  0.00           H  
ATOM   4148  HB3 HIE   267      81.228  78.791  52.519  1.00  0.00           H  
ATOM   4149  HD2 HIE   267      79.296  78.022  55.956  1.00  0.00           H  
ATOM   4150  HE1 HIE   267      82.721  80.314  56.891  1.00  0.00           H  
ATOM   4151  HE2 HIE   267      81.022  78.771  57.848  1.00  0.00           H  
ATOM   4152  N   VAL   268      79.652  80.003  50.169  1.00  0.00           N  
ATOM   4153  CA  VAL   268      79.297  79.575  48.808  1.00  0.00           C  
ATOM   4154  C   VAL   268      80.470  79.276  47.911  1.00  0.00           C  
ATOM   4155  O   VAL   268      81.499  79.927  48.081  1.00  0.00           O  
ATOM   4156  CB  VAL   268      78.213  80.529  48.151  1.00  0.00           C  
ATOM   4157  CG1 VAL   268      78.881  81.888  47.746  1.00  0.00           C  
ATOM   4158  CG2 VAL   268      77.634  79.787  46.900  1.00  0.00           C  
ATOM   4159  H   VAL   268      80.470  80.594  50.163  1.00  0.00           H  
ATOM   4160  HA  VAL   268      78.836  78.591  48.888  1.00  0.00           H  
ATOM   4161  HB  VAL   268      77.374  80.675  48.832  1.00  0.00           H  
ATOM   4162 HG11 VAL   268      79.509  82.396  48.478  1.00  0.00           H  
ATOM   4163 HG12 VAL   268      79.404  81.712  46.806  1.00  0.00           H  
ATOM   4164 HG13 VAL   268      78.093  82.536  47.363  1.00  0.00           H  
ATOM   4165 HG21 VAL   268      76.937  80.521  46.495  1.00  0.00           H  
ATOM   4166 HG22 VAL   268      78.380  79.407  46.201  1.00  0.00           H  
ATOM   4167 HG23 VAL   268      76.882  79.040  47.154  1.00  0.00           H  
ATOM   4168  N   SER   269      80.419  78.077  47.254  1.00  0.00           N  
ATOM   4169  CA  SER   269      81.643  77.476  46.761  1.00  0.00           C  
ATOM   4170  C   SER   269      81.330  76.783  45.400  1.00  0.00           C  
ATOM   4171  O   SER   269      80.279  76.320  45.177  1.00  0.00           O  
ATOM   4172  CB  SER   269      82.165  76.455  47.893  1.00  0.00           C  
ATOM   4173  OG  SER   269      83.402  75.779  47.583  1.00  0.00           O  
ATOM   4174  H   SER   269      79.616  77.467  47.320  1.00  0.00           H  
ATOM   4175  HA  SER   269      82.425  78.216  46.593  1.00  0.00           H  
ATOM   4176  HB2 SER   269      82.196  76.961  48.858  1.00  0.00           H  
ATOM   4177  HB3 SER   269      81.438  75.645  47.841  1.00  0.00           H  
ATOM   4178  HG  SER   269      84.035  76.343  47.132  1.00  0.00           H  
ATOM   4179  N   LEU   270      82.352  76.734  44.575  1.00  0.00           N  
ATOM   4180  CA  LEU   270      82.141  76.236  43.211  1.00  0.00           C  
ATOM   4181  C   LEU   270      83.032  74.957  43.089  1.00  0.00           C  
ATOM   4182  O   LEU   270      84.223  74.949  43.457  1.00  0.00           O  
ATOM   4183  CB  LEU   270      82.644  77.421  42.341  1.00  0.00           C  
ATOM   4184  CG  LEU   270      83.148  77.097  40.937  1.00  0.00           C  
ATOM   4185  CD1 LEU   270      82.062  76.641  39.934  1.00  0.00           C  
ATOM   4186  CD2 LEU   270      83.686  78.408  40.334  1.00  0.00           C  
ATOM   4187  H   LEU   270      83.209  77.229  44.779  1.00  0.00           H  
ATOM   4188  HA  LEU   270      81.111  76.024  42.924  1.00  0.00           H  
ATOM   4189  HB2 LEU   270      81.806  78.099  42.179  1.00  0.00           H  
ATOM   4190  HB3 LEU   270      83.536  77.881  42.766  1.00  0.00           H  
ATOM   4191  HG  LEU   270      83.877  76.290  41.007  1.00  0.00           H  
ATOM   4192 HD11 LEU   270      82.515  76.889  38.974  1.00  0.00           H  
ATOM   4193 HD12 LEU   270      81.843  75.579  40.043  1.00  0.00           H  
ATOM   4194 HD13 LEU   270      81.169  77.267  39.947  1.00  0.00           H  
ATOM   4195 HD21 LEU   270      84.282  78.184  39.450  1.00  0.00           H  
ATOM   4196 HD22 LEU   270      82.899  79.108  40.054  1.00  0.00           H  
ATOM   4197 HD23 LEU   270      84.325  78.886  41.076  1.00  0.00           H  
ATOM   4198  N   LEU   271      82.440  73.849  42.656  1.00  0.00           N  
ATOM   4199  CA  LEU   271      83.174  72.536  42.674  1.00  0.00           C  
ATOM   4200  C   LEU   271      83.314  71.942  41.257  1.00  0.00           C  
ATOM   4201  O   LEU   271      82.547  72.432  40.401  1.00  0.00           O  
ATOM   4202  CB  LEU   271      82.315  71.471  43.424  1.00  0.00           C  
ATOM   4203  CG  LEU   271      81.526  72.073  44.674  1.00  0.00           C  
ATOM   4204  CD1 LEU   271      80.789  71.023  45.415  1.00  0.00           C  
ATOM   4205  CD2 LEU   271      82.255  72.833  45.776  1.00  0.00           C  
ATOM   4206  H   LEU   271      81.524  73.953  42.244  1.00  0.00           H  
ATOM   4207  HA  LEU   271      84.144  72.629  43.163  1.00  0.00           H  
ATOM   4208  HB2 LEU   271      81.574  70.935  42.832  1.00  0.00           H  
ATOM   4209  HB3 LEU   271      83.056  70.775  43.818  1.00  0.00           H  
ATOM   4210  HG  LEU   271      80.760  72.716  44.240  1.00  0.00           H  
ATOM   4211 HD11 LEU   271      81.414  70.291  45.927  1.00  0.00           H  
ATOM   4212 HD12 LEU   271      80.160  71.400  46.222  1.00  0.00           H  
ATOM   4213 HD13 LEU   271      80.259  70.398  44.697  1.00  0.00           H  
ATOM   4214 HD21 LEU   271      82.719  73.743  45.396  1.00  0.00           H  
ATOM   4215 HD22 LEU   271      81.623  73.308  46.527  1.00  0.00           H  
ATOM   4216 HD23 LEU   271      83.060  72.232  46.198  1.00  0.00           H  
ATOM   4217  N   GLU   272      84.286  71.077  41.040  1.00  0.00           N  
ATOM   4218  CA  GLU   272      84.690  70.604  39.745  1.00  0.00           C  
ATOM   4219  C   GLU   272      84.803  69.083  39.627  1.00  0.00           C  
ATOM   4220  O   GLU   272      85.214  68.504  40.650  1.00  0.00           O  
ATOM   4221  CB  GLU   272      86.011  71.140  39.400  1.00  0.00           C  
ATOM   4222  CG  GLU   272      86.671  70.824  38.054  1.00  0.00           C  
ATOM   4223  CD  GLU   272      88.015  71.506  37.994  1.00  0.00           C  
ATOM   4224  OE1 GLU   272      88.098  72.763  37.723  1.00  0.00           O  
ATOM   4225  OE2 GLU   272      89.056  70.829  38.203  1.00  0.00           O1-
ATOM   4226  H   GLU   272      84.875  70.927  41.847  1.00  0.00           H  
ATOM   4227  HA  GLU   272      83.996  70.949  38.978  1.00  0.00           H  
ATOM   4228  HB2 GLU   272      86.008  72.225  39.503  1.00  0.00           H  
ATOM   4229  HB3 GLU   272      86.776  70.909  40.142  1.00  0.00           H  
ATOM   4230  HG2 GLU   272      86.821  69.747  37.972  1.00  0.00           H  
ATOM   4231  HG3 GLU   272      86.022  71.170  37.250  1.00  0.00           H  
ATOM   4232  N   TYR   273      84.523  68.543  38.420  1.00  0.00           N  
ATOM   4233  CA  TYR   273      84.856  67.160  38.168  1.00  0.00           C  
ATOM   4234  C   TYR   273      86.289  67.032  37.801  1.00  0.00           C  
ATOM   4235  O   TYR   273      86.730  67.086  36.631  1.00  0.00           O  
ATOM   4236  CB  TYR   273      83.891  66.702  37.109  1.00  0.00           C  
ATOM   4237  CG  TYR   273      84.017  65.238  36.686  1.00  0.00           C  
ATOM   4238  CD1 TYR   273      84.721  64.803  35.521  1.00  0.00           C  
ATOM   4239  CD2 TYR   273      83.241  64.244  37.356  1.00  0.00           C  
ATOM   4240  CE1 TYR   273      84.735  63.508  35.060  1.00  0.00           C  
ATOM   4241  CE2 TYR   273      83.164  62.924  36.913  1.00  0.00           C  
ATOM   4242  CZ  TYR   273      83.953  62.605  35.820  1.00  0.00           C  
ATOM   4243  OH  TYR   273      83.837  61.320  35.357  1.00  0.00           O  
ATOM   4244  H   TYR   273      84.144  68.992  37.598  1.00  0.00           H  
ATOM   4245  HA  TYR   273      84.696  66.682  39.135  1.00  0.00           H  
ATOM   4246  HB2 TYR   273      82.880  66.815  37.502  1.00  0.00           H  
ATOM   4247  HB3 TYR   273      83.870  67.324  36.214  1.00  0.00           H  
ATOM   4248  HD1 TYR   273      85.294  65.589  35.054  1.00  0.00           H  
ATOM   4249  HD2 TYR   273      82.751  64.503  38.283  1.00  0.00           H  
ATOM   4250  HE1 TYR   273      85.333  63.211  34.211  1.00  0.00           H  
ATOM   4251  HE2 TYR   273      82.543  62.141  37.325  1.00  0.00           H  
ATOM   4252  HH  TYR   273      84.316  61.208  34.533  1.00  0.00           H  
ATOM   4253  N   MET   274      87.060  67.052  38.814  1.00  0.00           N  
ATOM   4254  CA  MET   274      88.478  67.151  38.869  1.00  0.00           C  
ATOM   4255  C   MET   274      89.146  65.774  38.522  1.00  0.00           C  
ATOM   4256  O   MET   274      90.255  65.883  38.016  1.00  0.00           O  
ATOM   4257  CB  MET   274      88.758  67.463  40.341  1.00  0.00           C  
ATOM   4258  CG  MET   274      90.264  67.786  40.478  1.00  0.00           C  
ATOM   4259  SD  MET   274      90.615  68.740  41.961  1.00  0.00           S  
ATOM   4260  CE  MET   274      89.944  70.305  41.600  1.00  0.00           C  
ATOM   4261  H   MET   274      86.588  67.118  39.705  1.00  0.00           H  
ATOM   4262  HA  MET   274      88.899  67.883  38.180  1.00  0.00           H  
ATOM   4263  HB2 MET   274      88.137  68.322  40.595  1.00  0.00           H  
ATOM   4264  HB3 MET   274      88.541  66.595  40.963  1.00  0.00           H  
ATOM   4265  HG2 MET   274      90.772  66.822  40.467  1.00  0.00           H  
ATOM   4266  HG3 MET   274      90.534  68.504  39.703  1.00  0.00           H  
ATOM   4267  HE1 MET   274      88.858  70.326  41.516  1.00  0.00           H  
ATOM   4268  HE2 MET   274      90.275  70.892  42.458  1.00  0.00           H  
ATOM   4269  HE3 MET   274      90.415  70.738  40.718  1.00  0.00           H  
ATOM   4270  N   ALA   275      88.484  64.635  38.773  1.00  0.00           N  
ATOM   4271  CA  ALA   275      88.764  63.275  38.271  1.00  0.00           C  
ATOM   4272  C   ALA   275      87.554  62.263  37.941  1.00  0.00           C  
ATOM   4273  O   ALA   275      86.365  62.445  38.342  1.00  0.00           O  
ATOM   4274  CB  ALA   275      89.839  62.614  39.112  1.00  0.00           C  
ATOM   4275  H   ALA   275      87.539  64.667  39.128  1.00  0.00           H  
ATOM   4276  HA  ALA   275      89.209  63.486  37.299  1.00  0.00           H  
ATOM   4277  HB1 ALA   275      89.828  61.524  39.089  1.00  0.00           H  
ATOM   4278  HB2 ALA   275      90.827  62.945  38.792  1.00  0.00           H  
ATOM   4279  HB3 ALA   275      89.708  62.916  40.151  1.00  0.00           H  
ATOM   4280  N   GLN   276      87.759  61.208  37.141  1.00  0.00           N  
ATOM   4281  CA  GLN   276      86.801  60.268  36.628  1.00  0.00           C  
ATOM   4282  C   GLN   276      86.154  59.438  37.712  1.00  0.00           C  
ATOM   4283  O   GLN   276      86.815  58.613  38.365  1.00  0.00           O  
ATOM   4284  CB  GLN   276      87.355  59.498  35.501  1.00  0.00           C  
ATOM   4285  CG  GLN   276      87.822  60.355  34.340  1.00  0.00           C  
ATOM   4286  CD  GLN   276      86.855  60.558  33.205  1.00  0.00           C  
ATOM   4287  NE2 GLN   276      87.195  60.269  31.964  1.00  0.00           N  
ATOM   4288  OE1 GLN   276      85.713  60.882  33.460  1.00  0.00           O  
ATOM   4289  H   GLN   276      88.682  60.814  37.026  1.00  0.00           H  
ATOM   4290  HA  GLN   276      86.055  60.827  36.062  1.00  0.00           H  
ATOM   4291  HB2 GLN   276      88.244  59.084  35.978  1.00  0.00           H  
ATOM   4292  HB3 GLN   276      86.725  58.649  35.238  1.00  0.00           H  
ATOM   4293  HG2 GLN   276      88.105  61.369  34.622  1.00  0.00           H  
ATOM   4294  HG3 GLN   276      88.799  59.957  34.064  1.00  0.00           H  
ATOM   4295 HE21 GLN   276      86.617  60.421  31.150  1.00  0.00           H  
ATOM   4296 HE22 GLN   276      88.031  59.716  31.833  1.00  0.00           H  
ATOM   4297  N   ASP   277      84.849  59.771  37.959  1.00  0.00           N  
ATOM   4298  CA  ASP   277      83.926  59.256  38.971  1.00  0.00           C  
ATOM   4299  C   ASP   277      84.514  59.291  40.474  1.00  0.00           C  
ATOM   4300  O   ASP   277      84.032  58.585  41.367  1.00  0.00           O  
ATOM   4301  CB  ASP   277      83.526  57.801  38.563  1.00  0.00           C  
ATOM   4302  CG  ASP   277      83.264  57.320  37.150  1.00  0.00           C  
ATOM   4303  OD1 ASP   277      84.114  56.751  36.396  1.00  0.00           O  
ATOM   4304  OD2 ASP   277      82.123  57.444  36.708  1.00  0.00           O1-
ATOM   4305  H   ASP   277      84.506  60.518  37.373  1.00  0.00           H  
ATOM   4306  HA  ASP   277      83.019  59.861  38.993  1.00  0.00           H  
ATOM   4307  HB2 ASP   277      84.288  57.148  38.989  1.00  0.00           H  
ATOM   4308  HB3 ASP   277      82.599  57.679  39.122  1.00  0.00           H  
ATOM   4309  N   ILE   278      85.442  60.254  40.640  1.00  0.00           N  
ATOM   4310  CA  ILE   278      85.833  60.787  41.991  1.00  0.00           C  
ATOM   4311  C   ILE   278      84.829  62.007  42.250  1.00  0.00           C  
ATOM   4312  O   ILE   278      84.309  62.568  41.324  1.00  0.00           O  
ATOM   4313  CB  ILE   278      87.379  61.079  41.871  1.00  0.00           C  
ATOM   4314  CG1 ILE   278      88.098  59.812  42.396  1.00  0.00           C  
ATOM   4315  CG2 ILE   278      87.740  62.450  42.441  1.00  0.00           C  
ATOM   4316  CD1 ILE   278      89.621  59.920  42.106  1.00  0.00           C  
ATOM   4317  H   ILE   278      85.639  60.779  39.800  1.00  0.00           H  
ATOM   4318  HA  ILE   278      85.684  60.076  42.803  1.00  0.00           H  
ATOM   4319  HB  ILE   278      87.718  61.187  40.841  1.00  0.00           H  
ATOM   4320 HG12 ILE   278      87.924  59.733  43.469  1.00  0.00           H  
ATOM   4321 HG13 ILE   278      87.689  58.913  41.936  1.00  0.00           H  
ATOM   4322 HG21 ILE   278      88.813  62.639  42.468  1.00  0.00           H  
ATOM   4323 HG22 ILE   278      87.262  63.192  41.802  1.00  0.00           H  
ATOM   4324 HG23 ILE   278      87.440  62.510  43.487  1.00  0.00           H  
ATOM   4325 HD11 ILE   278      89.757  59.792  41.032  1.00  0.00           H  
ATOM   4326 HD12 ILE   278      90.183  60.739  42.555  1.00  0.00           H  
ATOM   4327 HD13 ILE   278      89.987  58.997  42.554  1.00  0.00           H  
ATOM   4328  N   PRO   279      84.593  62.351  43.551  1.00  0.00           N  
ATOM   4329  CA  PRO   279      83.679  63.409  43.871  1.00  0.00           C  
ATOM   4330  C   PRO   279      84.223  64.788  43.741  1.00  0.00           C  
ATOM   4331  O   PRO   279      85.477  64.914  43.662  1.00  0.00           O  
ATOM   4332  CB  PRO   279      83.269  63.115  45.330  1.00  0.00           C  
ATOM   4333  CG  PRO   279      84.399  62.373  45.948  1.00  0.00           C  
ATOM   4334  CD  PRO   279      84.866  61.622  44.750  1.00  0.00           C  
ATOM   4335  HA  PRO   279      82.795  63.400  43.234  1.00  0.00           H  
ATOM   4336  HB2 PRO   279      82.936  64.004  45.864  1.00  0.00           H  
ATOM   4337  HB3 PRO   279      82.408  62.448  45.377  1.00  0.00           H  
ATOM   4338  HG2 PRO   279      85.187  63.005  46.355  1.00  0.00           H  
ATOM   4339  HG3 PRO   279      84.041  61.734  46.755  1.00  0.00           H  
ATOM   4340  HD2 PRO   279      85.923  61.390  44.881  1.00  0.00           H  
ATOM   4341  HD3 PRO   279      84.342  60.670  44.664  1.00  0.00           H  
ATOM   4342  N   LEU   280      83.343  65.790  43.603  1.00  0.00           N  
ATOM   4343  CA  LEU   280      83.620  67.124  43.221  1.00  0.00           C  
ATOM   4344  C   LEU   280      84.471  67.762  44.326  1.00  0.00           C  
ATOM   4345  O   LEU   280      84.208  67.747  45.533  1.00  0.00           O  
ATOM   4346  CB  LEU   280      82.361  67.946  42.832  1.00  0.00           C  
ATOM   4347  CG  LEU   280      81.407  67.399  41.811  1.00  0.00           C  
ATOM   4348  CD1 LEU   280      80.342  68.369  41.617  1.00  0.00           C  
ATOM   4349  CD2 LEU   280      82.003  67.070  40.389  1.00  0.00           C  
ATOM   4350  H   LEU   280      82.414  65.510  43.882  1.00  0.00           H  
ATOM   4351  HA  LEU   280      84.246  67.047  42.332  1.00  0.00           H  
ATOM   4352  HB2 LEU   280      81.803  68.109  43.754  1.00  0.00           H  
ATOM   4353  HB3 LEU   280      82.801  68.849  42.410  1.00  0.00           H  
ATOM   4354  HG  LEU   280      80.877  66.499  42.122  1.00  0.00           H  
ATOM   4355 HD11 LEU   280      80.797  69.207  41.090  1.00  0.00           H  
ATOM   4356 HD12 LEU   280      79.488  68.055  41.017  1.00  0.00           H  
ATOM   4357 HD13 LEU   280      79.875  68.503  42.593  1.00  0.00           H  
ATOM   4358 HD21 LEU   280      81.233  66.523  39.845  1.00  0.00           H  
ATOM   4359 HD22 LEU   280      82.226  67.954  39.790  1.00  0.00           H  
ATOM   4360 HD23 LEU   280      82.900  66.464  40.514  1.00  0.00           H  
ATOM   4361  N   THR   281      85.478  68.523  43.824  1.00  0.00           N  
ATOM   4362  CA  THR   281      86.460  69.250  44.603  1.00  0.00           C  
ATOM   4363  C   THR   281      86.320  70.815  44.613  1.00  0.00           C  
ATOM   4364  O   THR   281      86.280  71.303  43.518  1.00  0.00           O  
ATOM   4365  CB  THR   281      87.918  68.778  44.439  1.00  0.00           C  
ATOM   4366  CG2 THR   281      89.030  69.721  44.793  1.00  0.00           C  
ATOM   4367  OG1 THR   281      88.177  67.590  45.180  1.00  0.00           O  
ATOM   4368  H   THR   281      85.617  68.452  42.826  1.00  0.00           H  
ATOM   4369  HA  THR   281      86.249  68.922  45.621  1.00  0.00           H  
ATOM   4370  HB  THR   281      88.024  68.523  43.385  1.00  0.00           H  
ATOM   4371  HG1 THR   281      88.474  66.915  44.564  1.00  0.00           H  
ATOM   4372 HG21 THR   281      88.869  70.674  44.289  1.00  0.00           H  
ATOM   4373 HG22 THR   281      88.978  69.888  45.869  1.00  0.00           H  
ATOM   4374 HG23 THR   281      89.985  69.250  44.561  1.00  0.00           H  
ATOM   4375  N   PRO   282      86.291  71.559  45.796  1.00  0.00           N  
ATOM   4376  CA  PRO   282      86.138  72.930  45.803  1.00  0.00           C  
ATOM   4377  C   PRO   282      87.234  73.745  45.170  1.00  0.00           C  
ATOM   4378  O   PRO   282      88.313  73.716  45.738  1.00  0.00           O  
ATOM   4379  CB  PRO   282      85.869  73.427  47.262  1.00  0.00           C  
ATOM   4380  CG  PRO   282      86.584  72.258  48.049  1.00  0.00           C  
ATOM   4381  CD  PRO   282      86.327  70.994  47.163  1.00  0.00           C  
ATOM   4382  HA  PRO   282      85.275  73.135  45.169  1.00  0.00           H  
ATOM   4383  HB2 PRO   282      86.348  74.390  47.437  1.00  0.00           H  
ATOM   4384  HB3 PRO   282      84.813  73.482  47.525  1.00  0.00           H  
ATOM   4385  HG2 PRO   282      87.656  72.458  48.039  1.00  0.00           H  
ATOM   4386  HG3 PRO   282      86.294  72.194  49.098  1.00  0.00           H  
ATOM   4387  HD2 PRO   282      87.209  70.366  47.289  1.00  0.00           H  
ATOM   4388  HD3 PRO   282      85.407  70.459  47.397  1.00  0.00           H  
ATOM   4389  N   ILE   283      87.100  74.363  43.993  1.00  0.00           N  
ATOM   4390  CA  ILE   283      88.105  75.234  43.425  1.00  0.00           C  
ATOM   4391  C   ILE   283      88.018  76.738  43.915  1.00  0.00           C  
ATOM   4392  O   ILE   283      88.854  77.573  43.488  1.00  0.00           O  
ATOM   4393  CB  ILE   283      88.177  75.224  41.890  1.00  0.00           C  
ATOM   4394  CG1 ILE   283      86.966  75.877  41.215  1.00  0.00           C  
ATOM   4395  CG2 ILE   283      88.483  73.784  41.351  1.00  0.00           C  
ATOM   4396  CD1 ILE   283      87.171  76.019  39.672  1.00  0.00           C  
ATOM   4397  H   ILE   283      86.233  74.373  43.474  1.00  0.00           H  
ATOM   4398  HA  ILE   283      89.078  74.875  43.762  1.00  0.00           H  
ATOM   4399  HB  ILE   283      88.998  75.861  41.561  1.00  0.00           H  
ATOM   4400 HG12 ILE   283      86.038  75.323  41.359  1.00  0.00           H  
ATOM   4401 HG13 ILE   283      86.814  76.871  41.636  1.00  0.00           H  
ATOM   4402 HG21 ILE   283      87.652  73.103  41.537  1.00  0.00           H  
ATOM   4403 HG22 ILE   283      88.672  73.872  40.281  1.00  0.00           H  
ATOM   4404 HG23 ILE   283      89.371  73.359  41.817  1.00  0.00           H  
ATOM   4405 HD11 ILE   283      88.170  76.424  39.511  1.00  0.00           H  
ATOM   4406 HD12 ILE   283      87.226  74.995  39.301  1.00  0.00           H  
ATOM   4407 HD13 ILE   283      86.305  76.568  39.304  1.00  0.00           H  
ATOM   4408  N   PHE   284      86.991  77.169  44.653  1.00  0.00           N  
ATOM   4409  CA  PHE   284      86.747  78.521  45.158  1.00  0.00           C  
ATOM   4410  C   PHE   284      85.667  78.433  46.173  1.00  0.00           C  
ATOM   4411  O   PHE   284      84.695  77.741  46.092  1.00  0.00           O  
ATOM   4412  CB  PHE   284      86.294  79.483  43.977  1.00  0.00           C  
ATOM   4413  CG  PHE   284      86.041  80.905  44.364  1.00  0.00           C  
ATOM   4414  CD1 PHE   284      87.097  81.636  44.826  1.00  0.00           C  
ATOM   4415  CD2 PHE   284      84.761  81.486  44.361  1.00  0.00           C  
ATOM   4416  CE1 PHE   284      86.873  82.846  45.486  1.00  0.00           C  
ATOM   4417  CE2 PHE   284      84.512  82.597  44.984  1.00  0.00           C  
ATOM   4418  CZ  PHE   284      85.575  83.308  45.601  1.00  0.00           C  
ATOM   4419  H   PHE   284      86.284  76.483  44.873  1.00  0.00           H  
ATOM   4420  HA  PHE   284      87.696  78.836  45.592  1.00  0.00           H  
ATOM   4421  HB2 PHE   284      87.067  79.515  43.210  1.00  0.00           H  
ATOM   4422  HB3 PHE   284      85.395  79.062  43.525  1.00  0.00           H  
ATOM   4423  HD1 PHE   284      88.085  81.222  44.686  1.00  0.00           H  
ATOM   4424  HD2 PHE   284      83.965  80.869  43.971  1.00  0.00           H  
ATOM   4425  HE1 PHE   284      87.693  83.471  45.808  1.00  0.00           H  
ATOM   4426  HE2 PHE   284      83.491  82.948  44.965  1.00  0.00           H  
ATOM   4427  HZ  PHE   284      85.336  84.118  46.275  1.00  0.00           H  
ATOM   4428  N   THR   285      85.740  79.455  47.057  1.00  0.00           N  
ATOM   4429  CA  THR   285      84.700  79.713  48.111  1.00  0.00           C  
ATOM   4430  C   THR   285      84.581  81.246  48.401  1.00  0.00           C  
ATOM   4431  O   THR   285      85.596  81.958  48.438  1.00  0.00           O  
ATOM   4432  CB  THR   285      84.996  78.954  49.471  1.00  0.00           C  
ATOM   4433  CG2 THR   285      83.940  79.043  50.488  1.00  0.00           C  
ATOM   4434  OG1 THR   285      85.256  77.610  49.149  1.00  0.00           O  
ATOM   4435  H   THR   285      86.466  80.154  46.986  1.00  0.00           H  
ATOM   4436  HA  THR   285      83.760  79.283  47.765  1.00  0.00           H  
ATOM   4437  HB  THR   285      85.917  79.397  49.848  1.00  0.00           H  
ATOM   4438  HG1 THR   285      86.067  77.544  48.639  1.00  0.00           H  
ATOM   4439 HG21 THR   285      84.255  78.519  51.390  1.00  0.00           H  
ATOM   4440 HG22 THR   285      83.511  79.969  50.871  1.00  0.00           H  
ATOM   4441 HG23 THR   285      83.069  78.469  50.170  1.00  0.00           H  
ATOM   4442  N   ASP   286      83.411  81.701  48.839  1.00  0.00           N  
ATOM   4443  CA  ASP   286      83.210  83.008  49.428  1.00  0.00           C  
ATOM   4444  C   ASP   286      82.384  82.805  50.708  1.00  0.00           C  
ATOM   4445  O   ASP   286      81.580  81.886  50.800  1.00  0.00           O  
ATOM   4446  CB  ASP   286      82.395  83.880  48.457  1.00  0.00           C  
ATOM   4447  CG  ASP   286      82.228  85.311  48.979  1.00  0.00           C  
ATOM   4448  OD1 ASP   286      83.084  85.638  49.830  1.00  0.00           O  
ATOM   4449  OD2 ASP   286      81.309  86.058  48.465  1.00  0.00           O1-
ATOM   4450  H   ASP   286      82.632  81.073  48.701  1.00  0.00           H  
ATOM   4451  HA  ASP   286      84.194  83.388  49.702  1.00  0.00           H  
ATOM   4452  HB2 ASP   286      82.899  83.932  47.492  1.00  0.00           H  
ATOM   4453  HB3 ASP   286      81.440  83.381  48.292  1.00  0.00           H  
ATOM   4454  N   THR   287      82.549  83.690  51.701  1.00  0.00           N  
ATOM   4455  CA  THR   287      81.894  83.551  53.099  1.00  0.00           C  
ATOM   4456  C   THR   287      81.333  84.894  53.623  1.00  0.00           C  
ATOM   4457  O   THR   287      82.035  85.874  53.455  1.00  0.00           O  
ATOM   4458  CB  THR   287      83.072  83.120  54.050  1.00  0.00           C  
ATOM   4459  CG2 THR   287      82.642  82.959  55.456  1.00  0.00           C  
ATOM   4460  OG1 THR   287      83.530  81.854  53.664  1.00  0.00           O  
ATOM   4461  H   THR   287      83.093  84.538  51.627  1.00  0.00           H  
ATOM   4462  HA  THR   287      81.160  82.747  53.153  1.00  0.00           H  
ATOM   4463  HB  THR   287      83.946  83.768  54.105  1.00  0.00           H  
ATOM   4464  HG1 THR   287      82.813  81.227  53.785  1.00  0.00           H  
ATOM   4465 HG21 THR   287      81.720  82.376  55.436  1.00  0.00           H  
ATOM   4466 HG22 THR   287      83.428  82.586  56.112  1.00  0.00           H  
ATOM   4467 HG23 THR   287      82.415  83.958  55.828  1.00  0.00           H  
ATOM   4468  N   VAL   288      80.198  84.921  54.261  1.00  0.00           N  
ATOM   4469  CA  VAL   288      79.779  85.990  55.122  1.00  0.00           C  
ATOM   4470  C   VAL   288      79.811  85.566  56.598  1.00  0.00           C  
ATOM   4471  O   VAL   288      79.867  84.387  56.859  1.00  0.00           O  
ATOM   4472  CB  VAL   288      78.428  86.611  54.696  1.00  0.00           C  
ATOM   4473  CG1 VAL   288      78.550  87.291  53.357  1.00  0.00           C  
ATOM   4474  CG2 VAL   288      77.309  85.456  54.671  1.00  0.00           C  
ATOM   4475  H   VAL   288      79.674  84.058  54.275  1.00  0.00           H  
ATOM   4476  HA  VAL   288      80.604  86.701  55.081  1.00  0.00           H  
ATOM   4477  HB  VAL   288      78.168  87.367  55.436  1.00  0.00           H  
ATOM   4478 HG11 VAL   288      78.790  86.570  52.576  1.00  0.00           H  
ATOM   4479 HG12 VAL   288      77.631  87.815  53.096  1.00  0.00           H  
ATOM   4480 HG13 VAL   288      79.328  88.033  53.538  1.00  0.00           H  
ATOM   4481 HG21 VAL   288      76.365  85.894  54.345  1.00  0.00           H  
ATOM   4482 HG22 VAL   288      77.412  84.647  53.948  1.00  0.00           H  
ATOM   4483 HG23 VAL   288      77.162  85.100  55.691  1.00  0.00           H  
ATOM   4484  N   ILE   289      79.747  86.486  57.517  1.00  0.00           N  
ATOM   4485  CA  ILE   289      79.444  86.241  58.874  1.00  0.00           C  
ATOM   4486  C   ILE   289      78.418  87.279  59.396  1.00  0.00           C  
ATOM   4487  O   ILE   289      78.456  88.391  58.817  1.00  0.00           O  
ATOM   4488  CB  ILE   289      80.663  86.152  59.795  1.00  0.00           C  
ATOM   4489  CG1 ILE   289      80.344  85.547  61.139  1.00  0.00           C  
ATOM   4490  CG2 ILE   289      81.462  87.500  59.871  1.00  0.00           C  
ATOM   4491  CD1 ILE   289      81.702  85.127  61.831  1.00  0.00           C  
ATOM   4492  H   ILE   289      79.999  87.448  57.343  1.00  0.00           H  
ATOM   4493  HA  ILE   289      78.919  85.296  59.021  1.00  0.00           H  
ATOM   4494  HB  ILE   289      81.315  85.394  59.359  1.00  0.00           H  
ATOM   4495 HG12 ILE   289      79.775  86.198  61.803  1.00  0.00           H  
ATOM   4496 HG13 ILE   289      79.793  84.610  61.061  1.00  0.00           H  
ATOM   4497 HG21 ILE   289      80.811  88.265  60.294  1.00  0.00           H  
ATOM   4498 HG22 ILE   289      82.414  87.317  60.370  1.00  0.00           H  
ATOM   4499 HG23 ILE   289      81.705  87.833  58.862  1.00  0.00           H  
ATOM   4500 HD11 ILE   289      81.585  84.701  62.827  1.00  0.00           H  
ATOM   4501 HD12 ILE   289      82.152  84.323  61.249  1.00  0.00           H  
ATOM   4502 HD13 ILE   289      82.378  85.979  61.908  1.00  0.00           H  
ATOM   4503  N   PHE   290      77.614  86.957  60.376  1.00  0.00           N  
ATOM   4504  CA  PHE   290      76.756  87.746  61.165  1.00  0.00           C  
ATOM   4505  C   PHE   290      77.003  87.551  62.672  1.00  0.00           C  
ATOM   4506  O   PHE   290      77.232  86.467  63.183  1.00  0.00           O  
ATOM   4507  CB  PHE   290      75.283  87.337  60.956  1.00  0.00           C  
ATOM   4508  CG  PHE   290      74.780  87.342  59.563  1.00  0.00           C  
ATOM   4509  CD1 PHE   290      73.895  88.359  59.118  1.00  0.00           C  
ATOM   4510  CD2 PHE   290      74.956  86.141  58.828  1.00  0.00           C  
ATOM   4511  CE1 PHE   290      73.248  88.187  57.862  1.00  0.00           C  
ATOM   4512  CE2 PHE   290      74.323  86.021  57.582  1.00  0.00           C  
ATOM   4513  CZ  PHE   290      73.511  87.044  57.057  1.00  0.00           C  
ATOM   4514  H   PHE   290      77.776  86.030  60.744  1.00  0.00           H  
ATOM   4515  HA  PHE   290      76.847  88.809  60.943  1.00  0.00           H  
ATOM   4516  HB2 PHE   290      75.148  86.331  61.355  1.00  0.00           H  
ATOM   4517  HB3 PHE   290      74.612  88.001  61.501  1.00  0.00           H  
ATOM   4518  HD1 PHE   290      73.595  89.207  59.716  1.00  0.00           H  
ATOM   4519  HD2 PHE   290      75.533  85.349  59.281  1.00  0.00           H  
ATOM   4520  HE1 PHE   290      72.623  88.976  57.469  1.00  0.00           H  
ATOM   4521  HE2 PHE   290      74.415  85.067  57.084  1.00  0.00           H  
ATOM   4522  HZ  PHE   290      72.984  86.751  56.161  1.00  0.00           H  
ATOM   4523  N   ARG   291      76.720  88.620  63.441  1.00  0.00           N  
ATOM   4524  CA  ARG   291      76.590  88.523  64.910  1.00  0.00           C  
ATOM   4525  C   ARG   291      75.211  88.777  65.454  1.00  0.00           C  
ATOM   4526  O   ARG   291      74.654  89.865  65.413  1.00  0.00           O  
ATOM   4527  CB  ARG   291      77.720  89.402  65.453  1.00  0.00           C  
ATOM   4528  CG  ARG   291      77.781  89.234  66.998  1.00  0.00           C  
ATOM   4529  CD  ARG   291      79.168  89.500  67.632  1.00  0.00           C  
ATOM   4530  NE  ARG   291      79.258  89.216  69.026  1.00  0.00           N  
ATOM   4531  CZ  ARG   291      80.321  89.090  69.803  1.00  0.00           C  
ATOM   4532  NH1 ARG   291      81.541  89.332  69.392  1.00  0.00           N1+
ATOM   4533  NH2 ARG   291      80.218  88.502  70.922  1.00  0.00           N  
ATOM   4534  H   ARG   291      76.667  89.510  62.967  1.00  0.00           H  
ATOM   4535  HA  ARG   291      76.882  87.514  65.200  1.00  0.00           H  
ATOM   4536  HB2 ARG   291      78.686  89.080  65.066  1.00  0.00           H  
ATOM   4537  HB3 ARG   291      77.719  90.473  65.250  1.00  0.00           H  
ATOM   4538  HG2 ARG   291      77.054  89.868  67.505  1.00  0.00           H  
ATOM   4539  HG3 ARG   291      77.454  88.235  67.284  1.00  0.00           H  
ATOM   4540  HD2 ARG   291      79.969  88.976  67.111  1.00  0.00           H  
ATOM   4541  HD3 ARG   291      79.289  90.576  67.501  1.00  0.00           H  
ATOM   4542  HE  ARG   291      78.457  89.202  69.640  1.00  0.00           H  
ATOM   4543 HH11 ARG   291      81.676  89.585  68.424  1.00  0.00           H  
ATOM   4544 HH12 ARG   291      82.374  88.932  69.800  1.00  0.00           H  
ATOM   4545 HH21 ARG   291      79.328  88.418  71.391  1.00  0.00           H  
ATOM   4546 HH22 ARG   291      81.065  88.211  71.389  1.00  0.00           H  
ATOM   4547  N   ILE   292      74.681  87.765  66.119  1.00  0.00           N  
ATOM   4548  CA  ILE   292      73.443  87.854  66.876  1.00  0.00           C  
ATOM   4549  C   ILE   292      73.684  88.925  68.007  1.00  0.00           C  
ATOM   4550  O   ILE   292      74.571  88.746  68.805  1.00  0.00           O  
ATOM   4551  CB  ILE   292      73.059  86.582  67.388  1.00  0.00           C  
ATOM   4552  CG1 ILE   292      72.526  85.758  66.184  1.00  0.00           C  
ATOM   4553  CG2 ILE   292      71.867  86.695  68.385  1.00  0.00           C  
ATOM   4554  CD1 ILE   292      72.298  84.203  66.324  1.00  0.00           C  
ATOM   4555  H   ILE   292      75.203  86.907  66.228  1.00  0.00           H  
ATOM   4556  HA  ILE   292      72.652  88.239  66.232  1.00  0.00           H  
ATOM   4557  HB  ILE   292      73.870  86.003  67.831  1.00  0.00           H  
ATOM   4558 HG12 ILE   292      71.610  86.161  65.753  1.00  0.00           H  
ATOM   4559 HG13 ILE   292      73.309  85.794  65.426  1.00  0.00           H  
ATOM   4560 HG21 ILE   292      72.184  87.010  69.379  1.00  0.00           H  
ATOM   4561 HG22 ILE   292      71.037  87.297  68.015  1.00  0.00           H  
ATOM   4562 HG23 ILE   292      71.399  85.724  68.541  1.00  0.00           H  
ATOM   4563 HD11 ILE   292      73.102  83.838  66.964  1.00  0.00           H  
ATOM   4564 HD12 ILE   292      71.334  83.945  66.763  1.00  0.00           H  
ATOM   4565 HD13 ILE   292      72.386  83.743  65.340  1.00  0.00           H  
ATOM   4566  N   ALA   293      72.863  89.955  68.039  1.00  0.00           N  
ATOM   4567  CA  ALA   293      72.989  91.079  69.007  1.00  0.00           C  
ATOM   4568  C   ALA   293      72.688  90.596  70.434  1.00  0.00           C  
ATOM   4569  O   ALA   293      71.723  89.768  70.651  1.00  0.00           O  
ATOM   4570  CB  ALA   293      72.098  92.221  68.572  1.00  0.00           C  
ATOM   4571  H   ALA   293      72.039  89.894  67.457  1.00  0.00           H  
ATOM   4572  HA  ALA   293      74.031  91.401  69.027  1.00  0.00           H  
ATOM   4573  HB1 ALA   293      72.279  93.007  69.306  1.00  0.00           H  
ATOM   4574  HB2 ALA   293      72.357  92.693  67.624  1.00  0.00           H  
ATOM   4575  HB3 ALA   293      71.049  91.926  68.599  1.00  0.00           H  
ATOM   4576  N   PRO   294      73.302  91.165  71.510  1.00  0.00           N  
ATOM   4577  CA  PRO   294      73.173  90.783  72.916  1.00  0.00           C  
ATOM   4578  C   PRO   294      72.060  91.504  73.727  1.00  0.00           C  
ATOM   4579  O   PRO   294      71.682  92.561  73.219  1.00  0.00           O  
ATOM   4580  CB  PRO   294      74.597  91.002  73.488  1.00  0.00           C  
ATOM   4581  CG  PRO   294      75.075  92.256  72.731  1.00  0.00           C  
ATOM   4582  CD  PRO   294      74.469  92.174  71.370  1.00  0.00           C  
ATOM   4583  HA  PRO   294      73.005  89.709  72.996  1.00  0.00           H  
ATOM   4584  HB2 PRO   294      74.690  91.127  74.567  1.00  0.00           H  
ATOM   4585  HB3 PRO   294      75.252  90.148  73.313  1.00  0.00           H  
ATOM   4586  HG2 PRO   294      74.699  93.181  73.170  1.00  0.00           H  
ATOM   4587  HG3 PRO   294      76.164  92.240  72.678  1.00  0.00           H  
ATOM   4588  HD2 PRO   294      73.935  93.053  71.012  1.00  0.00           H  
ATOM   4589  HD3 PRO   294      75.252  91.867  70.676  1.00  0.00           H  
ATOM   4590  N   TRP   295      71.541  90.933  74.786  1.00  0.00           N  
ATOM   4591  CA  TRP   295      70.454  91.503  75.623  1.00  0.00           C  
ATOM   4592  C   TRP   295      71.097  92.517  76.581  1.00  0.00           C  
ATOM   4593  O   TRP   295      72.100  92.270  77.239  1.00  0.00           O  
ATOM   4594  CB  TRP   295      69.662  90.393  76.305  1.00  0.00           C  
ATOM   4595  CG  TRP   295      68.578  90.728  77.273  1.00  0.00           C  
ATOM   4596  CD1 TRP   295      67.273  90.893  76.993  1.00  0.00           C  
ATOM   4597  CD2 TRP   295      68.639  91.021  78.718  1.00  0.00           C  
ATOM   4598  CE2 TRP   295      67.241  91.170  79.222  1.00  0.00           C  
ATOM   4599  CE3 TRP   295      69.644  91.048  79.722  1.00  0.00           C  
ATOM   4600  NE1 TRP   295      66.438  91.130  78.061  1.00  0.00           N  
ATOM   4601  CZ2 TRP   295      66.896  91.355  80.549  1.00  0.00           C  
ATOM   4602  CZ3 TRP   295      69.295  91.335  81.093  1.00  0.00           C  
ATOM   4603  CH2 TRP   295      67.962  91.480  81.524  1.00  0.00           C  
ATOM   4604  H   TRP   295      72.128  90.245  75.237  1.00  0.00           H  
ATOM   4605  HA  TRP   295      69.708  92.071  75.067  1.00  0.00           H  
ATOM   4606  HB2 TRP   295      69.372  89.674  75.538  1.00  0.00           H  
ATOM   4607  HB3 TRP   295      70.401  89.784  76.826  1.00  0.00           H  
ATOM   4608  HD1 TRP   295      66.965  90.815  75.961  1.00  0.00           H  
ATOM   4609  HE1 TRP   295      65.446  91.318  78.091  1.00  0.00           H  
ATOM   4610  HE3 TRP   295      70.694  90.967  79.482  1.00  0.00           H  
ATOM   4611  HZ2 TRP   295      65.852  91.356  80.826  1.00  0.00           H  
ATOM   4612  HZ3 TRP   295      70.054  91.465  81.851  1.00  0.00           H  
ATOM   4613  HH2 TRP   295      67.705  91.641  82.561  1.00  0.00           H  
ATOM   4614  N   ILE   296      70.408  93.692  76.599  1.00  0.00           N  
ATOM   4615  CA  ILE   296      70.813  94.932  77.396  1.00  0.00           C  
ATOM   4616  C   ILE   296      69.754  95.178  78.457  1.00  0.00           C  
ATOM   4617  O   ILE   296      68.563  95.219  78.094  1.00  0.00           O  
ATOM   4618  CB  ILE   296      71.045  96.128  76.510  1.00  0.00           C  
ATOM   4619  CG1 ILE   296      72.051  95.762  75.342  1.00  0.00           C  
ATOM   4620  CG2 ILE   296      71.626  97.308  77.280  1.00  0.00           C  
ATOM   4621  CD1 ILE   296      72.555  96.849  74.361  1.00  0.00           C  
ATOM   4622  H   ILE   296      69.662  93.897  75.949  1.00  0.00           H  
ATOM   4623  HA  ILE   296      71.721  94.764  77.975  1.00  0.00           H  
ATOM   4624  HB  ILE   296      70.103  96.439  76.059  1.00  0.00           H  
ATOM   4625 HG12 ILE   296      72.968  95.379  75.791  1.00  0.00           H  
ATOM   4626 HG13 ILE   296      71.612  94.941  74.776  1.00  0.00           H  
ATOM   4627 HG21 ILE   296      72.688  97.069  77.346  1.00  0.00           H  
ATOM   4628 HG22 ILE   296      71.477  98.194  76.663  1.00  0.00           H  
ATOM   4629 HG23 ILE   296      71.158  97.621  78.214  1.00  0.00           H  
ATOM   4630 HD11 ILE   296      73.394  96.510  73.754  1.00  0.00           H  
ATOM   4631 HD12 ILE   296      71.754  97.188  73.705  1.00  0.00           H  
ATOM   4632 HD13 ILE   296      72.987  97.679  74.921  1.00  0.00           H  
ATOM   4633  N   MET   297      70.159  95.433  79.730  1.00  0.00           N  
ATOM   4634  CA  MET   297      69.353  95.884  80.902  1.00  0.00           C  
ATOM   4635  C   MET   297      69.356  97.439  81.087  1.00  0.00           C  
ATOM   4636  O   MET   297      70.410  98.023  80.751  1.00  0.00           O  
ATOM   4637  CB  MET   297      69.840  95.139  82.194  1.00  0.00           C  
ATOM   4638  CG  MET   297      68.733  95.160  83.193  1.00  0.00           C  
ATOM   4639  SD  MET   297      69.159  94.671  84.903  1.00  0.00           S  
ATOM   4640  CE  MET   297      70.342  93.299  84.705  1.00  0.00           C  
ATOM   4641  H   MET   297      71.165  95.416  79.815  1.00  0.00           H  
ATOM   4642  HA  MET   297      68.317  95.580  80.751  1.00  0.00           H  
ATOM   4643  HB2 MET   297      70.154  94.139  81.896  1.00  0.00           H  
ATOM   4644  HB3 MET   297      70.690  95.744  82.510  1.00  0.00           H  
ATOM   4645  HG2 MET   297      68.117  96.054  83.286  1.00  0.00           H  
ATOM   4646  HG3 MET   297      68.059  94.378  82.843  1.00  0.00           H  
ATOM   4647  HE1 MET   297      69.722  92.528  84.246  1.00  0.00           H  
ATOM   4648  HE2 MET   297      71.123  93.616  84.014  1.00  0.00           H  
ATOM   4649  HE3 MET   297      70.752  93.063  85.687  1.00  0.00           H  
ATOM   4650  N   THR   298      68.312  98.010  81.614  1.00  0.00           N  
ATOM   4651  CA  THR   298      68.089  99.444  81.781  1.00  0.00           C  
ATOM   4652  C   THR   298      68.214  99.903  83.198  1.00  0.00           C  
ATOM   4653  O   THR   298      67.350  99.581  84.014  1.00  0.00           O  
ATOM   4654  CB  THR   298      66.682  99.826  81.310  1.00  0.00           C  
ATOM   4655  CG2 THR   298      66.481  99.793  79.778  1.00  0.00           C  
ATOM   4656  OG1 THR   298      65.634  99.074  81.801  1.00  0.00           O  
ATOM   4657  H   THR   298      67.528  97.435  81.888  1.00  0.00           H  
ATOM   4658  HA  THR   298      68.897  99.893  81.204  1.00  0.00           H  
ATOM   4659  HB  THR   298      66.519 100.865  81.598  1.00  0.00           H  
ATOM   4660  HG1 THR   298      65.819  99.031  82.742  1.00  0.00           H  
ATOM   4661 HG21 THR   298      66.857  98.887  79.303  1.00  0.00           H  
ATOM   4662 HG22 THR   298      65.447 100.004  79.506  1.00  0.00           H  
ATOM   4663 HG23 THR   298      67.039 100.619  79.336  1.00  0.00           H  
ATOM   4664  N   PRO   299      69.280 100.668  83.554  1.00  0.00           N  
ATOM   4665  CA  PRO   299      69.482 101.193  84.919  1.00  0.00           C  
ATOM   4666  C   PRO   299      68.479 102.248  85.365  1.00  0.00           C  
ATOM   4667  O   PRO   299      67.917 102.989  84.580  1.00  0.00           O  
ATOM   4668  CB  PRO   299      70.869 101.814  85.012  1.00  0.00           C  
ATOM   4669  CG  PRO   299      71.223 102.072  83.554  1.00  0.00           C  
ATOM   4670  CD  PRO   299      70.529 100.908  82.818  1.00  0.00           C  
ATOM   4671  HA  PRO   299      69.378 100.318  85.561  1.00  0.00           H  
ATOM   4672  HB2 PRO   299      71.064 102.649  85.685  1.00  0.00           H  
ATOM   4673  HB3 PRO   299      71.566 101.064  85.387  1.00  0.00           H  
ATOM   4674  HG2 PRO   299      70.795 103.044  83.308  1.00  0.00           H  
ATOM   4675  HG3 PRO   299      72.298 102.101  83.376  1.00  0.00           H  
ATOM   4676  HD2 PRO   299      70.247 101.438  81.909  1.00  0.00           H  
ATOM   4677  HD3 PRO   299      71.241 100.093  82.685  1.00  0.00           H  
ATOM   4678  N   ASN   300      68.328 102.416  86.695  1.00  0.00           N  
ATOM   4679  CA  ASN   300      67.498 103.402  87.376  1.00  0.00           C  
ATOM   4680  C   ASN   300      67.630 104.893  87.000  1.00  0.00           C  
ATOM   4681  O   ASN   300      66.681 105.689  87.269  1.00  0.00           O  
ATOM   4682  CB  ASN   300      67.831 103.268  88.932  1.00  0.00           C  
ATOM   4683  CG  ASN   300      67.196 102.141  89.552  1.00  0.00           C  
ATOM   4684  ND2 ASN   300      67.351 102.042  90.872  1.00  0.00           N  
ATOM   4685  OD1 ASN   300      66.499 101.281  89.000  1.00  0.00           O  
ATOM   4686  H   ASN   300      69.005 101.884  87.223  1.00  0.00           H  
ATOM   4687  HA  ASN   300      66.443 103.144  87.283  1.00  0.00           H  
ATOM   4688  HB2 ASN   300      68.897 103.193  89.146  1.00  0.00           H  
ATOM   4689  HB3 ASN   300      67.457 104.180  89.398  1.00  0.00           H  
ATOM   4690 HD21 ASN   300      67.060 101.148  91.242  1.00  0.00           H  
ATOM   4691 HD22 ASN   300      67.831 102.764  91.390  1.00  0.00           H  
ATOM   4692  N   ILE   301      68.706 105.304  86.307  1.00  0.00           N  
ATOM   4693  CA  ILE   301      68.935 106.659  85.755  1.00  0.00           C  
ATOM   4694  C   ILE   301      68.161 107.096  84.524  1.00  0.00           C  
ATOM   4695  O   ILE   301      67.908 108.244  84.313  1.00  0.00           O  
ATOM   4696  CB  ILE   301      70.408 106.909  85.540  1.00  0.00           C  
ATOM   4697  CG1 ILE   301      71.104 105.983  84.468  1.00  0.00           C  
ATOM   4698  CG2 ILE   301      71.139 106.664  86.907  1.00  0.00           C  
ATOM   4699  CD1 ILE   301      71.156 106.711  83.104  1.00  0.00           C  
ATOM   4700  H   ILE   301      69.450 104.626  86.220  1.00  0.00           H  
ATOM   4701  HA  ILE   301      68.584 107.346  86.524  1.00  0.00           H  
ATOM   4702  HB  ILE   301      70.515 107.970  85.314  1.00  0.00           H  
ATOM   4703 HG12 ILE   301      72.171 105.838  84.637  1.00  0.00           H  
ATOM   4704 HG13 ILE   301      70.575 105.031  84.421  1.00  0.00           H  
ATOM   4705 HG21 ILE   301      71.319 105.657  87.284  1.00  0.00           H  
ATOM   4706 HG22 ILE   301      72.172 106.992  86.789  1.00  0.00           H  
ATOM   4707 HG23 ILE   301      70.744 107.207  87.766  1.00  0.00           H  
ATOM   4708 HD11 ILE   301      71.812 107.566  83.265  1.00  0.00           H  
ATOM   4709 HD12 ILE   301      71.708 106.104  82.387  1.00  0.00           H  
ATOM   4710 HD13 ILE   301      70.162 106.923  82.708  1.00  0.00           H  
ATOM   4711  N   LEU   302      67.818 106.111  83.675  1.00  0.00           N  
ATOM   4712  CA  LEU   302      67.102 106.247  82.421  1.00  0.00           C  
ATOM   4713  C   LEU   302      65.583 106.493  82.817  1.00  0.00           C  
ATOM   4714  O   LEU   302      65.067 105.688  83.563  1.00  0.00           O  
ATOM   4715  CB  LEU   302      67.217 105.012  81.560  1.00  0.00           C  
ATOM   4716  CG  LEU   302      68.647 104.620  81.131  1.00  0.00           C  
ATOM   4717  CD1 LEU   302      68.546 103.245  80.547  1.00  0.00           C  
ATOM   4718  CD2 LEU   302      69.192 105.643  80.050  1.00  0.00           C  
ATOM   4719  H   LEU   302      67.889 105.143  83.953  1.00  0.00           H  
ATOM   4720  HA  LEU   302      67.509 107.069  81.831  1.00  0.00           H  
ATOM   4721  HB2 LEU   302      66.890 104.173  82.175  1.00  0.00           H  
ATOM   4722  HB3 LEU   302      66.649 105.271  80.667  1.00  0.00           H  
ATOM   4723  HG  LEU   302      69.356 104.618  81.959  1.00  0.00           H  
ATOM   4724 HD11 LEU   302      68.158 102.523  81.265  1.00  0.00           H  
ATOM   4725 HD12 LEU   302      67.762 103.194  79.791  1.00  0.00           H  
ATOM   4726 HD13 LEU   302      69.510 102.970  80.119  1.00  0.00           H  
ATOM   4727 HD21 LEU   302      68.682 106.579  80.278  1.00  0.00           H  
ATOM   4728 HD22 LEU   302      70.269 105.794  80.127  1.00  0.00           H  
ATOM   4729 HD23 LEU   302      68.889 105.326  79.052  1.00  0.00           H  
ATOM   4730  N   PRO   303      64.940 107.538  82.212  1.00  0.00           N  
ATOM   4731  CA  PRO   303      63.567 107.749  82.490  1.00  0.00           C  
ATOM   4732  C   PRO   303      62.592 106.456  82.368  1.00  0.00           C  
ATOM   4733  O   PRO   303      62.885 105.663  81.452  1.00  0.00           O  
ATOM   4734  CB  PRO   303      63.056 108.922  81.576  1.00  0.00           C  
ATOM   4735  CG  PRO   303      64.366 109.663  81.458  1.00  0.00           C  
ATOM   4736  CD  PRO   303      65.495 108.576  81.402  1.00  0.00           C  
ATOM   4737  HA  PRO   303      63.611 108.109  83.518  1.00  0.00           H  
ATOM   4738  HB2 PRO   303      62.798 108.531  80.591  1.00  0.00           H  
ATOM   4739  HB3 PRO   303      62.241 109.404  82.117  1.00  0.00           H  
ATOM   4740  HG2 PRO   303      64.393 110.294  80.570  1.00  0.00           H  
ATOM   4741  HG3 PRO   303      64.566 110.314  82.309  1.00  0.00           H  
ATOM   4742  HD2 PRO   303      65.682 108.124  80.428  1.00  0.00           H  
ATOM   4743  HD3 PRO   303      66.453 108.977  81.731  1.00  0.00           H  
ATOM   4744  N   PRO   304      61.601 106.318  83.286  1.00  0.00           N  
ATOM   4745  CA  PRO   304      60.508 105.327  83.060  1.00  0.00           C  
ATOM   4746  C   PRO   304      59.645 105.649  81.789  1.00  0.00           C  
ATOM   4747  O   PRO   304      59.666 106.792  81.265  1.00  0.00           O  
ATOM   4748  CB  PRO   304      59.617 105.433  84.303  1.00  0.00           C  
ATOM   4749  CG  PRO   304      59.859 106.949  84.571  1.00  0.00           C  
ATOM   4750  CD  PRO   304      61.343 107.294  84.354  1.00  0.00           C  
ATOM   4751  HA  PRO   304      60.856 104.305  82.913  1.00  0.00           H  
ATOM   4752  HB2 PRO   304      58.586 105.195  84.040  1.00  0.00           H  
ATOM   4753  HB3 PRO   304      60.025 104.765  85.061  1.00  0.00           H  
ATOM   4754  HG2 PRO   304      59.220 107.417  83.823  1.00  0.00           H  
ATOM   4755  HG3 PRO   304      59.463 107.184  85.559  1.00  0.00           H  
ATOM   4756  HD2 PRO   304      61.511 108.356  84.173  1.00  0.00           H  
ATOM   4757  HD3 PRO   304      61.818 107.045  85.302  1.00  0.00           H  
ATOM   4758  N   VAL   305      58.987 104.596  81.280  1.00  0.00           N  
ATOM   4759  CA  VAL   305      58.171 104.561  80.089  1.00  0.00           C  
ATOM   4760  C   VAL   305      56.913 103.794  80.509  1.00  0.00           C  
ATOM   4761  O   VAL   305      55.844 104.108  80.139  1.00  0.00           O  
ATOM   4762  CB  VAL   305      58.923 103.858  78.889  1.00  0.00           C  
ATOM   4763  CG1 VAL   305      57.939 103.465  77.816  1.00  0.00           C  
ATOM   4764  CG2 VAL   305      60.188 104.544  78.399  1.00  0.00           C  
ATOM   4765  H   VAL   305      59.135 103.722  81.764  1.00  0.00           H  
ATOM   4766  HA  VAL   305      57.914 105.542  79.689  1.00  0.00           H  
ATOM   4767  HB  VAL   305      59.137 102.900  79.362  1.00  0.00           H  
ATOM   4768 HG11 VAL   305      57.241 102.677  78.101  1.00  0.00           H  
ATOM   4769 HG12 VAL   305      57.343 104.281  77.409  1.00  0.00           H  
ATOM   4770 HG13 VAL   305      58.543 103.132  76.972  1.00  0.00           H  
ATOM   4771 HG21 VAL   305      60.773 103.835  77.812  1.00  0.00           H  
ATOM   4772 HG22 VAL   305      59.938 105.371  77.735  1.00  0.00           H  
ATOM   4773 HG23 VAL   305      60.756 104.878  79.267  1.00  0.00           H  
ATOM   4774  N   SER   306      57.015 102.765  81.416  1.00  0.00           N  
ATOM   4775  CA  SER   306      55.853 102.156  82.093  1.00  0.00           C  
ATOM   4776  C   SER   306      56.132 101.476  83.476  1.00  0.00           C  
ATOM   4777  O   SER   306      57.285 101.085  83.671  1.00  0.00           O  
ATOM   4778  CB  SER   306      55.199 101.109  81.107  1.00  0.00           C  
ATOM   4779  OG  SER   306      54.005 100.517  81.500  1.00  0.00           O  
ATOM   4780  H   SER   306      57.924 102.543  81.794  1.00  0.00           H  
ATOM   4781  HA  SER   306      55.021 102.837  82.270  1.00  0.00           H  
ATOM   4782  HB2 SER   306      54.974 101.715  80.230  1.00  0.00           H  
ATOM   4783  HB3 SER   306      55.797 100.241  80.830  1.00  0.00           H  
ATOM   4784  HG  SER   306      53.419 101.229  81.768  1.00  0.00           H  
ATOM   4785  N   VAL   307      55.075 101.286  84.310  1.00  0.00           N  
ATOM   4786  CA  VAL   307      55.146 100.579  85.606  1.00  0.00           C  
ATOM   4787  C   VAL   307      53.976  99.572  85.651  1.00  0.00           C  
ATOM   4788  O   VAL   307      52.818  99.833  85.244  1.00  0.00           O  
ATOM   4789  CB  VAL   307      55.074 101.563  86.838  1.00  0.00           C  
ATOM   4790  CG1 VAL   307      54.112 102.699  86.488  1.00  0.00           C  
ATOM   4791  CG2 VAL   307      54.637 100.966  88.152  1.00  0.00           C  
ATOM   4792  H   VAL   307      54.206 101.612  83.911  1.00  0.00           H  
ATOM   4793  HA  VAL   307      56.113 100.080  85.680  1.00  0.00           H  
ATOM   4794  HB  VAL   307      56.102 101.913  86.928  1.00  0.00           H  
ATOM   4795 HG11 VAL   307      53.152 102.291  86.170  1.00  0.00           H  
ATOM   4796 HG12 VAL   307      54.064 103.407  87.315  1.00  0.00           H  
ATOM   4797 HG13 VAL   307      54.572 103.274  85.684  1.00  0.00           H  
ATOM   4798 HG21 VAL   307      55.195 100.071  88.428  1.00  0.00           H  
ATOM   4799 HG22 VAL   307      54.637 101.655  88.996  1.00  0.00           H  
ATOM   4800 HG23 VAL   307      53.586 100.675  88.135  1.00  0.00           H  
ATOM   4801  N   PHE   308      54.418  98.421  86.126  1.00  0.00           N  
ATOM   4802  CA  PHE   308      53.569  97.247  86.263  1.00  0.00           C  
ATOM   4803  C   PHE   308      53.390  97.003  87.687  1.00  0.00           C  
ATOM   4804  O   PHE   308      54.378  97.121  88.457  1.00  0.00           O  
ATOM   4805  CB  PHE   308      54.330  96.164  85.462  1.00  0.00           C  
ATOM   4806  CG  PHE   308      54.199  96.289  84.029  1.00  0.00           C  
ATOM   4807  CD1 PHE   308      53.294  95.505  83.273  1.00  0.00           C  
ATOM   4808  CD2 PHE   308      55.031  97.149  83.196  1.00  0.00           C  
ATOM   4809  CE1 PHE   308      53.115  95.596  81.890  1.00  0.00           C  
ATOM   4810  CE2 PHE   308      54.890  97.171  81.791  1.00  0.00           C  
ATOM   4811  CZ  PHE   308      53.943  96.432  81.095  1.00  0.00           C  
ATOM   4812  H   PHE   308      55.278  98.470  86.652  1.00  0.00           H  
ATOM   4813  HA  PHE   308      52.608  97.440  85.785  1.00  0.00           H  
ATOM   4814  HB2 PHE   308      55.357  96.220  85.821  1.00  0.00           H  
ATOM   4815  HB3 PHE   308      54.058  95.150  85.754  1.00  0.00           H  
ATOM   4816  HD1 PHE   308      52.716  94.803  83.856  1.00  0.00           H  
ATOM   4817  HD2 PHE   308      55.824  97.720  83.656  1.00  0.00           H  
ATOM   4818  HE1 PHE   308      52.426  94.979  81.331  1.00  0.00           H  
ATOM   4819  HE2 PHE   308      55.487  97.825  81.172  1.00  0.00           H  
ATOM   4820  HZ  PHE   308      53.872  96.327  80.023  1.00  0.00           H  
ATOM   4821  N   VAL   309      52.237  96.476  88.112  1.00  0.00           N  
ATOM   4822  CA  VAL   309      51.995  96.073  89.498  1.00  0.00           C  
ATOM   4823  C   VAL   309      50.864  94.975  89.588  1.00  0.00           C  
ATOM   4824  O   VAL   309      50.181  94.775  88.582  1.00  0.00           O  
ATOM   4825  CB  VAL   309      51.641  97.425  90.233  1.00  0.00           C  
ATOM   4826  CG1 VAL   309      50.353  98.006  89.719  1.00  0.00           C  
ATOM   4827  CG2 VAL   309      51.670  97.249  91.788  1.00  0.00           C  
ATOM   4828  H   VAL   309      51.495  96.358  87.436  1.00  0.00           H  
ATOM   4829  HA  VAL   309      52.884  95.767  90.049  1.00  0.00           H  
ATOM   4830  HB  VAL   309      52.458  98.096  89.967  1.00  0.00           H  
ATOM   4831 HG11 VAL   309      50.174  98.936  90.257  1.00  0.00           H  
ATOM   4832 HG12 VAL   309      50.243  98.214  88.655  1.00  0.00           H  
ATOM   4833 HG13 VAL   309      49.449  97.471  90.008  1.00  0.00           H  
ATOM   4834 HG21 VAL   309      51.468  98.214  92.252  1.00  0.00           H  
ATOM   4835 HG22 VAL   309      50.882  96.558  92.086  1.00  0.00           H  
ATOM   4836 HG23 VAL   309      52.597  96.801  92.146  1.00  0.00           H  
ATOM   4837  N   CYS   310      50.740  94.249  90.674  1.00  0.00           N  
ATOM   4838  CA  CYS   310      49.710  93.258  90.919  1.00  0.00           C  
ATOM   4839  C   CYS   310      48.533  93.603  91.827  1.00  0.00           C  
ATOM   4840  O   CYS   310      48.692  94.372  92.723  1.00  0.00           O  
ATOM   4841  CB  CYS   310      50.380  91.906  91.354  1.00  0.00           C  
ATOM   4842  SG  CYS   310      51.471  91.469  89.956  1.00  0.00           S  
ATOM   4843  H   CYS   310      51.107  94.553  91.564  1.00  0.00           H  
ATOM   4844  HA  CYS   310      49.185  93.125  89.972  1.00  0.00           H  
ATOM   4845  HB2 CYS   310      50.983  92.161  92.225  1.00  0.00           H  
ATOM   4846  HB3 CYS   310      49.627  91.145  91.559  1.00  0.00           H  
ATOM   4847  HG  CYS   310      52.084  90.451  90.567  1.00  0.00           H  
ATOM   4848  N   CYS   311      47.392  93.084  91.609  1.00  0.00           N  
ATOM   4849  CA  CYS   311      46.098  93.648  92.178  1.00  0.00           C  
ATOM   4850  C   CYS   311      45.177  92.556  92.430  1.00  0.00           C  
ATOM   4851  O   CYS   311      45.032  91.640  91.621  1.00  0.00           O  
ATOM   4852  CB  CYS   311      45.575  94.646  91.163  1.00  0.00           C  
ATOM   4853  SG  CYS   311      43.997  95.395  91.671  1.00  0.00           S  
ATOM   4854  H   CYS   311      47.285  92.393  90.881  1.00  0.00           H  
ATOM   4855  HA  CYS   311      46.373  94.191  93.083  1.00  0.00           H  
ATOM   4856  HB2 CYS   311      46.315  95.442  91.079  1.00  0.00           H  
ATOM   4857  HB3 CYS   311      45.435  94.155  90.200  1.00  0.00           H  
ATOM   4858  HG  CYS   311      44.527  96.019  92.727  1.00  0.00           H  
ATOM   4859  N   MET   312      44.486  92.503  93.495  1.00  0.00           N  
ATOM   4860  CA  MET   312      44.355  93.468  94.583  1.00  0.00           C  
ATOM   4861  C   MET   312      45.294  93.222  95.821  1.00  0.00           C  
ATOM   4862  O   MET   312      46.052  92.173  95.857  1.00  0.00           O  
ATOM   4863  CB  MET   312      42.908  93.543  95.066  1.00  0.00           C  
ATOM   4864  CG  MET   312      42.423  92.117  95.609  1.00  0.00           C  
ATOM   4865  SD  MET   312      41.870  90.756  94.582  1.00  0.00           S  
ATOM   4866  CE  MET   312      40.884  89.853  95.772  1.00  0.00           C  
ATOM   4867  H   MET   312      43.902  91.682  93.558  1.00  0.00           H  
ATOM   4868  HA  MET   312      44.664  94.448  94.219  1.00  0.00           H  
ATOM   4869  HB2 MET   312      42.785  94.329  95.812  1.00  0.00           H  
ATOM   4870  HB3 MET   312      42.212  94.031  94.384  1.00  0.00           H  
ATOM   4871  HG2 MET   312      43.169  91.723  96.298  1.00  0.00           H  
ATOM   4872  HG3 MET   312      41.636  92.342  96.329  1.00  0.00           H  
ATOM   4873  HE1 MET   312      41.219  90.075  96.785  1.00  0.00           H  
ATOM   4874  HE2 MET   312      39.863  90.233  95.784  1.00  0.00           H  
ATOM   4875  HE3 MET   312      40.927  88.779  95.587  1.00  0.00           H  
ATOM   4876  N   LYS   313      45.358  94.099  96.786  1.00  0.00           N  
ATOM   4877  CA  LYS   313      45.968  93.760  98.161  1.00  0.00           C  
ATOM   4878  C   LYS   313      44.880  93.129  99.100  1.00  0.00           C  
ATOM   4879  O   LYS   313      43.693  93.228  98.775  1.00  0.00           O  
ATOM   4880  CB  LYS   313      46.523  95.076  98.885  1.00  0.00           C  
ATOM   4881  CG  LYS   313      45.664  96.326  98.552  1.00  0.00           C  
ATOM   4882  CD  LYS   313      46.082  97.586  99.314  1.00  0.00           C  
ATOM   4883  CE  LYS   313      46.028  97.447 100.811  1.00  0.00           C  
ATOM   4884  NZ  LYS   313      46.471  98.761 101.422  1.00  0.00           N1+
ATOM   4885  H   LYS   313      44.725  94.873  96.650  1.00  0.00           H  
ATOM   4886  HA  LYS   313      46.860  93.139  98.071  1.00  0.00           H  
ATOM   4887  HB2 LYS   313      46.396  94.845  99.942  1.00  0.00           H  
ATOM   4888  HB3 LYS   313      47.537  95.275  98.540  1.00  0.00           H  
ATOM   4889  HG2 LYS   313      45.772  96.459  97.476  1.00  0.00           H  
ATOM   4890  HG3 LYS   313      44.672  95.975  98.835  1.00  0.00           H  
ATOM   4891  HD2 LYS   313      47.073  97.861  98.953  1.00  0.00           H  
ATOM   4892  HD3 LYS   313      45.346  98.368  99.126  1.00  0.00           H  
ATOM   4893  HE2 LYS   313      44.998  97.362 101.157  1.00  0.00           H  
ATOM   4894  HE3 LYS   313      46.658  96.619 101.133  1.00  0.00           H  
ATOM   4895  HZ1 LYS   313      47.191  99.142 100.826  1.00  0.00           H  
ATOM   4896  HZ2 LYS   313      45.704  99.416 101.479  1.00  0.00           H  
ATOM   4897  HZ3 LYS   313      46.858  98.460 102.305  1.00  0.00           H  
ATOM   4898  N   ASP   314      45.224  92.359 100.154  1.00  0.00           N  
ATOM   4899  CA  ASP   314      46.565  91.957 100.539  1.00  0.00           C  
ATOM   4900  C   ASP   314      47.254  90.955  99.675  1.00  0.00           C  
ATOM   4901  O   ASP   314      48.501  91.160  99.419  1.00  0.00           O  
ATOM   4902  CB  ASP   314      46.539  91.362 101.996  1.00  0.00           C  
ATOM   4903  CG  ASP   314      47.955  91.000 102.428  1.00  0.00           C  
ATOM   4904  OD1 ASP   314      48.728  91.938 102.518  1.00  0.00           O  
ATOM   4905  OD2 ASP   314      48.276  89.825 102.668  1.00  0.00           O1-
ATOM   4906  OXT ASP   314      46.612  90.014  99.148  1.00  0.00           O1-
ATOM   4907  H   ASP   314      44.493  92.092 100.797  1.00  0.00           H  
ATOM   4908  HA  ASP   314      47.170  92.860 100.609  1.00  0.00           H  
ATOM   4909  HB2 ASP   314      46.009  92.005 102.698  1.00  0.00           H  
ATOM   4910  HB3 ASP   314      45.944  90.454 101.893  1.00  0.00           H  
ATOM   4911  N   THR   315      58.321 111.841  87.689  1.00  0.00           N  
ATOM   4912  CA  THR   315      57.781 112.025  86.345  1.00  0.00           C  
ATOM   4913  C   THR   315      56.684 111.020  86.080  1.00  0.00           C  
ATOM   4914  O   THR   315      56.895 109.845  86.354  1.00  0.00           O  
ATOM   4915  CB  THR   315      58.948 111.860  85.379  1.00  0.00           C  
ATOM   4916  CG2 THR   315      58.635 112.115  83.874  1.00  0.00           C  
ATOM   4917  OG1 THR   315      59.855 112.859  85.639  1.00  0.00           O  
ATOM   4918  HA  THR   315      57.298 113.002  86.368  1.00  0.00           H  
ATOM   4919  HB  THR   315      59.367 110.861  85.498  1.00  0.00           H  
ATOM   4920  HG1 THR   315      60.540 112.825  84.967  1.00  0.00           H  
ATOM   4921 HG21 THR   315      58.148 113.075  83.705  1.00  0.00           H  
ATOM   4922 HG22 THR   315      59.492 112.108  83.201  1.00  0.00           H  
ATOM   4923 HG23 THR   315      57.989 111.326  83.488  1.00  0.00           H  
ATOM   4924  H1  THR   315      57.618 112.080  88.373  1.00  0.00           H  
ATOM   4925  H2  THR   315      59.177 112.365  87.802  1.00  0.00           H  
ATOM   4926  H3  THR   315      58.557 110.871  87.842  1.00  0.00           H  
ATOM   4927  N   ASN   316      55.613 111.438  85.505  1.00  0.00           N  
ATOM   4928  CA  ASN   316      54.462 110.605  85.176  1.00  0.00           C  
ATOM   4929  C   ASN   316      54.733 109.594  84.055  1.00  0.00           C  
ATOM   4930  O   ASN   316      55.351 109.901  83.008  1.00  0.00           O  
ATOM   4931  CB  ASN   316      53.275 111.510  84.819  1.00  0.00           C  
ATOM   4932  CG  ASN   316      52.707 112.421  86.007  1.00  0.00           C  
ATOM   4933  ND2 ASN   316      51.683 113.217  85.656  1.00  0.00           N  
ATOM   4934  OD1 ASN   316      53.167 112.447  87.116  1.00  0.00           O  
ATOM   4935  H   ASN   316      55.611 112.335  85.040  1.00  0.00           H  
ATOM   4936  HA  ASN   316      54.202 110.063  86.085  1.00  0.00           H  
ATOM   4937  HB2 ASN   316      53.510 112.271  84.074  1.00  0.00           H  
ATOM   4938  HB3 ASN   316      52.440 110.898  84.479  1.00  0.00           H
[truncated: 1,315,149 more chars]
