# Supplementary material for: Molecular Mechanism of Protein Arginine Deiminase 2: A Study Involving Multiple Microsecond Long Molecular Dynamics Simulations
Source: Biochemistry. 2022 Jun 23;61(13):1286–97. doi: 10.1021/acs.biochem.2c00158 (PMC9260958; doi:10.1021/acs.biochem.2c00158)
Supplement: Supplementary file 2 — bi2c00158_si_002.zip [file bi2c00158_si_002.zip › closest/ps1-05-100w-last-frame.pdb]

ATOM      1  N   ARG     1      72.494  89.626  39.911  1.00  0.00           N  
ATOM      2  CA  ARG     1      73.462  88.520  40.185  1.00  0.00           C  
ATOM      3  C   ARG     1      74.386  88.377  38.979  1.00  0.00           C  
ATOM      4  O   ARG     1      74.179  87.510  38.135  1.00  0.00           O  
ATOM      5  CB  ARG     1      72.833  87.118  40.477  1.00  0.00           C  
ATOM      6  CG  ARG     1      72.110  87.023  41.784  1.00  0.00           C  
ATOM      7  CD  ARG     1      71.633  85.580  41.998  1.00  0.00           C  
ATOM      8  NE  ARG     1      70.667  85.591  43.121  1.00  0.00           N  
ATOM      9  CZ  ARG     1      70.539  84.613  43.913  1.00  0.00           C  
ATOM     10  NH1 ARG     1      71.369  83.607  43.798  1.00  0.00           N1+
ATOM     11  NH2 ARG     1      69.557  84.463  44.828  1.00  0.00           N  
ATOM     12  HA  ARG     1      74.066  88.759  41.060  1.00  0.00           H  
ATOM     13  HB2 ARG     1      72.175  86.786  39.673  1.00  0.00           H  
ATOM     14  HB3 ARG     1      73.670  86.421  40.436  1.00  0.00           H  
ATOM     15  HG2 ARG     1      72.700  87.327  42.649  1.00  0.00           H  
ATOM     16  HG3 ARG     1      71.257  87.698  41.856  1.00  0.00           H  
ATOM     17  HD2 ARG     1      71.071  85.277  41.115  1.00  0.00           H  
ATOM     18  HD3 ARG     1      72.531  84.971  42.108  1.00  0.00           H  
ATOM     19  HE  ARG     1      69.882  86.223  43.057  1.00  0.00           H  
ATOM     20 HH11 ARG     1      71.843  83.342  42.946  1.00  0.00           H  
ATOM     21 HH12 ARG     1      71.556  82.986  44.572  1.00  0.00           H  
ATOM     22 HH21 ARG     1      68.764  85.084  44.913  1.00  0.00           H  
ATOM     23 HH22 ARG     1      69.522  83.570  45.298  1.00  0.00           H  
ATOM     24  H1  ARG     1      71.733  89.279  39.345  1.00  0.00           H  
ATOM     25  H2  ARG     1      72.888  90.460  39.498  1.00  0.00           H  
ATOM     26  H3  ARG     1      71.947  89.892  40.717  1.00  0.00           H  
ATOM     27  N   GLU     2      75.244  89.289  38.734  1.00  0.00           N  
ATOM     28  CA  GLU     2      76.193  89.321  37.621  1.00  0.00           C  
ATOM     29  C   GLU     2      77.619  89.030  38.134  1.00  0.00           C  
ATOM     30  O   GLU     2      78.034  89.743  39.072  1.00  0.00           O  
ATOM     31  CB  GLU     2      76.061  90.660  36.825  1.00  0.00           C  
ATOM     32  CG  GLU     2      74.681  91.021  36.256  1.00  0.00           C  
ATOM     33  CD  GLU     2      74.013  92.036  37.102  1.00  0.00           C  
ATOM     34  OE1 GLU     2      73.355  91.707  38.091  1.00  0.00           O  
ATOM     35  OE2 GLU     2      73.981  93.240  36.742  1.00  0.00           O1-
ATOM     36  H   GLU     2      75.479  89.916  39.490  1.00  0.00           H  
ATOM     37  HA  GLU     2      75.974  88.563  36.869  1.00  0.00           H  
ATOM     38  HB2 GLU     2      76.235  91.391  37.616  1.00  0.00           H  
ATOM     39  HB3 GLU     2      76.893  90.831  36.142  1.00  0.00           H  
ATOM     40  HG2 GLU     2      74.928  91.319  35.237  1.00  0.00           H  
ATOM     41  HG3 GLU     2      74.031  90.147  36.271  1.00  0.00           H  
ATOM     42  N   ARG     3      78.447  88.260  37.444  1.00  0.00           N  
ATOM     43  CA  ARG     3      79.955  88.068  37.525  1.00  0.00           C  
ATOM     44  C   ARG     3      80.603  88.615  36.373  1.00  0.00           C  
ATOM     45  O   ARG     3      80.321  88.341  35.163  1.00  0.00           O  
ATOM     46  CB  ARG     3      80.197  86.458  37.612  1.00  0.00           C  
ATOM     47  CG  ARG     3      81.746  86.119  37.550  1.00  0.00           C  
ATOM     48  CD  ARG     3      82.165  85.231  36.350  1.00  0.00           C  
ATOM     49  NE  ARG     3      83.647  85.272  36.291  1.00  0.00           N  
ATOM     50  CZ  ARG     3      84.600  84.299  36.248  1.00  0.00           C  
ATOM     51  NH1 ARG     3      84.352  83.057  36.088  1.00  0.00           N1+
ATOM     52  NH2 ARG     3      85.872  84.702  36.384  1.00  0.00           N  
ATOM     53  H   ARG     3      77.990  87.814  36.662  1.00  0.00           H  
ATOM     54  HA  ARG     3      80.368  88.567  38.401  1.00  0.00           H  
ATOM     55  HB2 ARG     3      79.685  86.114  38.510  1.00  0.00           H  
ATOM     56  HB3 ARG     3      79.711  86.006  36.746  1.00  0.00           H  
ATOM     57  HG2 ARG     3      82.374  87.007  37.616  1.00  0.00           H  
ATOM     58  HG3 ARG     3      81.964  85.547  38.452  1.00  0.00           H  
ATOM     59  HD2 ARG     3      81.826  84.205  36.496  1.00  0.00           H  
ATOM     60  HD3 ARG     3      81.761  85.675  35.440  1.00  0.00           H  
ATOM     61  HE  ARG     3      83.999  86.208  36.146  1.00  0.00           H  
ATOM     62 HH11 ARG     3      83.377  82.799  36.137  1.00  0.00           H  
ATOM     63 HH12 ARG     3      85.171  82.466  36.075  1.00  0.00           H  
ATOM     64 HH21 ARG     3      86.043  85.652  36.680  1.00  0.00           H  
ATOM     65 HH22 ARG     3      86.547  84.023  36.059  1.00  0.00           H  
ATOM     66  N   THR     4      81.590  89.501  36.581  1.00  0.00           N  
ATOM     67  CA  THR     4      82.388  90.088  35.442  1.00  0.00           C  
ATOM     68  C   THR     4      83.308  89.046  34.674  1.00  0.00           C  
ATOM     69  O   THR     4      83.859  88.119  35.319  1.00  0.00           O  
ATOM     70  CB  THR     4      83.355  91.161  36.001  1.00  0.00           C  
ATOM     71  CG2 THR     4      84.118  91.832  34.952  1.00  0.00           C  
ATOM     72  OG1 THR     4      82.727  92.188  36.770  1.00  0.00           O  
ATOM     73  H   THR     4      81.850  89.750  37.524  1.00  0.00           H  
ATOM     74  HA  THR     4      81.772  90.491  34.638  1.00  0.00           H  
ATOM     75  HB  THR     4      84.013  90.685  36.727  1.00  0.00           H  
ATOM     76  HG1 THR     4      82.504  91.834  37.634  1.00  0.00           H  
ATOM     77 HG21 THR     4      83.493  92.388  34.255  1.00  0.00           H  
ATOM     78 HG22 THR     4      84.810  92.433  35.542  1.00  0.00           H  
ATOM     79 HG23 THR     4      84.724  91.098  34.421  1.00  0.00           H  
ATOM     80  N   VAL     5      83.505  89.175  33.372  1.00  0.00           N  
ATOM     81  CA  VAL     5      84.434  88.294  32.557  1.00  0.00           C  
ATOM     82  C   VAL     5      85.106  89.129  31.504  1.00  0.00           C  
ATOM     83  O   VAL     5      84.525  90.088  31.062  1.00  0.00           O  
ATOM     84  CB  VAL     5      83.636  87.057  32.143  1.00  0.00           C  
ATOM     85  CG1 VAL     5      82.800  87.314  30.892  1.00  0.00           C  
ATOM     86  CG2 VAL     5      84.628  85.992  31.887  1.00  0.00           C  
ATOM     87  H   VAL     5      82.820  89.761  32.917  1.00  0.00           H  
ATOM     88  HA  VAL     5      85.171  87.907  33.261  1.00  0.00           H  
ATOM     89  HB  VAL     5      83.088  86.658  32.996  1.00  0.00           H  
ATOM     90 HG11 VAL     5      83.506  87.421  30.069  1.00  0.00           H  
ATOM     91 HG12 VAL     5      82.183  86.441  30.683  1.00  0.00           H  
ATOM     92 HG13 VAL     5      82.166  88.184  31.064  1.00  0.00           H  
ATOM     93 HG21 VAL     5      84.099  85.069  31.651  1.00  0.00           H  
ATOM     94 HG22 VAL     5      85.459  86.143  31.198  1.00  0.00           H  
ATOM     95 HG23 VAL     5      85.107  85.666  32.810  1.00  0.00           H  
ATOM     96  N   ARG     6      86.322  88.857  31.093  1.00  0.00           N  
ATOM     97  CA  ARG     6      86.972  89.576  29.956  1.00  0.00           C  
ATOM     98  C   ARG     6      87.080  88.588  28.805  1.00  0.00           C  
ATOM     99  O   ARG     6      87.386  87.413  29.013  1.00  0.00           O  
ATOM    100  CB  ARG     6      88.307  90.101  30.446  1.00  0.00           C  
ATOM    101  CG  ARG     6      88.280  91.184  31.573  1.00  0.00           C  
ATOM    102  CD  ARG     6      87.619  92.474  31.139  1.00  0.00           C  
ATOM    103  NE  ARG     6      87.587  93.416  32.347  1.00  0.00           N  
ATOM    104  CZ  ARG     6      87.579  94.734  32.368  1.00  0.00           C  
ATOM    105  NH1 ARG     6      87.590  95.556  31.352  1.00  0.00           N1+
ATOM    106  NH2 ARG     6      87.715  95.339  33.500  1.00  0.00           N  
ATOM    107  H   ARG     6      86.847  88.171  31.616  1.00  0.00           H  
ATOM    108  HA  ARG     6      86.335  90.404  29.644  1.00  0.00           H  
ATOM    109  HB2 ARG     6      88.986  89.281  30.677  1.00  0.00           H  
ATOM    110  HB3 ARG     6      88.814  90.527  29.581  1.00  0.00           H  
ATOM    111  HG2 ARG     6      87.847  90.784  32.490  1.00  0.00           H  
ATOM    112  HG3 ARG     6      89.276  91.501  31.882  1.00  0.00           H  
ATOM    113  HD2 ARG     6      88.213  92.932  30.348  1.00  0.00           H  
ATOM    114  HD3 ARG     6      86.586  92.215  30.908  1.00  0.00           H  
ATOM    115  HE  ARG     6      87.624  92.881  33.203  1.00  0.00           H  
ATOM    116 HH11 ARG     6      87.411  95.230  30.413  1.00  0.00           H  
ATOM    117 HH12 ARG     6      88.008  96.461  31.518  1.00  0.00           H  
ATOM    118 HH21 ARG     6      87.766  94.856  34.386  1.00  0.00           H  
ATOM    119 HH22 ARG     6      87.639  96.346  33.489  1.00  0.00           H  
ATOM    120  N   LEU     7      86.811  89.120  27.570  1.00  0.00           N  
ATOM    121  CA  LEU     7      86.809  88.307  26.329  1.00  0.00           C  
ATOM    122  C   LEU     7      88.224  88.283  25.697  1.00  0.00           C  
ATOM    123  O   LEU     7      89.037  89.112  26.085  1.00  0.00           O  
ATOM    124  CB  LEU     7      85.938  89.029  25.299  1.00  0.00           C  
ATOM    125  CG  LEU     7      84.536  89.281  25.741  1.00  0.00           C  
ATOM    126  CD1 LEU     7      83.725  90.183  24.780  1.00  0.00           C  
ATOM    127  CD2 LEU     7      83.834  87.962  25.852  1.00  0.00           C  
ATOM    128  H   LEU     7      86.862  90.129  27.586  1.00  0.00           H  
ATOM    129  HA  LEU     7      86.460  87.297  26.545  1.00  0.00           H  
ATOM    130  HB2 LEU     7      86.363  89.984  24.991  1.00  0.00           H  
ATOM    131  HB3 LEU     7      85.902  88.389  24.417  1.00  0.00           H  
ATOM    132  HG  LEU     7      84.506  89.806  26.696  1.00  0.00           H  
ATOM    133 HD11 LEU     7      82.679  90.112  25.079  1.00  0.00           H  
ATOM    134 HD12 LEU     7      84.116  91.201  24.768  1.00  0.00           H  
ATOM    135 HD13 LEU     7      83.845  89.868  23.743  1.00  0.00           H  
ATOM    136 HD21 LEU     7      82.865  88.191  26.296  1.00  0.00           H  
ATOM    137 HD22 LEU     7      83.640  87.422  24.925  1.00  0.00           H  
ATOM    138 HD23 LEU     7      84.445  87.322  26.489  1.00  0.00           H  
ATOM    139  N   GLN     8      88.418  87.476  24.622  1.00  0.00           N  
ATOM    140  CA  GLN     8      89.662  87.453  23.879  1.00  0.00           C  
ATOM    141  C   GLN     8      89.310  87.460  22.328  1.00  0.00           C  
ATOM    142  O   GLN     8      88.300  86.988  21.932  1.00  0.00           O  
ATOM    143  CB  GLN     8      90.491  86.203  24.203  1.00  0.00           C  
ATOM    144  CG  GLN     8      91.131  86.022  25.682  1.00  0.00           C  
ATOM    145  CD  GLN     8      92.107  87.113  26.182  1.00  0.00           C  
ATOM    146  NE2 GLN     8      92.606  86.918  27.390  1.00  0.00           N  
ATOM    147  OE1 GLN     8      92.431  88.056  25.421  1.00  0.00           O  
ATOM    148  H   GLN     8      87.664  86.858  24.357  1.00  0.00           H  
ATOM    149  HA  GLN     8      90.297  88.263  24.235  1.00  0.00           H  
ATOM    150  HB2 GLN     8      89.963  85.270  24.005  1.00  0.00           H  
ATOM    151  HB3 GLN     8      91.320  86.174  23.496  1.00  0.00           H  
ATOM    152  HG2 GLN     8      90.278  85.862  26.342  1.00  0.00           H  
ATOM    153  HG3 GLN     8      91.796  85.161  25.609  1.00  0.00           H  
ATOM    154 HE21 GLN     8      93.538  87.252  27.590  1.00  0.00           H  
ATOM    155 HE22 GLN     8      92.343  86.045  27.824  1.00  0.00           H  
ATOM    156  N   TYR     9      90.225  88.009  21.538  1.00  0.00           N  
ATOM    157  CA  TYR     9      90.198  87.844  20.058  1.00  0.00           C  
ATOM    158  C   TYR     9      90.363  86.472  19.533  1.00  0.00           C  
ATOM    159  O   TYR     9      90.998  85.640  20.176  1.00  0.00           O  
ATOM    160  CB  TYR     9      91.135  88.853  19.328  1.00  0.00           C  
ATOM    161  CG  TYR     9      91.135  90.332  19.562  1.00  0.00           C  
ATOM    162  CD1 TYR     9      90.120  91.086  18.964  1.00  0.00           C  
ATOM    163  CD2 TYR     9      92.144  90.977  20.342  1.00  0.00           C  
ATOM    164  CE1 TYR     9      90.048  92.379  19.307  1.00  0.00           C  
ATOM    165  CE2 TYR     9      92.076  92.280  20.665  1.00  0.00           C  
ATOM    166  CZ  TYR     9      90.939  93.011  20.241  1.00  0.00           C  
ATOM    167  OH  TYR     9      90.603  94.260  20.607  1.00  0.00           O  
ATOM    168  H   TYR     9      91.079  88.396  21.913  1.00  0.00           H  
ATOM    169  HA  TYR     9      89.213  88.201  19.758  1.00  0.00           H  
ATOM    170  HB2 TYR     9      92.142  88.456  19.455  1.00  0.00           H  
ATOM    171  HB3 TYR     9      91.116  88.734  18.245  1.00  0.00           H  
ATOM    172  HD1 TYR     9      89.336  90.655  18.359  1.00  0.00           H  
ATOM    173  HD2 TYR     9      92.977  90.385  20.691  1.00  0.00           H  
ATOM    174  HE1 TYR     9      89.265  93.037  18.959  1.00  0.00           H  
ATOM    175  HE2 TYR     9      92.888  92.734  21.214  1.00  0.00           H  
ATOM    176  HH  TYR     9      89.688  94.391  20.867  1.00  0.00           H  
ATOM    177  N   GLY    10      89.703  86.256  18.347  1.00  0.00           N  
ATOM    178  CA  GLY    10      89.555  84.901  17.845  1.00  0.00           C  
ATOM    179  C   GLY    10      88.905  83.920  18.790  1.00  0.00           C  
ATOM    180  O   GLY    10      89.231  82.676  18.742  1.00  0.00           O  
ATOM    181  H   GLY    10      89.364  87.039  17.807  1.00  0.00           H  
ATOM    182  HA2 GLY    10      88.913  84.977  16.967  1.00  0.00           H  
ATOM    183  HA3 GLY    10      90.513  84.470  17.554  1.00  0.00           H  
ATOM    184  N   SER    11      88.180  84.394  19.788  1.00  0.00           N  
ATOM    185  CA  SER    11      87.653  83.682  20.992  1.00  0.00           C  
ATOM    186  C   SER    11      88.615  82.860  21.767  1.00  0.00           C  
ATOM    187  O   SER    11      88.333  81.725  22.094  1.00  0.00           O  
ATOM    188  CB  SER    11      86.405  82.924  20.642  1.00  0.00           C  
ATOM    189  OG  SER    11      85.470  83.707  19.949  1.00  0.00           O  
ATOM    190  H   SER    11      87.955  85.378  19.830  1.00  0.00           H  
ATOM    191  HA  SER    11      87.302  84.467  21.661  1.00  0.00           H  
ATOM    192  HB2 SER    11      86.660  82.000  20.123  1.00  0.00           H  
ATOM    193  HB3 SER    11      85.849  82.652  21.538  1.00  0.00           H  
ATOM    194  HG  SER    11      85.845  83.857  19.078  1.00  0.00           H  
ATOM    195  N   ALA    12      89.828  83.488  21.991  1.00  0.00           N  
ATOM    196  CA  ALA    12      90.868  82.686  22.717  1.00  0.00           C  
ATOM    197  C   ALA    12      90.741  82.521  24.249  1.00  0.00           C  
ATOM    198  O   ALA    12      91.702  82.562  25.029  1.00  0.00           O  
ATOM    199  CB  ALA    12      92.197  83.253  22.338  1.00  0.00           C  
ATOM    200  H   ALA    12      90.063  84.347  21.514  1.00  0.00           H  
ATOM    201  HA  ALA    12      90.701  81.674  22.347  1.00  0.00           H  
ATOM    202  HB1 ALA    12      92.996  82.564  22.610  1.00  0.00           H  
ATOM    203  HB2 ALA    12      92.165  83.407  21.259  1.00  0.00           H  
ATOM    204  HB3 ALA    12      92.401  84.185  22.865  1.00  0.00           H  
ATOM    205  N   VAL    13      89.496  82.181  24.680  1.00  0.00           N  
ATOM    206  CA  VAL    13      89.142  81.867  26.116  1.00  0.00           C  
ATOM    207  C   VAL    13      87.829  81.022  26.175  1.00  0.00           C  
ATOM    208  O   VAL    13      87.004  81.082  25.304  1.00  0.00           O  
ATOM    209  CB  VAL    13      88.928  83.150  26.874  1.00  0.00           C  
ATOM    210  CG1 VAL    13      87.741  84.069  26.320  1.00  0.00           C  
ATOM    211  CG2 VAL    13      88.681  83.077  28.395  1.00  0.00           C  
ATOM    212  H   VAL    13      88.733  82.134  24.020  1.00  0.00           H  
ATOM    213  HA  VAL    13      90.017  81.402  26.571  1.00  0.00           H  
ATOM    214  HB  VAL    13      89.863  83.688  26.714  1.00  0.00           H  
ATOM    215 HG11 VAL    13      86.735  83.652  26.291  1.00  0.00           H  
ATOM    216 HG12 VAL    13      87.702  85.061  26.771  1.00  0.00           H  
ATOM    217 HG13 VAL    13      87.976  84.434  25.320  1.00  0.00           H  
ATOM    218 HG21 VAL    13      89.554  82.565  28.800  1.00  0.00           H  
ATOM    219 HG22 VAL    13      88.720  84.085  28.809  1.00  0.00           H  
ATOM    220 HG23 VAL    13      87.751  82.547  28.599  1.00  0.00           H  
ATOM    221  N   GLU    14      87.737  80.250  27.326  1.00  0.00           N  
ATOM    222  CA  GLU    14      86.627  79.428  27.803  1.00  0.00           C  
ATOM    223  C   GLU    14      86.365  79.798  29.309  1.00  0.00           C  
ATOM    224  O   GLU    14      87.300  79.651  30.082  1.00  0.00           O  
ATOM    225  CB  GLU    14      86.909  77.938  27.677  1.00  0.00           C  
ATOM    226  CG  GLU    14      87.628  77.425  26.428  1.00  0.00           C  
ATOM    227  CD  GLU    14      89.164  77.459  26.545  1.00  0.00           C  
ATOM    228  OE1 GLU    14      89.832  76.904  25.689  1.00  0.00           O  
ATOM    229  OE2 GLU    14      89.714  78.048  27.478  1.00  0.00           O1-
ATOM    230  H   GLU    14      88.573  80.300  27.891  1.00  0.00           H  
ATOM    231  HA  GLU    14      85.832  79.814  27.166  1.00  0.00           H  
ATOM    232  HB2 GLU    14      87.376  77.569  28.590  1.00  0.00           H  
ATOM    233  HB3 GLU    14      85.934  77.451  27.683  1.00  0.00           H  
ATOM    234  HG2 GLU    14      87.472  76.393  26.114  1.00  0.00           H  
ATOM    235  HG3 GLU    14      87.203  77.977  25.590  1.00  0.00           H  
ATOM    236  N   ALA    15      85.090  79.899  29.704  1.00  0.00           N  
ATOM    237  CA  ALA    15      84.735  80.109  31.092  1.00  0.00           C  
ATOM    238  C   ALA    15      83.638  79.128  31.499  1.00  0.00           C  
ATOM    239  O   ALA    15      82.816  78.965  30.675  1.00  0.00           O  
ATOM    240  CB  ALA    15      84.327  81.560  31.438  1.00  0.00           C  
ATOM    241  H   ALA    15      84.366  79.909  29.000  1.00  0.00           H  
ATOM    242  HA  ALA    15      85.572  79.917  31.764  1.00  0.00           H  
ATOM    243  HB1 ALA    15      83.472  82.001  30.926  1.00  0.00           H  
ATOM    244  HB2 ALA    15      84.079  81.616  32.498  1.00  0.00           H  
ATOM    245  HB3 ALA    15      85.223  82.139  31.215  1.00  0.00           H  
ATOM    246  N   VAL    16      83.642  78.530  32.741  1.00  0.00           N  
ATOM    247  CA  VAL    16      82.490  77.882  33.287  1.00  0.00           C  
ATOM    248  C   VAL    16      81.353  78.830  33.662  1.00  0.00           C  
ATOM    249  O   VAL    16      81.553  79.752  34.447  1.00  0.00           O  
ATOM    250  CB  VAL    16      82.874  76.993  34.558  1.00  0.00           C  
ATOM    251  CG1 VAL    16      81.779  76.551  35.467  1.00  0.00           C  
ATOM    252  CG2 VAL    16      83.648  75.716  34.101  1.00  0.00           C  
ATOM    253  H   VAL    16      84.404  78.816  33.338  1.00  0.00           H  
ATOM    254  HA  VAL    16      82.060  77.238  32.520  1.00  0.00           H  
ATOM    255  HB  VAL    16      83.590  77.653  35.048  1.00  0.00           H  
ATOM    256 HG11 VAL    16      81.416  77.238  36.231  1.00  0.00           H  
ATOM    257 HG12 VAL    16      80.855  76.344  34.928  1.00  0.00           H  
ATOM    258 HG13 VAL    16      81.994  75.658  36.054  1.00  0.00           H  
ATOM    259 HG21 VAL    16      84.431  75.952  33.380  1.00  0.00           H  
ATOM    260 HG22 VAL    16      84.083  75.230  34.975  1.00  0.00           H  
ATOM    261 HG23 VAL    16      82.884  75.071  33.668  1.00  0.00           H  
ATOM    262  N   TYR    17      80.147  78.743  33.024  1.00  0.00           N  
ATOM    263  CA  TYR    17      78.936  79.407  33.374  1.00  0.00           C  
ATOM    264  C   TYR    17      78.227  78.534  34.465  1.00  0.00           C  
ATOM    265  O   TYR    17      77.632  77.493  34.289  1.00  0.00           O  
ATOM    266  CB  TYR    17      78.175  79.583  32.119  1.00  0.00           C  
ATOM    267  CG  TYR    17      76.948  80.406  32.354  1.00  0.00           C  
ATOM    268  CD1 TYR    17      75.863  79.817  33.052  1.00  0.00           C  
ATOM    269  CD2 TYR    17      76.772  81.750  31.921  1.00  0.00           C  
ATOM    270  CE1 TYR    17      74.720  80.605  33.345  1.00  0.00           C  
ATOM    271  CE2 TYR    17      75.611  82.523  32.121  1.00  0.00           C  
ATOM    272  CZ  TYR    17      74.590  81.939  32.840  1.00  0.00           C  
ATOM    273  OH  TYR    17      73.552  82.739  33.209  1.00  0.00           O  
ATOM    274  H   TYR    17      80.011  77.824  32.628  1.00  0.00           H  
ATOM    275  HA  TYR    17      79.216  80.339  33.865  1.00  0.00           H  
ATOM    276  HB2 TYR    17      78.777  80.071  31.352  1.00  0.00           H  
ATOM    277  HB3 TYR    17      77.921  78.575  31.791  1.00  0.00           H  
ATOM    278  HD1 TYR    17      75.958  78.797  33.396  1.00  0.00           H  
ATOM    279  HD2 TYR    17      77.545  82.228  31.337  1.00  0.00           H  
ATOM    280  HE1 TYR    17      73.830  80.248  33.843  1.00  0.00           H  
ATOM    281  HE2 TYR    17      75.484  83.506  31.691  1.00  0.00           H  
ATOM    282  HH  TYR    17      73.075  82.393  33.967  1.00  0.00           H  
ATOM    283  N   VAL    18      78.139  79.132  35.604  1.00  0.00           N  
ATOM    284  CA  VAL    18      77.290  78.656  36.693  1.00  0.00           C  
ATOM    285  C   VAL    18      75.839  79.129  36.584  1.00  0.00           C  
ATOM    286  O   VAL    18      75.510  80.275  36.617  1.00  0.00           O  
ATOM    287  CB  VAL    18      77.944  79.170  38.013  1.00  0.00           C  
ATOM    288  CG1 VAL    18      77.421  78.355  39.148  1.00  0.00           C  
ATOM    289  CG2 VAL    18      79.478  78.992  38.197  1.00  0.00           C  
ATOM    290  H   VAL    18      78.326  80.124  35.643  1.00  0.00           H  
ATOM    291  HA  VAL    18      77.306  77.569  36.773  1.00  0.00           H  
ATOM    292  HB  VAL    18      77.787  80.231  38.208  1.00  0.00           H  
ATOM    293 HG11 VAL    18      77.663  77.307  38.970  1.00  0.00           H  
ATOM    294 HG12 VAL    18      77.701  78.680  40.150  1.00  0.00           H  
ATOM    295 HG13 VAL    18      76.338  78.441  39.063  1.00  0.00           H  
ATOM    296 HG21 VAL    18      80.034  79.677  37.557  1.00  0.00           H  
ATOM    297 HG22 VAL    18      79.725  79.244  39.229  1.00  0.00           H  
ATOM    298 HG23 VAL    18      79.629  77.924  38.042  1.00  0.00           H  
ATOM    299  N   LEU    19      74.922  78.099  36.429  1.00  0.00           N  
ATOM    300  CA  LEU    19      73.511  78.305  36.639  1.00  0.00           C  
ATOM    301  C   LEU    19      73.095  79.160  37.949  1.00  0.00           C  
ATOM    302  O   LEU    19      73.821  79.006  38.944  1.00  0.00           O  
ATOM    303  CB  LEU    19      72.694  77.038  36.524  1.00  0.00           C  
ATOM    304  CG  LEU    19      72.000  76.794  35.228  1.00  0.00           C  
ATOM    305  CD1 LEU    19      73.067  76.562  34.196  1.00  0.00           C  
ATOM    306  CD2 LEU    19      71.061  75.517  35.264  1.00  0.00           C  
ATOM    307  H   LEU    19      75.293  77.168  36.312  1.00  0.00           H  
ATOM    308  HA  LEU    19      73.158  78.950  35.834  1.00  0.00           H  
ATOM    309  HB2 LEU    19      73.355  76.195  36.726  1.00  0.00           H  
ATOM    310  HB3 LEU    19      71.895  76.872  37.247  1.00  0.00           H  
ATOM    311  HG  LEU    19      71.360  77.665  35.084  1.00  0.00           H  
ATOM    312 HD11 LEU    19      73.799  75.834  34.549  1.00  0.00           H  
ATOM    313 HD12 LEU    19      72.636  76.149  33.284  1.00  0.00           H  
ATOM    314 HD13 LEU    19      73.611  77.458  33.898  1.00  0.00           H  
ATOM    315 HD21 LEU    19      71.658  74.616  35.127  1.00  0.00           H  
ATOM    316 HD22 LEU    19      70.436  75.495  36.157  1.00  0.00           H  
ATOM    317 HD23 LEU    19      70.355  75.476  34.435  1.00  0.00           H  
ATOM    318  N   GLY    20      72.079  80.060  37.886  1.00  0.00           N  
ATOM    319  CA  GLY    20      71.860  81.113  38.949  1.00  0.00           C  
ATOM    320  C   GLY    20      72.622  82.391  38.921  1.00  0.00           C  
ATOM    321  O   GLY    20      72.490  83.213  39.892  1.00  0.00           O  
ATOM    322  H   GLY    20      71.600  80.177  37.005  1.00  0.00           H  
ATOM    323  HA2 GLY    20      70.810  81.377  39.079  1.00  0.00           H  
ATOM    324  HA3 GLY    20      72.114  80.716  39.932  1.00  0.00           H  
ATOM    325  N   THR    21      73.459  82.666  37.884  1.00  0.00           N  
ATOM    326  CA  THR    21      74.253  83.891  37.751  1.00  0.00           C  
ATOM    327  C   THR    21      74.413  84.297  36.277  1.00  0.00           C  
ATOM    328  O   THR    21      74.832  83.517  35.466  1.00  0.00           O  
ATOM    329  CB  THR    21      75.588  83.571  38.471  1.00  0.00           C  
ATOM    330  CG2 THR    21      76.685  84.685  38.230  1.00  0.00           C  
ATOM    331  OG1 THR    21      75.403  83.430  39.853  1.00  0.00           O  
ATOM    332  H   THR    21      73.426  82.048  37.086  1.00  0.00           H  
ATOM    333  HA  THR    21      73.859  84.739  38.310  1.00  0.00           H  
ATOM    334  HB  THR    21      75.999  82.654  38.051  1.00  0.00           H  
ATOM    335  HG1 THR    21      75.150  82.520  40.024  1.00  0.00           H  
ATOM    336 HG21 THR    21      76.331  85.706  38.085  1.00  0.00           H  
ATOM    337 HG22 THR    21      77.535  84.533  38.896  1.00  0.00           H  
ATOM    338 HG23 THR    21      77.136  84.456  37.264  1.00  0.00           H  
ATOM    339  N   TYR    22      74.400  85.568  36.005  1.00  0.00           N  
ATOM    340  CA  TYR    22      74.596  86.223  34.728  1.00  0.00           C  
ATOM    341  C   TYR    22      76.039  86.704  34.413  1.00  0.00           C  
ATOM    342  O   TYR    22      76.864  87.067  35.328  1.00  0.00           O  
ATOM    343  CB  TYR    22      73.475  87.288  34.496  1.00  0.00           C  
ATOM    344  CG  TYR    22      72.097  86.800  34.875  1.00  0.00           C  
ATOM    345  CD1 TYR    22      71.427  87.406  35.982  1.00  0.00           C  
ATOM    346  CD2 TYR    22      71.389  85.741  34.211  1.00  0.00           C  
ATOM    347  CE1 TYR    22      70.195  86.953  36.509  1.00  0.00           C  
ATOM    348  CE2 TYR    22      70.124  85.282  34.704  1.00  0.00           C  
ATOM    349  CZ  TYR    22      69.529  85.890  35.823  1.00  0.00           C  
ATOM    350  OH  TYR    22      68.392  85.346  36.365  1.00  0.00           O  
ATOM    351  H   TYR    22      73.883  86.002  36.756  1.00  0.00           H  
ATOM    352  HA  TYR    22      74.380  85.515  33.928  1.00  0.00           H  
ATOM    353  HB2 TYR    22      73.695  88.243  34.974  1.00  0.00           H  
ATOM    354  HB3 TYR    22      73.395  87.514  33.433  1.00  0.00           H  
ATOM    355  HD1 TYR    22      71.929  88.214  36.493  1.00  0.00           H  
ATOM    356  HD2 TYR    22      71.727  85.399  33.244  1.00  0.00           H  
ATOM    357  HE1 TYR    22      69.753  87.363  37.405  1.00  0.00           H  
ATOM    358  HE2 TYR    22      69.636  84.443  34.231  1.00  0.00           H  
ATOM    359  HH  TYR    22      67.815  86.014  36.743  1.00  0.00           H  
ATOM    360  N   LEU    23      76.478  86.677  33.151  1.00  0.00           N  
ATOM    361  CA  LEU    23      77.850  86.989  32.721  1.00  0.00           C  
ATOM    362  C   LEU    23      77.826  88.367  32.221  1.00  0.00           C  
ATOM    363  O   LEU    23      76.920  88.617  31.398  1.00  0.00           O  
ATOM    364  CB  LEU    23      78.353  85.874  31.759  1.00  0.00           C  
ATOM    365  CG  LEU    23      79.553  85.106  32.423  1.00  0.00           C  
ATOM    366  CD1 LEU    23      79.157  84.253  33.598  1.00  0.00           C  
ATOM    367  CD2 LEU    23      80.223  84.248  31.355  1.00  0.00           C  
ATOM    368  H   LEU    23      75.771  86.528  32.446  1.00  0.00           H  
ATOM    369  HA  LEU    23      78.439  87.016  33.638  1.00  0.00           H  
ATOM    370  HB2 LEU    23      77.650  85.133  31.377  1.00  0.00           H  
ATOM    371  HB3 LEU    23      78.859  86.440  30.976  1.00  0.00           H  
ATOM    372  HG  LEU    23      80.288  85.867  32.682  1.00  0.00           H  
ATOM    373 HD11 LEU    23      79.983  83.903  34.217  1.00  0.00           H  
ATOM    374 HD12 LEU    23      78.458  84.801  34.230  1.00  0.00           H  
ATOM    375 HD13 LEU    23      78.744  83.334  33.180  1.00  0.00           H  
ATOM    376 HD21 LEU    23      81.107  83.830  31.837  1.00  0.00           H  
ATOM    377 HD22 LEU    23      79.576  83.406  31.109  1.00  0.00           H  
ATOM    378 HD23 LEU    23      80.414  84.858  30.471  1.00  0.00           H  
ATOM    379  N   TRP    24      78.725  89.240  32.657  1.00  0.00           N  
ATOM    380  CA  TRP    24      78.856  90.631  32.016  1.00  0.00           C  
ATOM    381  C   TRP    24      80.229  90.907  31.574  1.00  0.00           C  
ATOM    382  O   TRP    24      81.174  90.432  32.145  1.00  0.00           O  
ATOM    383  CB  TRP    24      78.346  91.580  33.087  1.00  0.00           C  
ATOM    384  CG  TRP    24      78.460  93.066  32.702  1.00  0.00           C  
ATOM    385  CD1 TRP    24      77.558  93.820  32.082  1.00  0.00           C  
ATOM    386  CD2 TRP    24      79.679  93.893  32.820  1.00  0.00           C  
ATOM    387  CE2 TRP    24      79.384  95.168  32.374  1.00  0.00           C  
ATOM    388  CE3 TRP    24      80.940  93.664  33.318  1.00  0.00           C  
ATOM    389  NE1 TRP    24      78.097  95.129  31.962  1.00  0.00           N  
ATOM    390  CZ2 TRP    24      80.360  96.167  32.360  1.00  0.00           C  
ATOM    391  CZ3 TRP    24      81.865  94.753  33.522  1.00  0.00           C  
ATOM    392  CH2 TRP    24      81.544  95.998  33.002  1.00  0.00           C  
ATOM    393  H   TRP    24      79.369  88.994  33.395  1.00  0.00           H  
ATOM    394  HA  TRP    24      78.127  90.701  31.208  1.00  0.00           H  
ATOM    395  HB2 TRP    24      77.302  91.324  33.268  1.00  0.00           H  
ATOM    396  HB3 TRP    24      78.815  91.352  34.044  1.00  0.00           H  
ATOM    397  HD1 TRP    24      76.545  93.624  31.765  1.00  0.00           H  
ATOM    398  HE1 TRP    24      77.601  95.981  31.742  1.00  0.00           H  
ATOM    399  HE3 TRP    24      81.252  92.749  33.800  1.00  0.00           H  
ATOM    400  HZ2 TRP    24      80.041  97.152  32.053  1.00  0.00           H  
ATOM    401  HZ3 TRP    24      82.710  94.693  34.193  1.00  0.00           H  
ATOM    402  HH2 TRP    24      82.274  96.790  33.067  1.00  0.00           H  
ATOM    403  N   THR    25      80.311  91.764  30.513  1.00  0.00           N  
ATOM    404  CA  THR    25      81.522  92.368  30.117  1.00  0.00           C  
ATOM    405  C   THR    25      81.441  93.827  29.623  1.00  0.00           C  
ATOM    406  O   THR    25      80.410  94.286  29.091  1.00  0.00           O  
ATOM    407  CB  THR    25      82.245  91.468  29.138  1.00  0.00           C  
ATOM    408  CG2 THR    25      81.775  91.437  27.653  1.00  0.00           C  
ATOM    409  OG1 THR    25      83.654  91.773  29.058  1.00  0.00           O  
ATOM    410  H   THR    25      79.432  92.148  30.196  1.00  0.00           H  
ATOM    411  HA  THR    25      82.177  92.404  30.987  1.00  0.00           H  
ATOM    412  HB  THR    25      82.201  90.431  29.472  1.00  0.00           H  
ATOM    413  HG1 THR    25      84.037  91.224  29.746  1.00  0.00           H  
ATOM    414 HG21 THR    25      81.889  92.472  27.330  1.00  0.00           H  
ATOM    415 HG22 THR    25      82.467  90.751  27.164  1.00  0.00           H  
ATOM    416 HG23 THR    25      80.750  91.069  27.700  1.00  0.00           H  
ATOM    417  N   ASP    26      82.523  94.574  29.801  1.00  0.00           N  
ATOM    418  CA  ASP    26      82.749  95.785  29.018  1.00  0.00           C  
ATOM    419  C   ASP    26      83.275  95.477  27.656  1.00  0.00           C  
ATOM    420  O   ASP    26      84.466  95.111  27.449  1.00  0.00           O  
ATOM    421  CB  ASP    26      83.754  96.703  29.721  1.00  0.00           C  
ATOM    422  CG  ASP    26      84.195  97.995  28.948  1.00  0.00           C  
ATOM    423  OD1 ASP    26      83.541  98.365  27.919  1.00  0.00           O  
ATOM    424  OD2 ASP    26      85.160  98.655  29.463  1.00  0.00           O1-
ATOM    425  H   ASP    26      83.316  94.089  30.197  1.00  0.00           H  
ATOM    426  HA  ASP    26      81.827  96.355  28.906  1.00  0.00           H  
ATOM    427  HB2 ASP    26      83.330  96.941  30.697  1.00  0.00           H  
ATOM    428  HB3 ASP    26      84.693  96.180  29.906  1.00  0.00           H  
ATOM    429  N   VAL    27      82.504  95.781  26.616  1.00  0.00           N  
ATOM    430  CA  VAL    27      82.967  95.554  25.237  1.00  0.00           C  
ATOM    431  C   VAL    27      83.578  96.800  24.532  1.00  0.00           C  
ATOM    432  O   VAL    27      84.281  96.524  23.561  1.00  0.00           O  
ATOM    433  CB  VAL    27      81.873  94.873  24.380  1.00  0.00           C  
ATOM    434  CG1 VAL    27      81.422  93.472  24.724  1.00  0.00           C  
ATOM    435  CG2 VAL    27      80.682  95.728  24.119  1.00  0.00           C  
ATOM    436  H   VAL    27      81.648  96.295  26.775  1.00  0.00           H  
ATOM    437  HA  VAL    27      83.694  94.742  25.213  1.00  0.00           H  
ATOM    438  HB  VAL    27      82.320  94.671  23.406  1.00  0.00           H  
ATOM    439 HG11 VAL    27      82.333  92.960  25.033  1.00  0.00           H  
ATOM    440 HG12 VAL    27      80.678  93.564  25.515  1.00  0.00           H  
ATOM    441 HG13 VAL    27      81.046  92.894  23.880  1.00  0.00           H  
ATOM    442 HG21 VAL    27      80.183  95.397  23.208  1.00  0.00           H  
ATOM    443 HG22 VAL    27      80.036  95.829  24.990  1.00  0.00           H  
ATOM    444 HG23 VAL    27      80.985  96.734  23.826  1.00  0.00           H  
ATOM    445  N   TYR    28      83.480  98.013  25.055  1.00  0.00           N  
ATOM    446  CA  TYR    28      84.109  99.270  24.456  1.00  0.00           C  
ATOM    447  C   TYR    28      85.594  99.396  24.739  1.00  0.00           C  
ATOM    448  O   TYR    28      86.347  99.796  23.894  1.00  0.00           O  
ATOM    449  CB  TYR    28      83.405 100.527  25.023  1.00  0.00           C  
ATOM    450  CG  TYR    28      83.769 101.863  24.393  1.00  0.00           C  
ATOM    451  CD1 TYR    28      83.215 102.208  23.123  1.00  0.00           C  
ATOM    452  CD2 TYR    28      84.826 102.632  24.950  1.00  0.00           C  
ATOM    453  CE1 TYR    28      83.705 103.299  22.392  1.00  0.00           C  
ATOM    454  CE2 TYR    28      85.311 103.750  24.261  1.00  0.00           C  
ATOM    455  CZ  TYR    28      84.747 104.064  22.945  1.00  0.00           C  
ATOM    456  OH  TYR    28      85.311 105.134  22.245  1.00  0.00           O  
ATOM    457  H   TYR    28      82.874  98.112  25.857  1.00  0.00           H  
ATOM    458  HA  TYR    28      83.861  99.291  23.395  1.00  0.00           H  
ATOM    459  HB2 TYR    28      82.330 100.410  24.881  1.00  0.00           H  
ATOM    460  HB3 TYR    28      83.686 100.613  26.072  1.00  0.00           H  
ATOM    461  HD1 TYR    28      82.427 101.563  22.763  1.00  0.00           H  
ATOM    462  HD2 TYR    28      85.254 102.393  25.913  1.00  0.00           H  
ATOM    463  HE1 TYR    28      83.231 103.646  21.486  1.00  0.00           H  
ATOM    464  HE2 TYR    28      86.187 104.196  24.708  1.00  0.00           H  
ATOM    465  HH  TYR    28      85.462 104.944  21.316  1.00  0.00           H  
ATOM    466  N   SER    29      86.153  98.802  25.799  1.00  0.00           N  
ATOM    467  CA  SER    29      87.636  98.590  26.027  1.00  0.00           C  
ATOM    468  C   SER    29      88.105  97.348  25.409  1.00  0.00           C  
ATOM    469  O   SER    29      89.330  97.163  25.207  1.00  0.00           O  
ATOM    470  CB  SER    29      88.007  98.489  27.456  1.00  0.00           C  
ATOM    471  OG  SER    29      87.175  97.521  28.046  1.00  0.00           O  
ATOM    472  H   SER    29      85.535  98.401  26.489  1.00  0.00           H  
ATOM    473  HA  SER    29      88.170  99.394  25.520  1.00  0.00           H  
ATOM    474  HB2 SER    29      89.070  98.259  27.523  1.00  0.00           H  
ATOM    475  HB3 SER    29      87.768  99.452  27.907  1.00  0.00           H  
ATOM    476  HG  SER    29      86.564  97.982  28.625  1.00  0.00           H  
ATOM    477  N   ALA    30      87.141  96.548  24.827  1.00  0.00           N  
ATOM    478  CA  ALA    30      87.481  95.259  24.193  1.00  0.00           C  
ATOM    479  C   ALA    30      87.667  95.386  22.645  1.00  0.00           C  
ATOM    480  O   ALA    30      88.408  94.612  22.036  1.00  0.00           O  
ATOM    481  CB  ALA    30      86.398  94.220  24.436  1.00  0.00           C  
ATOM    482  H   ALA    30      86.158  96.702  24.998  1.00  0.00           H  
ATOM    483  HA  ALA    30      88.328  94.814  24.716  1.00  0.00           H  
ATOM    484  HB1 ALA    30      85.565  94.559  23.821  1.00  0.00           H  
ATOM    485  HB2 ALA    30      86.900  93.299  24.139  1.00  0.00           H  
ATOM    486  HB3 ALA    30      86.108  94.172  25.486  1.00  0.00           H  
ATOM    487  N   ALA    31      87.136  96.447  22.077  1.00  0.00           N  
ATOM    488  CA  ALA    31      87.286  96.877  20.659  1.00  0.00           C  
ATOM    489  C   ALA    31      88.790  97.274  20.246  1.00  0.00           C  
ATOM    490  O   ALA    31      89.409  98.035  20.955  1.00  0.00           O  
ATOM    491  CB  ALA    31      86.305  98.134  20.422  1.00  0.00           C  
ATOM    492  H   ALA    31      86.478  97.036  22.568  1.00  0.00           H  
ATOM    493  HA  ALA    31      87.079  95.962  20.105  1.00  0.00           H  
ATOM    494  HB1 ALA    31      86.628  98.958  21.057  1.00  0.00           H  
ATOM    495  HB2 ALA    31      86.574  98.383  19.395  1.00  0.00           H  
ATOM    496  HB3 ALA    31      85.256  97.871  20.559  1.00  0.00           H  
ATOM    497  N   PRO    32      89.204  96.921  18.984  1.00  0.00           N  
ATOM    498  CA  PRO    32      90.494  97.387  18.398  1.00  0.00           C  
ATOM    499  C   PRO    32      90.431  98.869  18.048  1.00  0.00           C  
ATOM    500  O   PRO    32      89.376  99.411  17.891  1.00  0.00           O  
ATOM    501  CB  PRO    32      90.716  96.427  17.203  1.00  0.00           C  
ATOM    502  CG  PRO    32      89.195  96.293  16.717  1.00  0.00           C  
ATOM    503  CD  PRO    32      88.468  96.114  18.058  1.00  0.00           C  
ATOM    504  HA  PRO    32      91.277  97.083  19.092  1.00  0.00           H  
ATOM    505  HB2 PRO    32      91.345  96.728  16.365  1.00  0.00           H  
ATOM    506  HB3 PRO    32      90.960  95.430  17.571  1.00  0.00           H  
ATOM    507  HG2 PRO    32      88.694  97.169  16.304  1.00  0.00           H  
ATOM    508  HG3 PRO    32      88.941  95.427  16.104  1.00  0.00           H  
ATOM    509  HD2 PRO    32      87.423  96.416  17.994  1.00  0.00           H  
ATOM    510  HD3 PRO    32      88.536  95.081  18.398  1.00  0.00           H  
ATOM    511  N   ALA    33      91.554  99.607  18.013  1.00  0.00           N  
ATOM    512  CA  ALA    33      91.781 100.969  17.401  1.00  0.00           C  
ATOM    513  C   ALA    33      91.385 101.002  15.933  1.00  0.00           C  
ATOM    514  O   ALA    33      91.953 100.311  15.060  1.00  0.00           O  
ATOM    515  CB  ALA    33      93.249 101.445  17.504  1.00  0.00           C  
ATOM    516  H   ALA    33      92.420  99.164  18.282  1.00  0.00           H  
ATOM    517  HA  ALA    33      91.100 101.662  17.894  1.00  0.00           H  
ATOM    518  HB1 ALA    33      93.505 102.411  17.068  1.00  0.00           H  
ATOM    519  HB2 ALA    33      93.519 101.631  18.543  1.00  0.00           H  
ATOM    520  HB3 ALA    33      93.960 100.701  17.144  1.00  0.00           H  
ATOM    521  N   GLY    34      90.482 101.935  15.665  1.00  0.00           N  
ATOM    522  CA  GLY    34      89.775 102.165  14.380  1.00  0.00           C  
ATOM    523  C   GLY    34      88.351 101.597  14.216  1.00  0.00           C  
ATOM    524  O   GLY    34      87.639 102.193  13.382  1.00  0.00           O  
ATOM    525  H   GLY    34      90.071 102.418  16.452  1.00  0.00           H  
ATOM    526  HA2 GLY    34      89.838 103.237  14.191  1.00  0.00           H  
ATOM    527  HA3 GLY    34      90.344 101.718  13.564  1.00  0.00           H  
ATOM    528  N   ALA    35      87.885 100.592  14.964  1.00  0.00           N  
ATOM    529  CA  ALA    35      86.466 100.344  15.023  1.00  0.00           C  
ATOM    530  C   ALA    35      85.653 101.438  15.753  1.00  0.00           C  
ATOM    531  O   ALA    35      85.749 101.664  16.942  1.00  0.00           O  
ATOM    532  CB  ALA    35      86.346  98.994  15.668  1.00  0.00           C  
ATOM    533  H   ALA    35      88.503 100.304  15.710  1.00  0.00           H  
ATOM    534  HA  ALA    35      86.080 100.298  14.005  1.00  0.00           H  
ATOM    535  HB1 ALA    35      86.947  98.195  15.234  1.00  0.00           H  
ATOM    536  HB2 ALA    35      86.823  99.059  16.645  1.00  0.00           H  
ATOM    537  HB3 ALA    35      85.289  98.759  15.540  1.00  0.00           H  
ATOM    538  N   GLN    36      84.615 101.882  14.988  1.00  0.00           N  
ATOM    539  CA  GLN    36      83.525 102.824  15.380  1.00  0.00           C  
ATOM    540  C   GLN    36      82.157 102.175  15.223  1.00  0.00           C  
ATOM    541  O   GLN    36      81.158 102.762  15.470  1.00  0.00           O  
ATOM    542  CB  GLN    36      83.743 104.156  14.694  1.00  0.00           C  
ATOM    543  CG  GLN    36      85.123 104.777  15.069  1.00  0.00           C  
ATOM    544  CD  GLN    36      85.314 105.260  16.530  1.00  0.00           C  
ATOM    545  NE2 GLN    36      86.427 105.778  16.933  1.00  0.00           N  
ATOM    546  OE1 GLN    36      84.371 105.246  17.300  1.00  0.00           O  
ATOM    547  H   GLN    36      84.532 101.421  14.093  1.00  0.00           H  
ATOM    548  HA  GLN    36      83.627 102.873  16.464  1.00  0.00           H  
ATOM    549  HB2 GLN    36      83.630 104.044  13.616  1.00  0.00           H  
ATOM    550  HB3 GLN    36      82.946 104.863  14.922  1.00  0.00           H  
ATOM    551  HG2 GLN    36      85.998 104.183  14.805  1.00  0.00           H  
ATOM    552  HG3 GLN    36      85.169 105.761  14.604  1.00  0.00           H  
ATOM    553 HE21 GLN    36      86.302 106.383  17.732  1.00  0.00           H  
ATOM    554 HE22 GLN    36      87.111 105.974  16.216  1.00  0.00           H  
ATOM    555  N   THR    37      82.108 100.925  14.843  1.00  0.00           N  
ATOM    556  CA  THR    37      80.869 100.019  14.718  1.00  0.00           C  
ATOM    557  C   THR    37      80.970  98.628  15.297  1.00  0.00           C  
ATOM    558  O   THR    37      82.129  98.136  15.443  1.00  0.00           O  
ATOM    559  CB  THR    37      80.469 100.004  13.240  1.00  0.00           C  
ATOM    560  CG2 THR    37      79.283  99.054  12.866  1.00  0.00           C  
ATOM    561  OG1 THR    37      80.199 101.333  12.773  1.00  0.00           O  
ATOM    562  H   THR    37      82.915 100.406  14.528  1.00  0.00           H  
ATOM    563  HA  THR    37      80.059 100.398  15.341  1.00  0.00           H  
ATOM    564  HB  THR    37      81.360  99.689  12.696  1.00  0.00           H  
ATOM    565  HG1 THR    37      80.941 101.518  12.192  1.00  0.00           H  
ATOM    566 HG21 THR    37      78.391  99.539  13.263  1.00  0.00           H  
ATOM    567 HG22 THR    37      79.328  98.884  11.790  1.00  0.00           H  
ATOM    568 HG23 THR    37      79.459  98.048  13.248  1.00  0.00           H  
ATOM    569  N   PHE    38      79.867  98.011  15.674  1.00  0.00           N  
ATOM    570  CA  PHE    38      79.944  96.558  16.130  1.00  0.00           C  
ATOM    571  C   PHE    38      78.786  95.691  15.647  1.00  0.00           C  
ATOM    572  O   PHE    38      77.743  96.193  15.064  1.00  0.00           O  
ATOM    573  CB  PHE    38      80.227  96.597  17.643  1.00  0.00           C  
ATOM    574  CG  PHE    38      79.066  96.739  18.556  1.00  0.00           C  
ATOM    575  CD1 PHE    38      78.397  95.538  18.947  1.00  0.00           C  
ATOM    576  CD2 PHE    38      78.735  97.966  19.101  1.00  0.00           C  
ATOM    577  CE1 PHE    38      77.464  95.600  19.938  1.00  0.00           C  
ATOM    578  CE2 PHE    38      77.670  98.046  19.998  1.00  0.00           C  
ATOM    579  CZ  PHE    38      77.009  96.875  20.410  1.00  0.00           C  
ATOM    580  H   PHE    38      78.973  98.395  15.404  1.00  0.00           H  
ATOM    581  HA  PHE    38      80.808  96.076  15.672  1.00  0.00           H  
ATOM    582  HB2 PHE    38      80.656  95.605  17.784  1.00  0.00           H  
ATOM    583  HB3 PHE    38      80.950  97.374  17.892  1.00  0.00           H  
ATOM    584  HD1 PHE    38      78.649  94.550  18.592  1.00  0.00           H  
ATOM    585  HD2 PHE    38      79.228  98.875  18.789  1.00  0.00           H  
ATOM    586  HE1 PHE    38      77.007  94.705  20.332  1.00  0.00           H  
ATOM    587  HE2 PHE    38      77.222  99.000  20.237  1.00  0.00           H  
ATOM    588  HZ  PHE    38      76.175  96.996  21.085  1.00  0.00           H  
ATOM    589  N   SER    39      78.857  94.341  15.770  1.00  0.00           N  
ATOM    590  CA  SER    39      77.801  93.366  15.722  1.00  0.00           C  
ATOM    591  C   SER    39      78.102  92.130  16.623  1.00  0.00           C  
ATOM    592  O   SER    39      79.296  91.913  16.936  1.00  0.00           O  
ATOM    593  CB  SER    39      77.555  92.911  14.269  1.00  0.00           C  
ATOM    594  OG  SER    39      76.597  91.849  14.166  1.00  0.00           O  
ATOM    595  H   SER    39      79.771  94.000  16.033  1.00  0.00           H  
ATOM    596  HA  SER    39      76.895  93.846  16.090  1.00  0.00           H  
ATOM    597  HB2 SER    39      77.217  93.849  13.829  1.00  0.00           H  
ATOM    598  HB3 SER    39      78.535  92.623  13.888  1.00  0.00           H  
ATOM    599  HG  SER    39      75.996  92.048  13.444  1.00  0.00           H  
ATOM    600  N   LEU    40      77.088  91.378  17.173  1.00  0.00           N  
ATOM    601  CA  LEU    40      77.269  90.126  17.921  1.00  0.00           C  
ATOM    602  C   LEU    40      77.099  88.907  17.079  1.00  0.00           C  
ATOM    603  O   LEU    40      76.567  88.966  15.940  1.00  0.00           O  
ATOM    604  CB  LEU    40      76.225  90.118  19.104  1.00  0.00           C  
ATOM    605  CG  LEU    40      76.181  91.323  20.049  1.00  0.00           C  
ATOM    606  CD1 LEU    40      75.010  91.234  20.962  1.00  0.00           C  
ATOM    607  CD2 LEU    40      77.480  91.370  20.817  1.00  0.00           C  
ATOM    608  H   LEU    40      76.116  91.582  16.987  1.00  0.00           H  
ATOM    609  HA  LEU    40      78.288  90.041  18.299  1.00  0.00           H  
ATOM    610  HB2 LEU    40      75.262  90.216  18.604  1.00  0.00           H  
ATOM    611  HB3 LEU    40      76.224  89.181  19.661  1.00  0.00           H  
ATOM    612  HG  LEU    40      76.162  92.327  19.624  1.00  0.00           H  
ATOM    613 HD11 LEU    40      74.092  91.122  20.385  1.00  0.00           H  
ATOM    614 HD12 LEU    40      75.170  90.349  21.577  1.00  0.00           H  
ATOM    615 HD13 LEU    40      75.027  92.051  21.684  1.00  0.00           H  
ATOM    616 HD21 LEU    40      78.290  91.671  20.152  1.00  0.00           H  
ATOM    617 HD22 LEU    40      77.474  92.170  21.558  1.00  0.00           H  
ATOM    618 HD23 LEU    40      77.709  90.393  21.242  1.00  0.00           H  
ATOM    619  N   LYS    41      77.438  87.720  17.608  1.00  0.00           N  
ATOM    620  CA  LYS    41      76.777  86.374  17.240  1.00  0.00           C  
ATOM    621  C   LYS    41      76.760  85.483  18.433  1.00  0.00           C  
ATOM    622  O   LYS    41      77.527  85.564  19.371  1.00  0.00           O  
ATOM    623  CB  LYS    41      77.594  85.517  16.223  1.00  0.00           C  
ATOM    624  CG  LYS    41      77.479  86.069  14.766  1.00  0.00           C  
ATOM    625  CD  LYS    41      78.406  85.444  13.803  1.00  0.00           C  
ATOM    626  CE  LYS    41      79.870  85.759  14.251  1.00  0.00           C  
ATOM    627  NZ  LYS    41      80.909  84.988  13.499  1.00  0.00           N1+
ATOM    628  H   LYS    41      78.017  87.696  18.434  1.00  0.00           H  
ATOM    629  HA  LYS    41      75.790  86.509  16.798  1.00  0.00           H  
ATOM    630  HB2 LYS    41      78.623  85.673  16.548  1.00  0.00           H  
ATOM    631  HB3 LYS    41      77.272  84.481  16.330  1.00  0.00           H  
ATOM    632  HG2 LYS    41      76.442  85.905  14.470  1.00  0.00           H  
ATOM    633  HG3 LYS    41      77.700  87.120  14.952  1.00  0.00           H  
ATOM    634  HD2 LYS    41      78.318  84.386  14.049  1.00  0.00           H  
ATOM    635  HD3 LYS    41      78.112  85.678  12.780  1.00  0.00           H  
ATOM    636  HE2 LYS    41      79.983  86.843  14.217  1.00  0.00           H  
ATOM    637  HE3 LYS    41      79.940  85.451  15.294  1.00  0.00           H  
ATOM    638  HZ1 LYS    41      80.939  85.152  12.503  1.00  0.00           H  
ATOM    639  HZ2 LYS    41      81.861  85.134  13.803  1.00  0.00           H  
ATOM    640  HZ3 LYS    41      80.659  84.015  13.598  1.00  0.00           H  
ATOM    641  N   HIP    42      75.696  84.707  18.637  1.00  0.00           N  
ATOM    642  CA  HIP    42      75.571  83.754  19.718  1.00  0.00           C  
ATOM    643  C   HIP    42      74.929  82.363  19.443  1.00  0.00           C  
ATOM    644  O   HIP    42      74.113  82.250  18.493  1.00  0.00           O  
ATOM    645  CB  HIP    42      74.804  84.430  20.893  1.00  0.00           C  
ATOM    646  CG  HIP    42      73.378  84.713  20.573  1.00  0.00           C  
ATOM    647  CD2 HIP    42      72.301  83.874  20.700  1.00  0.00           C  
ATOM    648  ND1 HIP    42      72.919  85.796  19.836  1.00  0.00           N1+
ATOM    649  CE1 HIP    42      71.627  85.628  19.517  1.00  0.00           C  
ATOM    650  NE2 HIP    42      71.206  84.510  20.087  1.00  0.00           N  
ATOM    651  H   HIP    42      75.121  84.644  17.809  1.00  0.00           H  
ATOM    652  HA  HIP    42      76.603  83.521  19.977  1.00  0.00           H  
ATOM    653  HB2 HIP    42      74.790  83.808  21.788  1.00  0.00           H  
ATOM    654  HB3 HIP    42      75.390  85.309  21.161  1.00  0.00           H  
ATOM    655  HD1 HIP    42      73.626  86.486  19.624  1.00  0.00           H  
ATOM    656  HD2 HIP    42      72.335  82.846  21.029  1.00  0.00           H  
ATOM    657  HE1 HIP    42      71.064  86.243  18.831  1.00  0.00           H  
ATOM    658  HE2 HIP    42      70.248  84.225  19.944  1.00  0.00           H  
ATOM    659  N   SER    43      75.350  81.312  20.078  1.00  0.00           N  
ATOM    660  CA  SER    43      74.897  79.898  19.880  1.00  0.00           C  
ATOM    661  C   SER    43      73.449  79.566  20.234  1.00  0.00           C  
ATOM    662  O   SER    43      72.951  80.259  21.032  1.00  0.00           O  
ATOM    663  CB  SER    43      75.885  78.856  20.504  1.00  0.00           C  
ATOM    664  OG  SER    43      77.142  79.159  20.011  1.00  0.00           O  
ATOM    665  H   SER    43      76.182  81.448  20.635  1.00  0.00           H  
ATOM    666  HA  SER    43      74.956  79.693  18.811  1.00  0.00           H  
ATOM    667  HB2 SER    43      75.748  78.768  21.582  1.00  0.00           H  
ATOM    668  HB3 SER    43      75.507  77.915  20.106  1.00  0.00           H  
ATOM    669  HG  SER    43      77.157  79.037  19.058  1.00  0.00           H  
ATOM    670  N   GLU    44      72.803  78.602  19.586  1.00  0.00           N  
ATOM    671  CA  GLU    44      71.322  78.395  19.789  1.00  0.00           C  
ATOM    672  C   GLU    44      70.868  78.442  21.211  1.00  0.00           C  
ATOM    673  O   GLU    44      69.852  79.101  21.637  1.00  0.00           O  
ATOM    674  CB  GLU    44      70.978  77.087  19.085  1.00  0.00           C  
ATOM    675  CG  GLU    44      71.126  76.979  17.537  1.00  0.00           C  
ATOM    676  CD  GLU    44      72.550  76.783  17.078  1.00  0.00           C  
ATOM    677  OE1 GLU    44      72.705  77.024  15.837  1.00  0.00           O  
ATOM    678  OE2 GLU    44      73.419  76.246  17.829  1.00  0.00           O1-
ATOM    679  H   GLU    44      73.319  77.946  19.017  1.00  0.00           H  
ATOM    680  HA  GLU    44      70.792  79.206  19.289  1.00  0.00           H  
ATOM    681  HB2 GLU    44      71.432  76.190  19.505  1.00  0.00           H  
ATOM    682  HB3 GLU    44      69.928  76.854  19.265  1.00  0.00           H  
ATOM    683  HG2 GLU    44      70.492  76.171  17.172  1.00  0.00           H  
ATOM    684  HG3 GLU    44      70.723  77.914  17.148  1.00  0.00           H  
ATOM    685  N   HIP    45      71.700  77.805  22.104  1.00  0.00           N  
ATOM    686  CA  HIP    45      71.441  77.648  23.527  1.00  0.00           C  
ATOM    687  C   HIP    45      71.955  78.709  24.497  1.00  0.00           C  
ATOM    688  O   HIP    45      72.074  78.465  25.772  1.00  0.00           O  
ATOM    689  CB  HIP    45      71.754  76.248  24.063  1.00  0.00           C  
ATOM    690  CG  HIP    45      71.704  75.046  23.192  1.00  0.00           C  
ATOM    691  CD2 HIP    45      72.685  74.163  23.058  1.00  0.00           C  
ATOM    692  ND1 HIP    45      70.621  74.660  22.407  1.00  0.00           N1+
ATOM    693  CE1 HIP    45      71.006  73.552  21.796  1.00  0.00           C  
ATOM    694  NE2 HIP    45      72.199  73.203  22.148  1.00  0.00           N  
ATOM    695  H   HIP    45      72.426  77.187  21.771  1.00  0.00           H  
ATOM    696  HA  HIP    45      70.359  77.771  23.576  1.00  0.00           H  
ATOM    697  HB2 HIP    45      72.788  76.290  24.405  1.00  0.00           H  
ATOM    698  HB3 HIP    45      71.125  76.029  24.926  1.00  0.00           H  
ATOM    699  HD1 HIP    45      69.757  75.183  22.365  1.00  0.00           H  
ATOM    700  HD2 HIP    45      73.684  74.251  23.461  1.00  0.00           H  
ATOM    701  HE1 HIP    45      70.421  72.908  21.156  1.00  0.00           H  
ATOM    702  HE2 HIP    45      72.639  72.349  21.836  1.00  0.00           H  
ATOM    703  N   VAL    46      72.148  79.927  24.015  1.00  0.00           N  
ATOM    704  CA  VAL    46      72.553  81.155  24.794  1.00  0.00           C  
ATOM    705  C   VAL    46      71.775  82.433  24.409  1.00  0.00           C  
ATOM    706  O   VAL    46      71.381  82.582  23.219  1.00  0.00           O  
ATOM    707  CB  VAL    46      74.119  81.462  24.540  1.00  0.00           C  
ATOM    708  CG1 VAL    46      74.639  82.607  25.390  1.00  0.00           C  
ATOM    709  CG2 VAL    46      75.111  80.320  24.759  1.00  0.00           C  
ATOM    710  H   VAL    46      72.110  80.058  23.015  1.00  0.00           H  
ATOM    711  HA  VAL    46      72.386  80.968  25.855  1.00  0.00           H  
ATOM    712  HB  VAL    46      74.313  81.738  23.503  1.00  0.00           H  
ATOM    713 HG11 VAL    46      75.727  82.661  25.407  1.00  0.00           H  
ATOM    714 HG12 VAL    46      74.138  83.539  25.127  1.00  0.00           H  
ATOM    715 HG13 VAL    46      74.440  82.323  26.424  1.00  0.00           H  
ATOM    716 HG21 VAL    46      75.189  80.041  25.810  1.00  0.00           H  
ATOM    717 HG22 VAL    46      74.795  79.446  24.190  1.00  0.00           H  
ATOM    718 HG23 VAL    46      76.154  80.577  24.576  1.00  0.00           H  
ATOM    719  N   TRP    47      71.600  83.407  25.273  1.00  0.00           N  
ATOM    720  CA  TRP    47      70.853  84.690  25.061  1.00  0.00           C  
ATOM    721  C   TRP    47      71.676  85.860  25.660  1.00  0.00           C  
ATOM    722  O   TRP    47      72.546  85.599  26.586  1.00  0.00           O  
ATOM    723  CB  TRP    47      69.506  84.629  25.738  1.00  0.00           C  
ATOM    724  CG  TRP    47      68.773  83.469  25.115  1.00  0.00           C  
ATOM    725  CD1 TRP    47      68.169  83.382  23.889  1.00  0.00           C  
ATOM    726  CD2 TRP    47      68.784  82.101  25.612  1.00  0.00           C  
ATOM    727  CE2 TRP    47      68.097  81.243  24.669  1.00  0.00           C  
ATOM    728  CE3 TRP    47      69.434  81.470  26.660  1.00  0.00           C  
ATOM    729  NE1 TRP    47      67.648  82.095  23.740  1.00  0.00           N  
ATOM    730  CZ2 TRP    47      67.996  79.839  24.846  1.00  0.00           C  
ATOM    731  CZ3 TRP    47      69.330  80.103  26.843  1.00  0.00           C  
ATOM    732  CH2 TRP    47      68.586  79.249  25.964  1.00  0.00           C  
ATOM    733  H   TRP    47      72.083  83.285  26.151  1.00  0.00           H  
ATOM    734  HA  TRP    47      70.802  84.848  23.984  1.00  0.00           H  
ATOM    735  HB2 TRP    47      69.702  84.396  26.785  1.00  0.00           H  
ATOM    736  HB3 TRP    47      68.901  85.506  25.510  1.00  0.00           H  
ATOM    737  HD1 TRP    47      68.178  84.175  23.155  1.00  0.00           H  
ATOM    738  HE1 TRP    47      67.052  81.795  22.983  1.00  0.00           H  
ATOM    739  HE3 TRP    47      69.959  82.032  27.419  1.00  0.00           H  
ATOM    740  HZ2 TRP    47      67.642  79.261  24.005  1.00  0.00           H  
ATOM    741  HZ3 TRP    47      69.758  79.669  27.734  1.00  0.00           H  
ATOM    742  HH2 TRP    47      68.514  78.200  26.211  1.00  0.00           H  
ATOM    743  N   VAL    48      71.451  87.103  25.253  1.00  0.00           N  
ATOM    744  CA  VAL    48      72.335  88.293  25.328  1.00  0.00           C  
ATOM    745  C   VAL    48      71.575  89.562  25.191  1.00  0.00           C  
ATOM    746  O   VAL    48      70.624  89.579  24.366  1.00  0.00           O  
ATOM    747  CB  VAL    48      73.547  88.251  24.337  1.00  0.00           C  
ATOM    748  CG1 VAL    48      74.515  87.151  24.714  1.00  0.00           C  
ATOM    749  CG2 VAL    48      73.113  88.223  22.871  1.00  0.00           C  
ATOM    750  H   VAL    48      70.795  87.202  24.491  1.00  0.00           H  
ATOM    751  HA  VAL    48      72.789  88.274  26.318  1.00  0.00           H  
ATOM    752  HB  VAL    48      74.053  89.214  24.402  1.00  0.00           H  
ATOM    753 HG11 VAL    48      74.181  86.207  24.283  1.00  0.00           H  
ATOM    754 HG12 VAL    48      75.542  87.406  24.454  1.00  0.00           H  
ATOM    755 HG13 VAL    48      74.478  87.026  25.797  1.00  0.00           H  
ATOM    756 HG21 VAL    48      72.548  87.311  22.679  1.00  0.00           H  
ATOM    757 HG22 VAL    48      72.650  89.176  22.613  1.00  0.00           H  
ATOM    758 HG23 VAL    48      74.013  88.137  22.263  1.00  0.00           H  
ATOM    759  N   GLU    49      72.020  90.628  25.844  1.00  0.00           N  
ATOM    760  CA  GLU    49      71.689  91.997  25.427  1.00  0.00           C  
ATOM    761  C   GLU    49      72.932  92.942  25.301  1.00  0.00           C  
ATOM    762  O   GLU    49      73.938  92.803  26.107  1.00  0.00           O  
ATOM    763  CB  GLU    49      70.789  92.615  26.472  1.00  0.00           C  
ATOM    764  CG  GLU    49      69.347  92.165  26.460  1.00  0.00           C  
ATOM    765  CD  GLU    49      69.168  90.866  27.124  1.00  0.00           C  
ATOM    766  OE1 GLU    49      69.682  90.593  28.288  1.00  0.00           O  
ATOM    767  OE2 GLU    49      68.543  90.052  26.517  1.00  0.00           O1-
ATOM    768  H   GLU    49      72.792  90.493  26.482  1.00  0.00           H  
ATOM    769  HA  GLU    49      71.311  91.939  24.406  1.00  0.00           H  
ATOM    770  HB2 GLU    49      71.167  92.654  27.494  1.00  0.00           H  
ATOM    771  HB3 GLU    49      70.638  93.679  26.286  1.00  0.00           H  
ATOM    772  HG2 GLU    49      68.801  92.950  26.982  1.00  0.00           H  
ATOM    773  HG3 GLU    49      68.923  92.035  25.464  1.00  0.00           H  
ATOM    774  N   VAL    50      72.733  94.065  24.549  1.00  0.00           N  
ATOM    775  CA  VAL    50      73.458  95.305  24.775  1.00  0.00           C  
ATOM    776  C   VAL    50      72.710  96.191  25.822  1.00  0.00           C  
ATOM    777  O   VAL    50      71.483  96.178  25.941  1.00  0.00           O  
ATOM    778  CB  VAL    50      73.679  95.991  23.423  1.00  0.00           C  
ATOM    779  CG1 VAL    50      74.322  97.450  23.434  1.00  0.00           C  
ATOM    780  CG2 VAL    50      74.565  95.212  22.484  1.00  0.00           C  
ATOM    781  H   VAL    50      72.073  94.060  23.784  1.00  0.00           H  
ATOM    782  HA  VAL    50      74.421  95.102  25.245  1.00  0.00           H  
ATOM    783  HB  VAL    50      72.756  96.109  22.855  1.00  0.00           H  
ATOM    784 HG11 VAL    50      74.402  97.858  22.426  1.00  0.00           H  
ATOM    785 HG12 VAL    50      73.654  98.031  24.069  1.00  0.00           H  
ATOM    786 HG13 VAL    50      75.284  97.328  23.932  1.00  0.00           H  
ATOM    787 HG21 VAL    50      74.321  95.391  21.437  1.00  0.00           H  
ATOM    788 HG22 VAL    50      75.624  95.274  22.735  1.00  0.00           H  
ATOM    789 HG23 VAL    50      74.324  94.150  22.447  1.00  0.00           H  
ATOM    790  N   VAL    51      73.503  96.712  26.660  1.00  0.00           N  
ATOM    791  CA  VAL    51      73.052  97.725  27.679  1.00  0.00           C  
ATOM    792  C   VAL    51      73.876  99.016  27.528  1.00  0.00           C  
ATOM    793  O   VAL    51      75.102  98.919  27.428  1.00  0.00           O  
ATOM    794  CB  VAL    51      73.028  97.211  29.136  1.00  0.00           C  
ATOM    795  CG1 VAL    51      72.284  98.090  30.096  1.00  0.00           C  
ATOM    796  CG2 VAL    51      72.436  95.794  29.287  1.00  0.00           C  
ATOM    797  H   VAL    51      74.506  96.617  26.594  1.00  0.00           H  
ATOM    798  HA  VAL    51      72.047  98.045  27.403  1.00  0.00           H  
ATOM    799  HB  VAL    51      74.037  97.052  29.519  1.00  0.00           H  
ATOM    800 HG11 VAL    51      72.525  99.131  29.882  1.00  0.00           H  
ATOM    801 HG12 VAL    51      71.203  97.974  30.013  1.00  0.00           H  
ATOM    802 HG13 VAL    51      72.495  97.807  31.128  1.00  0.00           H  
ATOM    803 HG21 VAL    51      71.439  95.835  28.848  1.00  0.00           H  
ATOM    804 HG22 VAL    51      73.107  95.182  28.684  1.00  0.00           H  
ATOM    805 HG23 VAL    51      72.315  95.459  30.317  1.00  0.00           H  
ATOM    806  N   ARG    52      73.222 100.118  27.474  1.00  0.00           N  
ATOM    807  CA  ARG    52      73.867 101.394  27.183  1.00  0.00           C  
ATOM    808  C   ARG    52      73.202 102.552  27.985  1.00  0.00           C  
ATOM    809  O   ARG    52      71.969 102.772  27.824  1.00  0.00           O  
ATOM    810  CB  ARG    52      73.843 101.600  25.676  1.00  0.00           C  
ATOM    811  CG  ARG    52      74.644 102.866  25.143  1.00  0.00           C  
ATOM    812  CD  ARG    52      73.858 104.212  25.106  1.00  0.00           C  
ATOM    813  NE  ARG    52      72.552 104.055  24.445  1.00  0.00           N  
ATOM    814  CZ  ARG    52      71.480 104.865  24.494  1.00  0.00           C  
ATOM    815  NH1 ARG    52      71.473 106.000  25.103  1.00  0.00           N1+
ATOM    816  NH2 ARG    52      70.289 104.585  23.940  1.00  0.00           N  
ATOM    817  H   ARG    52      72.214 100.093  27.543  1.00  0.00           H  
ATOM    818  HA  ARG    52      74.897 101.338  27.535  1.00  0.00           H  
ATOM    819  HB2 ARG    52      74.393 100.756  25.258  1.00  0.00           H  
ATOM    820  HB3 ARG    52      72.816 101.665  25.317  1.00  0.00           H  
ATOM    821  HG2 ARG    52      75.504 103.040  25.789  1.00  0.00           H  
ATOM    822  HG3 ARG    52      74.998 102.616  24.142  1.00  0.00           H  
ATOM    823  HD2 ARG    52      73.700 104.456  26.156  1.00  0.00           H  
ATOM    824  HD3 ARG    52      74.366 104.892  24.421  1.00  0.00           H  
ATOM    825  HE  ARG    52      72.431 103.248  23.849  1.00  0.00           H  
ATOM    826 HH11 ARG    52      72.341 106.279  25.537  1.00  0.00           H  
ATOM    827 HH12 ARG    52      70.761 106.706  24.973  1.00  0.00           H  
ATOM    828 HH21 ARG    52      70.093 103.731  23.436  1.00  0.00           H  
ATOM    829 HH22 ARG    52      69.544 105.248  24.093  1.00  0.00           H  
ATOM    830  N   ASP    53      74.027 103.325  28.680  1.00  0.00           N  
ATOM    831  CA  ASP    53      73.636 104.333  29.717  1.00  0.00           C  
ATOM    832  C   ASP    53      72.631 103.923  30.825  1.00  0.00           C  
ATOM    833  O   ASP    53      71.866 104.748  31.250  1.00  0.00           O  
ATOM    834  CB  ASP    53      73.127 105.607  28.972  1.00  0.00           C  
ATOM    835  CG  ASP    53      74.083 106.250  27.934  1.00  0.00           C  
ATOM    836  OD1 ASP    53      75.284 106.190  28.132  1.00  0.00           O  
ATOM    837  OD2 ASP    53      73.537 106.907  27.022  1.00  0.00           O1-
ATOM    838  H   ASP    53      75.022 103.161  28.632  1.00  0.00           H  
ATOM    839  HA  ASP    53      74.579 104.591  30.198  1.00  0.00           H  
ATOM    840  HB2 ASP    53      72.184 105.380  28.475  1.00  0.00           H  
ATOM    841  HB3 ASP    53      72.886 106.403  29.676  1.00  0.00           H  
ATOM    842  N   GLY    54      72.462 102.619  31.195  1.00  0.00           N  
ATOM    843  CA  GLY    54      71.481 102.114  32.191  1.00  0.00           C  
ATOM    844  C   GLY    54      70.151 101.436  31.643  1.00  0.00           C  
ATOM    845  O   GLY    54      69.481 100.770  32.431  1.00  0.00           O  
ATOM    846  H   GLY    54      73.091 101.884  30.904  1.00  0.00           H  
ATOM    847  HA2 GLY    54      71.934 101.309  32.770  1.00  0.00           H  
ATOM    848  HA3 GLY    54      71.225 102.935  32.861  1.00  0.00           H  
ATOM    849  N   GLU    55      69.842 101.424  30.398  1.00  0.00           N  
ATOM    850  CA  GLU    55      68.713 100.769  29.764  1.00  0.00           C  
ATOM    851  C   GLU    55      69.180  99.833  28.666  1.00  0.00           C  
ATOM    852  O   GLU    55      70.241 100.015  28.003  1.00  0.00           O  
ATOM    853  CB  GLU    55      67.699 101.842  29.114  1.00  0.00           C  
ATOM    854  CG  GLU    55      67.096 102.691  30.216  1.00  0.00           C  
ATOM    855  CD  GLU    55      66.162 101.737  30.967  1.00  0.00           C  
ATOM    856  OE1 GLU    55      66.002 101.791  32.250  1.00  0.00           O  
ATOM    857  OE2 GLU    55      65.390 100.997  30.319  1.00  0.00           O1-
ATOM    858  H   GLU    55      70.537 101.735  29.734  1.00  0.00           H  
ATOM    859  HA  GLU    55      68.204 100.153  30.504  1.00  0.00           H  
ATOM    860  HB2 GLU    55      68.282 102.468  28.438  1.00  0.00           H  
ATOM    861  HB3 GLU    55      67.030 101.300  28.445  1.00  0.00           H  
ATOM    862  HG2 GLU    55      67.829 103.147  30.882  1.00  0.00           H  
ATOM    863  HG3 GLU    55      66.398 103.391  29.755  1.00  0.00           H  
ATOM    864  N   ALA    56      68.360  98.750  28.467  1.00  0.00           N  
ATOM    865  CA  ALA    56      68.635  97.845  27.398  1.00  0.00           C  
ATOM    866  C   ALA    56      68.297  98.412  26.006  1.00  0.00           C  
ATOM    867  O   ALA    56      67.276  99.131  25.746  1.00  0.00           O  
ATOM    868  CB  ALA    56      67.886  96.524  27.672  1.00  0.00           C  
ATOM    869  H   ALA    56      67.603  98.574  29.112  1.00  0.00           H  
ATOM    870  HA  ALA    56      69.706  97.648  27.445  1.00  0.00           H  
ATOM    871  HB1 ALA    56      68.376  95.959  28.465  1.00  0.00           H  
ATOM    872  HB2 ALA    56      66.853  96.703  27.971  1.00  0.00           H  
ATOM    873  HB3 ALA    56      67.896  96.042  26.695  1.00  0.00           H  
ATOM    874  N   GLU    57      69.236  98.170  25.109  1.00  0.00           N  
ATOM    875  CA  GLU    57      69.118  98.688  23.785  1.00  0.00           C  
ATOM    876  C   GLU    57      68.116  97.815  22.962  1.00  0.00           C  
ATOM    877  O   GLU    57      68.310  96.614  22.948  1.00  0.00           O  
ATOM    878  CB  GLU    57      70.431  98.866  23.048  1.00  0.00           C  
ATOM    879  CG  GLU    57      71.387  99.943  23.613  1.00  0.00           C  
ATOM    880  CD  GLU    57      70.998 101.373  22.921  1.00  0.00           C  
ATOM    881  OE1 GLU    57      69.831 101.704  22.960  1.00  0.00           O  
ATOM    882  OE2 GLU    57      71.881 102.035  22.381  1.00  0.00           O1-
ATOM    883  H   GLU    57      69.957  97.479  25.261  1.00  0.00           H  
ATOM    884  HA  GLU    57      68.745  99.712  23.787  1.00  0.00           H  
ATOM    885  HB2 GLU    57      70.836  97.855  23.093  1.00  0.00           H  
ATOM    886  HB3 GLU    57      70.280  99.243  22.036  1.00  0.00           H  
ATOM    887  HG2 GLU    57      71.289  99.900  24.697  1.00  0.00           H  
ATOM    888  HG3 GLU    57      72.373  99.580  23.321  1.00  0.00           H  
ATOM    889  N   GLU    58      67.245  98.440  22.163  1.00  0.00           N  
ATOM    890  CA  GLU    58      66.291  97.665  21.362  1.00  0.00           C  
ATOM    891  C   GLU    58      66.971  96.924  20.154  1.00  0.00           C  
ATOM    892  O   GLU    58      66.731  95.744  19.965  1.00  0.00           O  
ATOM    893  CB  GLU    58      65.208  98.689  20.926  1.00  0.00           C  
ATOM    894  CG  GLU    58      64.003  98.070  20.136  1.00  0.00           C  
ATOM    895  CD  GLU    58      63.258  97.121  21.048  1.00  0.00           C  
ATOM    896  OE1 GLU    58      62.609  97.617  22.027  1.00  0.00           O  
ATOM    897  OE2 GLU    58      63.188  95.907  20.847  1.00  0.00           O1-
ATOM    898  H   GLU    58      67.281  99.438  22.010  1.00  0.00           H  
ATOM    899  HA  GLU    58      65.850  96.839  21.919  1.00  0.00           H  
ATOM    900  HB2 GLU    58      64.810  99.247  21.773  1.00  0.00           H  
ATOM    901  HB3 GLU    58      65.624  99.392  20.204  1.00  0.00           H  
ATOM    902  HG2 GLU    58      63.420  98.923  19.790  1.00  0.00           H  
ATOM    903  HG3 GLU    58      64.286  97.444  19.290  1.00  0.00           H  
ATOM    904  N   VAL    59      67.719  97.602  19.293  1.00  0.00           N  
ATOM    905  CA  VAL    59      68.294  97.071  18.017  1.00  0.00           C  
ATOM    906  C   VAL    59      69.118  95.824  18.379  1.00  0.00           C  
ATOM    907  O   VAL    59      70.046  95.923  19.146  1.00  0.00           O  
ATOM    908  CB  VAL    59      69.201  98.123  17.234  1.00  0.00           C  
ATOM    909  CG1 VAL    59      70.111  97.459  16.123  1.00  0.00           C  
ATOM    910  CG2 VAL    59      68.227  99.114  16.586  1.00  0.00           C  
ATOM    911  H   VAL    59      67.741  98.612  19.316  1.00  0.00           H  
ATOM    912  HA  VAL    59      67.461  96.741  17.397  1.00  0.00           H  
ATOM    913  HB  VAL    59      69.719  98.656  18.031  1.00  0.00           H  
ATOM    914 HG11 VAL    59      69.469  96.875  15.465  1.00  0.00           H  
ATOM    915 HG12 VAL    59      70.630  98.127  15.436  1.00  0.00           H  
ATOM    916 HG13 VAL    59      70.868  96.957  16.725  1.00  0.00           H  
ATOM    917 HG21 VAL    59      68.866  99.879  16.144  1.00  0.00           H  
ATOM    918 HG22 VAL    59      67.659  98.597  15.813  1.00  0.00           H  
ATOM    919 HG23 VAL    59      67.731  99.595  17.429  1.00  0.00           H  
ATOM    920  N   ALA    60      68.880  94.681  17.724  1.00  0.00           N  
ATOM    921  CA  ALA    60      69.339  93.371  18.202  1.00  0.00           C  
ATOM    922  C   ALA    60      70.843  93.171  18.166  1.00  0.00           C  
ATOM    923  O   ALA    60      71.454  92.584  19.136  1.00  0.00           O  
ATOM    924  CB  ALA    60      68.606  92.351  17.296  1.00  0.00           C  
ATOM    925  H   ALA    60      68.067  94.642  17.127  1.00  0.00           H  
ATOM    926  HA  ALA    60      69.010  93.228  19.232  1.00  0.00           H  
ATOM    927  HB1 ALA    60      67.572  92.360  17.641  1.00  0.00           H  
ATOM    928  HB2 ALA    60      68.782  92.449  16.225  1.00  0.00           H  
ATOM    929  HB3 ALA    60      68.990  91.348  17.485  1.00  0.00           H  
ATOM    930  N   THR    61      71.433  93.781  17.136  1.00  0.00           N  
ATOM    931  CA  THR    61      72.862  94.079  16.952  1.00  0.00           C  
ATOM    932  C   THR    61      73.785  92.848  16.906  1.00  0.00           C  
ATOM    933  O   THR    61      74.889  92.818  17.345  1.00  0.00           O  
ATOM    934  CB  THR    61      73.387  95.141  17.966  1.00  0.00           C  
ATOM    935  CG2 THR    61      74.601  95.890  17.470  1.00  0.00           C  
ATOM    936  OG1 THR    61      72.525  96.260  18.101  1.00  0.00           O  
ATOM    937  H   THR    61      70.738  94.182  16.523  1.00  0.00           H  
ATOM    938  HA  THR    61      72.991  94.638  16.025  1.00  0.00           H  
ATOM    939  HB  THR    61      73.599  94.736  18.956  1.00  0.00           H  
ATOM    940  HG1 THR    61      71.719  95.913  18.491  1.00  0.00           H  
ATOM    941 HG21 THR    61      75.500  95.315  17.691  1.00  0.00           H  
ATOM    942 HG22 THR    61      74.381  96.093  16.422  1.00  0.00           H  
ATOM    943 HG23 THR    61      74.709  96.857  17.962  1.00  0.00           H  
ATOM    944  N   ASN    62      73.216  91.797  16.311  1.00  0.00           N  
ATOM    945  CA  ASN    62      73.728  90.397  16.089  1.00  0.00           C  
ATOM    946  C   ASN    62      73.546  90.081  14.557  1.00  0.00           C  
ATOM    947  O   ASN    62      72.738  90.663  13.820  1.00  0.00           O  
ATOM    948  CB  ASN    62      72.914  89.414  16.930  1.00  0.00           C  
ATOM    949  CG  ASN    62      73.318  87.959  17.163  1.00  0.00           C  
ATOM    950  ND2 ASN    62      73.045  87.011  16.299  1.00  0.00           N  
ATOM    951  OD1 ASN    62      73.995  87.571  18.128  1.00  0.00           O  
ATOM    952  H   ASN    62      72.245  91.916  16.060  1.00  0.00           H  
ATOM    953  HA  ASN    62      74.768  90.476  16.405  1.00  0.00           H  
ATOM    954  HB2 ASN    62      72.656  89.843  17.898  1.00  0.00           H  
ATOM    955  HB3 ASN    62      71.982  89.304  16.374  1.00  0.00           H  
ATOM    956 HD21 ASN    62      73.232  86.048  16.540  1.00  0.00           H  
ATOM    957 HD22 ASN    62      72.313  87.174  15.621  1.00  0.00           H  
ATOM    958  N   GLY    63      74.308  89.101  14.029  1.00  0.00           N  
ATOM    959  CA  GLY    63      74.337  88.667  12.617  1.00  0.00           C  
ATOM    960  C   GLY    63      74.641  89.830  11.645  1.00  0.00           C  
ATOM    961  O   GLY    63      75.516  90.643  11.967  1.00  0.00           O  
ATOM    962  H   GLY    63      75.091  88.931  14.645  1.00  0.00           H  
ATOM    963  HA2 GLY    63      74.969  87.797  12.437  1.00  0.00           H  
ATOM    964  HA3 GLY    63      73.334  88.348  12.332  1.00  0.00           H  
ATOM    965  N   LYS    64      73.910  89.993  10.502  1.00  0.00           N  
ATOM    966  CA  LYS    64      74.112  90.969   9.426  1.00  0.00           C  
ATOM    967  C   LYS    64      73.717  92.386   9.839  1.00  0.00           C  
ATOM    968  O   LYS    64      73.898  93.280   9.003  1.00  0.00           O  
ATOM    969  CB  LYS    64      73.415  90.438   8.052  1.00  0.00           C  
ATOM    970  CG  LYS    64      73.877  88.985   7.669  1.00  0.00           C  
ATOM    971  CD  LYS    64      72.990  88.274   6.628  1.00  0.00           C  
ATOM    972  CE  LYS    64      71.562  88.089   6.995  1.00  0.00           C  
ATOM    973  NZ  LYS    64      70.771  87.372   5.929  1.00  0.00           N1+
ATOM    974  H   LYS    64      73.343  89.183  10.295  1.00  0.00           H  
ATOM    975  HA  LYS    64      75.188  91.016   9.254  1.00  0.00           H  
ATOM    976  HB2 LYS    64      72.341  90.305   8.181  1.00  0.00           H  
ATOM    977  HB3 LYS    64      73.569  91.127   7.222  1.00  0.00           H  
ATOM    978  HG2 LYS    64      74.929  88.975   7.381  1.00  0.00           H  
ATOM    979  HG3 LYS    64      73.931  88.412   8.595  1.00  0.00           H  
ATOM    980  HD2 LYS    64      73.117  88.861   5.719  1.00  0.00           H  
ATOM    981  HD3 LYS    64      73.513  87.336   6.441  1.00  0.00           H  
ATOM    982  HE2 LYS    64      71.622  87.505   7.914  1.00  0.00           H  
ATOM    983  HE3 LYS    64      71.086  89.045   7.213  1.00  0.00           H  
ATOM    984  HZ1 LYS    64      69.843  87.085   6.205  1.00  0.00           H  
ATOM    985  HZ2 LYS    64      70.660  87.898   5.073  1.00  0.00           H  
ATOM    986  HZ3 LYS    64      71.155  86.479   5.655  1.00  0.00           H  
ATOM    987  N   GLN    65      73.255  92.543  11.064  1.00  0.00           N  
ATOM    988  CA  GLN    65      72.964  93.934  11.563  1.00  0.00           C  
ATOM    989  C   GLN    65      74.165  94.634  12.156  1.00  0.00           C  
ATOM    990  O   GLN    65      74.974  93.978  12.788  1.00  0.00           O  
ATOM    991  CB  GLN    65      71.820  93.810  12.632  1.00  0.00           C  
ATOM    992  CG  GLN    65      71.374  95.154  13.166  1.00  0.00           C  
ATOM    993  CD  GLN    65      69.954  95.027  13.777  1.00  0.00           C  
ATOM    994  NE2 GLN    65      68.971  95.664  13.224  1.00  0.00           N  
ATOM    995  OE1 GLN    65      69.795  94.428  14.841  1.00  0.00           O  
ATOM    996  H   GLN    65      73.153  91.713  11.630  1.00  0.00           H  
ATOM    997  HA  GLN    65      72.504  94.549  10.791  1.00  0.00           H  
ATOM    998  HB2 GLN    65      71.010  93.225  12.195  1.00  0.00           H  
ATOM    999  HB3 GLN    65      72.256  93.170  13.398  1.00  0.00           H  
ATOM   1000  HG2 GLN    65      72.145  95.427  13.886  1.00  0.00           H  
ATOM   1001  HG3 GLN    65      71.339  95.987  12.464  1.00  0.00           H  
ATOM   1002 HE21 GLN    65      68.068  95.510  13.649  1.00  0.00           H  
ATOM   1003 HE22 GLN    65      69.060  96.115  12.324  1.00  0.00           H  
ATOM   1004  N   ARG    66      74.400  95.976  12.086  1.00  0.00           N  
ATOM   1005  CA  ARG    66      75.595  96.678  12.601  1.00  0.00           C  
ATOM   1006  C   ARG    66      75.149  98.065  13.138  1.00  0.00           C  
ATOM   1007  O   ARG    66      74.645  98.826  12.331  1.00  0.00           O  
ATOM   1008  CB  ARG    66      76.640  96.736  11.447  1.00  0.00           C  
ATOM   1009  CG  ARG    66      77.136  95.397  10.927  1.00  0.00           C  
ATOM   1010  CD  ARG    66      78.093  95.426   9.780  1.00  0.00           C  
ATOM   1011  NE  ARG    66      78.296  94.131   9.223  1.00  0.00           N  
ATOM   1012  CZ  ARG    66      78.956  93.824   8.131  1.00  0.00           C  
ATOM   1013  NH1 ARG    66      79.642  94.703   7.475  1.00  0.00           N1+
ATOM   1014  NH2 ARG    66      78.902  92.638   7.600  1.00  0.00           N  
ATOM   1015  H   ARG    66      73.771  96.560  11.553  1.00  0.00           H  
ATOM   1016  HA  ARG    66      76.001  96.038  13.385  1.00  0.00           H  
ATOM   1017  HB2 ARG    66      76.146  97.232  10.611  1.00  0.00           H  
ATOM   1018  HB3 ARG    66      77.490  97.300  11.830  1.00  0.00           H  
ATOM   1019  HG2 ARG    66      77.633  94.855  11.731  1.00  0.00           H  
ATOM   1020  HG3 ARG    66      76.287  94.844  10.525  1.00  0.00           H  
ATOM   1021  HD2 ARG    66      77.809  96.180   9.046  1.00  0.00           H  
ATOM   1022  HD3 ARG    66      79.018  95.723  10.273  1.00  0.00           H  
ATOM   1023  HE  ARG    66      77.903  93.386   9.781  1.00  0.00           H  
ATOM   1024 HH11 ARG    66      79.718  95.637   7.852  1.00  0.00           H  
ATOM   1025 HH12 ARG    66      80.101  94.437   6.616  1.00  0.00           H  
ATOM   1026 HH21 ARG    66      78.394  91.866   8.006  1.00  0.00           H  
ATOM   1027 HH22 ARG    66      79.433  92.522   6.749  1.00  0.00           H  
ATOM   1028  N   TRP    67      75.640  98.446  14.310  1.00  0.00           N  
ATOM   1029  CA  TRP    67      75.285  99.829  14.884  1.00  0.00           C  
ATOM   1030  C   TRP    67      76.590 100.547  15.457  1.00  0.00           C  
ATOM   1031  O   TRP    67      77.597  99.822  15.674  1.00  0.00           O  
ATOM   1032  CB  TRP    67      74.227  99.697  15.928  1.00  0.00           C  
ATOM   1033  CG  TRP    67      73.311 100.820  15.932  1.00  0.00           C  
ATOM   1034  CD1 TRP    67      73.232 101.683  16.941  1.00  0.00           C  
ATOM   1035  CD2 TRP    67      72.310 101.318  14.986  1.00  0.00           C  
ATOM   1036  CE2 TRP    67      71.507 102.322  15.590  1.00  0.00           C  
ATOM   1037  CE3 TRP    67      71.933 100.822  13.755  1.00  0.00           C  
ATOM   1038  NE1 TRP    67      72.160 102.642  16.728  1.00  0.00           N  
ATOM   1039  CZ2 TRP    67      70.366 102.820  14.963  1.00  0.00           C  
ATOM   1040  CZ3 TRP    67      70.774 101.291  13.160  1.00  0.00           C  
ATOM   1041  CH2 TRP    67      70.003 102.235  13.803  1.00  0.00           C  
ATOM   1042  H   TRP    67      76.244  97.821  14.824  1.00  0.00           H  
ATOM   1043  HA  TRP    67      74.833 100.460  14.119  1.00  0.00           H  
ATOM   1044  HB2 TRP    67      73.600  98.826  15.737  1.00  0.00           H  
ATOM   1045  HB3 TRP    67      74.763  99.555  16.866  1.00  0.00           H  
ATOM   1046  HD1 TRP    67      73.746 101.678  17.891  1.00  0.00           H  
ATOM   1047  HE1 TRP    67      71.937 103.397  17.362  1.00  0.00           H  
ATOM   1048  HE3 TRP    67      72.495 100.056  13.242  1.00  0.00           H  
ATOM   1049  HZ2 TRP    67      69.838 103.619  15.463  1.00  0.00           H  
ATOM   1050  HZ3 TRP    67      70.516 100.886  12.192  1.00  0.00           H  
ATOM   1051  HH2 TRP    67      69.199 102.710  13.261  1.00  0.00           H  
ATOM   1052  N   LEU    68      76.602 101.886  15.586  1.00  0.00           N  
ATOM   1053  CA  LEU    68      77.708 102.647  16.197  1.00  0.00           C  
ATOM   1054  C   LEU    68      78.264 102.117  17.544  1.00  0.00           C  
ATOM   1055  O   LEU    68      77.447 101.732  18.376  1.00  0.00           O  
ATOM   1056  CB  LEU    68      77.491 104.166  16.182  1.00  0.00           C  
ATOM   1057  CG  LEU    68      76.606 104.768  17.317  1.00  0.00           C  
ATOM   1058  CD1 LEU    68      76.861 106.237  17.395  1.00  0.00           C  
ATOM   1059  CD2 LEU    68      75.164 104.542  17.014  1.00  0.00           C  
ATOM   1060  H   LEU    68      75.836 102.402  15.178  1.00  0.00           H  
ATOM   1061  HA  LEU    68      78.449 102.490  15.413  1.00  0.00           H  
ATOM   1062  HB2 LEU    68      78.496 104.584  16.249  1.00  0.00           H  
ATOM   1063  HB3 LEU    68      77.169 104.526  15.205  1.00  0.00           H  
ATOM   1064  HG  LEU    68      76.887 104.407  18.306  1.00  0.00           H  
ATOM   1065 HD11 LEU    68      76.161 106.615  18.140  1.00  0.00           H  
ATOM   1066 HD12 LEU    68      77.857 106.471  17.770  1.00  0.00           H  
ATOM   1067 HD13 LEU    68      76.727 106.704  16.419  1.00  0.00           H  
ATOM   1068 HD21 LEU    68      74.638 104.945  17.880  1.00  0.00           H  
ATOM   1069 HD22 LEU    68      74.879 105.297  16.281  1.00  0.00           H  
ATOM   1070 HD23 LEU    68      74.898 103.512  16.777  1.00  0.00           H  
ATOM   1071  N   LEU    69      79.576 102.256  17.798  1.00  0.00           N  
ATOM   1072  CA  LEU    69      80.075 102.148  19.196  1.00  0.00           C  
ATOM   1073  C   LEU    69      79.663 103.419  19.986  1.00  0.00           C  
ATOM   1074  O   LEU    69      80.198 104.479  19.651  1.00  0.00           O  
ATOM   1075  CB  LEU    69      81.588 101.804  19.227  1.00  0.00           C  
ATOM   1076  CG  LEU    69      81.774 100.286  18.962  1.00  0.00           C  
ATOM   1077  CD1 LEU    69      83.190  99.921  18.641  1.00  0.00           C  
ATOM   1078  CD2 LEU    69      81.500  99.529  20.246  1.00  0.00           C  
ATOM   1079  H   LEU    69      80.166 102.655  17.083  1.00  0.00           H  
ATOM   1080  HA  LEU    69      79.679 101.229  19.627  1.00  0.00           H  
ATOM   1081  HB2 LEU    69      82.147 102.461  18.560  1.00  0.00           H  
ATOM   1082  HB3 LEU    69      81.919 102.075  20.230  1.00  0.00           H  
ATOM   1083  HG  LEU    69      81.094 100.036  18.147  1.00  0.00           H  
ATOM   1084 HD11 LEU    69      83.769 100.006  19.560  1.00  0.00           H  
ATOM   1085 HD12 LEU    69      83.202  98.902  18.255  1.00  0.00           H  
ATOM   1086 HD13 LEU    69      83.550 100.672  17.938  1.00  0.00           H  
ATOM   1087 HD21 LEU    69      82.166  99.841  21.051  1.00  0.00           H  
ATOM   1088 HD22 LEU    69      80.465  99.560  20.589  1.00  0.00           H  
ATOM   1089 HD23 LEU    69      81.626  98.473  20.008  1.00  0.00           H  
ATOM   1090  N   SER    70      78.961 103.227  21.133  1.00  0.00           N  
ATOM   1091  CA  SER    70      78.667 104.343  22.081  1.00  0.00           C  
ATOM   1092  C   SER    70      79.756 104.217  23.271  1.00  0.00           C  
ATOM   1093  O   SER    70      80.110 103.046  23.585  1.00  0.00           O  
ATOM   1094  CB  SER    70      77.270 104.135  22.664  1.00  0.00           C  
ATOM   1095  OG  SER    70      77.015 105.135  23.657  1.00  0.00           O  
ATOM   1096  H   SER    70      78.387 102.418  21.320  1.00  0.00           H  
ATOM   1097  HA  SER    70      78.752 105.330  21.627  1.00  0.00           H  
ATOM   1098  HB2 SER    70      76.550 104.310  21.865  1.00  0.00           H  
ATOM   1099  HB3 SER    70      77.070 103.142  23.066  1.00  0.00           H  
ATOM   1100  HG  SER    70      76.844 105.974  23.223  1.00  0.00           H  
ATOM   1101  N   PRO    71      80.262 105.313  23.856  1.00  0.00           N  
ATOM   1102  CA  PRO    71      81.387 105.179  24.874  1.00  0.00           C  
ATOM   1103  C   PRO    71      81.132 104.253  26.004  1.00  0.00           C  
ATOM   1104  O   PRO    71      82.119 103.861  26.727  1.00  0.00           O  
ATOM   1105  CB  PRO    71      81.639 106.623  25.408  1.00  0.00           C  
ATOM   1106  CG  PRO    71      81.132 107.520  24.252  1.00  0.00           C  
ATOM   1107  CD  PRO    71      80.049 106.693  23.529  1.00  0.00           C  
ATOM   1108  HA  PRO    71      82.338 104.910  24.416  1.00  0.00           H  
ATOM   1109  HB2 PRO    71      80.956 106.846  26.228  1.00  0.00           H  
ATOM   1110  HB3 PRO    71      82.670 106.811  25.708  1.00  0.00           H  
ATOM   1111  HG2 PRO    71      80.821 108.522  24.547  1.00  0.00           H  
ATOM   1112  HG3 PRO    71      82.032 107.545  23.638  1.00  0.00           H  
ATOM   1113  HD2 PRO    71      79.130 106.974  24.044  1.00  0.00           H  
ATOM   1114  HD3 PRO    71      80.268 106.884  22.479  1.00  0.00           H  
ATOM   1115  N   SER    72      79.885 103.957  26.253  1.00  0.00           N  
ATOM   1116  CA  SER    72      79.374 103.188  27.355  1.00  0.00           C  
ATOM   1117  C   SER    72      78.732 101.831  27.012  1.00  0.00           C  
ATOM   1118  O   SER    72      77.965 101.240  27.798  1.00  0.00           O  
ATOM   1119  CB  SER    72      78.430 104.054  28.297  1.00  0.00           C  
ATOM   1120  OG  SER    72      77.176 104.129  27.705  1.00  0.00           O  
ATOM   1121  H   SER    72      79.174 104.350  25.654  1.00  0.00           H  
ATOM   1122  HA  SER    72      80.254 102.914  27.936  1.00  0.00           H  
ATOM   1123  HB2 SER    72      78.250 103.679  29.305  1.00  0.00           H  
ATOM   1124  HB3 SER    72      78.879 105.031  28.475  1.00  0.00           H  
ATOM   1125  HG  SER    72      76.655 104.758  28.211  1.00  0.00           H  
ATOM   1126  N   THR    73      78.879 101.342  25.769  1.00  0.00           N  
ATOM   1127  CA  THR    73      78.318 100.039  25.359  1.00  0.00           C  
ATOM   1128  C   THR    73      78.841  98.889  26.306  1.00  0.00           C  
ATOM   1129  O   THR    73      80.016  98.755  26.540  1.00  0.00           O  
ATOM   1130  CB  THR    73      78.892  99.629  23.996  1.00  0.00           C  
ATOM   1131  CG2 THR    73      78.120  98.471  23.358  1.00  0.00           C  
ATOM   1132  OG1 THR    73      78.625 100.767  23.135  1.00  0.00           O  
ATOM   1133  H   THR    73      79.458 101.856  25.121  1.00  0.00           H  
ATOM   1134  HA  THR    73      77.238 100.100  25.226  1.00  0.00           H  
ATOM   1135  HB  THR    73      79.970  99.466  24.008  1.00  0.00           H  
ATOM   1136  HG1 THR    73      79.153 101.516  23.420  1.00  0.00           H  
ATOM   1137 HG21 THR    73      77.182  98.892  22.998  1.00  0.00           H  
ATOM   1138 HG22 THR    73      78.717  98.027  22.561  1.00  0.00           H  
ATOM   1139 HG23 THR    73      77.798  97.753  24.113  1.00  0.00           H  
ATOM   1140  N   THR    74      77.890  98.075  26.737  1.00  0.00           N  
ATOM   1141  CA  THR    74      78.231  96.931  27.562  1.00  0.00           C  
ATOM   1142  C   THR    74      77.388  95.723  27.067  1.00  0.00           C  
ATOM   1143  O   THR    74      76.299  95.981  26.581  1.00  0.00           O  
ATOM   1144  CB  THR    74      77.922  97.193  29.015  1.00  0.00           C  
ATOM   1145  CG2 THR    74      78.721  98.275  29.712  1.00  0.00           C  
ATOM   1146  OG1 THR    74      76.546  97.492  29.322  1.00  0.00           O  
ATOM   1147  H   THR    74      76.903  98.207  26.570  1.00  0.00           H  
ATOM   1148  HA  THR    74      79.294  96.692  27.524  1.00  0.00           H  
ATOM   1149  HB  THR    74      78.171  96.207  29.408  1.00  0.00           H  
ATOM   1150  HG1 THR    74      76.220  98.239  28.816  1.00  0.00           H  
ATOM   1151 HG21 THR    74      78.516  98.059  30.761  1.00  0.00           H  
ATOM   1152 HG22 THR    74      79.764  98.174  29.412  1.00  0.00           H  
ATOM   1153 HG23 THR    74      78.323  99.278  29.558  1.00  0.00           H  
ATOM   1154  N   LEU    75      77.943  94.531  27.419  1.00  0.00           N  
ATOM   1155  CA  LEU    75      77.337  93.243  27.058  1.00  0.00           C  
ATOM   1156  C   LEU    75      76.849  92.409  28.273  1.00  0.00           C  
ATOM   1157  O   LEU    75      77.733  92.149  29.102  1.00  0.00           O  
ATOM   1158  CB  LEU    75      78.337  92.393  26.227  1.00  0.00           C  
ATOM   1159  CG  LEU    75      77.969  90.987  25.768  1.00  0.00           C  
ATOM   1160  CD1 LEU    75      76.674  90.907  24.959  1.00  0.00           C  
ATOM   1161  CD2 LEU    75      79.228  90.485  24.952  1.00  0.00           C  
ATOM   1162  H   LEU    75      78.806  94.466  27.940  1.00  0.00           H  
ATOM   1163  HA  LEU    75      76.430  93.379  26.470  1.00  0.00           H  
ATOM   1164  HB2 LEU    75      78.608  92.949  25.330  1.00  0.00           H  
ATOM   1165  HB3 LEU    75      79.278  92.440  26.774  1.00  0.00           H  
ATOM   1166  HG  LEU    75      77.889  90.361  26.656  1.00  0.00           H  
ATOM   1167 HD11 LEU    75      76.375  89.864  24.854  1.00  0.00           H  
ATOM   1168 HD12 LEU    75      75.857  91.413  25.474  1.00  0.00           H  
ATOM   1169 HD13 LEU    75      76.668  91.499  24.044  1.00  0.00           H  
ATOM   1170 HD21 LEU    75      78.941  89.544  24.485  1.00  0.00           H  
ATOM   1171 HD22 LEU    75      79.530  91.207  24.193  1.00  0.00           H  
ATOM   1172 HD23 LEU    75      80.011  90.314  25.691  1.00  0.00           H  
ATOM   1173  N   ARG    76      75.661  91.772  28.287  1.00  0.00           N  
ATOM   1174  CA  ARG    76      75.339  90.799  29.394  1.00  0.00           C  
ATOM   1175  C   ARG    76      74.866  89.540  28.691  1.00  0.00           C  
ATOM   1176  O   ARG    76      73.991  89.509  27.897  1.00  0.00           O  
ATOM   1177  CB  ARG    76      74.240  91.508  30.286  1.00  0.00           C  
ATOM   1178  CG  ARG    76      74.045  90.761  31.610  1.00  0.00           C  
ATOM   1179  CD  ARG    76      72.951  91.457  32.574  1.00  0.00           C  
ATOM   1180  NE  ARG    76      71.631  91.313  31.942  1.00  0.00           N  
ATOM   1181  CZ  ARG    76      70.727  92.335  31.810  1.00  0.00           C  
ATOM   1182  NH1 ARG    76      70.787  93.409  32.455  1.00  0.00           N1+
ATOM   1183  NH2 ARG    76      69.866  92.120  30.835  1.00  0.00           N  
ATOM   1184  H   ARG    76      74.923  91.968  27.625  1.00  0.00           H  
ATOM   1185  HA  ARG    76      76.202  90.577  30.021  1.00  0.00           H  
ATOM   1186  HB2 ARG    76      74.646  92.446  30.663  1.00  0.00           H  
ATOM   1187  HB3 ARG    76      73.292  91.635  29.763  1.00  0.00           H  
ATOM   1188  HG2 ARG    76      73.833  89.715  31.390  1.00  0.00           H  
ATOM   1189  HG3 ARG    76      74.999  90.853  32.130  1.00  0.00           H  
ATOM   1190  HD2 ARG    76      72.874  90.817  33.453  1.00  0.00           H  
ATOM   1191  HD3 ARG    76      73.225  92.494  32.766  1.00  0.00           H  
ATOM   1192  HE  ARG    76      71.333  90.478  31.458  1.00  0.00           H  
ATOM   1193 HH11 ARG    76      71.531  93.539  33.125  1.00  0.00           H  
ATOM   1194 HH12 ARG    76      70.119  94.157  32.331  1.00  0.00           H  
ATOM   1195 HH21 ARG    76      69.942  91.291  30.262  1.00  0.00           H  
ATOM   1196 HH22 ARG    76      69.298  92.878  30.483  1.00  0.00           H  
ATOM   1197  N   VAL    77      75.367  88.374  29.255  1.00  0.00           N  
ATOM   1198  CA  VAL    77      75.120  87.039  28.692  1.00  0.00           C  
ATOM   1199  C   VAL    77      74.217  86.250  29.681  1.00  0.00           C  
ATOM   1200  O   VAL    77      74.366  86.460  30.888  1.00  0.00           O  
ATOM   1201  CB  VAL    77      76.489  86.304  28.426  1.00  0.00           C  
ATOM   1202  CG1 VAL    77      76.263  84.924  27.716  1.00  0.00           C  
ATOM   1203  CG2 VAL    77      77.452  87.096  27.473  1.00  0.00           C  
ATOM   1204  H   VAL    77      75.759  88.532  30.172  1.00  0.00           H  
ATOM   1205  HA  VAL    77      74.596  87.192  27.748  1.00  0.00           H  
ATOM   1206  HB  VAL    77      77.061  86.073  29.324  1.00  0.00           H  
ATOM   1207 HG11 VAL    77      76.028  85.054  26.660  1.00  0.00           H  
ATOM   1208 HG12 VAL    77      77.250  84.475  27.835  1.00  0.00           H  
ATOM   1209 HG13 VAL    77      75.483  84.324  28.185  1.00  0.00           H  
ATOM   1210 HG21 VAL    77      78.362  86.562  27.199  1.00  0.00           H  
ATOM   1211 HG22 VAL    77      76.865  87.357  26.592  1.00  0.00           H  
ATOM   1212 HG23 VAL    77      77.682  88.019  28.005  1.00  0.00           H  
ATOM   1213  N   THR    78      73.340  85.338  29.163  1.00  0.00           N  
ATOM   1214  CA  THR    78      72.411  84.442  29.829  1.00  0.00           C  
ATOM   1215  C   THR    78      72.489  83.008  29.208  1.00  0.00           C  
ATOM   1216  O   THR    78      72.434  82.869  28.010  1.00  0.00           O  
ATOM   1217  CB  THR    78      71.018  85.105  29.687  1.00  0.00           C  
ATOM   1218  CG2 THR    78      69.885  84.338  30.380  1.00  0.00           C  
ATOM   1219  OG1 THR    78      70.992  86.393  30.440  1.00  0.00           O  
ATOM   1220  H   THR    78      73.335  85.279  28.154  1.00  0.00           H  
ATOM   1221  HA  THR    78      72.691  84.481  30.882  1.00  0.00           H  
ATOM   1222  HB  THR    78      70.667  85.401  28.698  1.00  0.00           H  
ATOM   1223  HG1 THR    78      70.986  87.036  29.727  1.00  0.00           H  
ATOM   1224 HG21 THR    78      69.087  84.932  30.824  1.00  0.00           H  
ATOM   1225 HG22 THR    78      69.206  83.837  29.690  1.00  0.00           H  
ATOM   1226 HG23 THR    78      70.304  83.854  31.263  1.00  0.00           H  
ATOM   1227  N   MET    79      72.471  81.982  30.037  1.00  0.00           N  
ATOM   1228  CA  MET    79      72.139  80.615  29.798  1.00  0.00           C  
ATOM   1229  C   MET    79      71.179  80.133  30.886  1.00  0.00           C  
ATOM   1230  O   MET    79      71.229  80.582  32.028  1.00  0.00           O  
ATOM   1231  CB  MET    79      73.526  79.805  29.791  1.00  0.00           C  
ATOM   1232  CG  MET    79      74.426  80.094  28.547  1.00  0.00           C  
ATOM   1233  SD  MET    79      75.725  78.852  28.329  1.00  0.00           S  
ATOM   1234  CE  MET    79      74.817  77.457  27.645  1.00  0.00           C  
ATOM   1235  H   MET    79      72.396  82.191  31.023  1.00  0.00           H  
ATOM   1236  HA  MET    79      71.775  80.562  28.772  1.00  0.00           H  
ATOM   1237  HB2 MET    79      74.074  79.904  30.729  1.00  0.00           H  
ATOM   1238  HB3 MET    79      73.263  78.750  29.723  1.00  0.00           H  
ATOM   1239  HG2 MET    79      73.756  80.009  27.692  1.00  0.00           H  
ATOM   1240  HG3 MET    79      74.872  81.087  28.612  1.00  0.00           H  
ATOM   1241  HE1 MET    79      73.842  77.309  28.109  1.00  0.00           H  
ATOM   1242  HE2 MET    79      74.731  77.459  26.558  1.00  0.00           H  
ATOM   1243  HE3 MET    79      75.337  76.520  27.843  1.00  0.00           H  
ATOM   1244  N   SER    80      70.426  79.115  30.489  1.00  0.00           N  
ATOM   1245  CA  SER    80      69.275  78.573  31.270  1.00  0.00           C  
ATOM   1246  C   SER    80      69.348  77.045  31.600  1.00  0.00           C  
ATOM   1247  O   SER    80      68.476  76.544  32.338  1.00  0.00           O  
ATOM   1248  CB  SER    80      67.916  78.736  30.412  1.00  0.00           C  
ATOM   1249  OG  SER    80      67.584  80.033  30.104  1.00  0.00           O  
ATOM   1250  H   SER    80      70.519  78.788  29.538  1.00  0.00           H  
ATOM   1251  HA  SER    80      69.089  79.251  32.103  1.00  0.00           H  
ATOM   1252  HB2 SER    80      68.086  78.124  29.526  1.00  0.00           H  
ATOM   1253  HB3 SER    80      67.173  78.318  31.092  1.00  0.00           H  
ATOM   1254  HG  SER    80      67.496  80.540  30.915  1.00  0.00           H  
ATOM   1255  N   GLN    81      70.239  76.284  31.046  1.00  0.00           N  
ATOM   1256  CA  GLN    81      70.336  74.819  31.247  1.00  0.00           C  
ATOM   1257  C   GLN    81      71.754  74.279  31.335  1.00  0.00           C  
ATOM   1258  O   GLN    81      72.603  74.490  30.471  1.00  0.00           O  
ATOM   1259  CB  GLN    81      69.444  74.088  30.235  1.00  0.00           C  
ATOM   1260  CG  GLN    81      69.350  72.568  30.355  1.00  0.00           C  
ATOM   1261  CD  GLN    81      68.477  72.118  31.525  1.00  0.00           C  
ATOM   1262  NE2 GLN    81      67.325  71.537  31.237  1.00  0.00           N  
ATOM   1263  OE1 GLN    81      68.868  72.230  32.678  1.00  0.00           O  
ATOM   1264  H   GLN    81      70.835  76.703  30.346  1.00  0.00           H  
ATOM   1265  HA  GLN    81      69.997  74.590  32.257  1.00  0.00           H  
ATOM   1266  HB2 GLN    81      68.420  74.456  30.172  1.00  0.00           H  
ATOM   1267  HB3 GLN    81      69.739  74.294  29.206  1.00  0.00           H  
ATOM   1268  HG2 GLN    81      68.931  72.137  29.446  1.00  0.00           H  
ATOM   1269  HG3 GLN    81      70.377  72.228  30.488  1.00  0.00           H  
ATOM   1270 HE21 GLN    81      66.726  71.263  32.002  1.00  0.00           H  
ATOM   1271 HE22 GLN    81      67.240  71.204  30.287  1.00  0.00           H  
ATOM   1272  N   ALA    82      71.980  73.445  32.399  1.00  0.00           N  
ATOM   1273  CA  ALA    82      73.171  72.681  32.490  1.00  0.00           C  
ATOM   1274  C   ALA    82      73.230  71.659  31.265  1.00  0.00           C  
ATOM   1275  O   ALA    82      72.191  71.023  31.001  1.00  0.00           O  
ATOM   1276  CB  ALA    82      73.267  71.907  33.883  1.00  0.00           C  
ATOM   1277  H   ALA    82      71.228  73.252  33.045  1.00  0.00           H  
ATOM   1278  HA  ALA    82      74.066  73.297  32.395  1.00  0.00           H  
ATOM   1279  HB1 ALA    82      73.987  71.094  33.794  1.00  0.00           H  
ATOM   1280  HB2 ALA    82      73.590  72.639  34.624  1.00  0.00           H  
ATOM   1281  HB3 ALA    82      72.253  71.564  34.092  1.00  0.00           H  
ATOM   1282  N   SER    83      74.430  71.556  30.591  1.00  0.00           N  
ATOM   1283  CA  SER    83      74.536  71.179  29.204  1.00  0.00           C  
ATOM   1284  C   SER    83      74.611  69.666  28.860  1.00  0.00           C  
ATOM   1285  O   SER    83      75.318  68.805  29.474  1.00  0.00           O  
ATOM   1286  CB  SER    83      75.770  71.789  28.506  1.00  0.00           C  
ATOM   1287  OG  SER    83      75.733  71.787  27.141  1.00  0.00           O  
ATOM   1288  H   SER    83      75.160  72.173  30.918  1.00  0.00           H  
ATOM   1289  HA  SER    83      73.596  71.508  28.760  1.00  0.00           H  
ATOM   1290  HB2 SER    83      76.054  72.716  29.004  1.00  0.00           H  
ATOM   1291  HB3 SER    83      76.609  71.136  28.748  1.00  0.00           H  
ATOM   1292  HG  SER    83      76.593  71.559  26.780  1.00  0.00           H  
ATOM   1293  N   THR    84      74.029  69.346  27.741  1.00  0.00           N  
ATOM   1294  CA  THR    84      73.921  68.060  27.021  1.00  0.00           C  
ATOM   1295  C   THR    84      74.450  68.132  25.547  1.00  0.00           C  
ATOM   1296  O   THR    84      74.608  67.103  24.897  1.00  0.00           O  
ATOM   1297  CB  THR    84      72.533  67.619  27.030  1.00  0.00           C  
ATOM   1298  CG2 THR    84      72.079  66.932  28.307  1.00  0.00           C  
ATOM   1299  OG1 THR    84      71.573  68.626  26.799  1.00  0.00           O  
ATOM   1300  H   THR    84      73.505  70.100  27.319  1.00  0.00           H  
ATOM   1301  HA  THR    84      74.503  67.272  27.499  1.00  0.00           H  
ATOM   1302  HB  THR    84      72.375  66.781  26.350  1.00  0.00           H  
ATOM   1303  HG1 THR    84      71.429  68.646  25.850  1.00  0.00           H  
ATOM   1304 HG21 THR    84      72.130  67.653  29.123  1.00  0.00           H  
ATOM   1305 HG22 THR    84      71.126  66.427  28.151  1.00  0.00           H  
ATOM   1306 HG23 THR    84      72.843  66.211  28.596  1.00  0.00           H  
ATOM   1307  N   GLU    85      74.824  69.292  25.137  1.00  0.00           N  
ATOM   1308  CA  GLU    85      75.411  69.597  23.810  1.00  0.00           C  
ATOM   1309  C   GLU    85      76.828  69.095  23.629  1.00  0.00           C  
ATOM   1310  O   GLU    85      77.712  69.141  24.485  1.00  0.00           O  
ATOM   1311  CB  GLU    85      75.346  71.090  23.606  1.00  0.00           C  
ATOM   1312  CG  GLU    85      75.733  71.399  22.079  1.00  0.00           C  
ATOM   1313  CD  GLU    85      74.799  70.742  21.037  1.00  0.00           C  
ATOM   1314  OE1 GLU    85      73.545  70.999  21.156  1.00  0.00           O  
ATOM   1315  OE2 GLU    85      75.209  69.772  20.375  1.00  0.00           O1-
ATOM   1316  H   GLU    85      74.772  70.023  25.832  1.00  0.00           H  
ATOM   1317  HA  GLU    85      74.769  69.069  23.105  1.00  0.00           H  
ATOM   1318  HB2 GLU    85      74.342  71.501  23.714  1.00  0.00           H  
ATOM   1319  HB3 GLU    85      75.970  71.706  24.254  1.00  0.00           H  
ATOM   1320  HG2 GLU    85      75.668  72.463  21.849  1.00  0.00           H  
ATOM   1321  HG3 GLU    85      76.774  71.116  21.925  1.00  0.00           H  
ATOM   1322  N   ALA    86      77.047  68.438  22.530  1.00  0.00           N  
ATOM   1323  CA  ALA    86      78.363  67.850  22.142  1.00  0.00           C  
ATOM   1324  C   ALA    86      79.548  68.845  21.923  1.00  0.00           C  
ATOM   1325  O   ALA    86      80.673  68.452  22.091  1.00  0.00           O  
ATOM   1326  CB  ALA    86      78.076  67.210  20.792  1.00  0.00           C  
ATOM   1327  H   ALA    86      76.273  68.273  21.902  1.00  0.00           H  
ATOM   1328  HA  ALA    86      78.819  67.173  22.864  1.00  0.00           H  
ATOM   1329  HB1 ALA    86      77.741  67.940  20.055  1.00  0.00           H  
ATOM   1330  HB2 ALA    86      79.005  66.779  20.419  1.00  0.00           H  
ATOM   1331  HB3 ALA    86      77.437  66.330  20.862  1.00  0.00           H  
ATOM   1332  N   SER    87      79.250  70.120  21.590  1.00  0.00           N  
ATOM   1333  CA  SER    87      80.137  71.233  21.384  1.00  0.00           C  
ATOM   1334  C   SER    87      79.838  72.414  22.307  1.00  0.00           C  
ATOM   1335  O   SER    87      78.756  72.607  22.721  1.00  0.00           O  
ATOM   1336  CB  SER    87      80.209  71.632  19.924  1.00  0.00           C  
ATOM   1337  OG  SER    87      81.051  72.775  19.706  1.00  0.00           O  
ATOM   1338  H   SER    87      78.303  70.434  21.431  1.00  0.00           H  
ATOM   1339  HA  SER    87      81.156  71.141  21.762  1.00  0.00           H  
ATOM   1340  HB2 SER    87      80.568  70.747  19.399  1.00  0.00           H  
ATOM   1341  HB3 SER    87      79.193  71.923  19.657  1.00  0.00           H  
ATOM   1342  HG  SER    87      81.916  72.411  19.908  1.00  0.00           H  
ATOM   1343  N   SER    88      80.923  73.145  22.656  1.00  0.00           N  
ATOM   1344  CA  SER    88      80.843  74.329  23.519  1.00  0.00           C  
ATOM   1345  C   SER    88      80.016  75.355  22.834  1.00  0.00           C  
ATOM   1346  O   SER    88      80.200  75.701  21.650  1.00  0.00           O  
ATOM   1347  CB  SER    88      82.250  74.864  23.561  1.00  0.00           C  
ATOM   1348  OG  SER    88      83.145  73.818  24.133  1.00  0.00           O  
ATOM   1349  H   SER    88      81.820  72.882  22.273  1.00  0.00           H  
ATOM   1350  HA  SER    88      80.521  74.192  24.551  1.00  0.00           H  
ATOM   1351  HB2 SER    88      82.770  75.111  22.635  1.00  0.00           H  
ATOM   1352  HB3 SER    88      82.344  75.745  24.197  1.00  0.00           H  
ATOM   1353  HG  SER    88      82.954  73.739  25.071  1.00  0.00           H  
ATOM   1354  N   ASP    89      79.175  75.977  23.686  1.00  0.00           N  
ATOM   1355  CA  ASP    89      78.317  77.040  23.274  1.00  0.00           C  
ATOM   1356  C   ASP    89      79.115  78.375  23.237  1.00  0.00           C  
ATOM   1357  O   ASP    89      79.839  78.575  24.219  1.00  0.00           O  
ATOM   1358  CB  ASP    89      77.020  77.258  24.072  1.00  0.00           C  
ATOM   1359  CG  ASP    89      76.172  75.909  24.135  1.00  0.00           C  
ATOM   1360  OD1 ASP    89      76.070  75.283  25.267  1.00  0.00           O  
ATOM   1361  OD2 ASP    89      75.808  75.393  23.130  1.00  0.00           O1-
ATOM   1362  H   ASP    89      79.107  75.679  24.649  1.00  0.00           H  
ATOM   1363  HA  ASP    89      78.045  76.791  22.248  1.00  0.00           H  
ATOM   1364  HB2 ASP    89      77.202  77.686  25.058  1.00  0.00           H  
ATOM   1365  HB3 ASP    89      76.373  78.008  23.617  1.00  0.00           H  
ATOM   1366  N   LYS    90      78.986  79.246  22.213  1.00  0.00           N  
ATOM   1367  CA  LYS    90      79.878  80.394  21.947  1.00  0.00           C  
ATOM   1368  C   LYS    90      79.174  81.778  22.119  1.00  0.00           C  
ATOM   1369  O   LYS    90      77.944  81.810  21.997  1.00  0.00           O  
ATOM   1370  CB  LYS    90      80.543  80.241  20.593  1.00  0.00           C  
ATOM   1371  CG  LYS    90      81.411  81.354  20.163  1.00  0.00           C  
ATOM   1372  CD  LYS    90      82.199  81.032  18.853  1.00  0.00           C  
ATOM   1373  CE  LYS    90      83.140  82.114  18.523  1.00  0.00           C  
ATOM   1374  NZ  LYS    90      83.562  82.153  17.078  1.00  0.00           N1+
ATOM   1375  H   LYS    90      78.184  79.103  21.616  1.00  0.00           H  
ATOM   1376  HA  LYS    90      80.575  80.421  22.785  1.00  0.00           H  
ATOM   1377  HB2 LYS    90      81.080  79.294  20.642  1.00  0.00           H  
ATOM   1378  HB3 LYS    90      79.818  80.178  19.781  1.00  0.00           H  
ATOM   1379  HG2 LYS    90      80.811  82.243  19.969  1.00  0.00           H  
ATOM   1380  HG3 LYS    90      82.056  81.675  20.980  1.00  0.00           H  
ATOM   1381  HD2 LYS    90      82.587  80.018  18.949  1.00  0.00           H  
ATOM   1382  HD3 LYS    90      81.381  80.940  18.138  1.00  0.00           H  
ATOM   1383  HE2 LYS    90      82.853  83.119  18.831  1.00  0.00           H  
ATOM   1384  HE3 LYS    90      84.068  81.992  19.082  1.00  0.00           H  
ATOM   1385  HZ1 LYS    90      83.941  81.289  16.716  1.00  0.00           H  
ATOM   1386  HZ2 LYS    90      82.842  82.435  16.428  1.00  0.00           H  
ATOM   1387  HZ3 LYS    90      84.304  82.813  16.892  1.00  0.00           H  
ATOM   1388  N   VAL    91      79.942  82.843  22.384  1.00  0.00           N  
ATOM   1389  CA  VAL    91      79.448  84.272  22.192  1.00  0.00           C  
ATOM   1390  C   VAL    91      80.549  85.002  21.452  1.00  0.00           C  
ATOM   1391  O   VAL    91      81.728  84.730  21.744  1.00  0.00           O  
ATOM   1392  CB  VAL    91      79.012  84.932  23.409  1.00  0.00           C  
ATOM   1393  CG1 VAL    91      77.710  84.333  23.919  1.00  0.00           C  
ATOM   1394  CG2 VAL    91      80.139  84.952  24.527  1.00  0.00           C  
ATOM   1395  H   VAL    91      80.927  82.749  22.589  1.00  0.00           H  
ATOM   1396  HA  VAL    91      78.642  84.216  21.460  1.00  0.00           H  
ATOM   1397  HB  VAL    91      78.855  85.997  23.241  1.00  0.00           H  
ATOM   1398 HG11 VAL    91      76.795  84.453  23.339  1.00  0.00           H  
ATOM   1399 HG12 VAL    91      77.881  83.350  24.358  1.00  0.00           H  
ATOM   1400 HG13 VAL    91      77.494  84.868  24.844  1.00  0.00           H  
ATOM   1401 HG21 VAL    91      80.553  83.960  24.710  1.00  0.00           H  
ATOM   1402 HG22 VAL    91      80.949  85.619  24.233  1.00  0.00           H  
ATOM   1403 HG23 VAL    91      79.634  85.346  25.408  1.00  0.00           H  
ATOM   1404  N   THR    92      80.231  85.741  20.381  1.00  0.00           N  
ATOM   1405  CA  THR    92      81.199  86.441  19.557  1.00  0.00           C  
ATOM   1406  C   THR    92      80.770  87.901  19.329  1.00  0.00           C  
ATOM   1407  O   THR    92      79.566  88.140  19.353  1.00  0.00           O  
ATOM   1408  CB  THR    92      81.367  85.913  18.165  1.00  0.00           C  
ATOM   1409  CG2 THR    92      82.675  86.330  17.413  1.00  0.00           C  
ATOM   1410  OG1 THR    92      81.274  84.600  18.142  1.00  0.00           O  
ATOM   1411  H   THR    92      79.251  85.939  20.238  1.00  0.00           H  
ATOM   1412  HA  THR    92      82.184  86.522  20.015  1.00  0.00           H  
ATOM   1413  HB  THR    92      80.463  86.360  17.752  1.00  0.00           H  
ATOM   1414  HG1 THR    92      80.329  84.445  18.194  1.00  0.00           H  
ATOM   1415 HG21 THR    92      82.681  85.792  16.465  1.00  0.00           H  
ATOM   1416 HG22 THR    92      82.802  87.385  17.173  1.00  0.00           H  
ATOM   1417 HG23 THR    92      83.559  85.993  17.953  1.00  0.00           H  
ATOM   1418  N   VAL    93      81.649  88.838  19.224  1.00  0.00           N  
ATOM   1419  CA  VAL    93      81.462  90.268  18.827  1.00  0.00           C  
ATOM   1420  C   VAL    93      82.516  90.601  17.770  1.00  0.00           C  
ATOM   1421  O   VAL    93      83.698  90.509  17.981  1.00  0.00           O  
ATOM   1422  CB  VAL    93      81.428  91.160  20.131  1.00  0.00           C  
ATOM   1423  CG1 VAL    93      82.698  91.038  21.032  1.00  0.00           C  
ATOM   1424  CG2 VAL    93      81.341  92.688  19.713  1.00  0.00           C  
ATOM   1425  H   VAL    93      82.606  88.514  19.219  1.00  0.00           H  
ATOM   1426  HA  VAL    93      80.493  90.435  18.356  1.00  0.00           H  
ATOM   1427  HB  VAL    93      80.517  90.910  20.675  1.00  0.00           H  
ATOM   1428 HG11 VAL    93      83.570  91.427  20.506  1.00  0.00           H  
ATOM   1429 HG12 VAL    93      82.637  91.432  22.047  1.00  0.00           H  
ATOM   1430 HG13 VAL    93      83.068  90.015  21.095  1.00  0.00           H  
ATOM   1431 HG21 VAL    93      81.195  93.402  20.524  1.00  0.00           H  
ATOM   1432 HG22 VAL    93      82.237  93.039  19.200  1.00  0.00           H  
ATOM   1433 HG23 VAL    93      80.490  92.979  19.097  1.00  0.00           H  
ATOM   1434  N   ASN    94      82.059  90.970  16.554  1.00  0.00           N  
ATOM   1435  CA  ASN    94      82.859  91.425  15.436  1.00  0.00           C  
ATOM   1436  C   ASN    94      82.690  92.968  15.314  1.00  0.00           C  
ATOM   1437  O   ASN    94      81.598  93.448  15.402  1.00  0.00           O  
ATOM   1438  CB  ASN    94      82.174  90.829  14.154  1.00  0.00           C  
ATOM   1439  CG  ASN    94      82.205  89.322  14.110  1.00  0.00           C  
ATOM   1440  ND2 ASN    94      83.053  88.874  13.213  1.00  0.00           N  
ATOM   1441  OD1 ASN    94      81.461  88.609  14.773  1.00  0.00           O  
ATOM   1442  H   ASN    94      81.052  90.967  16.475  1.00  0.00           H  
ATOM   1443  HA  ASN    94      83.904  91.139  15.562  1.00  0.00           H  
ATOM   1444  HB2 ASN    94      81.104  91.037  14.140  1.00  0.00           H  
ATOM   1445  HB3 ASN    94      82.792  91.191  13.332  1.00  0.00           H  
ATOM   1446 HD21 ASN    94      82.946  87.887  13.029  1.00  0.00           H  
ATOM   1447 HD22 ASN    94      83.580  89.502  12.623  1.00  0.00           H  
ATOM   1448  N   TYR    95      83.810  93.665  15.122  1.00  0.00           N  
ATOM   1449  CA  TYR    95      83.993  95.154  15.110  1.00  0.00           C  
ATOM   1450  C   TYR    95      84.353  95.644  13.764  1.00  0.00           C  
ATOM   1451  O   TYR    95      84.947  94.960  12.913  1.00  0.00           O  
ATOM   1452  CB  TYR    95      85.123  95.556  16.055  1.00  0.00           C  
ATOM   1453  CG  TYR    95      84.758  95.146  17.494  1.00  0.00           C  
ATOM   1454  CD1 TYR    95      83.791  96.039  18.162  1.00  0.00           C  
ATOM   1455  CD2 TYR    95      85.364  94.108  18.259  1.00  0.00           C  
ATOM   1456  CE1 TYR    95      83.514  95.806  19.504  1.00  0.00           C  
ATOM   1457  CE2 TYR    95      85.033  93.962  19.607  1.00  0.00           C  
ATOM   1458  CZ  TYR    95      84.108  94.773  20.210  1.00  0.00           C  
ATOM   1459  OH  TYR    95      83.920  94.620  21.545  1.00  0.00           O  
ATOM   1460  H   TYR    95      84.715  93.216  15.095  1.00  0.00           H  
ATOM   1461  HA  TYR    95      83.128  95.691  15.498  1.00  0.00           H  
ATOM   1462  HB2 TYR    95      86.026  95.032  15.741  1.00  0.00           H  
ATOM   1463  HB3 TYR    95      85.260  96.635  15.995  1.00  0.00           H  
ATOM   1464  HD1 TYR    95      83.374  96.935  17.727  1.00  0.00           H  
ATOM   1465  HD2 TYR    95      85.997  93.367  17.793  1.00  0.00           H  
ATOM   1466  HE1 TYR    95      82.969  96.536  20.084  1.00  0.00           H  
ATOM   1467  HE2 TYR    95      85.537  93.172  20.143  1.00  0.00           H  
ATOM   1468  HH  TYR    95      83.711  95.481  21.916  1.00  0.00           H  
ATOM   1469  N   TYR    96      83.898  96.867  13.475  1.00  0.00           N  
ATOM   1470  CA  TYR    96      83.813  97.448  12.099  1.00  0.00           C  
ATOM   1471  C   TYR    96      84.163  98.872  12.181  1.00  0.00           C  
ATOM   1472  O   TYR    96      84.050  99.548  13.232  1.00  0.00           O  
ATOM   1473  CB  TYR    96      82.406  97.297  11.544  1.00  0.00           C  
ATOM   1474  CG  TYR    96      82.056  95.834  11.127  1.00  0.00           C  
ATOM   1475  CD1 TYR    96      82.282  95.509   9.818  1.00  0.00           C  
ATOM   1476  CD2 TYR    96      81.543  94.851  12.055  1.00  0.00           C  
ATOM   1477  CE1 TYR    96      81.979  94.179   9.334  1.00  0.00           C  
ATOM   1478  CE2 TYR    96      81.244  93.605  11.547  1.00  0.00           C  
ATOM   1479  CZ  TYR    96      81.450  93.299  10.171  1.00  0.00           C  
ATOM   1480  OH  TYR    96      81.114  92.046   9.769  1.00  0.00           O  
ATOM   1481  H   TYR    96      83.433  97.458  14.149  1.00  0.00           H  
ATOM   1482  HA  TYR    96      84.513  96.880  11.486  1.00  0.00           H  
ATOM   1483  HB2 TYR    96      81.722  97.535  12.359  1.00  0.00           H  
ATOM   1484  HB3 TYR    96      82.253  97.838  10.611  1.00  0.00           H  
ATOM   1485  HD1 TYR    96      82.615  96.214   9.071  1.00  0.00           H  
ATOM   1486  HD2 TYR    96      81.232  95.064  13.067  1.00  0.00           H  
ATOM   1487  HE1 TYR    96      82.237  93.859   8.335  1.00  0.00           H  
ATOM   1488  HE2 TYR    96      80.831  92.926  12.278  1.00  0.00           H  
ATOM   1489  HH  TYR    96      80.401  91.683  10.301  1.00  0.00           H  
ATOM   1490  N   ASP    97      84.513  99.485  10.981  1.00  0.00           N  
ATOM   1491  CA  ASP    97      84.932 100.903  10.917  1.00  0.00           C  
ATOM   1492  C   ASP    97      83.736 101.892  11.017  1.00  0.00           C  
ATOM   1493  O   ASP    97      82.563 101.569  11.256  1.00  0.00           O  
ATOM   1494  CB  ASP    97      85.805 101.139   9.638  1.00  0.00           C  
ATOM   1495  CG  ASP    97      84.861 101.311   8.436  1.00  0.00           C  
ATOM   1496  OD1 ASP    97      84.178 100.363   7.945  1.00  0.00           O  
ATOM   1497  OD2 ASP    97      84.870 102.479   7.919  1.00  0.00           O1-
ATOM   1498  H   ASP    97      84.636  98.895  10.170  1.00  0.00           H  
ATOM   1499  HA  ASP    97      85.696 101.046  11.681  1.00  0.00           H  
ATOM   1500  HB2 ASP    97      86.251 102.120   9.801  1.00  0.00           H  
ATOM   1501  HB3 ASP    97      86.425 100.288   9.355  1.00  0.00           H  
ATOM   1502  N   GLU    98      83.934 103.215  10.752  1.00  0.00           N  
ATOM   1503  CA  GLU    98      82.935 104.272  10.664  1.00  0.00           C  
ATOM   1504  C   GLU    98      81.808 104.119   9.571  1.00  0.00           C  
ATOM   1505  O   GLU    98      80.719 104.539   9.811  1.00  0.00           O  
ATOM   1506  CB  GLU    98      83.613 105.546  10.297  1.00  0.00           C  
ATOM   1507  CG  GLU    98      84.302 106.269  11.478  1.00  0.00           C  
ATOM   1508  CD  GLU    98      83.449 106.915  12.566  1.00  0.00           C  
ATOM   1509  OE1 GLU    98      82.311 106.390  12.818  1.00  0.00           O  
ATOM   1510  OE2 GLU    98      83.703 107.977  13.131  1.00  0.00           O1-
ATOM   1511  H   GLU    98      84.890 103.488  10.572  1.00  0.00           H  
ATOM   1512  HA  GLU    98      82.367 104.449  11.578  1.00  0.00           H  
ATOM   1513  HB2 GLU    98      84.331 105.395   9.491  1.00  0.00           H  
ATOM   1514  HB3 GLU    98      82.801 106.154   9.900  1.00  0.00           H  
ATOM   1515  HG2 GLU    98      85.015 105.574  11.920  1.00  0.00           H  
ATOM   1516  HG3 GLU    98      85.017 106.950  11.017  1.00  0.00           H  
ATOM   1517  N   GLU    99      82.065 103.479   8.458  1.00  0.00           N  
ATOM   1518  CA  GLU    99      81.133 103.118   7.336  1.00  0.00           C  
ATOM   1519  C   GLU    99      80.290 101.923   7.781  1.00  0.00           C  
ATOM   1520  O   GLU    99      79.247 101.659   7.189  1.00  0.00           O  
ATOM   1521  CB  GLU    99      81.862 102.654   6.088  1.00  0.00           C  
ATOM   1522  CG  GLU    99      82.413 103.815   5.266  1.00  0.00           C  
ATOM   1523  CD  GLU    99      81.488 104.391   4.252  1.00  0.00           C  
ATOM   1524  OE1 GLU    99      81.638 105.586   3.954  1.00  0.00           O  
ATOM   1525  OE2 GLU    99      80.503 103.758   3.848  1.00  0.00           O1-
ATOM   1526  H   GLU    99      83.010 103.125   8.435  1.00  0.00           H  
ATOM   1527  HA  GLU    99      80.410 103.901   7.106  1.00  0.00           H  
ATOM   1528  HB2 GLU    99      82.589 101.898   6.388  1.00  0.00           H  
ATOM   1529  HB3 GLU    99      81.194 102.075   5.451  1.00  0.00           H  
ATOM   1530  HG2 GLU    99      82.690 104.648   5.912  1.00  0.00           H  
ATOM   1531  HG3 GLU    99      83.270 103.509   4.666  1.00  0.00           H  
ATOM   1532  N   GLY   100      80.849 101.101   8.743  1.00  0.00           N  
ATOM   1533  CA  GLY   100      80.321  99.793   9.218  1.00  0.00           C  
ATOM   1534  C   GLY   100      80.818  98.681   8.208  1.00  0.00           C  
ATOM   1535  O   GLY   100      80.251  97.556   8.124  1.00  0.00           O  
ATOM   1536  H   GLY   100      81.725 101.374   9.164  1.00  0.00           H  
ATOM   1537  HA2 GLY   100      80.716  99.421  10.164  1.00  0.00           H  
ATOM   1538  HA3 GLY   100      79.238  99.707   9.306  1.00  0.00           H  
ATOM   1539  N   SER   101      81.749  99.021   7.276  1.00  0.00           N  
ATOM   1540  CA  SER   101      82.038  98.201   6.036  1.00  0.00           C  
ATOM   1541  C   SER   101      83.226  97.307   6.237  1.00  0.00           C  
ATOM   1542  O   SER   101      83.187  96.091   5.898  1.00  0.00           O  
ATOM   1543  CB  SER   101      82.215  99.121   4.835  1.00  0.00           C  
ATOM   1544  OG  SER   101      80.956  99.503   4.446  1.00  0.00           O  
ATOM   1545  H   SER   101      82.229  99.897   7.427  1.00  0.00           H  
ATOM   1546  HA  SER   101      81.178  97.576   5.797  1.00  0.00           H  
ATOM   1547  HB2 SER   101      82.746 100.048   5.052  1.00  0.00           H  
ATOM   1548  HB3 SER   101      82.716  98.581   4.032  1.00  0.00           H  
ATOM   1549  HG  SER   101      81.110 100.089   3.702  1.00  0.00           H  
ATOM   1550  N   ILE   102      84.347  97.886   6.628  1.00  0.00           N  
ATOM   1551  CA  ILE   102      85.546  97.132   6.860  1.00  0.00           C  
ATOM   1552  C   ILE   102      85.504  96.516   8.298  1.00  0.00           C  
ATOM   1553  O   ILE   102      85.185  97.262   9.259  1.00  0.00           O  
ATOM   1554  CB  ILE   102      86.852  98.013   6.713  1.00  0.00           C  
ATOM   1555  CG1 ILE   102      86.815  98.813   5.333  1.00  0.00           C  
ATOM   1556  CG2 ILE   102      88.076  97.169   6.848  1.00  0.00           C  
ATOM   1557  CD1 ILE   102      86.763  97.988   4.012  1.00  0.00           C  
ATOM   1558  H   ILE   102      84.227  98.865   6.842  1.00  0.00           H  
ATOM   1559  HA  ILE   102      85.662  96.330   6.130  1.00  0.00           H  
ATOM   1560  HB  ILE   102      86.835  98.825   7.440  1.00  0.00           H  
ATOM   1561 HG12 ILE   102      86.043  99.583   5.326  1.00  0.00           H  
ATOM   1562 HG13 ILE   102      87.715  99.424   5.274  1.00  0.00           H  
ATOM   1563 HG21 ILE   102      88.940  97.790   6.614  1.00  0.00           H  
ATOM   1564 HG22 ILE   102      88.171  96.805   7.871  1.00  0.00           H  
ATOM   1565 HG23 ILE   102      88.092  96.301   6.188  1.00  0.00           H  
ATOM   1566 HD11 ILE   102      86.037  97.192   4.174  1.00  0.00           H  
ATOM   1567 HD12 ILE   102      86.634  98.729   3.224  1.00  0.00           H  
ATOM   1568 HD13 ILE   102      87.720  97.475   3.912  1.00  0.00           H  
ATOM   1569  N   PRO   103      85.875  95.239   8.404  1.00  0.00           N  
ATOM   1570  CA  PRO   103      86.003  94.555   9.675  1.00  0.00           C  
ATOM   1571  C   PRO   103      87.396  94.719  10.238  1.00  0.00           C  
ATOM   1572  O   PRO   103      88.403  94.380   9.580  1.00  0.00           O  
ATOM   1573  CB  PRO   103      85.552  93.040   9.510  1.00  0.00           C  
ATOM   1574  CG  PRO   103      85.823  92.805   8.018  1.00  0.00           C  
ATOM   1575  CD  PRO   103      85.760  94.243   7.341  1.00  0.00           C  
ATOM   1576  HA  PRO   103      85.301  94.894  10.436  1.00  0.00           H  
ATOM   1577  HB2 PRO   103      86.301  92.587  10.159  1.00  0.00           H  
ATOM   1578  HB3 PRO   103      84.516  92.878   9.811  1.00  0.00           H  
ATOM   1579  HG2 PRO   103      86.804  92.345   7.902  1.00  0.00           H  
ATOM   1580  HG3 PRO   103      85.129  92.094   7.570  1.00  0.00           H  
ATOM   1581  HD2 PRO   103      86.723  94.245   6.828  1.00  0.00           H  
ATOM   1582  HD3 PRO   103      84.822  94.386   6.805  1.00  0.00           H  
ATOM   1583  N   ILE   104      87.485  95.173  11.460  1.00  0.00           N  
ATOM   1584  CA  ILE   104      88.807  95.474  12.011  1.00  0.00           C  
ATOM   1585  C   ILE   104      89.381  94.355  12.922  1.00  0.00           C  
ATOM   1586  O   ILE   104      90.509  93.899  12.681  1.00  0.00           O  
ATOM   1587  CB  ILE   104      88.770  96.786  12.853  1.00  0.00           C  
ATOM   1588  CG1 ILE   104      88.279  97.985  11.972  1.00  0.00           C  
ATOM   1589  CG2 ILE   104      90.029  97.053  13.616  1.00  0.00           C  
ATOM   1590  CD1 ILE   104      89.022  98.124  10.651  1.00  0.00           C  
ATOM   1591  H   ILE   104      86.734  95.102  12.132  1.00  0.00           H  
ATOM   1592  HA  ILE   104      89.455  95.689  11.161  1.00  0.00           H  
ATOM   1593  HB  ILE   104      87.937  96.646  13.541  1.00  0.00           H  
ATOM   1594 HG12 ILE   104      87.269  97.782  11.616  1.00  0.00           H  
ATOM   1595 HG13 ILE   104      88.458  98.946  12.453  1.00  0.00           H  
ATOM   1596 HG21 ILE   104      89.922  97.968  14.199  1.00  0.00           H  
ATOM   1597 HG22 ILE   104      90.218  96.191  14.255  1.00  0.00           H  
ATOM   1598 HG23 ILE   104      90.828  97.140  12.880  1.00  0.00           H  
ATOM   1599 HD11 ILE   104      88.757  99.029  10.105  1.00  0.00           H  
ATOM   1600 HD12 ILE   104      90.067  98.316  10.893  1.00  0.00           H  
ATOM   1601 HD13 ILE   104      88.948  97.273   9.974  1.00  0.00           H  
ATOM   1602  N   ASP   105      88.577  93.821  13.857  1.00  0.00           N  
ATOM   1603  CA  ASP   105      88.940  92.656  14.587  1.00  0.00           C  
ATOM   1604  C   ASP   105      87.648  92.084  15.259  1.00  0.00           C  
ATOM   1605  O   ASP   105      86.659  92.739  15.257  1.00  0.00           O  
ATOM   1606  CB  ASP   105      90.090  92.847  15.556  1.00  0.00           C  
ATOM   1607  CG  ASP   105      90.891  91.584  15.704  1.00  0.00           C  
ATOM   1608  OD1 ASP   105      92.085  91.674  16.103  1.00  0.00           O  
ATOM   1609  OD2 ASP   105      90.445  90.425  15.305  1.00  0.00           O1-
ATOM   1610  H   ASP   105      87.574  93.932  13.831  1.00  0.00           H  
ATOM   1611  HA  ASP   105      89.208  91.932  13.818  1.00  0.00           H  
ATOM   1612  HB2 ASP   105      90.739  93.631  15.164  1.00  0.00           H  
ATOM   1613  HB3 ASP   105      89.684  93.140  16.524  1.00  0.00           H  
ATOM   1614  N   GLN   106      87.706  90.862  15.801  1.00  0.00           N  
ATOM   1615  CA  GLN   106      86.590  90.163  16.492  1.00  0.00           C  
ATOM   1616  C   GLN   106      87.112  89.481  17.770  1.00  0.00           C  
ATOM   1617  O   GLN   106      88.126  88.737  17.769  1.00  0.00           O  
ATOM   1618  CB  GLN   106      85.955  89.048  15.554  1.00  0.00           C  
ATOM   1619  CG  GLN   106      87.071  88.231  14.850  1.00  0.00           C  
ATOM   1620  CD  GLN   106      86.815  86.713  14.863  1.00  0.00           C  
ATOM   1621  NE2 GLN   106      87.618  86.097  14.064  1.00  0.00           N  
ATOM   1622  OE1 GLN   106      86.001  86.075  15.552  1.00  0.00           O  
ATOM   1623  H   GLN   106      88.555  90.338  15.643  1.00  0.00           H  
ATOM   1624  HA  GLN   106      85.864  90.946  16.713  1.00  0.00           H  
ATOM   1625  HB2 GLN   106      85.375  88.308  16.105  1.00  0.00           H  
ATOM   1626  HB3 GLN   106      85.269  89.528  14.856  1.00  0.00           H  
ATOM   1627  HG2 GLN   106      87.097  88.614  13.830  1.00  0.00           H  
ATOM   1628  HG3 GLN   106      87.975  88.450  15.418  1.00  0.00           H  
ATOM   1629 HE21 GLN   106      87.585  85.088  14.054  1.00  0.00           H  
ATOM   1630 HE22 GLN   106      88.217  86.632  13.451  1.00  0.00           H  
ATOM   1631  N   ALA   107      86.335  89.490  18.813  1.00  0.00           N  
ATOM   1632  CA  ALA   107      86.524  88.808  20.070  1.00  0.00           C  
ATOM   1633  C   ALA   107      85.334  87.931  20.482  1.00  0.00           C  
ATOM   1634  O   ALA   107      84.292  88.047  19.893  1.00  0.00           O  
ATOM   1635  CB  ALA   107      86.970  89.834  21.051  1.00  0.00           C  
ATOM   1636  H   ALA   107      85.464  89.969  18.634  1.00  0.00           H  
ATOM   1637  HA  ALA   107      87.330  88.083  19.958  1.00  0.00           H  
ATOM   1638  HB1 ALA   107      87.971  90.155  20.763  1.00  0.00           H  
ATOM   1639  HB2 ALA   107      86.280  90.674  21.133  1.00  0.00           H  
ATOM   1640  HB3 ALA   107      87.105  89.387  22.035  1.00  0.00           H  
ATOM   1641  N   GLY   108      85.465  86.995  21.395  1.00  0.00           N  
ATOM   1642  CA  GLY   108      84.420  86.233  22.031  1.00  0.00           C  
ATOM   1643  C   GLY   108      84.938  85.311  23.185  1.00  0.00           C  
ATOM   1644  O   GLY   108      86.048  85.477  23.724  1.00  0.00           O  
ATOM   1645  H   GLY   108      86.393  86.802  21.745  1.00  0.00           H  
ATOM   1646  HA2 GLY   108      83.689  86.943  22.417  1.00  0.00           H  
ATOM   1647  HA3 GLY   108      84.026  85.684  21.175  1.00  0.00           H  
ATOM   1648  N   LEU   109      84.000  84.479  23.660  1.00  0.00           N  
ATOM   1649  CA  LEU   109      84.195  83.494  24.733  1.00  0.00           C  
ATOM   1650  C   LEU   109      83.391  82.203  24.490  1.00  0.00           C  
ATOM   1651  O   LEU   109      82.271  82.187  24.087  1.00  0.00           O  
ATOM   1652  CB  LEU   109      83.848  84.166  26.052  1.00  0.00           C  
ATOM   1653  CG  LEU   109      83.744  83.298  27.306  1.00  0.00           C  
ATOM   1654  CD1 LEU   109      84.482  83.888  28.506  1.00  0.00           C  
ATOM   1655  CD2 LEU   109      82.326  83.148  27.804  1.00  0.00           C  
ATOM   1656  H   LEU   109      83.223  84.339  23.030  1.00  0.00           H  
ATOM   1657  HA  LEU   109      85.228  83.154  24.811  1.00  0.00           H  
ATOM   1658  HB2 LEU   109      84.625  84.889  26.301  1.00  0.00           H  
ATOM   1659  HB3 LEU   109      82.899  84.681  25.908  1.00  0.00           H  
ATOM   1660  HG  LEU   109      84.192  82.349  27.014  1.00  0.00           H  
ATOM   1661 HD11 LEU   109      84.175  84.892  28.798  1.00  0.00           H  
ATOM   1662 HD12 LEU   109      84.298  83.403  29.465  1.00  0.00           H  
ATOM   1663 HD13 LEU   109      85.547  83.837  28.279  1.00  0.00           H  
ATOM   1664 HD21 LEU   109      81.627  82.801  27.043  1.00  0.00           H  
ATOM   1665 HD22 LEU   109      82.418  82.384  28.575  1.00  0.00           H  
ATOM   1666 HD23 LEU   109      82.079  84.187  28.024  1.00  0.00           H  
ATOM   1667  N   PHE   110      83.907  81.051  24.895  1.00  0.00           N  
ATOM   1668  CA  PHE   110      83.139  79.734  24.990  1.00  0.00           C  
ATOM   1669  C   PHE   110      82.586  79.480  26.350  1.00  0.00           C  
ATOM   1670  O   PHE   110      83.253  79.703  27.389  1.00  0.00           O  
ATOM   1671  CB  PHE   110      83.997  78.541  24.549  1.00  0.00           C  
ATOM   1672  CG  PHE   110      84.239  78.408  23.034  1.00  0.00           C  
ATOM   1673  CD1 PHE   110      83.246  78.001  22.193  1.00  0.00           C  
ATOM   1674  CD2 PHE   110      85.477  78.979  22.610  1.00  0.00           C  
ATOM   1675  CE1 PHE   110      83.493  77.805  20.814  1.00  0.00           C  
ATOM   1676  CE2 PHE   110      85.669  78.846  21.216  1.00  0.00           C  
ATOM   1677  CZ  PHE   110      84.658  78.296  20.295  1.00  0.00           C  
ATOM   1678  H   PHE   110      84.898  81.060  25.093  1.00  0.00           H  
ATOM   1679  HA  PHE   110      82.338  79.806  24.255  1.00  0.00           H  
ATOM   1680  HB2 PHE   110      84.888  78.520  25.176  1.00  0.00           H  
ATOM   1681  HB3 PHE   110      83.493  77.604  24.790  1.00  0.00           H  
ATOM   1682  HD1 PHE   110      82.293  77.661  22.570  1.00  0.00           H  
ATOM   1683  HD2 PHE   110      86.197  79.333  23.333  1.00  0.00           H  
ATOM   1684  HE1 PHE   110      82.895  77.285  20.080  1.00  0.00           H  
ATOM   1685  HE2 PHE   110      86.634  79.085  20.794  1.00  0.00           H  
ATOM   1686  HZ  PHE   110      84.844  78.197  19.236  1.00  0.00           H  
ATOM   1687  N   LEU   111      81.484  78.796  26.455  1.00  0.00           N  
ATOM   1688  CA  LEU   111      80.741  78.594  27.713  1.00  0.00           C  
ATOM   1689  C   LEU   111      80.484  77.122  27.895  1.00  0.00           C  
ATOM   1690  O   LEU   111      80.234  76.311  26.969  1.00  0.00           O  
ATOM   1691  CB  LEU   111      79.339  79.196  27.631  1.00  0.00           C  
ATOM   1692  CG  LEU   111      79.312  80.716  27.638  1.00  0.00           C  
ATOM   1693  CD1 LEU   111      78.030  81.428  27.117  1.00  0.00           C  
ATOM   1694  CD2 LEU   111      79.647  81.345  29.043  1.00  0.00           C  
ATOM   1695  H   LEU   111      81.038  78.550  25.583  1.00  0.00           H  
ATOM   1696  HA  LEU   111      81.281  79.034  28.552  1.00  0.00           H  
ATOM   1697  HB2 LEU   111      78.886  78.926  26.677  1.00  0.00           H  
ATOM   1698  HB3 LEU   111      78.688  78.831  28.424  1.00  0.00           H  
ATOM   1699  HG  LEU   111      80.071  81.096  26.954  1.00  0.00           H  
ATOM   1700 HD11 LEU   111      77.127  81.204  27.685  1.00  0.00           H  
ATOM   1701 HD12 LEU   111      78.163  82.510  27.112  1.00  0.00           H  
ATOM   1702 HD13 LEU   111      77.984  81.018  26.108  1.00  0.00           H  
ATOM   1703 HD21 LEU   111      80.340  80.795  29.680  1.00  0.00           H  
ATOM   1704 HD22 LEU   111      79.801  82.419  28.940  1.00  0.00           H  
ATOM   1705 HD23 LEU   111      78.659  81.199  29.479  1.00  0.00           H  
ATOM   1706  N   THR   112      80.383  76.737  29.215  1.00  0.00           N  
ATOM   1707  CA  THR   112      80.275  75.430  29.793  1.00  0.00           C  
ATOM   1708  C   THR   112      79.232  75.521  30.893  1.00  0.00           C  
ATOM   1709  O   THR   112      79.580  75.905  32.032  1.00  0.00           O  
ATOM   1710  CB  THR   112      81.661  74.878  30.293  1.00  0.00           C  
ATOM   1711  CG2 THR   112      81.669  73.413  30.710  1.00  0.00           C  
ATOM   1712  OG1 THR   112      82.575  74.945  29.196  1.00  0.00           O  
ATOM   1713  H   THR   112      80.341  77.545  29.818  1.00  0.00           H  
ATOM   1714  HA  THR   112      79.911  74.812  28.973  1.00  0.00           H  
ATOM   1715  HB  THR   112      82.030  75.556  31.063  1.00  0.00           H  
ATOM   1716  HG1 THR   112      82.906  75.836  29.067  1.00  0.00           H  
ATOM   1717 HG21 THR   112      82.678  73.203  31.063  1.00  0.00           H  
ATOM   1718 HG22 THR   112      80.992  73.284  31.554  1.00  0.00           H  
ATOM   1719 HG23 THR   112      81.186  72.787  29.960  1.00  0.00           H  
ATOM   1720  N   ALA   113      77.953  75.363  30.571  1.00  0.00           N  
ATOM   1721  CA  ALA   113      76.897  75.589  31.575  1.00  0.00           C  
ATOM   1722  C   ALA   113      76.750  74.364  32.499  1.00  0.00           C  
ATOM   1723  O   ALA   113      76.363  73.296  32.040  1.00  0.00           O  
ATOM   1724  CB  ALA   113      75.596  75.907  30.828  1.00  0.00           C  
ATOM   1725  H   ALA   113      77.592  75.222  29.638  1.00  0.00           H  
ATOM   1726  HA  ALA   113      77.071  76.499  32.149  1.00  0.00           H  
ATOM   1727  HB1 ALA   113      75.228  75.073  30.230  1.00  0.00           H  
ATOM   1728  HB2 ALA   113      74.892  75.915  31.660  1.00  0.00           H  
ATOM   1729  HB3 ALA   113      75.636  76.884  30.346  1.00  0.00           H  
ATOM   1730  N   ILE   114      77.084  74.508  33.733  1.00  0.00           N  
ATOM   1731  CA  ILE   114      77.037  73.569  34.848  1.00  0.00           C  
ATOM   1732  C   ILE   114      76.027  73.986  35.908  1.00  0.00           C  
ATOM   1733  O   ILE   114      75.842  75.218  36.102  1.00  0.00           O  
ATOM   1734  CB  ILE   114      78.375  73.034  35.394  1.00  0.00           C  
ATOM   1735  CG1 ILE   114      79.179  73.998  36.357  1.00  0.00           C  
ATOM   1736  CG2 ILE   114      79.296  72.587  34.232  1.00  0.00           C  
ATOM   1737  CD1 ILE   114      80.440  73.388  37.033  1.00  0.00           C  
ATOM   1738  H   ILE   114      77.243  75.459  34.036  1.00  0.00           H  
ATOM   1739  HA  ILE   114      76.448  72.746  34.444  1.00  0.00           H  
ATOM   1740  HB  ILE   114      78.230  72.126  35.979  1.00  0.00           H  
ATOM   1741 HG12 ILE   114      79.450  74.920  35.843  1.00  0.00           H  
ATOM   1742 HG13 ILE   114      78.489  74.241  37.165  1.00  0.00           H  
ATOM   1743 HG21 ILE   114      80.172  72.146  34.708  1.00  0.00           H  
ATOM   1744 HG22 ILE   114      78.774  71.820  33.660  1.00  0.00           H  
ATOM   1745 HG23 ILE   114      79.591  73.380  33.545  1.00  0.00           H  
ATOM   1746 HD11 ILE   114      80.094  72.376  37.245  1.00  0.00           H  
ATOM   1747 HD12 ILE   114      81.302  73.433  36.367  1.00  0.00           H  
ATOM   1748 HD13 ILE   114      80.730  73.861  37.971  1.00  0.00           H  
ATOM   1749  N   GLU   115      75.415  72.978  36.550  1.00  0.00           N  
ATOM   1750  CA  GLU   115      74.524  73.102  37.696  1.00  0.00           C  
ATOM   1751  C   GLU   115      75.237  72.398  38.893  1.00  0.00           C  
ATOM   1752  O   GLU   115      75.739  71.235  38.710  1.00  0.00           O  
ATOM   1753  CB  GLU   115      73.084  72.585  37.497  1.00  0.00           C  
ATOM   1754  CG  GLU   115      72.117  72.963  38.606  1.00  0.00           C  
ATOM   1755  CD  GLU   115      71.036  71.944  38.869  1.00  0.00           C  
ATOM   1756  OE1 GLU   115      71.353  70.756  39.194  1.00  0.00           O  
ATOM   1757  OE2 GLU   115      69.802  72.208  38.882  1.00  0.00           O1-
ATOM   1758  H   GLU   115      75.877  72.083  36.480  1.00  0.00           H  
ATOM   1759  HA  GLU   115      74.440  74.123  38.071  1.00  0.00           H  
ATOM   1760  HB2 GLU   115      72.671  72.999  36.578  1.00  0.00           H  
ATOM   1761  HB3 GLU   115      73.158  71.522  37.267  1.00  0.00           H  
ATOM   1762  HG2 GLU   115      72.687  73.032  39.533  1.00  0.00           H  
ATOM   1763  HG3 GLU   115      71.695  73.958  38.472  1.00  0.00           H  
ATOM   1764  N   ILE   116      75.325  73.068  40.063  1.00  0.00           N  
ATOM   1765  CA  ILE   116      75.963  72.545  41.225  1.00  0.00           C  
ATOM   1766  C   ILE   116      75.153  73.058  42.452  1.00  0.00           C  
ATOM   1767  O   ILE   116      74.851  74.233  42.477  1.00  0.00           O  
ATOM   1768  CB  ILE   116      77.405  73.118  41.430  1.00  0.00           C  
ATOM   1769  CG1 ILE   116      78.420  72.656  40.246  1.00  0.00           C  
ATOM   1770  CG2 ILE   116      77.877  72.628  42.804  1.00  0.00           C  
ATOM   1771  CD1 ILE   116      78.908  71.203  40.153  1.00  0.00           C  
ATOM   1772  H   ILE   116      74.925  73.992  40.142  1.00  0.00           H  
ATOM   1773  HA  ILE   116      76.021  71.457  41.213  1.00  0.00           H  
ATOM   1774  HB  ILE   116      77.455  74.207  41.410  1.00  0.00           H  
ATOM   1775 HG12 ILE   116      77.900  72.896  39.319  1.00  0.00           H  
ATOM   1776 HG13 ILE   116      79.314  73.245  40.452  1.00  0.00           H  
ATOM   1777 HG21 ILE   116      78.960  72.677  42.918  1.00  0.00           H  
ATOM   1778 HG22 ILE   116      77.457  73.307  43.546  1.00  0.00           H  
ATOM   1779 HG23 ILE   116      77.652  71.579  42.997  1.00  0.00           H  
ATOM   1780 HD11 ILE   116      79.263  71.149  41.182  1.00  0.00           H  
ATOM   1781 HD12 ILE   116      78.037  70.558  40.036  1.00  0.00           H  
ATOM   1782 HD13 ILE   116      79.593  71.096  39.312  1.00  0.00           H  
ATOM   1783  N   SER   117      74.890  72.240  43.456  1.00  0.00           N  
ATOM   1784  CA  SER   117      74.280  72.666  44.772  1.00  0.00           C  
ATOM   1785  C   SER   117      74.598  71.644  45.870  1.00  0.00           C  
ATOM   1786  O   SER   117      74.659  70.461  45.680  1.00  0.00           O  
ATOM   1787  CB  SER   117      72.763  72.710  44.508  1.00  0.00           C  
ATOM   1788  OG  SER   117      72.184  73.321  45.676  1.00  0.00           O  
ATOM   1789  H   SER   117      75.217  71.305  43.261  1.00  0.00           H  
ATOM   1790  HA  SER   117      74.734  73.630  45.000  1.00  0.00           H  
ATOM   1791  HB2 SER   117      72.529  73.436  43.730  1.00  0.00           H  
ATOM   1792  HB3 SER   117      72.248  71.778  44.275  1.00  0.00           H  
ATOM   1793  HG  SER   117      71.806  72.687  46.290  1.00  0.00           H  
ATOM   1794  N   LEU   118      75.106  72.224  46.985  1.00  0.00           N  
ATOM   1795  CA  LEU   118      75.323  71.384  48.240  1.00  0.00           C  
ATOM   1796  C   LEU   118      73.980  71.420  48.992  1.00  0.00           C  
ATOM   1797  O   LEU   118      73.615  72.521  49.369  1.00  0.00           O  
ATOM   1798  CB  LEU   118      76.566  71.817  48.994  1.00  0.00           C  
ATOM   1799  CG  LEU   118      76.889  71.294  50.386  1.00  0.00           C  
ATOM   1800  CD1 LEU   118      77.049  69.777  50.513  1.00  0.00           C  
ATOM   1801  CD2 LEU   118      77.949  72.114  51.149  1.00  0.00           C  
ATOM   1802  H   LEU   118      75.028  73.211  47.184  1.00  0.00           H  
ATOM   1803  HA  LEU   118      75.540  70.344  47.994  1.00  0.00           H  
ATOM   1804  HB2 LEU   118      77.449  71.631  48.384  1.00  0.00           H  
ATOM   1805  HB3 LEU   118      76.417  72.893  49.088  1.00  0.00           H  
ATOM   1806  HG  LEU   118      75.948  71.394  50.927  1.00  0.00           H  
ATOM   1807 HD11 LEU   118      77.396  69.464  51.498  1.00  0.00           H  
ATOM   1808 HD12 LEU   118      76.153  69.257  50.172  1.00  0.00           H  
ATOM   1809 HD13 LEU   118      77.772  69.437  49.770  1.00  0.00           H  
ATOM   1810 HD21 LEU   118      77.613  73.142  51.289  1.00  0.00           H  
ATOM   1811 HD22 LEU   118      78.175  71.717  52.138  1.00  0.00           H  
ATOM   1812 HD23 LEU   118      78.837  72.188  50.521  1.00  0.00           H  
ATOM   1813  N   ASP   119      73.306  70.284  49.293  1.00  0.00           N  
ATOM   1814  CA  ASP   119      71.966  70.262  49.857  1.00  0.00           C  
ATOM   1815  C   ASP   119      71.875  69.619  51.191  1.00  0.00           C  
ATOM   1816  O   ASP   119      72.406  68.475  51.406  1.00  0.00           O  
ATOM   1817  CB  ASP   119      71.020  69.759  48.768  1.00  0.00           C  
ATOM   1818  CG  ASP   119      70.953  70.600  47.468  1.00  0.00           C  
ATOM   1819  OD1 ASP   119      71.211  71.808  47.280  1.00  0.00           O  
ATOM   1820  OD2 ASP   119      70.498  69.912  46.517  1.00  0.00           O1-
ATOM   1821  H   ASP   119      73.623  69.444  48.830  1.00  0.00           H  
ATOM   1822  HA  ASP   119      71.662  71.300  49.994  1.00  0.00           H  
ATOM   1823  HB2 ASP   119      71.279  68.740  48.481  1.00  0.00           H  
ATOM   1824  HB3 ASP   119      70.059  69.652  49.270  1.00  0.00           H  
ATOM   1825  N   VAL   120      70.990  70.104  52.018  1.00  0.00           N  
ATOM   1826  CA  VAL   120      70.628  69.595  53.327  1.00  0.00           C  
ATOM   1827  C   VAL   120      69.142  69.577  53.326  1.00  0.00           C  
ATOM   1828  O   VAL   120      68.461  70.373  52.648  1.00  0.00           O  
ATOM   1829  CB  VAL   120      70.991  70.433  54.568  1.00  0.00           C  
ATOM   1830  CG1 VAL   120      72.546  70.262  54.776  1.00  0.00           C  
ATOM   1831  CG2 VAL   120      70.710  71.953  54.562  1.00  0.00           C  
ATOM   1832  H   VAL   120      70.399  70.879  51.754  1.00  0.00           H  
ATOM   1833  HA  VAL   120      71.055  68.607  53.497  1.00  0.00           H  
ATOM   1834  HB  VAL   120      70.506  70.004  55.446  1.00  0.00           H  
ATOM   1835 HG11 VAL   120      73.165  70.366  53.885  1.00  0.00           H  
ATOM   1836 HG12 VAL   120      72.876  70.966  55.541  1.00  0.00           H  
ATOM   1837 HG13 VAL   120      72.689  69.296  55.261  1.00  0.00           H  
ATOM   1838 HG21 VAL   120      71.054  72.292  55.539  1.00  0.00           H  
ATOM   1839 HG22 VAL   120      71.142  72.439  53.688  1.00  0.00           H  
ATOM   1840 HG23 VAL   120      69.644  72.179  54.518  1.00  0.00           H  
ATOM   1841  N   ASP   121      68.602  68.768  54.261  1.00  0.00           N  
ATOM   1842  CA  ASP   121      67.129  68.727  54.657  1.00  0.00           C  
ATOM   1843  C   ASP   121      66.901  69.932  55.497  1.00  0.00           C  
ATOM   1844  O   ASP   121      67.236  69.918  56.667  1.00  0.00           O  
ATOM   1845  CB  ASP   121      66.816  67.515  55.466  1.00  0.00           C  
ATOM   1846  CG  ASP   121      65.418  67.447  56.071  1.00  0.00           C  
ATOM   1847  OD1 ASP   121      64.574  68.155  55.532  1.00  0.00           O  
ATOM   1848  OD2 ASP   121      65.229  66.679  57.066  1.00  0.00           O1-
ATOM   1849  H   ASP   121      69.243  68.170  54.762  1.00  0.00           H  
ATOM   1850  HA  ASP   121      66.533  68.732  53.744  1.00  0.00           H  
ATOM   1851  HB2 ASP   121      66.888  66.548  54.969  1.00  0.00           H  
ATOM   1852  HB3 ASP   121      67.463  67.444  56.340  1.00  0.00           H  
ATOM   1853  N   ALA   122      66.209  71.012  55.051  1.00  0.00           N  
ATOM   1854  CA  ALA   122      65.931  72.187  55.910  1.00  0.00           C  
ATOM   1855  C   ALA   122      64.481  72.357  56.406  1.00  0.00           C  
ATOM   1856  O   ALA   122      64.318  72.854  57.473  1.00  0.00           O  
ATOM   1857  CB  ALA   122      66.498  73.417  55.119  1.00  0.00           C  
ATOM   1858  H   ALA   122      65.997  70.916  54.069  1.00  0.00           H  
ATOM   1859  HA  ALA   122      66.476  72.029  56.841  1.00  0.00           H  
ATOM   1860  HB1 ALA   122      67.499  73.190  54.752  1.00  0.00           H  
ATOM   1861  HB2 ALA   122      65.864  73.624  54.256  1.00  0.00           H  
ATOM   1862  HB3 ALA   122      66.508  74.319  55.731  1.00  0.00           H  
ATOM   1863  N   ASP   123      63.533  71.690  55.678  1.00  0.00           N  
ATOM   1864  CA  ASP   123      62.217  71.668  56.307  1.00  0.00           C  
ATOM   1865  C   ASP   123      61.908  70.472  57.235  1.00  0.00           C  
ATOM   1866  O   ASP   123      60.756  70.246  57.590  1.00  0.00           O  
ATOM   1867  CB  ASP   123      61.155  71.823  55.267  1.00  0.00           C  
ATOM   1868  CG  ASP   123      61.073  70.769  54.126  1.00  0.00           C  
ATOM   1869  OD1 ASP   123      61.639  69.689  54.239  1.00  0.00           O  
ATOM   1870  OD2 ASP   123      60.595  71.136  53.101  1.00  0.00           O1-
ATOM   1871  H   ASP   123      63.797  71.423  54.741  1.00  0.00           H  
ATOM   1872  HA  ASP   123      61.977  72.584  56.848  1.00  0.00           H  
ATOM   1873  HB2 ASP   123      60.173  71.785  55.739  1.00  0.00           H  
ATOM   1874  HB3 ASP   123      61.240  72.765  54.727  1.00  0.00           H  
ATOM   1875  N   ARG   124      62.894  69.753  57.773  1.00  0.00           N  
ATOM   1876  CA  ARG   124      62.878  68.842  58.952  1.00  0.00           C  
ATOM   1877  C   ARG   124      62.009  67.571  58.760  1.00  0.00           C  
ATOM   1878  O   ARG   124      60.882  67.501  59.247  1.00  0.00           O  
ATOM   1879  CB  ARG   124      62.716  69.654  60.288  1.00  0.00           C  
ATOM   1880  CG  ARG   124      63.810  70.815  60.343  1.00  0.00           C  
ATOM   1881  CD  ARG   124      63.331  71.769  61.428  1.00  0.00           C  
ATOM   1882  NE  ARG   124      64.170  72.902  61.484  1.00  0.00           N  
ATOM   1883  CZ  ARG   124      63.870  74.097  62.014  1.00  0.00           C  
ATOM   1884  NH1 ARG   124      62.736  74.341  62.563  1.00  0.00           N1+
ATOM   1885  NH2 ARG   124      64.674  75.094  62.020  1.00  0.00           N  
ATOM   1886  H   ARG   124      63.811  70.044  57.465  1.00  0.00           H  
ATOM   1887  HA  ARG   124      63.861  68.404  59.120  1.00  0.00           H  
ATOM   1888  HB2 ARG   124      61.670  69.939  60.402  1.00  0.00           H  
ATOM   1889  HB3 ARG   124      62.865  69.019  61.161  1.00  0.00           H  
ATOM   1890  HG2 ARG   124      64.800  70.426  60.580  1.00  0.00           H  
ATOM   1891  HG3 ARG   124      63.940  71.356  59.405  1.00  0.00           H  
ATOM   1892  HD2 ARG   124      62.316  72.115  61.232  1.00  0.00           H  
ATOM   1893  HD3 ARG   124      63.370  71.301  62.411  1.00  0.00           H  
ATOM   1894  HE  ARG   124      64.992  72.767  60.912  1.00  0.00           H  
ATOM   1895 HH11 ARG   124      61.915  73.761  62.660  1.00  0.00           H  
ATOM   1896 HH12 ARG   124      62.725  75.225  63.052  1.00  0.00           H  
ATOM   1897 HH21 ARG   124      65.507  75.128  61.451  1.00  0.00           H  
ATOM   1898 HH22 ARG   124      64.254  75.955  62.341  1.00  0.00           H  
ATOM   1899  N   ASP   125      62.529  66.578  58.096  1.00  0.00           N  
ATOM   1900  CA  ASP   125      61.757  65.301  57.922  1.00  0.00           C  
ATOM   1901  C   ASP   125      62.628  64.070  57.671  1.00  0.00           C  
ATOM   1902  O   ASP   125      62.228  62.934  57.444  1.00  0.00           O  
ATOM   1903  CB  ASP   125      60.801  65.489  56.676  1.00  0.00           C  
ATOM   1904  CG  ASP   125      61.501  66.107  55.484  1.00  0.00           C  
ATOM   1905  OD1 ASP   125      62.633  65.805  55.112  1.00  0.00           O  
ATOM   1906  OD2 ASP   125      60.881  66.885  54.714  1.00  0.00           O1-
ATOM   1907  H   ASP   125      63.450  66.793  57.741  1.00  0.00           H  
ATOM   1908  HA  ASP   125      61.095  64.934  58.707  1.00  0.00           H  
ATOM   1909  HB2 ASP   125      60.288  64.607  56.291  1.00  0.00           H  
ATOM   1910  HB3 ASP   125      60.027  66.207  56.947  1.00  0.00           H  
ATOM   1911  N   GLY   126      63.928  64.269  57.667  1.00  0.00           N  
ATOM   1912  CA  GLY   126      64.963  63.203  57.353  1.00  0.00           C  
ATOM   1913  C   GLY   126      65.138  62.941  55.833  1.00  0.00           C  
ATOM   1914  O   GLY   126      65.628  61.933  55.418  1.00  0.00           O  
ATOM   1915  H   GLY   126      64.260  65.221  57.616  1.00  0.00           H  
ATOM   1916  HA2 GLY   126      65.914  63.603  57.705  1.00  0.00           H  
ATOM   1917  HA3 GLY   126      64.767  62.248  57.842  1.00  0.00           H  
ATOM   1918  N   VAL   127      64.624  63.841  54.955  1.00  0.00           N  
ATOM   1919  CA  VAL   127      64.745  63.738  53.507  1.00  0.00           C  
ATOM   1920  C   VAL   127      65.338  65.055  52.879  1.00  0.00           C  
ATOM   1921  O   VAL   127      64.824  66.152  53.218  1.00  0.00           O  
ATOM   1922  CB  VAL   127      63.361  63.268  52.880  1.00  0.00           C  
ATOM   1923  CG1 VAL   127      63.326  63.322  51.374  1.00  0.00           C  
ATOM   1924  CG2 VAL   127      63.129  61.826  53.227  1.00  0.00           C  
ATOM   1925  H   VAL   127      64.223  64.672  55.367  1.00  0.00           H  
ATOM   1926  HA  VAL   127      65.479  62.968  53.268  1.00  0.00           H  
ATOM   1927  HB  VAL   127      62.523  63.858  53.252  1.00  0.00           H  
ATOM   1928 HG11 VAL   127      63.344  64.336  50.975  1.00  0.00           H  
ATOM   1929 HG12 VAL   127      64.094  62.731  50.875  1.00  0.00           H  
ATOM   1930 HG13 VAL   127      62.315  62.979  51.154  1.00  0.00           H  
ATOM   1931 HG21 VAL   127      62.970  61.635  54.288  1.00  0.00           H  
ATOM   1932 HG22 VAL   127      62.216  61.431  52.781  1.00  0.00           H  
ATOM   1933 HG23 VAL   127      63.956  61.173  52.948  1.00  0.00           H  
ATOM   1934  N   VAL   128      66.426  64.935  52.169  1.00  0.00           N  
ATOM   1935  CA  VAL   128      67.185  66.022  51.519  1.00  0.00           C  
ATOM   1936  C   VAL   128      66.523  66.439  50.226  1.00  0.00           C  
ATOM   1937  O   VAL   128      66.784  65.896  49.182  1.00  0.00           O  
ATOM   1938  CB  VAL   128      68.713  65.705  51.487  1.00  0.00           C  
ATOM   1939  CG1 VAL   128      69.475  66.901  50.828  1.00  0.00           C  
ATOM   1940  CG2 VAL   128      69.386  65.408  52.878  1.00  0.00           C  
ATOM   1941  H   VAL   128      66.893  64.047  52.055  1.00  0.00           H  
ATOM   1942  HA  VAL   128      67.126  66.899  52.164  1.00  0.00           H  
ATOM   1943  HB  VAL   128      68.788  64.771  50.930  1.00  0.00           H  
ATOM   1944 HG11 VAL   128      69.098  67.768  51.371  1.00  0.00           H  
ATOM   1945 HG12 VAL   128      70.553  66.760  50.907  1.00  0.00           H  
ATOM   1946 HG13 VAL   128      69.204  66.880  49.773  1.00  0.00           H  
ATOM   1947 HG21 VAL   128      70.429  65.144  52.702  1.00  0.00           H  
ATOM   1948 HG22 VAL   128      69.409  66.216  53.610  1.00  0.00           H  
ATOM   1949 HG23 VAL   128      68.900  64.588  53.407  1.00  0.00           H  
ATOM   1950  N   GLU   129      65.708  67.507  50.329  1.00  0.00           N  
ATOM   1951  CA  GLU   129      65.104  68.238  49.155  1.00  0.00           C  
ATOM   1952  C   GLU   129      66.160  68.843  48.252  1.00  0.00           C  
ATOM   1953  O   GLU   129      67.260  69.203  48.697  1.00  0.00           O  
ATOM   1954  CB  GLU   129      64.077  69.219  49.538  1.00  0.00           C  
ATOM   1955  CG  GLU   129      64.500  70.446  50.447  1.00  0.00           C  
ATOM   1956  CD  GLU   129      64.501  70.155  51.961  1.00  0.00           C  
ATOM   1957  OE1 GLU   129      64.574  71.137  52.735  1.00  0.00           O  
ATOM   1958  OE2 GLU   129      64.334  68.994  52.455  1.00  0.00           O1-
ATOM   1959  H   GLU   129      65.405  67.752  51.261  1.00  0.00           H  
ATOM   1960  HA  GLU   129      64.676  67.530  48.446  1.00  0.00           H  
ATOM   1961  HB2 GLU   129      63.679  69.631  48.611  1.00  0.00           H  
ATOM   1962  HB3 GLU   129      63.215  68.709  49.970  1.00  0.00           H  
ATOM   1963  HG2 GLU   129      65.554  70.630  50.237  1.00  0.00           H  
ATOM   1964  HG3 GLU   129      63.856  71.245  50.079  1.00  0.00           H  
ATOM   1965  N   LYS   130      65.767  69.147  46.994  1.00  0.00           N  
ATOM   1966  CA  LYS   130      66.535  69.889  45.981  1.00  0.00           C  
ATOM   1967  C   LYS   130      66.714  71.374  46.300  1.00  0.00           C  
ATOM   1968  O   LYS   130      65.745  72.118  46.395  1.00  0.00           O  
ATOM   1969  CB  LYS   130      66.077  69.539  44.552  1.00  0.00           C  
ATOM   1970  CG  LYS   130      67.136  69.866  43.480  1.00  0.00           C  
ATOM   1971  CD  LYS   130      66.826  69.771  42.014  1.00  0.00           C  
ATOM   1972  CE  LYS   130      67.990  69.928  41.087  1.00  0.00           C  
ATOM   1973  NZ  LYS   130      68.835  71.152  41.292  1.00  0.00           N1+
ATOM   1974  H   LYS   130      64.781  69.047  46.798  1.00  0.00           H  
ATOM   1975  HA  LYS   130      67.579  69.577  46.015  1.00  0.00           H  
ATOM   1976  HB2 LYS   130      65.837  68.480  44.456  1.00  0.00           H  
ATOM   1977  HB3 LYS   130      65.095  69.972  44.364  1.00  0.00           H  
ATOM   1978  HG2 LYS   130      67.430  70.889  43.717  1.00  0.00           H  
ATOM   1979  HG3 LYS   130      67.954  69.160  43.622  1.00  0.00           H  
ATOM   1980  HD2 LYS   130      66.342  68.813  41.824  1.00  0.00           H  
ATOM   1981  HD3 LYS   130      66.076  70.550  41.879  1.00  0.00           H  
ATOM   1982  HE2 LYS   130      68.601  69.032  41.194  1.00  0.00           H  
ATOM   1983  HE3 LYS   130      67.516  69.981  40.107  1.00  0.00           H  
ATOM   1984  HZ1 LYS   130      68.224  71.893  41.604  1.00  0.00           H  
ATOM   1985  HZ2 LYS   130      69.416  70.889  42.076  1.00  0.00           H  
ATOM   1986  HZ3 LYS   130      69.385  71.426  40.490  1.00  0.00           H  
ATOM   1987  N   ASN   131      67.972  71.872  46.523  1.00  0.00           N  
ATOM   1988  CA  ASN   131      68.297  73.304  46.656  1.00  0.00           C  
ATOM   1989  C   ASN   131      67.247  74.158  47.429  1.00  0.00           C  
ATOM   1990  O   ASN   131      66.783  75.121  46.814  1.00  0.00           O  
ATOM   1991  CB  ASN   131      68.794  73.834  45.294  1.00  0.00           C  
ATOM   1992  CG  ASN   131      69.526  75.149  45.462  1.00  0.00           C  
ATOM   1993  ND2 ASN   131      69.591  75.957  44.398  1.00  0.00           N  
ATOM   1994  OD1 ASN   131      70.123  75.469  46.490  1.00  0.00           O  
ATOM   1995  H   ASN   131      68.735  71.211  46.560  1.00  0.00           H  
ATOM   1996  HA  ASN   131      69.138  73.241  47.348  1.00  0.00           H  
ATOM   1997  HB2 ASN   131      69.385  73.088  44.764  1.00  0.00           H  
ATOM   1998  HB3 ASN   131      67.941  73.954  44.626  1.00  0.00           H  
ATOM   1999 HD21 ASN   131      69.952  76.895  44.492  1.00  0.00           H  
ATOM   2000 HD22 ASN   131      69.170  75.573  43.563  1.00  0.00           H  
ATOM   2001  N   ASN   132      66.953  73.899  48.712  1.00  0.00           N  
ATOM   2002  CA  ASN   132      66.028  74.761  49.464  1.00  0.00           C  
ATOM   2003  C   ASN   132      66.431  76.211  49.434  1.00  0.00           C  
ATOM   2004  O   ASN   132      67.449  76.656  49.912  1.00  0.00           O  
ATOM   2005  CB  ASN   132      66.023  74.100  50.867  1.00  0.00           C  
ATOM   2006  CG  ASN   132      64.814  74.705  51.641  1.00  0.00           C  
ATOM   2007  ND2 ASN   132      64.119  73.874  52.417  1.00  0.00           N  
ATOM   2008  OD1 ASN   132      64.505  75.903  51.575  1.00  0.00           O  
ATOM   2009  H   ASN   132      67.382  73.063  49.079  1.00  0.00           H  
ATOM   2010  HA  ASN   132      65.036  74.566  49.054  1.00  0.00           H  
ATOM   2011  HB2 ASN   132      65.856  73.051  50.623  1.00  0.00           H  
ATOM   2012  HB3 ASN   132      66.975  74.128  51.398  1.00  0.00           H  
ATOM   2013 HD21 ASN   132      63.382  74.225  53.011  1.00  0.00           H  
ATOM   2014 HD22 ASN   132      64.393  72.906  52.507  1.00  0.00           H  
ATOM   2015  N   PRO   133      65.538  77.160  49.085  1.00  0.00           N  
ATOM   2016  CA  PRO   133      65.826  78.654  49.046  1.00  0.00           C  
ATOM   2017  C   PRO   133      66.228  79.281  50.352  1.00  0.00           C  
ATOM   2018  O   PRO   133      66.776  80.342  50.474  1.00  0.00           O  
ATOM   2019  CB  PRO   133      64.615  79.285  48.392  1.00  0.00           C  
ATOM   2020  CG  PRO   133      63.523  78.318  48.696  1.00  0.00           C  
ATOM   2021  CD  PRO   133      64.146  76.959  48.599  1.00  0.00           C  
ATOM   2022  HA  PRO   133      66.680  78.867  48.403  1.00  0.00           H  
ATOM   2023  HB2 PRO   133      64.540  80.297  48.791  1.00  0.00           H  
ATOM   2024  HB3 PRO   133      64.723  79.305  47.307  1.00  0.00           H  
ATOM   2025  HG2 PRO   133      63.227  78.403  49.742  1.00  0.00           H  
ATOM   2026  HG3 PRO   133      62.580  78.409  48.156  1.00  0.00           H  
ATOM   2027  HD2 PRO   133      63.518  76.332  49.232  1.00  0.00           H  
ATOM   2028  HD3 PRO   133      64.175  76.601  47.570  1.00  0.00           H  
ATOM   2029  N   LYS   134      65.878  78.722  51.486  1.00  0.00           N  
ATOM   2030  CA  LYS   134      66.018  78.929  52.926  1.00  0.00           C  
ATOM   2031  C   LYS   134      67.283  78.334  53.497  1.00  0.00           C  
ATOM   2032  O   LYS   134      67.633  78.541  54.665  1.00  0.00           O  
ATOM   2033  CB  LYS   134      64.839  78.536  53.807  1.00  0.00           C  
ATOM   2034  CG  LYS   134      63.491  79.160  53.465  1.00  0.00           C  
ATOM   2035  CD  LYS   134      62.359  79.076  54.512  1.00  0.00           C  
ATOM   2036  CE  LYS   134      61.221  80.114  54.191  1.00  0.00           C  
ATOM   2037  NZ  LYS   134      60.074  79.937  55.036  1.00  0.00           N1+
ATOM   2038  H   LYS   134      65.320  77.885  51.393  1.00  0.00           H  
ATOM   2039  HA  LYS   134      66.113  80.003  53.090  1.00  0.00           H  
ATOM   2040  HB2 LYS   134      64.801  77.447  53.791  1.00  0.00           H  
ATOM   2041  HB3 LYS   134      65.047  78.750  54.855  1.00  0.00           H  
ATOM   2042  HG2 LYS   134      63.644  80.199  53.172  1.00  0.00           H  
ATOM   2043  HG3 LYS   134      63.038  78.741  52.567  1.00  0.00           H  
ATOM   2044  HD2 LYS   134      61.872  78.104  54.589  1.00  0.00           H  
ATOM   2045  HD3 LYS   134      62.729  79.335  55.504  1.00  0.00           H  
ATOM   2046  HE2 LYS   134      61.612  81.102  54.434  1.00  0.00           H  
ATOM   2047  HE3 LYS   134      60.913  80.053  53.147  1.00  0.00           H  
ATOM   2048  HZ1 LYS   134      59.721  78.993  55.090  1.00  0.00           H  
ATOM   2049  HZ2 LYS   134      60.323  80.050  56.008  1.00  0.00           H  
ATOM   2050  HZ3 LYS   134      59.339  80.607  54.857  1.00  0.00           H  
ATOM   2051  N   LYS   135      68.097  77.530  52.696  1.00  0.00           N  
ATOM   2052  CA  LYS   135      69.019  76.514  53.273  1.00  0.00           C  
ATOM   2053  C   LYS   135      70.176  77.056  54.040  1.00  0.00           C  
ATOM   2054  O   LYS   135      70.739  76.366  54.833  1.00  0.00           O  
ATOM   2055  CB  LYS   135      69.415  75.440  52.253  1.00  0.00           C  
ATOM   2056  CG  LYS   135      70.655  75.926  51.436  1.00  0.00           C  
ATOM   2057  CD  LYS   135      70.888  75.128  50.169  1.00  0.00           C  
ATOM   2058  CE  LYS   135      72.164  75.549  49.425  1.00  0.00           C  
ATOM   2059  NZ  LYS   135      72.452  74.695  48.224  1.00  0.00           N1+
ATOM   2060  H   LYS   135      67.913  77.377  51.715  1.00  0.00           H  
ATOM   2061  HA  LYS   135      68.467  75.945  54.022  1.00  0.00           H  
ATOM   2062  HB2 LYS   135      69.703  74.488  52.701  1.00  0.00           H  
ATOM   2063  HB3 LYS   135      68.515  75.319  51.651  1.00  0.00           H  
ATOM   2064  HG2 LYS   135      70.452  76.951  51.126  1.00  0.00           H  
ATOM   2065  HG3 LYS   135      71.482  75.947  52.146  1.00  0.00           H  
ATOM   2066  HD2 LYS   135      70.987  74.084  50.466  1.00  0.00           H  
ATOM   2067  HD3 LYS   135      70.067  75.244  49.462  1.00  0.00           H  
ATOM   2068  HE2 LYS   135      72.169  76.592  49.108  1.00  0.00           H  
ATOM   2069  HE3 LYS   135      73.005  75.514  50.117  1.00  0.00           H  
ATOM   2070  HZ1 LYS   135      72.696  73.763  48.528  1.00  0.00           H  
ATOM   2071  HZ2 LYS   135      71.714  74.790  47.541  1.00  0.00           H  
ATOM   2072  HZ3 LYS   135      73.276  75.051  47.762  1.00  0.00           H  
ATOM   2073  N   ALA   136      70.619  78.243  53.723  1.00  0.00           N  
ATOM   2074  CA  ALA   136      71.687  78.984  54.405  1.00  0.00           C  
ATOM   2075  C   ALA   136      71.310  79.631  55.735  1.00  0.00           C  
ATOM   2076  O   ALA   136      72.040  80.415  56.319  1.00  0.00           O  
ATOM   2077  CB  ALA   136      72.346  80.002  53.363  1.00  0.00           C  
ATOM   2078  H   ALA   136      70.019  78.770  53.105  1.00  0.00           H  
ATOM   2079  HA  ALA   136      72.448  78.288  54.758  1.00  0.00           H  
ATOM   2080  HB1 ALA   136      71.725  80.884  53.202  1.00  0.00           H  
ATOM   2081  HB2 ALA   136      73.191  80.402  53.923  1.00  0.00           H  
ATOM   2082  HB3 ALA   136      72.502  79.440  52.442  1.00  0.00           H  
ATOM   2083  N   SER   137      70.141  79.333  56.336  1.00  0.00           N  
ATOM   2084  CA  SER   137      69.553  79.991  57.499  1.00  0.00           C  
ATOM   2085  C   SER   137      69.096  78.983  58.610  1.00  0.00           C  
ATOM   2086  O   SER   137      68.756  77.857  58.260  1.00  0.00           O  
ATOM   2087  CB  SER   137      68.561  81.066  57.045  1.00  0.00           C  
ATOM   2088  OG  SER   137      67.349  80.545  56.666  1.00  0.00           O  
ATOM   2089  H   SER   137      69.603  78.696  55.765  1.00  0.00           H  
ATOM   2090  HA  SER   137      70.374  80.542  57.959  1.00  0.00           H  
ATOM   2091  HB2 SER   137      68.321  81.556  57.989  1.00  0.00           H  
ATOM   2092  HB3 SER   137      68.937  81.800  56.333  1.00  0.00           H  
ATOM   2093  HG  SER   137      67.588  79.829  56.072  1.00  0.00           H  
ATOM   2094  N   TRP   138      68.887  79.533  59.789  1.00  0.00           N  
ATOM   2095  CA  TRP   138      68.254  78.672  60.864  1.00  0.00           C  
ATOM   2096  C   TRP   138      67.235  79.493  61.687  1.00  0.00           C  
ATOM   2097  O   TRP   138      67.568  80.608  62.080  1.00  0.00           O  
ATOM   2098  CB  TRP   138      69.231  77.958  61.723  1.00  0.00           C  
ATOM   2099  CG  TRP   138      68.730  76.604  62.394  1.00  0.00           C  
ATOM   2100  CD1 TRP   138      68.891  75.399  61.904  1.00  0.00           C  
ATOM   2101  CD2 TRP   138      67.755  76.437  63.471  1.00  0.00           C  
ATOM   2102  CE2 TRP   138      67.433  75.051  63.620  1.00  0.00           C  
ATOM   2103  CE3 TRP   138      67.051  77.312  64.289  1.00  0.00           C  
ATOM   2104  NE1 TRP   138      68.270  74.453  62.663  1.00  0.00           N  
ATOM   2105  CZ2 TRP   138      66.541  74.519  64.506  1.00  0.00           C  
ATOM   2106  CZ3 TRP   138      66.174  76.772  65.235  1.00  0.00           C  
ATOM   2107  CH2 TRP   138      65.846  75.411  65.347  1.00  0.00           C  
ATOM   2108  H   TRP   138      69.198  80.482  59.942  1.00  0.00           H  
ATOM   2109  HA  TRP   138      67.690  77.932  60.296  1.00  0.00           H  
ATOM   2110  HB2 TRP   138      70.000  77.572  61.054  1.00  0.00           H  
ATOM   2111  HB3 TRP   138      69.679  78.675  62.412  1.00  0.00           H  
ATOM   2112  HD1 TRP   138      69.409  75.136  60.994  1.00  0.00           H  
ATOM   2113  HE1 TRP   138      68.411  73.467  62.494  1.00  0.00           H  
ATOM   2114  HE3 TRP   138      67.249  78.373  64.272  1.00  0.00           H  
ATOM   2115  HZ2 TRP   138      66.366  73.454  64.462  1.00  0.00           H  
ATOM   2116  HZ3 TRP   138      65.734  77.538  65.855  1.00  0.00           H  
ATOM   2117  HH2 TRP   138      65.048  75.069  65.989  1.00  0.00           H  
ATOM   2118  N   THR   139      65.985  78.976  61.992  1.00  0.00           N  
ATOM   2119  CA  THR   139      64.913  79.708  62.642  1.00  0.00           C  
ATOM   2120  C   THR   139      63.928  78.717  63.314  1.00  0.00           C  
ATOM   2121  O   THR   139      63.918  77.518  63.050  1.00  0.00           O  
ATOM   2122  CB  THR   139      64.056  80.464  61.566  1.00  0.00           C  
ATOM   2123  CG2 THR   139      64.794  81.636  60.938  1.00  0.00           C  
ATOM   2124  OG1 THR   139      63.662  79.634  60.524  1.00  0.00           O  
ATOM   2125  H   THR   139      65.793  78.073  61.581  1.00  0.00           H  
ATOM   2126  HA  THR   139      65.244  80.524  63.283  1.00  0.00           H  
ATOM   2127  HB  THR   139      63.190  80.929  62.036  1.00  0.00           H  
ATOM   2128  HG1 THR   139      64.217  79.829  59.766  1.00  0.00           H  
ATOM   2129 HG21 THR   139      65.111  82.430  61.615  1.00  0.00           H  
ATOM   2130 HG22 THR   139      65.616  81.193  60.376  1.00  0.00           H  
ATOM   2131 HG23 THR   139      64.199  82.031  60.115  1.00  0.00           H  
ATOM   2132  N   TRP   140      63.384  79.298  64.400  1.00  0.00           N  
ATOM   2133  CA  TRP   140      62.416  78.710  65.402  1.00  0.00           C  
ATOM   2134  C   TRP   140      60.967  78.849  64.909  1.00  0.00           C  
ATOM   2135  O   TRP   140      60.544  79.380  63.820  1.00  0.00           O  
ATOM   2136  CB  TRP   140      62.659  79.507  66.653  1.00  0.00           C  
ATOM   2137  CG  TRP   140      63.929  79.174  67.402  1.00  0.00           C  
ATOM   2138  CD1 TRP   140      65.061  79.939  67.399  1.00  0.00           C  
ATOM   2139  CD2 TRP   140      64.327  77.951  68.158  1.00  0.00           C  
ATOM   2140  CE2 TRP   140      65.669  78.041  68.598  1.00  0.00           C  
ATOM   2141  CE3 TRP   140      63.613  76.835  68.700  1.00  0.00           C  
ATOM   2142  NE1 TRP   140      66.077  79.335  68.105  1.00  0.00           N  
ATOM   2143  CZ2 TRP   140      66.247  77.199  69.498  1.00  0.00           C  
ATOM   2144  CZ3 TRP   140      64.167  75.926  69.573  1.00  0.00           C  
ATOM   2145  CH2 TRP   140      65.493  76.108  70.049  1.00  0.00           C  
ATOM   2146  H   TRP   140      63.616  80.280  64.443  1.00  0.00           H  
ATOM   2147  HA  TRP   140      62.654  77.662  65.584  1.00  0.00           H  
ATOM   2148  HB2 TRP   140      62.560  80.571  66.439  1.00  0.00           H  
ATOM   2149  HB3 TRP   140      61.877  79.341  67.394  1.00  0.00           H  
ATOM   2150  HD1 TRP   140      65.216  80.868  66.869  1.00  0.00           H  
ATOM   2151  HE1 TRP   140      66.969  79.769  68.297  1.00  0.00           H  
ATOM   2152  HE3 TRP   140      62.561  76.816  68.453  1.00  0.00           H  
ATOM   2153  HZ2 TRP   140      67.230  77.483  69.843  1.00  0.00           H  
ATOM   2154  HZ3 TRP   140      63.509  75.165  69.964  1.00  0.00           H  
ATOM   2155  HH2 TRP   140      65.841  75.410  70.796  1.00  0.00           H  
ATOM   2156  N   GLY   141      60.048  78.449  65.783  1.00  0.00           N  
ATOM   2157  CA  GLY   141      58.585  78.440  65.540  1.00  0.00           C  
ATOM   2158  C   GLY   141      58.038  77.283  64.609  1.00  0.00           C  
ATOM   2159  O   GLY   141      58.861  76.545  64.039  1.00  0.00           O  
ATOM   2160  H   GLY   141      60.403  77.982  66.605  1.00  0.00           H  
ATOM   2161  HA2 GLY   141      58.122  78.339  66.522  1.00  0.00           H  
ATOM   2162  HA3 GLY   141      58.412  79.384  65.023  1.00  0.00           H  
ATOM   2163  N   PRO   142      56.720  77.024  64.505  1.00  0.00           N  
ATOM   2164  CA  PRO   142      56.028  75.979  63.830  1.00  0.00           C  
ATOM   2165  C   PRO   142      56.325  75.840  62.282  1.00  0.00           C  
ATOM   2166  O   PRO   142      56.301  74.844  61.723  1.00  0.00           O  
ATOM   2167  CB  PRO   142      54.478  76.074  63.947  1.00  0.00           C  
ATOM   2168  CG  PRO   142      54.497  76.959  65.193  1.00  0.00           C  
ATOM   2169  CD  PRO   142      55.703  77.826  65.176  1.00  0.00           C  
ATOM   2170  HA  PRO   142      56.306  75.108  64.424  1.00  0.00           H  
ATOM   2171  HB2 PRO   142      54.109  76.569  63.048  1.00  0.00           H  
ATOM   2172  HB3 PRO   142      53.957  75.125  64.067  1.00  0.00           H  
ATOM   2173  HG2 PRO   142      53.556  77.486  65.352  1.00  0.00           H  
ATOM   2174  HG3 PRO   142      54.489  76.319  66.076  1.00  0.00           H  
ATOM   2175  HD2 PRO   142      55.476  78.793  64.729  1.00  0.00           H  
ATOM   2176  HD3 PRO   142      55.967  78.084  66.202  1.00  0.00           H  
ATOM   2177  N   GLU   143      56.715  77.006  61.696  1.00  0.00           N  
ATOM   2178  CA  GLU   143      57.000  77.274  60.229  1.00  0.00           C  
ATOM   2179  C   GLU   143      58.506  77.501  59.909  1.00  0.00           C  
ATOM   2180  O   GLU   143      58.888  77.799  58.771  1.00  0.00           O  
ATOM   2181  CB  GLU   143      55.822  78.078  59.696  1.00  0.00           C  
ATOM   2182  CG  GLU   143      55.911  79.496  60.083  1.00  0.00           C  
ATOM   2183  CD  GLU   143      55.536  79.893  61.485  1.00  0.00           C  
ATOM   2184  OE1 GLU   143      54.356  80.273  61.672  1.00  0.00           O  
ATOM   2185  OE2 GLU   143      56.357  79.708  62.411  1.00  0.00           O1-
ATOM   2186  H   GLU   143      56.747  77.791  62.331  1.00  0.00           H  
ATOM   2187  HA  GLU   143      56.755  76.291  59.826  1.00  0.00           H  
ATOM   2188  HB2 GLU   143      55.907  78.074  58.610  1.00  0.00           H  
ATOM   2189  HB3 GLU   143      54.860  77.664  60.000  1.00  0.00           H  
ATOM   2190  HG2 GLU   143      56.919  79.838  59.848  1.00  0.00           H  
ATOM   2191  HG3 GLU   143      55.391  80.038  59.294  1.00  0.00           H  
ATOM   2192  N   GLY   144      59.332  77.456  61.024  1.00  0.00           N  
ATOM   2193  CA  GLY   144      60.806  77.725  60.762  1.00  0.00           C  
ATOM   2194  C   GLY   144      61.411  76.612  59.957  1.00  0.00           C  
ATOM   2195  O   GLY   144      60.826  75.556  59.683  1.00  0.00           O  
ATOM   2196  H   GLY   144      59.049  77.046  61.903  1.00  0.00           H  
ATOM   2197  HA2 GLY   144      60.875  78.704  60.289  1.00  0.00           H  
ATOM   2198  HA3 GLY   144      61.196  77.638  61.776  1.00  0.00           H  
ATOM   2199  N   GLN   145      62.682  76.847  59.559  1.00  0.00           N  
ATOM   2200  CA  GLN   145      63.490  75.936  58.708  1.00  0.00           C  
ATOM   2201  C   GLN   145      64.940  76.135  58.957  1.00  0.00           C  
ATOM   2202  O   GLN   145      65.410  77.186  59.396  1.00  0.00           O  
ATOM   2203  CB  GLN   145      63.211  76.102  57.159  1.00  0.00           C  
ATOM   2204  CG  GLN   145      61.866  75.597  56.700  1.00  0.00           C  
ATOM   2205  CD  GLN   145      61.843  75.379  55.171  1.00  0.00           C  
ATOM   2206  NE2 GLN   145      60.717  75.479  54.562  1.00  0.00           N  
ATOM   2207  OE1 GLN   145      62.832  75.083  54.484  1.00  0.00           O  
ATOM   2208  H   GLN   145      62.990  77.774  59.816  1.00  0.00           H  
ATOM   2209  HA  GLN   145      63.298  74.898  58.982  1.00  0.00           H  
ATOM   2210  HB2 GLN   145      63.247  77.182  57.017  1.00  0.00           H  
ATOM   2211  HB3 GLN   145      64.010  75.653  56.569  1.00  0.00           H  
ATOM   2212  HG2 GLN   145      61.749  74.618  57.165  1.00  0.00           H  
ATOM   2213  HG3 GLN   145      61.061  76.317  56.842  1.00  0.00           H  
ATOM   2214 HE21 GLN   145      60.669  75.002  53.674  1.00  0.00           H  
ATOM   2215 HE22 GLN   145      59.937  75.921  55.029  1.00  0.00           H  
ATOM   2216  N   GLY   146      65.699  75.025  58.667  1.00  0.00           N  
ATOM   2217  CA  GLY   146      67.171  74.934  58.962  1.00  0.00           C  
ATOM   2218  C   GLY   146      67.388  73.483  59.384  1.00  0.00           C  
ATOM   2219  O   GLY   146      66.622  72.875  60.137  1.00  0.00           O  
ATOM   2220  H   GLY   146      65.306  74.153  58.342  1.00  0.00           H  
ATOM   2221  HA2 GLY   146      67.826  75.192  58.131  1.00  0.00           H  
ATOM   2222  HA3 GLY   146      67.424  75.555  59.822  1.00  0.00           H  
ATOM   2223  N   ALA   147      68.424  72.804  58.899  1.00  0.00           N  
ATOM   2224  CA  ALA   147      68.615  71.357  59.116  1.00  0.00           C  
ATOM   2225  C   ALA   147      69.085  71.004  60.497  1.00  0.00           C  
ATOM   2226  O   ALA   147      69.566  71.889  61.216  1.00  0.00           O  
ATOM   2227  CB  ALA   147      69.675  70.976  58.155  1.00  0.00           C  
ATOM   2228  H   ALA   147      68.961  73.206  58.145  1.00  0.00           H  
ATOM   2229  HA  ALA   147      67.688  70.804  58.964  1.00  0.00           H  
ATOM   2230  HB1 ALA   147      69.275  71.123  57.152  1.00  0.00           H  
ATOM   2231  HB2 ALA   147      70.588  71.539  58.349  1.00  0.00           H  
ATOM   2232  HB3 ALA   147      69.916  69.913  58.188  1.00  0.00           H  
ATOM   2233  N   ILE   148      68.956  69.747  60.984  1.00  0.00           N  
ATOM   2234  CA  ILE   148      69.302  69.357  62.366  1.00  0.00           C  
ATOM   2235  C   ILE   148      70.226  68.201  62.467  1.00  0.00           C  
ATOM   2236  O   ILE   148      70.198  67.285  61.581  1.00  0.00           O  
ATOM   2237  CB  ILE   148      67.964  69.141  63.205  1.00  0.00           C  
ATOM   2238  CG1 ILE   148      67.330  70.414  63.577  1.00  0.00           C  
ATOM   2239  CG2 ILE   148      68.154  68.352  64.424  1.00  0.00           C  
ATOM   2240  CD1 ILE   148      65.823  70.281  64.032  1.00  0.00           C  
ATOM   2241  H   ILE   148      68.643  68.988  60.396  1.00  0.00           H  
ATOM   2242  HA  ILE   148      69.818  70.206  62.815  1.00  0.00           H  
ATOM   2243  HB  ILE   148      67.343  68.637  62.465  1.00  0.00           H  
ATOM   2244 HG12 ILE   148      67.858  70.859  64.421  1.00  0.00           H  
ATOM   2245 HG13 ILE   148      67.308  71.064  62.703  1.00  0.00           H  
ATOM   2246 HG21 ILE   148      68.631  68.951  65.199  1.00  0.00           H  
ATOM   2247 HG22 ILE   148      67.159  68.181  64.835  1.00  0.00           H  
ATOM   2248 HG23 ILE   148      68.698  67.413  64.322  1.00  0.00           H  
ATOM   2249 HD11 ILE   148      65.332  69.549  63.391  1.00  0.00           H  
ATOM   2250 HD12 ILE   148      65.777  69.953  65.070  1.00  0.00           H  
ATOM   2251 HD13 ILE   148      65.244  71.203  63.976  1.00  0.00           H  
ATOM   2252  N   LEU   149      71.095  68.214  63.519  1.00  0.00           N  
ATOM   2253  CA  LEU   149      72.112  67.136  63.843  1.00  0.00           C  
ATOM   2254  C   LEU   149      72.126  66.677  65.365  1.00  0.00           C  
ATOM   2255  O   LEU   149      71.784  67.497  66.234  1.00  0.00           O  
ATOM   2256  CB  LEU   149      73.527  67.615  63.346  1.00  0.00           C  
ATOM   2257  CG  LEU   149      74.716  66.820  63.843  1.00  0.00           C  
ATOM   2258  CD1 LEU   149      75.038  65.478  63.213  1.00  0.00           C  
ATOM   2259  CD2 LEU   149      75.989  67.682  63.455  1.00  0.00           C  
ATOM   2260  H   LEU   149      71.031  68.900  64.257  1.00  0.00           H  
ATOM   2261  HA  LEU   149      71.775  66.254  63.298  1.00  0.00           H  
ATOM   2262  HB2 LEU   149      73.531  67.701  62.260  1.00  0.00           H  
ATOM   2263  HB3 LEU   149      73.618  68.673  63.591  1.00  0.00           H  
ATOM   2264  HG  LEU   149      74.654  66.814  64.932  1.00  0.00           H  
ATOM   2265 HD11 LEU   149      76.053  65.110  63.362  1.00  0.00           H  
ATOM   2266 HD12 LEU   149      74.405  64.737  63.701  1.00  0.00           H  
ATOM   2267 HD13 LEU   149      74.773  65.538  62.158  1.00  0.00           H  
ATOM   2268 HD21 LEU   149      76.907  67.164  63.730  1.00  0.00           H  
ATOM   2269 HD22 LEU   149      75.946  67.849  62.379  1.00  0.00           H  
ATOM   2270 HD23 LEU   149      75.892  68.655  63.937  1.00  0.00           H  
ATOM   2271  N   LEU   150      72.384  65.410  65.649  1.00  0.00           N  
ATOM   2272  CA  LEU   150      72.486  64.888  67.026  1.00  0.00           C  
ATOM   2273  C   LEU   150      74.004  64.826  67.393  1.00  0.00           C  
ATOM   2274  O   LEU   150      74.859  64.490  66.590  1.00  0.00           O  
ATOM   2275  CB  LEU   150      71.852  63.510  67.183  1.00  0.00           C  
ATOM   2276  CG  LEU   150      70.389  63.427  66.806  1.00  0.00           C  
ATOM   2277  CD1 LEU   150      69.905  61.987  67.151  1.00  0.00           C  
ATOM   2278  CD2 LEU   150      69.545  64.468  67.589  1.00  0.00           C  
ATOM   2279  H   LEU   150      72.547  64.783  64.875  1.00  0.00           H  
ATOM   2280  HA  LEU   150      71.924  65.461  67.763  1.00  0.00           H  
ATOM   2281  HB2 LEU   150      72.417  62.800  66.580  1.00  0.00           H  
ATOM   2282  HB3 LEU   150      71.983  63.307  68.246  1.00  0.00           H  
ATOM   2283  HG  LEU   150      70.334  63.549  65.724  1.00  0.00           H  
ATOM   2284 HD11 LEU   150      68.887  61.826  66.796  1.00  0.00           H  
ATOM   2285 HD12 LEU   150      70.495  61.233  66.630  1.00  0.00           H  
ATOM   2286 HD13 LEU   150      69.989  61.833  68.227  1.00  0.00           H  
ATOM   2287 HD21 LEU   150      69.766  64.328  68.647  1.00  0.00           H  
ATOM   2288 HD22 LEU   150      69.833  65.479  67.303  1.00  0.00           H  
ATOM   2289 HD23 LEU   150      68.477  64.273  67.489  1.00  0.00           H  
ATOM   2290  N   VAL   151      74.281  64.874  68.672  1.00  0.00           N  
ATOM   2291  CA  VAL   151      75.560  64.418  69.309  1.00  0.00           C  
ATOM   2292  C   VAL   151      75.724  62.906  69.355  1.00  0.00           C  
ATOM   2293  O   VAL   151      74.834  62.262  69.852  1.00  0.00           O  
ATOM   2294  CB  VAL   151      75.801  65.110  70.678  1.00  0.00           C  
ATOM   2295  CG1 VAL   151      74.809  64.649  71.725  1.00  0.00           C  
ATOM   2296  CG2 VAL   151      77.179  64.905  71.174  1.00  0.00           C  
ATOM   2297  H   VAL   151      73.583  65.192  69.328  1.00  0.00           H  
ATOM   2298  HA  VAL   151      76.393  64.778  68.705  1.00  0.00           H  
ATOM   2299  HB  VAL   151      75.737  66.193  70.570  1.00  0.00           H  
ATOM   2300 HG11 VAL   151      73.749  64.851  71.565  1.00  0.00           H  
ATOM   2301 HG12 VAL   151      74.828  63.601  72.023  1.00  0.00           H  
ATOM   2302 HG13 VAL   151      75.118  65.105  72.665  1.00  0.00           H  
ATOM   2303 HG21 VAL   151      77.239  65.186  72.226  1.00  0.00           H  
ATOM   2304 HG22 VAL   151      77.305  63.853  71.428  1.00  0.00           H  
ATOM   2305 HG23 VAL   151      77.884  65.175  70.387  1.00  0.00           H  
ATOM   2306  N   ASN   152      76.909  62.403  68.990  1.00  0.00           N  
ATOM   2307  CA  ASN   152      77.289  61.015  68.855  1.00  0.00           C  
ATOM   2308  C   ASN   152      77.860  60.611  70.222  1.00  0.00           C  
ATOM   2309  O   ASN   152      78.806  59.857  70.293  1.00  0.00           O  
ATOM   2310  CB  ASN   152      78.238  60.849  67.721  1.00  0.00           C  
ATOM   2311  CG  ASN   152      78.278  59.384  67.241  1.00  0.00           C  
ATOM   2312  ND2 ASN   152      79.275  59.065  66.496  1.00  0.00           N  
ATOM   2313  OD1 ASN   152      77.401  58.567  67.453  1.00  0.00           O  
ATOM   2314  H   ASN   152      77.632  63.075  68.778  1.00  0.00           H  
ATOM   2315  HA  ASN   152      76.372  60.435  68.751  1.00  0.00           H  
ATOM   2316  HB2 ASN   152      77.918  61.457  66.875  1.00  0.00           H  
ATOM   2317  HB3 ASN   152      79.223  61.166  68.065  1.00  0.00           H  
ATOM   2318 HD21 ASN   152      79.356  58.106  66.189  1.00  0.00           H  
ATOM   2319 HD22 ASN   152      79.840  59.835  66.169  1.00  0.00           H  
ATOM   2320  N   CYS   153      77.171  60.895  71.346  1.00  0.00           N  
ATOM   2321  CA  CYS   153      77.643  60.682  72.708  1.00  0.00           C  
ATOM   2322  C   CYS   153      77.602  59.202  73.216  1.00  0.00           C  
ATOM   2323  O   CYS   153      78.022  58.930  74.310  1.00  0.00           O  
ATOM   2324  CB  CYS   153      76.951  61.674  73.641  1.00  0.00           C  
ATOM   2325  SG  CYS   153      75.188  61.524  73.649  1.00  0.00           S  
ATOM   2326  H   CYS   153      76.313  61.392  71.153  1.00  0.00           H  
ATOM   2327  HA  CYS   153      78.714  60.882  72.661  1.00  0.00           H  
ATOM   2328  HB2 CYS   153      77.396  61.559  74.629  1.00  0.00           H  
ATOM   2329  HB3 CYS   153      77.050  62.742  73.448  1.00  0.00           H  
ATOM   2330  HG  CYS   153      74.916  61.992  72.427  1.00  0.00           H  
ATOM   2331  N   ASP   154      76.983  58.342  72.390  1.00  0.00           N  
ATOM   2332  CA  ASP   154      76.835  56.939  72.719  1.00  0.00           C  
ATOM   2333  C   ASP   154      78.033  56.087  72.254  1.00  0.00           C  
ATOM   2334  O   ASP   154      79.010  56.727  71.877  1.00  0.00           O  
ATOM   2335  CB  ASP   154      75.492  56.517  72.199  1.00  0.00           C  
ATOM   2336  CG  ASP   154      75.309  56.502  70.694  1.00  0.00           C  
ATOM   2337  OD1 ASP   154      76.257  56.742  70.026  1.00  0.00           O  
ATOM   2338  OD2 ASP   154      74.272  56.022  70.122  1.00  0.00           O1-
ATOM   2339  H   ASP   154      76.782  58.643  71.447  1.00  0.00           H  
ATOM   2340  HA  ASP   154      76.797  56.814  73.801  1.00  0.00           H  
ATOM   2341  HB2 ASP   154      75.328  55.484  72.504  1.00  0.00           H  
ATOM   2342  HB3 ASP   154      74.727  57.123  72.684  1.00  0.00           H  
ATOM   2343  N   ARG   155      77.942  54.724  72.239  1.00  0.00           N  
ATOM   2344  CA  ARG   155      79.026  53.796  72.016  1.00  0.00           C  
ATOM   2345  C   ARG   155      78.581  52.566  71.229  1.00  0.00           C  
ATOM   2346  O   ARG   155      78.182  51.535  71.779  1.00  0.00           O  
ATOM   2347  CB  ARG   155      79.616  53.547  73.380  1.00  0.00           C  
ATOM   2348  CG  ARG   155      81.084  52.948  73.276  1.00  0.00           C  
ATOM   2349  CD  ARG   155      81.573  52.434  74.611  1.00  0.00           C  
ATOM   2350  NE  ARG   155      80.922  51.206  75.074  1.00  0.00           N  
ATOM   2351  CZ  ARG   155      80.720  50.822  76.348  1.00  0.00           C  
ATOM   2352  NH1 ARG   155      81.260  51.424  77.377  1.00  0.00           N1+
ATOM   2353  NH2 ARG   155      80.083  49.727  76.537  1.00  0.00           N  
ATOM   2354  H   ARG   155      77.049  54.337  72.509  1.00  0.00           H  
ATOM   2355  HA  ARG   155      79.841  54.273  71.473  1.00  0.00           H  
ATOM   2356  HB2 ARG   155      79.672  54.497  73.913  1.00  0.00           H  
ATOM   2357  HB3 ARG   155      79.135  52.694  73.857  1.00  0.00           H  
ATOM   2358  HG2 ARG   155      81.028  52.143  72.543  1.00  0.00           H  
ATOM   2359  HG3 ARG   155      81.687  53.750  72.851  1.00  0.00           H  
ATOM   2360  HD2 ARG   155      82.617  52.153  74.470  1.00  0.00           H  
ATOM   2361  HD3 ARG   155      81.575  53.290  75.285  1.00  0.00           H  
ATOM   2362  HE  ARG   155      80.697  50.497  74.391  1.00  0.00           H  
ATOM   2363 HH11 ARG   155      81.883  52.191  77.169  1.00  0.00           H  
ATOM   2364 HH12 ARG   155      81.160  50.926  78.250  1.00  0.00           H  
ATOM   2365 HH21 ARG   155      79.819  49.457  77.474  1.00  0.00           H  
ATOM   2366 HH22 ARG   155      79.643  49.350  75.710  1.00  0.00           H  
ATOM   2367  N   GLU   156      78.504  52.629  69.888  1.00  0.00           N  
ATOM   2368  CA  GLU   156      78.432  51.445  69.055  1.00  0.00           C  
ATOM   2369  C   GLU   156      79.869  50.859  68.755  1.00  0.00           C  
ATOM   2370  O   GLU   156      79.988  49.650  68.477  1.00  0.00           O  
ATOM   2371  CB  GLU   156      77.930  51.758  67.677  1.00  0.00           C  
ATOM   2372  CG  GLU   156      76.413  51.866  67.804  1.00  0.00           C  
ATOM   2373  CD  GLU   156      75.868  53.132  68.491  1.00  0.00           C  
ATOM   2374  OE1 GLU   156      74.978  53.033  69.350  1.00  0.00           O  
ATOM   2375  OE2 GLU   156      76.027  54.247  67.996  1.00  0.00           O1-
ATOM   2376  H   GLU   156      78.816  53.526  69.546  1.00  0.00           H  
ATOM   2377  HA  GLU   156      77.782  50.695  69.504  1.00  0.00           H  
ATOM   2378  HB2 GLU   156      78.434  52.652  67.310  1.00  0.00           H  
ATOM   2379  HB3 GLU   156      78.097  50.949  66.965  1.00  0.00           H  
ATOM   2380  HG2 GLU   156      76.143  51.742  66.755  1.00  0.00           H  
ATOM   2381  HG3 GLU   156      75.993  50.973  68.267  1.00  0.00           H  
ATOM   2382  N   THR   157      80.911  51.722  68.835  1.00  0.00           N  
ATOM   2383  CA  THR   157      82.383  51.437  68.464  1.00  0.00           C  
ATOM   2384  C   THR   157      82.999  50.454  69.495  1.00  0.00           C  
ATOM   2385  O   THR   157      82.926  50.721  70.677  1.00  0.00           O  
ATOM   2386  CB  THR   157      83.123  52.762  68.348  1.00  0.00           C  
ATOM   2387  CG2 THR   157      84.616  52.654  67.893  1.00  0.00           C  
ATOM   2388  OG1 THR   157      82.412  53.598  67.457  1.00  0.00           O  
ATOM   2389  H   THR   157      80.671  52.696  68.948  1.00  0.00           H  
ATOM   2390  HA  THR   157      82.322  51.091  67.432  1.00  0.00           H  
ATOM   2391  HB  THR   157      83.137  53.111  69.381  1.00  0.00           H  
ATOM   2392  HG1 THR   157      81.786  54.085  67.997  1.00  0.00           H  
ATOM   2393 HG21 THR   157      85.159  53.598  67.950  1.00  0.00           H  
ATOM   2394 HG22 THR   157      85.177  51.971  68.531  1.00  0.00           H  
ATOM   2395 HG23 THR   157      84.556  52.242  66.886  1.00  0.00           H  
ATOM   2396  N   PRO   158      83.642  49.318  69.074  1.00  0.00           N  
ATOM   2397  CA  PRO   158      84.233  48.274  69.990  1.00  0.00           C  
ATOM   2398  C   PRO   158      85.502  48.723  70.802  1.00  0.00           C  
ATOM   2399  O   PRO   158      86.022  48.028  71.714  1.00  0.00           O  
ATOM   2400  CB  PRO   158      84.622  47.200  69.023  1.00  0.00           C  
ATOM   2401  CG  PRO   158      83.925  47.408  67.626  1.00  0.00           C  
ATOM   2402  CD  PRO   158      83.805  48.967  67.692  1.00  0.00           C  
ATOM   2403  HA  PRO   158      83.479  47.850  70.654  1.00  0.00           H  
ATOM   2404  HB2 PRO   158      85.674  47.116  68.751  1.00  0.00           H  
ATOM   2405  HB3 PRO   158      84.216  46.264  69.407  1.00  0.00           H  
ATOM   2406  HG2 PRO   158      84.459  46.970  66.783  1.00  0.00           H  
ATOM   2407  HG3 PRO   158      82.942  46.946  67.720  1.00  0.00           H  
ATOM   2408  HD2 PRO   158      84.520  49.590  67.156  1.00  0.00           H  
ATOM   2409  HD3 PRO   158      82.830  49.017  67.205  1.00  0.00           H  
ATOM   2410  N   TRP   159      86.183  49.833  70.543  1.00  0.00           N  
ATOM   2411  CA  TRP   159      87.627  49.945  70.813  1.00  0.00           C  
ATOM   2412  C   TRP   159      88.054  50.491  72.163  1.00  0.00           C  
ATOM   2413  O   TRP   159      89.049  50.031  72.684  1.00  0.00           O  
ATOM   2414  CB  TRP   159      88.435  50.873  69.870  1.00  0.00           C  
ATOM   2415  CG  TRP   159      88.022  50.754  68.449  1.00  0.00           C  
ATOM   2416  CD1 TRP   159      87.887  51.691  67.513  1.00  0.00           C  
ATOM   2417  CD2 TRP   159      87.890  49.513  67.642  1.00  0.00           C  
ATOM   2418  CE2 TRP   159      87.507  49.817  66.282  1.00  0.00           C  
ATOM   2419  CE3 TRP   159      88.165  48.169  67.850  1.00  0.00           C  
ATOM   2420  NE1 TRP   159      87.551  51.191  66.316  1.00  0.00           N  
ATOM   2421  CZ2 TRP   159      87.362  48.815  65.310  1.00  0.00           C  
ATOM   2422  CZ3 TRP   159      87.736  47.100  66.977  1.00  0.00           C  
ATOM   2423  CH2 TRP   159      87.386  47.500  65.714  1.00  0.00           C  
ATOM   2424  H   TRP   159      85.900  50.386  69.748  1.00  0.00           H  
ATOM   2425  HA  TRP   159      88.015  48.936  70.677  1.00  0.00           H  
ATOM   2426  HB2 TRP   159      88.228  51.867  70.269  1.00  0.00           H  
ATOM   2427  HB3 TRP   159      89.521  50.877  69.960  1.00  0.00           H  
ATOM   2428  HD1 TRP   159      88.014  52.742  67.725  1.00  0.00           H  
ATOM   2429  HE1 TRP   159      87.173  51.684  65.519  1.00  0.00           H  
ATOM   2430  HE3 TRP   159      88.493  47.946  68.855  1.00  0.00           H  
ATOM   2431  HZ2 TRP   159      87.188  49.100  64.283  1.00  0.00           H  
ATOM   2432  HZ3 TRP   159      87.936  46.113  67.366  1.00  0.00           H  
ATOM   2433  HH2 TRP   159      87.451  46.719  64.971  1.00  0.00           H  
ATOM   2434  N   LEU   160      87.180  51.249  72.853  1.00  0.00           N  
ATOM   2435  CA  LEU   160      87.355  51.955  74.044  1.00  0.00           C  
ATOM   2436  C   LEU   160      86.042  52.064  74.888  1.00  0.00           C  
ATOM   2437  O   LEU   160      84.939  52.032  74.290  1.00  0.00           O  
ATOM   2438  CB  LEU   160      87.859  53.340  73.781  1.00  0.00           C  
ATOM   2439  CG  LEU   160      89.355  53.584  73.591  1.00  0.00           C  
ATOM   2440  CD1 LEU   160      89.555  55.051  73.282  1.00  0.00           C  
ATOM   2441  CD2 LEU   160      90.168  53.130  74.834  1.00  0.00           C  
ATOM   2442  H   LEU   160      86.522  51.674  72.215  1.00  0.00           H  
ATOM   2443  HA  LEU   160      88.101  51.538  74.721  1.00  0.00           H  
ATOM   2444  HB2 LEU   160      87.345  53.845  72.964  1.00  0.00           H  
ATOM   2445  HB3 LEU   160      87.628  53.961  74.646  1.00  0.00           H  
ATOM   2446  HG  LEU   160      89.663  53.041  72.697  1.00  0.00           H  
ATOM   2447 HD11 LEU   160      90.625  55.216  73.149  1.00  0.00           H  
ATOM   2448 HD12 LEU   160      89.036  55.323  72.363  1.00  0.00           H  
ATOM   2449 HD13 LEU   160      89.161  55.698  74.066  1.00  0.00           H  
ATOM   2450 HD21 LEU   160      91.179  53.525  74.737  1.00  0.00           H  
ATOM   2451 HD22 LEU   160      89.732  53.599  75.717  1.00  0.00           H  
ATOM   2452 HD23 LEU   160      90.165  52.042  74.760  1.00  0.00           H  
ATOM   2453  N   PRO   161      86.114  51.931  76.239  1.00  0.00           N  
ATOM   2454  CA  PRO   161      84.913  52.138  76.955  1.00  0.00           C  
ATOM   2455  C   PRO   161      84.241  53.549  76.805  1.00  0.00           C  
ATOM   2456  O   PRO   161      83.024  53.688  77.064  1.00  0.00           O  
ATOM   2457  CB  PRO   161      85.323  51.948  78.374  1.00  0.00           C  
ATOM   2458  CG  PRO   161      86.732  51.516  78.507  1.00  0.00           C  
ATOM   2459  CD  PRO   161      87.259  51.836  77.101  1.00  0.00           C  
ATOM   2460  HA  PRO   161      84.100  51.455  76.708  1.00  0.00           H  
ATOM   2461  HB2 PRO   161      85.196  52.898  78.893  1.00  0.00           H  
ATOM   2462  HB3 PRO   161      84.638  51.279  78.895  1.00  0.00           H  
ATOM   2463  HG2 PRO   161      87.349  51.958  79.290  1.00  0.00           H  
ATOM   2464  HG3 PRO   161      86.803  50.453  78.741  1.00  0.00           H  
ATOM   2465  HD2 PRO   161      87.784  52.791  77.125  1.00  0.00           H  
ATOM   2466  HD3 PRO   161      87.898  51.013  76.782  1.00  0.00           H  
ATOM   2467  N   LYS   162      84.972  54.545  76.282  1.00  0.00           N  
ATOM   2468  CA  LYS   162      84.535  55.929  76.032  1.00  0.00           C  
ATOM   2469  C   LYS   162      83.595  56.053  74.837  1.00  0.00           C  
ATOM   2470  O   LYS   162      83.505  55.195  74.053  1.00  0.00           O  
ATOM   2471  CB  LYS   162      85.856  56.754  75.737  1.00  0.00           C  
ATOM   2472  CG  LYS   162      86.708  56.822  76.913  1.00  0.00           C  
ATOM   2473  CD  LYS   162      87.643  58.121  76.775  1.00  0.00           C  
ATOM   2474  CE  LYS   162      88.473  58.019  78.048  1.00  0.00           C  
ATOM   2475  NZ  LYS   162      89.445  59.126  77.998  1.00  0.00           N1+
ATOM   2476  H   LYS   162      85.896  54.304  75.953  1.00  0.00           H  
ATOM   2477  HA  LYS   162      84.003  56.329  76.896  1.00  0.00           H  
ATOM   2478  HB2 LYS   162      86.479  56.346  74.941  1.00  0.00           H  
ATOM   2479  HB3 LYS   162      85.624  57.777  75.439  1.00  0.00           H  
ATOM   2480  HG2 LYS   162      86.103  56.893  77.817  1.00  0.00           H  
ATOM   2481  HG3 LYS   162      87.390  55.975  76.985  1.00  0.00           H  
ATOM   2482  HD2 LYS   162      88.232  58.097  75.858  1.00  0.00           H  
ATOM   2483  HD3 LYS   162      87.102  59.060  76.897  1.00  0.00           H  
ATOM   2484  HE2 LYS   162      87.792  58.115  78.894  1.00  0.00           H  
ATOM   2485  HE3 LYS   162      89.033  57.088  77.957  1.00  0.00           H  
ATOM   2486  HZ1 LYS   162      89.131  60.079  78.113  1.00  0.00           H  
ATOM   2487  HZ2 LYS   162      90.225  59.000  78.627  1.00  0.00           H  
ATOM   2488  HZ3 LYS   162      89.782  59.235  77.053  1.00  0.00           H  
ATOM   2489  N   GLU   163      83.058  57.217  74.678  1.00  0.00           N  
ATOM   2490  CA  GLU   163      82.024  57.558  73.736  1.00  0.00           C  
ATOM   2491  C   GLU   163      82.440  57.732  72.298  1.00  0.00           C  
ATOM   2492  O   GLU   163      83.606  58.148  72.002  1.00  0.00           O  
ATOM   2493  CB  GLU   163      81.549  58.971  74.104  1.00  0.00           C  
ATOM   2494  CG  GLU   163      81.202  59.047  75.608  1.00  0.00           C  
ATOM   2495  CD  GLU   163      82.234  59.801  76.373  1.00  0.00           C  
ATOM   2496  OE1 GLU   163      81.918  60.876  76.881  1.00  0.00           O  
ATOM   2497  OE2 GLU   163      83.444  59.463  76.344  1.00  0.00           O1-
ATOM   2498  H   GLU   163      83.207  57.912  75.396  1.00  0.00           H  
ATOM   2499  HA  GLU   163      81.130  56.950  73.876  1.00  0.00           H  
ATOM   2500  HB2 GLU   163      82.376  59.654  73.909  1.00  0.00           H  
ATOM   2501  HB3 GLU   163      80.652  59.331  73.600  1.00  0.00           H  
ATOM   2502  HG2 GLU   163      80.199  59.464  75.701  1.00  0.00           H  
ATOM   2503  HG3 GLU   163      81.034  58.064  76.048  1.00  0.00           H  
ATOM   2504  N   ASP   164      81.577  57.443  71.306  1.00  0.00           N  
ATOM   2505  CA  ASP   164      81.872  57.650  69.888  1.00  0.00           C  
ATOM   2506  C   ASP   164      82.237  59.071  69.567  1.00  0.00           C  
ATOM   2507  O   ASP   164      83.054  59.282  68.643  1.00  0.00           O  
ATOM   2508  CB  ASP   164      80.666  57.257  69.085  1.00  0.00           C  
ATOM   2509  CG  ASP   164      80.055  55.756  69.180  1.00  0.00           C  
ATOM   2510  OD1 ASP   164      78.858  55.650  68.799  1.00  0.00           O  
ATOM   2511  OD2 ASP   164      80.752  54.769  69.256  1.00  0.00           O1-
ATOM   2512  H   ASP   164      80.669  57.151  71.636  1.00  0.00           H  
ATOM   2513  HA  ASP   164      82.622  56.930  69.561  1.00  0.00           H  
ATOM   2514  HB2 ASP   164      79.867  57.930  69.397  1.00  0.00           H  
ATOM   2515  HB3 ASP   164      80.840  57.396  68.018  1.00  0.00           H  
ATOM   2516  N   CYS   165      81.763  60.027  70.313  1.00  0.00           N  
ATOM   2517  CA  CYS   165      82.104  61.428  70.025  1.00  0.00           C  
ATOM   2518  C   CYS   165      83.463  61.898  70.484  1.00  0.00           C  
ATOM   2519  O   CYS   165      83.754  63.071  70.373  1.00  0.00           O  
ATOM   2520  CB  CYS   165      81.062  62.416  70.554  1.00  0.00           C  
ATOM   2521  SG  CYS   165      81.018  62.750  72.386  1.00  0.00           S  
ATOM   2522  H   CYS   165      80.961  59.800  70.884  1.00  0.00           H  
ATOM   2523  HA  CYS   165      82.024  61.580  68.948  1.00  0.00           H  
ATOM   2524  HB2 CYS   165      81.265  63.401  70.135  1.00  0.00           H  
ATOM   2525  HB3 CYS   165      80.056  62.128  70.248  1.00  0.00           H  
ATOM   2526  HG  CYS   165      81.967  63.690  72.415  1.00  0.00           H  
ATOM   2527  N   ARG   166      84.329  61.058  71.098  1.00  0.00           N  
ATOM   2528  CA  ARG   166      85.745  61.368  71.393  1.00  0.00           C  
ATOM   2529  C   ARG   166      86.619  61.412  70.138  1.00  0.00           C  
ATOM   2530  O   ARG   166      87.855  61.621  70.357  1.00  0.00           O  
ATOM   2531  CB  ARG   166      86.145  60.268  72.422  1.00  0.00           C  
ATOM   2532  CG  ARG   166      85.518  60.441  73.783  1.00  0.00           C  
ATOM   2533  CD  ARG   166      85.614  61.827  74.532  1.00  0.00           C  
ATOM   2534  NE  ARG   166      84.815  61.949  75.717  1.00  0.00           N  
ATOM   2535  CZ  ARG   166      84.977  62.781  76.764  1.00  0.00           C  
ATOM   2536  NH1 ARG   166      85.910  63.620  76.854  1.00  0.00           N1+
ATOM   2537  NH2 ARG   166      84.183  62.672  77.732  1.00  0.00           N  
ATOM   2538  H   ARG   166      83.973  60.141  71.323  1.00  0.00           H  
ATOM   2539  HA  ARG   166      85.860  62.344  71.864  1.00  0.00           H  
ATOM   2540  HB2 ARG   166      85.701  59.342  72.057  1.00  0.00           H  
ATOM   2541  HB3 ARG   166      87.218  60.205  72.603  1.00  0.00           H  
ATOM   2542  HG2 ARG   166      84.475  60.127  73.821  1.00  0.00           H  
ATOM   2543  HG3 ARG   166      86.174  59.866  74.437  1.00  0.00           H  
ATOM   2544  HD2 ARG   166      86.622  62.024  74.897  1.00  0.00           H  
ATOM   2545  HD3 ARG   166      85.308  62.565  73.791  1.00  0.00           H  
ATOM   2546  HE  ARG   166      84.195  61.179  75.924  1.00  0.00           H  
ATOM   2547 HH11 ARG   166      86.673  63.707  76.198  1.00  0.00           H  
ATOM   2548 HH12 ARG   166      85.965  64.227  77.660  1.00  0.00           H  
ATOM   2549 HH21 ARG   166      83.424  62.007  77.707  1.00  0.00           H  
ATOM   2550 HH22 ARG   166      84.321  63.227  78.564  1.00  0.00           H  
ATOM   2551  N   ASP   167      86.116  61.285  68.906  1.00  0.00           N  
ATOM   2552  CA  ASP   167      86.952  61.538  67.684  1.00  0.00           C  
ATOM   2553  C   ASP   167      85.966  61.809  66.557  1.00  0.00           C  
ATOM   2554  O   ASP   167      84.771  61.480  66.640  1.00  0.00           O  
ATOM   2555  CB  ASP   167      87.797  60.312  67.305  1.00  0.00           C  
ATOM   2556  CG  ASP   167      86.989  59.015  66.963  1.00  0.00           C  
ATOM   2557  OD1 ASP   167      85.759  59.021  66.443  1.00  0.00           O  
ATOM   2558  OD2 ASP   167      87.699  58.004  67.030  1.00  0.00           O1-
ATOM   2559  H   ASP   167      85.111  61.316  68.813  1.00  0.00           H  
ATOM   2560  HA  ASP   167      87.539  62.440  67.858  1.00  0.00           H  
ATOM   2561  HB2 ASP   167      88.613  60.335  66.582  1.00  0.00           H  
ATOM   2562  HB3 ASP   167      88.501  60.141  68.119  1.00  0.00           H  
ATOM   2563  N   GLU   168      86.525  62.460  65.489  1.00  0.00           N  
ATOM   2564  CA  GLU   168      85.922  62.718  64.181  1.00  0.00           C  
ATOM   2565  C   GLU   168      86.064  61.495  63.177  1.00  0.00           C  
ATOM   2566  O   GLU   168      86.132  61.655  61.999  1.00  0.00           O  
ATOM   2567  CB  GLU   168      86.522  64.047  63.570  1.00  0.00           C  
ATOM   2568  CG  GLU   168      87.822  63.895  62.782  1.00  0.00           C  
ATOM   2569  CD  GLU   168      89.070  63.345  63.595  1.00  0.00           C  
ATOM   2570  OE1 GLU   168      90.044  62.848  62.992  1.00  0.00           O  
ATOM   2571  OE2 GLU   168      89.088  63.503  64.849  1.00  0.00           O1-
ATOM   2572  H   GLU   168      87.477  62.773  65.611  1.00  0.00           H  
ATOM   2573  HA  GLU   168      84.846  62.862  64.277  1.00  0.00           H  
ATOM   2574  HB2 GLU   168      85.883  64.407  62.765  1.00  0.00           H  
ATOM   2575  HB3 GLU   168      86.586  64.724  64.422  1.00  0.00           H  
ATOM   2576  HG2 GLU   168      87.777  63.274  61.888  1.00  0.00           H  
ATOM   2577  HG3 GLU   168      88.118  64.883  62.428  1.00  0.00           H  
ATOM   2578  N   LYS   169      86.272  60.309  63.715  1.00  0.00           N  
ATOM   2579  CA  LYS   169      86.436  59.041  62.999  1.00  0.00           C  
ATOM   2580  C   LYS   169      85.149  58.233  63.011  1.00  0.00           C  
ATOM   2581  O   LYS   169      84.402  58.289  64.020  1.00  0.00           O  
ATOM   2582  CB  LYS   169      87.615  58.220  63.356  1.00  0.00           C  
ATOM   2583  CG  LYS   169      88.940  58.929  63.397  1.00  0.00           C  
ATOM   2584  CD  LYS   169      89.463  59.493  62.045  1.00  0.00           C  
ATOM   2585  CE  LYS   169      90.932  59.897  62.106  1.00  0.00           C  
ATOM   2586  NZ  LYS   169      91.277  60.573  63.338  1.00  0.00           N1+
ATOM   2587  H   LYS   169      86.198  60.133  64.707  1.00  0.00           H  
ATOM   2588  HA  LYS   169      86.566  59.255  61.939  1.00  0.00           H  
ATOM   2589  HB2 LYS   169      87.308  57.970  64.372  1.00  0.00           H  
ATOM   2590  HB3 LYS   169      87.675  57.279  62.809  1.00  0.00           H  
ATOM   2591  HG2 LYS   169      89.005  59.714  64.150  1.00  0.00           H  
ATOM   2592  HG3 LYS   169      89.710  58.204  63.663  1.00  0.00           H  
ATOM   2593  HD2 LYS   169      89.372  58.723  61.280  1.00  0.00           H  
ATOM   2594  HD3 LYS   169      88.914  60.400  61.787  1.00  0.00           H  
ATOM   2595  HE2 LYS   169      91.591  59.028  62.112  1.00  0.00           H  
ATOM   2596  HE3 LYS   169      91.130  60.534  61.244  1.00  0.00           H  
ATOM   2597  HZ1 LYS   169      90.601  61.322  63.375  1.00  0.00           H  
ATOM   2598  HZ2 LYS   169      91.091  59.963  64.121  1.00  0.00           H  
ATOM   2599  HZ3 LYS   169      92.223  60.921  63.401  1.00  0.00           H  
ATOM   2600  N   VAL   170      85.002  57.363  62.009  1.00  0.00           N  
ATOM   2601  CA  VAL   170      83.932  56.338  62.028  1.00  0.00           C  
ATOM   2602  C   VAL   170      84.528  54.985  61.724  1.00  0.00           C  
ATOM   2603  O   VAL   170      85.426  54.886  60.923  1.00  0.00           O  
ATOM   2604  CB  VAL   170      82.875  56.621  61.017  1.00  0.00           C  
ATOM   2605  CG1 VAL   170      83.389  56.733  59.604  1.00  0.00           C  
ATOM   2606  CG2 VAL   170      81.743  55.651  61.171  1.00  0.00           C  
ATOM   2607  H   VAL   170      85.714  57.264  61.300  1.00  0.00           H  
ATOM   2608  HA  VAL   170      83.599  56.316  63.065  1.00  0.00           H  
ATOM   2609  HB  VAL   170      82.589  57.651  61.228  1.00  0.00           H  
ATOM   2610 HG11 VAL   170      83.542  55.802  59.059  1.00  0.00           H  
ATOM   2611 HG12 VAL   170      82.709  57.385  59.055  1.00  0.00           H  
ATOM   2612 HG13 VAL   170      84.377  57.182  59.503  1.00  0.00           H  
ATOM   2613 HG21 VAL   170      81.420  55.660  62.212  1.00  0.00           H  
ATOM   2614 HG22 VAL   170      80.945  55.898  60.471  1.00  0.00           H  
ATOM   2615 HG23 VAL   170      82.009  54.631  60.893  1.00  0.00           H  
ATOM   2616  N   TYR   171      84.005  53.952  62.234  1.00  0.00           N  
ATOM   2617  CA  TYR   171      84.497  52.608  62.082  1.00  0.00           C  
ATOM   2618  C   TYR   171      83.422  51.501  61.978  1.00  0.00           C  
ATOM   2619  O   TYR   171      83.811  50.364  61.712  1.00  0.00           O  
ATOM   2620  CB  TYR   171      85.314  52.157  63.326  1.00  0.00           C  
ATOM   2621  CG  TYR   171      86.228  53.150  63.995  1.00  0.00           C  
ATOM   2622  CD1 TYR   171      87.644  53.019  63.796  1.00  0.00           C  
ATOM   2623  CD2 TYR   171      85.707  54.213  64.780  1.00  0.00           C  
ATOM   2624  CE1 TYR   171      88.517  53.929  64.502  1.00  0.00           C  
ATOM   2625  CE2 TYR   171      86.546  55.213  65.301  1.00  0.00           C  
ATOM   2626  CZ  TYR   171      87.979  55.077  65.202  1.00  0.00           C  
ATOM   2627  OH  TYR   171      88.762  56.035  65.660  1.00  0.00           O  
ATOM   2628  H   TYR   171      83.285  54.103  62.927  1.00  0.00           H  
ATOM   2629  HA  TYR   171      85.192  52.464  61.254  1.00  0.00           H  
ATOM   2630  HB2 TYR   171      84.656  51.867  64.145  1.00  0.00           H  
ATOM   2631  HB3 TYR   171      85.872  51.226  63.225  1.00  0.00           H  
ATOM   2632  HD1 TYR   171      88.093  52.212  63.236  1.00  0.00           H  
ATOM   2633  HD2 TYR   171      84.643  54.354  64.901  1.00  0.00           H  
ATOM   2634  HE1 TYR   171      89.559  53.993  64.225  1.00  0.00           H  
ATOM   2635  HE2 TYR   171      86.165  55.947  65.996  1.00  0.00           H  
ATOM   2636  HH  TYR   171      88.227  56.703  66.094  1.00  0.00           H  
ATOM   2637  N   SER   172      82.076  51.783  62.119  1.00  0.00           N  
ATOM   2638  CA  SER   172      80.913  50.937  61.960  1.00  0.00           C  
ATOM   2639  C   SER   172      79.763  51.508  61.198  1.00  0.00           C  
ATOM   2640  O   SER   172      79.553  52.734  61.310  1.00  0.00           O  
ATOM   2641  CB  SER   172      80.576  50.457  63.366  1.00  0.00           C  
ATOM   2642  OG  SER   172      79.290  49.879  63.456  1.00  0.00           O  
ATOM   2643  H   SER   172      81.925  52.758  62.337  1.00  0.00           H  
ATOM   2644  HA  SER   172      81.238  50.001  61.507  1.00  0.00           H  
ATOM   2645  HB2 SER   172      81.267  49.677  63.684  1.00  0.00           H  
ATOM   2646  HB3 SER   172      80.571  51.250  64.113  1.00  0.00           H  
ATOM   2647  HG  SER   172      79.048  49.695  64.367  1.00  0.00           H  
ATOM   2648  N   LYS   173      78.936  50.726  60.479  1.00  0.00           N  
ATOM   2649  CA  LYS   173      77.800  51.087  59.625  1.00  0.00           C  
ATOM   2650  C   LYS   173      76.541  51.283  60.457  1.00  0.00           C  
ATOM   2651  O   LYS   173      75.536  51.790  59.963  1.00  0.00           O  
ATOM   2652  CB  LYS   173      77.519  50.100  58.492  1.00  0.00           C  
ATOM   2653  CG  LYS   173      78.500  50.448  57.289  1.00  0.00           C  
ATOM   2654  CD  LYS   173      78.511  49.343  56.260  1.00  0.00           C  
ATOM   2655  CE  LYS   173      79.428  48.112  56.614  1.00  0.00           C  
ATOM   2656  NZ  LYS   173      80.813  48.636  56.670  1.00  0.00           N1+
ATOM   2657  H   LYS   173      79.147  49.745  60.598  1.00  0.00           H  
ATOM   2658  HA  LYS   173      78.005  52.074  59.209  1.00  0.00           H  
ATOM   2659  HB2 LYS   173      77.677  49.039  58.689  1.00  0.00           H  
ATOM   2660  HB3 LYS   173      76.528  50.142  58.040  1.00  0.00           H  
ATOM   2661  HG2 LYS   173      78.127  51.402  56.914  1.00  0.00           H  
ATOM   2662  HG3 LYS   173      79.485  50.679  57.694  1.00  0.00           H  
ATOM   2663  HD2 LYS   173      77.493  49.051  56.001  1.00  0.00           H  
ATOM   2664  HD3 LYS   173      78.920  49.725  55.325  1.00  0.00           H  
ATOM   2665  HE2 LYS   173      79.063  47.734  57.569  1.00  0.00           H  
ATOM   2666  HE3 LYS   173      79.365  47.269  55.925  1.00  0.00           H  
ATOM   2667  HZ1 LYS   173      80.897  49.391  57.336  1.00  0.00           H  
ATOM   2668  HZ2 LYS   173      81.461  47.890  56.881  1.00  0.00           H  
ATOM   2669  HZ3 LYS   173      81.062  48.929  55.736  1.00  0.00           H  
ATOM   2670  N   GLU   174      76.570  50.863  61.774  1.00  0.00           N  
ATOM   2671  CA  GLU   174      75.492  51.127  62.685  1.00  0.00           C  
ATOM   2672  C   GLU   174      75.684  52.466  63.389  1.00  0.00           C  
ATOM   2673  O   GLU   174      74.708  53.053  63.818  1.00  0.00           O  
ATOM   2674  CB  GLU   174      75.541  50.013  63.743  1.00  0.00           C  
ATOM   2675  CG  GLU   174      75.406  48.495  63.243  1.00  0.00           C  
ATOM   2676  CD  GLU   174      74.177  48.235  62.400  1.00  0.00           C  
ATOM   2677  OE1 GLU   174      73.190  47.620  62.829  1.00  0.00           O  
ATOM   2678  OE2 GLU   174      74.264  48.519  61.202  1.00  0.00           O1-
ATOM   2679  H   GLU   174      77.425  50.443  62.108  1.00  0.00           H  
ATOM   2680  HA  GLU   174      74.596  51.124  62.065  1.00  0.00           H  
ATOM   2681  HB2 GLU   174      76.481  50.209  64.259  1.00  0.00           H  
ATOM   2682  HB3 GLU   174      74.667  50.092  64.390  1.00  0.00           H  
ATOM   2683  HG2 GLU   174      76.351  48.334  62.724  1.00  0.00           H  
ATOM   2684  HG3 GLU   174      75.300  47.988  64.202  1.00  0.00           H  
ATOM   2685  N   ASP   175      76.861  53.014  63.350  1.00  0.00           N  
ATOM   2686  CA  ASP   175      77.041  54.347  63.863  1.00  0.00           C  
ATOM   2687  C   ASP   175      76.528  55.415  62.908  1.00  0.00           C  
ATOM   2688  O   ASP   175      76.027  56.461  63.258  1.00  0.00           O  
ATOM   2689  CB  ASP   175      78.494  54.510  64.162  1.00  0.00           C  
ATOM   2690  CG  ASP   175      78.813  55.699  65.037  1.00  0.00           C  
ATOM   2691  OD1 ASP   175      77.919  56.103  65.867  1.00  0.00           O  
ATOM   2692  OD2 ASP   175      79.996  56.090  65.088  1.00  0.00           O1-
ATOM   2693  H   ASP   175      77.743  52.539  63.221  1.00  0.00           H  
ATOM   2694  HA  ASP   175      76.443  54.411  64.773  1.00  0.00           H  
ATOM   2695  HB2 ASP   175      78.830  53.640  64.727  1.00  0.00           H  
ATOM   2696  HB3 ASP   175      79.165  54.557  63.304  1.00  0.00           H  
ATOM   2697  N   LEU   176      76.709  55.173  61.572  1.00  0.00           N  
ATOM   2698  CA  LEU   176      76.162  55.889  60.438  1.00  0.00           C  
ATOM   2699  C   LEU   176      74.711  56.089  60.485  1.00  0.00           C  
ATOM   2700  O   LEU   176      74.283  57.067  59.986  1.00  0.00           O  
ATOM   2701  CB  LEU   176      76.724  55.233  59.158  1.00  0.00           C  
ATOM   2702  CG  LEU   176      78.182  55.516  58.816  1.00  0.00           C  
ATOM   2703  CD1 LEU   176      78.387  54.994  57.362  1.00  0.00           C  
ATOM   2704  CD2 LEU   176      78.621  56.946  58.767  1.00  0.00           C  
ATOM   2705  H   LEU   176      77.078  54.249  61.402  1.00  0.00           H  
ATOM   2706  HA  LEU   176      76.632  56.867  60.547  1.00  0.00           H  
ATOM   2707  HB2 LEU   176      76.551  54.159  59.229  1.00  0.00           H  
ATOM   2708  HB3 LEU   176      76.127  55.711  58.382  1.00  0.00           H  
ATOM   2709  HG  LEU   176      78.907  54.998  59.443  1.00  0.00           H  
ATOM   2710 HD11 LEU   176      79.427  54.857  57.063  1.00  0.00           H  
ATOM   2711 HD12 LEU   176      77.917  54.028  57.180  1.00  0.00           H  
ATOM   2712 HD13 LEU   176      78.069  55.829  56.737  1.00  0.00           H  
ATOM   2713 HD21 LEU   176      77.876  57.455  58.156  1.00  0.00           H  
ATOM   2714 HD22 LEU   176      78.702  57.470  59.720  1.00  0.00           H  
ATOM   2715 HD23 LEU   176      79.584  57.043  58.266  1.00  0.00           H  
ATOM   2716  N   LYS   177      74.014  55.165  61.124  1.00  0.00           N  
ATOM   2717  CA  LYS   177      72.623  55.295  61.408  1.00  0.00           C  
ATOM   2718  C   LYS   177      72.148  56.411  62.316  1.00  0.00           C  
ATOM   2719  O   LYS   177      71.040  56.816  62.230  1.00  0.00           O  
ATOM   2720  CB  LYS   177      72.067  53.878  61.894  1.00  0.00           C  
ATOM   2721  CG  LYS   177      72.241  52.799  60.818  1.00  0.00           C  
ATOM   2722  CD  LYS   177      71.534  51.466  61.135  1.00  0.00           C  
ATOM   2723  CE  LYS   177      71.516  50.643  59.901  1.00  0.00           C  
ATOM   2724  NZ  LYS   177      72.879  50.171  59.485  1.00  0.00           N1+
ATOM   2725  H   LYS   177      74.399  54.268  61.383  1.00  0.00           H  
ATOM   2726  HA  LYS   177      72.176  55.500  60.435  1.00  0.00           H  
ATOM   2727  HB2 LYS   177      72.605  53.697  62.825  1.00  0.00           H  
ATOM   2728  HB3 LYS   177      70.995  54.022  62.030  1.00  0.00           H  
ATOM   2729  HG2 LYS   177      71.844  53.137  59.861  1.00  0.00           H  
ATOM   2730  HG3 LYS   177      73.309  52.720  60.615  1.00  0.00           H  
ATOM   2731  HD2 LYS   177      72.062  51.044  61.990  1.00  0.00           H  
ATOM   2732  HD3 LYS   177      70.527  51.620  61.522  1.00  0.00           H  
ATOM   2733  HE2 LYS   177      70.910  49.740  59.974  1.00  0.00           H  
ATOM   2734  HE3 LYS   177      71.094  51.193  59.060  1.00  0.00           H  
ATOM   2735  HZ1 LYS   177      73.324  49.630  60.213  1.00  0.00           H  
ATOM   2736  HZ2 LYS   177      72.859  49.624  58.636  1.00  0.00           H  
ATOM   2737  HZ3 LYS   177      73.548  50.905  59.302  1.00  0.00           H  
ATOM   2738  N   ASP   178      72.979  56.865  63.286  1.00  0.00           N  
ATOM   2739  CA  ASP   178      72.593  57.983  64.233  1.00  0.00           C  
ATOM   2740  C   ASP   178      72.615  59.280  63.426  1.00  0.00           C  
ATOM   2741  O   ASP   178      71.921  60.260  63.672  1.00  0.00           O  
ATOM   2742  CB  ASP   178      73.625  57.922  65.327  1.00  0.00           C  
ATOM   2743  CG  ASP   178      73.757  56.743  66.297  1.00  0.00           C  
ATOM   2744  OD1 ASP   178      74.709  56.636  67.106  1.00  0.00           O  
ATOM   2745  OD2 ASP   178      72.947  55.770  66.289  1.00  0.00           O1-
ATOM   2746  H   ASP   178      73.954  56.602  63.254  1.00  0.00           H  
ATOM   2747  HA  ASP   178      71.626  57.851  64.720  1.00  0.00           H  
ATOM   2748  HB2 ASP   178      74.589  58.013  64.827  1.00  0.00           H  
ATOM   2749  HB3 ASP   178      73.455  58.817  65.925  1.00  0.00           H  
ATOM   2750  N   MET   179      73.498  59.283  62.453  1.00  0.00           N  
ATOM   2751  CA  MET   179      73.917  60.592  61.939  1.00  0.00           C  
ATOM   2752  C   MET   179      73.069  61.264  60.841  1.00  0.00           C  
ATOM   2753  O   MET   179      72.353  60.496  60.145  1.00  0.00           O  
ATOM   2754  CB  MET   179      75.251  60.249  61.259  1.00  0.00           C  
ATOM   2755  CG  MET   179      76.312  60.060  62.341  1.00  0.00           C  
ATOM   2756  SD  MET   179      77.983  59.657  61.638  1.00  0.00           S  
ATOM   2757  CE  MET   179      78.764  58.964  63.101  1.00  0.00           C  
ATOM   2758  H   MET   179      74.002  58.449  62.187  1.00  0.00           H  
ATOM   2759  HA  MET   179      74.300  61.299  62.675  1.00  0.00           H  
ATOM   2760  HB2 MET   179      75.196  59.331  60.674  1.00  0.00           H  
ATOM   2761  HB3 MET   179      75.680  61.064  60.677  1.00  0.00           H  
ATOM   2762  HG2 MET   179      76.444  60.984  62.904  1.00  0.00           H  
ATOM   2763  HG3 MET   179      75.940  59.273  62.998  1.00  0.00           H  
ATOM   2764  HE1 MET   179      79.129  59.711  63.806  1.00  0.00           H  
ATOM   2765  HE2 MET   179      78.078  58.247  63.553  1.00  0.00           H  
ATOM   2766  HE3 MET   179      79.561  58.254  62.881  1.00  0.00           H  
ATOM   2767  N   SER   180      73.087  62.562  60.756  1.00  0.00           N  
ATOM   2768  CA  SER   180      72.445  63.261  59.622  1.00  0.00           C  
ATOM   2769  C   SER   180      73.183  63.079  58.311  1.00  0.00           C  
ATOM   2770  O   SER   180      74.325  62.628  58.248  1.00  0.00           O  
ATOM   2771  CB  SER   180      72.396  64.838  60.047  1.00  0.00           C  
ATOM   2772  OG  SER   180      71.727  65.638  59.142  1.00  0.00           O  
ATOM   2773  H   SER   180      73.665  63.068  61.412  1.00  0.00           H  
ATOM   2774  HA  SER   180      71.431  62.874  59.515  1.00  0.00           H  
ATOM   2775  HB2 SER   180      71.896  64.849  61.016  1.00  0.00           H  
ATOM   2776  HB3 SER   180      73.418  65.212  59.983  1.00  0.00           H  
ATOM   2777  HG  SER   180      71.347  66.379  59.621  1.00  0.00           H  
ATOM   2778  N   GLN   181      72.443  63.436  57.249  1.00  0.00           N  
ATOM   2779  CA  GLN   181      72.827  63.227  55.819  1.00  0.00           C  
ATOM   2780  C   GLN   181      72.638  64.531  54.954  1.00  0.00           C  
ATOM   2781  O   GLN   181      71.656  65.242  55.183  1.00  0.00           O  
ATOM   2782  CB  GLN   181      72.072  62.097  55.146  1.00  0.00           C  
ATOM   2783  CG  GLN   181      72.745  60.764  55.515  1.00  0.00           C  
ATOM   2784  CD  GLN   181      71.866  59.527  55.169  1.00  0.00           C  
ATOM   2785  NE2 GLN   181      71.994  58.324  55.661  1.00  0.00           N  
ATOM   2786  OE1 GLN   181      71.066  59.620  54.256  1.00  0.00           O  
ATOM   2787  H   GLN   181      71.609  63.990  57.386  1.00  0.00           H  
ATOM   2788  HA  GLN   181      73.904  63.057  55.823  1.00  0.00           H  
ATOM   2789  HB2 GLN   181      71.042  62.142  55.498  1.00  0.00           H  
ATOM   2790  HB3 GLN   181      72.141  62.371  54.093  1.00  0.00           H  
ATOM   2791  HG2 GLN   181      73.676  60.647  54.961  1.00  0.00           H  
ATOM   2792  HG3 GLN   181      73.142  60.708  56.529  1.00  0.00           H  
ATOM   2793 HE21 GLN   181      71.504  57.546  55.242  1.00  0.00           H  
ATOM   2794 HE22 GLN   181      72.454  58.249  56.557  1.00  0.00           H  
ATOM   2795  N   MET   182      73.665  64.750  54.147  1.00  0.00           N  
ATOM   2796  CA  MET   182      73.627  65.872  53.097  1.00  0.00           C  
ATOM   2797  C   MET   182      74.122  65.393  51.679  1.00  0.00           C  
ATOM   2798  O   MET   182      74.866  64.380  51.534  1.00  0.00           O  
ATOM   2799  CB  MET   182      74.403  67.104  53.745  1.00  0.00           C  
ATOM   2800  CG  MET   182      75.849  66.934  53.692  1.00  0.00           C  
ATOM   2801  SD  MET   182      76.744  68.277  54.661  1.00  0.00           S  
ATOM   2802  CE  MET   182      78.464  67.783  54.324  1.00  0.00           C  
ATOM   2803  H   MET   182      74.329  63.990  54.100  1.00  0.00           H  
ATOM   2804  HA  MET   182      72.559  66.080  53.038  1.00  0.00           H  
ATOM   2805  HB2 MET   182      74.060  68.007  53.240  1.00  0.00           H  
ATOM   2806  HB3 MET   182      74.121  67.307  54.778  1.00  0.00           H  
ATOM   2807  HG2 MET   182      76.170  66.036  54.219  1.00  0.00           H  
ATOM   2808  HG3 MET   182      76.259  67.010  52.685  1.00  0.00           H  
ATOM   2809  HE1 MET   182      78.664  66.740  54.568  1.00  0.00           H  
ATOM   2810  HE2 MET   182      78.628  67.898  53.253  1.00  0.00           H  
ATOM   2811  HE3 MET   182      79.162  68.424  54.864  1.00  0.00           H  
ATOM   2812  N   ILE   183      73.797  66.088  50.585  1.00  0.00           N  
ATOM   2813  CA  ILE   183      73.977  65.602  49.184  1.00  0.00           C  
ATOM   2814  C   ILE   183      74.602  66.673  48.378  1.00  0.00           C  
ATOM   2815  O   ILE   183      73.900  67.665  48.197  1.00  0.00           O  
ATOM   2816  CB  ILE   183      72.619  65.122  48.668  1.00  0.00           C  
ATOM   2817  CG1 ILE   183      72.051  63.992  49.559  1.00  0.00           C  
ATOM   2818  CG2 ILE   183      72.745  64.680  47.218  1.00  0.00           C  
ATOM   2819  CD1 ILE   183      70.740  63.363  49.089  1.00  0.00           C  
ATOM   2820  H   ILE   183      73.368  66.967  50.838  1.00  0.00           H  
ATOM   2821  HA  ILE   183      74.599  64.709  49.239  1.00  0.00           H  
ATOM   2822  HB  ILE   183      71.918  65.955  48.732  1.00  0.00           H  
ATOM   2823 HG12 ILE   183      72.714  63.130  49.628  1.00  0.00           H  
ATOM   2824 HG13 ILE   183      71.838  64.339  50.570  1.00  0.00           H  
ATOM   2825 HG21 ILE   183      73.311  65.386  46.610  1.00  0.00           H  
ATOM   2826 HG22 ILE   183      73.345  63.772  47.161  1.00  0.00           H  
ATOM   2827 HG23 ILE   183      71.733  64.591  46.824  1.00  0.00           H  
ATOM   2828 HD11 ILE   183      70.320  62.805  49.926  1.00  0.00           H  
ATOM   2829 HD12 ILE   183      70.005  64.139  48.877  1.00  0.00           H  
ATOM   2830 HD13 ILE   183      70.990  62.715  48.249  1.00  0.00           H  
ATOM   2831  N   LEU   184      75.746  66.370  47.744  1.00  0.00           N  
ATOM   2832  CA  LEU   184      76.202  67.216  46.719  1.00  0.00           C  
ATOM   2833  C   LEU   184      75.657  66.888  45.288  1.00  0.00           C  
ATOM   2834  O   LEU   184      75.968  65.799  44.884  1.00  0.00           O  
ATOM   2835  CB  LEU   184      77.695  67.122  46.837  1.00  0.00           C  
ATOM   2836  CG  LEU   184      78.449  68.043  45.801  1.00  0.00           C  
ATOM   2837  CD1 LEU   184      78.085  69.549  45.801  1.00  0.00           C  
ATOM   2838  CD2 LEU   184      79.926  68.003  46.157  1.00  0.00           C  
ATOM   2839  H   LEU   184      76.283  65.549  47.984  1.00  0.00           H  
ATOM   2840  HA  LEU   184      75.821  68.230  46.843  1.00  0.00           H  
ATOM   2841  HB2 LEU   184      77.933  67.568  47.803  1.00  0.00           H  
ATOM   2842  HB3 LEU   184      78.148  66.131  46.809  1.00  0.00           H  
ATOM   2843  HG  LEU   184      78.304  67.628  44.804  1.00  0.00           H  
ATOM   2844 HD11 LEU   184      77.979  69.848  46.843  1.00  0.00           H  
ATOM   2845 HD12 LEU   184      78.755  70.181  45.217  1.00  0.00           H  
ATOM   2846 HD13 LEU   184      77.103  69.814  45.410  1.00  0.00           H  
ATOM   2847 HD21 LEU   184      80.465  68.510  45.357  1.00  0.00           H  
ATOM   2848 HD22 LEU   184      79.997  68.642  47.037  1.00  0.00           H  
ATOM   2849 HD23 LEU   184      80.287  66.984  46.302  1.00  0.00           H  
ATOM   2850  N   ARG   185      74.811  67.745  44.715  1.00  0.00           N  
ATOM   2851  CA  ARG   185      74.208  67.428  43.429  1.00  0.00           C  
ATOM   2852  C   ARG   185      74.873  68.221  42.299  1.00  0.00           C  
ATOM   2853  O   ARG   185      75.221  69.385  42.471  1.00  0.00           O  
ATOM   2854  CB  ARG   185      72.776  67.640  43.542  1.00  0.00           C  
ATOM   2855  CG  ARG   185      72.036  66.922  44.649  1.00  0.00           C  
ATOM   2856  CD  ARG   185      70.536  67.049  44.398  1.00  0.00           C  
ATOM   2857  NE  ARG   185      69.781  66.242  45.337  1.00  0.00           N  
ATOM   2858  CZ  ARG   185      69.005  66.515  46.380  1.00  0.00           C  
ATOM   2859  NH1 ARG   185      68.967  67.707  46.937  1.00  0.00           N1+
ATOM   2860  NH2 ARG   185      68.464  65.603  47.136  1.00  0.00           N  
ATOM   2861  H   ARG   185      74.566  68.621  45.156  1.00  0.00           H  
ATOM   2862  HA  ARG   185      74.239  66.386  43.111  1.00  0.00           H  
ATOM   2863  HB2 ARG   185      72.731  68.713  43.729  1.00  0.00           H  
ATOM   2864  HB3 ARG   185      72.235  67.345  42.643  1.00  0.00           H  
ATOM   2865  HG2 ARG   185      72.272  65.857  44.643  1.00  0.00           H  
ATOM   2866  HG3 ARG   185      72.206  67.267  45.669  1.00  0.00           H  
ATOM   2867  HD2 ARG   185      70.340  68.074  44.713  1.00  0.00           H  
ATOM   2868  HD3 ARG   185      70.285  66.924  43.345  1.00  0.00           H  
ATOM   2869  HE  ARG   185      69.603  65.308  44.995  1.00  0.00           H  
ATOM   2870 HH11 ARG   185      69.509  68.497  46.618  1.00  0.00           H  
ATOM   2871 HH12 ARG   185      68.348  67.842  47.723  1.00  0.00           H  
ATOM   2872 HH21 ARG   185      68.427  64.674  46.741  1.00  0.00           H  
ATOM   2873 HH22 ARG   185      67.768  65.725  47.857  1.00  0.00           H  
ATOM   2874  N   THR   186      74.987  67.587  41.159  1.00  0.00           N  
ATOM   2875  CA  THR   186      75.737  68.115  40.054  1.00  0.00           C  
ATOM   2876  C   THR   186      75.024  67.796  38.678  1.00  0.00           C  
ATOM   2877  O   THR   186      74.338  66.720  38.526  1.00  0.00           O  
ATOM   2878  CB  THR   186      77.224  67.637  40.078  1.00  0.00           C  
ATOM   2879  CG2 THR   186      77.946  68.129  41.328  1.00  0.00           C  
ATOM   2880  OG1 THR   186      77.432  66.306  40.034  1.00  0.00           O  
ATOM   2881  H   THR   186      74.543  66.699  40.970  1.00  0.00           H  
ATOM   2882  HA  THR   186      75.740  69.203  40.129  1.00  0.00           H  
ATOM   2883  HB  THR   186      77.678  68.094  39.199  1.00  0.00           H  
ATOM   2884  HG1 THR   186      77.230  65.962  39.161  1.00  0.00           H  
ATOM   2885 HG21 THR   186      79.004  68.231  41.083  1.00  0.00           H  
ATOM   2886 HG22 THR   186      77.546  69.133  41.467  1.00  0.00           H  
ATOM   2887 HG23 THR   186      77.868  67.392  42.128  1.00  0.00           H  
ATOM   2888  N   LYS   187      75.289  68.654  37.654  1.00  0.00           N  
ATOM   2889  CA  LYS   187      74.933  68.208  36.278  1.00  0.00           C  
ATOM   2890  C   LYS   187      75.977  68.923  35.333  1.00  0.00           C  
ATOM   2891  O   LYS   187      76.284  70.128  35.462  1.00  0.00           O  
ATOM   2892  CB  LYS   187      73.569  68.660  35.713  1.00  0.00           C  
ATOM   2893  CG  LYS   187      72.357  68.244  36.557  1.00  0.00           C  
ATOM   2894  CD  LYS   187      71.064  68.757  35.909  1.00  0.00           C  
ATOM   2895  CE  LYS   187      69.920  68.226  36.741  1.00  0.00           C  
ATOM   2896  NZ  LYS   187      68.591  68.668  36.211  1.00  0.00           N1+
ATOM   2897  H   LYS   187      75.889  69.439  37.862  1.00  0.00           H  
ATOM   2898  HA  LYS   187      75.026  67.133  36.120  1.00  0.00           H  
ATOM   2899  HB2 LYS   187      73.626  69.731  35.520  1.00  0.00           H  
ATOM   2900  HB3 LYS   187      73.343  68.250  34.729  1.00  0.00           H  
ATOM   2901  HG2 LYS   187      72.415  67.155  36.566  1.00  0.00           H  
ATOM   2902  HG3 LYS   187      72.393  68.592  37.589  1.00  0.00           H  
ATOM   2903  HD2 LYS   187      71.149  69.841  35.994  1.00  0.00           H  
ATOM   2904  HD3 LYS   187      70.918  68.515  34.856  1.00  0.00           H  
ATOM   2905  HE2 LYS   187      70.042  67.143  36.770  1.00  0.00           H  
ATOM   2906  HE3 LYS   187      70.081  68.571  37.763  1.00  0.00           H  
ATOM   2907  HZ1 LYS   187      68.543  69.622  35.882  1.00  0.00           H  
ATOM   2908  HZ2 LYS   187      68.277  68.115  35.427  1.00  0.00           H  
ATOM   2909  HZ3 LYS   187      67.833  68.441  36.839  1.00  0.00           H  
ATOM   2910  N   GLY   188      76.394  68.277  34.262  1.00  0.00           N  
ATOM   2911  CA  GLY   188      77.158  69.061  33.250  1.00  0.00           C  
ATOM   2912  C   GLY   188      77.934  68.137  32.180  1.00  0.00           C  
ATOM   2913  O   GLY   188      77.850  66.930  32.337  1.00  0.00           O  
ATOM   2914  H   GLY   188      76.244  67.296  34.072  1.00  0.00           H  
ATOM   2915  HA2 GLY   188      76.449  69.566  32.595  1.00  0.00           H  
ATOM   2916  HA3 GLY   188      78.000  69.644  33.622  1.00  0.00           H  
ATOM   2917  N   PRO   189      78.578  68.760  31.195  1.00  0.00           N  
ATOM   2918  CA  PRO   189      79.132  67.964  30.026  1.00  0.00           C  
ATOM   2919  C   PRO   189      80.401  67.154  30.457  1.00  0.00           C  
ATOM   2920  O   PRO   189      80.981  67.323  31.503  1.00  0.00           O  
ATOM   2921  CB  PRO   189      79.591  69.120  29.017  1.00  0.00           C  
ATOM   2922  CG  PRO   189      79.898  70.425  29.871  1.00  0.00           C  
ATOM   2923  CD  PRO   189      78.892  70.221  31.049  1.00  0.00           C  
ATOM   2924  HA  PRO   189      78.354  67.327  29.604  1.00  0.00           H  
ATOM   2925  HB2 PRO   189      80.470  68.867  28.425  1.00  0.00           H  
ATOM   2926  HB3 PRO   189      78.834  69.356  28.269  1.00  0.00           H  
ATOM   2927  HG2 PRO   189      80.940  70.512  30.180  1.00  0.00           H  
ATOM   2928  HG3 PRO   189      79.559  71.246  29.239  1.00  0.00           H  
ATOM   2929  HD2 PRO   189      79.339  70.658  31.941  1.00  0.00           H  
ATOM   2930  HD3 PRO   189      77.992  70.831  30.972  1.00  0.00           H  
ATOM   2931  N   ASP   190      80.895  66.316  29.581  1.00  0.00           N  
ATOM   2932  CA  ASP   190      81.922  65.308  29.822  1.00  0.00           C  
ATOM   2933  C   ASP   190      83.397  65.888  30.037  1.00  0.00           C  
ATOM   2934  O   ASP   190      84.309  65.125  30.395  1.00  0.00           O  
ATOM   2935  CB  ASP   190      81.847  64.112  28.791  1.00  0.00           C  
ATOM   2936  CG  ASP   190      82.256  64.500  27.333  1.00  0.00           C  
ATOM   2937  OD1 ASP   190      82.382  65.710  27.108  1.00  0.00           O  
ATOM   2938  OD2 ASP   190      82.540  63.617  26.505  1.00  0.00           O1-
ATOM   2939  H   ASP   190      80.661  66.420  28.604  1.00  0.00           H  
ATOM   2940  HA  ASP   190      81.773  64.854  30.801  1.00  0.00           H  
ATOM   2941  HB2 ASP   190      82.419  63.300  29.239  1.00  0.00           H  
ATOM   2942  HB3 ASP   190      80.871  63.706  28.528  1.00  0.00           H  
ATOM   2943  N   ARG   191      83.560  67.182  30.038  1.00  0.00           N  
ATOM   2944  CA  ARG   191      84.818  67.901  30.242  1.00  0.00           C  
ATOM   2945  C   ARG   191      84.621  69.341  30.704  1.00  0.00           C  
ATOM   2946  O   ARG   191      83.657  70.000  30.320  1.00  0.00           O  
ATOM   2947  CB  ARG   191      85.535  67.891  28.914  1.00  0.00           C  
ATOM   2948  CG  ARG   191      84.776  68.613  27.753  1.00  0.00           C  
ATOM   2949  CD  ARG   191      85.200  68.165  26.393  1.00  0.00           C  
ATOM   2950  NE  ARG   191      84.687  66.870  26.053  1.00  0.00           N  
ATOM   2951  CZ  ARG   191      84.720  66.282  24.893  1.00  0.00           C  
ATOM   2952  NH1 ARG   191      85.337  66.765  23.897  1.00  0.00           N1+
ATOM   2953  NH2 ARG   191      84.183  65.082  24.707  1.00  0.00           N  
ATOM   2954  H   ARG   191      82.686  67.651  29.851  1.00  0.00           H  
ATOM   2955  HA  ARG   191      85.478  67.438  30.975  1.00  0.00           H  
ATOM   2956  HB2 ARG   191      86.537  68.264  29.127  1.00  0.00           H  
ATOM   2957  HB3 ARG   191      85.593  66.813  28.766  1.00  0.00           H  
ATOM   2958  HG2 ARG   191      83.695  68.546  27.881  1.00  0.00           H  
ATOM   2959  HG3 ARG   191      84.979  69.684  27.786  1.00  0.00           H  
ATOM   2960  HD2 ARG   191      84.862  68.929  25.693  1.00  0.00           H  
ATOM   2961  HD3 ARG   191      86.288  68.201  26.338  1.00  0.00           H  
ATOM   2962  HE  ARG   191      83.936  66.553  26.650  1.00  0.00           H  
ATOM   2963 HH11 ARG   191      85.752  67.672  24.058  1.00  0.00           H  
ATOM   2964 HH12 ARG   191      85.394  66.179  23.076  1.00  0.00           H  
ATOM   2965 HH21 ARG   191      83.636  64.702  25.466  1.00  0.00           H  
ATOM   2966 HH22 ARG   191      84.346  64.577  23.847  1.00  0.00           H  
ATOM   2967  N   LEU   192      85.610  69.872  31.520  1.00  0.00           N  
ATOM   2968  CA  LEU   192      85.771  71.297  31.922  1.00  0.00           C  
ATOM   2969  C   LEU   192      87.094  71.845  31.414  1.00  0.00           C  
ATOM   2970  O   LEU   192      88.081  71.076  31.223  1.00  0.00           O  
ATOM   2971  CB  LEU   192      85.561  71.519  33.399  1.00  0.00           C  
ATOM   2972  CG  LEU   192      84.283  70.899  34.084  1.00  0.00           C  
ATOM   2973  CD1 LEU   192      84.325  71.375  35.581  1.00  0.00           C  
ATOM   2974  CD2 LEU   192      82.982  71.438  33.517  1.00  0.00           C  
ATOM   2975  H   LEU   192      86.350  69.232  31.771  1.00  0.00           H  
ATOM   2976  HA  LEU   192      85.046  71.831  31.309  1.00  0.00           H  
ATOM   2977  HB2 LEU   192      86.469  71.177  33.895  1.00  0.00           H  
ATOM   2978  HB3 LEU   192      85.408  72.594  33.496  1.00  0.00           H  
ATOM   2979  HG  LEU   192      84.344  69.811  34.075  1.00  0.00           H  
ATOM   2980 HD11 LEU   192      84.480  72.453  35.627  1.00  0.00           H  
ATOM   2981 HD12 LEU   192      83.440  71.036  36.119  1.00  0.00           H  
ATOM   2982 HD13 LEU   192      85.216  70.908  36.001  1.00  0.00           H  
ATOM   2983 HD21 LEU   192      82.123  71.118  34.106  1.00  0.00           H  
ATOM   2984 HD22 LEU   192      83.019  72.525  33.587  1.00  0.00           H  
ATOM   2985 HD23 LEU   192      82.808  71.115  32.491  1.00  0.00           H  
ATOM   2986  N   PRO   193      87.130  73.152  31.173  1.00  0.00           N  
ATOM   2987  CA  PRO   193      88.404  73.853  30.845  1.00  0.00           C  
ATOM   2988  C   PRO   193      89.373  73.797  31.975  1.00  0.00           C  
ATOM   2989  O   PRO   193      88.966  73.349  33.070  1.00  0.00           O  
ATOM   2990  CB  PRO   193      88.042  75.280  30.520  1.00  0.00           C  
ATOM   2991  CG  PRO   193      86.555  75.283  30.236  1.00  0.00           C  
ATOM   2992  CD  PRO   193      85.934  74.078  31.045  1.00  0.00           C  
ATOM   2993  HA  PRO   193      88.780  73.322  29.970  1.00  0.00           H  
ATOM   2994  HB2 PRO   193      88.264  75.919  31.374  1.00  0.00           H  
ATOM   2995  HB3 PRO   193      88.672  75.569  29.678  1.00  0.00           H  
ATOM   2996  HG2 PRO   193      86.100  76.237  30.505  1.00  0.00           H  
ATOM   2997  HG3 PRO   193      86.453  75.143  29.159  1.00  0.00           H  
ATOM   2998  HD2 PRO   193      85.553  74.338  32.033  1.00  0.00           H  
ATOM   2999  HD3 PRO   193      85.136  73.681  30.417  1.00  0.00           H  
ATOM   3000  N   ALA   194      90.613  74.308  31.771  1.00  0.00           N  
ATOM   3001  CA  ALA   194      91.759  73.877  32.585  1.00  0.00           C  
ATOM   3002  C   ALA   194      91.794  74.458  33.980  1.00  0.00           C  
ATOM   3003  O   ALA   194      91.336  75.589  34.275  1.00  0.00           O  
ATOM   3004  CB  ALA   194      93.053  74.343  31.972  1.00  0.00           C  
ATOM   3005  H   ALA   194      90.765  74.871  30.947  1.00  0.00           H  
ATOM   3006  HA  ALA   194      91.798  72.789  32.625  1.00  0.00           H  
ATOM   3007  HB1 ALA   194      93.958  74.202  32.563  1.00  0.00           H  
ATOM   3008  HB2 ALA   194      93.235  73.854  31.015  1.00  0.00           H  
ATOM   3009  HB3 ALA   194      92.910  75.364  31.620  1.00  0.00           H  
ATOM   3010  N   GLY   195      92.278  73.624  34.995  1.00  0.00           N  
ATOM   3011  CA  GLY   195      92.325  73.890  36.349  1.00  0.00           C  
ATOM   3012  C   GLY   195      90.911  74.248  37.070  1.00  0.00           C  
ATOM   3013  O   GLY   195      91.032  74.519  38.222  1.00  0.00           O  
ATOM   3014  H   GLY   195      92.687  72.764  34.658  1.00  0.00           H  
ATOM   3015  HA2 GLY   195      92.691  72.936  36.730  1.00  0.00           H  
ATOM   3016  HA3 GLY   195      93.049  74.633  36.681  1.00  0.00           H  
ATOM   3017  N   TYR   196      89.784  74.260  36.462  1.00  0.00           N  
ATOM   3018  CA  TYR   196      88.541  74.335  37.194  1.00  0.00           C  
ATOM   3019  C   TYR   196      88.362  73.274  38.325  1.00  0.00           C  
ATOM   3020  O   TYR   196      88.506  72.074  38.027  1.00  0.00           O  
ATOM   3021  CB  TYR   196      87.362  74.429  36.190  1.00  0.00           C  
ATOM   3022  CG  TYR   196      87.076  75.793  35.592  1.00  0.00           C  
ATOM   3023  CD1 TYR   196      86.667  76.765  36.591  1.00  0.00           C  
ATOM   3024  CD2 TYR   196      87.201  76.156  34.247  1.00  0.00           C  
ATOM   3025  CE1 TYR   196      86.369  78.080  36.162  1.00  0.00           C  
ATOM   3026  CE2 TYR   196      86.934  77.473  33.845  1.00  0.00           C  
ATOM   3027  CZ  TYR   196      86.385  78.475  34.773  1.00  0.00           C  
ATOM   3028  OH  TYR   196      85.897  79.695  34.368  1.00  0.00           O  
ATOM   3029  H   TYR   196      89.657  74.017  35.490  1.00  0.00           H  
ATOM   3030  HA  TYR   196      88.660  75.273  37.735  1.00  0.00           H  
ATOM   3031  HB2 TYR   196      87.510  73.750  35.351  1.00  0.00           H  
ATOM   3032  HB3 TYR   196      86.450  74.144  36.716  1.00  0.00           H  
ATOM   3033  HD1 TYR   196      86.481  76.628  37.647  1.00  0.00           H  
ATOM   3034  HD2 TYR   196      87.558  75.426  33.536  1.00  0.00           H  
ATOM   3035  HE1 TYR   196      85.953  78.773  36.878  1.00  0.00           H  
ATOM   3036  HE2 TYR   196      87.092  77.739  32.810  1.00  0.00           H  
ATOM   3037  HH  TYR   196      86.176  80.429  34.921  1.00  0.00           H  
ATOM   3038  N   GLU   197      87.939  73.649  39.545  1.00  0.00           N  
ATOM   3039  CA  GLU   197      88.145  72.661  40.653  1.00  0.00           C  
ATOM   3040  C   GLU   197      87.095  72.694  41.833  1.00  0.00           C  
ATOM   3041  O   GLU   197      86.967  73.763  42.437  1.00  0.00           O  
ATOM   3042  CB  GLU   197      89.580  72.687  41.121  1.00  0.00           C  
ATOM   3043  CG  GLU   197      90.005  71.475  41.982  1.00  0.00           C  
ATOM   3044  CD  GLU   197      90.229  70.194  41.145  1.00  0.00           C  
ATOM   3045  OE1 GLU   197      89.264  69.468  40.686  1.00  0.00           O  
ATOM   3046  OE2 GLU   197      91.397  70.013  40.720  1.00  0.00           O1-
ATOM   3047  H   GLU   197      87.650  74.593  39.760  1.00  0.00           H  
ATOM   3048  HA  GLU   197      87.863  71.718  40.185  1.00  0.00           H  
ATOM   3049  HB2 GLU   197      90.123  72.577  40.182  1.00  0.00           H  
ATOM   3050  HB3 GLU   197      89.838  73.665  41.528  1.00  0.00           H  
ATOM   3051  HG2 GLU   197      90.933  71.660  42.524  1.00  0.00           H  
ATOM   3052  HG3 GLU   197      89.238  71.405  42.753  1.00  0.00           H  
ATOM   3053  N   ILE   198      86.290  71.623  42.108  1.00  0.00           N  
ATOM   3054  CA  ILE   198      85.386  71.540  43.188  1.00  0.00           C  
ATOM   3055  C   ILE   198      86.126  71.270  44.472  1.00  0.00           C  
ATOM   3056  O   ILE   198      86.989  70.326  44.582  1.00  0.00           O  
ATOM   3057  CB  ILE   198      84.314  70.515  42.795  1.00  0.00           C  
ATOM   3058  CG1 ILE   198      83.469  70.850  41.460  1.00  0.00           C  
ATOM   3059  CG2 ILE   198      83.383  70.561  43.999  1.00  0.00           C  
ATOM   3060  CD1 ILE   198      82.528  69.636  41.076  1.00  0.00           C  
ATOM   3061  H   ILE   198      86.470  70.753  41.629  1.00  0.00           H  
ATOM   3062  HA  ILE   198      84.960  72.541  43.256  1.00  0.00           H  
ATOM   3063  HB  ILE   198      84.801  69.580  42.518  1.00  0.00           H  
ATOM   3064 HG12 ILE   198      82.877  71.753  41.609  1.00  0.00           H  
ATOM   3065 HG13 ILE   198      84.225  71.006  40.692  1.00  0.00           H  
ATOM   3066 HG21 ILE   198      83.085  71.564  44.305  1.00  0.00           H  
ATOM   3067 HG22 ILE   198      82.510  69.942  43.790  1.00  0.00           H  
ATOM   3068 HG23 ILE   198      83.773  70.153  44.932  1.00  0.00           H  
ATOM   3069 HD11 ILE   198      81.740  69.523  41.821  1.00  0.00           H  
ATOM   3070 HD12 ILE   198      82.061  69.740  40.097  1.00  0.00           H  
ATOM   3071 HD13 ILE   198      82.995  68.659  41.194  1.00  0.00           H  
ATOM   3072  N   VAL   199      85.893  72.080  45.467  1.00  0.00           N  
ATOM   3073  CA  VAL   199      86.399  72.146  46.842  1.00  0.00           C  
ATOM   3074  C   VAL   199      85.205  72.057  47.836  1.00  0.00           C  
ATOM   3075  O   VAL   199      84.298  72.922  47.668  1.00  0.00           O  
ATOM   3076  CB  VAL   199      87.099  73.495  47.079  1.00  0.00           C  
ATOM   3077  CG1 VAL   199      87.583  73.598  48.564  1.00  0.00           C  
ATOM   3078  CG2 VAL   199      88.313  73.658  46.194  1.00  0.00           C  
ATOM   3079  H   VAL   199      85.446  72.940  45.184  1.00  0.00           H  
ATOM   3080  HA  VAL   199      87.095  71.342  47.080  1.00  0.00           H  
ATOM   3081  HB  VAL   199      86.414  74.337  46.972  1.00  0.00           H  
ATOM   3082 HG11 VAL   199      88.048  72.675  48.911  1.00  0.00           H  
ATOM   3083 HG12 VAL   199      88.379  74.342  48.609  1.00  0.00           H  
ATOM   3084 HG13 VAL   199      86.712  73.867  49.161  1.00  0.00           H  
ATOM   3085 HG21 VAL   199      89.003  72.826  46.337  1.00  0.00           H  
ATOM   3086 HG22 VAL   199      88.145  73.535  45.124  1.00  0.00           H  
ATOM   3087 HG23 VAL   199      88.801  74.609  46.405  1.00  0.00           H  
ATOM   3088  N   LEU   200      85.124  71.057  48.757  1.00  0.00           N  
ATOM   3089  CA  LEU   200      84.317  71.145  49.971  1.00  0.00           C  
ATOM   3090  C   LEU   200      85.226  71.800  51.068  1.00  0.00           C  
ATOM   3091  O   LEU   200      86.388  71.449  51.025  1.00  0.00           O  
ATOM   3092  CB  LEU   200      83.859  69.746  50.454  1.00  0.00           C  
ATOM   3093  CG  LEU   200      82.840  69.166  49.451  1.00  0.00           C  
ATOM   3094  CD1 LEU   200      82.790  67.649  49.744  1.00  0.00           C  
ATOM   3095  CD2 LEU   200      81.465  69.844  49.790  1.00  0.00           C  
ATOM   3096  H   LEU   200      85.734  70.253  48.711  1.00  0.00           H  
ATOM   3097  HA  LEU   200      83.451  71.775  49.772  1.00  0.00           H  
ATOM   3098  HB2 LEU   200      84.795  69.188  50.423  1.00  0.00           H  
ATOM   3099  HB3 LEU   200      83.442  69.710  51.460  1.00  0.00           H  
ATOM   3100  HG  LEU   200      83.005  69.474  48.419  1.00  0.00           H  
ATOM   3101 HD11 LEU   200      83.769  67.189  49.610  1.00  0.00           H  
ATOM   3102 HD12 LEU   200      82.442  67.485  50.764  1.00  0.00           H  
ATOM   3103 HD13 LEU   200      82.066  67.157  49.094  1.00  0.00           H  
ATOM   3104 HD21 LEU   200      80.645  69.655  49.097  1.00  0.00           H  
ATOM   3105 HD22 LEU   200      81.204  69.478  50.783  1.00  0.00           H  
ATOM   3106 HD23 LEU   200      81.528  70.931  49.750  1.00  0.00           H  
ATOM   3107  N   TYR   201      84.736  72.638  51.994  1.00  0.00           N  
ATOM   3108  CA  TYR   201      85.607  73.197  53.011  1.00  0.00           C  
ATOM   3109  C   TYR   201      84.834  73.652  54.251  1.00  0.00           C  
ATOM   3110  O   TYR   201      83.598  73.860  54.198  1.00  0.00           O  
ATOM   3111  CB  TYR   201      86.532  74.262  52.392  1.00  0.00           C  
ATOM   3112  CG  TYR   201      85.809  75.571  52.120  1.00  0.00           C  
ATOM   3113  CD1 TYR   201      85.864  76.486  53.280  1.00  0.00           C  
ATOM   3114  CD2 TYR   201      85.060  75.807  50.970  1.00  0.00           C  
ATOM   3115  CE1 TYR   201      85.244  77.716  53.098  1.00  0.00           C  
ATOM   3116  CE2 TYR   201      84.511  77.071  50.899  1.00  0.00           C  
ATOM   3117  CZ  TYR   201      84.596  77.995  51.926  1.00  0.00           C  
ATOM   3118  OH  TYR   201      83.931  79.172  51.868  1.00  0.00           O  
ATOM   3119  H   TYR   201      83.760  72.897  51.971  1.00  0.00           H  
ATOM   3120  HA  TYR   201      86.292  72.443  53.399  1.00  0.00           H  
ATOM   3121  HB2 TYR   201      87.371  74.534  53.032  1.00  0.00           H  
ATOM   3122  HB3 TYR   201      86.983  73.930  51.456  1.00  0.00           H  
ATOM   3123  HD1 TYR   201      86.365  76.198  54.192  1.00  0.00           H  
ATOM   3124  HD2 TYR   201      84.834  75.054  50.229  1.00  0.00           H  
ATOM   3125  HE1 TYR   201      85.153  78.469  53.867  1.00  0.00           H  
ATOM   3126  HE2 TYR   201      83.849  77.279  50.072  1.00  0.00           H  
ATOM   3127  HH  TYR   201      84.088  79.459  50.965  1.00  0.00           H  
ATOM   3128  N   ILE   202      85.498  73.824  55.396  1.00  0.00           N  
ATOM   3129  CA  ILE   202      84.833  74.187  56.654  1.00  0.00           C  
ATOM   3130  C   ILE   202      85.593  75.274  57.347  1.00  0.00           C  
ATOM   3131  O   ILE   202      86.852  75.404  57.230  1.00  0.00           O  
ATOM   3132  CB  ILE   202      84.778  72.925  57.505  1.00  0.00           C  
ATOM   3133  CG1 ILE   202      83.892  73.140  58.904  1.00  0.00           C  
ATOM   3134  CG2 ILE   202      86.158  72.265  57.821  1.00  0.00           C  
ATOM   3135  CD1 ILE   202      83.552  71.814  59.733  1.00  0.00           C  
ATOM   3136  H   ILE   202      86.503  73.728  55.369  1.00  0.00           H  
ATOM   3137  HA  ILE   202      83.801  74.506  56.506  1.00  0.00           H  
ATOM   3138  HB  ILE   202      84.170  72.235  56.921  1.00  0.00           H  
ATOM   3139 HG12 ILE   202      84.496  73.793  59.534  1.00  0.00           H  
ATOM   3140 HG13 ILE   202      82.969  73.683  58.701  1.00  0.00           H  
ATOM   3141 HG21 ILE   202      86.708  71.762  57.026  1.00  0.00           H  
ATOM   3142 HG22 ILE   202      86.802  73.016  58.278  1.00  0.00           H  
ATOM   3143 HG23 ILE   202      86.048  71.501  58.591  1.00  0.00           H  
ATOM   3144 HD11 ILE   202      82.824  71.961  60.530  1.00  0.00           H  
ATOM   3145 HD12 ILE   202      83.074  71.130  59.032  1.00  0.00           H  
ATOM   3146 HD13 ILE   202      84.524  71.410  60.018  1.00  0.00           H  
ATOM   3147  N   SER   203      84.824  76.300  57.810  1.00  0.00           N  
ATOM   3148  CA  SER   203      85.393  77.421  58.423  1.00  0.00           C  
ATOM   3149  C   SER   203      86.196  76.958  59.646  1.00  0.00           C  
ATOM   3150  O   SER   203      85.644  76.234  60.461  1.00  0.00           O  
ATOM   3151  CB  SER   203      84.285  78.550  58.666  1.00  0.00           C  
ATOM   3152  OG  SER   203      85.000  79.753  58.492  1.00  0.00           O  
ATOM   3153  H   SER   203      83.815  76.241  57.791  1.00  0.00           H  
ATOM   3154  HA  SER   203      86.054  77.889  57.693  1.00  0.00           H  
ATOM   3155  HB2 SER   203      83.477  78.438  57.943  1.00  0.00           H  
ATOM   3156  HB3 SER   203      84.000  78.388  59.706  1.00  0.00           H  
ATOM   3157  HG  SER   203      84.533  80.389  59.039  1.00  0.00           H  
ATOM   3158  N   MET   204      87.335  77.570  59.902  1.00  0.00           N  
ATOM   3159  CA  MET   204      88.294  77.277  60.918  1.00  0.00           C  
ATOM   3160  C   MET   204      87.701  76.698  62.280  1.00  0.00           C  
ATOM   3161  O   MET   204      87.808  75.516  62.619  1.00  0.00           O  
ATOM   3162  CB  MET   204      89.066  78.576  61.144  1.00  0.00           C  
ATOM   3163  CG  MET   204      90.164  78.404  62.221  1.00  0.00           C  
ATOM   3164  SD  MET   204      91.412  77.132  61.942  1.00  0.00           S  
ATOM   3165  CE  MET   204      92.272  78.016  60.529  1.00  0.00           C  
ATOM   3166  H   MET   204      87.571  78.339  59.292  1.00  0.00           H  
ATOM   3167  HA  MET   204      88.854  76.406  60.578  1.00  0.00           H  
ATOM   3168  HB2 MET   204      89.621  78.869  60.253  1.00  0.00           H  
ATOM   3169  HB3 MET   204      88.425  79.398  61.463  1.00  0.00           H  
ATOM   3170  HG2 MET   204      90.710  79.323  62.437  1.00  0.00           H  
ATOM   3171  HG3 MET   204      89.720  78.159  63.186  1.00  0.00           H  
ATOM   3172  HE1 MET   204      93.341  77.818  60.598  1.00  0.00           H  
ATOM   3173  HE2 MET   204      91.919  77.682  59.553  1.00  0.00           H  
ATOM   3174  HE3 MET   204      92.138  79.091  60.648  1.00  0.00           H  
ATOM   3175  N   SER   205      86.996  77.585  63.002  1.00  0.00           N  
ATOM   3176  CA  SER   205      86.399  77.268  64.348  1.00  0.00           C  
ATOM   3177  C   SER   205      85.292  76.153  64.299  1.00  0.00           C  
ATOM   3178  O   SER   205      84.991  75.601  65.378  1.00  0.00           O  
ATOM   3179  CB  SER   205      85.858  78.550  65.072  1.00  0.00           C  
ATOM   3180  OG  SER   205      86.877  79.522  65.001  1.00  0.00           O  
ATOM   3181  H   SER   205      86.793  78.469  62.558  1.00  0.00           H  
ATOM   3182  HA  SER   205      87.199  76.889  64.984  1.00  0.00           H  
ATOM   3183  HB2 SER   205      85.058  78.848  64.394  1.00  0.00           H  
ATOM   3184  HB3 SER   205      85.500  78.377  66.087  1.00  0.00           H  
ATOM   3185  HG  SER   205      87.692  79.148  65.344  1.00  0.00           H  
ATOM   3186  N   ASP   206      84.676  75.811  63.170  1.00  0.00           N  
ATOM   3187  CA  ASP   206      83.636  74.727  63.126  1.00  0.00           C  
ATOM   3188  C   ASP   206      84.276  73.364  63.096  1.00  0.00           C  
ATOM   3189  O   ASP   206      83.603  72.337  63.372  1.00  0.00           O  
ATOM   3190  CB  ASP   206      82.659  74.860  61.990  1.00  0.00           C  
ATOM   3191  CG  ASP   206      81.833  76.156  62.011  1.00  0.00           C  
ATOM   3192  OD1 ASP   206      82.075  76.989  62.939  1.00  0.00           O  
ATOM   3193  OD2 ASP   206      81.056  76.359  61.087  1.00  0.00           O1-
ATOM   3194  H   ASP   206      85.078  76.076  62.282  1.00  0.00           H  
ATOM   3195  HA  ASP   206      83.024  74.688  64.027  1.00  0.00           H  
ATOM   3196  HB2 ASP   206      83.185  74.955  61.040  1.00  0.00           H  
ATOM   3197  HB3 ASP   206      81.956  74.033  61.886  1.00  0.00           H  
ATOM   3198  N   SER   207      85.481  73.315  62.686  1.00  0.00           N  
ATOM   3199  CA  SER   207      86.287  72.085  62.552  1.00  0.00           C  
ATOM   3200  C   SER   207      86.427  71.358  63.880  1.00  0.00           C  
ATOM   3201  O   SER   207      86.432  70.164  63.866  1.00  0.00           O  
ATOM   3202  CB  SER   207      87.701  72.395  61.987  1.00  0.00           C  
ATOM   3203  OG  SER   207      88.520  73.029  62.945  1.00  0.00           O  
ATOM   3204  H   SER   207      85.979  74.186  62.572  1.00  0.00           H  
ATOM   3205  HA  SER   207      85.877  71.401  61.809  1.00  0.00           H  
ATOM   3206  HB2 SER   207      88.175  71.456  61.700  1.00  0.00           H  
ATOM   3207  HB3 SER   207      87.639  72.983  61.071  1.00  0.00           H  
ATOM   3208  HG  SER   207      88.116  73.896  63.032  1.00  0.00           H  
ATOM   3209  N   ASP   208      86.323  72.003  65.057  1.00  0.00           N  
ATOM   3210  CA  ASP   208      86.300  71.328  66.349  1.00  0.00           C  
ATOM   3211  C   ASP   208      84.925  70.672  66.573  1.00  0.00           C  
ATOM   3212  O   ASP   208      84.872  69.785  67.377  1.00  0.00           O  
ATOM   3213  CB  ASP   208      86.597  72.400  67.386  1.00  0.00           C  
ATOM   3214  CG  ASP   208      86.726  71.950  68.813  1.00  0.00           C  
ATOM   3215  OD1 ASP   208      85.959  72.622  69.631  1.00  0.00           O  
ATOM   3216  OD2 ASP   208      87.156  70.858  69.087  1.00  0.00           O1-
ATOM   3217  H   ASP   208      86.095  72.983  64.967  1.00  0.00           H  
ATOM   3218  HA  ASP   208      87.116  70.607  66.392  1.00  0.00           H  
ATOM   3219  HB2 ASP   208      87.564  72.882  67.239  1.00  0.00           H  
ATOM   3220  HB3 ASP   208      85.860  73.186  67.226  1.00  0.00           H  
ATOM   3221  N   LYS   209      83.810  71.076  65.875  1.00  0.00           N  
ATOM   3222  CA  LYS   209      82.546  70.679  66.259  1.00  0.00           C  
ATOM   3223  C   LYS   209      81.857  69.531  65.436  1.00  0.00           C  
ATOM   3224  O   LYS   209      80.977  68.849  65.977  1.00  0.00           O  
ATOM   3225  CB  LYS   209      81.681  71.973  66.111  1.00  0.00           C  
ATOM   3226  CG  LYS   209      82.245  73.276  66.653  1.00  0.00           C  
ATOM   3227  CD  LYS   209      82.635  73.117  68.129  1.00  0.00           C  
ATOM   3228  CE  LYS   209      83.033  74.403  68.701  1.00  0.00           C  
ATOM   3229  NZ  LYS   209      83.508  74.260  70.018  1.00  0.00           N1+
ATOM   3230  H   LYS   209      83.945  71.785  65.169  1.00  0.00           H  
ATOM   3231  HA  LYS   209      82.535  70.406  67.314  1.00  0.00           H  
ATOM   3232  HB2 LYS   209      81.287  71.983  65.095  1.00  0.00           H  
ATOM   3233  HB3 LYS   209      80.722  71.849  66.613  1.00  0.00           H  
ATOM   3234  HG2 LYS   209      82.969  73.761  65.997  1.00  0.00           H  
ATOM   3235  HG3 LYS   209      81.427  73.992  66.732  1.00  0.00           H  
ATOM   3236  HD2 LYS   209      81.874  72.744  68.815  1.00  0.00           H  
ATOM   3237  HD3 LYS   209      83.475  72.440  68.285  1.00  0.00           H  
ATOM   3238  HE2 LYS   209      83.766  74.913  68.076  1.00  0.00           H  
ATOM   3239  HE3 LYS   209      82.180  75.082  68.695  1.00  0.00           H  
ATOM   3240  HZ1 LYS   209      84.246  73.571  70.027  1.00  0.00           H  
ATOM   3241  HZ2 LYS   209      83.730  75.197  70.325  1.00  0.00           H  
ATOM   3242  HZ3 LYS   209      82.814  73.946  70.682  1.00  0.00           H  
ATOM   3243  N   VAL   210      82.316  69.168  64.236  1.00  0.00           N  
ATOM   3244  CA  VAL   210      81.751  68.152  63.416  1.00  0.00           C  
ATOM   3245  C   VAL   210      82.786  67.347  62.695  1.00  0.00           C  
ATOM   3246  O   VAL   210      83.946  67.836  62.511  1.00  0.00           O  
ATOM   3247  CB  VAL   210      80.692  68.695  62.433  1.00  0.00           C  
ATOM   3248  CG1 VAL   210      79.522  69.429  63.141  1.00  0.00           C  
ATOM   3249  CG2 VAL   210      81.442  69.626  61.401  1.00  0.00           C  
ATOM   3250  H   VAL   210      82.913  69.870  63.821  1.00  0.00           H  
ATOM   3251  HA  VAL   210      81.179  67.475  64.050  1.00  0.00           H  
ATOM   3252  HB  VAL   210      80.343  67.866  61.818  1.00  0.00           H  
ATOM   3253 HG11 VAL   210      78.858  69.860  62.392  1.00  0.00           H  
ATOM   3254 HG12 VAL   210      79.012  68.550  63.535  1.00  0.00           H  
ATOM   3255 HG13 VAL   210      79.702  70.053  64.016  1.00  0.00           H  
ATOM   3256 HG21 VAL   210      82.398  69.292  60.999  1.00  0.00           H  
ATOM   3257 HG22 VAL   210      80.803  69.917  60.567  1.00  0.00           H  
ATOM   3258 HG23 VAL   210      81.575  70.555  61.956  1.00  0.00           H  
ATOM   3259  N   GLY   211      82.401  66.141  62.227  1.00  0.00           N  
ATOM   3260  CA  GLY   211      83.121  65.294  61.246  1.00  0.00           C  
ATOM   3261  C   GLY   211      82.126  64.901  60.106  1.00  0.00           C  
ATOM   3262  O   GLY   211      80.911  64.861  60.205  1.00  0.00           O  
ATOM   3263  H   GLY   211      81.409  65.962  62.300  1.00  0.00           H  
ATOM   3264  HA2 GLY   211      83.867  65.890  60.720  1.00  0.00           H  
ATOM   3265  HA3 GLY   211      83.486  64.373  61.701  1.00  0.00           H  
ATOM   3266  N   VAL   212      82.680  64.862  58.912  1.00  0.00           N  
ATOM   3267  CA  VAL   212      81.904  64.595  57.702  1.00  0.00           C  
ATOM   3268  C   VAL   212      82.498  63.365  56.876  1.00  0.00           C  
ATOM   3269  O   VAL   212      83.718  63.333  56.573  1.00  0.00           O  
ATOM   3270  CB  VAL   212      81.745  65.822  56.794  1.00  0.00           C  
ATOM   3271  CG1 VAL   212      80.723  65.551  55.678  1.00  0.00           C  
ATOM   3272  CG2 VAL   212      81.311  67.170  57.470  1.00  0.00           C  
ATOM   3273  H   VAL   212      83.664  65.016  58.744  1.00  0.00           H  
ATOM   3274  HA  VAL   212      80.903  64.269  57.987  1.00  0.00           H  
ATOM   3275  HB  VAL   212      82.682  66.054  56.288  1.00  0.00           H  
ATOM   3276 HG11 VAL   212      79.748  65.417  56.147  1.00  0.00           H  
ATOM   3277 HG12 VAL   212      80.661  66.383  54.977  1.00  0.00           H  
ATOM   3278 HG13 VAL   212      80.986  64.640  55.142  1.00  0.00           H  
ATOM   3279 HG21 VAL   212      81.620  67.962  56.788  1.00  0.00           H  
ATOM   3280 HG22 VAL   212      80.221  67.142  57.485  1.00  0.00           H  
ATOM   3281 HG23 VAL   212      81.876  67.163  58.402  1.00  0.00           H  
ATOM   3282  N   PHE   213      81.582  62.489  56.360  1.00  0.00           N  
ATOM   3283  CA  PHE   213      82.010  61.154  55.837  1.00  0.00           C  
ATOM   3284  C   PHE   213      81.361  60.618  54.510  1.00  0.00           C  
ATOM   3285  O   PHE   213      80.308  61.000  54.175  1.00  0.00           O  
ATOM   3286  CB  PHE   213      81.878  60.056  56.850  1.00  0.00           C  
ATOM   3287  CG  PHE   213      82.303  60.389  58.249  1.00  0.00           C  
ATOM   3288  CD1 PHE   213      83.625  60.279  58.675  1.00  0.00           C  
ATOM   3289  CD2 PHE   213      81.374  61.000  59.108  1.00  0.00           C  
ATOM   3290  CE1 PHE   213      84.028  60.687  59.944  1.00  0.00           C  
ATOM   3291  CE2 PHE   213      81.755  61.528  60.364  1.00  0.00           C  
ATOM   3292  CZ  PHE   213      83.078  61.337  60.740  1.00  0.00           C  
ATOM   3293  H   PHE   213      80.610  62.733  56.487  1.00  0.00           H  
ATOM   3294  HA  PHE   213      83.081  61.266  55.666  1.00  0.00           H  
ATOM   3295  HB2 PHE   213      80.858  59.676  56.804  1.00  0.00           H  
ATOM   3296  HB3 PHE   213      82.436  59.156  56.592  1.00  0.00           H  
ATOM   3297  HD1 PHE   213      84.296  59.765  58.003  1.00  0.00           H  
ATOM   3298  HD2 PHE   213      80.338  61.053  58.809  1.00  0.00           H  
ATOM   3299  HE1 PHE   213      84.995  60.432  60.352  1.00  0.00           H  
ATOM   3300  HE2 PHE   213      80.977  61.971  60.968  1.00  0.00           H  
ATOM   3301  HZ  PHE   213      83.361  61.653  61.733  1.00  0.00           H  
ATOM   3302  N   TYR   214      82.101  59.760  53.790  1.00  0.00           N  
ATOM   3303  CA  TYR   214      81.737  59.016  52.624  1.00  0.00           C  
ATOM   3304  C   TYR   214      82.096  57.512  52.758  1.00  0.00           C  
ATOM   3305  O   TYR   214      83.195  57.262  53.295  1.00  0.00           O  
ATOM   3306  CB  TYR   214      82.488  59.622  51.418  1.00  0.00           C  
ATOM   3307  CG  TYR   214      82.497  58.831  50.068  1.00  0.00           C  
ATOM   3308  CD1 TYR   214      81.545  59.186  49.049  1.00  0.00           C  
ATOM   3309  CD2 TYR   214      83.332  57.701  49.822  1.00  0.00           C  
ATOM   3310  CE1 TYR   214      81.457  58.533  47.843  1.00  0.00           C  
ATOM   3311  CE2 TYR   214      83.278  56.948  48.702  1.00  0.00           C  
ATOM   3312  CZ  TYR   214      82.264  57.340  47.681  1.00  0.00           C  
ATOM   3313  OH  TYR   214      82.153  56.647  46.532  1.00  0.00           O  
ATOM   3314  H   TYR   214      83.064  59.651  54.076  1.00  0.00           H  
ATOM   3315  HA  TYR   214      80.694  58.997  52.308  1.00  0.00           H  
ATOM   3316  HB2 TYR   214      81.964  60.574  51.331  1.00  0.00           H  
ATOM   3317  HB3 TYR   214      83.549  59.726  51.648  1.00  0.00           H  
ATOM   3318  HD1 TYR   214      80.677  59.796  49.252  1.00  0.00           H  
ATOM   3319  HD2 TYR   214      84.047  57.384  50.567  1.00  0.00           H  
ATOM   3320  HE1 TYR   214      80.597  58.593  47.193  1.00  0.00           H  
ATOM   3321  HE2 TYR   214      83.912  56.128  48.399  1.00  0.00           H  
ATOM   3322  HH  TYR   214      81.492  57.116  46.017  1.00  0.00           H  
ATOM   3323  N   VAL   215      81.290  56.568  52.346  1.00  0.00           N  
ATOM   3324  CA  VAL   215      81.564  55.100  52.524  1.00  0.00           C  
ATOM   3325  C   VAL   215      81.222  54.439  51.237  1.00  0.00           C  
ATOM   3326  O   VAL   215      80.194  54.556  50.662  1.00  0.00           O  
ATOM   3327  CB  VAL   215      80.842  54.622  53.812  1.00  0.00           C  
ATOM   3328  CG1 VAL   215      79.278  54.487  53.682  1.00  0.00           C  
ATOM   3329  CG2 VAL   215      81.341  53.160  54.062  1.00  0.00           C  
ATOM   3330  H   VAL   215      80.586  56.863  51.684  1.00  0.00           H  
ATOM   3331  HA  VAL   215      82.617  54.988  52.780  1.00  0.00           H  
ATOM   3332  HB  VAL   215      81.072  55.256  54.669  1.00  0.00           H  
ATOM   3333 HG11 VAL   215      78.860  53.920  52.850  1.00  0.00           H  
ATOM   3334 HG12 VAL   215      78.793  54.057  54.558  1.00  0.00           H  
ATOM   3335 HG13 VAL   215      78.831  55.475  53.572  1.00  0.00           H  
ATOM   3336 HG21 VAL   215      80.940  52.799  55.010  1.00  0.00           H  
ATOM   3337 HG22 VAL   215      81.168  52.457  53.247  1.00  0.00           H  
ATOM   3338 HG23 VAL   215      82.422  53.226  54.193  1.00  0.00           H  
ATOM   3339  N   GLU   216      82.249  53.670  50.770  1.00  0.00           N  
ATOM   3340  CA  GLU   216      82.191  52.999  49.464  1.00  0.00           C  
ATOM   3341  C   GLU   216      81.215  51.884  49.475  1.00  0.00           C  
ATOM   3342  O   GLU   216      80.923  51.231  50.488  1.00  0.00           O  
ATOM   3343  CB  GLU   216      83.521  52.319  49.127  1.00  0.00           C  
ATOM   3344  CG  GLU   216      84.823  53.196  48.835  1.00  0.00           C  
ATOM   3345  CD  GLU   216      85.964  52.337  48.514  1.00  0.00           C  
ATOM   3346  OE1 GLU   216      86.327  51.377  49.250  1.00  0.00           O  
ATOM   3347  OE2 GLU   216      86.632  52.618  47.491  1.00  0.00           O1-
ATOM   3348  H   GLU   216      83.080  53.614  51.341  1.00  0.00           H  
ATOM   3349  HA  GLU   216      81.963  53.717  48.677  1.00  0.00           H  
ATOM   3350  HB2 GLU   216      83.771  51.522  49.827  1.00  0.00           H  
ATOM   3351  HB3 GLU   216      83.370  51.811  48.174  1.00  0.00           H  
ATOM   3352  HG2 GLU   216      84.634  53.875  48.004  1.00  0.00           H  
ATOM   3353  HG3 GLU   216      85.015  53.739  49.760  1.00  0.00           H  
ATOM   3354  N   ASN   217      80.471  51.840  48.430  1.00  0.00           N  
ATOM   3355  CA  ASN   217      79.440  50.840  48.156  1.00  0.00           C  
ATOM   3356  C   ASN   217      80.038  49.367  48.059  1.00  0.00           C  
ATOM   3357  O   ASN   217      81.122  49.270  47.461  1.00  0.00           O  
ATOM   3358  CB  ASN   217      78.540  51.261  46.937  1.00  0.00           C  
ATOM   3359  CG  ASN   217      77.404  50.322  46.591  1.00  0.00           C  
ATOM   3360  ND2 ASN   217      76.222  50.761  46.997  1.00  0.00           N  
ATOM   3361  OD1 ASN   217      77.565  49.144  46.376  1.00  0.00           O  
ATOM   3362  H   ASN   217      80.652  52.507  47.694  1.00  0.00           H  
ATOM   3363  HA  ASN   217      78.735  50.849  48.988  1.00  0.00           H  
ATOM   3364  HB2 ASN   217      78.106  52.221  47.216  1.00  0.00           H  
ATOM   3365  HB3 ASN   217      79.114  51.399  46.021  1.00  0.00           H  
ATOM   3366 HD21 ASN   217      75.359  50.357  46.661  1.00  0.00           H  
ATOM   3367 HD22 ASN   217      76.239  51.722  47.308  1.00  0.00           H  
ATOM   3368  N   PRO   218      79.488  48.315  48.659  1.00  0.00           N  
ATOM   3369  CA  PRO   218      80.022  46.935  48.614  1.00  0.00           C  
ATOM   3370  C   PRO   218      80.165  46.436  47.141  1.00  0.00           C  
ATOM   3371  O   PRO   218      80.922  45.490  46.913  1.00  0.00           O  
ATOM   3372  CB  PRO   218      79.072  46.117  49.438  1.00  0.00           C  
ATOM   3373  CG  PRO   218      78.523  47.159  50.424  1.00  0.00           C  
ATOM   3374  CD  PRO   218      78.461  48.466  49.673  1.00  0.00           C  
ATOM   3375  HA  PRO   218      81.039  46.974  49.005  1.00  0.00           H  
ATOM   3376  HB2 PRO   218      78.266  45.779  48.787  1.00  0.00           H  
ATOM   3377  HB3 PRO   218      79.682  45.333  49.888  1.00  0.00           H  
ATOM   3378  HG2 PRO   218      77.576  46.827  50.849  1.00  0.00           H  
ATOM   3379  HG3 PRO   218      79.243  47.277  51.234  1.00  0.00           H  
ATOM   3380  HD2 PRO   218      77.514  48.696  49.184  1.00  0.00           H  
ATOM   3381  HD3 PRO   218      78.797  49.255  50.346  1.00  0.00           H  
ATOM   3382  N   ALA   219      79.507  47.095  46.179  1.00  0.00           N  
ATOM   3383  CA  ALA   219      79.503  46.584  44.762  1.00  0.00           C  
ATOM   3384  C   ALA   219      80.903  46.904  44.129  1.00  0.00           C  
ATOM   3385  O   ALA   219      81.081  46.305  43.042  1.00  0.00           O  
ATOM   3386  CB  ALA   219      78.366  47.255  43.939  1.00  0.00           C  
ATOM   3387  H   ALA   219      78.866  47.852  46.368  1.00  0.00           H  
ATOM   3388  HA  ALA   219      79.326  45.508  44.785  1.00  0.00           H  
ATOM   3389  HB1 ALA   219      78.284  46.971  42.889  1.00  0.00           H  
ATOM   3390  HB2 ALA   219      77.374  47.194  44.388  1.00  0.00           H  
ATOM   3391  HB3 ALA   219      78.589  48.321  43.928  1.00  0.00           H  
ATOM   3392  N   ALA   220      81.712  47.785  44.685  1.00  0.00           N  
ATOM   3393  CA  ALA   220      82.920  48.388  44.082  1.00  0.00           C  
ATOM   3394  C   ALA   220      84.077  48.849  45.106  1.00  0.00           C  
ATOM   3395  O   ALA   220      85.082  49.373  44.686  1.00  0.00           O  
ATOM   3396  CB  ALA   220      82.505  49.545  43.193  1.00  0.00           C  
ATOM   3397  H   ALA   220      81.436  48.202  45.563  1.00  0.00           H  
ATOM   3398  HA  ALA   220      83.488  47.653  43.512  1.00  0.00           H  
ATOM   3399  HB1 ALA   220      81.966  50.225  43.852  1.00  0.00           H  
ATOM   3400  HB2 ALA   220      83.361  50.002  42.698  1.00  0.00           H  
ATOM   3401  HB3 ALA   220      81.739  49.194  42.501  1.00  0.00           H  
ATOM   3402  N   GLY   221      83.818  48.569  46.363  1.00  0.00           N  
ATOM   3403  CA  GLY   221      84.831  48.733  47.426  1.00  0.00           C  
ATOM   3404  C   GLY   221      84.441  48.230  48.832  1.00  0.00           C  
ATOM   3405  O   GLY   221      83.675  47.308  49.028  1.00  0.00           O  
ATOM   3406  H   GLY   221      82.938  48.176  46.664  1.00  0.00           H  
ATOM   3407  HA2 GLY   221      85.646  48.060  47.157  1.00  0.00           H  
ATOM   3408  HA3 GLY   221      85.111  49.784  47.499  1.00  0.00           H  
ATOM   3409  N   GLN   222      84.886  48.984  49.801  1.00  0.00           N  
ATOM   3410  CA  GLN   222      84.737  48.740  51.215  1.00  0.00           C  
ATOM   3411  C   GLN   222      85.074  49.890  52.172  1.00  0.00           C  
ATOM   3412  O   GLN   222      84.516  49.859  53.296  1.00  0.00           O  
ATOM   3413  CB  GLN   222      85.456  47.416  51.678  1.00  0.00           C  
ATOM   3414  CG  GLN   222      84.692  46.595  52.705  1.00  0.00           C  
ATOM   3415  CD  GLN   222      83.387  46.065  52.137  1.00  0.00           C  
ATOM   3416  NE2 GLN   222      83.328  44.888  51.513  1.00  0.00           N  
ATOM   3417  OE1 GLN   222      82.333  46.513  52.431  1.00  0.00           O  
ATOM   3418  H   GLN   222      85.263  49.894  49.581  1.00  0.00           H  
ATOM   3419  HA  GLN   222      83.687  48.449  51.223  1.00  0.00           H  
ATOM   3420  HB2 GLN   222      85.639  46.701  50.875  1.00  0.00           H  
ATOM   3421  HB3 GLN   222      86.463  47.683  52.001  1.00  0.00           H  
ATOM   3422  HG2 GLN   222      85.442  45.869  53.018  1.00  0.00           H  
ATOM   3423  HG3 GLN   222      84.497  47.108  53.647  1.00  0.00           H  
ATOM   3424 HE21 GLN   222      82.478  44.457  51.178  1.00  0.00           H  
ATOM   3425 HE22 GLN   222      84.088  44.317  51.172  1.00  0.00           H  
ATOM   3426  N   ARG   223      85.926  50.865  51.835  1.00  0.00           N  
ATOM   3427  CA  ARG   223      86.512  51.802  52.695  1.00  0.00           C  
ATOM   3428  C   ARG   223      85.560  52.970  53.088  1.00  0.00           C  
ATOM   3429  O   ARG   223      84.839  53.570  52.253  1.00  0.00           O  
ATOM   3430  CB  ARG   223      87.722  52.425  51.939  1.00  0.00           C  
ATOM   3431  CG  ARG   223      88.773  51.441  51.431  1.00  0.00           C  
ATOM   3432  CD  ARG   223      89.739  52.036  50.453  1.00  0.00           C  
ATOM   3433  NE  ARG   223      89.151  52.446  49.083  1.00  0.00           N  
ATOM   3434  CZ  ARG   223      89.826  52.964  48.120  1.00  0.00           C  
ATOM   3435  NH1 ARG   223      91.125  53.166  48.136  1.00  0.00           N1+
ATOM   3436  NH2 ARG   223      89.206  53.380  47.077  1.00  0.00           N  
ATOM   3437  H   ARG   223      86.211  50.853  50.866  1.00  0.00           H  
ATOM   3438  HA  ARG   223      86.728  51.304  53.640  1.00  0.00           H  
ATOM   3439  HB2 ARG   223      87.468  52.914  50.999  1.00  0.00           H  
ATOM   3440  HB3 ARG   223      88.172  53.174  52.591  1.00  0.00           H  
ATOM   3441  HG2 ARG   223      89.218  51.004  52.325  1.00  0.00           H  
ATOM   3442  HG3 ARG   223      88.335  50.627  50.854  1.00  0.00           H  
ATOM   3443  HD2 ARG   223      90.317  52.795  50.981  1.00  0.00           H  
ATOM   3444  HD3 ARG   223      90.507  51.291  50.244  1.00  0.00           H  
ATOM   3445  HE  ARG   223      88.147  52.338  49.050  1.00  0.00           H  
ATOM   3446 HH11 ARG   223      91.746  52.997  48.914  1.00  0.00           H  
ATOM   3447 HH12 ARG   223      91.512  53.539  47.280  1.00  0.00           H  
ATOM   3448 HH21 ARG   223      88.215  53.201  46.997  1.00  0.00           H  
ATOM   3449 HH22 ARG   223      89.730  53.607  46.245  1.00  0.00           H  
ATOM   3450  N   TYR   224      85.549  53.277  54.379  1.00  0.00           N  
ATOM   3451  CA  TYR   224      85.090  54.614  54.901  1.00  0.00           C  
ATOM   3452  C   TYR   224      86.215  55.656  54.532  1.00  0.00           C  
ATOM   3453  O   TYR   224      87.421  55.317  54.503  1.00  0.00           O  
ATOM   3454  CB  TYR   224      85.027  54.534  56.422  1.00  0.00           C  
ATOM   3455  CG  TYR   224      84.150  53.541  57.150  1.00  0.00           C  
ATOM   3456  CD1 TYR   224      84.738  52.267  57.491  1.00  0.00           C  
ATOM   3457  CD2 TYR   224      82.812  53.862  57.425  1.00  0.00           C  
ATOM   3458  CE1 TYR   224      83.955  51.208  57.975  1.00  0.00           C  
ATOM   3459  CE2 TYR   224      81.967  52.845  57.987  1.00  0.00           C  
ATOM   3460  CZ  TYR   224      82.579  51.511  58.206  1.00  0.00           C  
ATOM   3461  OH  TYR   224      81.744  50.508  58.587  1.00  0.00           O  
ATOM   3462  H   TYR   224      85.997  52.633  55.016  1.00  0.00           H  
ATOM   3463  HA  TYR   224      84.095  54.930  54.587  1.00  0.00           H  
ATOM   3464  HB2 TYR   224      86.014  54.282  56.809  1.00  0.00           H  
ATOM   3465  HB3 TYR   224      84.644  55.485  56.794  1.00  0.00           H  
ATOM   3466  HD1 TYR   224      85.758  52.075  57.192  1.00  0.00           H  
ATOM   3467  HD2 TYR   224      82.568  54.856  57.080  1.00  0.00           H  
ATOM   3468  HE1 TYR   224      84.329  50.202  58.093  1.00  0.00           H  
ATOM   3469  HE2 TYR   224      80.953  53.181  58.147  1.00  0.00           H  
ATOM   3470  HH  TYR   224      82.284  49.941  59.142  1.00  0.00           H  
ATOM   3471  N   ILE   225      85.805  56.873  54.302  1.00  0.00           N  
ATOM   3472  CA  ILE   225      86.668  58.090  54.118  1.00  0.00           C  
ATOM   3473  C   ILE   225      86.290  59.220  55.029  1.00  0.00           C  
ATOM   3474  O   ILE   225      85.120  59.664  54.898  1.00  0.00           O  
ATOM   3475  CB  ILE   225      86.707  58.566  52.674  1.00  0.00           C  
ATOM   3476  CG1 ILE   225      87.079  57.391  51.741  1.00  0.00           C  
ATOM   3477  CG2 ILE   225      87.560  59.783  52.426  1.00  0.00           C  
ATOM   3478  CD1 ILE   225      87.154  57.787  50.264  1.00  0.00           C  
ATOM   3479  H   ILE   225      84.802  56.998  54.316  1.00  0.00           H  
ATOM   3480  HA  ILE   225      87.672  57.838  54.459  1.00  0.00           H  
ATOM   3481  HB  ILE   225      85.679  58.858  52.460  1.00  0.00           H  
ATOM   3482 HG12 ILE   225      87.988  56.897  52.085  1.00  0.00           H  
ATOM   3483 HG13 ILE   225      86.283  56.654  51.853  1.00  0.00           H  
ATOM   3484 HG21 ILE   225      87.780  59.982  51.378  1.00  0.00           H  
ATOM   3485 HG22 ILE   225      87.236  60.598  53.073  1.00  0.00           H  
ATOM   3486 HG23 ILE   225      88.555  59.553  52.808  1.00  0.00           H  
ATOM   3487 HD11 ILE   225      86.300  58.414  50.006  1.00  0.00           H  
ATOM   3488 HD12 ILE   225      88.118  58.236  50.028  1.00  0.00           H  
ATOM   3489 HD13 ILE   225      87.231  56.853  49.706  1.00  0.00           H  
ATOM   3490  N   HIE   226      87.262  59.885  55.705  1.00  0.00           N  
ATOM   3491  CA  HIE   226      87.084  61.168  56.368  1.00  0.00           C  
ATOM   3492  C   HIE   226      87.360  62.344  55.414  1.00  0.00           C  
ATOM   3493  O   HIE   226      88.467  62.570  54.876  1.00  0.00           O  
ATOM   3494  CB  HIE   226      88.017  61.141  57.620  1.00  0.00           C  
ATOM   3495  CG  HIE   226      87.971  62.415  58.432  1.00  0.00           C  
ATOM   3496  CD2 HIE   226      86.755  62.915  58.899  1.00  0.00           C  
ATOM   3497  ND1 HIE   226      89.012  63.279  58.686  1.00  0.00           N  
ATOM   3498  CE1 HIE   226      88.446  64.325  59.311  1.00  0.00           C  
ATOM   3499  NE2 HIE   226      87.082  64.130  59.371  1.00  0.00           N  
ATOM   3500  H   HIE   226      88.229  59.674  55.502  1.00  0.00           H  
ATOM   3501  HA  HIE   226      86.037  61.197  56.669  1.00  0.00           H  
ATOM   3502  HB2 HIE   226      87.663  60.291  58.204  1.00  0.00           H  
ATOM   3503  HB3 HIE   226      89.018  60.970  57.226  1.00  0.00           H  
ATOM   3504  HD2 HIE   226      85.744  62.567  58.749  1.00  0.00           H  
ATOM   3505  HE1 HIE   226      89.020  65.174  59.654  1.00  0.00           H  
ATOM   3506  HE2 HIE   226      86.409  64.844  59.610  1.00  0.00           H  
ATOM   3507  N   ILE   227      86.325  63.210  55.221  1.00  0.00           N  
ATOM   3508  CA  ILE   227      86.375  64.272  54.237  1.00  0.00           C  
ATOM   3509  C   ILE   227      86.677  65.645  54.801  1.00  0.00           C  
ATOM   3510  O   ILE   227      87.360  66.452  54.185  1.00  0.00           O  
ATOM   3511  CB  ILE   227      85.203  64.233  53.258  1.00  0.00           C  
ATOM   3512  CG1 ILE   227      83.911  64.985  53.626  1.00  0.00           C  
ATOM   3513  CG2 ILE   227      84.825  62.780  52.773  1.00  0.00           C  
ATOM   3514  CD1 ILE   227      82.636  64.617  52.860  1.00  0.00           C  
ATOM   3515  H   ILE   227      85.501  63.143  55.801  1.00  0.00           H  
ATOM   3516  HA  ILE   227      87.328  64.099  53.737  1.00  0.00           H  
ATOM   3517  HB  ILE   227      85.581  64.722  52.360  1.00  0.00           H  
ATOM   3518 HG12 ILE   227      83.664  64.833  54.677  1.00  0.00           H  
ATOM   3519 HG13 ILE   227      84.142  66.038  53.468  1.00  0.00           H  
ATOM   3520 HG21 ILE   227      85.777  62.302  52.540  1.00  0.00           H  
ATOM   3521 HG22 ILE   227      84.318  62.195  53.540  1.00  0.00           H  
ATOM   3522 HG23 ILE   227      84.275  62.760  51.832  1.00  0.00           H  
ATOM   3523 HD11 ILE   227      82.821  64.663  51.787  1.00  0.00           H  
ATOM   3524 HD12 ILE   227      82.270  63.610  53.058  1.00  0.00           H  
ATOM   3525 HD13 ILE   227      81.812  65.303  53.055  1.00  0.00           H  
ATOM   3526  N   LEU   228      86.089  66.032  55.949  1.00  0.00           N  
ATOM   3527  CA  LEU   228      86.273  67.253  56.715  1.00  0.00           C  
ATOM   3528  C   LEU   228      86.260  66.939  58.141  1.00  0.00           C  
ATOM   3529  O   LEU   228      85.455  66.053  58.637  1.00  0.00           O  
ATOM   3530  CB  LEU   228      85.116  68.294  56.317  1.00  0.00           C  
ATOM   3531  CG  LEU   228      85.187  68.839  54.880  1.00  0.00           C  
ATOM   3532  CD1 LEU   228      84.037  69.793  54.478  1.00  0.00           C  
ATOM   3533  CD2 LEU   228      86.492  69.476  54.342  1.00  0.00           C  
ATOM   3534  H   LEU   228      85.760  65.256  56.507  1.00  0.00           H  
ATOM   3535  HA  LEU   228      87.223  67.664  56.375  1.00  0.00           H  
ATOM   3536  HB2 LEU   228      84.120  67.867  56.440  1.00  0.00           H  
ATOM   3537  HB3 LEU   228      85.259  69.091  57.047  1.00  0.00           H  
ATOM   3538  HG  LEU   228      85.115  68.012  54.174  1.00  0.00           H  
ATOM   3539 HD11 LEU   228      83.111  69.226  54.569  1.00  0.00           H  
ATOM   3540 HD12 LEU   228      83.984  70.731  55.030  1.00  0.00           H  
ATOM   3541 HD13 LEU   228      84.055  70.057  53.421  1.00  0.00           H  
ATOM   3542 HD21 LEU   228      87.361  69.140  54.907  1.00  0.00           H  
ATOM   3543 HD22 LEU   228      86.593  69.220  53.288  1.00  0.00           H  
ATOM   3544 HD23 LEU   228      86.457  70.561  54.443  1.00  0.00           H  
ATOM   3545  N   GLY   229      87.050  67.679  58.944  1.00  0.00           N  
ATOM   3546  CA  GLY   229      86.907  67.816  60.351  1.00  0.00           C  
ATOM   3547  C   GLY   229      88.285  68.208  60.895  1.00  0.00           C  
ATOM   3548  O   GLY   229      89.082  68.820  60.112  1.00  0.00           O  
ATOM   3549  H   GLY   229      87.574  68.411  58.484  1.00  0.00           H  
ATOM   3550  HA2 GLY   229      86.145  68.570  60.549  1.00  0.00           H  
ATOM   3551  HA3 GLY   229      86.727  66.790  60.672  1.00  0.00           H  
ATOM   3552  N   ARG   230      88.680  67.950  62.088  1.00  0.00           N  
ATOM   3553  CA  ARG   230      89.977  68.271  62.777  1.00  0.00           C  
ATOM   3554  C   ARG   230      91.176  67.935  61.820  1.00  0.00           C  
ATOM   3555  O   ARG   230      91.338  66.803  61.383  1.00  0.00           O  
ATOM   3556  CB  ARG   230      89.993  67.546  64.147  1.00  0.00           C  
ATOM   3557  CG  ARG   230      89.221  68.286  65.283  1.00  0.00           C  
ATOM   3558  CD  ARG   230      88.892  67.347  66.417  1.00  0.00           C  
ATOM   3559  NE  ARG   230      88.032  67.958  67.406  1.00  0.00           N  
ATOM   3560  CZ  ARG   230      87.494  67.347  68.387  1.00  0.00           C  
ATOM   3561  NH1 ARG   230      87.605  66.046  68.517  1.00  0.00           N1+
ATOM   3562  NH2 ARG   230      86.717  68.025  69.164  1.00  0.00           N  
ATOM   3563  H   ARG   230      88.061  67.304  62.557  1.00  0.00           H  
ATOM   3564  HA  ARG   230      89.949  69.326  63.051  1.00  0.00           H  
ATOM   3565  HB2 ARG   230      89.577  66.552  63.984  1.00  0.00           H  
ATOM   3566  HB3 ARG   230      90.984  67.287  64.520  1.00  0.00           H  
ATOM   3567  HG2 ARG   230      89.650  69.250  65.559  1.00  0.00           H  
ATOM   3568  HG3 ARG   230      88.245  68.506  64.851  1.00  0.00           H  
ATOM   3569  HD2 ARG   230      88.330  66.547  65.934  1.00  0.00           H  
ATOM   3570  HD3 ARG   230      89.879  67.097  66.805  1.00  0.00           H  
ATOM   3571  HE  ARG   230      87.789  68.935  67.319  1.00  0.00           H  
ATOM   3572 HH11 ARG   230      88.239  65.469  67.983  1.00  0.00           H  
ATOM   3573 HH12 ARG   230      87.018  65.666  69.246  1.00  0.00           H  
ATOM   3574 HH21 ARG   230      86.621  69.029  69.105  1.00  0.00           H  
ATOM   3575 HH22 ARG   230      86.331  67.564  69.975  1.00  0.00           H  
ATOM   3576  N   ARG   231      91.973  68.903  61.653  1.00  0.00           N  
ATOM   3577  CA  ARG   231      93.224  68.934  60.838  1.00  0.00           C  
ATOM   3578  C   ARG   231      93.059  68.745  59.290  1.00  0.00           C  
ATOM   3579  O   ARG   231      94.131  68.659  58.641  1.00  0.00           O  
ATOM   3580  CB  ARG   231      94.305  68.067  61.496  1.00  0.00           C  
ATOM   3581  CG  ARG   231      94.508  68.047  63.061  1.00  0.00           C  
ATOM   3582  CD  ARG   231      95.300  66.795  63.514  1.00  0.00           C  
ATOM   3583  NE  ARG   231      94.848  66.235  64.803  1.00  0.00           N  
ATOM   3584  CZ  ARG   231      93.835  65.366  64.906  1.00  0.00           C  
ATOM   3585  NH1 ARG   231      93.414  64.640  63.965  1.00  0.00           N1+
ATOM   3586  NH2 ARG   231      93.131  65.215  65.961  1.00  0.00           N  
ATOM   3587  H   ARG   231      91.637  69.787  62.007  1.00  0.00           H  
ATOM   3588  HA  ARG   231      93.610  69.952  60.884  1.00  0.00           H  
ATOM   3589  HB2 ARG   231      93.997  67.080  61.152  1.00  0.00           H  
ATOM   3590  HB3 ARG   231      95.275  68.260  61.039  1.00  0.00           H  
ATOM   3591  HG2 ARG   231      95.051  68.882  63.503  1.00  0.00           H  
ATOM   3592  HG3 ARG   231      93.483  67.923  63.410  1.00  0.00           H  
ATOM   3593  HD2 ARG   231      95.128  66.059  62.728  1.00  0.00           H  
ATOM   3594  HD3 ARG   231      96.367  67.012  63.453  1.00  0.00           H  
ATOM   3595  HE  ARG   231      95.301  66.515  65.661  1.00  0.00           H  
ATOM   3596 HH11 ARG   231      93.749  64.784  63.023  1.00  0.00           H  
ATOM   3597 HH12 ARG   231      92.796  63.892  64.246  1.00  0.00           H  
ATOM   3598 HH21 ARG   231      93.303  65.868  66.712  1.00  0.00           H  
ATOM   3599 HH22 ARG   231      92.496  64.433  66.032  1.00  0.00           H  
ATOM   3600  N   LYS   232      91.826  68.608  58.788  1.00  0.00           N  
ATOM   3601  CA  LYS   232      91.316  68.546  57.364  1.00  0.00           C  
ATOM   3602  C   LYS   232      90.249  69.657  57.084  1.00  0.00           C  
ATOM   3603  O   LYS   232      89.030  69.391  57.054  1.00  0.00           O  
ATOM   3604  CB  LYS   232      90.706  67.114  57.122  1.00  0.00           C  
ATOM   3605  CG  LYS   232      90.813  66.832  55.580  1.00  0.00           C  
ATOM   3606  CD  LYS   232      90.329  65.494  55.221  1.00  0.00           C  
ATOM   3607  CE  LYS   232      90.594  65.273  53.671  1.00  0.00           C  
ATOM   3608  NZ  LYS   232      90.211  63.877  53.301  1.00  0.00           N1+
ATOM   3609  H   LYS   232      91.106  68.691  59.492  1.00  0.00           H  
ATOM   3610  HA  LYS   232      92.195  68.753  56.753  1.00  0.00           H  
ATOM   3611  HB2 LYS   232      91.197  66.319  57.683  1.00  0.00           H  
ATOM   3612  HB3 LYS   232      89.699  67.004  57.525  1.00  0.00           H  
ATOM   3613  HG2 LYS   232      90.229  67.580  55.045  1.00  0.00           H  
ATOM   3614  HG3 LYS   232      91.850  67.003  55.288  1.00  0.00           H  
ATOM   3615  HD2 LYS   232      90.948  64.793  55.781  1.00  0.00           H  
ATOM   3616  HD3 LYS   232      89.277  65.474  55.504  1.00  0.00           H  
ATOM   3617  HE2 LYS   232      90.053  66.102  53.215  1.00  0.00           H  
ATOM   3618  HE3 LYS   232      91.665  65.390  53.508  1.00  0.00           H  
ATOM   3619  HZ1 LYS   232      90.193  63.758  52.298  1.00  0.00           H  
ATOM   3620  HZ2 LYS   232      90.890  63.227  53.669  1.00  0.00           H  
ATOM   3621  HZ3 LYS   232      89.287  63.677  53.657  1.00  0.00           H  
ATOM   3622  N   LEU   233      90.622  70.920  56.824  1.00  0.00           N  
ATOM   3623  CA  LEU   233      89.817  72.045  56.482  1.00  0.00           C  
ATOM   3624  C   LEU   233      89.265  72.188  55.079  1.00  0.00           C  
ATOM   3625  O   LEU   233      88.291  72.926  54.920  1.00  0.00           O  
ATOM   3626  CB  LEU   233      90.372  73.410  56.910  1.00  0.00           C  
ATOM   3627  CG  LEU   233      90.702  73.556  58.454  1.00  0.00           C  
ATOM   3628  CD1 LEU   233      91.375  74.976  58.621  1.00  0.00           C  
ATOM   3629  CD2 LEU   233      89.495  73.579  59.398  1.00  0.00           C  
ATOM   3630  H   LEU   233      91.629  70.973  56.777  1.00  0.00           H  
ATOM   3631  HA  LEU   233      88.918  71.941  57.090  1.00  0.00           H  
ATOM   3632  HB2 LEU   233      91.344  73.490  56.423  1.00  0.00           H  
ATOM   3633  HB3 LEU   233      89.685  74.208  56.629  1.00  0.00           H  
ATOM   3634  HG  LEU   233      91.444  72.802  58.719  1.00  0.00           H  
ATOM   3635 HD11 LEU   233      91.498  75.172  59.687  1.00  0.00           H  
ATOM   3636 HD12 LEU   233      92.374  74.947  58.185  1.00  0.00           H  
ATOM   3637 HD13 LEU   233      90.743  75.766  58.217  1.00  0.00           H  
ATOM   3638 HD21 LEU   233      88.729  74.296  59.103  1.00  0.00           H  
ATOM   3639 HD22 LEU   233      89.066  72.577  59.407  1.00  0.00           H  
ATOM   3640 HD23 LEU   233      89.823  73.834  60.405  1.00  0.00           H  
ATOM   3641  N   TYR   234      89.718  71.452  54.110  1.00  0.00           N  
ATOM   3642  CA  TYR   234      89.086  71.269  52.812  1.00  0.00           C  
ATOM   3643  C   TYR   234      89.313  69.923  52.183  1.00  0.00           C  
ATOM   3644  O   TYR   234      90.178  69.194  52.565  1.00  0.00           O  
ATOM   3645  CB  TYR   234      89.572  72.403  51.902  1.00  0.00           C  
ATOM   3646  CG  TYR   234      90.998  72.395  51.288  1.00  0.00           C  
ATOM   3647  CD1 TYR   234      91.203  72.267  49.903  1.00  0.00           C  
ATOM   3648  CD2 TYR   234      92.145  72.485  52.148  1.00  0.00           C  
ATOM   3649  CE1 TYR   234      92.462  72.031  49.306  1.00  0.00           C  
ATOM   3650  CE2 TYR   234      93.383  72.291  51.554  1.00  0.00           C  
ATOM   3651  CZ  TYR   234      93.574  71.940  50.132  1.00  0.00           C  
ATOM   3652  OH  TYR   234      94.716  72.048  49.578  1.00  0.00           O  
ATOM   3653  H   TYR   234      90.431  70.768  54.320  1.00  0.00           H  
ATOM   3654  HA  TYR   234      88.020  71.280  53.040  1.00  0.00           H  
ATOM   3655  HB2 TYR   234      88.805  72.426  51.128  1.00  0.00           H  
ATOM   3656  HB3 TYR   234      89.434  73.330  52.458  1.00  0.00           H  
ATOM   3657  HD1 TYR   234      90.311  72.274  49.294  1.00  0.00           H  
ATOM   3658  HD2 TYR   234      91.982  72.700  53.194  1.00  0.00           H  
ATOM   3659  HE1 TYR   234      92.480  71.875  48.237  1.00  0.00           H  
ATOM   3660  HE2 TYR   234      94.286  72.252  52.145  1.00  0.00           H  
ATOM   3661  HH  TYR   234      94.644  72.363  48.674  1.00  0.00           H  
ATOM   3662  N   HIE   235      88.511  69.652  51.119  1.00  0.00           N  
ATOM   3663  CA  HIE   235      88.470  68.367  50.371  1.00  0.00           C  
ATOM   3664  C   HIE   235      88.197  68.483  48.904  1.00  0.00           C  
ATOM   3665  O   HIE   235      87.069  68.812  48.582  1.00  0.00           O  
ATOM   3666  CB  HIE   235      87.490  67.332  50.926  1.00  0.00           C  
ATOM   3667  CG  HIE   235      87.539  65.982  50.314  1.00  0.00           C  
ATOM   3668  CD2 HIE   235      86.641  65.465  49.370  1.00  0.00           C  
ATOM   3669  ND1 HIE   235      88.187  64.935  50.939  1.00  0.00           N  
ATOM   3670  CE1 HIE   235      87.773  63.802  50.385  1.00  0.00           C  
ATOM   3671  NE2 HIE   235      86.804  64.120  49.461  1.00  0.00           N  
ATOM   3672  H   HIE   235      87.874  70.377  50.822  1.00  0.00           H  
ATOM   3673  HA  HIE   235      89.458  67.926  50.504  1.00  0.00           H  
ATOM   3674  HB2 HIE   235      87.776  67.282  51.977  1.00  0.00           H  
ATOM   3675  HB3 HIE   235      86.460  67.687  50.931  1.00  0.00           H  
ATOM   3676  HD2 HIE   235      85.881  66.006  48.825  1.00  0.00           H  
ATOM   3677  HE1 HIE   235      88.111  62.795  50.580  1.00  0.00           H  
ATOM   3678  HE2 HIE   235      86.273  63.496  48.871  1.00  0.00           H  
ATOM   3679  N   VAL   236      89.185  68.266  47.983  1.00  0.00           N  
ATOM   3680  CA  VAL   236      88.887  68.277  46.512  1.00  0.00           C  
ATOM   3681  C   VAL   236      87.917  67.179  46.111  1.00  0.00           C  
ATOM   3682  O   VAL   236      87.988  66.054  46.721  1.00  0.00           O  
ATOM   3683  CB  VAL   236      90.182  68.297  45.726  1.00  0.00           C  
ATOM   3684  CG1 VAL   236      90.038  68.168  44.162  1.00  0.00           C  
ATOM   3685  CG2 VAL   236      90.951  69.559  46.079  1.00  0.00           C  
ATOM   3686  H   VAL   236      90.098  67.967  48.294  1.00  0.00           H  
ATOM   3687  HA  VAL   236      88.426  69.232  46.261  1.00  0.00           H  
ATOM   3688  HB  VAL   236      90.769  67.428  46.025  1.00  0.00           H  
ATOM   3689 HG11 VAL   236      90.979  68.167  43.612  1.00  0.00           H  
ATOM   3690 HG12 VAL   236      89.471  67.277  43.890  1.00  0.00           H  
ATOM   3691 HG13 VAL   236      89.474  69.047  43.850  1.00  0.00           H  
ATOM   3692 HG21 VAL   236      90.221  70.365  46.148  1.00  0.00           H  
ATOM   3693 HG22 VAL   236      91.388  69.517  47.077  1.00  0.00           H  
ATOM   3694 HG23 VAL   236      91.651  69.784  45.274  1.00  0.00           H  
ATOM   3695  N   VAL   237      87.002  67.536  45.235  1.00  0.00           N  
ATOM   3696  CA  VAL   237      85.913  66.599  44.710  1.00  0.00           C  
ATOM   3697  C   VAL   237      86.093  66.319  43.255  1.00  0.00           C  
ATOM   3698  O   VAL   237      85.971  67.198  42.434  1.00  0.00           O  
ATOM   3699  CB  VAL   237      84.461  67.149  44.991  1.00  0.00           C  
ATOM   3700  CG1 VAL   237      83.369  66.430  44.286  1.00  0.00           C  
ATOM   3701  CG2 VAL   237      84.067  67.045  46.420  1.00  0.00           C  
ATOM   3702  H   VAL   237      86.985  68.438  44.780  1.00  0.00           H  
ATOM   3703  HA  VAL   237      86.155  65.657  45.201  1.00  0.00           H  
ATOM   3704  HB  VAL   237      84.542  68.189  44.674  1.00  0.00           H  
ATOM   3705 HG11 VAL   237      83.644  65.383  44.160  1.00  0.00           H  
ATOM   3706 HG12 VAL   237      82.407  66.527  44.789  1.00  0.00           H  
ATOM   3707 HG13 VAL   237      83.422  66.816  43.268  1.00  0.00           H  
ATOM   3708 HG21 VAL   237      84.907  67.465  46.973  1.00  0.00           H  
ATOM   3709 HG22 VAL   237      83.129  67.567  46.610  1.00  0.00           H  
ATOM   3710 HG23 VAL   237      83.928  65.989  46.654  1.00  0.00           H  
ATOM   3711  N   LYS   238      86.294  65.021  43.006  1.00  0.00           N  
ATOM   3712  CA  LYS   238      86.434  64.494  41.596  1.00  0.00           C  
ATOM   3713  C   LYS   238      85.102  64.744  40.830  1.00  0.00           C  
ATOM   3714  O   LYS   238      84.086  64.349  41.328  1.00  0.00           O  
ATOM   3715  CB  LYS   238      86.703  62.913  41.745  1.00  0.00           C  
ATOM   3716  CG  LYS   238      86.897  62.323  40.342  1.00  0.00           C  
ATOM   3717  CD  LYS   238      87.060  60.778  40.168  1.00  0.00           C  
ATOM   3718  CE  LYS   238      85.746  60.092  40.423  1.00  0.00           C  
ATOM   3719  NZ  LYS   238      85.652  58.759  39.784  1.00  0.00           N1+
ATOM   3720  H   LYS   238      86.301  64.347  43.758  1.00  0.00           H  
ATOM   3721  HA  LYS   238      87.238  64.990  41.052  1.00  0.00           H  
ATOM   3722  HB2 LYS   238      87.563  62.703  42.381  1.00  0.00           H  
ATOM   3723  HB3 LYS   238      85.864  62.405  42.220  1.00  0.00           H  
ATOM   3724  HG2 LYS   238      86.060  62.483  39.662  1.00  0.00           H  
ATOM   3725  HG3 LYS   238      87.737  62.824  39.861  1.00  0.00           H  
ATOM   3726  HD2 LYS   238      87.303  60.806  39.105  1.00  0.00           H  
ATOM   3727  HD3 LYS   238      87.873  60.418  40.798  1.00  0.00           H  
ATOM   3728  HE2 LYS   238      85.579  59.996  41.495  1.00  0.00           H  
ATOM   3729  HE3 LYS   238      84.962  60.761  40.067  1.00  0.00           H  
ATOM   3730  HZ1 LYS   238      85.999  58.871  38.843  1.00  0.00           H  
ATOM   3731  HZ2 LYS   238      86.187  58.071  40.295  1.00  0.00           H  
ATOM   3732  HZ3 LYS   238      84.690  58.460  39.703  1.00  0.00           H  
ATOM   3733  N   TYR   239      85.260  65.501  39.704  1.00  0.00           N  
ATOM   3734  CA  TYR   239      84.101  65.900  38.804  1.00  0.00           C  
ATOM   3735  C   TYR   239      83.576  64.674  38.110  1.00  0.00           C  
ATOM   3736  O   TYR   239      84.312  63.807  37.770  1.00  0.00           O  
ATOM   3737  CB  TYR   239      84.660  66.797  37.708  1.00  0.00           C  
ATOM   3738  CG  TYR   239      83.688  67.258  36.697  1.00  0.00           C  
ATOM   3739  CD1 TYR   239      82.840  68.281  37.084  1.00  0.00           C  
ATOM   3740  CD2 TYR   239      83.692  66.699  35.407  1.00  0.00           C  
ATOM   3741  CE1 TYR   239      81.898  68.701  36.137  1.00  0.00           C  
ATOM   3742  CE2 TYR   239      82.777  67.177  34.441  1.00  0.00           C  
ATOM   3743  CZ  TYR   239      81.858  68.233  34.772  1.00  0.00           C  
ATOM   3744  OH  TYR   239      80.877  68.657  33.946  1.00  0.00           O  
ATOM   3745  H   TYR   239      86.182  65.756  39.378  1.00  0.00           H  
ATOM   3746  HA  TYR   239      83.296  66.350  39.385  1.00  0.00           H  
ATOM   3747  HB2 TYR   239      85.200  67.599  38.210  1.00  0.00           H  
ATOM   3748  HB3 TYR   239      85.407  66.155  37.242  1.00  0.00           H  
ATOM   3749  HD1 TYR   239      82.989  68.747  38.047  1.00  0.00           H  
ATOM   3750  HD2 TYR   239      84.302  65.872  35.073  1.00  0.00           H  
ATOM   3751  HE1 TYR   239      81.225  69.527  36.316  1.00  0.00           H  
ATOM   3752  HE2 TYR   239      82.813  66.585  33.538  1.00  0.00           H  
ATOM   3753  HH  TYR   239      80.985  68.331  33.049  1.00  0.00           H  
ATOM   3754  N   THR   240      82.223  64.598  38.008  1.00  0.00           N  
ATOM   3755  CA  THR   240      81.494  63.685  37.167  1.00  0.00           C  
ATOM   3756  C   THR   240      80.618  64.411  36.235  1.00  0.00           C  
ATOM   3757  O   THR   240      79.713  65.067  36.831  1.00  0.00           O  
ATOM   3758  CB  THR   240      80.823  62.559  38.051  1.00  0.00           C  
ATOM   3759  CG2 THR   240      79.871  61.570  37.397  1.00  0.00           C  
ATOM   3760  OG1 THR   240      81.844  61.734  38.661  1.00  0.00           O  
ATOM   3761  H   THR   240      81.733  65.389  38.402  1.00  0.00           H  
ATOM   3762  HA  THR   240      82.149  63.215  36.433  1.00  0.00           H  
ATOM   3763  HB  THR   240      80.322  63.153  38.816  1.00  0.00           H  
ATOM   3764  HG1 THR   240      82.106  62.326  39.370  1.00  0.00           H  
ATOM   3765 HG21 THR   240      80.335  61.003  36.590  1.00  0.00           H  
ATOM   3766 HG22 THR   240      79.555  60.820  38.121  1.00  0.00           H  
ATOM   3767 HG23 THR   240      79.033  62.142  36.998  1.00  0.00           H  
ATOM   3768  N   GLY   241      80.639  64.096  34.940  1.00  0.00           N  
ATOM   3769  CA  GLY   241      79.630  64.603  34.001  1.00  0.00           C  
ATOM   3770  C   GLY   241      78.389  63.676  33.946  1.00  0.00           C  
ATOM   3771  O   GLY   241      78.318  62.645  34.567  1.00  0.00           O  
ATOM   3772  H   GLY   241      81.410  63.519  34.633  1.00  0.00           H  
ATOM   3773  HA2 GLY   241      79.374  65.645  34.190  1.00  0.00           H  
ATOM   3774  HA3 GLY   241      79.963  64.498  32.968  1.00  0.00           H  
ATOM   3775  N   GLY   242      77.447  64.120  33.117  1.00  0.00           N  
ATOM   3776  CA  GLY   242      76.060  63.698  33.406  1.00  0.00           C  
ATOM   3777  C   GLY   242      75.445  64.314  34.603  1.00  0.00           C  
ATOM   3778  O   GLY   242      75.935  65.200  35.245  1.00  0.00           O  
ATOM   3779  H   GLY   242      77.592  65.005  32.652  1.00  0.00           H  
ATOM   3780  HA2 GLY   242      75.447  63.761  32.507  1.00  0.00           H  
ATOM   3781  HA3 GLY   242      76.072  62.612  33.496  1.00  0.00           H  
ATOM   3782  N   SER   243      74.216  63.852  34.979  1.00  0.00           N  
ATOM   3783  CA  SER   243      73.646  64.225  36.284  1.00  0.00           C  
ATOM   3784  C   SER   243      74.303  63.311  37.387  1.00  0.00           C  
ATOM   3785  O   SER   243      74.564  62.134  37.135  1.00  0.00           O  
ATOM   3786  CB  SER   243      72.130  63.882  36.307  1.00  0.00           C  
ATOM   3787  OG  SER   243      71.574  64.362  37.499  1.00  0.00           O  
ATOM   3788  H   SER   243      73.782  63.173  34.370  1.00  0.00           H  
ATOM   3789  HA  SER   243      73.702  65.261  36.620  1.00  0.00           H  
ATOM   3790  HB2 SER   243      71.679  64.362  35.438  1.00  0.00           H  
ATOM   3791  HB3 SER   243      72.060  62.795  36.348  1.00  0.00           H  
ATOM   3792  HG  SER   243      70.700  63.994  37.648  1.00  0.00           H  
ATOM   3793  N   ALA   244      74.671  63.864  38.516  1.00  0.00           N  
ATOM   3794  CA  ALA   244      75.073  63.048  39.689  1.00  0.00           C  
ATOM   3795  C   ALA   244      74.560  63.530  41.072  1.00  0.00           C  
ATOM   3796  O   ALA   244      74.197  64.705  41.288  1.00  0.00           O  
ATOM   3797  CB  ALA   244      76.533  62.748  39.660  1.00  0.00           C  
ATOM   3798  H   ALA   244      74.408  64.818  38.716  1.00  0.00           H  
ATOM   3799  HA  ALA   244      74.549  62.097  39.591  1.00  0.00           H  
ATOM   3800  HB1 ALA   244      76.756  61.766  40.077  1.00  0.00           H  
ATOM   3801  HB2 ALA   244      76.964  62.829  38.662  1.00  0.00           H  
ATOM   3802  HB3 ALA   244      77.094  63.489  40.229  1.00  0.00           H  
ATOM   3803  N   GLU   245      74.605  62.571  42.056  1.00  0.00           N  
ATOM   3804  CA  GLU   245      74.313  62.913  43.467  1.00  0.00           C  
ATOM   3805  C   GLU   245      75.270  62.214  44.459  1.00  0.00           C  
ATOM   3806  O   GLU   245      75.157  60.973  44.553  1.00  0.00           O  
ATOM   3807  CB  GLU   245      72.930  62.525  43.920  1.00  0.00           C  
ATOM   3808  CG  GLU   245      71.930  63.249  43.009  1.00  0.00           C  
ATOM   3809  CD  GLU   245      70.583  63.576  43.607  1.00  0.00           C  
ATOM   3810  OE1 GLU   245      70.424  63.306  44.833  1.00  0.00           O  
ATOM   3811  OE2 GLU   245      69.716  64.011  42.830  1.00  0.00           O1-
ATOM   3812  H   GLU   245      74.548  61.609  41.751  1.00  0.00           H  
ATOM   3813  HA  GLU   245      74.519  63.959  43.693  1.00  0.00           H  
ATOM   3814  HB2 GLU   245      72.800  61.448  43.817  1.00  0.00           H  
ATOM   3815  HB3 GLU   245      72.733  62.799  44.956  1.00  0.00           H  
ATOM   3816  HG2 GLU   245      72.430  64.184  42.758  1.00  0.00           H  
ATOM   3817  HG3 GLU   245      71.815  62.641  42.112  1.00  0.00           H  
ATOM   3818  N   LEU   246      76.140  62.935  45.200  1.00  0.00           N  
ATOM   3819  CA  LEU   246      77.053  62.297  46.297  1.00  0.00           C  
ATOM   3820  C   LEU   246      76.381  62.519  47.678  1.00  0.00           C  
ATOM   3821  O   LEU   246      76.115  63.633  48.093  1.00  0.00           O  
ATOM   3822  CB  LEU   246      78.475  62.823  46.202  1.00  0.00           C  
ATOM   3823  CG  LEU   246      79.128  62.678  44.857  1.00  0.00           C  
ATOM   3824  CD1 LEU   246      80.644  62.774  45.011  1.00  0.00           C  
ATOM   3825  CD2 LEU   246      78.833  61.407  43.959  1.00  0.00           C  
ATOM   3826  H   LEU   246      76.120  63.945  45.207  1.00  0.00           H  
ATOM   3827  HA  LEU   246      77.161  61.232  46.094  1.00  0.00           H  
ATOM   3828  HB2 LEU   246      78.542  63.885  46.440  1.00  0.00           H  
ATOM   3829  HB3 LEU   246      79.069  62.324  46.969  1.00  0.00           H  
ATOM   3830  HG  LEU   246      78.784  63.583  44.357  1.00  0.00           H  
ATOM   3831 HD11 LEU   246      81.032  62.784  43.993  1.00  0.00           H  
ATOM   3832 HD12 LEU   246      80.817  63.649  45.638  1.00  0.00           H  
ATOM   3833 HD13 LEU   246      81.232  61.936  45.383  1.00  0.00           H  
ATOM   3834 HD21 LEU   246      79.249  60.530  44.456  1.00  0.00           H  
ATOM   3835 HD22 LEU   246      77.779  61.131  43.991  1.00  0.00           H  
ATOM   3836 HD23 LEU   246      79.329  61.543  42.998  1.00  0.00           H  
ATOM   3837  N   LEU   247      76.356  61.386  48.363  1.00  0.00           N  
ATOM   3838  CA  LEU   247      75.872  61.318  49.729  1.00  0.00           C  
ATOM   3839  C   LEU   247      76.973  61.507  50.665  1.00  0.00           C  
ATOM   3840  O   LEU   247      77.998  60.824  50.494  1.00  0.00           O  
ATOM   3841  CB  LEU   247      75.060  60.025  50.033  1.00  0.00           C  
ATOM   3842  CG  LEU   247      74.583  59.838  51.480  1.00  0.00           C  
ATOM   3843  CD1 LEU   247      73.623  60.926  51.915  1.00  0.00           C  
ATOM   3844  CD2 LEU   247      73.840  58.520  51.725  1.00  0.00           C  
ATOM   3845  H   LEU   247      76.770  60.563  47.950  1.00  0.00           H  
ATOM   3846  HA  LEU   247      75.095  62.052  49.939  1.00  0.00           H  
ATOM   3847  HB2 LEU   247      74.233  60.015  49.323  1.00  0.00           H  
ATOM   3848  HB3 LEU   247      75.627  59.125  49.795  1.00  0.00           H  
ATOM   3849  HG  LEU   247      75.510  59.894  52.051  1.00  0.00           H  
ATOM   3850 HD11 LEU   247      73.388  61.651  51.136  1.00  0.00           H  
ATOM   3851 HD12 LEU   247      72.771  60.500  52.445  1.00  0.00           H  
ATOM   3852 HD13 LEU   247      74.115  61.493  52.706  1.00  0.00           H  
ATOM   3853 HD21 LEU   247      73.431  58.572  52.733  1.00  0.00           H  
ATOM   3854 HD22 LEU   247      72.979  58.405  51.067  1.00  0.00           H  
ATOM   3855 HD23 LEU   247      74.545  57.696  51.609  1.00  0.00           H  
ATOM   3856  N   PHE   248      76.813  62.328  51.760  1.00  0.00           N  
ATOM   3857  CA  PHE   248      77.743  62.398  52.873  1.00  0.00           C  
ATOM   3858  C   PHE   248      77.007  62.306  54.291  1.00  0.00           C  
ATOM   3859  O   PHE   248      75.819  62.723  54.421  1.00  0.00           O  
ATOM   3860  CB  PHE   248      78.541  63.711  52.884  1.00  0.00           C  
ATOM   3861  CG  PHE   248      79.264  63.999  51.605  1.00  0.00           C  
ATOM   3862  CD1 PHE   248      79.135  65.301  50.959  1.00  0.00           C  
ATOM   3863  CD2 PHE   248      80.046  63.043  51.073  1.00  0.00           C  
ATOM   3864  CE1 PHE   248      79.789  65.538  49.736  1.00  0.00           C  
ATOM   3865  CE2 PHE   248      80.701  63.263  49.856  1.00  0.00           C  
ATOM   3866  CZ  PHE   248      80.589  64.463  49.165  1.00  0.00           C  
ATOM   3867  H   PHE   248      75.970  62.875  51.856  1.00  0.00           H  
ATOM   3868  HA  PHE   248      78.485  61.626  52.668  1.00  0.00           H  
ATOM   3869  HB2 PHE   248      77.932  64.584  53.118  1.00  0.00           H  
ATOM   3870  HB3 PHE   248      79.267  63.751  53.696  1.00  0.00           H  
ATOM   3871  HD1 PHE   248      78.621  66.088  51.490  1.00  0.00           H  
ATOM   3872  HD2 PHE   248      80.108  62.070  51.536  1.00  0.00           H  
ATOM   3873  HE1 PHE   248      79.613  66.521  49.325  1.00  0.00           H  
ATOM   3874  HE2 PHE   248      81.347  62.601  49.299  1.00  0.00           H  
ATOM   3875  HZ  PHE   248      81.059  64.624  48.206  1.00  0.00           H  
ATOM   3876  N   PHE   249      77.713  61.775  55.256  1.00  0.00           N  
ATOM   3877  CA  PHE   249      77.181  61.589  56.643  1.00  0.00           C  
ATOM   3878  C   PHE   249      77.841  62.542  57.701  1.00  0.00           C  
ATOM   3879  O   PHE   249      79.031  62.893  57.523  1.00  0.00           O  
ATOM   3880  CB  PHE   249      77.417  60.136  57.129  1.00  0.00           C  
ATOM   3881  CG  PHE   249      76.634  59.086  56.256  1.00  0.00           C  
ATOM   3882  CD1 PHE   249      77.061  58.803  54.946  1.00  0.00           C  
ATOM   3883  CD2 PHE   249      75.598  58.417  56.837  1.00  0.00           C  
ATOM   3884  CE1 PHE   249      76.445  57.688  54.260  1.00  0.00           C  
ATOM   3885  CE2 PHE   249      74.949  57.280  56.184  1.00  0.00           C  
ATOM   3886  CZ  PHE   249      75.368  57.056  54.844  1.00  0.00           C  
ATOM   3887  H   PHE   249      78.680  61.531  55.099  1.00  0.00           H  
ATOM   3888  HA  PHE   249      76.136  61.886  56.737  1.00  0.00           H  
ATOM   3889  HB2 PHE   249      78.458  59.829  57.027  1.00  0.00           H  
ATOM   3890  HB3 PHE   249      77.088  59.987  58.158  1.00  0.00           H  
ATOM   3891  HD1 PHE   249      77.905  59.272  54.461  1.00  0.00           H  
ATOM   3892  HD2 PHE   249      75.421  58.643  57.879  1.00  0.00           H  
ATOM   3893  HE1 PHE   249      76.770  57.390  53.274  1.00  0.00           H  
ATOM   3894  HE2 PHE   249      74.241  56.660  56.714  1.00  0.00           H  
ATOM   3895  HZ  PHE   249      74.900  56.266  54.275  1.00  0.00           H  
ATOM   3896  N   VAL   250      77.108  62.949  58.674  1.00  0.00           N  
ATOM   3897  CA  VAL   250      77.592  64.013  59.645  1.00  0.00           C  
ATOM   3898  C   VAL   250      77.617  63.560  61.104  1.00  0.00           C  
ATOM   3899  O   VAL   250      76.685  63.062  61.684  1.00  0.00           O  
ATOM   3900  CB  VAL   250      76.801  65.303  59.500  1.00  0.00           C  
ATOM   3901  CG1 VAL   250      77.551  66.421  60.315  1.00  0.00           C  
ATOM   3902  CG2 VAL   250      76.646  65.806  58.037  1.00  0.00           C  
ATOM   3903  H   VAL   250      76.168  62.593  58.768  1.00  0.00           H  
ATOM   3904  HA  VAL   250      78.628  64.263  59.419  1.00  0.00           H  
ATOM   3905  HB  VAL   250      75.859  65.128  60.019  1.00  0.00           H  
ATOM   3906 HG11 VAL   250      77.063  67.395  60.320  1.00  0.00           H  
ATOM   3907 HG12 VAL   250      77.833  66.112  61.321  1.00  0.00           H  
ATOM   3908 HG13 VAL   250      78.457  66.670  59.764  1.00  0.00           H  
ATOM   3909 HG21 VAL   250      77.640  65.892  57.597  1.00  0.00           H  
ATOM   3910 HG22 VAL   250      76.068  64.976  57.630  1.00  0.00           H  
ATOM   3911 HG23 VAL   250      76.171  66.777  57.895  1.00  0.00           H  
ATOM   3912  N   GLU   251      78.807  63.725  61.798  1.00  0.00           N  
ATOM   3913  CA  GLU   251      79.059  63.485  63.196  1.00  0.00           C  
ATOM   3914  C   GLU   251      79.030  64.843  63.961  1.00  0.00           C  
ATOM   3915  O   GLU   251      79.601  65.843  63.587  1.00  0.00           O  
ATOM   3916  CB  GLU   251      80.462  62.728  63.319  1.00  0.00           C  
ATOM   3917  CG  GLU   251      80.984  62.754  64.793  1.00  0.00           C  
ATOM   3918  CD  GLU   251      81.853  61.541  65.031  1.00  0.00           C  
ATOM   3919  OE1 GLU   251      82.825  61.235  64.375  1.00  0.00           O  
ATOM   3920  OE2 GLU   251      81.542  60.897  66.053  1.00  0.00           O1-
ATOM   3921  H   GLU   251      79.449  64.331  61.307  1.00  0.00           H  
ATOM   3922  HA  GLU   251      78.283  62.877  63.660  1.00  0.00           H  
ATOM   3923  HB2 GLU   251      80.195  61.742  62.939  1.00  0.00           H  
ATOM   3924  HB3 GLU   251      81.160  63.230  62.650  1.00  0.00           H  
ATOM   3925  HG2 GLU   251      81.544  63.681  64.918  1.00  0.00           H  
ATOM   3926  HG3 GLU   251      80.205  62.663  65.551  1.00  0.00           H  
ATOM   3927  N   GLY   252      78.383  64.721  65.134  1.00  0.00           N  
ATOM   3928  CA  GLY   252      78.229  65.867  65.989  1.00  0.00           C  
ATOM   3929  C   GLY   252      79.029  65.692  67.295  1.00  0.00           C  
ATOM   3930  O   GLY   252      78.734  64.840  68.137  1.00  0.00           O  
ATOM   3931  H   GLY   252      77.993  63.825  65.389  1.00  0.00           H  
ATOM   3932  HA2 GLY   252      78.338  66.856  65.544  1.00  0.00           H  
ATOM   3933  HA3 GLY   252      77.192  65.951  66.315  1.00  0.00           H  
ATOM   3934  N   LEU   253      80.184  66.295  67.304  1.00  0.00           N  
ATOM   3935  CA  LEU   253      81.200  66.065  68.276  1.00  0.00           C  
ATOM   3936  C   LEU   253      80.925  66.446  69.744  1.00  0.00           C  
ATOM   3937  O   LEU   253      81.325  65.727  70.661  1.00  0.00           O  
ATOM   3938  CB  LEU   253      82.542  66.714  67.897  1.00  0.00           C  
ATOM   3939  CG  LEU   253      83.168  66.137  66.619  1.00  0.00           C  
ATOM   3940  CD1 LEU   253      84.453  66.791  66.097  1.00  0.00           C  
ATOM   3941  CD2 LEU   253      83.565  64.640  66.690  1.00  0.00           C  
ATOM   3942  H   LEU   253      80.234  66.980  66.562  1.00  0.00           H  
ATOM   3943  HA  LEU   253      81.380  64.990  68.292  1.00  0.00           H  
ATOM   3944  HB2 LEU   253      82.636  67.795  67.799  1.00  0.00           H  
ATOM   3945  HB3 LEU   253      83.232  66.487  68.710  1.00  0.00           H  
ATOM   3946  HG  LEU   253      82.444  66.208  65.807  1.00  0.00           H  
ATOM   3947 HD11 LEU   253      85.335  66.491  66.663  1.00  0.00           H  
ATOM   3948 HD12 LEU   253      84.531  66.542  65.039  1.00  0.00           H  
ATOM   3949 HD13 LEU   253      84.331  67.872  66.163  1.00  0.00           H  
ATOM   3950 HD21 LEU   253      83.838  64.342  65.678  1.00  0.00           H  
ATOM   3951 HD22 LEU   253      84.284  64.608  67.509  1.00  0.00           H  
ATOM   3952 HD23 LEU   253      82.832  63.913  67.039  1.00  0.00           H  
ATOM   3953  N   CYS   254      80.264  67.592  69.929  1.00  0.00           N  
ATOM   3954  CA  CYS   254      79.871  68.088  71.271  1.00  0.00           C  
ATOM   3955  C   CYS   254      78.387  68.676  71.182  1.00  0.00           C  
ATOM   3956  O   CYS   254      77.870  68.781  70.117  1.00  0.00           O  
ATOM   3957  CB  CYS   254      80.804  69.218  71.617  1.00  0.00           C  
ATOM   3958  SG  CYS   254      80.395  70.687  70.569  1.00  0.00           S  
ATOM   3959  H   CYS   254      79.939  68.166  69.164  1.00  0.00           H  
ATOM   3960  HA  CYS   254      79.899  67.333  72.057  1.00  0.00           H  
ATOM   3961  HB2 CYS   254      80.705  69.392  72.689  1.00  0.00           H  
ATOM   3962  HB3 CYS   254      81.849  68.968  71.432  1.00  0.00           H  
ATOM   3963  HG  CYS   254      79.282  71.132  71.158  1.00  0.00           H  
ATOM   3964  N   PHE   255      77.893  68.988  72.361  1.00  0.00           N  
ATOM   3965  CA  PHE   255      76.598  69.694  72.593  1.00  0.00           C  
ATOM   3966  C   PHE   255      76.653  71.233  72.376  1.00  0.00           C  
ATOM   3967  O   PHE   255      77.740  71.744  72.451  1.00  0.00           O  
ATOM   3968  CB  PHE   255      76.195  69.340  74.099  1.00  0.00           C  
ATOM   3969  CG  PHE   255      75.851  67.838  74.410  1.00  0.00           C  
ATOM   3970  CD1 PHE   255      74.570  67.504  74.734  1.00  0.00           C  
ATOM   3971  CD2 PHE   255      76.936  66.913  74.590  1.00  0.00           C  
ATOM   3972  CE1 PHE   255      74.278  66.226  75.101  1.00  0.00           C  
ATOM   3973  CE2 PHE   255      76.594  65.585  74.978  1.00  0.00           C  
ATOM   3974  CZ  PHE   255      75.242  65.251  75.362  1.00  0.00           C  
ATOM   3975  H   PHE   255      78.386  68.646  73.173  1.00  0.00           H  
ATOM   3976  HA  PHE   255      75.955  69.321  71.796  1.00  0.00           H  
ATOM   3977  HB2 PHE   255      76.919  69.787  74.781  1.00  0.00           H  
ATOM   3978  HB3 PHE   255      75.277  69.880  74.331  1.00  0.00           H  
ATOM   3979  HD1 PHE   255      73.823  68.276  74.626  1.00  0.00           H  
ATOM   3980  HD2 PHE   255      77.941  67.274  74.430  1.00  0.00           H  
ATOM   3981  HE1 PHE   255      73.273  65.866  75.269  1.00  0.00           H  
ATOM   3982  HE2 PHE   255      77.352  64.816  74.959  1.00  0.00           H  
ATOM   3983  HZ  PHE   255      75.040  64.230  75.650  1.00  0.00           H  
ATOM   3984  N   PRO   256      75.497  71.951  72.102  1.00  0.00           N  
ATOM   3985  CA  PRO   256      75.309  73.411  72.419  1.00  0.00           C  
ATOM   3986  C   PRO   256      75.669  73.576  73.899  1.00  0.00           C  
ATOM   3987  O   PRO   256      75.271  72.784  74.733  1.00  0.00           O  
ATOM   3988  CB  PRO   256      73.791  73.792  72.105  1.00  0.00           C  
ATOM   3989  CG  PRO   256      73.347  72.550  71.286  1.00  0.00           C  
ATOM   3990  CD  PRO   256      74.208  71.409  71.858  1.00  0.00           C  
ATOM   3991  HA  PRO   256      75.939  73.986  71.740  1.00  0.00           H  
ATOM   3992  HB2 PRO   256      73.184  73.894  73.004  1.00  0.00           H  
ATOM   3993  HB3 PRO   256      73.784  74.728  71.547  1.00  0.00           H  
ATOM   3994  HG2 PRO   256      72.302  72.275  71.428  1.00  0.00           H  
ATOM   3995  HG3 PRO   256      73.486  72.626  70.207  1.00  0.00           H  
ATOM   3996  HD2 PRO   256      73.798  70.967  72.766  1.00  0.00           H  
ATOM   3997  HD3 PRO   256      74.259  70.707  71.026  1.00  0.00           H  
ATOM   3998  N   ASP   257      76.626  74.453  74.205  1.00  0.00           N  
ATOM   3999  CA  ASP   257      77.052  74.843  75.546  1.00  0.00           C  
ATOM   4000  C   ASP   257      77.020  76.449  75.620  1.00  0.00           C  
ATOM   4001  O   ASP   257      76.727  77.161  74.629  1.00  0.00           O  
ATOM   4002  CB  ASP   257      78.414  74.177  75.772  1.00  0.00           C  
ATOM   4003  CG  ASP   257      79.595  74.787  74.928  1.00  0.00           C  
ATOM   4004  OD1 ASP   257      80.265  74.152  74.156  1.00  0.00           O  
ATOM   4005  OD2 ASP   257      79.900  75.964  75.203  1.00  0.00           O1-
ATOM   4006  H   ASP   257      76.999  75.050  73.480  1.00  0.00           H  
ATOM   4007  HA  ASP   257      76.324  74.548  76.302  1.00  0.00           H  
ATOM   4008  HB2 ASP   257      78.792  74.297  76.787  1.00  0.00           H  
ATOM   4009  HB3 ASP   257      78.273  73.118  75.553  1.00  0.00           H  
ATOM   4010  N   GLU   258      77.390  76.986  76.829  1.00  0.00           N  
ATOM   4011  CA  GLU   258      77.435  78.426  77.048  1.00  0.00           C  
ATOM   4012  C   GLU   258      78.555  79.210  76.326  1.00  0.00           C  
ATOM   4013  O   GLU   258      78.513  80.445  76.444  1.00  0.00           O  
ATOM   4014  CB  GLU   258      77.448  78.583  78.571  1.00  0.00           C  
ATOM   4015  CG  GLU   258      78.804  78.544  79.166  1.00  0.00           C  
ATOM   4016  CD  GLU   258      79.386  77.107  79.237  1.00  0.00           C  
ATOM   4017  OE1 GLU   258      80.583  76.939  79.429  1.00  0.00           O  
ATOM   4018  OE2 GLU   258      78.587  76.157  79.048  1.00  0.00           O1-
ATOM   4019  H   GLU   258      77.872  76.396  77.492  1.00  0.00           H  
ATOM   4020  HA  GLU   258      76.480  78.861  76.753  1.00  0.00           H  
ATOM   4021  HB2 GLU   258      77.190  79.630  78.726  1.00  0.00           H  
ATOM   4022  HB3 GLU   258      76.747  78.009  79.178  1.00  0.00           H  
ATOM   4023  HG2 GLU   258      79.558  79.216  78.754  1.00  0.00           H  
ATOM   4024  HG3 GLU   258      78.689  78.728  80.234  1.00  0.00           H  
ATOM   4025  N   GLY   259      79.538  78.601  75.683  1.00  0.00           N  
ATOM   4026  CA  GLY   259      80.516  79.171  74.721  1.00  0.00           C  
ATOM   4027  C   GLY   259      80.158  78.927  73.271  1.00  0.00           C  
ATOM   4028  O   GLY   259      80.706  79.527  72.370  1.00  0.00           O  
ATOM   4029  H   GLY   259      79.480  77.593  75.643  1.00  0.00           H  
ATOM   4030  HA2 GLY   259      80.574  80.238  74.936  1.00  0.00           H  
ATOM   4031  HA3 GLY   259      81.461  78.659  74.903  1.00  0.00           H  
ATOM   4032  N   PHE   260      79.285  77.951  72.959  1.00  0.00           N  
ATOM   4033  CA  PHE   260      78.988  77.500  71.586  1.00  0.00           C  
ATOM   4034  C   PHE   260      77.528  77.276  71.306  1.00  0.00           C  
ATOM   4035  O   PHE   260      76.962  76.306  71.795  1.00  0.00           O  
ATOM   4036  CB  PHE   260      79.831  76.219  71.344  1.00  0.00           C  
ATOM   4037  CG  PHE   260      79.513  75.441  70.154  1.00  0.00           C  
ATOM   4038  CD1 PHE   260      79.636  75.959  68.853  1.00  0.00           C  
ATOM   4039  CD2 PHE   260      78.996  74.126  70.270  1.00  0.00           C  
ATOM   4040  CE1 PHE   260      79.199  75.213  67.727  1.00  0.00           C  
ATOM   4041  CE2 PHE   260      78.630  73.378  69.199  1.00  0.00           C  
ATOM   4042  CZ  PHE   260      78.832  73.884  67.836  1.00  0.00           C  
ATOM   4043  H   PHE   260      78.945  77.353  73.699  1.00  0.00           H  
ATOM   4044  HA  PHE   260      79.412  78.178  70.846  1.00  0.00           H  
ATOM   4045  HB2 PHE   260      80.837  76.544  71.078  1.00  0.00           H  
ATOM   4046  HB3 PHE   260      79.763  75.639  72.264  1.00  0.00           H  
ATOM   4047  HD1 PHE   260      79.926  76.983  68.672  1.00  0.00           H  
ATOM   4048  HD2 PHE   260      78.906  73.764  71.284  1.00  0.00           H  
ATOM   4049  HE1 PHE   260      79.285  75.694  66.764  1.00  0.00           H  
ATOM   4050  HE2 PHE   260      78.248  72.374  69.310  1.00  0.00           H  
ATOM   4051  HZ  PHE   260      78.525  73.401  66.920  1.00  0.00           H  
ATOM   4052  N   SER   261      76.910  78.047  70.421  1.00  0.00           N  
ATOM   4053  CA  SER   261      75.410  78.055  70.142  1.00  0.00           C  
ATOM   4054  C   SER   261      74.872  76.723  69.620  1.00  0.00           C  
ATOM   4055  O   SER   261      73.641  76.543  69.493  1.00  0.00           O  
ATOM   4056  CB  SER   261      75.196  79.145  69.111  1.00  0.00           C  
ATOM   4057  OG  SER   261      75.710  78.863  67.813  1.00  0.00           O  
ATOM   4058  H   SER   261      77.497  78.554  69.774  1.00  0.00           H  
ATOM   4059  HA  SER   261      74.853  78.248  71.060  1.00  0.00           H  
ATOM   4060  HB2 SER   261      74.136  79.392  69.051  1.00  0.00           H  
ATOM   4061  HB3 SER   261      75.817  79.972  69.457  1.00  0.00           H  
ATOM   4062  HG  SER   261      76.156  79.658  67.512  1.00  0.00           H  
ATOM   4063  N   GLY   262      75.760  75.856  69.110  1.00  0.00           N  
ATOM   4064  CA  GLY   262      75.529  74.677  68.328  1.00  0.00           C  
ATOM   4065  C   GLY   262      75.021  74.951  66.950  1.00  0.00           C  
ATOM   4066  O   GLY   262      74.409  74.067  66.311  1.00  0.00           O  
ATOM   4067  H   GLY   262      76.730  76.064  69.298  1.00  0.00           H  
ATOM   4068  HA2 GLY   262      76.417  74.049  68.265  1.00  0.00           H  
ATOM   4069  HA3 GLY   262      74.812  74.062  68.872  1.00  0.00           H  
ATOM   4070  N   LEU   263      75.340  76.060  66.312  1.00  0.00           N  
ATOM   4071  CA  LEU   263      75.220  76.172  64.864  1.00  0.00           C  
ATOM   4072  C   LEU   263      76.555  75.758  64.235  1.00  0.00           C  
ATOM   4073  O   LEU   263      77.601  76.258  64.738  1.00  0.00           O  
ATOM   4074  CB  LEU   263      74.755  77.601  64.467  1.00  0.00           C  
ATOM   4075  CG  LEU   263      73.443  78.109  65.078  1.00  0.00           C  
ATOM   4076  CD1 LEU   263      73.353  79.664  65.205  1.00  0.00           C  
ATOM   4077  CD2 LEU   263      72.317  77.679  64.178  1.00  0.00           C  
ATOM   4078  H   LEU   263      75.839  76.797  66.788  1.00  0.00           H  
ATOM   4079  HA  LEU   263      74.396  75.534  64.545  1.00  0.00           H  
ATOM   4080  HB2 LEU   263      75.565  78.231  64.834  1.00  0.00           H  
ATOM   4081  HB3 LEU   263      74.731  77.838  63.403  1.00  0.00           H  
ATOM   4082  HG  LEU   263      73.209  77.749  66.080  1.00  0.00           H  
ATOM   4083 HD11 LEU   263      73.646  80.140  64.269  1.00  0.00           H  
ATOM   4084 HD12 LEU   263      72.346  79.873  65.568  1.00  0.00           H  
ATOM   4085 HD13 LEU   263      73.862  80.105  66.061  1.00  0.00           H  
ATOM   4086 HD21 LEU   263      72.244  78.319  63.299  1.00  0.00           H  
ATOM   4087 HD22 LEU   263      72.334  76.637  63.860  1.00  0.00           H  
ATOM   4088 HD23 LEU   263      71.381  77.816  64.720  1.00  0.00           H  
ATOM   4089  N   VAL   264      76.618  75.011  63.121  1.00  0.00           N  
ATOM   4090  CA  VAL   264      77.705  74.618  62.297  1.00  0.00           C  
ATOM   4091  C   VAL   264      77.460  74.868  60.826  1.00  0.00           C  
ATOM   4092  O   VAL   264      76.325  74.476  60.411  1.00  0.00           O  
ATOM   4093  CB  VAL   264      78.146  73.153  62.544  1.00  0.00           C  
ATOM   4094  CG1 VAL   264      79.170  72.762  61.511  1.00  0.00           C  
ATOM   4095  CG2 VAL   264      78.635  73.090  64.048  1.00  0.00           C  
ATOM   4096  H   VAL   264      75.755  74.689  62.707  1.00  0.00           H  
ATOM   4097  HA  VAL   264      78.617  75.185  62.478  1.00  0.00           H  
ATOM   4098  HB  VAL   264      77.321  72.447  62.448  1.00  0.00           H  
ATOM   4099 HG11 VAL   264      79.882  73.557  61.284  1.00  0.00           H  
ATOM   4100 HG12 VAL   264      79.722  71.904  61.895  1.00  0.00           H  
ATOM   4101 HG13 VAL   264      78.579  72.471  60.643  1.00  0.00           H  
ATOM   4102 HG21 VAL   264      77.818  73.397  64.701  1.00  0.00           H  
ATOM   4103 HG22 VAL   264      78.917  72.047  64.192  1.00  0.00           H  
ATOM   4104 HG23 VAL   264      79.430  73.826  64.169  1.00  0.00           H  
ATOM   4105  N   SER   265      78.292  75.585  60.107  1.00  0.00           N  
ATOM   4106  CA  SER   265      78.198  75.652  58.625  1.00  0.00           C  
ATOM   4107  C   SER   265      79.235  74.810  57.917  1.00  0.00           C  
ATOM   4108  O   SER   265      80.258  74.532  58.460  1.00  0.00           O  
ATOM   4109  CB  SER   265      78.348  77.095  58.052  1.00  0.00           C  
ATOM   4110  OG  SER   265      77.302  77.880  58.558  1.00  0.00           O  
ATOM   4111  H   SER   265      79.083  76.043  60.537  1.00  0.00           H  
ATOM   4112  HA  SER   265      77.206  75.275  58.378  1.00  0.00           H  
ATOM   4113  HB2 SER   265      79.352  77.512  58.140  1.00  0.00           H  
ATOM   4114  HB3 SER   265      78.156  77.024  56.982  1.00  0.00           H  
ATOM   4115  HG  SER   265      77.397  78.240  59.443  1.00  0.00           H  
ATOM   4116  N   ILE   266      78.884  74.256  56.769  1.00  0.00           N  
ATOM   4117  CA  ILE   266      79.790  73.571  55.802  1.00  0.00           C  
ATOM   4118  C   ILE   266      79.549  74.109  54.370  1.00  0.00           C  
ATOM   4119  O   ILE   266      78.407  74.487  54.052  1.00  0.00           O  
ATOM   4120  CB  ILE   266      79.872  72.045  55.916  1.00  0.00           C  
ATOM   4121  CG1 ILE   266      79.821  71.413  57.358  1.00  0.00           C  
ATOM   4122  CG2 ILE   266      81.208  71.480  55.323  1.00  0.00           C  
ATOM   4123  CD1 ILE   266      79.064  70.115  57.506  1.00  0.00           C  
ATOM   4124  H   ILE   266      77.928  74.397  56.476  1.00  0.00           H  
ATOM   4125  HA  ILE   266      80.829  73.840  55.995  1.00  0.00           H  
ATOM   4126  HB  ILE   266      79.067  71.551  55.372  1.00  0.00           H  
ATOM   4127 HG12 ILE   266      80.830  71.232  57.727  1.00  0.00           H  
ATOM   4128 HG13 ILE   266      79.326  72.150  57.992  1.00  0.00           H  
ATOM   4129 HG21 ILE   266      81.210  71.804  54.282  1.00  0.00           H  
ATOM   4130 HG22 ILE   266      82.134  71.704  55.852  1.00  0.00           H  
ATOM   4131 HG23 ILE   266      81.021  70.413  55.205  1.00  0.00           H  
ATOM   4132 HD11 ILE   266      79.575  69.284  57.019  1.00  0.00           H  
ATOM   4133 HD12 ILE   266      78.798  69.973  58.554  1.00  0.00           H  
ATOM   4134 HD13 ILE   266      78.100  70.109  56.997  1.00  0.00           H  
ATOM   4135  N   HIE   267      80.538  74.272  53.468  1.00  0.00           N  
ATOM   4136  CA  HIE   267      80.534  74.911  52.139  1.00  0.00           C  
ATOM   4137  C   HIE   267      81.076  73.998  50.976  1.00  0.00           C  
ATOM   4138  O   HIE   267      81.861  73.089  51.199  1.00  0.00           O  
ATOM   4139  CB  HIE   267      81.378  76.256  52.184  1.00  0.00           C  
ATOM   4140  CG  HIE   267      81.172  77.009  53.507  1.00  0.00           C  
ATOM   4141  CD2 HIE   267      81.962  76.735  54.588  1.00  0.00           C  
ATOM   4142  ND1 HIE   267      80.118  77.817  53.927  1.00  0.00           N  
ATOM   4143  CE1 HIE   267      80.348  77.996  55.302  1.00  0.00           C  
ATOM   4144  NE2 HIE   267      81.401  77.311  55.753  1.00  0.00           N  
ATOM   4145  H   HIE   267      81.447  73.994  53.811  1.00  0.00           H  
ATOM   4146  HA  HIE   267      79.486  75.129  51.933  1.00  0.00           H  
ATOM   4147  HB2 HIE   267      82.429  75.968  52.210  1.00  0.00           H  
ATOM   4148  HB3 HIE   267      81.122  76.936  51.371  1.00  0.00           H  
ATOM   4149  HD2 HIE   267      82.849  76.119  54.631  1.00  0.00           H  
ATOM   4150  HE1 HIE   267      79.751  78.641  55.930  1.00  0.00           H  
ATOM   4151  HE2 HIE   267      81.654  77.149  56.718  1.00  0.00           H  
ATOM   4152  N   VAL   268      80.742  74.482  49.797  1.00  0.00           N  
ATOM   4153  CA  VAL   268      81.410  74.057  48.567  1.00  0.00           C  
ATOM   4154  C   VAL   268      81.841  75.334  47.736  1.00  0.00           C  
ATOM   4155  O   VAL   268      81.065  76.282  47.697  1.00  0.00           O  
ATOM   4156  CB  VAL   268      80.541  73.009  47.806  1.00  0.00           C  
ATOM   4157  CG1 VAL   268      79.222  73.449  47.175  1.00  0.00           C  
ATOM   4158  CG2 VAL   268      81.294  72.194  46.717  1.00  0.00           C  
ATOM   4159  H   VAL   268      80.145  75.292  49.713  1.00  0.00           H  
ATOM   4160  HA  VAL   268      82.423  73.743  48.822  1.00  0.00           H  
ATOM   4161  HB  VAL   268      80.299  72.321  48.617  1.00  0.00           H  
ATOM   4162 HG11 VAL   268      78.614  73.883  47.969  1.00  0.00           H  
ATOM   4163 HG12 VAL   268      79.365  74.147  46.350  1.00  0.00           H  
ATOM   4164 HG13 VAL   268      78.601  72.694  46.693  1.00  0.00           H  
ATOM   4165 HG21 VAL   268      80.623  71.409  46.369  1.00  0.00           H  
ATOM   4166 HG22 VAL   268      81.482  72.871  45.884  1.00  0.00           H  
ATOM   4167 HG23 VAL   268      82.230  71.841  47.150  1.00  0.00           H  
ATOM   4168  N   SER   269      82.999  75.310  47.081  1.00  0.00           N  
ATOM   4169  CA  SER   269      83.454  76.280  46.105  1.00  0.00           C  
ATOM   4170  C   SER   269      83.868  75.752  44.792  1.00  0.00           C  
ATOM   4171  O   SER   269      84.258  74.588  44.705  1.00  0.00           O  
ATOM   4172  CB  SER   269      84.514  77.098  46.689  1.00  0.00           C  
ATOM   4173  OG  SER   269      84.926  78.075  45.781  1.00  0.00           O  
ATOM   4174  H   SER   269      83.532  74.465  47.233  1.00  0.00           H  
ATOM   4175  HA  SER   269      82.644  76.988  45.929  1.00  0.00           H  
ATOM   4176  HB2 SER   269      84.176  77.625  47.581  1.00  0.00           H  
ATOM   4177  HB3 SER   269      85.319  76.427  46.987  1.00  0.00           H  
ATOM   4178  HG  SER   269      84.254  78.759  45.738  1.00  0.00           H  
ATOM   4179  N   LEU   270      83.833  76.490  43.767  1.00  0.00           N  
ATOM   4180  CA  LEU   270      84.582  76.328  42.533  1.00  0.00           C  
ATOM   4181  C   LEU   270      85.784  77.375  42.533  1.00  0.00           C  
ATOM   4182  O   LEU   270      85.489  78.559  42.607  1.00  0.00           O  
ATOM   4183  CB  LEU   270      83.641  76.522  41.347  1.00  0.00           C  
ATOM   4184  CG  LEU   270      84.241  76.210  40.009  1.00  0.00           C  
ATOM   4185  CD1 LEU   270      85.161  75.011  39.850  1.00  0.00           C  
ATOM   4186  CD2 LEU   270      83.020  76.039  39.023  1.00  0.00           C  
ATOM   4187  H   LEU   270      83.526  77.435  43.944  1.00  0.00           H  
ATOM   4188  HA  LEU   270      84.905  75.288  42.571  1.00  0.00           H  
ATOM   4189  HB2 LEU   270      82.787  75.860  41.487  1.00  0.00           H  
ATOM   4190  HB3 LEU   270      83.163  77.499  41.408  1.00  0.00           H  
ATOM   4191  HG  LEU   270      84.763  77.095  39.645  1.00  0.00           H  
ATOM   4192 HD11 LEU   270      85.627  75.001  38.865  1.00  0.00           H  
ATOM   4193 HD12 LEU   270      85.980  75.102  40.563  1.00  0.00           H  
ATOM   4194 HD13 LEU   270      84.731  74.030  40.054  1.00  0.00           H  
ATOM   4195 HD21 LEU   270      83.388  75.715  38.050  1.00  0.00           H  
ATOM   4196 HD22 LEU   270      82.318  75.280  39.367  1.00  0.00           H  
ATOM   4197 HD23 LEU   270      82.536  77.011  38.927  1.00  0.00           H  
ATOM   4198  N   LEU   271      86.972  76.824  42.284  1.00  0.00           N  
ATOM   4199  CA  LEU   271      88.196  77.577  41.962  1.00  0.00           C  
ATOM   4200  C   LEU   271      88.306  77.802  40.471  1.00  0.00           C  
ATOM   4201  O   LEU   271      87.918  76.966  39.641  1.00  0.00           O  
ATOM   4202  CB  LEU   271      89.461  76.776  42.596  1.00  0.00           C  
ATOM   4203  CG  LEU   271      89.416  76.356  44.073  1.00  0.00           C  
ATOM   4204  CD1 LEU   271      90.825  76.060  44.465  1.00  0.00           C  
ATOM   4205  CD2 LEU   271      88.747  77.459  44.937  1.00  0.00           C  
ATOM   4206  H   LEU   271      87.195  75.839  42.292  1.00  0.00           H  
ATOM   4207  HA  LEU   271      88.060  78.558  42.417  1.00  0.00           H  
ATOM   4208  HB2 LEU   271      89.686  75.966  41.902  1.00  0.00           H  
ATOM   4209  HB3 LEU   271      90.325  77.439  42.614  1.00  0.00           H  
ATOM   4210  HG  LEU   271      88.895  75.407  44.206  1.00  0.00           H  
ATOM   4211 HD11 LEU   271      90.794  75.956  45.550  1.00  0.00           H  
ATOM   4212 HD12 LEU   271      91.184  75.145  43.993  1.00  0.00           H  
ATOM   4213 HD13 LEU   271      91.519  76.868  44.231  1.00  0.00           H  
ATOM   4214 HD21 LEU   271      88.857  77.284  46.007  1.00  0.00           H  
ATOM   4215 HD22 LEU   271      88.958  78.497  44.678  1.00  0.00           H  
ATOM   4216 HD23 LEU   271      87.679  77.398  44.726  1.00  0.00           H  
ATOM   4217  N   GLU   272      88.957  78.860  40.141  1.00  0.00           N  
ATOM   4218  CA  GLU   272      89.256  79.263  38.787  1.00  0.00           C  
ATOM   4219  C   GLU   272      90.753  79.462  38.582  1.00  0.00           C  
ATOM   4220  O   GLU   272      91.323  80.253  39.348  1.00  0.00           O  
ATOM   4221  CB  GLU   272      88.461  80.481  38.347  1.00  0.00           C  
ATOM   4222  CG  GLU   272      88.838  80.804  36.890  1.00  0.00           C  
ATOM   4223  CD  GLU   272      87.951  81.927  36.379  1.00  0.00           C  
ATOM   4224  OE1 GLU   272      86.740  81.678  35.973  1.00  0.00           O  
ATOM   4225  OE2 GLU   272      88.393  83.088  36.374  1.00  0.00           O1-
ATOM   4226  H   GLU   272      89.259  79.470  40.887  1.00  0.00           H  
ATOM   4227  HA  GLU   272      88.977  78.459  38.106  1.00  0.00           H  
ATOM   4228  HB2 GLU   272      87.410  80.214  38.461  1.00  0.00           H  
ATOM   4229  HB3 GLU   272      88.696  81.344  38.970  1.00  0.00           H  
ATOM   4230  HG2 GLU   272      89.826  81.262  36.829  1.00  0.00           H  
ATOM   4231  HG3 GLU   272      88.726  79.973  36.193  1.00  0.00           H  
ATOM   4232  N   TYR   273      91.318  78.682  37.725  1.00  0.00           N  
ATOM   4233  CA  TYR   273      92.729  78.789  37.304  1.00  0.00           C  
ATOM   4234  C   TYR   273      93.064  80.005  36.439  1.00  0.00           C  
ATOM   4235  O   TYR   273      92.266  80.443  35.572  1.00  0.00           O  
ATOM   4236  CB  TYR   273      93.005  77.433  36.807  1.00  0.00           C  
ATOM   4237  CG  TYR   273      94.352  77.139  36.212  1.00  0.00           C  
ATOM   4238  CD1 TYR   273      94.672  77.436  34.860  1.00  0.00           C  
ATOM   4239  CD2 TYR   273      95.331  76.497  36.962  1.00  0.00           C  
ATOM   4240  CE1 TYR   273      95.905  77.153  34.299  1.00  0.00           C  
ATOM   4241  CE2 TYR   273      96.609  76.291  36.452  1.00  0.00           C  
ATOM   4242  CZ  TYR   273      96.877  76.639  35.134  1.00  0.00           C  
ATOM   4243  OH  TYR   273      98.105  76.384  34.643  1.00  0.00           O  
ATOM   4244  H   TYR   273      90.739  77.908  37.435  1.00  0.00           H  
ATOM   4245  HA  TYR   273      93.327  78.977  38.196  1.00  0.00           H  
ATOM   4246  HB2 TYR   273      92.838  76.643  37.539  1.00  0.00           H  
ATOM   4247  HB3 TYR   273      92.245  77.107  36.096  1.00  0.00           H  
ATOM   4248  HD1 TYR   273      94.084  78.034  34.180  1.00  0.00           H  
ATOM   4249  HD2 TYR   273      95.178  76.338  38.019  1.00  0.00           H  
ATOM   4250  HE1 TYR   273      96.189  77.509  33.320  1.00  0.00           H  
ATOM   4251  HE2 TYR   273      97.386  75.807  37.026  1.00  0.00           H  
ATOM   4252  HH  TYR   273      98.232  76.940  33.870  1.00  0.00           H  
ATOM   4253  N   MET   274      94.305  80.290  36.506  1.00  0.00           N  
ATOM   4254  CA  MET   274      95.064  81.076  35.503  1.00  0.00           C  
ATOM   4255  C   MET   274      96.368  80.378  34.901  1.00  0.00           C  
ATOM   4256  O   MET   274      96.509  80.256  33.687  1.00  0.00           O  
ATOM   4257  CB  MET   274      95.297  82.441  36.215  1.00  0.00           C  
ATOM   4258  CG  MET   274      96.054  83.400  35.251  1.00  0.00           C  
ATOM   4259  SD  MET   274      95.258  83.956  33.762  1.00  0.00           S  
ATOM   4260  CE  MET   274      96.065  85.520  33.343  1.00  0.00           C  
ATOM   4261  H   MET   274      94.904  79.950  37.245  1.00  0.00           H  
ATOM   4262  HA  MET   274      94.473  81.254  34.605  1.00  0.00           H  
ATOM   4263  HB2 MET   274      94.348  82.913  36.470  1.00  0.00           H  
ATOM   4264  HB3 MET   274      95.868  82.262  37.126  1.00  0.00           H  
ATOM   4265  HG2 MET   274      96.267  84.273  35.868  1.00  0.00           H  
ATOM   4266  HG3 MET   274      96.984  82.947  34.907  1.00  0.00           H  
ATOM   4267  HE1 MET   274      97.116  85.514  33.631  1.00  0.00           H  
ATOM   4268  HE2 MET   274      95.926  85.633  32.268  1.00  0.00           H  
ATOM   4269  HE3 MET   274      95.503  86.302  33.854  1.00  0.00           H  
ATOM   4270  N   ALA   275      97.308  79.944  35.670  1.00  0.00           N  
ATOM   4271  CA  ALA   275      98.690  79.567  35.176  1.00  0.00           C  
ATOM   4272  C   ALA   275      99.517  78.878  36.278  1.00  0.00           C  
ATOM   4273  O   ALA   275      99.195  79.095  37.510  1.00  0.00           O  
ATOM   4274  CB  ALA   275      99.346  80.839  34.714  1.00  0.00           C  
ATOM   4275  H   ALA   275      97.243  79.958  36.678  1.00  0.00           H  
ATOM   4276  HA  ALA   275      98.403  78.844  34.413  1.00  0.00           H  
ATOM   4277  HB1 ALA   275      98.954  81.218  33.770  1.00  0.00           H  
ATOM   4278  HB2 ALA   275      99.196  81.624  35.454  1.00  0.00           H  
ATOM   4279  HB3 ALA   275     100.413  80.671  34.566  1.00  0.00           H  
ATOM   4280  N   GLN   276     100.571  78.179  35.928  1.00  0.00           N  
ATOM   4281  CA  GLN   276     101.445  77.464  36.814  1.00  0.00           C  
ATOM   4282  C   GLN   276     102.021  78.401  37.992  1.00  0.00           C  
ATOM   4283  O   GLN   276     102.397  79.569  37.727  1.00  0.00           O  
ATOM   4284  CB  GLN   276     102.607  77.005  36.003  1.00  0.00           C  
ATOM   4285  CG  GLN   276     103.667  76.129  36.744  1.00  0.00           C  
ATOM   4286  CD  GLN   276     103.083  74.786  36.985  1.00  0.00           C  
ATOM   4287  NE2 GLN   276     103.154  73.954  35.980  1.00  0.00           N  
ATOM   4288  OE1 GLN   276     102.415  74.541  37.975  1.00  0.00           O  
ATOM   4289  H   GLN   276     100.677  78.125  34.925  1.00  0.00           H  
ATOM   4290  HA  GLN   276     100.936  76.675  37.366  1.00  0.00           H  
ATOM   4291  HB2 GLN   276     102.251  76.331  35.223  1.00  0.00           H  
ATOM   4292  HB3 GLN   276     103.066  77.872  35.529  1.00  0.00           H  
ATOM   4293  HG2 GLN   276     104.580  76.000  36.163  1.00  0.00           H  
ATOM   4294  HG3 GLN   276     103.825  76.656  37.685  1.00  0.00           H  
ATOM   4295 HE21 GLN   276     102.619  73.108  36.116  1.00  0.00           H  
ATOM   4296 HE22 GLN   276     103.570  74.275  35.118  1.00  0.00           H  
ATOM   4297  N   ASP   277     101.998  77.817  39.265  1.00  0.00           N  
ATOM   4298  CA  ASP   277     102.373  78.503  40.483  1.00  0.00           C  
ATOM   4299  C   ASP   277     101.508  79.735  40.893  1.00  0.00           C  
ATOM   4300  O   ASP   277     101.698  80.143  42.030  1.00  0.00           O  
ATOM   4301  CB  ASP   277     103.922  78.847  40.569  1.00  0.00           C  
ATOM   4302  CG  ASP   277     104.828  77.658  40.511  1.00  0.00           C  
ATOM   4303  OD1 ASP   277     105.866  77.684  39.796  1.00  0.00           O  
ATOM   4304  OD2 ASP   277     104.679  76.623  41.197  1.00  0.00           O1-
ATOM   4305  H   ASP   277     101.507  76.951  39.432  1.00  0.00           H  
ATOM   4306  HA  ASP   277     102.241  77.772  41.281  1.00  0.00           H  
ATOM   4307  HB2 ASP   277     104.143  79.604  39.816  1.00  0.00           H  
ATOM   4308  HB3 ASP   277     104.060  79.419  41.487  1.00  0.00           H  
ATOM   4309  N   ILE   278     100.485  80.075  40.083  1.00  0.00           N  
ATOM   4310  CA  ILE   278      99.536  81.078  40.486  1.00  0.00           C  
ATOM   4311  C   ILE   278      98.521  80.374  41.431  1.00  0.00           C  
ATOM   4312  O   ILE   278      97.872  79.443  41.042  1.00  0.00           O  
ATOM   4313  CB  ILE   278      98.945  81.767  39.230  1.00  0.00           C  
ATOM   4314  CG1 ILE   278     100.066  82.300  38.265  1.00  0.00           C  
ATOM   4315  CG2 ILE   278      98.050  82.873  39.575  1.00  0.00           C  
ATOM   4316  CD1 ILE   278     100.887  83.444  38.872  1.00  0.00           C  
ATOM   4317  H   ILE   278     100.350  79.473  39.283  1.00  0.00           H  
ATOM   4318  HA  ILE   278     100.140  81.800  41.035  1.00  0.00           H  
ATOM   4319  HB  ILE   278      98.309  80.987  38.812  1.00  0.00           H  
ATOM   4320 HG12 ILE   278     100.707  81.547  37.807  1.00  0.00           H  
ATOM   4321 HG13 ILE   278      99.487  82.807  37.493  1.00  0.00           H  
ATOM   4322 HG21 ILE   278      97.641  83.249  38.637  1.00  0.00           H  
ATOM   4323 HG22 ILE   278      97.288  82.502  40.261  1.00  0.00           H  
ATOM   4324 HG23 ILE   278      98.456  83.663  40.206  1.00  0.00           H  
ATOM   4325 HD11 ILE   278     101.536  83.801  38.072  1.00  0.00           H  
ATOM   4326 HD12 ILE   278     100.298  84.302  39.198  1.00  0.00           H  
ATOM   4327 HD13 ILE   278     101.516  83.076  39.682  1.00  0.00           H  
ATOM   4328  N   PRO   279      98.214  80.914  42.628  1.00  0.00           N  
ATOM   4329  CA  PRO   279      97.027  80.568  43.428  1.00  0.00           C  
ATOM   4330  C   PRO   279      95.697  80.836  42.693  1.00  0.00           C  
ATOM   4331  O   PRO   279      95.494  81.885  42.052  1.00  0.00           O  
ATOM   4332  CB  PRO   279      97.092  81.354  44.724  1.00  0.00           C  
ATOM   4333  CG  PRO   279      97.967  82.590  44.275  1.00  0.00           C  
ATOM   4334  CD  PRO   279      98.766  82.150  43.145  1.00  0.00           C  
ATOM   4335  HA  PRO   279      96.999  79.514  43.703  1.00  0.00           H  
ATOM   4336  HB2 PRO   279      96.101  81.707  45.010  1.00  0.00           H  
ATOM   4337  HB3 PRO   279      97.558  80.768  45.516  1.00  0.00           H  
ATOM   4338  HG2 PRO   279      97.364  83.448  43.979  1.00  0.00           H  
ATOM   4339  HG3 PRO   279      98.575  82.836  45.146  1.00  0.00           H  
ATOM   4340  HD2 PRO   279      98.772  82.908  42.362  1.00  0.00           H  
ATOM   4341  HD3 PRO   279      99.767  81.923  43.509  1.00  0.00           H  
ATOM   4342  N   LEU   280      94.809  79.863  42.679  1.00  0.00           N  
ATOM   4343  CA  LEU   280      93.534  79.973  42.113  1.00  0.00           C  
ATOM   4344  C   LEU   280      92.525  80.738  43.053  1.00  0.00           C  
ATOM   4345  O   LEU   280      92.650  80.908  44.292  1.00  0.00           O  
ATOM   4346  CB  LEU   280      92.958  78.597  41.863  1.00  0.00           C  
ATOM   4347  CG  LEU   280      93.854  77.718  40.971  1.00  0.00           C  
ATOM   4348  CD1 LEU   280      94.926  76.946  41.755  1.00  0.00           C  
ATOM   4349  CD2 LEU   280      92.997  76.654  40.403  1.00  0.00           C  
ATOM   4350  H   LEU   280      95.015  79.042  43.230  1.00  0.00           H  
ATOM   4351  HA  LEU   280      93.571  80.550  41.189  1.00  0.00           H  
ATOM   4352  HB2 LEU   280      92.779  78.086  42.809  1.00  0.00           H  
ATOM   4353  HB3 LEU   280      91.949  78.710  41.468  1.00  0.00           H  
ATOM   4354  HG  LEU   280      94.345  78.234  40.146  1.00  0.00           H  
ATOM   4355 HD11 LEU   280      94.565  76.668  42.746  1.00  0.00           H  
ATOM   4356 HD12 LEU   280      95.096  75.945  41.356  1.00  0.00           H  
ATOM   4357 HD13 LEU   280      95.888  77.457  41.722  1.00  0.00           H  
ATOM   4358 HD21 LEU   280      92.485  75.996  41.106  1.00  0.00           H  
ATOM   4359 HD22 LEU   280      92.172  77.220  39.972  1.00  0.00           H  
ATOM   4360 HD23 LEU   280      93.385  76.061  39.575  1.00  0.00           H  
ATOM   4361  N   THR   281      91.552  81.357  42.381  1.00  0.00           N  
ATOM   4362  CA  THR   281      90.662  82.356  43.019  1.00  0.00           C  
ATOM   4363  C   THR   281      89.214  81.837  42.973  1.00  0.00           C  
ATOM   4364  O   THR   281      88.816  81.299  41.908  1.00  0.00           O  
ATOM   4365  CB  THR   281      90.742  83.714  42.320  1.00  0.00           C  
ATOM   4366  CG2 THR   281      90.323  84.812  43.291  1.00  0.00           C  
ATOM   4367  OG1 THR   281      92.087  83.999  41.943  1.00  0.00           O  
ATOM   4368  H   THR   281      91.440  81.147  41.399  1.00  0.00           H  
ATOM   4369  HA  THR   281      90.919  82.342  44.078  1.00  0.00           H  
ATOM   4370  HB  THR   281      90.076  83.732  41.457  1.00  0.00           H  
ATOM   4371  HG1 THR   281      92.193  83.548  41.102  1.00  0.00           H  
ATOM   4372 HG21 THR   281      90.845  84.782  44.248  1.00  0.00           H  
ATOM   4373 HG22 THR   281      90.434  85.794  42.831  1.00  0.00           H  
ATOM   4374 HG23 THR   281      89.270  84.706  43.550  1.00  0.00           H  
ATOM   4375  N   PRO   282      88.414  81.832  44.080  1.00  0.00           N  
ATOM   4376  CA  PRO   282      86.975  81.232  43.982  1.00  0.00           C  
ATOM   4377  C   PRO   282      86.011  82.050  43.257  1.00  0.00           C  
ATOM   4378  O   PRO   282      85.655  83.143  43.761  1.00  0.00           O  
ATOM   4379  CB  PRO   282      86.618  81.156  45.494  1.00  0.00           C  
ATOM   4380  CG  PRO   282      87.324  82.259  46.195  1.00  0.00           C  
ATOM   4381  CD  PRO   282      88.668  82.210  45.496  1.00  0.00           C  
ATOM   4382  HA  PRO   282      87.011  80.236  43.542  1.00  0.00           H  
ATOM   4383  HB2 PRO   282      85.539  81.252  45.613  1.00  0.00           H  
ATOM   4384  HB3 PRO   282      86.986  80.220  45.916  1.00  0.00           H  
ATOM   4385  HG2 PRO   282      86.772  83.181  46.013  1.00  0.00           H  
ATOM   4386  HG3 PRO   282      87.532  82.012  47.236  1.00  0.00           H  
ATOM   4387  HD2 PRO   282      89.173  83.176  45.482  1.00  0.00           H  
ATOM   4388  HD3 PRO   282      89.225  81.396  45.961  1.00  0.00           H  
ATOM   4389  N   ILE   283      85.467  81.539  42.146  1.00  0.00           N  
ATOM   4390  CA  ILE   283      84.356  82.194  41.333  1.00  0.00           C  
ATOM   4391  C   ILE   283      82.968  81.934  41.706  1.00  0.00           C  
ATOM   4392  O   ILE   283      82.083  82.527  41.112  1.00  0.00           O  
ATOM   4393  CB  ILE   283      84.524  81.914  39.862  1.00  0.00           C  
ATOM   4394  CG1 ILE   283      84.571  80.451  39.285  1.00  0.00           C  
ATOM   4395  CG2 ILE   283      85.719  82.660  39.330  1.00  0.00           C  
ATOM   4396  CD1 ILE   283      83.192  79.797  39.301  1.00  0.00           C  
ATOM   4397  H   ILE   283      85.719  80.580  41.956  1.00  0.00           H  
ATOM   4398  HA  ILE   283      84.540  83.255  41.506  1.00  0.00           H  
ATOM   4399  HB  ILE   283      83.663  82.326  39.335  1.00  0.00           H  
ATOM   4400 HG12 ILE   283      84.947  80.580  38.270  1.00  0.00           H  
ATOM   4401 HG13 ILE   283      85.272  79.778  39.779  1.00  0.00           H  
ATOM   4402 HG21 ILE   283      86.616  82.130  39.650  1.00  0.00           H  
ATOM   4403 HG22 ILE   283      85.763  82.642  38.241  1.00  0.00           H  
ATOM   4404 HG23 ILE   283      85.833  83.711  39.594  1.00  0.00           H  
ATOM   4405 HD11 ILE   283      82.458  80.545  39.001  1.00  0.00           H  
ATOM   4406 HD12 ILE   283      83.116  79.058  38.504  1.00  0.00           H  
ATOM   4407 HD13 ILE   283      83.051  79.367  40.292  1.00  0.00           H  
ATOM   4408  N   PHE   284      82.670  81.062  42.665  1.00  0.00           N  
ATOM   4409  CA  PHE   284      81.375  80.637  43.212  1.00  0.00           C  
ATOM   4410  C   PHE   284      81.543  79.905  44.506  1.00  0.00           C  
ATOM   4411  O   PHE   284      82.460  79.080  44.668  1.00  0.00           O  
ATOM   4412  CB  PHE   284      80.787  79.628  42.229  1.00  0.00           C  
ATOM   4413  CG  PHE   284      79.499  79.002  42.709  1.00  0.00           C  
ATOM   4414  CD1 PHE   284      78.319  79.778  42.745  1.00  0.00           C  
ATOM   4415  CD2 PHE   284      79.548  77.740  43.288  1.00  0.00           C  
ATOM   4416  CE1 PHE   284      77.170  79.263  43.257  1.00  0.00           C  
ATOM   4417  CE2 PHE   284      78.316  77.215  43.784  1.00  0.00           C  
ATOM   4418  CZ  PHE   284      77.140  78.016  43.843  1.00  0.00           C  
ATOM   4419  H   PHE   284      83.432  80.435  42.881  1.00  0.00           H  
ATOM   4420  HA  PHE   284      80.804  81.560  43.325  1.00  0.00           H  
ATOM   4421  HB2 PHE   284      80.511  80.168  41.324  1.00  0.00           H  
ATOM   4422  HB3 PHE   284      81.518  78.860  41.976  1.00  0.00           H  
ATOM   4423  HD1 PHE   284      78.403  80.755  42.293  1.00  0.00           H  
ATOM   4424  HD2 PHE   284      80.403  77.110  43.095  1.00  0.00           H  
ATOM   4425  HE1 PHE   284      76.347  79.958  43.329  1.00  0.00           H  
ATOM   4426  HE2 PHE   284      78.222  76.197  44.133  1.00  0.00           H  
ATOM   4427  HZ  PHE   284      76.266  77.659  44.367  1.00  0.00           H  
ATOM   4428  N   THR   285      80.569  80.061  45.353  1.00  0.00           N  
ATOM   4429  CA  THR   285      80.479  79.309  46.703  1.00  0.00           C  
ATOM   4430  C   THR   285      79.031  79.026  47.026  1.00  0.00           C  
ATOM   4431  O   THR   285      78.208  79.905  46.982  1.00  0.00           O  
ATOM   4432  CB  THR   285      81.137  80.011  47.961  1.00  0.00           C  
ATOM   4433  CG2 THR   285      81.311  79.176  49.173  1.00  0.00           C  
ATOM   4434  OG1 THR   285      82.381  80.457  47.737  1.00  0.00           O  
ATOM   4435  H   THR   285      79.856  80.761  45.208  1.00  0.00           H  
ATOM   4436  HA  THR   285      81.017  78.368  46.591  1.00  0.00           H  
ATOM   4437  HB  THR   285      80.479  80.828  48.256  1.00  0.00           H  
ATOM   4438  HG1 THR   285      82.304  81.197  47.130  1.00  0.00           H  
ATOM   4439 HG21 THR   285      81.548  79.645  50.128  1.00  0.00           H  
ATOM   4440 HG22 THR   285      80.363  78.721  49.462  1.00  0.00           H  
ATOM   4441 HG23 THR   285      81.846  78.266  48.903  1.00  0.00           H  
ATOM   4442  N   ASP   286      78.695  77.808  47.414  1.00  0.00           N  
ATOM   4443  CA  ASP   286      77.521  77.484  48.092  1.00  0.00           C  
ATOM   4444  C   ASP   286      77.677  77.062  49.560  1.00  0.00           C  
ATOM   4445  O   ASP   286      78.796  76.916  50.026  1.00  0.00           O  
ATOM   4446  CB  ASP   286      76.817  76.392  47.271  1.00  0.00           C  
ATOM   4447  CG  ASP   286      75.380  76.112  47.522  1.00  0.00           C  
ATOM   4448  OD1 ASP   286      74.896  75.090  46.961  1.00  0.00           O  
ATOM   4449  OD2 ASP   286      74.715  76.828  48.260  1.00  0.00           O1-
ATOM   4450  H   ASP   286      79.415  77.101  47.453  1.00  0.00           H  
ATOM   4451  HA  ASP   286      76.850  78.337  48.189  1.00  0.00           H  
ATOM   4452  HB2 ASP   286      76.902  76.548  46.196  1.00  0.00           H  
ATOM   4453  HB3 ASP   286      77.414  75.499  47.459  1.00  0.00           H  
ATOM   4454  N   THR   287      76.663  76.987  50.351  1.00  0.00           N  
ATOM   4455  CA  THR   287      76.754  76.780  51.828  1.00  0.00           C  
ATOM   4456  C   THR   287      75.499  76.036  52.423  1.00  0.00           C  
ATOM   4457  O   THR   287      74.335  76.219  51.932  1.00  0.00           O  
ATOM   4458  CB  THR   287      76.885  78.149  52.606  1.00  0.00           C  
ATOM   4459  CG2 THR   287      75.642  78.954  52.886  1.00  0.00           C  
ATOM   4460  OG1 THR   287      77.451  77.696  53.815  1.00  0.00           O  
ATOM   4461  H   THR   287      75.689  77.109  50.114  1.00  0.00           H  
ATOM   4462  HA  THR   287      77.700  76.283  52.045  1.00  0.00           H  
ATOM   4463  HB  THR   287      77.610  78.764  52.073  1.00  0.00           H  
ATOM   4464  HG1 THR   287      78.407  77.686  53.730  1.00  0.00           H  
ATOM   4465 HG21 THR   287      75.869  79.889  53.398  1.00  0.00           H  
ATOM   4466 HG22 THR   287      75.216  79.215  51.917  1.00  0.00           H  
ATOM   4467 HG23 THR   287      75.067  78.313  53.554  1.00  0.00           H  
ATOM   4468  N   VAL   288      75.616  75.333  53.530  1.00  0.00           N  
ATOM   4469  CA  VAL   288      74.530  74.714  54.347  1.00  0.00           C  
ATOM   4470  C   VAL   288      74.904  74.871  55.832  1.00  0.00           C  
ATOM   4471  O   VAL   288      76.013  75.038  56.209  1.00  0.00           O  
ATOM   4472  CB  VAL   288      74.346  73.239  53.917  1.00  0.00           C  
ATOM   4473  CG1 VAL   288      73.805  73.124  52.515  1.00  0.00           C  
ATOM   4474  CG2 VAL   288      75.628  72.411  54.096  1.00  0.00           C  
ATOM   4475  H   VAL   288      76.527  75.097  53.896  1.00  0.00           H  
ATOM   4476  HA  VAL   288      73.605  75.245  54.119  1.00  0.00           H  
ATOM   4477  HB  VAL   288      73.673  72.790  54.647  1.00  0.00           H  
ATOM   4478 HG11 VAL   288      73.769  72.121  52.090  1.00  0.00           H  
ATOM   4479 HG12 VAL   288      72.848  73.645  52.544  1.00  0.00           H  
ATOM   4480 HG13 VAL   288      74.456  73.709  51.865  1.00  0.00           H  
ATOM   4481 HG21 VAL   288      76.339  72.896  53.428  1.00  0.00           H  
ATOM   4482 HG22 VAL   288      75.897  72.252  55.141  1.00  0.00           H  
ATOM   4483 HG23 VAL   288      75.392  71.395  53.779  1.00  0.00           H  
ATOM   4484  N   ILE   289      73.880  74.880  56.656  1.00  0.00           N  
ATOM   4485  CA  ILE   289      73.910  75.213  58.143  1.00  0.00           C  
ATOM   4486  C   ILE   289      73.015  74.215  58.949  1.00  0.00           C  
ATOM   4487  O   ILE   289      71.850  74.016  58.541  1.00  0.00           O  
ATOM   4488  CB  ILE   289      73.598  76.636  58.393  1.00  0.00           C  
ATOM   4489  CG1 ILE   289      73.794  77.151  59.834  1.00  0.00           C  
ATOM   4490  CG2 ILE   289      72.392  77.266  57.768  1.00  0.00           C  
ATOM   4491  CD1 ILE   289      73.670  78.664  60.219  1.00  0.00           C  
ATOM   4492  H   ILE   289      72.946  74.789  56.283  1.00  0.00           H  
ATOM   4493  HA  ILE   289      74.932  75.128  58.513  1.00  0.00           H  
ATOM   4494  HB  ILE   289      74.333  77.240  57.861  1.00  0.00           H  
ATOM   4495 HG12 ILE   289      73.138  76.616  60.521  1.00  0.00           H  
ATOM   4496 HG13 ILE   289      74.797  76.879  60.166  1.00  0.00           H  
ATOM   4497 HG21 ILE   289      71.500  76.789  58.174  1.00  0.00           H  
ATOM   4498 HG22 ILE   289      72.440  78.337  57.964  1.00  0.00           H  
ATOM   4499 HG23 ILE   289      72.582  77.125  56.704  1.00  0.00           H  
ATOM   4500 HD11 ILE   289      73.967  79.390  59.461  1.00  0.00           H  
ATOM   4501 HD12 ILE   289      72.630  78.909  60.434  1.00  0.00           H  
ATOM   4502 HD13 ILE   289      74.340  78.914  61.042  1.00  0.00           H  
ATOM   4503  N   PHE   290      73.567  73.619  59.928  1.00  0.00           N  
ATOM   4504  CA  PHE   290      72.776  72.775  60.814  1.00  0.00           C  
ATOM   4505  C   PHE   290      72.785  73.434  62.277  1.00  0.00           C  
ATOM   4506  O   PHE   290      73.759  73.954  62.787  1.00  0.00           O  
ATOM   4507  CB  PHE   290      73.457  71.404  61.072  1.00  0.00           C  
ATOM   4508  CG  PHE   290      73.654  70.599  59.832  1.00  0.00           C  
ATOM   4509  CD1 PHE   290      72.651  69.784  59.418  1.00  0.00           C  
ATOM   4510  CD2 PHE   290      74.855  70.695  59.130  1.00  0.00           C  
ATOM   4511  CE1 PHE   290      72.782  68.973  58.285  1.00  0.00           C  
ATOM   4512  CE2 PHE   290      75.043  69.875  58.074  1.00  0.00           C  
ATOM   4513  CZ  PHE   290      73.971  68.993  57.653  1.00  0.00           C  
ATOM   4514  H   PHE   290      74.529  73.869  60.112  1.00  0.00           H  
ATOM   4515  HA  PHE   290      71.744  72.610  60.503  1.00  0.00           H  
ATOM   4516  HB2 PHE   290      74.374  71.675  61.595  1.00  0.00           H  
ATOM   4517  HB3 PHE   290      72.902  70.902  61.864  1.00  0.00           H  
ATOM   4518  HD1 PHE   290      71.704  69.762  59.937  1.00  0.00           H  
ATOM   4519  HD2 PHE   290      75.524  71.467  59.481  1.00  0.00           H  
ATOM   4520  HE1 PHE   290      72.004  68.415  57.784  1.00  0.00           H  
ATOM   4521  HE2 PHE   290      76.002  69.866  57.577  1.00  0.00           H  
ATOM   4522  HZ  PHE   290      74.070  68.350  56.791  1.00  0.00           H  
ATOM   4523  N   ARG   291      71.738  73.155  63.074  1.00  0.00           N  
ATOM   4524  CA  ARG   291      71.689  73.273  64.513  1.00  0.00           C  
ATOM   4525  C   ARG   291      71.814  71.854  65.188  1.00  0.00           C  
ATOM   4526  O   ARG   291      71.010  71.002  64.918  1.00  0.00           O  
ATOM   4527  CB  ARG   291      70.439  74.113  64.964  1.00  0.00           C  
ATOM   4528  CG  ARG   291      70.385  74.471  66.482  1.00  0.00           C  
ATOM   4529  CD  ARG   291      69.162  75.235  66.968  1.00  0.00           C  
ATOM   4530  NE  ARG   291      69.252  76.675  66.767  1.00  0.00           N  
ATOM   4531  CZ  ARG   291      69.915  77.443  67.531  1.00  0.00           C  
ATOM   4532  NH1 ARG   291      70.778  76.974  68.363  1.00  0.00           N1+
ATOM   4533  NH2 ARG   291      69.834  78.768  67.415  1.00  0.00           N  
ATOM   4534  H   ARG   291      70.972  72.629  62.679  1.00  0.00           H  
ATOM   4535  HA  ARG   291      72.565  73.800  64.890  1.00  0.00           H  
ATOM   4536  HB2 ARG   291      70.369  75.034  64.385  1.00  0.00           H  
ATOM   4537  HB3 ARG   291      69.591  73.438  64.841  1.00  0.00           H  
ATOM   4538  HG2 ARG   291      70.517  73.646  67.182  1.00  0.00           H  
ATOM   4539  HG3 ARG   291      71.255  75.124  66.552  1.00  0.00           H  
ATOM   4540  HD2 ARG   291      68.303  74.808  66.451  1.00  0.00           H  
ATOM   4541  HD3 ARG   291      69.035  75.018  68.029  1.00  0.00           H  
ATOM   4542  HE  ARG   291      68.674  77.098  66.055  1.00  0.00           H  
ATOM   4543 HH11 ARG   291      70.926  75.980  68.467  1.00  0.00           H  
ATOM   4544 HH12 ARG   291      71.143  77.586  69.079  1.00  0.00           H  
ATOM   4545 HH21 ARG   291      69.340  79.216  66.657  1.00  0.00           H  
ATOM   4546 HH22 ARG   291      70.196  79.432  68.085  1.00  0.00           H  
ATOM   4547  N   ILE   292      72.869  71.591  66.034  1.00  0.00           N  
ATOM   4548  CA  ILE   292      73.008  70.431  66.953  1.00  0.00           C  
ATOM   4549  C   ILE   292      71.979  70.505  68.118  1.00  0.00           C  
ATOM   4550  O   ILE   292      71.753  71.583  68.716  1.00  0.00           O  
ATOM   4551  CB  ILE   292      74.362  70.174  67.545  1.00  0.00           C  
ATOM   4552  CG1 ILE   292      75.534  70.572  66.576  1.00  0.00           C  
ATOM   4553  CG2 ILE   292      74.561  68.673  67.999  1.00  0.00           C  
ATOM   4554  CD1 ILE   292      76.963  70.269  67.054  1.00  0.00           C  
ATOM   4555  H   ILE   292      73.505  72.363  66.174  1.00  0.00           H  
ATOM   4556  HA  ILE   292      72.631  69.540  66.452  1.00  0.00           H  
ATOM   4557  HB  ILE   292      74.449  70.838  68.405  1.00  0.00           H  
ATOM   4558 HG12 ILE   292      75.394  69.987  65.667  1.00  0.00           H  
ATOM   4559 HG13 ILE   292      75.461  71.640  66.371  1.00  0.00           H  
ATOM   4560 HG21 ILE   292      75.441  68.530  68.625  1.00  0.00           H  
ATOM   4561 HG22 ILE   292      73.782  68.392  68.708  1.00  0.00           H  
ATOM   4562 HG23 ILE   292      74.567  67.993  67.146  1.00  0.00           H  
ATOM   4563 HD11 ILE   292      77.575  70.306  66.152  1.00  0.00           H  
ATOM   4564 HD12 ILE   292      77.329  70.971  67.803  1.00  0.00           H  
ATOM   4565 HD13 ILE   292      77.047  69.260  67.458  1.00  0.00           H  
ATOM   4566  N   ALA   293      71.280  69.421  68.337  1.00  0.00           N  
ATOM   4567  CA  ALA   293      70.067  69.353  69.186  1.00  0.00           C  
ATOM   4568  C   ALA   293      70.301  69.305  70.715  1.00  0.00           C  
ATOM   4569  O   ALA   293      71.102  68.615  71.336  1.00  0.00           O  
ATOM   4570  CB  ALA   293      69.355  68.130  68.649  1.00  0.00           C  
ATOM   4571  H   ALA   293      71.490  68.562  67.849  1.00  0.00           H  
ATOM   4572  HA  ALA   293      69.507  70.236  68.877  1.00  0.00           H  
ATOM   4573  HB1 ALA   293      69.974  67.265  68.888  1.00  0.00           H  
ATOM   4574  HB2 ALA   293      68.361  68.049  69.089  1.00  0.00           H  
ATOM   4575  HB3 ALA   293      69.155  68.186  67.579  1.00  0.00           H  
ATOM   4576  N   PRO   294      69.513  70.000  71.567  1.00  0.00           N  
ATOM   4577  CA  PRO   294      69.675  70.090  73.011  1.00  0.00           C  
ATOM   4578  C   PRO   294      69.323  68.837  73.709  1.00  0.00           C  
ATOM   4579  O   PRO   294      68.492  68.078  73.262  1.00  0.00           O  
ATOM   4580  CB  PRO   294      68.795  71.270  73.414  1.00  0.00           C  
ATOM   4581  CG  PRO   294      67.639  71.190  72.479  1.00  0.00           C  
ATOM   4582  CD  PRO   294      68.320  70.656  71.180  1.00  0.00           C  
ATOM   4583  HA  PRO   294      70.705  70.297  73.303  1.00  0.00           H  
ATOM   4584  HB2 PRO   294      68.526  71.162  74.465  1.00  0.00           H  
ATOM   4585  HB3 PRO   294      69.232  72.254  73.245  1.00  0.00           H  
ATOM   4586  HG2 PRO   294      66.986  70.333  72.643  1.00  0.00           H  
ATOM   4587  HG3 PRO   294      67.255  72.192  72.289  1.00  0.00           H  
ATOM   4588  HD2 PRO   294      67.685  70.006  70.578  1.00  0.00           H  
ATOM   4589  HD3 PRO   294      68.629  71.490  70.550  1.00  0.00           H  
ATOM   4590  N   TRP   295      70.023  68.684  74.845  1.00  0.00           N  
ATOM   4591  CA  TRP   295      69.690  67.667  75.993  1.00  0.00           C  
ATOM   4592  C   TRP   295      68.365  68.080  76.695  1.00  0.00           C  
ATOM   4593  O   TRP   295      68.107  69.285  76.886  1.00  0.00           O  
ATOM   4594  CB  TRP   295      70.862  67.686  76.974  1.00  0.00           C  
ATOM   4595  CG  TRP   295      70.802  66.544  77.984  1.00  0.00           C  
ATOM   4596  CD1 TRP   295      71.130  65.238  77.724  1.00  0.00           C  
ATOM   4597  CD2 TRP   295      70.443  66.567  79.411  1.00  0.00           C  
ATOM   4598  CE2 TRP   295      70.485  65.216  79.907  1.00  0.00           C  
ATOM   4599  CE3 TRP   295      70.143  67.608  80.339  1.00  0.00           C  
ATOM   4600  NE1 TRP   295      70.786  64.463  78.769  1.00  0.00           N  
ATOM   4601  CZ2 TRP   295      70.220  64.857  81.210  1.00  0.00           C  
ATOM   4602  CZ3 TRP   295      69.907  67.238  81.655  1.00  0.00           C  
ATOM   4603  CH2 TRP   295      69.794  65.952  82.099  1.00  0.00           C  
ATOM   4604  H   TRP   295      70.653  69.377  75.225  1.00  0.00           H  
ATOM   4605  HA  TRP   295      69.465  66.695  75.554  1.00  0.00           H  
ATOM   4606  HB2 TRP   295      71.799  67.755  76.421  1.00  0.00           H  
ATOM   4607  HB3 TRP   295      70.968  68.578  77.591  1.00  0.00           H  
ATOM   4608  HD1 TRP   295      71.312  64.855  76.730  1.00  0.00           H  
ATOM   4609  HE1 TRP   295      70.727  63.455  78.749  1.00  0.00           H  
ATOM   4610  HE3 TRP   295      70.074  68.672  80.170  1.00  0.00           H  
ATOM   4611  HZ2 TRP   295      70.350  63.839  81.545  1.00  0.00           H  
ATOM   4612  HZ3 TRP   295      69.499  67.997  82.306  1.00  0.00           H  
ATOM   4613  HH2 TRP   295      69.662  65.838  83.165  1.00  0.00           H  
ATOM   4614  N   ILE   296      67.500  67.134  77.105  1.00  0.00           N  
ATOM   4615  CA  ILE   296      66.141  67.440  77.479  1.00  0.00           C  
ATOM   4616  C   ILE   296      65.840  66.537  78.635  1.00  0.00           C  
ATOM   4617  O   ILE   296      65.834  65.319  78.460  1.00  0.00           O  
ATOM   4618  CB  ILE   296      65.082  67.233  76.310  1.00  0.00           C  
ATOM   4619  CG1 ILE   296      65.487  67.943  75.057  1.00  0.00           C  
ATOM   4620  CG2 ILE   296      63.648  67.679  76.678  1.00  0.00           C  
ATOM   4621  CD1 ILE   296      64.722  67.789  73.784  1.00  0.00           C  
ATOM   4622  H   ILE   296      67.811  66.197  76.892  1.00  0.00           H  
ATOM   4623  HA  ILE   296      66.057  68.470  77.828  1.00  0.00           H  
ATOM   4624  HB  ILE   296      65.148  66.199  75.970  1.00  0.00           H  
ATOM   4625 HG12 ILE   296      65.526  69.008  75.288  1.00  0.00           H  
ATOM   4626 HG13 ILE   296      66.547  67.753  74.886  1.00  0.00           H  
ATOM   4627 HG21 ILE   296      62.887  67.520  75.915  1.00  0.00           H  
ATOM   4628 HG22 ILE   296      63.276  67.103  77.525  1.00  0.00           H  
ATOM   4629 HG23 ILE   296      63.620  68.736  76.943  1.00  0.00           H  
ATOM   4630 HD11 ILE   296      63.703  68.175  73.813  1.00  0.00           H  
ATOM   4631 HD12 ILE   296      65.277  68.348  73.031  1.00  0.00           H  
ATOM   4632 HD13 ILE   296      64.649  66.762  73.427  1.00  0.00           H  
ATOM   4633  N   MET   297      65.468  67.200  79.750  1.00  0.00           N  
ATOM   4634  CA  MET   297      65.029  66.580  81.010  1.00  0.00           C  
ATOM   4635  C   MET   297      63.553  66.089  80.917  1.00  0.00           C  
ATOM   4636  O   MET   297      62.782  66.616  80.083  1.00  0.00           O  
ATOM   4637  CB  MET   297      65.051  67.602  82.082  1.00  0.00           C  
ATOM   4638  CG  MET   297      66.490  67.923  82.480  1.00  0.00           C  
ATOM   4639  SD  MET   297      66.733  68.668  84.209  1.00  0.00           S  
ATOM   4640  CE  MET   297      65.955  67.398  85.326  1.00  0.00           C  
ATOM   4641  H   MET   297      65.340  68.200  79.692  1.00  0.00           H  
ATOM   4642  HA  MET   297      65.602  65.709  81.327  1.00  0.00           H  
ATOM   4643  HB2 MET   297      64.560  68.531  81.791  1.00  0.00           H  
ATOM   4644  HB3 MET   297      64.469  67.283  82.947  1.00  0.00           H  
ATOM   4645  HG2 MET   297      67.056  66.997  82.385  1.00  0.00           H  
ATOM   4646  HG3 MET   297      67.001  68.586  81.781  1.00  0.00           H  
ATOM   4647  HE1 MET   297      66.219  67.574  86.369  1.00  0.00           H  
ATOM   4648  HE2 MET   297      64.870  67.473  85.253  1.00  0.00           H  
ATOM   4649  HE3 MET   297      66.387  66.434  85.058  1.00  0.00           H  
ATOM   4650  N   THR   298      63.125  65.147  81.770  1.00  0.00           N  
ATOM   4651  CA  THR   298      61.755  64.591  81.598  1.00  0.00           C  
ATOM   4652  C   THR   298      60.924  64.777  82.841  1.00  0.00           C  
ATOM   4653  O   THR   298      61.172  64.022  83.844  1.00  0.00           O  
ATOM   4654  CB  THR   298      61.916  63.140  81.271  1.00  0.00           C  
ATOM   4655  CG2 THR   298      62.307  62.742  79.774  1.00  0.00           C  
ATOM   4656  OG1 THR   298      62.866  62.518  82.177  1.00  0.00           O  
ATOM   4657  H   THR   298      63.850  64.684  82.298  1.00  0.00           H  
ATOM   4658  HA  THR   298      61.169  65.014  80.782  1.00  0.00           H  
ATOM   4659  HB  THR   298      60.998  62.570  81.413  1.00  0.00           H  
ATOM   4660  HG1 THR   298      62.682  62.646  83.110  1.00  0.00           H  
ATOM   4661 HG21 THR   298      62.510  61.671  79.790  1.00  0.00           H  
ATOM   4662 HG22 THR   298      61.490  62.985  79.095  1.00  0.00           H  
ATOM   4663 HG23 THR   298      63.207  63.241  79.413  1.00  0.00           H  
ATOM   4664  N   PRO   299      59.872  65.509  82.868  1.00  0.00           N  
ATOM   4665  CA  PRO   299      59.072  65.714  84.070  1.00  0.00           C  
ATOM   4666  C   PRO   299      58.339  64.525  84.568  1.00  0.00           C  
ATOM   4667  O   PRO   299      58.217  63.501  83.858  1.00  0.00           O  
ATOM   4668  CB  PRO   299      58.031  66.847  83.801  1.00  0.00           C  
ATOM   4669  CG  PRO   299      57.825  66.688  82.340  1.00  0.00           C  
ATOM   4670  CD  PRO   299      59.258  66.382  81.884  1.00  0.00           C  
ATOM   4671  HA  PRO   299      59.704  66.027  84.901  1.00  0.00           H  
ATOM   4672  HB2 PRO   299      57.119  66.667  84.369  1.00  0.00           H  
ATOM   4673  HB3 PRO   299      58.452  67.824  84.040  1.00  0.00           H  
ATOM   4674  HG2 PRO   299      57.156  65.840  82.194  1.00  0.00           H  
ATOM   4675  HG3 PRO   299      57.454  67.571  81.819  1.00  0.00           H  
ATOM   4676  HD2 PRO   299      59.150  65.771  80.987  1.00  0.00           H  
ATOM   4677  HD3 PRO   299      59.856  67.273  81.690  1.00  0.00           H  
ATOM   4678  N   ASN   300      57.859  64.557  85.797  1.00  0.00           N  
ATOM   4679  CA  ASN   300      57.067  63.507  86.432  1.00  0.00           C  
ATOM   4680  C   ASN   300      55.773  63.001  85.594  1.00  0.00           C  
ATOM   4681  O   ASN   300      55.281  61.984  85.815  1.00  0.00           O  
ATOM   4682  CB  ASN   300      56.542  63.861  87.874  1.00  0.00           C  
ATOM   4683  CG  ASN   300      57.613  63.988  88.919  1.00  0.00           C  
ATOM   4684  ND2 ASN   300      57.346  64.667  90.008  1.00  0.00           N  
ATOM   4685  OD1 ASN   300      58.750  63.438  88.779  1.00  0.00           O  
ATOM   4686  H   ASN   300      58.074  65.390  86.325  1.00  0.00           H  
ATOM   4687  HA  ASN   300      57.713  62.640  86.567  1.00  0.00           H  
ATOM   4688  HB2 ASN   300      55.877  64.719  87.777  1.00  0.00           H  
ATOM   4689  HB3 ASN   300      55.887  63.042  88.170  1.00  0.00           H  
ATOM   4690 HD21 ASN   300      58.144  64.747  90.622  1.00  0.00           H  
ATOM   4691 HD22 ASN   300      56.495  65.209  90.025  1.00  0.00           H  
ATOM   4692  N   ILE   301      55.340  63.822  84.583  1.00  0.00           N  
ATOM   4693  CA  ILE   301      54.182  63.488  83.762  1.00  0.00           C  
ATOM   4694  C   ILE   301      54.486  62.437  82.697  1.00  0.00           C  
ATOM   4695  O   ILE   301      53.471  61.882  82.230  1.00  0.00           O  
ATOM   4696  CB  ILE   301      53.565  64.734  83.192  1.00  0.00           C  
ATOM   4697  CG1 ILE   301      54.187  65.351  81.927  1.00  0.00           C  
ATOM   4698  CG2 ILE   301      53.433  65.738  84.390  1.00  0.00           C  
ATOM   4699  CD1 ILE   301      53.182  66.162  81.132  1.00  0.00           C  
ATOM   4700  H   ILE   301      55.788  64.718  84.452  1.00  0.00           H  
ATOM   4701  HA  ILE   301      53.554  62.991  84.500  1.00  0.00           H  
ATOM   4702  HB  ILE   301      52.531  64.492  82.944  1.00  0.00           H  
ATOM   4703 HG12 ILE   301      55.007  65.963  82.301  1.00  0.00           H  
ATOM   4704 HG13 ILE   301      54.637  64.590  81.289  1.00  0.00           H  
ATOM   4705 HG21 ILE   301      54.338  66.340  84.478  1.00  0.00           H  
ATOM   4706 HG22 ILE   301      52.648  66.446  84.126  1.00  0.00           H  
ATOM   4707 HG23 ILE   301      53.087  65.294  85.324  1.00  0.00           H  
ATOM   4708 HD11 ILE   301      53.584  67.013  80.583  1.00  0.00           H  
ATOM   4709 HD12 ILE   301      52.695  65.484  80.432  1.00  0.00           H  
ATOM   4710 HD13 ILE   301      52.390  66.463  81.817  1.00  0.00           H  
ATOM   4711  N   LEU   302      55.680  62.084  82.351  1.00  0.00           N  
ATOM   4712  CA  LEU   302      56.067  61.209  81.194  1.00  0.00           C  
ATOM   4713  C   LEU   302      56.281  59.853  81.814  1.00  0.00           C  
ATOM   4714  O   LEU   302      57.007  59.751  82.864  1.00  0.00           O  
ATOM   4715  CB  LEU   302      57.346  61.776  80.633  1.00  0.00           C  
ATOM   4716  CG  LEU   302      57.045  63.111  79.868  1.00  0.00           C  
ATOM   4717  CD1 LEU   302      58.314  63.638  79.178  1.00  0.00           C  
ATOM   4718  CD2 LEU   302      55.854  62.982  78.967  1.00  0.00           C  
ATOM   4719  H   LEU   302      56.431  62.540  82.849  1.00  0.00           H  
ATOM   4720  HA  LEU   302      55.288  61.194  80.431  1.00  0.00           H  
ATOM   4721  HB2 LEU   302      58.089  61.932  81.415  1.00  0.00           H  
ATOM   4722  HB3 LEU   302      57.755  61.100  79.883  1.00  0.00           H  
ATOM   4723  HG  LEU   302      56.814  63.884  80.601  1.00  0.00           H  
ATOM   4724 HD11 LEU   302      58.159  64.656  78.822  1.00  0.00           H  
ATOM   4725 HD12 LEU   302      59.240  63.397  79.701  1.00  0.00           H  
ATOM   4726 HD13 LEU   302      58.431  63.110  78.231  1.00  0.00           H  
ATOM   4727 HD21 LEU   302      55.767  62.045  78.416  1.00  0.00           H  
ATOM   4728 HD22 LEU   302      54.947  63.120  79.556  1.00  0.00           H  
ATOM   4729 HD23 LEU   302      55.966  63.886  78.369  1.00  0.00           H  
ATOM   4730  N   PRO   303      55.813  58.717  81.220  1.00  0.00           N  
ATOM   4731  CA  PRO   303      55.754  57.438  81.896  1.00  0.00           C  
ATOM   4732  C   PRO   303      57.129  56.967  82.368  1.00  0.00           C  
ATOM   4733  O   PRO   303      58.081  57.144  81.537  1.00  0.00           O  
ATOM   4734  CB  PRO   303      55.206  56.476  80.808  1.00  0.00           C  
ATOM   4735  CG  PRO   303      54.275  57.368  79.984  1.00  0.00           C  
ATOM   4736  CD  PRO   303      54.914  58.718  80.048  1.00  0.00           C  
ATOM   4737  HA  PRO   303      55.018  57.582  82.687  1.00  0.00           H  
ATOM   4738  HB2 PRO   303      55.991  56.080  80.163  1.00  0.00           H  
ATOM   4739  HB3 PRO   303      54.770  55.655  81.377  1.00  0.00           H  
ATOM   4740  HG2 PRO   303      54.107  56.972  78.982  1.00  0.00           H  
ATOM   4741  HG3 PRO   303      53.367  57.465  80.579  1.00  0.00           H  
ATOM   4742  HD2 PRO   303      55.582  58.772  79.188  1.00  0.00           H  
ATOM   4743  HD3 PRO   303      54.076  59.413  80.021  1.00  0.00           H  
ATOM   4744  N   PRO   304      57.380  56.504  83.605  1.00  0.00           N  
ATOM   4745  CA  PRO   304      58.586  55.881  84.062  1.00  0.00           C  
ATOM   4746  C   PRO   304      59.038  54.517  83.498  1.00  0.00           C  
ATOM   4747  O   PRO   304      58.195  53.657  83.305  1.00  0.00           O  
ATOM   4748  CB  PRO   304      58.437  55.743  85.614  1.00  0.00           C  
ATOM   4749  CG  PRO   304      56.947  55.460  85.739  1.00  0.00           C  
ATOM   4750  CD  PRO   304      56.302  56.064  84.485  1.00  0.00           C  
ATOM   4751  HA  PRO   304      59.401  56.538  83.761  1.00  0.00           H  
ATOM   4752  HB2 PRO   304      59.038  54.996  86.134  1.00  0.00           H  
ATOM   4753  HB3 PRO   304      58.628  56.758  85.962  1.00  0.00           H  
ATOM   4754  HG2 PRO   304      56.844  54.378  85.818  1.00  0.00           H  
ATOM   4755  HG3 PRO   304      56.515  55.957  86.607  1.00  0.00           H  
ATOM   4756  HD2 PRO   304      55.766  55.257  83.984  1.00  0.00           H  
ATOM   4757  HD3 PRO   304      55.658  56.907  84.732  1.00  0.00           H  
ATOM   4758  N   VAL   305      60.366  54.356  83.396  1.00  0.00           N  
ATOM   4759  CA  VAL   305      61.119  53.250  82.770  1.00  0.00           C  
ATOM   4760  C   VAL   305      61.993  52.428  83.740  1.00  0.00           C  
ATOM   4761  O   VAL   305      62.060  51.240  83.512  1.00  0.00           O  
ATOM   4762  CB  VAL   305      61.854  53.722  81.593  1.00  0.00           C  
ATOM   4763  CG1 VAL   305      62.477  52.591  80.780  1.00  0.00           C  
ATOM   4764  CG2 VAL   305      61.023  54.427  80.441  1.00  0.00           C  
ATOM   4765  H   VAL   305      60.892  55.139  83.756  1.00  0.00           H  
ATOM   4766  HA  VAL   305      60.363  52.558  82.399  1.00  0.00           H  
ATOM   4767  HB  VAL   305      62.643  54.403  81.910  1.00  0.00           H  
ATOM   4768 HG11 VAL   305      63.204  52.078  81.410  1.00  0.00           H  
ATOM   4769 HG12 VAL   305      61.765  51.811  80.509  1.00  0.00           H  
ATOM   4770 HG13 VAL   305      62.919  53.040  79.891  1.00  0.00           H  
ATOM   4771 HG21 VAL   305      61.684  54.777  79.648  1.00  0.00           H  
ATOM   4772 HG22 VAL   305      60.259  53.736  80.082  1.00  0.00           H  
ATOM   4773 HG23 VAL   305      60.572  55.369  80.752  1.00  0.00           H  
ATOM   4774  N   SER   306      62.614  53.110  84.697  1.00  0.00           N  
ATOM   4775  CA  SER   306      63.418  52.375  85.619  1.00  0.00           C  
ATOM   4776  C   SER   306      63.371  53.225  86.926  1.00  0.00           C  
ATOM   4777  O   SER   306      63.094  54.420  86.797  1.00  0.00           O  
ATOM   4778  CB  SER   306      64.900  52.242  85.201  1.00  0.00           C  
ATOM   4779  OG  SER   306      64.817  51.211  84.242  1.00  0.00           O  
ATOM   4780  H   SER   306      62.339  54.077  84.787  1.00  0.00           H  
ATOM   4781  HA  SER   306      63.186  51.320  85.766  1.00  0.00           H  
ATOM   4782  HB2 SER   306      65.128  53.187  84.709  1.00  0.00           H  
ATOM   4783  HB3 SER   306      65.584  52.052  86.028  1.00  0.00           H  
ATOM   4784  HG  SER   306      65.625  51.203  83.724  1.00  0.00           H  
ATOM   4785  N   VAL   307      63.602  52.614  88.065  1.00  0.00           N  
ATOM   4786  CA  VAL   307      63.924  53.266  89.334  1.00  0.00           C  
ATOM   4787  C   VAL   307      65.289  52.667  89.870  1.00  0.00           C  
ATOM   4788  O   VAL   307      65.333  51.509  90.333  1.00  0.00           O  
ATOM   4789  CB  VAL   307      62.715  53.062  90.319  1.00  0.00           C  
ATOM   4790  CG1 VAL   307      62.933  53.556  91.762  1.00  0.00           C  
ATOM   4791  CG2 VAL   307      61.384  53.540  89.752  1.00  0.00           C  
ATOM   4792  H   VAL   307      63.654  51.606  88.077  1.00  0.00           H  
ATOM   4793  HA  VAL   307      64.046  54.336  89.170  1.00  0.00           H  
ATOM   4794  HB  VAL   307      62.633  51.978  90.398  1.00  0.00           H  
ATOM   4795 HG11 VAL   307      63.809  53.038  92.154  1.00  0.00           H  
ATOM   4796 HG12 VAL   307      63.142  54.625  91.747  1.00  0.00           H  
ATOM   4797 HG13 VAL   307      62.066  53.403  92.405  1.00  0.00           H  
ATOM   4798 HG21 VAL   307      61.468  54.577  89.428  1.00  0.00           H  
ATOM   4799 HG22 VAL   307      61.272  53.005  88.809  1.00  0.00           H  
ATOM   4800 HG23 VAL   307      60.557  53.176  90.362  1.00  0.00           H  
ATOM   4801  N   PHE   308      66.385  53.448  89.935  1.00  0.00           N  
ATOM   4802  CA  PHE   308      67.663  52.974  90.446  1.00  0.00           C  
ATOM   4803  C   PHE   308      67.821  53.176  91.967  1.00  0.00           C  
ATOM   4804  O   PHE   308      67.355  54.217  92.483  1.00  0.00           O  
ATOM   4805  CB  PHE   308      68.846  53.538  89.680  1.00  0.00           C  
ATOM   4806  CG  PHE   308      68.680  53.476  88.137  1.00  0.00           C  
ATOM   4807  CD1 PHE   308      69.056  52.325  87.410  1.00  0.00           C  
ATOM   4808  CD2 PHE   308      67.882  54.549  87.491  1.00  0.00           C  
ATOM   4809  CE1 PHE   308      68.652  52.195  86.102  1.00  0.00           C  
ATOM   4810  CE2 PHE   308      67.621  54.350  86.130  1.00  0.00           C  
ATOM   4811  CZ  PHE   308      67.968  53.205  85.425  1.00  0.00           C  
ATOM   4812  H   PHE   308      66.326  54.422  89.674  1.00  0.00           H  
ATOM   4813  HA  PHE   308      67.621  51.890  90.340  1.00  0.00           H  
ATOM   4814  HB2 PHE   308      68.955  54.592  89.934  1.00  0.00           H  
ATOM   4815  HB3 PHE   308      69.746  52.960  89.889  1.00  0.00           H  
ATOM   4816  HD1 PHE   308      69.454  51.460  87.919  1.00  0.00           H  
ATOM   4817  HD2 PHE   308      67.334  55.332  87.995  1.00  0.00           H  
ATOM   4818  HE1 PHE   308      68.826  51.274  85.565  1.00  0.00           H  
ATOM   4819  HE2 PHE   308      67.082  55.111  85.586  1.00  0.00           H  
ATOM   4820  HZ  PHE   308      67.657  53.009  84.409  1.00  0.00           H  
ATOM   4821  N   VAL   309      68.457  52.220  92.641  1.00  0.00           N  
ATOM   4822  CA  VAL   309      68.573  52.139  94.122  1.00  0.00           C  
ATOM   4823  C   VAL   309      69.967  51.618  94.523  1.00  0.00           C  
ATOM   4824  O   VAL   309      70.669  50.937  93.749  1.00  0.00           O  
ATOM   4825  CB  VAL   309      67.528  51.179  94.720  1.00  0.00           C  
ATOM   4826  CG1 VAL   309      66.323  52.027  95.053  1.00  0.00           C  
ATOM   4827  CG2 VAL   309      67.156  50.018  93.733  1.00  0.00           C  
ATOM   4828  H   VAL   309      68.967  51.554  92.078  1.00  0.00           H  
ATOM   4829  HA  VAL   309      68.521  53.136  94.561  1.00  0.00           H  
ATOM   4830  HB  VAL   309      68.047  50.780  95.591  1.00  0.00           H  
ATOM   4831 HG11 VAL   309      66.610  52.680  95.878  1.00  0.00           H  
ATOM   4832 HG12 VAL   309      66.194  52.808  94.303  1.00  0.00           H  
ATOM   4833 HG13 VAL   309      65.471  51.445  95.403  1.00  0.00           H  
ATOM   4834 HG21 VAL   309      68.045  49.688  93.195  1.00  0.00           H  
ATOM   4835 HG22 VAL   309      66.800  49.160  94.303  1.00  0.00           H  
ATOM   4836 HG23 VAL   309      66.373  50.258  93.015  1.00  0.00           H  
ATOM   4837  N   CYS   310      70.337  51.913  95.753  1.00  0.00           N  
ATOM   4838  CA  CYS   310      71.590  51.408  96.344  1.00  0.00           C  
ATOM   4839  C   CYS   310      71.512  49.873  96.774  1.00  0.00           C  
ATOM   4840  O   CYS   310      72.442  49.386  97.345  1.00  0.00           O  
ATOM   4841  CB  CYS   310      71.910  52.322  97.607  1.00  0.00           C  
ATOM   4842  SG  CYS   310      72.105  53.990  96.974  1.00  0.00           S  
ATOM   4843  H   CYS   310      69.797  52.582  96.283  1.00  0.00           H  
ATOM   4844  HA  CYS   310      72.428  51.407  95.647  1.00  0.00           H  
ATOM   4845  HB2 CYS   310      71.204  52.188  98.426  1.00  0.00           H  
ATOM   4846  HB3 CYS   310      72.904  51.993  97.911  1.00  0.00           H  
ATOM   4847  HG  CYS   310      73.309  53.822  96.420  1.00  0.00           H  
ATOM   4848  N   CYS   311      70.366  49.235  96.480  1.00  0.00           N  
ATOM   4849  CA  CYS   311      70.003  47.898  96.970  1.00  0.00           C  
ATOM   4850  C   CYS   311      71.066  46.827  96.474  1.00  0.00           C  
ATOM   4851  O   CYS   311      71.617  46.927  95.315  1.00  0.00           O  
ATOM   4852  CB  CYS   311      68.541  47.627  96.466  1.00  0.00           C  
ATOM   4853  SG  CYS   311      67.443  48.642  97.465  1.00  0.00           S  
ATOM   4854  H   CYS   311      69.661  49.765  95.988  1.00  0.00           H  
ATOM   4855  HA  CYS   311      70.160  47.868  98.048  1.00  0.00           H  
ATOM   4856  HB2 CYS   311      68.467  47.950  95.427  1.00  0.00           H  
ATOM   4857  HB3 CYS   311      68.220  46.587  96.403  1.00  0.00           H  
ATOM   4858  HG  CYS   311      67.747  48.061  98.629  1.00  0.00           H  
ATOM   4859  N   MET   312      71.332  45.724  97.198  1.00  0.00           N  
ATOM   4860  CA  MET   312      70.983  45.397  98.562  1.00  0.00           C  
ATOM   4861  C   MET   312      71.639  46.357  99.559  1.00  0.00           C  
ATOM   4862  O   MET   312      72.846  46.523  99.615  1.00  0.00           O  
ATOM   4863  CB  MET   312      71.151  43.957  98.866  1.00  0.00           C  
ATOM   4864  CG  MET   312      70.221  43.531 100.144  1.00  0.00           C  
ATOM   4865  SD  MET   312      70.538  41.917 100.741  1.00  0.00           S  
ATOM   4866  CE  MET   312      69.585  40.813  99.740  1.00  0.00           C  
ATOM   4867  H   MET   312      71.882  45.031  96.713  1.00  0.00           H  
ATOM   4868  HA  MET   312      69.912  45.598  98.577  1.00  0.00           H  
ATOM   4869  HB2 MET   312      70.890  43.326  98.015  1.00  0.00           H  
ATOM   4870  HB3 MET   312      72.207  43.887  99.124  1.00  0.00           H  
ATOM   4871  HG2 MET   312      70.353  44.329 100.874  1.00  0.00           H  
ATOM   4872  HG3 MET   312      69.184  43.420  99.826  1.00  0.00           H  
ATOM   4873  HE1 MET   312      68.558  41.175  99.791  1.00  0.00           H  
ATOM   4874  HE2 MET   312      69.869  40.878  98.690  1.00  0.00           H  
ATOM   4875  HE3 MET   312      69.767  39.787 100.060  1.00  0.00           H  
ATOM   4876  N   LYS   313      70.836  47.098 100.437  1.00  0.00           N  
ATOM   4877  CA  LYS   313      71.329  47.967 101.565  1.00  0.00           C  
ATOM   4878  C   LYS   313      71.635  47.105 102.766  1.00  0.00           C  
ATOM   4879  O   LYS   313      70.919  46.151 102.962  1.00  0.00           O  
ATOM   4880  CB  LYS   313      70.222  48.993 101.920  1.00  0.00           C  
ATOM   4881  CG  LYS   313      69.957  49.944 100.774  1.00  0.00           C  
ATOM   4882  CD  LYS   313      68.758  50.882 101.219  1.00  0.00           C  
ATOM   4883  CE  LYS   313      68.256  51.729 100.037  1.00  0.00           C  
ATOM   4884  NZ  LYS   313      67.041  52.511 100.423  1.00  0.00           N1+
ATOM   4885  H   LYS   313      69.839  47.091 100.270  1.00  0.00           H  
ATOM   4886  HA  LYS   313      72.180  48.509 101.151  1.00  0.00           H  
ATOM   4887  HB2 LYS   313      69.330  48.409 102.147  1.00  0.00           H  
ATOM   4888  HB3 LYS   313      70.516  49.617 102.764  1.00  0.00           H  
ATOM   4889  HG2 LYS   313      70.781  50.618 100.539  1.00  0.00           H  
ATOM   4890  HG3 LYS   313      69.572  49.439  99.888  1.00  0.00           H  
ATOM   4891  HD2 LYS   313      67.905  50.369 101.664  1.00  0.00           H  
ATOM   4892  HD3 LYS   313      69.209  51.541 101.961  1.00  0.00           H  
ATOM   4893  HE2 LYS   313      68.936  52.473  99.623  1.00  0.00           H  
ATOM   4894  HE3 LYS   313      67.992  51.092  99.193  1.00  0.00           H  
ATOM   4895  HZ1 LYS   313      66.918  53.221  99.716  1.00  0.00           H  
ATOM   4896  HZ2 LYS   313      66.229  51.972 100.689  1.00  0.00           H  
ATOM   4897  HZ3 LYS   313      67.187  53.118 101.217  1.00  0.00           H  
ATOM   4898  N   ASP   314      72.603  47.472 103.602  1.00  0.00           N  
ATOM   4899  CA  ASP   314      73.504  48.573 103.533  1.00  0.00           C  
ATOM   4900  C   ASP   314      74.871  48.230 102.838  1.00  0.00           C  
ATOM   4901  O   ASP   314      75.587  47.363 103.463  1.00  0.00           O  
ATOM   4902  CB  ASP   314      73.695  49.121 104.911  1.00  0.00           C  
ATOM   4903  CG  ASP   314      74.492  50.452 104.905  1.00  0.00           C  
ATOM   4904  OD1 ASP   314      74.435  51.172 103.865  1.00  0.00           O  
ATOM   4905  OD2 ASP   314      75.301  50.703 105.815  1.00  0.00           O1-
ATOM   4906  OXT ASP   314      75.105  48.689 101.754  1.00  0.00           O1-
ATOM   4907  H   ASP   314      72.673  46.811 104.363  1.00  0.00           H  
ATOM   4908  HA  ASP   314      73.047  49.366 102.941  1.00  0.00           H  
ATOM   4909  HB2 ASP   314      72.778  49.390 105.437  1.00  0.00           H  
ATOM   4910  HB3 ASP   314      74.185  48.441 105.608  1.00  0.00           H  
ATOM   4911  N   THR   315      53.505  50.767  92.463  1.00  0.00           N  
ATOM   4912  CA  THR   315      54.619  50.712  91.546  1.00  0.00           C  
ATOM   4913  C   THR   315      54.730  49.280  90.964  1.00  0.00           C  
ATOM   4914  O   THR   315      54.673  48.342  91.776  1.00  0.00           O  
ATOM   4915  CB  THR   315      55.949  51.166  92.086  1.00  0.00           C  
ATOM   4916  CG2 THR   315      57.070  51.299  91.069  1.00  0.00           C  
ATOM   4917  OG1 THR   315      55.615  52.393  92.632  1.00  0.00           O  
ATOM   4918  HA  THR   315      54.331  51.395  90.746  1.00  0.00           H  
ATOM   4919  HB  THR   315      56.274  50.481  92.869  1.00  0.00           H  
ATOM   4920  HG1 THR   315      56.254  52.548  93.331  1.00  0.00           H  
ATOM   4921 HG21 THR   315      57.871  51.939  91.439  1.00  0.00           H  
ATOM   4922 HG22 THR   315      57.362  50.269  90.866  1.00  0.00           H  
ATOM   4923 HG23 THR   315      56.644  51.653  90.130  1.00  0.00           H  
ATOM   4924  H1  THR   315      53.374  49.920  92.997  1.00  0.00           H  
ATOM   4925  H2  THR   315      52.636  51.004  92.005  1.00  0.00           H  
ATOM   4926  H3  THR   315      53.693  51.473  93.161  1.00  0.00           H  
ATOM   4927  N   ASN   316      54.846  49.206  89.639  1.00  0.00           N  
ATOM   4928  CA  ASN   316      55.250  48.048  88.869  1.00  0.00           C  
ATOM   4929  C   ASN   316      56.360  48.518  87.789  1.00  0.00           C  
ATOM   4930  O   ASN   316      56.570  47.793  86.864  1.00  0.00           O  
ATOM   4931  CB  ASN   316      54.022  47.337  88.270  1.00  0.00           C  
ATOM   4932  CG  ASN   316      53.162  46.704  89.277  1.00  0.00           C  
ATOM   4933  ND2 ASN   316      53.649  45.764  90.031  1.00  0.00           N  
ATOM   4934  OD1 ASN   316      51.976  46.982  89.430  1.00  0.00           O  
ATOM   4935  H   ASN   316      54.644  50.028  89.088  1.00  0.00           H  
ATOM   4936  HA  ASN   316      55.708  47.301  89.516  1.00  0.00           H  
ATOM   4937  HB2 ASN   316      53.377  47.932  87.623  1.00  0.00           H  
ATOM   4938  HB3 ASN   316      54.370  46.545  87.608  1.00  0.00           H
[truncated: 1,314,825 more chars]
