# Supplementary material for: Molecular Mechanism of Protein Arginine Deiminase 2: A Study Involving Multiple Microsecond Long Molecular Dynamics Simulations
Source: Biochemistry. 2022 Jun 23;61(13):1286–97. doi: 10.1021/acs.biochem.2c00158 (PMC9260958; doi:10.1021/acs.biochem.2c00158)
Supplement: Supplementary file 2 — bi2c00158_si_002.zip [file bi2c00158_si_002.zip › closest/ps5-03-100w-last-frame.pdb]

ATOM      1  N   ARG     1      44.922  80.877  94.328  1.00  0.00           N  
ATOM      2  CA  ARG     1      45.192  81.975  93.464  1.00  0.00           C  
ATOM      3  C   ARG     1      44.565  83.244  94.065  1.00  0.00           C  
ATOM      4  O   ARG     1      43.373  83.229  94.191  1.00  0.00           O  
ATOM      5  CB  ARG     1      44.826  81.841  91.963  1.00  0.00           C  
ATOM      6  CG  ARG     1      45.629  80.858  91.219  1.00  0.00           C  
ATOM      7  CD  ARG     1      44.952  80.633  89.872  1.00  0.00           C  
ATOM      8  NE  ARG     1      45.501  79.492  89.094  1.00  0.00           N  
ATOM      9  CZ  ARG     1      46.664  79.440  88.535  1.00  0.00           C  
ATOM     10  NH1 ARG     1      47.246  80.525  88.250  1.00  0.00           N1+
ATOM     11  NH2 ARG     1      47.091  78.340  88.053  1.00  0.00           N  
ATOM     12  HA  ARG     1      46.262  82.175  93.529  1.00  0.00           H  
ATOM     13  HB2 ARG     1      43.788  81.513  92.025  1.00  0.00           H  
ATOM     14  HB3 ARG     1      44.947  82.801  91.462  1.00  0.00           H  
ATOM     15  HG2 ARG     1      46.645  81.186  90.998  1.00  0.00           H  
ATOM     16  HG3 ARG     1      45.722  79.968  91.842  1.00  0.00           H  
ATOM     17  HD2 ARG     1      43.920  80.346  90.075  1.00  0.00           H  
ATOM     18  HD3 ARG     1      45.062  81.501  89.221  1.00  0.00           H  
ATOM     19  HE  ARG     1      45.064  78.614  89.336  1.00  0.00           H  
ATOM     20 HH11 ARG     1      46.879  81.444  88.449  1.00  0.00           H  
ATOM     21 HH12 ARG     1      48.210  80.542  87.950  1.00  0.00           H  
ATOM     22 HH21 ARG     1      47.888  78.424  87.439  1.00  0.00           H  
ATOM     23 HH22 ARG     1      46.443  77.566  88.008  1.00  0.00           H  
ATOM     24  H1  ARG     1      44.895  81.104  95.312  1.00  0.00           H  
ATOM     25  H2  ARG     1      45.528  80.090  94.142  1.00  0.00           H  
ATOM     26  H3  ARG     1      43.935  80.698  94.210  1.00  0.00           H  
ATOM     27  N   GLU     2      45.316  84.310  94.282  1.00  0.00           N  
ATOM     28  CA  GLU     2      44.941  85.525  95.091  1.00  0.00           C  
ATOM     29  C   GLU     2      45.238  86.878  94.440  1.00  0.00           C  
ATOM     30  O   GLU     2      46.148  86.942  93.578  1.00  0.00           O  
ATOM     31  CB  GLU     2      45.603  85.287  96.503  1.00  0.00           C  
ATOM     32  CG  GLU     2      44.688  84.491  97.412  1.00  0.00           C  
ATOM     33  CD  GLU     2      44.631  83.000  97.122  1.00  0.00           C  
ATOM     34  OE1 GLU     2      43.594  82.358  97.473  1.00  0.00           O  
ATOM     35  OE2 GLU     2      45.507  82.418  96.535  1.00  0.00           O1-
ATOM     36  H   GLU     2      46.262  84.263  93.931  1.00  0.00           H  
ATOM     37  HA  GLU     2      43.861  85.422  95.187  1.00  0.00           H  
ATOM     38  HB2 GLU     2      46.630  84.924  96.462  1.00  0.00           H  
ATOM     39  HB3 GLU     2      45.727  86.237  97.023  1.00  0.00           H  
ATOM     40  HG2 GLU     2      45.166  84.610  98.384  1.00  0.00           H  
ATOM     41  HG3 GLU     2      43.703  84.958  97.396  1.00  0.00           H  
ATOM     42  N   ARG     3      44.566  87.995  94.901  1.00  0.00           N  
ATOM     43  CA  ARG     3      44.747  89.490  94.506  1.00  0.00           C  
ATOM     44  C   ARG     3      44.080  90.350  95.523  1.00  0.00           C  
ATOM     45  O   ARG     3      43.013  89.912  96.075  1.00  0.00           O  
ATOM     46  CB  ARG     3      44.301  89.782  93.090  1.00  0.00           C  
ATOM     47  CG  ARG     3      44.580  91.209  92.601  1.00  0.00           C  
ATOM     48  CD  ARG     3      44.589  91.326  91.064  1.00  0.00           C  
ATOM     49  NE  ARG     3      43.218  91.138  90.593  1.00  0.00           N  
ATOM     50  CZ  ARG     3      42.217  92.047  90.374  1.00  0.00           C  
ATOM     51  NH1 ARG     3      42.345  93.324  90.476  1.00  0.00           N1+
ATOM     52  NH2 ARG     3      41.088  91.575  90.047  1.00  0.00           N  
ATOM     53  H   ARG     3      43.966  87.837  95.698  1.00  0.00           H  
ATOM     54  HA  ARG     3      45.804  89.733  94.612  1.00  0.00           H  
ATOM     55  HB2 ARG     3      44.727  89.030  92.426  1.00  0.00           H  
ATOM     56  HB3 ARG     3      43.233  89.562  93.090  1.00  0.00           H  
ATOM     57  HG2 ARG     3      43.988  91.955  93.133  1.00  0.00           H  
ATOM     58  HG3 ARG     3      45.587  91.384  92.979  1.00  0.00           H  
ATOM     59  HD2 ARG     3      45.038  92.283  90.798  1.00  0.00           H  
ATOM     60  HD3 ARG     3      45.228  90.519  90.706  1.00  0.00           H  
ATOM     61  HE  ARG     3      42.950  90.227  90.247  1.00  0.00           H  
ATOM     62 HH11 ARG     3      42.963  93.709  91.176  1.00  0.00           H  
ATOM     63 HH12 ARG     3      41.652  93.983  90.149  1.00  0.00           H  
ATOM     64 HH21 ARG     3      41.020  90.700  89.547  1.00  0.00           H  
ATOM     65 HH22 ARG     3      40.326  92.233  89.962  1.00  0.00           H  
ATOM     66  N   THR     4      44.575  91.578  95.774  1.00  0.00           N  
ATOM     67  CA  THR     4      44.004  92.557  96.707  1.00  0.00           C  
ATOM     68  C   THR     4      43.597  93.747  95.824  1.00  0.00           C  
ATOM     69  O   THR     4      44.393  94.196  94.954  1.00  0.00           O  
ATOM     70  CB  THR     4      44.972  92.906  97.892  1.00  0.00           C  
ATOM     71  CG2 THR     4      44.185  93.670  98.996  1.00  0.00           C  
ATOM     72  OG1 THR     4      45.566  91.840  98.587  1.00  0.00           O  
ATOM     73  H   THR     4      45.449  91.763  95.302  1.00  0.00           H  
ATOM     74  HA  THR     4      43.147  92.060  97.162  1.00  0.00           H  
ATOM     75  HB  THR     4      45.795  93.519  97.526  1.00  0.00           H  
ATOM     76  HG1 THR     4      46.261  91.559  97.987  1.00  0.00           H  
ATOM     77 HG21 THR     4      44.628  93.664  99.993  1.00  0.00           H  
ATOM     78 HG22 THR     4      44.028  94.712  98.719  1.00  0.00           H  
ATOM     79 HG23 THR     4      43.159  93.325  99.124  1.00  0.00           H  
ATOM     80  N   VAL     5      42.489  94.370  96.234  1.00  0.00           N  
ATOM     81  CA  VAL     5      42.071  95.821  96.080  1.00  0.00           C  
ATOM     82  C   VAL     5      41.523  96.391  97.455  1.00  0.00           C  
ATOM     83  O   VAL     5      41.505  95.757  98.498  1.00  0.00           O  
ATOM     84  CB  VAL     5      41.024  95.939  94.980  1.00  0.00           C  
ATOM     85  CG1 VAL     5      41.577  95.637  93.585  1.00  0.00           C  
ATOM     86  CG2 VAL     5      39.733  95.136  95.211  1.00  0.00           C  
ATOM     87  H   VAL     5      41.787  93.834  96.723  1.00  0.00           H  
ATOM     88  HA  VAL     5      42.940  96.351  95.691  1.00  0.00           H  
ATOM     89  HB  VAL     5      40.594  96.936  94.889  1.00  0.00           H  
ATOM     90 HG11 VAL     5      41.721  94.576  93.384  1.00  0.00           H  
ATOM     91 HG12 VAL     5      40.831  95.970  92.863  1.00  0.00           H  
ATOM     92 HG13 VAL     5      42.471  96.242  93.434  1.00  0.00           H  
ATOM     93 HG21 VAL     5      39.793  94.048  95.193  1.00  0.00           H  
ATOM     94 HG22 VAL     5      39.256  95.289  96.179  1.00  0.00           H  
ATOM     95 HG23 VAL     5      38.986  95.418  94.469  1.00  0.00           H  
ATOM     96  N   ARG     6      41.094  97.634  97.308  1.00  0.00           N  
ATOM     97  CA  ARG     6      40.714  98.496  98.416  1.00  0.00           C  
ATOM     98  C   ARG     6      39.384  99.231  98.128  1.00  0.00           C  
ATOM     99  O   ARG     6      39.215  99.777  96.997  1.00  0.00           O  
ATOM    100  CB  ARG     6      41.901  99.425  98.730  1.00  0.00           C  
ATOM    101  CG  ARG     6      41.766 100.460  99.905  1.00  0.00           C  
ATOM    102  CD  ARG     6      43.094 101.297  99.917  1.00  0.00           C  
ATOM    103  NE  ARG     6      44.160 100.365 100.221  1.00  0.00           N  
ATOM    104  CZ  ARG     6      44.576 100.062 101.426  1.00  0.00           C  
ATOM    105  NH1 ARG     6      43.946 100.362 102.547  1.00  0.00           N1+
ATOM    106  NH2 ARG     6      45.669  99.307 101.599  1.00  0.00           N  
ATOM    107  H   ARG     6      41.127  98.030  96.380  1.00  0.00           H  
ATOM    108  HA  ARG     6      40.534  97.957  99.347  1.00  0.00           H  
ATOM    109  HB2 ARG     6      42.788  98.813  98.889  1.00  0.00           H  
ATOM    110  HB3 ARG     6      42.089 100.023  97.838  1.00  0.00           H  
ATOM    111  HG2 ARG     6      40.901 101.122  99.880  1.00  0.00           H  
ATOM    112  HG3 ARG     6      41.596  99.931 100.843  1.00  0.00           H  
ATOM    113  HD2 ARG     6      43.151 101.747  98.926  1.00  0.00           H  
ATOM    114  HD3 ARG     6      43.008 102.005 100.741  1.00  0.00           H  
ATOM    115  HE  ARG     6      44.718  99.900  99.519  1.00  0.00           H  
ATOM    116 HH11 ARG     6      43.080 100.861 102.403  1.00  0.00           H  
ATOM    117 HH12 ARG     6      44.258 100.099 103.471  1.00  0.00           H  
ATOM    118 HH21 ARG     6      46.167  98.961 100.791  1.00  0.00           H  
ATOM    119 HH22 ARG     6      45.996  99.172 102.545  1.00  0.00           H  
ATOM    120  N   LEU     7      38.431  99.255  99.033  1.00  0.00           N  
ATOM    121  CA  LEU     7      37.277 100.153  98.901  1.00  0.00           C  
ATOM    122  C   LEU     7      37.672 101.682  98.946  1.00  0.00           C  
ATOM    123  O   LEU     7      38.591 102.091  99.708  1.00  0.00           O  
ATOM    124  CB  LEU     7      36.267  99.879 100.040  1.00  0.00           C  
ATOM    125  CG  LEU     7      35.496  98.553 100.146  1.00  0.00           C  
ATOM    126  CD1 LEU     7      34.400  98.663 101.226  1.00  0.00           C  
ATOM    127  CD2 LEU     7      34.692  98.266  98.887  1.00  0.00           C  
ATOM    128  H   LEU     7      38.594  98.824  99.931  1.00  0.00           H  
ATOM    129  HA  LEU     7      36.706 100.015  97.984  1.00  0.00           H  
ATOM    130  HB2 LEU     7      36.582 100.176 101.040  1.00  0.00           H  
ATOM    131  HB3 LEU     7      35.438 100.555  99.832  1.00  0.00           H  
ATOM    132  HG  LEU     7      36.182  97.706 100.172  1.00  0.00           H  
ATOM    133 HD11 LEU     7      33.786  99.561 101.159  1.00  0.00           H  
ATOM    134 HD12 LEU     7      33.715  97.815 101.247  1.00  0.00           H  
ATOM    135 HD13 LEU     7      34.977  98.755 102.146  1.00  0.00           H  
ATOM    136 HD21 LEU     7      35.236  98.231  97.943  1.00  0.00           H  
ATOM    137 HD22 LEU     7      34.117  97.353  99.042  1.00  0.00           H  
ATOM    138 HD23 LEU     7      33.894  99.008  98.857  1.00  0.00           H  
ATOM    139  N   GLN     8      36.945 102.500  98.211  1.00  0.00           N  
ATOM    140  CA  GLN     8      37.107 103.959  98.200  1.00  0.00           C  
ATOM    141  C   GLN     8      35.823 104.620  98.888  1.00  0.00           C  
ATOM    142  O   GLN     8      34.755 104.191  98.534  1.00  0.00           O  
ATOM    143  CB  GLN     8      37.450 104.426  96.733  1.00  0.00           C  
ATOM    144  CG  GLN     8      36.211 104.528  95.789  1.00  0.00           C  
ATOM    145  CD  GLN     8      35.238 103.357  95.809  1.00  0.00           C  
ATOM    146  NE2 GLN     8      33.943 103.511  95.501  1.00  0.00           N  
ATOM    147  OE1 GLN     8      35.681 102.199  95.939  1.00  0.00           O  
ATOM    148  H   GLN     8      36.209 102.056  97.681  1.00  0.00           H  
ATOM    149  HA  GLN     8      37.974 104.275  98.781  1.00  0.00           H  
ATOM    150  HB2 GLN     8      37.884 105.420  96.839  1.00  0.00           H  
ATOM    151  HB3 GLN     8      38.266 103.904  96.233  1.00  0.00           H  
ATOM    152  HG2 GLN     8      35.807 105.513  96.022  1.00  0.00           H  
ATOM    153  HG3 GLN     8      36.698 104.589  94.816  1.00  0.00           H  
ATOM    154 HE21 GLN     8      33.367 102.683  95.555  1.00  0.00           H  
ATOM    155 HE22 GLN     8      33.571 104.435  95.332  1.00  0.00           H  
ATOM    156  N   TYR     9      36.022 105.709  99.640  1.00  0.00           N  
ATOM    157  CA  TYR     9      35.012 106.643 100.188  1.00  0.00           C  
ATOM    158  C   TYR     9      34.284 107.401  99.027  1.00  0.00           C  
ATOM    159  O   TYR     9      34.854 107.512  97.990  1.00  0.00           O  
ATOM    160  CB  TYR     9      35.752 107.693 101.064  1.00  0.00           C  
ATOM    161  CG  TYR     9      34.780 108.125 102.133  1.00  0.00           C  
ATOM    162  CD1 TYR     9      34.130 109.387 102.048  1.00  0.00           C  
ATOM    163  CD2 TYR     9      34.602 107.306 103.307  1.00  0.00           C  
ATOM    164  CE1 TYR     9      33.218 109.759 103.000  1.00  0.00           C  
ATOM    165  CE2 TYR     9      33.646 107.694 104.262  1.00  0.00           C  
ATOM    166  CZ  TYR     9      32.930 108.930 104.052  1.00  0.00           C  
ATOM    167  OH  TYR     9      32.049 109.403 105.009  1.00  0.00           O  
ATOM    168  H   TYR     9      36.994 105.981  99.680  1.00  0.00           H  
ATOM    169  HA  TYR     9      34.241 106.069 100.703  1.00  0.00           H  
ATOM    170  HB2 TYR     9      36.640 107.177 101.430  1.00  0.00           H  
ATOM    171  HB3 TYR     9      36.071 108.524 100.436  1.00  0.00           H  
ATOM    172  HD1 TYR     9      34.281 110.043 101.203  1.00  0.00           H  
ATOM    173  HD2 TYR     9      35.077 106.342 103.413  1.00  0.00           H  
ATOM    174  HE1 TYR     9      32.692 110.702 102.986  1.00  0.00           H  
ATOM    175  HE2 TYR     9      33.595 107.029 105.112  1.00  0.00           H  
ATOM    176  HH  TYR     9      31.562 110.171 104.700  1.00  0.00           H  
ATOM    177  N   GLY    10      33.196 108.010  99.229  1.00  0.00           N  
ATOM    178  CA  GLY    10      32.544 108.810  98.225  1.00  0.00           C  
ATOM    179  C   GLY    10      31.740 107.921  97.247  1.00  0.00           C  
ATOM    180  O   GLY    10      31.177 106.876  97.596  1.00  0.00           O  
ATOM    181  H   GLY    10      32.705 107.930 100.108  1.00  0.00           H  
ATOM    182  HA2 GLY    10      31.856 109.528  98.670  1.00  0.00           H  
ATOM    183  HA3 GLY    10      33.172 109.453  97.608  1.00  0.00           H  
ATOM    184  N   SER    11      31.636 108.374  96.031  1.00  0.00           N  
ATOM    185  CA  SER    11      30.882 107.610  94.997  1.00  0.00           C  
ATOM    186  C   SER    11      31.560 106.240  94.727  1.00  0.00           C  
ATOM    187  O   SER    11      32.756 106.054  94.966  1.00  0.00           O  
ATOM    188  CB  SER    11      30.560 108.428  93.691  1.00  0.00           C  
ATOM    189  OG  SER    11      29.625 107.718  92.853  1.00  0.00           O  
ATOM    190  H   SER    11      32.214 109.168  95.791  1.00  0.00           H  
ATOM    191  HA  SER    11      29.863 107.412  95.331  1.00  0.00           H  
ATOM    192  HB2 SER    11      30.236 109.429  93.974  1.00  0.00           H  
ATOM    193  HB3 SER    11      31.466 108.550  93.096  1.00  0.00           H  
ATOM    194  HG  SER    11      29.478 108.159  92.013  1.00  0.00           H  
ATOM    195  N   ALA    12      30.771 105.355  94.116  1.00  0.00           N  
ATOM    196  CA  ALA    12      31.144 104.049  93.583  1.00  0.00           C  
ATOM    197  C   ALA    12      32.205 104.159  92.425  1.00  0.00           C  
ATOM    198  O   ALA    12      32.205 105.070  91.527  1.00  0.00           O  
ATOM    199  CB  ALA    12      29.846 103.422  93.012  1.00  0.00           C  
ATOM    200  H   ALA    12      29.793 105.601  94.067  1.00  0.00           H  
ATOM    201  HA  ALA    12      31.421 103.345  94.367  1.00  0.00           H  
ATOM    202  HB1 ALA    12      30.100 102.429  92.641  1.00  0.00           H  
ATOM    203  HB2 ALA    12      29.166 103.312  93.856  1.00  0.00           H  
ATOM    204  HB3 ALA    12      29.457 104.140  92.289  1.00  0.00           H  
ATOM    205  N   VAL    13      33.014 103.124  92.312  1.00  0.00           N  
ATOM    206  CA  VAL    13      33.907 102.924  91.173  1.00  0.00           C  
ATOM    207  C   VAL    13      33.490 101.702  90.403  1.00  0.00           C  
ATOM    208  O   VAL    13      32.739 100.854  90.847  1.00  0.00           O  
ATOM    209  CB  VAL    13      35.377 102.860  91.608  1.00  0.00           C  
ATOM    210  CG1 VAL    13      35.786 104.106  92.317  1.00  0.00           C  
ATOM    211  CG2 VAL    13      35.568 101.639  92.612  1.00  0.00           C  
ATOM    212  H   VAL    13      33.018 102.424  93.040  1.00  0.00           H  
ATOM    213  HA  VAL    13      33.750 103.721  90.447  1.00  0.00           H  
ATOM    214  HB  VAL    13      36.023 102.712  90.743  1.00  0.00           H  
ATOM    215 HG11 VAL    13      35.113 104.436  93.109  1.00  0.00           H  
ATOM    216 HG12 VAL    13      36.802 103.942  92.676  1.00  0.00           H  
ATOM    217 HG13 VAL    13      35.707 104.883  91.557  1.00  0.00           H  
ATOM    218 HG21 VAL    13      36.490 101.767  93.179  1.00  0.00           H  
ATOM    219 HG22 VAL    13      34.831 101.501  93.402  1.00  0.00           H  
ATOM    220 HG23 VAL    13      35.600 100.711  92.041  1.00  0.00           H  
ATOM    221  N   GLU    14      34.041 101.610  89.207  1.00  0.00           N  
ATOM    222  CA  GLU    14      34.092 100.283  88.491  1.00  0.00           C  
ATOM    223  C   GLU    14      35.476  99.609  88.608  1.00  0.00           C  
ATOM    224  O   GLU    14      36.462 100.347  88.506  1.00  0.00           O  
ATOM    225  CB  GLU    14      33.764 100.656  86.997  1.00  0.00           C  
ATOM    226  CG  GLU    14      32.358 101.293  86.819  1.00  0.00           C  
ATOM    227  CD  GLU    14      32.258 102.785  87.130  1.00  0.00           C  
ATOM    228  OE1 GLU    14      33.038 103.619  86.569  1.00  0.00           O  
ATOM    229  OE2 GLU    14      31.398 103.257  87.916  1.00  0.00           O1-
ATOM    230  H   GLU    14      34.700 102.324  88.931  1.00  0.00           H  
ATOM    231  HA  GLU    14      33.337  99.585  88.854  1.00  0.00           H  
ATOM    232  HB2 GLU    14      34.607 101.207  86.580  1.00  0.00           H  
ATOM    233  HB3 GLU    14      33.698  99.685  86.505  1.00  0.00           H  
ATOM    234  HG2 GLU    14      32.124 101.156  85.763  1.00  0.00           H  
ATOM    235  HG3 GLU    14      31.531 100.806  87.335  1.00  0.00           H  
ATOM    236  N   ALA    15      35.480  98.274  88.885  1.00  0.00           N  
ATOM    237  CA  ALA    15      36.555  97.379  89.069  1.00  0.00           C  
ATOM    238  C   ALA    15      36.394  96.044  88.353  1.00  0.00           C  
ATOM    239  O   ALA    15      35.277  95.665  87.951  1.00  0.00           O  
ATOM    240  CB  ALA    15      36.826  97.269  90.587  1.00  0.00           C  
ATOM    241  H   ALA    15      34.651  97.893  89.319  1.00  0.00           H  
ATOM    242  HA  ALA    15      37.473  97.787  88.646  1.00  0.00           H  
ATOM    243  HB1 ALA    15      37.076  98.224  91.048  1.00  0.00           H  
ATOM    244  HB2 ALA    15      35.928  97.006  91.145  1.00  0.00           H  
ATOM    245  HB3 ALA    15      37.612  96.556  90.835  1.00  0.00           H  
ATOM    246  N   VAL    16      37.430  95.211  88.247  1.00  0.00           N  
ATOM    247  CA  VAL    16      37.553  93.999  87.390  1.00  0.00           C  
ATOM    248  C   VAL    16      38.053  92.858  88.281  1.00  0.00           C  
ATOM    249  O   VAL    16      38.756  92.972  89.267  1.00  0.00           O  
ATOM    250  CB  VAL    16      38.566  94.203  86.218  1.00  0.00           C  
ATOM    251  CG1 VAL    16      39.933  94.263  86.769  1.00  0.00           C  
ATOM    252  CG2 VAL    16      38.292  93.168  85.042  1.00  0.00           C  
ATOM    253  H   VAL    16      38.349  95.409  88.617  1.00  0.00           H  
ATOM    254  HA  VAL    16      36.553  93.765  87.023  1.00  0.00           H  
ATOM    255  HB  VAL    16      38.312  95.196  85.846  1.00  0.00           H  
ATOM    256 HG11 VAL    16      40.517  94.604  85.915  1.00  0.00           H  
ATOM    257 HG12 VAL    16      39.969  94.978  87.590  1.00  0.00           H  
ATOM    258 HG13 VAL    16      40.319  93.273  87.013  1.00  0.00           H  
ATOM    259 HG21 VAL    16      38.666  93.623  84.125  1.00  0.00           H  
ATOM    260 HG22 VAL    16      38.638  92.141  85.159  1.00  0.00           H  
ATOM    261 HG23 VAL    16      37.208  93.138  84.932  1.00  0.00           H  
ATOM    262  N   TYR    17      37.714  91.647  87.777  1.00  0.00           N  
ATOM    263  CA  TYR    17      37.834  90.379  88.358  1.00  0.00           C  
ATOM    264  C   TYR    17      38.116  89.297  87.222  1.00  0.00           C  
ATOM    265  O   TYR    17      37.794  89.506  86.076  1.00  0.00           O  
ATOM    266  CB  TYR    17      36.513  89.967  88.967  1.00  0.00           C  
ATOM    267  CG  TYR    17      36.430  88.635  89.756  1.00  0.00           C  
ATOM    268  CD1 TYR    17      36.771  88.619  91.123  1.00  0.00           C  
ATOM    269  CD2 TYR    17      36.061  87.388  89.178  1.00  0.00           C  
ATOM    270  CE1 TYR    17      36.667  87.440  91.878  1.00  0.00           C  
ATOM    271  CE2 TYR    17      36.158  86.194  89.922  1.00  0.00           C  
ATOM    272  CZ  TYR    17      36.423  86.235  91.287  1.00  0.00           C  
ATOM    273  OH  TYR    17      36.343  85.054  91.974  1.00  0.00           O  
ATOM    274  H   TYR    17      37.069  91.704  87.001  1.00  0.00           H  
ATOM    275  HA  TYR    17      38.658  90.395  89.071  1.00  0.00           H  
ATOM    276  HB2 TYR    17      36.279  90.772  89.663  1.00  0.00           H  
ATOM    277  HB3 TYR    17      35.639  89.924  88.318  1.00  0.00           H  
ATOM    278  HD1 TYR    17      37.007  89.547  91.621  1.00  0.00           H  
ATOM    279  HD2 TYR    17      35.779  87.468  88.139  1.00  0.00           H  
ATOM    280  HE1 TYR    17      36.872  87.447  92.938  1.00  0.00           H  
ATOM    281  HE2 TYR    17      35.950  85.218  89.508  1.00  0.00           H  
ATOM    282  HH  TYR    17      36.002  84.314  91.467  1.00  0.00           H  
ATOM    283  N   VAL    18      38.877  88.256  87.643  1.00  0.00           N  
ATOM    284  CA  VAL    18      39.248  87.099  86.737  1.00  0.00           C  
ATOM    285  C   VAL    18      38.972  85.768  87.377  1.00  0.00           C  
ATOM    286  O   VAL    18      39.431  85.526  88.525  1.00  0.00           O  
ATOM    287  CB  VAL    18      40.704  87.203  86.188  1.00  0.00           C  
ATOM    288  CG1 VAL    18      41.004  85.982  85.258  1.00  0.00           C  
ATOM    289  CG2 VAL    18      40.919  88.613  85.647  1.00  0.00           C  
ATOM    290  H   VAL    18      39.376  88.380  88.512  1.00  0.00           H  
ATOM    291  HA  VAL    18      38.593  87.166  85.868  1.00  0.00           H  
ATOM    292  HB  VAL    18      41.390  87.051  87.023  1.00  0.00           H  
ATOM    293 HG11 VAL    18      41.117  85.104  85.893  1.00  0.00           H  
ATOM    294 HG12 VAL    18      40.225  85.733  84.538  1.00  0.00           H  
ATOM    295 HG13 VAL    18      41.965  86.096  84.756  1.00  0.00           H  
ATOM    296 HG21 VAL    18      41.916  88.634  85.207  1.00  0.00           H  
ATOM    297 HG22 VAL    18      40.231  88.866  84.840  1.00  0.00           H  
ATOM    298 HG23 VAL    18      40.918  89.256  86.527  1.00  0.00           H  
ATOM    299  N   LEU    19      38.194  84.948  86.591  1.00  0.00           N  
ATOM    300  CA  LEU    19      37.860  83.576  87.064  1.00  0.00           C  
ATOM    301  C   LEU    19      39.158  82.782  87.421  1.00  0.00           C  
ATOM    302  O   LEU    19      40.263  83.057  86.892  1.00  0.00           O  
ATOM    303  CB  LEU    19      37.051  82.933  85.970  1.00  0.00           C  
ATOM    304  CG  LEU    19      35.664  83.477  85.730  1.00  0.00           C  
ATOM    305  CD1 LEU    19      34.912  82.720  84.667  1.00  0.00           C  
ATOM    306  CD2 LEU    19      34.704  83.519  86.955  1.00  0.00           C  
ATOM    307  H   LEU    19      37.927  85.153  85.639  1.00  0.00           H  
ATOM    308  HA  LEU    19      37.265  83.641  87.975  1.00  0.00           H  
ATOM    309  HB2 LEU    19      37.539  82.971  84.996  1.00  0.00           H  
ATOM    310  HB3 LEU    19      36.907  81.912  86.325  1.00  0.00           H  
ATOM    311  HG  LEU    19      35.839  84.493  85.378  1.00  0.00           H  
ATOM    312 HD11 LEU    19      34.145  83.417  84.329  1.00  0.00           H  
ATOM    313 HD12 LEU    19      35.585  82.471  83.847  1.00  0.00           H  
ATOM    314 HD13 LEU    19      34.509  81.752  84.965  1.00  0.00           H  
ATOM    315 HD21 LEU    19      35.152  84.124  87.743  1.00  0.00           H  
ATOM    316 HD22 LEU    19      33.797  84.029  86.633  1.00  0.00           H  
ATOM    317 HD23 LEU    19      34.561  82.493  87.295  1.00  0.00           H  
ATOM    318  N   GLY    20      39.061  81.969  88.483  1.00  0.00           N  
ATOM    319  CA  GLY    20      40.250  81.275  89.026  1.00  0.00           C  
ATOM    320  C   GLY    20      40.847  81.948  90.246  1.00  0.00           C  
ATOM    321  O   GLY    20      41.603  81.283  90.994  1.00  0.00           O  
ATOM    322  H   GLY    20      38.208  81.692  88.947  1.00  0.00           H  
ATOM    323  HA2 GLY    20      39.928  80.279  89.332  1.00  0.00           H  
ATOM    324  HA3 GLY    20      40.854  81.122  88.132  1.00  0.00           H  
ATOM    325  N   THR    21      40.732  83.287  90.383  1.00  0.00           N  
ATOM    326  CA  THR    21      41.498  84.023  91.433  1.00  0.00           C  
ATOM    327  C   THR    21      40.498  84.581  92.475  1.00  0.00           C  
ATOM    328  O   THR    21      39.584  85.260  92.209  1.00  0.00           O  
ATOM    329  CB  THR    21      42.382  85.120  90.939  1.00  0.00           C  
ATOM    330  CG2 THR    21      42.813  86.023  92.111  1.00  0.00           C  
ATOM    331  OG1 THR    21      43.572  84.568  90.442  1.00  0.00           O  
ATOM    332  H   THR    21      40.290  83.883  89.698  1.00  0.00           H  
ATOM    333  HA  THR    21      42.092  83.310  92.003  1.00  0.00           H  
ATOM    334  HB  THR    21      41.947  85.734  90.151  1.00  0.00           H  
ATOM    335  HG1 THR    21      43.363  84.116  89.621  1.00  0.00           H  
ATOM    336 HG21 THR    21      43.738  86.435  91.707  1.00  0.00           H  
ATOM    337 HG22 THR    21      42.207  86.918  92.250  1.00  0.00           H  
ATOM    338 HG23 THR    21      42.955  85.522  93.069  1.00  0.00           H  
ATOM    339  N   TYR    22      40.807  84.379  93.738  1.00  0.00           N  
ATOM    340  CA  TYR    22      40.058  85.001  94.837  1.00  0.00           C  
ATOM    341  C   TYR    22      40.452  86.429  95.189  1.00  0.00           C  
ATOM    342  O   TYR    22      41.575  86.765  95.555  1.00  0.00           O  
ATOM    343  CB  TYR    22      40.157  84.146  96.113  1.00  0.00           C  
ATOM    344  CG  TYR    22      39.465  82.771  96.135  1.00  0.00           C  
ATOM    345  CD1 TYR    22      38.052  82.718  96.013  1.00  0.00           C  
ATOM    346  CD2 TYR    22      40.185  81.567  96.155  1.00  0.00           C  
ATOM    347  CE1 TYR    22      37.342  81.507  95.989  1.00  0.00           C  
ATOM    348  CE2 TYR    22      39.411  80.359  96.435  1.00  0.00           C  
ATOM    349  CZ  TYR    22      38.033  80.317  96.248  1.00  0.00           C  
ATOM    350  OH  TYR    22      37.356  79.126  96.372  1.00  0.00           O  
ATOM    351  H   TYR    22      41.679  83.915  93.950  1.00  0.00           H  
ATOM    352  HA  TYR    22      39.032  85.029  94.469  1.00  0.00           H  
ATOM    353  HB2 TYR    22      41.211  83.999  96.347  1.00  0.00           H  
ATOM    354  HB3 TYR    22      39.860  84.752  96.969  1.00  0.00           H  
ATOM    355  HD1 TYR    22      37.431  83.593  95.888  1.00  0.00           H  
ATOM    356  HD2 TYR    22      41.247  81.721  96.281  1.00  0.00           H  
ATOM    357  HE1 TYR    22      36.335  81.343  95.634  1.00  0.00           H  
ATOM    358  HE2 TYR    22      39.963  79.495  96.775  1.00  0.00           H  
ATOM    359  HH  TYR    22      36.453  79.354  96.602  1.00  0.00           H  
ATOM    360  N   LEU    23      39.534  87.419  95.221  1.00  0.00           N  
ATOM    361  CA  LEU    23      39.829  88.876  95.445  1.00  0.00           C  
ATOM    362  C   LEU    23      39.513  89.246  96.943  1.00  0.00           C  
ATOM    363  O   LEU    23      38.455  89.490  97.371  1.00  0.00           O  
ATOM    364  CB  LEU    23      39.005  89.671  94.466  1.00  0.00           C  
ATOM    365  CG  LEU    23      39.351  91.245  94.391  1.00  0.00           C  
ATOM    366  CD1 LEU    23      40.695  91.549  93.779  1.00  0.00           C  
ATOM    367  CD2 LEU    23      38.297  91.899  93.423  1.00  0.00           C  
ATOM    368  H   LEU    23      38.577  87.094  95.224  1.00  0.00           H  
ATOM    369  HA  LEU    23      40.845  89.186  95.200  1.00  0.00           H  
ATOM    370  HB2 LEU    23      38.993  89.288  93.445  1.00  0.00           H  
ATOM    371  HB3 LEU    23      37.931  89.606  94.639  1.00  0.00           H  
ATOM    372  HG  LEU    23      39.215  91.725  95.360  1.00  0.00           H  
ATOM    373 HD11 LEU    23      40.797  92.632  93.719  1.00  0.00           H  
ATOM    374 HD12 LEU    23      41.463  91.054  94.373  1.00  0.00           H  
ATOM    375 HD13 LEU    23      40.689  91.054  92.808  1.00  0.00           H  
ATOM    376 HD21 LEU    23      38.395  91.541  92.398  1.00  0.00           H  
ATOM    377 HD22 LEU    23      37.285  91.647  93.738  1.00  0.00           H  
ATOM    378 HD23 LEU    23      38.432  92.980  93.463  1.00  0.00           H  
ATOM    379  N   TRP    24      40.643  89.613  97.561  1.00  0.00           N  
ATOM    380  CA  TRP    24      40.730  90.293  98.842  1.00  0.00           C  
ATOM    381  C   TRP    24      40.351  91.789  98.652  1.00  0.00           C  
ATOM    382  O   TRP    24      40.633  92.392  97.599  1.00  0.00           O  
ATOM    383  CB  TRP    24      42.165  90.126  99.412  1.00  0.00           C  
ATOM    384  CG  TRP    24      42.668  88.627  99.397  1.00  0.00           C  
ATOM    385  CD1 TRP    24      43.829  88.171  98.838  1.00  0.00           C  
ATOM    386  CD2 TRP    24      42.190  87.417 100.141  1.00  0.00           C  
ATOM    387  CE2 TRP    24      43.124  86.382  99.912  1.00  0.00           C  
ATOM    388  CE3 TRP    24      41.112  87.134 101.077  1.00  0.00           C  
ATOM    389  NE1 TRP    24      44.108  86.876  99.161  1.00  0.00           N  
ATOM    390  CZ2 TRP    24      43.041  85.159 100.647  1.00  0.00           C  
ATOM    391  CZ3 TRP    24      41.077  85.938 101.828  1.00  0.00           C  
ATOM    392  CH2 TRP    24      41.995  84.890 101.582  1.00  0.00           C  
ATOM    393  H   TRP    24      41.518  89.558  97.059  1.00  0.00           H  
ATOM    394  HA  TRP    24      40.056  89.786  99.532  1.00  0.00           H  
ATOM    395  HB2 TRP    24      42.838  90.747  98.822  1.00  0.00           H  
ATOM    396  HB3 TRP    24      42.248  90.588 100.396  1.00  0.00           H  
ATOM    397  HD1 TRP    24      44.461  88.805  98.234  1.00  0.00           H  
ATOM    398  HE1 TRP    24      45.023  86.468  99.028  1.00  0.00           H  
ATOM    399  HE3 TRP    24      40.452  87.979 101.213  1.00  0.00           H  
ATOM    400  HZ2 TRP    24      43.845  84.460 100.468  1.00  0.00           H  
ATOM    401  HZ3 TRP    24      40.271  85.844 102.541  1.00  0.00           H  
ATOM    402  HH2 TRP    24      42.058  84.050 102.259  1.00  0.00           H  
ATOM    403  N   THR    25      39.767  92.288  99.683  1.00  0.00           N  
ATOM    404  CA  THR    25      39.261  93.702  99.800  1.00  0.00           C  
ATOM    405  C   THR    25      39.370  94.363 101.111  1.00  0.00           C  
ATOM    406  O   THR    25      38.661  94.038 102.084  1.00  0.00           O  
ATOM    407  CB  THR    25      37.781  93.784  99.310  1.00  0.00           C  
ATOM    408  CG2 THR    25      37.058  95.151  99.639  1.00  0.00           C  
ATOM    409  OG1 THR    25      37.696  93.700  97.862  1.00  0.00           O  
ATOM    410  H   THR    25      39.593  91.595 100.397  1.00  0.00           H  
ATOM    411  HA  THR    25      39.802  94.303  99.069  1.00  0.00           H  
ATOM    412  HB  THR    25      37.143  92.970  99.656  1.00  0.00           H  
ATOM    413  HG1 THR    25      38.072  92.892  97.505  1.00  0.00           H  
ATOM    414 HG21 THR    25      36.958  95.271 100.717  1.00  0.00           H  
ATOM    415 HG22 THR    25      37.549  96.020  99.201  1.00  0.00           H  
ATOM    416 HG23 THR    25      36.032  95.206  99.277  1.00  0.00           H  
ATOM    417  N   ASP    26      40.353  95.287 101.248  1.00  0.00           N  
ATOM    418  CA  ASP    26      40.334  96.270 102.386  1.00  0.00           C  
ATOM    419  C   ASP    26      39.008  97.031 102.614  1.00  0.00           C  
ATOM    420  O   ASP    26      38.531  97.613 101.614  1.00  0.00           O  
ATOM    421  CB  ASP    26      41.581  97.274 102.433  1.00  0.00           C  
ATOM    422  CG  ASP    26      41.531  98.198 103.657  1.00  0.00           C  
ATOM    423  OD1 ASP    26      41.075  99.396 103.579  1.00  0.00           O  
ATOM    424  OD2 ASP    26      41.727  97.723 104.771  1.00  0.00           O1-
ATOM    425  H   ASP    26      40.908  95.496 100.430  1.00  0.00           H  
ATOM    426  HA  ASP    26      40.494  95.616 103.244  1.00  0.00           H  
ATOM    427  HB2 ASP    26      42.537  96.798 102.652  1.00  0.00           H  
ATOM    428  HB3 ASP    26      41.617  97.887 101.532  1.00  0.00           H  
ATOM    429  N   VAL    27      38.566  97.077 103.905  1.00  0.00           N  
ATOM    430  CA  VAL    27      37.265  97.531 104.355  1.00  0.00           C  
ATOM    431  C   VAL    27      37.416  98.608 105.499  1.00  0.00           C  
ATOM    432  O   VAL    27      36.654  99.563 105.711  1.00  0.00           O  
ATOM    433  CB  VAL    27      36.391  96.294 104.602  1.00  0.00           C  
ATOM    434  CG1 VAL    27      37.070  95.226 105.446  1.00  0.00           C  
ATOM    435  CG2 VAL    27      35.146  96.701 105.359  1.00  0.00           C  
ATOM    436  H   VAL    27      39.159  96.505 104.489  1.00  0.00           H  
ATOM    437  HA  VAL    27      36.871  98.071 103.494  1.00  0.00           H  
ATOM    438  HB  VAL    27      36.141  95.910 103.613  1.00  0.00           H  
ATOM    439 HG11 VAL    27      37.344  95.684 106.396  1.00  0.00           H  
ATOM    440 HG12 VAL    27      36.296  94.486 105.647  1.00  0.00           H  
ATOM    441 HG13 VAL    27      37.897  94.795 104.882  1.00  0.00           H  
ATOM    442 HG21 VAL    27      35.367  96.965 106.393  1.00  0.00           H  
ATOM    443 HG22 VAL    27      34.647  97.454 104.749  1.00  0.00           H  
ATOM    444 HG23 VAL    27      34.494  95.830 105.418  1.00  0.00           H  
ATOM    445  N   TYR    28      38.419  98.329 106.306  1.00  0.00           N  
ATOM    446  CA  TYR    28      38.696  99.187 107.435  1.00  0.00           C  
ATOM    447  C   TYR    28      38.918 100.691 107.140  1.00  0.00           C  
ATOM    448  O   TYR    28      38.423 101.578 107.806  1.00  0.00           O  
ATOM    449  CB  TYR    28      39.776  98.642 108.324  1.00  0.00           C  
ATOM    450  CG  TYR    28      39.868  99.311 109.690  1.00  0.00           C  
ATOM    451  CD1 TYR    28      40.874 100.346 109.874  1.00  0.00           C  
ATOM    452  CD2 TYR    28      39.104  98.914 110.843  1.00  0.00           C  
ATOM    453  CE1 TYR    28      41.111 100.925 111.113  1.00  0.00           C  
ATOM    454  CE2 TYR    28      39.302  99.517 112.063  1.00  0.00           C  
ATOM    455  CZ  TYR    28      40.259 100.554 112.256  1.00  0.00           C  
ATOM    456  OH  TYR    28      40.392 101.067 113.494  1.00  0.00           O  
ATOM    457  H   TYR    28      38.998  97.508 106.203  1.00  0.00           H  
ATOM    458  HA  TYR    28      37.766  99.203 108.004  1.00  0.00           H  
ATOM    459  HB2 TYR    28      39.481  97.599 108.441  1.00  0.00           H  
ATOM    460  HB3 TYR    28      40.727  98.757 107.804  1.00  0.00           H  
ATOM    461  HD1 TYR    28      41.512 100.573 109.033  1.00  0.00           H  
ATOM    462  HD2 TYR    28      38.335  98.169 110.705  1.00  0.00           H  
ATOM    463  HE1 TYR    28      41.891 101.662 111.233  1.00  0.00           H  
ATOM    464  HE2 TYR    28      38.713  99.269 112.934  1.00  0.00           H  
ATOM    465  HH  TYR    28      39.626 101.103 114.072  1.00  0.00           H  
ATOM    466  N   SER    29      39.660 100.970 106.065  1.00  0.00           N  
ATOM    467  CA  SER    29      40.200 102.333 105.765  1.00  0.00           C  
ATOM    468  C   SER    29      39.075 103.157 105.188  1.00  0.00           C  
ATOM    469  O   SER    29      39.086 104.381 105.461  1.00  0.00           O  
ATOM    470  CB  SER    29      41.411 102.399 104.895  1.00  0.00           C  
ATOM    471  OG  SER    29      41.235 102.031 103.519  1.00  0.00           O  
ATOM    472  H   SER    29      40.016 100.253 105.449  1.00  0.00           H  
ATOM    473  HA  SER    29      40.360 102.772 106.749  1.00  0.00           H  
ATOM    474  HB2 SER    29      41.752 103.434 104.908  1.00  0.00           H  
ATOM    475  HB3 SER    29      42.111 101.752 105.424  1.00  0.00           H  
ATOM    476  HG  SER    29      41.117 101.079 103.489  1.00  0.00           H  
ATOM    477  N   ALA    30      38.111 102.604 104.431  1.00  0.00           N  
ATOM    478  CA  ALA    30      36.887 103.321 103.843  1.00  0.00           C  
ATOM    479  C   ALA    30      35.821 103.675 104.967  1.00  0.00           C  
ATOM    480  O   ALA    30      34.714 104.131 104.589  1.00  0.00           O  
ATOM    481  CB  ALA    30      36.244 102.430 102.742  1.00  0.00           C  
ATOM    482  H   ALA    30      38.259 101.678 104.057  1.00  0.00           H  
ATOM    483  HA  ALA    30      37.239 104.241 103.374  1.00  0.00           H  
ATOM    484  HB1 ALA    30      35.678 101.582 103.129  1.00  0.00           H  
ATOM    485  HB2 ALA    30      35.522 102.990 102.148  1.00  0.00           H  
ATOM    486  HB3 ALA    30      37.028 102.136 102.045  1.00  0.00           H  
ATOM    487  N   ALA    31      36.059 103.355 106.198  1.00  0.00           N  
ATOM    488  CA  ALA    31      34.981 103.482 107.185  1.00  0.00           C  
ATOM    489  C   ALA    31      34.614 104.928 107.523  1.00  0.00           C  
ATOM    490  O   ALA    31      35.533 105.797 107.521  1.00  0.00           O  
ATOM    491  CB  ALA    31      35.299 102.659 108.383  1.00  0.00           C  
ATOM    492  H   ALA    31      36.926 102.918 106.480  1.00  0.00           H  
ATOM    493  HA  ALA    31      34.121 103.013 106.708  1.00  0.00           H  
ATOM    494  HB1 ALA    31      34.309 102.475 108.801  1.00  0.00           H  
ATOM    495  HB2 ALA    31      35.868 101.742 108.230  1.00  0.00           H  
ATOM    496  HB3 ALA    31      35.869 103.282 109.072  1.00  0.00           H  
ATOM    497  N   PRO    32      33.286 105.299 107.592  1.00  0.00           N  
ATOM    498  CA  PRO    32      32.976 106.683 108.034  1.00  0.00           C  
ATOM    499  C   PRO    32      33.381 107.014 109.472  1.00  0.00           C  
ATOM    500  O   PRO    32      33.931 106.202 110.242  1.00  0.00           O  
ATOM    501  CB  PRO    32      31.406 106.780 107.861  1.00  0.00           C  
ATOM    502  CG  PRO    32      30.896 105.380 108.083  1.00  0.00           C  
ATOM    503  CD  PRO    32      32.089 104.503 107.548  1.00  0.00           C  
ATOM    504  HA  PRO    32      33.449 107.444 107.413  1.00  0.00           H  
ATOM    505  HB2 PRO    32      30.919 107.468 108.552  1.00  0.00           H  
ATOM    506  HB3 PRO    32      31.244 107.086 106.827  1.00  0.00           H  
ATOM    507  HG2 PRO    32      30.801 105.144 109.143  1.00  0.00           H  
ATOM    508  HG3 PRO    32      29.965 105.352 107.518  1.00  0.00           H  
ATOM    509  HD2 PRO    32      32.288 103.596 108.119  1.00  0.00           H  
ATOM    510  HD3 PRO    32      31.882 104.234 106.512  1.00  0.00           H  
ATOM    511  N   ALA    33      33.162 108.347 109.801  1.00  0.00           N  
ATOM    512  CA  ALA    33      33.620 108.784 111.120  1.00  0.00           C  
ATOM    513  C   ALA    33      32.742 108.129 112.184  1.00  0.00           C  
ATOM    514  O   ALA    33      31.582 107.840 112.036  1.00  0.00           O  
ATOM    515  CB  ALA    33      33.483 110.360 111.328  1.00  0.00           C  
ATOM    516  H   ALA    33      32.742 109.046 109.205  1.00  0.00           H  
ATOM    517  HA  ALA    33      34.651 108.491 111.314  1.00  0.00           H  
ATOM    518  HB1 ALA    33      34.000 110.563 112.266  1.00  0.00           H  
ATOM    519  HB2 ALA    33      33.985 110.810 110.471  1.00  0.00           H  
ATOM    520  HB3 ALA    33      32.449 110.699 111.384  1.00  0.00           H  
ATOM    521  N   GLY    34      33.401 107.740 113.272  1.00  0.00           N  
ATOM    522  CA  GLY    34      32.738 106.985 114.428  1.00  0.00           C  
ATOM    523  C   GLY    34      32.056 105.662 113.994  1.00  0.00           C  
ATOM    524  O   GLY    34      31.174 105.233 114.653  1.00  0.00           O  
ATOM    525  H   GLY    34      34.398 107.887 113.342  1.00  0.00           H  
ATOM    526  HA2 GLY    34      33.632 106.847 115.036  1.00  0.00           H  
ATOM    527  HA3 GLY    34      32.006 107.591 114.962  1.00  0.00           H  
ATOM    528  N   ALA    35      32.585 105.036 112.993  1.00  0.00           N  
ATOM    529  CA  ALA    35      32.316 103.686 112.658  1.00  0.00           C  
ATOM    530  C   ALA    35      32.893 102.644 113.578  1.00  0.00           C  
ATOM    531  O   ALA    35      34.084 102.582 113.832  1.00  0.00           O  
ATOM    532  CB  ALA    35      32.968 103.577 111.282  1.00  0.00           C  
ATOM    533  H   ALA    35      33.306 105.499 112.459  1.00  0.00           H  
ATOM    534  HA  ALA    35      31.248 103.472 112.616  1.00  0.00           H  
ATOM    535  HB1 ALA    35      32.509 104.306 110.613  1.00  0.00           H  
ATOM    536  HB2 ALA    35      34.033 103.784 111.184  1.00  0.00           H  
ATOM    537  HB3 ALA    35      32.822 102.575 110.880  1.00  0.00           H  
ATOM    538  N   GLN    36      32.022 101.787 114.149  1.00  0.00           N  
ATOM    539  CA  GLN    36      32.324 100.668 115.048  1.00  0.00           C  
ATOM    540  C   GLN    36      31.833  99.262 114.525  1.00  0.00           C  
ATOM    541  O   GLN    36      32.598  98.297 114.798  1.00  0.00           O  
ATOM    542  CB  GLN    36      31.733 100.926 116.456  1.00  0.00           C  
ATOM    543  CG  GLN    36      32.149 102.269 117.117  1.00  0.00           C  
ATOM    544  CD  GLN    36      33.655 102.378 117.308  1.00  0.00           C  
ATOM    545  NE2 GLN    36      34.181 103.521 117.705  1.00  0.00           N  
ATOM    546  OE1 GLN    36      34.437 101.439 117.172  1.00  0.00           O  
ATOM    547  H   GLN    36      31.044 101.996 114.008  1.00  0.00           H  
ATOM    548  HA  GLN    36      33.408 100.582 115.125  1.00  0.00           H  
ATOM    549  HB2 GLN    36      30.649 100.869 116.361  1.00  0.00           H  
ATOM    550  HB3 GLN    36      31.878 100.092 117.143  1.00  0.00           H  
ATOM    551  HG2 GLN    36      31.735 103.118 116.573  1.00  0.00           H  
ATOM    552  HG3 GLN    36      31.761 102.322 118.134  1.00  0.00           H  
ATOM    553 HE21 GLN    36      35.160 103.463 117.946  1.00  0.00           H  
ATOM    554 HE22 GLN    36      33.609 104.290 118.023  1.00  0.00           H  
ATOM    555  N   THR    37      30.738  99.035 113.861  1.00  0.00           N  
ATOM    556  CA  THR    37      30.432  97.707 113.272  1.00  0.00           C  
ATOM    557  C   THR    37      30.018  97.937 111.825  1.00  0.00           C  
ATOM    558  O   THR    37      29.812  99.100 111.350  1.00  0.00           O  
ATOM    559  CB  THR    37      29.311  96.912 114.037  1.00  0.00           C  
ATOM    560  CG2 THR    37      29.825  96.659 115.456  1.00  0.00           C  
ATOM    561  OG1 THR    37      28.025  97.534 114.105  1.00  0.00           O  
ATOM    562  H   THR    37      30.119  99.792 113.607  1.00  0.00           H  
ATOM    563  HA  THR    37      31.317  97.071 113.266  1.00  0.00           H  
ATOM    564  HB  THR    37      29.167  95.951 113.544  1.00  0.00           H  
ATOM    565  HG1 THR    37      27.463  97.093 114.747  1.00  0.00           H  
ATOM    566 HG21 THR    37      29.541  97.486 116.107  1.00  0.00           H  
ATOM    567 HG22 THR    37      29.172  95.881 115.852  1.00  0.00           H  
ATOM    568 HG23 THR    37      30.881  96.398 115.528  1.00  0.00           H  
ATOM    569  N   PHE    38      30.005  96.985 110.938  1.00  0.00           N  
ATOM    570  CA  PHE    38      29.665  97.149 109.572  1.00  0.00           C  
ATOM    571  C   PHE    38      28.840  95.946 109.055  1.00  0.00           C  
ATOM    572  O   PHE    38      28.681  94.930 109.699  1.00  0.00           O  
ATOM    573  CB  PHE    38      31.014  97.393 108.807  1.00  0.00           C  
ATOM    574  CG  PHE    38      31.868  96.173 108.526  1.00  0.00           C  
ATOM    575  CD1 PHE    38      31.848  95.499 107.233  1.00  0.00           C  
ATOM    576  CD2 PHE    38      32.826  95.728 109.469  1.00  0.00           C  
ATOM    577  CE1 PHE    38      32.592  94.292 107.027  1.00  0.00           C  
ATOM    578  CE2 PHE    38      33.558  94.543 109.249  1.00  0.00           C  
ATOM    579  CZ  PHE    38      33.469  93.819 108.021  1.00  0.00           C  
ATOM    580  H   PHE    38      30.432  96.102 111.180  1.00  0.00           H  
ATOM    581  HA  PHE    38      29.083  98.049 109.374  1.00  0.00           H  
ATOM    582  HB2 PHE    38      30.745  97.747 107.812  1.00  0.00           H  
ATOM    583  HB3 PHE    38      31.632  98.112 109.345  1.00  0.00           H  
ATOM    584  HD1 PHE    38      31.215  95.894 106.452  1.00  0.00           H  
ATOM    585  HD2 PHE    38      33.053  96.275 110.372  1.00  0.00           H  
ATOM    586  HE1 PHE    38      32.366  93.837 106.074  1.00  0.00           H  
ATOM    587  HE2 PHE    38      34.236  94.102 109.965  1.00  0.00           H  
ATOM    588  HZ  PHE    38      34.206  93.046 107.859  1.00  0.00           H  
ATOM    589  N   SER    39      28.335  96.057 107.801  1.00  0.00           N  
ATOM    590  CA  SER    39      27.681  94.982 107.013  1.00  0.00           C  
ATOM    591  C   SER    39      27.854  95.043 105.506  1.00  0.00           C  
ATOM    592  O   SER    39      28.234  96.054 104.977  1.00  0.00           O  
ATOM    593  CB  SER    39      26.196  94.924 107.515  1.00  0.00           C  
ATOM    594  OG  SER    39      25.634  93.745 107.006  1.00  0.00           O  
ATOM    595  H   SER    39      28.409  96.969 107.373  1.00  0.00           H  
ATOM    596  HA  SER    39      28.170  94.058 107.319  1.00  0.00           H  
ATOM    597  HB2 SER    39      26.159  94.828 108.600  1.00  0.00           H  
ATOM    598  HB3 SER    39      25.605  95.786 107.207  1.00  0.00           H  
ATOM    599  HG  SER    39      24.883  93.573 107.579  1.00  0.00           H  
ATOM    600  N   LEU    40      27.619  93.908 104.832  1.00  0.00           N  
ATOM    601  CA  LEU    40      27.850  93.645 103.407  1.00  0.00           C  
ATOM    602  C   LEU    40      26.611  93.341 102.553  1.00  0.00           C  
ATOM    603  O   LEU    40      25.722  92.693 103.112  1.00  0.00           O  
ATOM    604  CB  LEU    40      28.982  92.688 103.107  1.00  0.00           C  
ATOM    605  CG  LEU    40      28.818  91.372 103.678  1.00  0.00           C  
ATOM    606  CD1 LEU    40      28.275  90.388 102.569  1.00  0.00           C  
ATOM    607  CD2 LEU    40      30.188  90.875 104.226  1.00  0.00           C  
ATOM    608  H   LEU    40      27.275  93.150 105.405  1.00  0.00           H  
ATOM    609  HA  LEU    40      28.137  94.622 103.017  1.00  0.00           H  
ATOM    610  HB2 LEU    40      29.327  92.573 102.079  1.00  0.00           H  
ATOM    611  HB3 LEU    40      29.797  93.174 103.643  1.00  0.00           H  
ATOM    612  HG  LEU    40      28.153  91.349 104.541  1.00  0.00           H  
ATOM    613 HD11 LEU    40      28.321  89.332 102.836  1.00  0.00           H  
ATOM    614 HD12 LEU    40      27.230  90.619 102.363  1.00  0.00           H  
ATOM    615 HD13 LEU    40      28.853  90.476 101.650  1.00  0.00           H  
ATOM    616 HD21 LEU    40      30.330  91.540 105.078  1.00  0.00           H  
ATOM    617 HD22 LEU    40      30.088  89.834 104.534  1.00  0.00           H  
ATOM    618 HD23 LEU    40      30.947  90.933 103.446  1.00  0.00           H  
ATOM    619  N   LYS    41      26.679  93.759 101.293  1.00  0.00           N  
ATOM    620  CA  LYS    41      25.656  93.462 100.237  1.00  0.00           C  
ATOM    621  C   LYS    41      26.329  93.003  98.950  1.00  0.00           C  
ATOM    622  O   LYS    41      27.487  93.286  98.683  1.00  0.00           O  
ATOM    623  CB  LYS    41      24.669  94.641  99.931  1.00  0.00           C  
ATOM    624  CG  LYS    41      24.133  95.388 101.109  1.00  0.00           C  
ATOM    625  CD  LYS    41      23.103  96.393 100.856  1.00  0.00           C  
ATOM    626  CE  LYS    41      22.874  97.108 102.141  1.00  0.00           C  
ATOM    627  NZ  LYS    41      22.106  98.386 101.822  1.00  0.00           N1+
ATOM    628  H   LYS    41      27.398  94.426 101.053  1.00  0.00           H  
ATOM    629  HA  LYS    41      24.937  92.723 100.590  1.00  0.00           H  
ATOM    630  HB2 LYS    41      25.218  95.368  99.332  1.00  0.00           H  
ATOM    631  HB3 LYS    41      23.789  94.224  99.442  1.00  0.00           H  
ATOM    632  HG2 LYS    41      23.667  94.684 101.798  1.00  0.00           H  
ATOM    633  HG3 LYS    41      24.946  95.904 101.620  1.00  0.00           H  
ATOM    634  HD2 LYS    41      23.285  97.149 100.092  1.00  0.00           H  
ATOM    635  HD3 LYS    41      22.191  95.927 100.484  1.00  0.00           H  
ATOM    636  HE2 LYS    41      22.463  96.430 102.888  1.00  0.00           H  
ATOM    637  HE3 LYS    41      23.835  97.451 102.525  1.00  0.00           H  
ATOM    638  HZ1 LYS    41      21.536  98.747 102.573  1.00  0.00           H  
ATOM    639  HZ2 LYS    41      22.739  99.132 101.571  1.00  0.00           H  
ATOM    640  HZ3 LYS    41      21.557  98.207 100.993  1.00  0.00           H  
ATOM    641  N   HIP    42      25.560  92.377  98.006  1.00  0.00           N  
ATOM    642  CA  HIP    42      26.042  91.738  96.719  1.00  0.00           C  
ATOM    643  C   HIP    42      24.986  91.446  95.677  1.00  0.00           C  
ATOM    644  O   HIP    42      23.802  91.170  96.077  1.00  0.00           O  
ATOM    645  CB  HIP    42      26.691  90.378  97.140  1.00  0.00           C  
ATOM    646  CG  HIP    42      25.926  89.483  98.061  1.00  0.00           C  
ATOM    647  CD2 HIP    42      26.292  89.053  99.344  1.00  0.00           C  
ATOM    648  ND1 HIP    42      24.611  89.071  97.941  1.00  0.00           N1+
ATOM    649  CE1 HIP    42      24.295  88.264  98.990  1.00  0.00           C  
ATOM    650  NE2 HIP    42      25.255  88.314  99.844  1.00  0.00           N  
ATOM    651  H   HIP    42      24.587  92.264  98.252  1.00  0.00           H  
ATOM    652  HA  HIP    42      26.813  92.397  96.319  1.00  0.00           H  
ATOM    653  HB2 HIP    42      27.027  89.807  96.275  1.00  0.00           H  
ATOM    654  HB3 HIP    42      27.609  90.684  97.643  1.00  0.00           H  
ATOM    655  HD1 HIP    42      23.981  89.302  97.186  1.00  0.00           H  
ATOM    656  HD2 HIP    42      27.278  89.159  99.773  1.00  0.00           H  
ATOM    657  HE1 HIP    42      23.318  87.844  99.181  1.00  0.00           H  
ATOM    658  HE2 HIP    42      25.395  87.774 100.686  1.00  0.00           H  
ATOM    659  N   SER    43      25.208  91.596  94.380  1.00  0.00           N  
ATOM    660  CA  SER    43      24.302  91.214  93.281  1.00  0.00           C  
ATOM    661  C   SER    43      24.173  89.671  93.117  1.00  0.00           C  
ATOM    662  O   SER    43      24.795  88.858  93.760  1.00  0.00           O  
ATOM    663  CB  SER    43      24.713  91.991  92.039  1.00  0.00           C  
ATOM    664  OG  SER    43      25.746  91.403  91.333  1.00  0.00           O  
ATOM    665  H   SER    43      26.116  92.008  94.218  1.00  0.00           H  
ATOM    666  HA  SER    43      23.311  91.576  93.557  1.00  0.00           H  
ATOM    667  HB2 SER    43      23.907  91.941  91.307  1.00  0.00           H  
ATOM    668  HB3 SER    43      24.837  93.058  92.227  1.00  0.00           H  
ATOM    669  HG  SER    43      25.498  90.903  90.552  1.00  0.00           H  
ATOM    670  N   GLU    44      23.337  89.316  92.143  1.00  0.00           N  
ATOM    671  CA  GLU    44      22.813  88.004  92.110  1.00  0.00           C  
ATOM    672  C   GLU    44      24.030  87.016  91.886  1.00  0.00           C  
ATOM    673  O   GLU    44      23.981  85.956  92.419  1.00  0.00           O  
ATOM    674  CB  GLU    44      21.727  88.047  90.974  1.00  0.00           C  
ATOM    675  CG  GLU    44      20.993  86.687  91.002  1.00  0.00           C  
ATOM    676  CD  GLU    44      19.810  86.672  92.014  1.00  0.00           C  
ATOM    677  OE1 GLU    44      18.960  85.782  91.835  1.00  0.00           O  
ATOM    678  OE2 GLU    44      19.744  87.389  93.063  1.00  0.00           O1-
ATOM    679  H   GLU    44      22.812  90.101  91.783  1.00  0.00           H  
ATOM    680  HA  GLU    44      22.319  87.700  93.033  1.00  0.00           H  
ATOM    681  HB2 GLU    44      20.976  88.816  91.156  1.00  0.00           H  
ATOM    682  HB3 GLU    44      22.104  88.292  89.981  1.00  0.00           H  
ATOM    683  HG2 GLU    44      20.631  86.620  89.976  1.00  0.00           H  
ATOM    684  HG3 GLU    44      21.723  85.919  91.257  1.00  0.00           H  
ATOM    685  N   HIP    45      24.980  87.346  91.038  1.00  0.00           N  
ATOM    686  CA  HIP    45      26.187  86.668  90.556  1.00  0.00           C  
ATOM    687  C   HIP    45      27.502  86.749  91.420  1.00  0.00           C  
ATOM    688  O   HIP    45      28.486  86.173  90.970  1.00  0.00           O  
ATOM    689  CB  HIP    45      26.447  87.317  89.217  1.00  0.00           C  
ATOM    690  CG  HIP    45      25.261  87.326  88.163  1.00  0.00           C  
ATOM    691  CD2 HIP    45      24.230  86.370  88.129  1.00  0.00           C  
ATOM    692  ND1 HIP    45      25.178  88.197  87.062  1.00  0.00           N1+
ATOM    693  CE1 HIP    45      24.132  87.721  86.330  1.00  0.00           C  
ATOM    694  NE2 HIP    45      23.558  86.664  86.933  1.00  0.00           N  
ATOM    695  H   HIP    45      24.904  88.320  90.779  1.00  0.00           H  
ATOM    696  HA  HIP    45      25.921  85.618  90.431  1.00  0.00           H  
ATOM    697  HB2 HIP    45      26.789  88.338  89.382  1.00  0.00           H  
ATOM    698  HB3 HIP    45      27.268  86.758  88.769  1.00  0.00           H  
ATOM    699  HD1 HIP    45      25.811  88.901  86.710  1.00  0.00           H  
ATOM    700  HD2 HIP    45      24.261  85.427  88.655  1.00  0.00           H  
ATOM    701  HE1 HIP    45      23.839  88.193  85.404  1.00  0.00           H  
ATOM    702  HE2 HIP    45      22.920  86.028  86.478  1.00  0.00           H  
ATOM    703  N   VAL    46      27.376  87.393  92.577  1.00  0.00           N  
ATOM    704  CA  VAL    46      28.556  87.848  93.420  1.00  0.00           C  
ATOM    705  C   VAL    46      28.379  87.239  94.841  1.00  0.00           C  
ATOM    706  O   VAL    46      27.306  87.289  95.420  1.00  0.00           O  
ATOM    707  CB  VAL    46      28.608  89.390  93.561  1.00  0.00           C  
ATOM    708  CG1 VAL    46      29.721  89.813  94.493  1.00  0.00           C  
ATOM    709  CG2 VAL    46      28.976  90.001  92.198  1.00  0.00           C  
ATOM    710  H   VAL    46      26.478  87.782  92.826  1.00  0.00           H  
ATOM    711  HA  VAL    46      29.532  87.607  93.000  1.00  0.00           H  
ATOM    712  HB  VAL    46      27.664  89.832  93.878  1.00  0.00           H  
ATOM    713 HG11 VAL    46      29.361  89.583  95.496  1.00  0.00           H  
ATOM    714 HG12 VAL    46      30.722  89.451  94.257  1.00  0.00           H  
ATOM    715 HG13 VAL    46      29.824  90.888  94.342  1.00  0.00           H  
ATOM    716 HG21 VAL    46      29.699  89.388  91.660  1.00  0.00           H  
ATOM    717 HG22 VAL    46      28.087  89.871  91.581  1.00  0.00           H  
ATOM    718 HG23 VAL    46      29.126  91.080  92.230  1.00  0.00           H  
ATOM    719  N   TRP    47      29.430  86.754  95.441  1.00  0.00           N  
ATOM    720  CA  TRP    47      29.474  86.305  96.880  1.00  0.00           C  
ATOM    721  C   TRP    47      30.711  86.769  97.685  1.00  0.00           C  
ATOM    722  O   TRP    47      31.764  87.108  97.115  1.00  0.00           O  
ATOM    723  CB  TRP    47      29.277  84.744  96.880  1.00  0.00           C  
ATOM    724  CG  TRP    47      29.020  84.129  98.229  1.00  0.00           C  
ATOM    725  CD1 TRP    47      29.901  83.418  98.976  1.00  0.00           C  
ATOM    726  CD2 TRP    47      27.709  84.059  98.874  1.00  0.00           C  
ATOM    727  CE2 TRP    47      27.904  83.330 100.128  1.00  0.00           C  
ATOM    728  CE3 TRP    47      26.337  84.446  98.626  1.00  0.00           C  
ATOM    729  NE1 TRP    47      29.249  83.113 100.111  1.00  0.00           N  
ATOM    730  CZ2 TRP    47      26.833  83.071 101.035  1.00  0.00           C  
ATOM    731  CZ3 TRP    47      25.336  84.251  99.566  1.00  0.00           C  
ATOM    732  CH2 TRP    47      25.542  83.574 100.759  1.00  0.00           C  
ATOM    733  H   TRP    47      30.229  86.649  94.832  1.00  0.00           H  
ATOM    734  HA  TRP    47      28.684  86.770  97.470  1.00  0.00           H  
ATOM    735  HB2 TRP    47      28.432  84.480  96.244  1.00  0.00           H  
ATOM    736  HB3 TRP    47      30.199  84.338  96.465  1.00  0.00           H  
ATOM    737  HD1 TRP    47      30.951  83.381  98.726  1.00  0.00           H  
ATOM    738  HE1 TRP    47      29.550  82.639 100.950  1.00  0.00           H  
ATOM    739  HE3 TRP    47      26.130  84.945  97.691  1.00  0.00           H  
ATOM    740  HZ2 TRP    47      27.049  82.663 102.011  1.00  0.00           H  
ATOM    741  HZ3 TRP    47      24.351  84.644  99.363  1.00  0.00           H  
ATOM    742  HH2 TRP    47      24.794  83.485 101.533  1.00  0.00           H  
ATOM    743  N   VAL    48      30.595  86.852  98.986  1.00  0.00           N  
ATOM    744  CA  VAL    48      31.497  87.589  99.847  1.00  0.00           C  
ATOM    745  C   VAL    48      31.600  86.847 101.184  1.00  0.00           C  
ATOM    746  O   VAL    48      30.655  86.490 101.814  1.00  0.00           O  
ATOM    747  CB  VAL    48      30.988  89.068 100.123  1.00  0.00           C  
ATOM    748  CG1 VAL    48      31.992  89.870 100.863  1.00  0.00           C  
ATOM    749  CG2 VAL    48      30.611  89.850  98.817  1.00  0.00           C  
ATOM    750  H   VAL    48      29.708  86.653  99.426  1.00  0.00           H  
ATOM    751  HA  VAL    48      32.480  87.549  99.377  1.00  0.00           H  
ATOM    752  HB  VAL    48      30.162  88.963 100.827  1.00  0.00           H  
ATOM    753 HG11 VAL    48      32.010  89.625 101.925  1.00  0.00           H  
ATOM    754 HG12 VAL    48      32.960  89.777 100.372  1.00  0.00           H  
ATOM    755 HG13 VAL    48      31.794  90.936 100.970  1.00  0.00           H  
ATOM    756 HG21 VAL    48      29.885  89.200  98.328  1.00  0.00           H  
ATOM    757 HG22 VAL    48      30.139  90.779  99.134  1.00  0.00           H  
ATOM    758 HG23 VAL    48      31.463  90.028  98.160  1.00  0.00           H  
ATOM    759  N   GLU    49      32.866  86.708 101.612  1.00  0.00           N  
ATOM    760  CA  GLU    49      33.304  86.267 102.913  1.00  0.00           C  
ATOM    761  C   GLU    49      34.112  87.293 103.700  1.00  0.00           C  
ATOM    762  O   GLU    49      34.388  88.354 103.104  1.00  0.00           O  
ATOM    763  CB  GLU    49      34.125  84.916 102.800  1.00  0.00           C  
ATOM    764  CG  GLU    49      33.392  83.749 102.083  1.00  0.00           C  
ATOM    765  CD  GLU    49      34.369  82.896 101.237  1.00  0.00           C  
ATOM    766  OE1 GLU    49      34.375  82.940  99.984  1.00  0.00           O  
ATOM    767  OE2 GLU    49      35.288  82.258 101.806  1.00  0.00           O1-
ATOM    768  H   GLU    49      33.567  86.977 100.936  1.00  0.00           H  
ATOM    769  HA  GLU    49      32.433  86.028 103.524  1.00  0.00           H  
ATOM    770  HB2 GLU    49      35.085  85.066 102.307  1.00  0.00           H  
ATOM    771  HB3 GLU    49      34.358  84.483 103.773  1.00  0.00           H  
ATOM    772  HG2 GLU    49      32.843  83.110 102.774  1.00  0.00           H  
ATOM    773  HG3 GLU    49      32.574  84.014 101.412  1.00  0.00           H  
ATOM    774  N   VAL    50      34.555  87.035 104.945  1.00  0.00           N  
ATOM    775  CA  VAL    50      35.395  87.864 105.825  1.00  0.00           C  
ATOM    776  C   VAL    50      36.475  86.972 106.437  1.00  0.00           C  
ATOM    777  O   VAL    50      36.201  85.846 106.946  1.00  0.00           O  
ATOM    778  CB  VAL    50      34.513  88.513 106.914  1.00  0.00           C  
ATOM    779  CG1 VAL    50      35.312  89.464 107.852  1.00  0.00           C  
ATOM    780  CG2 VAL    50      33.493  89.421 106.273  1.00  0.00           C  
ATOM    781  H   VAL    50      34.324  86.108 105.270  1.00  0.00           H  
ATOM    782  HA  VAL    50      35.869  88.619 105.198  1.00  0.00           H  
ATOM    783  HB  VAL    50      34.010  87.728 107.480  1.00  0.00           H  
ATOM    784 HG11 VAL    50      34.711  90.102 108.501  1.00  0.00           H  
ATOM    785 HG12 VAL    50      35.961  88.754 108.365  1.00  0.00           H  
ATOM    786 HG13 VAL    50      35.973  90.112 107.276  1.00  0.00           H  
ATOM    787 HG21 VAL    50      32.791  89.658 107.072  1.00  0.00           H  
ATOM    788 HG22 VAL    50      34.030  90.250 105.810  1.00  0.00           H  
ATOM    789 HG23 VAL    50      32.808  88.926 105.585  1.00  0.00           H  
ATOM    790  N   VAL    51      37.668  87.530 106.464  1.00  0.00           N  
ATOM    791  CA  VAL    51      38.865  86.836 107.011  1.00  0.00           C  
ATOM    792  C   VAL    51      39.504  87.816 107.980  1.00  0.00           C  
ATOM    793  O   VAL    51      39.462  89.010 107.728  1.00  0.00           O  
ATOM    794  CB  VAL    51      39.974  86.480 105.975  1.00  0.00           C  
ATOM    795  CG1 VAL    51      39.546  85.258 105.158  1.00  0.00           C  
ATOM    796  CG2 VAL    51      40.315  87.492 104.922  1.00  0.00           C  
ATOM    797  H   VAL    51      37.787  88.409 105.981  1.00  0.00           H  
ATOM    798  HA  VAL    51      38.541  85.980 107.602  1.00  0.00           H  
ATOM    799  HB  VAL    51      40.884  86.249 106.530  1.00  0.00           H  
ATOM    800 HG11 VAL    51      40.430  84.910 104.624  1.00  0.00           H  
ATOM    801 HG12 VAL    51      39.126  84.452 105.760  1.00  0.00           H  
ATOM    802 HG13 VAL    51      38.792  85.675 104.490  1.00  0.00           H  
ATOM    803 HG21 VAL    51      41.280  87.247 104.477  1.00  0.00           H  
ATOM    804 HG22 VAL    51      39.533  87.596 104.171  1.00  0.00           H  
ATOM    805 HG23 VAL    51      40.604  88.416 105.423  1.00  0.00           H  
ATOM    806  N   ARG    52      40.077  87.277 109.123  1.00  0.00           N  
ATOM    807  CA  ARG    52      40.764  88.165 110.032  1.00  0.00           C  
ATOM    808  C   ARG    52      42.049  87.344 110.454  1.00  0.00           C  
ATOM    809  O   ARG    52      42.033  86.185 110.771  1.00  0.00           O  
ATOM    810  CB  ARG    52      39.851  88.619 111.154  1.00  0.00           C  
ATOM    811  CG  ARG    52      40.607  89.361 112.275  1.00  0.00           C  
ATOM    812  CD  ARG    52      39.607  89.859 113.416  1.00  0.00           C  
ATOM    813  NE  ARG    52      38.701  88.819 113.915  1.00  0.00           N  
ATOM    814  CZ  ARG    52      38.538  88.439 115.191  1.00  0.00           C  
ATOM    815  NH1 ARG    52      39.552  88.591 116.047  1.00  0.00           N1+
ATOM    816  NH2 ARG    52      37.519  87.688 115.476  1.00  0.00           N  
ATOM    817  H   ARG    52      40.121  86.287 109.318  1.00  0.00           H  
ATOM    818  HA  ARG    52      41.101  89.064 109.516  1.00  0.00           H  
ATOM    819  HB2 ARG    52      39.070  89.244 110.720  1.00  0.00           H  
ATOM    820  HB3 ARG    52      39.374  87.690 111.467  1.00  0.00           H  
ATOM    821  HG2 ARG    52      41.253  88.574 112.663  1.00  0.00           H  
ATOM    822  HG3 ARG    52      41.219  90.166 111.867  1.00  0.00           H  
ATOM    823  HD2 ARG    52      40.090  90.266 114.305  1.00  0.00           H  
ATOM    824  HD3 ARG    52      39.009  90.689 113.042  1.00  0.00           H  
ATOM    825  HE  ARG    52      37.846  88.689 113.395  1.00  0.00           H  
ATOM    826 HH11 ARG    52      40.389  89.001 115.656  1.00  0.00           H  
ATOM    827 HH12 ARG    52      39.565  88.135 116.948  1.00  0.00           H  
ATOM    828 HH21 ARG    52      36.899  87.429 114.721  1.00  0.00           H  
ATOM    829 HH22 ARG    52      37.367  87.385 116.427  1.00  0.00           H  
ATOM    830  N   ASP    53      43.165  88.072 110.571  1.00  0.00           N  
ATOM    831  CA  ASP    53      44.533  87.500 110.927  1.00  0.00           C  
ATOM    832  C   ASP    53      44.958  86.448 109.872  1.00  0.00           C  
ATOM    833  O   ASP    53      45.808  85.512 110.192  1.00  0.00           O  
ATOM    834  CB  ASP    53      44.624  87.032 112.334  1.00  0.00           C  
ATOM    835  CG  ASP    53      44.139  88.000 113.367  1.00  0.00           C  
ATOM    836  OD1 ASP    53      44.074  89.214 113.054  1.00  0.00           O  
ATOM    837  OD2 ASP    53      44.059  87.740 114.574  1.00  0.00           O1-
ATOM    838  H   ASP    53      43.081  89.031 110.264  1.00  0.00           H  
ATOM    839  HA  ASP    53      45.234  88.332 110.848  1.00  0.00           H  
ATOM    840  HB2 ASP    53      44.010  86.133 112.375  1.00  0.00           H  
ATOM    841  HB3 ASP    53      45.660  86.786 112.569  1.00  0.00           H  
ATOM    842  N   GLY    54      44.310  86.409 108.688  1.00  0.00           N  
ATOM    843  CA  GLY    54      44.514  85.284 107.740  1.00  0.00           C  
ATOM    844  C   GLY    54      43.462  84.167 107.950  1.00  0.00           C  
ATOM    845  O   GLY    54      43.385  83.286 107.072  1.00  0.00           O  
ATOM    846  H   GLY    54      43.727  87.188 108.417  1.00  0.00           H  
ATOM    847  HA2 GLY    54      44.648  85.604 106.707  1.00  0.00           H  
ATOM    848  HA3 GLY    54      45.437  84.792 108.046  1.00  0.00           H  
ATOM    849  N   GLU    55      42.567  84.080 108.932  1.00  0.00           N  
ATOM    850  CA  GLU    55      41.733  82.988 109.352  1.00  0.00           C  
ATOM    851  C   GLU    55      40.275  83.367 109.061  1.00  0.00           C  
ATOM    852  O   GLU    55      39.943  84.547 109.054  1.00  0.00           O  
ATOM    853  CB  GLU    55      42.033  82.644 110.822  1.00  0.00           C  
ATOM    854  CG  GLU    55      43.482  82.323 111.096  1.00  0.00           C  
ATOM    855  CD  GLU    55      44.105  81.145 110.252  1.00  0.00           C  
ATOM    856  OE1 GLU    55      43.377  80.134 110.136  1.00  0.00           O  
ATOM    857  OE2 GLU    55      45.220  81.237 109.682  1.00  0.00           O1-
ATOM    858  H   GLU    55      42.561  84.856 109.578  1.00  0.00           H  
ATOM    859  HA  GLU    55      41.943  82.108 108.744  1.00  0.00           H  
ATOM    860  HB2 GLU    55      41.912  83.408 111.590  1.00  0.00           H  
ATOM    861  HB3 GLU    55      41.334  81.861 111.115  1.00  0.00           H  
ATOM    862  HG2 GLU    55      44.091  83.225 111.029  1.00  0.00           H  
ATOM    863  HG3 GLU    55      43.512  82.027 112.145  1.00  0.00           H  
ATOM    864  N   ALA    56      39.359  82.470 108.940  1.00  0.00           N  
ATOM    865  CA  ALA    56      37.946  82.707 108.698  1.00  0.00           C  
ATOM    866  C   ALA    56      37.283  83.403 109.988  1.00  0.00           C  
ATOM    867  O   ALA    56      37.663  83.212 111.142  1.00  0.00           O  
ATOM    868  CB  ALA    56      37.304  81.345 108.310  1.00  0.00           C  
ATOM    869  H   ALA    56      39.476  81.519 109.259  1.00  0.00           H  
ATOM    870  HA  ALA    56      37.828  83.284 107.781  1.00  0.00           H  
ATOM    871  HB1 ALA    56      36.230  81.346 108.122  1.00  0.00           H  
ATOM    872  HB2 ALA    56      37.885  81.016 107.448  1.00  0.00           H  
ATOM    873  HB3 ALA    56      37.466  80.748 109.207  1.00  0.00           H  
ATOM    874  N   GLU    57      36.174  84.184 109.815  1.00  0.00           N  
ATOM    875  CA  GLU    57      35.646  85.199 110.737  1.00  0.00           C  
ATOM    876  C   GLU    57      34.116  85.253 110.786  1.00  0.00           C  
ATOM    877  O   GLU    57      33.501  84.658 109.838  1.00  0.00           O  
ATOM    878  CB  GLU    57      36.243  86.614 110.355  1.00  0.00           C  
ATOM    879  CG  GLU    57      35.663  87.888 110.942  1.00  0.00           C  
ATOM    880  CD  GLU    57      35.732  87.929 112.484  1.00  0.00           C  
ATOM    881  OE1 GLU    57      35.693  86.804 113.152  1.00  0.00           O  
ATOM    882  OE2 GLU    57      35.944  88.986 113.064  1.00  0.00           O1-
ATOM    883  H   GLU    57      35.818  84.231 108.871  1.00  0.00           H  
ATOM    884  HA  GLU    57      36.044  84.922 111.713  1.00  0.00           H  
ATOM    885  HB2 GLU    57      37.308  86.687 110.574  1.00  0.00           H  
ATOM    886  HB3 GLU    57      36.201  86.658 109.267  1.00  0.00           H  
ATOM    887  HG2 GLU    57      36.309  88.676 110.556  1.00  0.00           H  
ATOM    888  HG3 GLU    57      34.634  88.106 110.655  1.00  0.00           H  
ATOM    889  N   GLU    58      33.453  85.586 111.870  1.00  0.00           N  
ATOM    890  CA  GLU    58      31.964  85.555 112.020  1.00  0.00           C  
ATOM    891  C   GLU    58      31.566  87.021 112.277  1.00  0.00           C  
ATOM    892  O   GLU    58      32.276  87.894 112.724  1.00  0.00           O  
ATOM    893  CB  GLU    58      31.435  84.691 113.199  1.00  0.00           C  
ATOM    894  CG  GLU    58      31.953  83.196 112.952  1.00  0.00           C  
ATOM    895  CD  GLU    58      31.463  82.472 111.746  1.00  0.00           C  
ATOM    896  OE1 GLU    58      32.159  81.495 111.365  1.00  0.00           O  
ATOM    897  OE2 GLU    58      30.445  82.865 111.142  1.00  0.00           O1-
ATOM    898  H   GLU    58      33.989  86.030 112.603  1.00  0.00           H  
ATOM    899  HA  GLU    58      31.522  85.265 111.067  1.00  0.00           H  
ATOM    900  HB2 GLU    58      31.822  85.029 114.161  1.00  0.00           H  
ATOM    901  HB3 GLU    58      30.348  84.704 113.277  1.00  0.00           H  
ATOM    902  HG2 GLU    58      33.042  83.160 112.996  1.00  0.00           H  
ATOM    903  HG3 GLU    58      31.450  82.717 113.792  1.00  0.00           H  
ATOM    904  N   VAL    59      30.178  87.087 112.199  1.00  0.00           N  
ATOM    905  CA  VAL    59      29.423  88.275 112.776  1.00  0.00           C  
ATOM    906  C   VAL    59      29.844  88.736 114.168  1.00  0.00           C  
ATOM    907  O   VAL    59      30.193  87.967 115.052  1.00  0.00           O  
ATOM    908  CB  VAL    59      27.873  87.938 112.753  1.00  0.00           C  
ATOM    909  CG1 VAL    59      27.187  87.885 111.307  1.00  0.00           C  
ATOM    910  CG2 VAL    59      27.470  86.693 113.595  1.00  0.00           C  
ATOM    911  H   VAL    59      29.741  86.273 111.790  1.00  0.00           H  
ATOM    912  HA  VAL    59      29.580  89.063 112.040  1.00  0.00           H  
ATOM    913  HB  VAL    59      27.311  88.744 113.225  1.00  0.00           H  
ATOM    914 HG11 VAL    59      27.595  86.976 110.863  1.00  0.00           H  
ATOM    915 HG12 VAL    59      26.106  87.846 111.434  1.00  0.00           H  
ATOM    916 HG13 VAL    59      27.416  88.722 110.648  1.00  0.00           H  
ATOM    917 HG21 VAL    59      26.495  86.300 113.310  1.00  0.00           H  
ATOM    918 HG22 VAL    59      28.091  85.823 113.382  1.00  0.00           H  
ATOM    919 HG23 VAL    59      27.356  86.806 114.673  1.00  0.00           H  
ATOM    920  N   ALA    60      29.731  90.068 114.433  1.00  0.00           N  
ATOM    921  CA  ALA    60      30.060  90.534 115.748  1.00  0.00           C  
ATOM    922  C   ALA    60      29.001  90.325 116.856  1.00  0.00           C  
ATOM    923  O   ALA    60      29.432  90.397 117.955  1.00  0.00           O  
ATOM    924  CB  ALA    60      30.428  92.019 115.585  1.00  0.00           C  
ATOM    925  H   ALA    60      29.460  90.730 113.719  1.00  0.00           H  
ATOM    926  HA  ALA    60      30.977  90.035 116.063  1.00  0.00           H  
ATOM    927  HB1 ALA    60      30.648  92.394 116.584  1.00  0.00           H  
ATOM    928  HB2 ALA    60      31.366  91.923 115.040  1.00  0.00           H  
ATOM    929  HB3 ALA    60      29.614  92.590 115.138  1.00  0.00           H  
ATOM    930  N   THR    61      27.697  90.233 116.617  1.00  0.00           N  
ATOM    931  CA  THR    61      26.617  89.730 117.490  1.00  0.00           C  
ATOM    932  C   THR    61      25.557  88.933 116.685  1.00  0.00           C  
ATOM    933  O   THR    61      25.626  88.915 115.466  1.00  0.00           O  
ATOM    934  CB  THR    61      25.992  90.986 118.189  1.00  0.00           C  
ATOM    935  CG2 THR    61      25.169  91.979 117.372  1.00  0.00           C  
ATOM    936  OG1 THR    61      25.093  90.620 119.233  1.00  0.00           O  
ATOM    937  H   THR    61      27.354  90.431 115.688  1.00  0.00           H  
ATOM    938  HA  THR    61      26.988  89.000 118.211  1.00  0.00           H  
ATOM    939  HB  THR    61      26.808  91.555 118.634  1.00  0.00           H  
ATOM    940  HG1 THR    61      25.533  90.617 120.086  1.00  0.00           H  
ATOM    941 HG21 THR    61      25.166  92.939 117.889  1.00  0.00           H  
ATOM    942 HG22 THR    61      25.589  92.080 116.371  1.00  0.00           H  
ATOM    943 HG23 THR    61      24.114  91.719 117.285  1.00  0.00           H  
ATOM    944  N   ASN    62      24.662  88.184 117.395  1.00  0.00           N  
ATOM    945  CA  ASN    62      23.668  87.318 116.765  1.00  0.00           C  
ATOM    946  C   ASN    62      22.552  88.189 116.082  1.00  0.00           C  
ATOM    947  O   ASN    62      22.173  89.255 116.546  1.00  0.00           O  
ATOM    948  CB  ASN    62      23.027  86.547 117.879  1.00  0.00           C  
ATOM    949  CG  ASN    62      22.061  85.439 117.357  1.00  0.00           C  
ATOM    950  ND2 ASN    62      20.862  85.542 117.720  1.00  0.00           N  
ATOM    951  OD1 ASN    62      22.469  84.677 116.577  1.00  0.00           O  
ATOM    952  H   ASN    62      24.764  88.374 118.382  1.00  0.00           H  
ATOM    953  HA  ASN    62      24.124  86.644 116.040  1.00  0.00           H  
ATOM    954  HB2 ASN    62      23.800  86.027 118.445  1.00  0.00           H  
ATOM    955  HB3 ASN    62      22.426  87.194 118.517  1.00  0.00           H  
ATOM    956 HD21 ASN    62      20.157  84.998 117.244  1.00  0.00           H  
ATOM    957 HD22 ASN    62      20.616  86.325 118.309  1.00  0.00           H  
ATOM    958  N   GLY    63      21.955  87.562 115.058  1.00  0.00           N  
ATOM    959  CA  GLY    63      20.806  88.191 114.385  1.00  0.00           C  
ATOM    960  C   GLY    63      20.994  89.502 113.520  1.00  0.00           C  
ATOM    961  O   GLY    63      20.458  89.602 112.425  1.00  0.00           O  
ATOM    962  H   GLY    63      22.342  86.737 114.622  1.00  0.00           H  
ATOM    963  HA2 GLY    63      20.243  87.549 113.708  1.00  0.00           H  
ATOM    964  HA3 GLY    63      19.998  88.542 115.028  1.00  0.00           H  
ATOM    965  N   LYS    64      21.859  90.441 113.876  1.00  0.00           N  
ATOM    966  CA  LYS    64      21.906  91.793 113.264  1.00  0.00           C  
ATOM    967  C   LYS    64      22.529  91.823 111.853  1.00  0.00           C  
ATOM    968  O   LYS    64      22.427  92.884 111.144  1.00  0.00           O  
ATOM    969  CB  LYS    64      22.717  92.750 114.195  1.00  0.00           C  
ATOM    970  CG  LYS    64      21.665  93.755 114.839  1.00  0.00           C  
ATOM    971  CD  LYS    64      22.292  94.477 116.085  1.00  0.00           C  
ATOM    972  CE  LYS    64      21.510  95.702 116.786  1.00  0.00           C  
ATOM    973  NZ  LYS    64      22.339  96.193 117.952  1.00  0.00           N1+
ATOM    974  H   LYS    64      22.465  90.280 114.668  1.00  0.00           H  
ATOM    975  HA  LYS    64      20.864  92.111 113.300  1.00  0.00           H  
ATOM    976  HB2 LYS    64      23.158  92.219 115.038  1.00  0.00           H  
ATOM    977  HB3 LYS    64      23.490  93.347 113.711  1.00  0.00           H  
ATOM    978  HG2 LYS    64      21.343  94.580 114.203  1.00  0.00           H  
ATOM    979  HG3 LYS    64      20.830  93.199 115.264  1.00  0.00           H  
ATOM    980  HD2 LYS    64      22.423  93.764 116.900  1.00  0.00           H  
ATOM    981  HD3 LYS    64      23.315  94.756 115.835  1.00  0.00           H  
ATOM    982  HE2 LYS    64      21.418  96.546 116.102  1.00  0.00           H  
ATOM    983  HE3 LYS    64      20.590  95.237 117.142  1.00  0.00           H  
ATOM    984  HZ1 LYS    64      21.865  96.854 118.552  1.00  0.00           H  
ATOM    985  HZ2 LYS    64      22.548  95.464 118.619  1.00  0.00           H  
ATOM    986  HZ3 LYS    64      23.254  96.533 117.691  1.00  0.00           H  
ATOM    987  N   GLN    65      23.084  90.735 111.419  1.00  0.00           N  
ATOM    988  CA  GLN    65      23.913  90.593 110.182  1.00  0.00           C  
ATOM    989  C   GLN    65      24.937  91.746 110.098  1.00  0.00           C  
ATOM    990  O   GLN    65      24.762  92.582 109.220  1.00  0.00           O  
ATOM    991  CB  GLN    65      22.906  90.484 108.998  1.00  0.00           C  
ATOM    992  CG  GLN    65      23.650  89.850 107.750  1.00  0.00           C  
ATOM    993  CD  GLN    65      22.709  89.153 106.716  1.00  0.00           C  
ATOM    994  NE2 GLN    65      22.462  87.850 106.798  1.00  0.00           N  
ATOM    995  OE1 GLN    65      22.249  89.731 105.763  1.00  0.00           O  
ATOM    996  H   GLN    65      23.142  89.942 112.042  1.00  0.00           H  
ATOM    997  HA  GLN    65      24.485  89.675 110.316  1.00  0.00           H  
ATOM    998  HB2 GLN    65      22.055  89.870 109.292  1.00  0.00           H  
ATOM    999  HB3 GLN    65      22.411  91.394 108.659  1.00  0.00           H  
ATOM   1000  HG2 GLN    65      24.274  90.571 107.223  1.00  0.00           H  
ATOM   1001  HG3 GLN    65      24.369  89.112 108.103  1.00  0.00           H  
ATOM   1002 HE21 GLN    65      21.805  87.394 106.181  1.00  0.00           H  
ATOM   1003 HE22 GLN    65      22.960  87.372 107.536  1.00  0.00           H  
ATOM   1004  N   ARG    66      25.857  91.764 111.017  1.00  0.00           N  
ATOM   1005  CA  ARG    66      26.928  92.781 111.118  1.00  0.00           C  
ATOM   1006  C   ARG    66      28.257  92.088 111.574  1.00  0.00           C  
ATOM   1007  O   ARG    66      28.261  91.112 112.308  1.00  0.00           O  
ATOM   1008  CB  ARG    66      26.585  93.970 112.085  1.00  0.00           C  
ATOM   1009  CG  ARG    66      25.370  94.836 111.754  1.00  0.00           C  
ATOM   1010  CD  ARG    66      25.064  95.842 112.912  1.00  0.00           C  
ATOM   1011  NE  ARG    66      23.822  96.525 112.742  1.00  0.00           N  
ATOM   1012  CZ  ARG    66      23.300  97.317 113.700  1.00  0.00           C  
ATOM   1013  NH1 ARG    66      23.884  97.601 114.790  1.00  0.00           N1+
ATOM   1014  NH2 ARG    66      22.205  97.952 113.639  1.00  0.00           N  
ATOM   1015  H   ARG    66      25.756  91.185 111.838  1.00  0.00           H  
ATOM   1016  HA  ARG    66      27.207  93.221 110.161  1.00  0.00           H  
ATOM   1017  HB2 ARG    66      26.433  93.470 113.042  1.00  0.00           H  
ATOM   1018  HB3 ARG    66      27.456  94.625 112.095  1.00  0.00           H  
ATOM   1019  HG2 ARG    66      25.646  95.441 110.891  1.00  0.00           H  
ATOM   1020  HG3 ARG    66      24.524  94.159 111.633  1.00  0.00           H  
ATOM   1021  HD2 ARG    66      25.169  95.354 113.881  1.00  0.00           H  
ATOM   1022  HD3 ARG    66      25.866  96.579 112.951  1.00  0.00           H  
ATOM   1023  HE  ARG    66      23.340  96.612 111.858  1.00  0.00           H  
ATOM   1024 HH11 ARG    66      24.862  97.372 114.890  1.00  0.00           H  
ATOM   1025 HH12 ARG    66      23.432  98.233 115.436  1.00  0.00           H  
ATOM   1026 HH21 ARG    66      21.695  97.821 112.776  1.00  0.00           H  
ATOM   1027 HH22 ARG    66      21.947  98.665 114.306  1.00  0.00           H  
ATOM   1028  N   TRP    67      29.384  92.730 111.213  1.00  0.00           N  
ATOM   1029  CA  TRP    67      30.774  92.339 111.574  1.00  0.00           C  
ATOM   1030  C   TRP    67      31.543  93.523 112.246  1.00  0.00           C  
ATOM   1031  O   TRP    67      31.115  94.678 112.061  1.00  0.00           O  
ATOM   1032  CB  TRP    67      31.493  91.862 110.285  1.00  0.00           C  
ATOM   1033  CG  TRP    67      30.866  90.661 109.578  1.00  0.00           C  
ATOM   1034  CD1 TRP    67      31.437  89.446 109.733  1.00  0.00           C  
ATOM   1035  CD2 TRP    67      29.717  90.481 108.718  1.00  0.00           C  
ATOM   1036  CE2 TRP    67      29.620  89.036 108.390  1.00  0.00           C  
ATOM   1037  CE3 TRP    67      28.666  91.298 108.317  1.00  0.00           C  
ATOM   1038  NE1 TRP    67      30.717  88.541 109.005  1.00  0.00           N  
ATOM   1039  CZ2 TRP    67      28.448  88.512 107.752  1.00  0.00           C  
ATOM   1040  CZ3 TRP    67      27.577  90.733 107.682  1.00  0.00           C  
ATOM   1041  CH2 TRP    67      27.418  89.338 107.445  1.00  0.00           C  
ATOM   1042  H   TRP    67      29.247  93.529 110.611  1.00  0.00           H  
ATOM   1043  HA  TRP    67      30.762  91.583 112.359  1.00  0.00           H  
ATOM   1044  HB2 TRP    67      31.703  92.675 109.590  1.00  0.00           H  
ATOM   1045  HB3 TRP    67      32.446  91.497 110.668  1.00  0.00           H  
ATOM   1046  HD1 TRP    67      32.251  89.156 110.381  1.00  0.00           H  
ATOM   1047  HE1 TRP    67      30.958  87.560 108.997  1.00  0.00           H  
ATOM   1048  HE3 TRP    67      28.750  92.333 108.615  1.00  0.00           H  
ATOM   1049  HZ2 TRP    67      28.459  87.471 107.467  1.00  0.00           H  
ATOM   1050  HZ3 TRP    67      26.800  91.430 107.406  1.00  0.00           H  
ATOM   1051  HH2 TRP    67      26.503  88.968 107.008  1.00  0.00           H  
ATOM   1052  N   LEU    68      32.650  93.327 113.013  1.00  0.00           N  
ATOM   1053  CA  LEU    68      33.365  94.213 113.889  1.00  0.00           C  
ATOM   1054  C   LEU    68      34.511  94.897 113.086  1.00  0.00           C  
ATOM   1055  O   LEU    68      35.348  94.248 112.457  1.00  0.00           O  
ATOM   1056  CB  LEU    68      33.810  93.445 115.148  1.00  0.00           C  
ATOM   1057  CG  LEU    68      34.742  94.205 116.136  1.00  0.00           C  
ATOM   1058  CD1 LEU    68      34.031  95.068 117.080  1.00  0.00           C  
ATOM   1059  CD2 LEU    68      35.558  93.148 116.920  1.00  0.00           C  
ATOM   1060  H   LEU    68      32.925  92.356 113.028  1.00  0.00           H  
ATOM   1061  HA  LEU    68      32.705  94.996 114.262  1.00  0.00           H  
ATOM   1062  HB2 LEU    68      32.891  93.107 115.626  1.00  0.00           H  
ATOM   1063  HB3 LEU    68      34.417  92.606 114.808  1.00  0.00           H  
ATOM   1064  HG  LEU    68      35.468  94.851 115.642  1.00  0.00           H  
ATOM   1065 HD11 LEU    68      33.402  95.823 116.610  1.00  0.00           H  
ATOM   1066 HD12 LEU    68      33.377  94.495 117.738  1.00  0.00           H  
ATOM   1067 HD13 LEU    68      34.865  95.440 117.676  1.00  0.00           H  
ATOM   1068 HD21 LEU    68      36.217  92.600 116.247  1.00  0.00           H  
ATOM   1069 HD22 LEU    68      36.127  93.647 117.705  1.00  0.00           H  
ATOM   1070 HD23 LEU    68      34.778  92.550 117.391  1.00  0.00           H  
ATOM   1071  N   LEU    69      34.717  96.201 113.126  1.00  0.00           N  
ATOM   1072  CA  LEU    69      35.914  96.737 112.474  1.00  0.00           C  
ATOM   1073  C   LEU    69      37.134  96.535 113.428  1.00  0.00           C  
ATOM   1074  O   LEU    69      37.217  96.919 114.658  1.00  0.00           O  
ATOM   1075  CB  LEU    69      35.617  98.247 112.372  1.00  0.00           C  
ATOM   1076  CG  LEU    69      34.420  98.664 111.526  1.00  0.00           C  
ATOM   1077  CD1 LEU    69      34.038 100.042 111.753  1.00  0.00           C  
ATOM   1078  CD2 LEU    69      34.740  98.493 109.996  1.00  0.00           C  
ATOM   1079  H   LEU    69      34.105  96.822 113.635  1.00  0.00           H  
ATOM   1080  HA  LEU    69      36.015  96.265 111.496  1.00  0.00           H  
ATOM   1081  HB2 LEU    69      35.507  98.547 113.414  1.00  0.00           H  
ATOM   1082  HB3 LEU    69      36.514  98.714 111.964  1.00  0.00           H  
ATOM   1083  HG  LEU    69      33.581  97.994 111.718  1.00  0.00           H  
ATOM   1084 HD11 LEU    69      33.026 100.173 111.368  1.00  0.00           H  
ATOM   1085 HD12 LEU    69      33.891 100.281 112.806  1.00  0.00           H  
ATOM   1086 HD13 LEU    69      34.786 100.674 111.275  1.00  0.00           H  
ATOM   1087 HD21 LEU    69      35.603  99.104 109.730  1.00  0.00           H  
ATOM   1088 HD22 LEU    69      35.075  97.485 109.751  1.00  0.00           H  
ATOM   1089 HD23 LEU    69      33.868  98.797 109.417  1.00  0.00           H  
ATOM   1090  N   SER    70      38.264  96.094 112.830  1.00  0.00           N  
ATOM   1091  CA  SER    70      39.605  95.851 113.301  1.00  0.00           C  
ATOM   1092  C   SER    70      40.530  95.825 112.091  1.00  0.00           C  
ATOM   1093  O   SER    70      40.304  95.020 111.106  1.00  0.00           O  
ATOM   1094  CB  SER    70      39.587  94.500 114.008  1.00  0.00           C  
ATOM   1095  OG  SER    70      40.912  94.085 114.386  1.00  0.00           O  
ATOM   1096  H   SER    70      38.104  95.868 111.859  1.00  0.00           H  
ATOM   1097  HA  SER    70      39.892  96.541 114.095  1.00  0.00           H  
ATOM   1098  HB2 SER    70      38.961  94.497 114.900  1.00  0.00           H  
ATOM   1099  HB3 SER    70      39.260  93.746 113.292  1.00  0.00           H  
ATOM   1100  HG  SER    70      40.877  93.236 114.833  1.00  0.00           H  
ATOM   1101  N   PRO    71      41.556  96.657 111.921  1.00  0.00           N  
ATOM   1102  CA  PRO    71      42.478  96.682 110.696  1.00  0.00           C  
ATOM   1103  C   PRO    71      43.021  95.443 110.165  1.00  0.00           C  
ATOM   1104  O   PRO    71      43.440  95.418 108.979  1.00  0.00           O  
ATOM   1105  CB  PRO    71      43.485  97.734 110.957  1.00  0.00           C  
ATOM   1106  CG  PRO    71      43.293  98.199 112.417  1.00  0.00           C  
ATOM   1107  CD  PRO    71      41.995  97.623 112.977  1.00  0.00           C  
ATOM   1108  HA  PRO    71      41.770  97.088 109.974  1.00  0.00           H  
ATOM   1109  HB2 PRO    71      44.518  97.399 110.865  1.00  0.00           H  
ATOM   1110  HB3 PRO    71      43.413  98.579 110.273  1.00  0.00           H  
ATOM   1111  HG2 PRO    71      44.064  97.758 113.049  1.00  0.00           H  
ATOM   1112  HG3 PRO    71      43.223  99.287 112.396  1.00  0.00           H  
ATOM   1113  HD2 PRO    71      42.123  97.162 113.956  1.00  0.00           H  
ATOM   1114  HD3 PRO    71      41.256  98.413 113.117  1.00  0.00           H  
ATOM   1115  N   SER    72      43.074  94.295 110.821  1.00  0.00           N  
ATOM   1116  CA  SER    72      43.598  93.011 110.349  1.00  0.00           C  
ATOM   1117  C   SER    72      42.729  92.185 109.425  1.00  0.00           C  
ATOM   1118  O   SER    72      42.833  90.958 109.386  1.00  0.00           O  
ATOM   1119  CB  SER    72      44.203  92.239 111.514  1.00  0.00           C  
ATOM   1120  OG  SER    72      43.356  91.924 112.587  1.00  0.00           O  
ATOM   1121  H   SER    72      42.505  94.383 111.651  1.00  0.00           H  
ATOM   1122  HA  SER    72      44.432  93.366 109.743  1.00  0.00           H  
ATOM   1123  HB2 SER    72      44.610  91.323 111.086  1.00  0.00           H  
ATOM   1124  HB3 SER    72      45.093  92.828 111.736  1.00  0.00           H  
ATOM   1125  HG  SER    72      43.516  91.000 112.793  1.00  0.00           H  
ATOM   1126  N   THR    73      41.766  92.808 108.783  1.00  0.00           N  
ATOM   1127  CA  THR    73      40.573  92.272 108.162  1.00  0.00           C  
ATOM   1128  C   THR    73      40.507  92.512 106.617  1.00  0.00           C  
ATOM   1129  O   THR    73      40.723  93.613 106.171  1.00  0.00           O  
ATOM   1130  CB  THR    73      39.321  92.961 108.800  1.00  0.00           C  
ATOM   1131  CG2 THR    73      38.023  92.353 108.315  1.00  0.00           C  
ATOM   1132  OG1 THR    73      39.269  92.692 110.189  1.00  0.00           O  
ATOM   1133  H   THR    73      41.791  93.817 108.741  1.00  0.00           H  
ATOM   1134  HA  THR    73      40.424  91.204 108.318  1.00  0.00           H  
ATOM   1135  HB  THR    73      39.246  94.020 108.550  1.00  0.00           H  
ATOM   1136  HG1 THR    73      39.891  93.241 110.671  1.00  0.00           H  
ATOM   1137 HG21 THR    73      37.999  92.436 107.228  1.00  0.00           H  
ATOM   1138 HG22 THR    73      37.978  91.285 108.531  1.00  0.00           H  
ATOM   1139 HG23 THR    73      37.213  92.896 108.800  1.00  0.00           H  
ATOM   1140  N   THR    74      40.058  91.486 105.836  1.00  0.00           N  
ATOM   1141  CA  THR    74      39.587  91.803 104.483  1.00  0.00           C  
ATOM   1142  C   THR    74      38.271  91.206 104.154  1.00  0.00           C  
ATOM   1143  O   THR    74      38.029  90.174 104.809  1.00  0.00           O  
ATOM   1144  CB  THR    74      40.599  91.421 103.372  1.00  0.00           C  
ATOM   1145  CG2 THR    74      41.812  92.352 103.270  1.00  0.00           C  
ATOM   1146  OG1 THR    74      40.997  90.137 103.569  1.00  0.00           O  
ATOM   1147  H   THR    74      39.733  90.618 106.237  1.00  0.00           H  
ATOM   1148  HA  THR    74      39.253  92.840 104.469  1.00  0.00           H  
ATOM   1149  HB  THR    74      40.016  91.442 102.451  1.00  0.00           H  
ATOM   1150  HG1 THR    74      40.461  89.547 103.034  1.00  0.00           H  
ATOM   1151 HG21 THR    74      42.257  92.258 102.280  1.00  0.00           H  
ATOM   1152 HG22 THR    74      41.396  93.354 103.375  1.00  0.00           H  
ATOM   1153 HG23 THR    74      42.512  92.159 104.083  1.00  0.00           H  
ATOM   1154  N   LEU    75      37.515  91.646 103.216  1.00  0.00           N  
ATOM   1155  CA  LEU    75      36.528  90.712 102.637  1.00  0.00           C  
ATOM   1156  C   LEU    75      37.371  89.638 101.865  1.00  0.00           C  
ATOM   1157  O   LEU    75      38.545  89.836 101.383  1.00  0.00           O  
ATOM   1158  CB  LEU    75      35.548  91.507 101.726  1.00  0.00           C  
ATOM   1159  CG  LEU    75      34.932  92.822 102.337  1.00  0.00           C  
ATOM   1160  CD1 LEU    75      34.113  93.492 101.225  1.00  0.00           C  
ATOM   1161  CD2 LEU    75      33.944  92.464 103.345  1.00  0.00           C  
ATOM   1162  H   LEU    75      37.848  92.459 102.718  1.00  0.00           H  
ATOM   1163  HA  LEU    75      35.987  90.288 103.483  1.00  0.00           H  
ATOM   1164  HB2 LEU    75      36.117  91.646 100.807  1.00  0.00           H  
ATOM   1165  HB3 LEU    75      34.694  90.859 101.528  1.00  0.00           H  
ATOM   1166  HG  LEU    75      35.723  93.460 102.732  1.00  0.00           H  
ATOM   1167 HD11 LEU    75      34.779  93.444 100.363  1.00  0.00           H  
ATOM   1168 HD12 LEU    75      33.234  92.878 101.029  1.00  0.00           H  
ATOM   1169 HD13 LEU    75      33.890  94.518 101.518  1.00  0.00           H  
ATOM   1170 HD21 LEU    75      33.354  93.333 103.636  1.00  0.00           H  
ATOM   1171 HD22 LEU    75      33.306  91.641 103.020  1.00  0.00           H  
ATOM   1172 HD23 LEU    75      34.430  92.282 104.303  1.00  0.00           H  
ATOM   1173  N   ARG    76      36.804  88.466 101.529  1.00  0.00           N  
ATOM   1174  CA  ARG    76      37.136  87.703 100.333  1.00  0.00           C  
ATOM   1175  C   ARG    76      35.900  87.817  99.348  1.00  0.00           C  
ATOM   1176  O   ARG    76      34.765  87.492  99.724  1.00  0.00           O  
ATOM   1177  CB  ARG    76      37.476  86.280 100.765  1.00  0.00           C  
ATOM   1178  CG  ARG    76      38.164  85.538  99.578  1.00  0.00           C  
ATOM   1179  CD  ARG    76      38.710  84.134  99.850  1.00  0.00           C  
ATOM   1180  NE  ARG    76      37.689  83.100 100.038  1.00  0.00           N  
ATOM   1181  CZ  ARG    76      37.775  81.861  99.841  1.00  0.00           C  
ATOM   1182  NH1 ARG    76      38.977  81.273  99.574  1.00  0.00           N1+
ATOM   1183  NH2 ARG    76      36.731  81.103  99.949  1.00  0.00           N  
ATOM   1184  H   ARG    76      35.867  88.367 101.895  1.00  0.00           H  
ATOM   1185  HA  ARG    76      37.961  88.097  99.740  1.00  0.00           H  
ATOM   1186  HB2 ARG    76      38.082  86.179 101.665  1.00  0.00           H  
ATOM   1187  HB3 ARG    76      36.531  85.772 100.957  1.00  0.00           H  
ATOM   1188  HG2 ARG    76      37.400  85.368  98.819  1.00  0.00           H  
ATOM   1189  HG3 ARG    76      38.903  86.225  99.165  1.00  0.00           H  
ATOM   1190  HD2 ARG    76      39.477  83.855  99.128  1.00  0.00           H  
ATOM   1191  HD3 ARG    76      39.362  84.178 100.723  1.00  0.00           H  
ATOM   1192  HE  ARG    76      36.736  83.313 100.294  1.00  0.00           H  
ATOM   1193 HH11 ARG    76      39.769  81.897  99.523  1.00  0.00           H  
ATOM   1194 HH12 ARG    76      39.102  80.281  99.431  1.00  0.00           H  
ATOM   1195 HH21 ARG    76      35.868  81.540 100.240  1.00  0.00           H  
ATOM   1196 HH22 ARG    76      36.742  80.099  99.838  1.00  0.00           H  
ATOM   1197  N   VAL    77      36.128  88.299  98.118  1.00  0.00           N  
ATOM   1198  CA  VAL    77      35.115  88.439  97.044  1.00  0.00           C  
ATOM   1199  C   VAL    77      35.266  87.432  95.971  1.00  0.00           C  
ATOM   1200  O   VAL    77      36.399  87.112  95.508  1.00  0.00           O  
ATOM   1201  CB  VAL    77      35.155  89.857  96.468  1.00  0.00           C  
ATOM   1202  CG1 VAL    77      34.169  90.060  95.375  1.00  0.00           C  
ATOM   1203  CG2 VAL    77      34.944  90.900  97.613  1.00  0.00           C  
ATOM   1204  H   VAL    77      37.084  88.422  97.816  1.00  0.00           H  
ATOM   1205  HA  VAL    77      34.125  88.299  97.478  1.00  0.00           H  
ATOM   1206  HB  VAL    77      36.166  90.074  96.123  1.00  0.00           H  
ATOM   1207 HG11 VAL    77      34.400  89.465  94.492  1.00  0.00           H  
ATOM   1208 HG12 VAL    77      33.130  89.869  95.642  1.00  0.00           H  
ATOM   1209 HG13 VAL    77      34.216  91.076  94.983  1.00  0.00           H  
ATOM   1210 HG21 VAL    77      35.948  91.037  98.015  1.00  0.00           H  
ATOM   1211 HG22 VAL    77      34.553  91.831  97.204  1.00  0.00           H  
ATOM   1212 HG23 VAL    77      34.346  90.429  98.393  1.00  0.00           H  
ATOM   1213  N   THR    78      34.131  86.945  95.590  1.00  0.00           N  
ATOM   1214  CA  THR    78      34.051  85.990  94.506  1.00  0.00           C  
ATOM   1215  C   THR    78      32.935  86.240  93.467  1.00  0.00           C  
ATOM   1216  O   THR    78      31.849  86.852  93.804  1.00  0.00           O  
ATOM   1217  CB  THR    78      33.871  84.549  95.135  1.00  0.00           C  
ATOM   1218  CG2 THR    78      33.796  83.501  94.108  1.00  0.00           C  
ATOM   1219  OG1 THR    78      34.883  84.130  96.010  1.00  0.00           O  
ATOM   1220  H   THR    78      33.417  87.133  96.278  1.00  0.00           H  
ATOM   1221  HA  THR    78      34.979  85.962  93.934  1.00  0.00           H  
ATOM   1222  HB  THR    78      32.940  84.560  95.702  1.00  0.00           H  
ATOM   1223  HG1 THR    78      34.793  84.713  96.768  1.00  0.00           H  
ATOM   1224 HG21 THR    78      34.745  83.415  93.579  1.00  0.00           H  
ATOM   1225 HG22 THR    78      33.779  82.506  94.553  1.00  0.00           H  
ATOM   1226 HG23 THR    78      32.949  83.620  93.431  1.00  0.00           H  
ATOM   1227  N   MET    79      33.134  85.876  92.215  1.00  0.00           N  
ATOM   1228  CA  MET    79      32.152  85.915  91.218  1.00  0.00           C  
ATOM   1229  C   MET    79      32.106  84.537  90.390  1.00  0.00           C  
ATOM   1230  O   MET    79      33.168  83.901  90.198  1.00  0.00           O  
ATOM   1231  CB  MET    79      32.506  87.113  90.323  1.00  0.00           C  
ATOM   1232  CG  MET    79      32.664  88.454  91.129  1.00  0.00           C  
ATOM   1233  SD  MET    79      33.034  89.940  90.221  1.00  0.00           S  
ATOM   1234  CE  MET    79      31.594  90.297  89.207  1.00  0.00           C  
ATOM   1235  H   MET    79      34.080  85.582  92.013  1.00  0.00           H  
ATOM   1236  HA  MET    79      31.148  86.087  91.606  1.00  0.00           H  
ATOM   1237  HB2 MET    79      33.403  86.851  89.762  1.00  0.00           H  
ATOM   1238  HB3 MET    79      31.676  87.215  89.624  1.00  0.00           H  
ATOM   1239  HG2 MET    79      31.761  88.594  91.723  1.00  0.00           H  
ATOM   1240  HG3 MET    79      33.520  88.353  91.797  1.00  0.00           H  
ATOM   1241  HE1 MET    79      30.753  90.102  89.872  1.00  0.00           H  
ATOM   1242  HE2 MET    79      31.616  91.253  88.684  1.00  0.00           H  
ATOM   1243  HE3 MET    79      31.553  89.507  88.457  1.00  0.00           H  
ATOM   1244  N   SER    80      30.914  84.110  89.980  1.00  0.00           N  
ATOM   1245  CA  SER    80      30.630  82.665  89.686  1.00  0.00           C  
ATOM   1246  C   SER    80      30.786  82.216  88.245  1.00  0.00           C  
ATOM   1247  O   SER    80      30.764  81.040  87.893  1.00  0.00           O  
ATOM   1248  CB  SER    80      29.164  82.439  90.217  1.00  0.00           C  
ATOM   1249  OG  SER    80      28.250  83.074  89.354  1.00  0.00           O  
ATOM   1250  H   SER    80      30.058  84.630  90.106  1.00  0.00           H  
ATOM   1251  HA  SER    80      31.282  82.090  90.343  1.00  0.00           H  
ATOM   1252  HB2 SER    80      29.035  81.357  90.191  1.00  0.00           H  
ATOM   1253  HB3 SER    80      29.115  82.836  91.231  1.00  0.00           H  
ATOM   1254  HG  SER    80      27.408  82.946  89.796  1.00  0.00           H  
ATOM   1255  N   GLN    81      30.871  83.193  87.259  1.00  0.00           N  
ATOM   1256  CA  GLN    81      30.973  83.087  85.802  1.00  0.00           C  
ATOM   1257  C   GLN    81      31.435  84.430  85.149  1.00  0.00           C  
ATOM   1258  O   GLN    81      31.522  85.478  85.788  1.00  0.00           O  
ATOM   1259  CB  GLN    81      29.613  82.642  85.187  1.00  0.00           C  
ATOM   1260  CG  GLN    81      28.446  83.563  85.485  1.00  0.00           C  
ATOM   1261  CD  GLN    81      27.081  82.999  84.895  1.00  0.00           C  
ATOM   1262  NE2 GLN    81      26.153  83.815  84.572  1.00  0.00           N  
ATOM   1263  OE1 GLN    81      26.808  81.830  84.704  1.00  0.00           O  
ATOM   1264  H   GLN    81      30.895  84.145  87.597  1.00  0.00           H  
ATOM   1265  HA  GLN    81      31.607  82.243  85.530  1.00  0.00           H  
ATOM   1266  HB2 GLN    81      29.681  82.370  84.134  1.00  0.00           H  
ATOM   1267  HB3 GLN    81      29.466  81.604  85.485  1.00  0.00           H  
ATOM   1268  HG2 GLN    81      28.351  83.769  86.551  1.00  0.00           H  
ATOM   1269  HG3 GLN    81      28.669  84.568  85.125  1.00  0.00           H  
ATOM   1270 HE21 GLN    81      25.373  83.377  84.104  1.00  0.00           H  
ATOM   1271 HE22 GLN    81      26.402  84.790  84.482  1.00  0.00           H  
ATOM   1272  N   ALA    82      31.572  84.481  83.818  1.00  0.00           N  
ATOM   1273  CA  ALA    82      31.841  85.675  83.048  1.00  0.00           C  
ATOM   1274  C   ALA    82      30.688  86.654  83.096  1.00  0.00           C  
ATOM   1275  O   ALA    82      29.519  86.285  83.036  1.00  0.00           O  
ATOM   1276  CB  ALA    82      32.211  85.285  81.597  1.00  0.00           C  
ATOM   1277  H   ALA    82      31.511  83.645  83.255  1.00  0.00           H  
ATOM   1278  HA  ALA    82      32.740  86.141  83.450  1.00  0.00           H  
ATOM   1279  HB1 ALA    82      31.368  84.964  80.986  1.00  0.00           H  
ATOM   1280  HB2 ALA    82      32.453  86.268  81.192  1.00  0.00           H  
ATOM   1281  HB3 ALA    82      33.061  84.605  81.553  1.00  0.00           H  
ATOM   1282  N   SER    83      30.940  87.970  83.199  1.00  0.00           N  
ATOM   1283  CA  SER    83      29.900  89.033  83.390  1.00  0.00           C  
ATOM   1284  C   SER    83      29.278  89.408  82.033  1.00  0.00           C  
ATOM   1285  O   SER    83      29.998  89.637  81.045  1.00  0.00           O  
ATOM   1286  CB  SER    83      30.397  90.251  84.119  1.00  0.00           C  
ATOM   1287  OG  SER    83      30.779  90.000  85.432  1.00  0.00           O  
ATOM   1288  H   SER    83      31.906  88.253  83.283  1.00  0.00           H  
ATOM   1289  HA  SER    83      29.085  88.591  83.965  1.00  0.00           H  
ATOM   1290  HB2 SER    83      31.266  90.724  83.661  1.00  0.00           H  
ATOM   1291  HB3 SER    83      29.602  90.991  84.028  1.00  0.00           H  
ATOM   1292  HG  SER    83      29.949  89.955  85.912  1.00  0.00           H  
ATOM   1293  N   THR    84      27.948  89.472  81.946  1.00  0.00           N  
ATOM   1294  CA  THR    84      27.304  89.751  80.654  1.00  0.00           C  
ATOM   1295  C   THR    84      27.326  91.264  80.246  1.00  0.00           C  
ATOM   1296  O   THR    84      27.158  91.459  79.073  1.00  0.00           O  
ATOM   1297  CB  THR    84      25.891  89.171  80.667  1.00  0.00           C  
ATOM   1298  CG2 THR    84      25.849  87.676  80.752  1.00  0.00           C  
ATOM   1299  OG1 THR    84      25.148  89.721  81.834  1.00  0.00           O  
ATOM   1300  H   THR    84      27.420  89.504  82.807  1.00  0.00           H  
ATOM   1301  HA  THR    84      27.837  89.293  79.822  1.00  0.00           H  
ATOM   1302  HB  THR    84      25.281  89.423  79.800  1.00  0.00           H  
ATOM   1303  HG1 THR    84      24.715  90.517  81.518  1.00  0.00           H  
ATOM   1304 HG21 THR    84      25.808  87.387  81.802  1.00  0.00           H  
ATOM   1305 HG22 THR    84      24.944  87.269  80.301  1.00  0.00           H  
ATOM   1306 HG23 THR    84      26.700  87.263  80.210  1.00  0.00           H  
ATOM   1307  N   GLU    85      27.592  92.224  81.146  1.00  0.00           N  
ATOM   1308  CA  GLU    85      27.792  93.687  80.884  1.00  0.00           C  
ATOM   1309  C   GLU    85      29.005  94.277  81.600  1.00  0.00           C  
ATOM   1310  O   GLU    85      29.384  93.857  82.635  1.00  0.00           O  
ATOM   1311  CB  GLU    85      26.590  94.596  81.056  1.00  0.00           C  
ATOM   1312  CG  GLU    85      25.188  94.093  80.556  1.00  0.00           C  
ATOM   1313  CD  GLU    85      24.539  92.979  81.418  1.00  0.00           C  
ATOM   1314  OE1 GLU    85      24.554  93.102  82.706  1.00  0.00           O  
ATOM   1315  OE2 GLU    85      24.016  91.998  80.883  1.00  0.00           O1-
ATOM   1316  H   GLU    85      27.911  91.908  82.050  1.00  0.00           H  
ATOM   1317  HA  GLU    85      28.026  93.716  79.819  1.00  0.00           H  
ATOM   1318  HB2 GLU    85      26.501  94.880  82.105  1.00  0.00           H  
ATOM   1319  HB3 GLU    85      26.656  95.601  80.639  1.00  0.00           H  
ATOM   1320  HG2 GLU    85      24.472  94.883  80.328  1.00  0.00           H  
ATOM   1321  HG3 GLU    85      25.318  93.624  79.581  1.00  0.00           H  
ATOM   1322  N   ALA    86      29.599  95.273  81.024  1.00  0.00           N  
ATOM   1323  CA  ALA    86      30.508  96.151  81.611  1.00  0.00           C  
ATOM   1324  C   ALA    86      30.045  96.753  82.909  1.00  0.00           C  
ATOM   1325  O   ALA    86      29.055  97.432  82.872  1.00  0.00           O  
ATOM   1326  CB  ALA    86      30.892  97.242  80.585  1.00  0.00           C  
ATOM   1327  H   ALA    86      29.177  95.643  80.184  1.00  0.00           H  
ATOM   1328  HA  ALA    86      31.409  95.561  81.780  1.00  0.00           H  
ATOM   1329  HB1 ALA    86      31.329  96.943  79.631  1.00  0.00           H  
ATOM   1330  HB2 ALA    86      30.001  97.800  80.297  1.00  0.00           H  
ATOM   1331  HB3 ALA    86      31.496  97.973  81.123  1.00  0.00           H  
ATOM   1332  N   SER    87      30.659  96.398  84.059  1.00  0.00           N  
ATOM   1333  CA  SER    87      30.357  97.055  85.405  1.00  0.00           C  
ATOM   1334  C   SER    87      28.908  97.005  85.999  1.00  0.00           C  
ATOM   1335  O   SER    87      28.591  97.980  86.638  1.00  0.00           O  
ATOM   1336  CB  SER    87      30.941  98.498  85.445  1.00  0.00           C  
ATOM   1337  OG  SER    87      32.176  98.610  84.727  1.00  0.00           O  
ATOM   1338  H   SER    87      31.348  95.662  83.998  1.00  0.00           H  
ATOM   1339  HA  SER    87      30.849  96.440  86.158  1.00  0.00           H  
ATOM   1340  HB2 SER    87      30.335  99.324  85.073  1.00  0.00           H  
ATOM   1341  HB3 SER    87      31.216  98.678  86.484  1.00  0.00           H  
ATOM   1342  HG  SER    87      32.806  98.143  85.280  1.00  0.00           H  
ATOM   1343  N   SER    88      28.156  95.997  85.792  1.00  0.00           N  
ATOM   1344  CA  SER    88      26.720  95.893  86.212  1.00  0.00           C  
ATOM   1345  C   SER    88      26.292  94.901  87.313  1.00  0.00           C  
ATOM   1346  O   SER    88      25.405  95.325  88.115  1.00  0.00           O  
ATOM   1347  CB  SER    88      25.953  95.451  84.994  1.00  0.00           C  
ATOM   1348  OG  SER    88      26.289  94.116  84.478  1.00  0.00           O  
ATOM   1349  H   SER    88      28.395  95.322  85.079  1.00  0.00           H  
ATOM   1350  HA  SER    88      26.315  96.870  86.478  1.00  0.00           H  
ATOM   1351  HB2 SER    88      24.900  95.731  85.033  1.00  0.00           H  
ATOM   1352  HB3 SER    88      26.324  96.103  84.203  1.00  0.00           H  
ATOM   1353  HG  SER    88      25.685  93.889  83.767  1.00  0.00           H  
ATOM   1354  N   ASP    89      27.004  93.790  87.519  1.00  0.00           N  
ATOM   1355  CA  ASP    89      27.308  93.213  88.847  1.00  0.00           C  
ATOM   1356  C   ASP    89      27.944  94.198  89.868  1.00  0.00           C  
ATOM   1357  O   ASP    89      28.811  95.011  89.476  1.00  0.00           O  
ATOM   1358  CB  ASP    89      28.246  91.939  88.605  1.00  0.00           C  
ATOM   1359  CG  ASP    89      27.784  90.929  87.520  1.00  0.00           C  
ATOM   1360  OD1 ASP    89      28.563  90.279  86.878  1.00  0.00           O  
ATOM   1361  OD2 ASP    89      26.610  90.708  87.379  1.00  0.00           O1-
ATOM   1362  H   ASP    89      27.641  93.547  86.774  1.00  0.00           H  
ATOM   1363  HA  ASP    89      26.388  92.766  89.224  1.00  0.00           H  
ATOM   1364  HB2 ASP    89      29.235  92.236  88.256  1.00  0.00           H  
ATOM   1365  HB3 ASP    89      28.344  91.470  89.583  1.00  0.00           H  
ATOM   1366  N   LYS    90      27.599  94.093  91.181  1.00  0.00           N  
ATOM   1367  CA  LYS    90      28.032  95.022  92.242  1.00  0.00           C  
ATOM   1368  C   LYS    90      28.315  94.320  93.669  1.00  0.00           C  
ATOM   1369  O   LYS    90      27.780  93.255  93.913  1.00  0.00           O  
ATOM   1370  CB  LYS    90      27.052  96.284  92.351  1.00  0.00           C  
ATOM   1371  CG  LYS    90      25.520  95.983  92.526  1.00  0.00           C  
ATOM   1372  CD  LYS    90      24.568  97.019  92.127  1.00  0.00           C  
ATOM   1373  CE  LYS    90      23.087  96.633  92.503  1.00  0.00           C  
ATOM   1374  NZ  LYS    90      22.205  97.720  92.000  1.00  0.00           N1+
ATOM   1375  H   LYS    90      26.919  93.439  91.540  1.00  0.00           H  
ATOM   1376  HA  LYS    90      29.003  95.385  91.906  1.00  0.00           H  
ATOM   1377  HB2 LYS    90      27.372  96.963  93.142  1.00  0.00           H  
ATOM   1378  HB3 LYS    90      27.089  96.822  91.404  1.00  0.00           H  
ATOM   1379  HG2 LYS    90      25.211  95.121  91.936  1.00  0.00           H  
ATOM   1380  HG3 LYS    90      25.465  95.739  93.587  1.00  0.00           H  
ATOM   1381  HD2 LYS    90      24.750  97.886  92.762  1.00  0.00           H  
ATOM   1382  HD3 LYS    90      24.560  97.299  91.074  1.00  0.00           H  
ATOM   1383  HE2 LYS    90      22.728  95.733  92.003  1.00  0.00           H  
ATOM   1384  HE3 LYS    90      22.854  96.332  93.525  1.00  0.00           H  
ATOM   1385  HZ1 LYS    90      21.216  97.530  92.068  1.00  0.00           H  
ATOM   1386  HZ2 LYS    90      22.326  98.605  92.473  1.00  0.00           H  
ATOM   1387  HZ3 LYS    90      22.412  97.790  91.014  1.00  0.00           H  
ATOM   1388  N   VAL    91      28.869  95.078  94.593  1.00  0.00           N  
ATOM   1389  CA  VAL    91      29.105  94.716  96.050  1.00  0.00           C  
ATOM   1390  C   VAL    91      29.140  95.982  96.901  1.00  0.00           C  
ATOM   1391  O   VAL    91      29.540  97.031  96.312  1.00  0.00           O  
ATOM   1392  CB  VAL    91      30.394  93.855  96.132  1.00  0.00           C  
ATOM   1393  CG1 VAL    91      31.693  94.626  95.931  1.00  0.00           C  
ATOM   1394  CG2 VAL    91      30.517  93.152  97.507  1.00  0.00           C  
ATOM   1395  H   VAL    91      29.392  95.914  94.372  1.00  0.00           H  
ATOM   1396  HA  VAL    91      28.240  94.098  96.293  1.00  0.00           H  
ATOM   1397  HB  VAL    91      30.340  93.082  95.366  1.00  0.00           H  
ATOM   1398 HG11 VAL    91      31.676  95.193  95.000  1.00  0.00           H  
ATOM   1399 HG12 VAL    91      31.890  95.426  96.645  1.00  0.00           H  
ATOM   1400 HG13 VAL    91      32.576  93.997  95.823  1.00  0.00           H  
ATOM   1401 HG21 VAL    91      31.548  92.805  97.577  1.00  0.00           H  
ATOM   1402 HG22 VAL    91      30.370  93.879  98.306  1.00  0.00           H  
ATOM   1403 HG23 VAL    91      29.801  92.332  97.437  1.00  0.00           H  
ATOM   1404  N   THR    92      28.810  96.040  98.105  1.00  0.00           N  
ATOM   1405  CA  THR    92      28.774  97.267  98.918  1.00  0.00           C  
ATOM   1406  C   THR    92      28.731  96.992 100.405  1.00  0.00           C  
ATOM   1407  O   THR    92      28.280  95.936 100.766  1.00  0.00           O  
ATOM   1408  CB  THR    92      27.635  98.244  98.441  1.00  0.00           C  
ATOM   1409  CG2 THR    92      26.169  97.765  98.655  1.00  0.00           C  
ATOM   1410  OG1 THR    92      27.532  99.415  99.182  1.00  0.00           O  
ATOM   1411  H   THR    92      28.430  95.220  98.557  1.00  0.00           H  
ATOM   1412  HA  THR    92      29.721  97.769  98.721  1.00  0.00           H  
ATOM   1413  HB  THR    92      27.769  98.475  97.384  1.00  0.00           H  
ATOM   1414  HG1 THR    92      27.625 100.121  98.538  1.00  0.00           H  
ATOM   1415 HG21 THR    92      25.992  97.568  99.712  1.00  0.00           H  
ATOM   1416 HG22 THR    92      25.507  98.517  98.225  1.00  0.00           H  
ATOM   1417 HG23 THR    92      25.934  96.869  98.080  1.00  0.00           H  
ATOM   1418  N   VAL    93      29.320  97.879 101.106  1.00  0.00           N  
ATOM   1419  CA  VAL    93      29.522  97.732 102.552  1.00  0.00           C  
ATOM   1420  C   VAL    93      29.098  99.060 103.235  1.00  0.00           C  
ATOM   1421  O   VAL    93      29.327 100.183 102.725  1.00  0.00           O  
ATOM   1422  CB  VAL    93      30.952  97.234 102.862  1.00  0.00           C  
ATOM   1423  CG1 VAL    93      31.431  97.552 104.224  1.00  0.00           C  
ATOM   1424  CG2 VAL    93      31.018  95.783 102.618  1.00  0.00           C  
ATOM   1425  H   VAL    93      29.558  98.810 100.795  1.00  0.00           H  
ATOM   1426  HA  VAL    93      28.864  96.947 102.925  1.00  0.00           H  
ATOM   1427  HB  VAL    93      31.725  97.638 102.208  1.00  0.00           H  
ATOM   1428 HG11 VAL    93      31.608  98.624 104.133  1.00  0.00           H  
ATOM   1429 HG12 VAL    93      30.593  97.383 104.900  1.00  0.00           H  
ATOM   1430 HG13 VAL    93      32.385  97.086 104.472  1.00  0.00           H  
ATOM   1431 HG21 VAL    93      30.369  95.185 103.257  1.00  0.00           H  
ATOM   1432 HG22 VAL    93      30.685  95.552 101.606  1.00  0.00           H  
ATOM   1433 HG23 VAL    93      32.062  95.478 102.691  1.00  0.00           H  
ATOM   1434  N   ASN    94      28.383  98.929 104.344  1.00  0.00           N  
ATOM   1435  CA  ASN    94      27.680 100.014 105.142  1.00  0.00           C  
ATOM   1436  C   ASN    94      28.137  99.853 106.556  1.00  0.00           C  
ATOM   1437  O   ASN    94      28.582  98.738 106.996  1.00  0.00           O  
ATOM   1438  CB  ASN    94      26.204  99.781 104.932  1.00  0.00           C  
ATOM   1439  CG  ASN    94      25.635  98.369 105.229  1.00  0.00           C  
ATOM   1440  ND2 ASN    94      25.447  97.536 104.226  1.00  0.00           N  
ATOM   1441  OD1 ASN    94      25.252  98.034 106.356  1.00  0.00           O  
ATOM   1442  H   ASN    94      28.181  97.959 104.543  1.00  0.00           H  
ATOM   1443  HA  ASN    94      28.071 100.970 104.795  1.00  0.00           H  
ATOM   1444  HB2 ASN    94      25.682 100.491 105.574  1.00  0.00           H  
ATOM   1445  HB3 ASN    94      25.814 100.071 103.956  1.00  0.00           H  
ATOM   1446 HD21 ASN    94      24.868  96.724 104.385  1.00  0.00           H  
ATOM   1447 HD22 ASN    94      25.894  97.759 103.348  1.00  0.00           H  
ATOM   1448  N   TYR    95      28.143 100.927 107.347  1.00  0.00           N  
ATOM   1449  CA  TYR    95      28.895 101.018 108.547  1.00  0.00           C  
ATOM   1450  C   TYR    95      28.089 101.685 109.538  1.00  0.00           C  
ATOM   1451  O   TYR    95      27.440 102.702 109.223  1.00  0.00           O  
ATOM   1452  CB  TYR    95      30.108 101.802 108.307  1.00  0.00           C  
ATOM   1453  CG  TYR    95      31.181 101.280 107.323  1.00  0.00           C  
ATOM   1454  CD1 TYR    95      32.237 100.555 107.836  1.00  0.00           C  
ATOM   1455  CD2 TYR    95      31.070 101.663 106.006  1.00  0.00           C  
ATOM   1456  CE1 TYR    95      33.247 100.054 106.856  1.00  0.00           C  
ATOM   1457  CE2 TYR    95      32.084 101.172 105.078  1.00  0.00           C  
ATOM   1458  CZ  TYR    95      33.262 100.526 105.503  1.00  0.00           C  
ATOM   1459  OH  TYR    95      34.341 100.230 104.611  1.00  0.00           O  
ATOM   1460  H   TYR    95      27.946 101.788 106.859  1.00  0.00           H  
ATOM   1461  HA  TYR    95      29.257 100.042 108.869  1.00  0.00           H  
ATOM   1462  HB2 TYR    95      29.734 102.739 107.894  1.00  0.00           H  
ATOM   1463  HB3 TYR    95      30.657 102.001 109.227  1.00  0.00           H  
ATOM   1464  HD1 TYR    95      32.238 100.196 108.855  1.00  0.00           H  
ATOM   1465  HD2 TYR    95      30.261 102.258 105.608  1.00  0.00           H  
ATOM   1466  HE1 TYR    95      33.962  99.283 107.104  1.00  0.00           H  
ATOM   1467  HE2 TYR    95      32.023 101.524 104.058  1.00  0.00           H  
ATOM   1468  HH  TYR    95      35.147  99.959 105.056  1.00  0.00           H  
ATOM   1469  N   TYR    96      28.195 101.210 110.815  1.00  0.00           N  
ATOM   1470  CA  TYR    96      27.365 101.606 111.945  1.00  0.00           C  
ATOM   1471  C   TYR    96      28.114 102.220 113.114  1.00  0.00           C  
ATOM   1472  O   TYR    96      29.285 101.861 113.323  1.00  0.00           O  
ATOM   1473  CB  TYR    96      26.572 100.402 112.455  1.00  0.00           C  
ATOM   1474  CG  TYR    96      25.681  99.790 111.446  1.00  0.00           C  
ATOM   1475  CD1 TYR    96      26.247  98.832 110.578  1.00  0.00           C  
ATOM   1476  CD2 TYR    96      24.331 100.178 111.352  1.00  0.00           C  
ATOM   1477  CE1 TYR    96      25.416  98.362 109.547  1.00  0.00           C  
ATOM   1478  CE2 TYR    96      23.550  99.621 110.389  1.00  0.00           C  
ATOM   1479  CZ  TYR    96      24.114  98.797 109.363  1.00  0.00           C  
ATOM   1480  OH  TYR    96      23.402  98.363 108.307  1.00  0.00           O  
ATOM   1481  H   TYR    96      28.941 100.545 110.961  1.00  0.00           H  
ATOM   1482  HA  TYR    96      26.699 102.374 111.552  1.00  0.00           H  
ATOM   1483  HB2 TYR    96      27.323  99.648 112.693  1.00  0.00           H  
ATOM   1484  HB3 TYR    96      26.059 100.634 113.389  1.00  0.00           H  
ATOM   1485  HD1 TYR    96      27.274  98.523 110.704  1.00  0.00           H  
ATOM   1486  HD2 TYR    96      23.942 100.900 112.055  1.00  0.00           H  
ATOM   1487  HE1 TYR    96      25.688  97.579 108.856  1.00  0.00           H  
ATOM   1488  HE2 TYR    96      22.480  99.768 110.358  1.00  0.00           H  
ATOM   1489  HH  TYR    96      24.062  97.976 107.727  1.00  0.00           H  
ATOM   1490  N   ASP    97      27.421 102.961 113.984  1.00  0.00           N  
ATOM   1491  CA  ASP    97      27.939 103.364 115.259  1.00  0.00           C  
ATOM   1492  C   ASP    97      27.769 102.337 116.371  1.00  0.00           C  
ATOM   1493  O   ASP    97      28.351 102.403 117.464  1.00  0.00           O  
ATOM   1494  CB  ASP    97      27.385 104.752 115.609  1.00  0.00           C  
ATOM   1495  CG  ASP    97      25.970 104.840 115.966  1.00  0.00           C  
ATOM   1496  OD1 ASP    97      25.251 103.816 115.792  1.00  0.00           O  
ATOM   1497  OD2 ASP    97      25.510 106.011 116.141  1.00  0.00           O1-
ATOM   1498  H   ASP    97      26.435 103.128 113.847  1.00  0.00           H  
ATOM   1499  HA  ASP    97      29.015 103.501 115.144  1.00  0.00           H  
ATOM   1500  HB2 ASP    97      27.914 105.017 116.525  1.00  0.00           H  
ATOM   1501  HB3 ASP    97      27.675 105.485 114.856  1.00  0.00           H  
ATOM   1502  N   GLU    98      26.987 101.311 115.984  1.00  0.00           N  
ATOM   1503  CA  GLU    98      26.511 100.214 116.873  1.00  0.00           C  
ATOM   1504  C   GLU    98      25.753 100.751 118.055  1.00  0.00           C  
ATOM   1505  O   GLU    98      25.833 100.251 119.217  1.00  0.00           O  
ATOM   1506  CB  GLU    98      27.647  99.237 117.251  1.00  0.00           C  
ATOM   1507  CG  GLU    98      27.253  97.927 117.947  1.00  0.00           C  
ATOM   1508  CD  GLU    98      26.185  97.111 117.139  1.00  0.00           C  
ATOM   1509  OE1 GLU    98      25.267  96.615 117.816  1.00  0.00           O  
ATOM   1510  OE2 GLU    98      26.238  96.931 115.919  1.00  0.00           O1-
ATOM   1511  H   GLU    98      26.484 101.397 115.113  1.00  0.00           H  
ATOM   1512  HA  GLU    98      25.838  99.600 116.274  1.00  0.00           H  
ATOM   1513  HB2 GLU    98      28.083  98.958 116.291  1.00  0.00           H  
ATOM   1514  HB3 GLU    98      28.464  99.689 117.813  1.00  0.00           H  
ATOM   1515  HG2 GLU    98      28.170  97.360 118.107  1.00  0.00           H  
ATOM   1516  HG3 GLU    98      26.836  98.066 118.944  1.00  0.00           H  
ATOM   1517  N   GLU    99      25.064 101.860 117.894  1.00  0.00           N  
ATOM   1518  CA  GLU    99      24.200 102.435 118.944  1.00  0.00           C  
ATOM   1519  C   GLU    99      22.835 102.999 118.403  1.00  0.00           C  
ATOM   1520  O   GLU    99      21.803 102.923 119.112  1.00  0.00           O  
ATOM   1521  CB  GLU    99      24.997 103.534 119.652  1.00  0.00           C  
ATOM   1522  CG  GLU    99      24.154 104.247 120.695  1.00  0.00           C  
ATOM   1523  CD  GLU    99      23.358 103.341 121.670  1.00  0.00           C  
ATOM   1524  OE1 GLU    99      23.814 102.326 122.160  1.00  0.00           O  
ATOM   1525  OE2 GLU    99      22.281 103.772 122.104  1.00  0.00           O1-
ATOM   1526  H   GLU    99      25.223 102.415 117.065  1.00  0.00           H  
ATOM   1527  HA  GLU    99      23.877 101.642 119.619  1.00  0.00           H  
ATOM   1528  HB2 GLU    99      25.818 103.077 120.205  1.00  0.00           H  
ATOM   1529  HB3 GLU    99      25.452 104.211 118.928  1.00  0.00           H  
ATOM   1530  HG2 GLU    99      24.822 104.865 121.295  1.00  0.00           H  
ATOM   1531  HG3 GLU    99      23.512 105.021 120.275  1.00  0.00           H  
ATOM   1532  N   GLY   100      22.891 103.513 117.193  1.00  0.00           N  
ATOM   1533  CA  GLY   100      21.754 103.983 116.450  1.00  0.00           C  
ATOM   1534  C   GLY   100      21.051 102.959 115.627  1.00  0.00           C  
ATOM   1535  O   GLY   100      21.458 101.735 115.748  1.00  0.00           O  
ATOM   1536  H   GLY   100      23.774 103.721 116.749  1.00  0.00           H  
ATOM   1537  HA2 GLY   100      20.988 104.331 117.143  1.00  0.00           H  
ATOM   1538  HA3 GLY   100      21.975 104.856 115.836  1.00  0.00           H  
ATOM   1539  N   SER   101      20.186 103.343 114.736  1.00  0.00           N  
ATOM   1540  CA  SER   101      19.329 102.413 113.922  1.00  0.00           C  
ATOM   1541  C   SER   101      19.591 102.411 112.373  1.00  0.00           C  
ATOM   1542  O   SER   101      18.733 101.875 111.693  1.00  0.00           O  
ATOM   1543  CB  SER   101      17.838 102.511 114.260  1.00  0.00           C  
ATOM   1544  OG  SER   101      17.405 103.821 113.974  1.00  0.00           O  
ATOM   1545  H   SER   101      19.962 104.328 114.708  1.00  0.00           H  
ATOM   1546  HA  SER   101      19.530 101.364 114.143  1.00  0.00           H  
ATOM   1547  HB2 SER   101      17.228 101.833 113.664  1.00  0.00           H  
ATOM   1548  HB3 SER   101      17.797 102.412 115.345  1.00  0.00           H  
ATOM   1549  HG  SER   101      18.046 104.390 114.404  1.00  0.00           H  
ATOM   1550  N   ILE   102      20.552 103.060 111.793  1.00  0.00           N  
ATOM   1551  CA  ILE   102      20.732 103.160 110.361  1.00  0.00           C  
ATOM   1552  C   ILE   102      22.312 103.333 110.147  1.00  0.00           C  
ATOM   1553  O   ILE   102      22.917 104.054 110.916  1.00  0.00           O  
ATOM   1554  CB  ILE   102      19.957 104.511 109.849  1.00  0.00           C  
ATOM   1555  CG1 ILE   102      18.422 104.350 109.886  1.00  0.00           C  
ATOM   1556  CG2 ILE   102      20.407 104.974 108.441  1.00  0.00           C  
ATOM   1557  CD1 ILE   102      17.475 105.305 109.163  1.00  0.00           C  
ATOM   1558  H   ILE   102      21.123 103.673 112.358  1.00  0.00           H  
ATOM   1559  HA  ILE   102      20.328 102.279 109.862  1.00  0.00           H  
ATOM   1560  HB  ILE   102      20.150 105.389 110.465  1.00  0.00           H  
ATOM   1561 HG12 ILE   102      18.242 103.390 109.403  1.00  0.00           H  
ATOM   1562 HG13 ILE   102      18.202 104.217 110.945  1.00  0.00           H  
ATOM   1563 HG21 ILE   102      20.180 106.040 108.418  1.00  0.00           H  
ATOM   1564 HG22 ILE   102      21.471 104.940 108.205  1.00  0.00           H  
ATOM   1565 HG23 ILE   102      19.730 104.478 107.745  1.00  0.00           H  
ATOM   1566 HD11 ILE   102      17.619 105.316 108.082  1.00  0.00           H  
ATOM   1567 HD12 ILE   102      16.439 105.064 109.404  1.00  0.00           H  
ATOM   1568 HD13 ILE   102      17.741 106.310 109.490  1.00  0.00           H  
ATOM   1569  N   PRO   103      22.861 102.825 109.107  1.00  0.00           N  
ATOM   1570  CA  PRO   103      24.201 103.080 108.708  1.00  0.00           C  
ATOM   1571  C   PRO   103      24.537 104.527 108.369  1.00  0.00           C  
ATOM   1572  O   PRO   103      23.987 105.133 107.425  1.00  0.00           O  
ATOM   1573  CB  PRO   103      24.628 102.092 107.662  1.00  0.00           C  
ATOM   1574  CG  PRO   103      23.298 101.972 106.931  1.00  0.00           C  
ATOM   1575  CD  PRO   103      22.289 102.012 108.070  1.00  0.00           C  
ATOM   1576  HA  PRO   103      24.831 102.891 109.577  1.00  0.00           H  
ATOM   1577  HB2 PRO   103      25.409 102.435 106.983  1.00  0.00           H  
ATOM   1578  HB3 PRO   103      24.947 101.132 108.070  1.00  0.00           H  
ATOM   1579  HG2 PRO   103      23.267 102.845 106.279  1.00  0.00           H  
ATOM   1580  HG3 PRO   103      23.163 101.010 106.437  1.00  0.00           H  
ATOM   1581  HD2 PRO   103      21.409 102.506 107.658  1.00  0.00           H  
ATOM   1582  HD3 PRO   103      22.205 100.967 108.365  1.00  0.00           H  
ATOM   1583  N   ILE   104      25.609 105.043 108.980  1.00  0.00           N  
ATOM   1584  CA  ILE   104      26.133 106.389 108.872  1.00  0.00           C  
ATOM   1585  C   ILE   104      26.581 106.747 107.499  1.00  0.00           C  
ATOM   1586  O   ILE   104      26.254 107.903 107.071  1.00  0.00           O  
ATOM   1587  CB  ILE   104      27.380 106.499 109.810  1.00  0.00           C  
ATOM   1588  CG1 ILE   104      27.250 106.255 111.291  1.00  0.00           C  
ATOM   1589  CG2 ILE   104      28.081 107.857 109.653  1.00  0.00           C  
ATOM   1590  CD1 ILE   104      26.248 107.211 111.891  1.00  0.00           C  
ATOM   1591  H   ILE   104      25.971 104.353 109.623  1.00  0.00           H  
ATOM   1592  HA  ILE   104      25.397 107.059 109.318  1.00  0.00           H  
ATOM   1593  HB  ILE   104      28.051 105.722 109.443  1.00  0.00           H  
ATOM   1594 HG12 ILE   104      26.936 105.250 111.574  1.00  0.00           H  
ATOM   1595 HG13 ILE   104      28.196 106.472 111.787  1.00  0.00           H  
ATOM   1596 HG21 ILE   104      27.414 108.713 109.756  1.00  0.00           H  
ATOM   1597 HG22 ILE   104      28.929 107.965 110.330  1.00  0.00           H  
ATOM   1598 HG23 ILE   104      28.378 108.032 108.618  1.00  0.00           H  
ATOM   1599 HD11 ILE   104      26.566 108.242 111.738  1.00  0.00           H  
ATOM   1600 HD12 ILE   104      25.250 107.014 111.498  1.00  0.00           H  
ATOM   1601 HD13 ILE   104      26.146 107.180 112.976  1.00  0.00           H  
ATOM   1602  N   ASP   105      27.231 105.817 106.771  1.00  0.00           N  
ATOM   1603  CA  ASP   105      27.543 105.985 105.390  1.00  0.00           C  
ATOM   1604  C   ASP   105      27.979 104.626 104.807  1.00  0.00           C  
ATOM   1605  O   ASP   105      28.189 103.674 105.547  1.00  0.00           O  
ATOM   1606  CB  ASP   105      28.681 106.979 105.163  1.00  0.00           C  
ATOM   1607  CG  ASP   105      28.217 107.978 104.123  1.00  0.00           C  
ATOM   1608  OD1 ASP   105      28.013 109.161 104.395  1.00  0.00           O  
ATOM   1609  OD2 ASP   105      27.995 107.625 102.959  1.00  0.00           O1-
ATOM   1610  H   ASP   105      27.229 104.912 107.220  1.00  0.00           H  
ATOM   1611  HA  ASP   105      26.564 106.228 104.977  1.00  0.00           H  
ATOM   1612  HB2 ASP   105      28.924 107.472 106.104  1.00  0.00           H  
ATOM   1613  HB3 ASP   105      29.597 106.479 104.846  1.00  0.00           H  
ATOM   1614  N   GLN   106      27.928 104.467 103.448  1.00  0.00           N  
ATOM   1615  CA  GLN   106      28.319 103.284 102.683  1.00  0.00           C  
ATOM   1616  C   GLN   106      29.552 103.551 101.835  1.00  0.00           C  
ATOM   1617  O   GLN   106      29.965 104.689 101.588  1.00  0.00           O  
ATOM   1618  CB  GLN   106      27.143 102.938 101.719  1.00  0.00           C  
ATOM   1619  CG  GLN   106      26.818 103.949 100.587  1.00  0.00           C  
ATOM   1620  CD  GLN   106      25.477 103.609  99.880  1.00  0.00           C  
ATOM   1621  NE2 GLN   106      25.147 104.573  99.022  1.00  0.00           N  
ATOM   1622  OE1 GLN   106      24.830 102.660 100.065  1.00  0.00           O  
ATOM   1623  H   GLN   106      27.887 105.273 102.842  1.00  0.00           H  
ATOM   1624  HA  GLN   106      28.459 102.399 103.305  1.00  0.00           H  
ATOM   1625  HB2 GLN   106      27.359 101.951 101.309  1.00  0.00           H  
ATOM   1626  HB3 GLN   106      26.252 102.689 102.296  1.00  0.00           H  
ATOM   1627  HG2 GLN   106      26.722 104.890 101.131  1.00  0.00           H  
ATOM   1628  HG3 GLN   106      27.615 103.931  99.843  1.00  0.00           H  
ATOM   1629 HE21 GLN   106      24.262 104.331  98.599  1.00  0.00           H  
ATOM   1630 HE22 GLN   106      25.672 105.435  98.997  1.00  0.00           H  
ATOM   1631  N   ALA   107      30.105 102.454 101.296  1.00  0.00           N  
ATOM   1632  CA  ALA   107      31.189 102.460 100.292  1.00  0.00           C  
ATOM   1633  C   ALA   107      31.173 101.040  99.494  1.00  0.00           C  
ATOM   1634  O   ALA   107      30.946 100.015 100.093  1.00  0.00           O  
ATOM   1635  CB  ALA   107      32.474 102.763 101.018  1.00  0.00           C  
ATOM   1636  H   ALA   107      29.804 101.549 101.628  1.00  0.00           H  
ATOM   1637  HA  ALA   107      31.016 103.354  99.693  1.00  0.00           H  
ATOM   1638  HB1 ALA   107      32.234 103.312 101.929  1.00  0.00           H  
ATOM   1639  HB2 ALA   107      32.883 101.810 101.353  1.00  0.00           H  
ATOM   1640  HB3 ALA   107      33.135 103.381 100.411  1.00  0.00           H  
ATOM   1641  N   GLY   108      31.255 101.156  98.172  1.00  0.00           N  
ATOM   1642  CA  GLY   108      30.907 100.067  97.244  1.00  0.00           C  
ATOM   1643  C   GLY   108      31.613 100.056  95.918  1.00  0.00           C  
ATOM   1644  O   GLY   108      32.183 101.092  95.523  1.00  0.00           O  
ATOM   1645  H   GLY   108      31.618 102.052  97.880  1.00  0.00           H  
ATOM   1646  HA2 GLY   108      31.411  99.191  97.653  1.00  0.00           H  
ATOM   1647  HA3 GLY   108      29.829  99.917  97.175  1.00  0.00           H  
ATOM   1648  N   LEU   109      31.478  98.959  95.177  1.00  0.00           N  
ATOM   1649  CA  LEU   109      32.163  98.751  93.879  1.00  0.00           C  
ATOM   1650  C   LEU   109      31.070  98.204  92.885  1.00  0.00           C  
ATOM   1651  O   LEU   109      30.415  97.197  93.253  1.00  0.00           O  
ATOM   1652  CB  LEU   109      33.290  97.803  94.009  1.00  0.00           C  
ATOM   1653  CG  LEU   109      34.272  97.838  95.237  1.00  0.00           C  
ATOM   1654  CD1 LEU   109      35.209  96.635  95.340  1.00  0.00           C  
ATOM   1655  CD2 LEU   109      35.176  98.943  95.034  1.00  0.00           C  
ATOM   1656  H   LEU   109      30.861  98.291  95.616  1.00  0.00           H  
ATOM   1657  HA  LEU   109      32.536  99.730  93.579  1.00  0.00           H  
ATOM   1658  HB2 LEU   109      32.884  96.807  94.188  1.00  0.00           H  
ATOM   1659  HB3 LEU   109      33.903  97.888  93.111  1.00  0.00           H  
ATOM   1660  HG  LEU   109      33.884  97.977  96.246  1.00  0.00           H  
ATOM   1661 HD11 LEU   109      34.610  95.756  95.577  1.00  0.00           H  
ATOM   1662 HD12 LEU   109      35.612  96.500  94.336  1.00  0.00           H  
ATOM   1663 HD13 LEU   109      36.003  96.878  96.045  1.00  0.00           H  
ATOM   1664 HD21 LEU   109      35.802  98.860  94.145  1.00  0.00           H  
ATOM   1665 HD22 LEU   109      34.695  99.920  94.973  1.00  0.00           H  
ATOM   1666 HD23 LEU   109      35.854  99.021  95.883  1.00  0.00           H  
ATOM   1667  N   PHE   110      31.024  98.709  91.661  1.00  0.00           N  
ATOM   1668  CA  PHE   110      30.605  97.886  90.541  1.00  0.00           C  
ATOM   1669  C   PHE   110      31.766  96.996  89.988  1.00  0.00           C  
ATOM   1670  O   PHE   110      32.913  97.497  90.004  1.00  0.00           O  
ATOM   1671  CB  PHE   110      30.103  98.662  89.390  1.00  0.00           C  
ATOM   1672  CG  PHE   110      28.854  99.481  89.566  1.00  0.00           C  
ATOM   1673  CD1 PHE   110      28.942 100.864  89.744  1.00  0.00           C  
ATOM   1674  CD2 PHE   110      27.541  98.911  89.480  1.00  0.00           C  
ATOM   1675  CE1 PHE   110      27.783 101.734  89.874  1.00  0.00           C  
ATOM   1676  CE2 PHE   110      26.419  99.701  89.732  1.00  0.00           C  
ATOM   1677  CZ  PHE   110      26.567 101.157  89.905  1.00  0.00           C  
ATOM   1678  H   PHE   110      31.537  99.524  91.356  1.00  0.00           H  
ATOM   1679  HA  PHE   110      29.724  97.282  90.758  1.00  0.00           H  
ATOM   1680  HB2 PHE   110      30.927  99.286  89.044  1.00  0.00           H  
ATOM   1681  HB3 PHE   110      29.854  97.941  88.611  1.00  0.00           H  
ATOM   1682  HD1 PHE   110      29.882 101.393  89.697  1.00  0.00           H  
ATOM   1683  HD2 PHE   110      27.555  97.847  89.299  1.00  0.00           H  
ATOM   1684  HE1 PHE   110      27.818 102.813  89.888  1.00  0.00           H  
ATOM   1685  HE2 PHE   110      25.436  99.268  89.615  1.00  0.00           H  
ATOM   1686  HZ  PHE   110      25.635 101.661  90.114  1.00  0.00           H  
ATOM   1687  N   LEU   111      31.511  95.788  89.500  1.00  0.00           N  
ATOM   1688  CA  LEU   111      32.480  94.718  89.265  1.00  0.00           C  
ATOM   1689  C   LEU   111      32.325  94.132  87.858  1.00  0.00           C  
ATOM   1690  O   LEU   111      31.254  94.180  87.293  1.00  0.00           O  
ATOM   1691  CB  LEU   111      32.430  93.603  90.380  1.00  0.00           C  
ATOM   1692  CG  LEU   111      32.538  94.058  91.859  1.00  0.00           C  
ATOM   1693  CD1 LEU   111      32.313  92.811  92.807  1.00  0.00           C  
ATOM   1694  CD2 LEU   111      33.852  94.716  92.121  1.00  0.00           C  
ATOM   1695  H   LEU   111      30.536  95.534  89.434  1.00  0.00           H  
ATOM   1696  HA  LEU   111      33.491  95.123  89.293  1.00  0.00           H  
ATOM   1697  HB2 LEU   111      31.506  93.028  90.312  1.00  0.00           H  
ATOM   1698  HB3 LEU   111      33.152  92.823  90.139  1.00  0.00           H  
ATOM   1699  HG  LEU   111      31.739  94.764  92.082  1.00  0.00           H  
ATOM   1700 HD11 LEU   111      32.499  93.148  93.826  1.00  0.00           H  
ATOM   1701 HD12 LEU   111      31.258  92.554  92.719  1.00  0.00           H  
ATOM   1702 HD13 LEU   111      32.977  91.952  92.701  1.00  0.00           H  
ATOM   1703 HD21 LEU   111      34.662  94.019  91.906  1.00  0.00           H  
ATOM   1704 HD22 LEU   111      33.864  95.652  91.563  1.00  0.00           H  
ATOM   1705 HD23 LEU   111      33.976  94.998  93.167  1.00  0.00           H  
ATOM   1706  N   THR   112      33.335  93.486  87.304  1.00  0.00           N  
ATOM   1707  CA  THR   112      33.286  92.747  86.121  1.00  0.00           C  
ATOM   1708  C   THR   112      34.184  91.565  86.075  1.00  0.00           C  
ATOM   1709  O   THR   112      35.377  91.674  86.342  1.00  0.00           O  
ATOM   1710  CB  THR   112      33.630  93.594  84.875  1.00  0.00           C  
ATOM   1711  CG2 THR   112      33.564  92.807  83.646  1.00  0.00           C  
ATOM   1712  OG1 THR   112      32.832  94.694  84.589  1.00  0.00           O  
ATOM   1713  H   THR   112      34.214  93.588  87.790  1.00  0.00           H  
ATOM   1714  HA  THR   112      32.278  92.357  85.980  1.00  0.00           H  
ATOM   1715  HB  THR   112      34.651  93.947  85.016  1.00  0.00           H  
ATOM   1716  HG1 THR   112      33.060  95.366  85.235  1.00  0.00           H  
ATOM   1717 HG21 THR   112      32.549  92.614  83.302  1.00  0.00           H  
ATOM   1718 HG22 THR   112      34.017  93.316  82.795  1.00  0.00           H  
ATOM   1719 HG23 THR   112      34.208  91.927  83.645  1.00  0.00           H  
ATOM   1720  N   ALA   113      33.708  90.332  85.874  1.00  0.00           N  
ATOM   1721  CA  ALA   113      34.378  89.088  85.669  1.00  0.00           C  
ATOM   1722  C   ALA   113      34.744  88.830  84.171  1.00  0.00           C  
ATOM   1723  O   ALA   113      33.824  88.876  83.339  1.00  0.00           O  
ATOM   1724  CB  ALA   113      33.504  88.031  86.315  1.00  0.00           C  
ATOM   1725  H   ALA   113      32.700  90.286  85.902  1.00  0.00           H  
ATOM   1726  HA  ALA   113      35.345  89.206  86.158  1.00  0.00           H  
ATOM   1727  HB1 ALA   113      33.544  88.053  87.404  1.00  0.00           H  
ATOM   1728  HB2 ALA   113      32.456  88.103  86.024  1.00  0.00           H  
ATOM   1729  HB3 ALA   113      33.802  87.048  85.951  1.00  0.00           H  
ATOM   1730  N   ILE   114      36.099  88.586  83.924  1.00  0.00           N  
ATOM   1731  CA  ILE   114      36.574  88.028  82.661  1.00  0.00           C  
ATOM   1732  C   ILE   114      37.237  86.608  82.803  1.00  0.00           C  
ATOM   1733  O   ILE   114      37.798  86.384  83.876  1.00  0.00           O  
ATOM   1734  CB  ILE   114      37.476  88.898  81.779  1.00  0.00           C  
ATOM   1735  CG1 ILE   114      38.869  89.209  82.436  1.00  0.00           C  
ATOM   1736  CG2 ILE   114      36.665  90.173  81.471  1.00  0.00           C  
ATOM   1737  CD1 ILE   114      39.899  89.771  81.435  1.00  0.00           C  
ATOM   1738  H   ILE   114      36.685  88.455  84.736  1.00  0.00           H  
ATOM   1739  HA  ILE   114      35.666  87.697  82.159  1.00  0.00           H  
ATOM   1740  HB  ILE   114      37.564  88.402  80.812  1.00  0.00           H  
ATOM   1741 HG12 ILE   114      38.777  89.893  83.279  1.00  0.00           H  
ATOM   1742 HG13 ILE   114      39.256  88.341  82.969  1.00  0.00           H  
ATOM   1743 HG21 ILE   114      35.685  89.928  81.061  1.00  0.00           H  
ATOM   1744 HG22 ILE   114      36.642  90.876  82.304  1.00  0.00           H  
ATOM   1745 HG23 ILE   114      37.102  90.700  80.622  1.00  0.00           H  
ATOM   1746 HD11 ILE   114      40.928  89.771  81.794  1.00  0.00           H  
ATOM   1747 HD12 ILE   114      39.882  89.067  80.602  1.00  0.00           H  
ATOM   1748 HD13 ILE   114      39.645  90.763  81.061  1.00  0.00           H  
ATOM   1749  N   GLU   115      37.166  85.659  81.852  1.00  0.00           N  
ATOM   1750  CA  GLU   115      38.289  84.720  81.705  1.00  0.00           C  
ATOM   1751  C   GLU   115      39.496  85.214  80.846  1.00  0.00           C  
ATOM   1752  O   GLU   115      39.233  85.916  79.931  1.00  0.00           O  
ATOM   1753  CB  GLU   115      37.735  83.408  81.301  1.00  0.00           C  
ATOM   1754  CG  GLU   115      38.814  82.320  81.137  1.00  0.00           C  
ATOM   1755  CD  GLU   115      38.324  80.974  80.600  1.00  0.00           C  
ATOM   1756  OE1 GLU   115      37.293  80.510  81.114  1.00  0.00           O  
ATOM   1757  OE2 GLU   115      38.909  80.466  79.629  1.00  0.00           O1-
ATOM   1758  H   GLU   115      36.745  86.041  81.017  1.00  0.00           H  
ATOM   1759  HA  GLU   115      38.801  84.590  82.659  1.00  0.00           H  
ATOM   1760  HB2 GLU   115      37.056  83.055  82.077  1.00  0.00           H  
ATOM   1761  HB3 GLU   115      37.175  83.596  80.385  1.00  0.00           H  
ATOM   1762  HG2 GLU   115      39.607  82.652  80.466  1.00  0.00           H  
ATOM   1763  HG3 GLU   115      39.240  82.197  82.132  1.00  0.00           H  
ATOM   1764  N   ILE   116      40.729  84.934  81.193  1.00  0.00           N  
ATOM   1765  CA  ILE   116      41.821  85.037  80.251  1.00  0.00           C  
ATOM   1766  C   ILE   116      42.696  83.748  80.406  1.00  0.00           C  
ATOM   1767  O   ILE   116      43.048  83.359  81.534  1.00  0.00           O  
ATOM   1768  CB  ILE   116      42.619  86.353  80.406  1.00  0.00           C  
ATOM   1769  CG1 ILE   116      43.761  86.427  79.307  1.00  0.00           C  
ATOM   1770  CG2 ILE   116      43.298  86.402  81.760  1.00  0.00           C  
ATOM   1771  CD1 ILE   116      44.722  87.656  79.284  1.00  0.00           C  
ATOM   1772  H   ILE   116      40.876  84.500  82.094  1.00  0.00           H  
ATOM   1773  HA  ILE   116      41.487  85.048  79.214  1.00  0.00           H  
ATOM   1774  HB  ILE   116      41.969  87.200  80.186  1.00  0.00           H  
ATOM   1775 HG12 ILE   116      44.424  85.564  79.365  1.00  0.00           H  
ATOM   1776 HG13 ILE   116      43.235  86.524  78.357  1.00  0.00           H  
ATOM   1777 HG21 ILE   116      44.114  85.684  81.844  1.00  0.00           H  
ATOM   1778 HG22 ILE   116      43.701  87.408  81.875  1.00  0.00           H  
ATOM   1779 HG23 ILE   116      42.511  86.344  82.513  1.00  0.00           H  
ATOM   1780 HD11 ILE   116      44.228  88.594  79.031  1.00  0.00           H  
ATOM   1781 HD12 ILE   116      45.209  87.713  80.257  1.00  0.00           H  
ATOM   1782 HD13 ILE   116      45.485  87.568  78.510  1.00  0.00           H  
ATOM   1783  N   SER   117      43.192  83.134  79.341  1.00  0.00           N  
ATOM   1784  CA  SER   117      44.099  82.044  79.459  1.00  0.00           C  
ATOM   1785  C   SER   117      45.004  81.775  78.206  1.00  0.00           C  
ATOM   1786  O   SER   117      44.505  81.524  77.056  1.00  0.00           O  
ATOM   1787  CB  SER   117      43.414  80.732  79.714  1.00  0.00           C  
ATOM   1788  OG  SER   117      44.304  79.637  79.950  1.00  0.00           O  
ATOM   1789  H   SER   117      42.882  83.552  78.475  1.00  0.00           H  
ATOM   1790  HA  SER   117      44.771  82.360  80.257  1.00  0.00           H  
ATOM   1791  HB2 SER   117      42.768  80.877  80.580  1.00  0.00           H  
ATOM   1792  HB3 SER   117      42.788  80.413  78.881  1.00  0.00           H  
ATOM   1793  HG  SER   117      44.284  79.024  79.211  1.00  0.00           H  
ATOM   1794  N   LEU   118      46.284  81.858  78.348  1.00  0.00           N  
ATOM   1795  CA  LEU   118      47.339  81.525  77.287  1.00  0.00           C  
ATOM   1796  C   LEU   118      47.792  80.097  77.457  1.00  0.00           C  
ATOM   1797  O   LEU   118      48.270  79.878  78.564  1.00  0.00           O  
ATOM   1798  CB  LEU   118      48.423  82.609  77.301  1.00  0.00           C  
ATOM   1799  CG  LEU   118      49.559  82.443  76.269  1.00  0.00           C  
ATOM   1800  CD1 LEU   118      49.100  82.107  74.896  1.00  0.00           C  
ATOM   1801  CD2 LEU   118      50.330  83.771  76.130  1.00  0.00           C  
ATOM   1802  H   LEU   118      46.702  82.065  79.244  1.00  0.00           H  
ATOM   1803  HA  LEU   118      46.908  81.589  76.288  1.00  0.00           H  
ATOM   1804  HB2 LEU   118      47.919  83.545  77.059  1.00  0.00           H  
ATOM   1805  HB3 LEU   118      49.010  82.731  78.211  1.00  0.00           H  
ATOM   1806  HG  LEU   118      50.243  81.707  76.691  1.00  0.00           H  
ATOM   1807 HD11 LEU   118      48.706  81.091  74.861  1.00  0.00           H  
ATOM   1808 HD12 LEU   118      48.255  82.755  74.662  1.00  0.00           H  
ATOM   1809 HD13 LEU   118      49.961  82.067  74.229  1.00  0.00           H  
ATOM   1810 HD21 LEU   118      50.851  83.982  77.064  1.00  0.00           H  
ATOM   1811 HD22 LEU   118      51.073  83.713  75.335  1.00  0.00           H  
ATOM   1812 HD23 LEU   118      49.671  84.613  75.916  1.00  0.00           H  
ATOM   1813  N   ASP   119      47.597  79.086  76.561  1.00  0.00           N  
ATOM   1814  CA  ASP   119      48.006  77.721  76.863  1.00  0.00           C  
ATOM   1815  C   ASP   119      48.856  77.106  75.655  1.00  0.00           C  
ATOM   1816  O   ASP   119      49.059  77.566  74.543  1.00  0.00           O  
ATOM   1817  CB  ASP   119      46.766  76.916  77.214  1.00  0.00           C  
ATOM   1818  CG  ASP   119      45.774  77.481  78.210  1.00  0.00           C  
ATOM   1819  OD1 ASP   119      45.867  77.057  79.414  1.00  0.00           O  
ATOM   1820  OD2 ASP   119      44.779  78.097  77.774  1.00  0.00           O1-
ATOM   1821  H   ASP   119      47.016  79.253  75.752  1.00  0.00           H  
ATOM   1822  HA  ASP   119      48.642  77.697  77.748  1.00  0.00           H  
ATOM   1823  HB2 ASP   119      46.251  76.869  76.255  1.00  0.00           H  
ATOM   1824  HB3 ASP   119      46.978  75.897  77.538  1.00  0.00           H  
ATOM   1825  N   VAL   120      49.463  75.947  76.018  1.00  0.00           N  
ATOM   1826  CA  VAL   120      50.452  75.167  75.323  1.00  0.00           C  
ATOM   1827  C   VAL   120      50.159  73.640  75.471  1.00  0.00           C  
ATOM   1828  O   VAL   120      49.305  73.215  76.272  1.00  0.00           O  
ATOM   1829  CB  VAL   120      51.883  75.545  75.854  1.00  0.00           C  
ATOM   1830  CG1 VAL   120      52.161  76.981  75.493  1.00  0.00           C  
ATOM   1831  CG2 VAL   120      52.045  75.423  77.380  1.00  0.00           C  
ATOM   1832  H   VAL   120      49.077  75.488  76.830  1.00  0.00           H  
ATOM   1833  HA  VAL   120      50.349  75.395  74.262  1.00  0.00           H  
ATOM   1834  HB  VAL   120      52.726  74.993  75.438  1.00  0.00           H  
ATOM   1835 HG11 VAL   120      53.091  77.320  75.949  1.00  0.00           H  
ATOM   1836 HG12 VAL   120      52.412  76.956  74.433  1.00  0.00           H  
ATOM   1837 HG13 VAL   120      51.322  77.671  75.581  1.00  0.00           H  
ATOM   1838 HG21 VAL   120      53.065  75.638  77.700  1.00  0.00           H  
ATOM   1839 HG22 VAL   120      51.498  76.202  77.911  1.00  0.00           H  
ATOM   1840 HG23 VAL   120      51.693  74.441  77.695  1.00  0.00           H  
ATOM   1841  N   ASP   121      51.006  72.935  74.936  1.00  0.00           N  
ATOM   1842  CA  ASP   121      51.109  71.391  75.134  1.00  0.00           C  
ATOM   1843  C   ASP   121      51.814  71.006  76.466  1.00  0.00           C  
ATOM   1844  O   ASP   121      52.782  70.196  76.453  1.00  0.00           O  
ATOM   1845  CB  ASP   121      51.597  70.755  73.869  1.00  0.00           C  
ATOM   1846  CG  ASP   121      51.664  69.187  73.926  1.00  0.00           C  
ATOM   1847  OD1 ASP   121      50.645  68.536  74.320  1.00  0.00           O  
ATOM   1848  OD2 ASP   121      52.703  68.603  73.558  1.00  0.00           O1-
ATOM   1849  H   ASP   121      51.739  73.277  74.331  1.00  0.00           H  
ATOM   1850  HA  ASP   121      50.096  71.036  75.322  1.00  0.00           H  
ATOM   1851  HB2 ASP   121      51.109  71.048  72.939  1.00  0.00           H  
ATOM   1852  HB3 ASP   121      52.588  71.161  73.669  1.00  0.00           H  
ATOM   1853  N   ALA   122      51.449  71.371  77.634  1.00  0.00           N  
ATOM   1854  CA  ALA   122      52.216  71.088  78.904  1.00  0.00           C  
ATOM   1855  C   ALA   122      52.028  69.699  79.436  1.00  0.00           C  
ATOM   1856  O   ALA   122      52.848  69.268  80.248  1.00  0.00           O  
ATOM   1857  CB  ALA   122      51.894  72.231  79.890  1.00  0.00           C  
ATOM   1858  H   ALA   122      50.675  72.020  77.617  1.00  0.00           H  
ATOM   1859  HA  ALA   122      53.285  71.252  78.771  1.00  0.00           H  
ATOM   1860  HB1 ALA   122      52.331  73.155  79.511  1.00  0.00           H  
ATOM   1861  HB2 ALA   122      50.815  72.377  79.927  1.00  0.00           H  
ATOM   1862  HB3 ALA   122      52.229  72.124  80.922  1.00  0.00           H  
ATOM   1863  N   ASP   123      51.077  68.953  78.900  1.00  0.00           N  
ATOM   1864  CA  ASP   123      50.849  67.532  79.220  1.00  0.00           C  
ATOM   1865  C   ASP   123      51.403  66.480  78.183  1.00  0.00           C  
ATOM   1866  O   ASP   123      51.344  65.297  78.388  1.00  0.00           O  
ATOM   1867  CB  ASP   123      49.323  67.310  79.524  1.00  0.00           C  
ATOM   1868  CG  ASP   123      48.603  66.576  78.412  1.00  0.00           C  
ATOM   1869  OD1 ASP   123      48.770  67.018  77.228  1.00  0.00           O  
ATOM   1870  OD2 ASP   123      47.997  65.518  78.577  1.00  0.00           O1-
ATOM   1871  H   ASP   123      50.393  69.377  78.290  1.00  0.00           H  
ATOM   1872  HA  ASP   123      51.451  67.339  80.108  1.00  0.00           H  
ATOM   1873  HB2 ASP   123      49.203  66.844  80.502  1.00  0.00           H  
ATOM   1874  HB3 ASP   123      48.772  68.243  79.644  1.00  0.00           H  
ATOM   1875  N   ARG   124      52.166  66.985  77.230  1.00  0.00           N  
ATOM   1876  CA  ARG   124      53.183  66.259  76.393  1.00  0.00           C  
ATOM   1877  C   ARG   124      52.614  65.287  75.367  1.00  0.00           C  
ATOM   1878  O   ARG   124      53.117  64.184  75.333  1.00  0.00           O  
ATOM   1879  CB  ARG   124      54.342  65.740  77.280  1.00  0.00           C  
ATOM   1880  CG  ARG   124      55.069  66.959  77.924  1.00  0.00           C  
ATOM   1881  CD  ARG   124      56.440  66.561  78.643  1.00  0.00           C  
ATOM   1882  NE  ARG   124      57.149  67.683  79.266  1.00  0.00           N  
ATOM   1883  CZ  ARG   124      57.892  67.624  80.276  1.00  0.00           C  
ATOM   1884  NH1 ARG   124      58.381  66.545  80.873  1.00  0.00           N1+
ATOM   1885  NH2 ARG   124      58.245  68.774  80.799  1.00  0.00           N  
ATOM   1886  H   ARG   124      52.316  67.979  77.323  1.00  0.00           H  
ATOM   1887  HA  ARG   124      53.567  67.048  75.746  1.00  0.00           H  
ATOM   1888  HB2 ARG   124      53.975  64.981  77.971  1.00  0.00           H  
ATOM   1889  HB3 ARG   124      55.006  65.253  76.566  1.00  0.00           H  
ATOM   1890  HG2 ARG   124      55.237  67.702  77.144  1.00  0.00           H  
ATOM   1891  HG3 ARG   124      54.483  67.501  78.667  1.00  0.00           H  
ATOM   1892  HD2 ARG   124      56.042  65.964  79.463  1.00  0.00           H  
ATOM   1893  HD3 ARG   124      57.094  65.970  78.002  1.00  0.00           H  
ATOM   1894  HE  ARG   124      56.935  68.592  78.882  1.00  0.00           H  
ATOM   1895 HH11 ARG   124      57.981  65.634  80.699  1.00  0.00           H  
ATOM   1896 HH12 ARG   124      58.935  66.721  81.698  1.00  0.00           H  
ATOM   1897 HH21 ARG   124      57.748  69.574  80.434  1.00  0.00           H  
ATOM   1898 HH22 ARG   124      58.730  68.698  81.682  1.00  0.00           H  
ATOM   1899  N   ASP   125      51.636  65.647  74.597  1.00  0.00           N  
ATOM   1900  CA  ASP   125      51.123  64.820  73.449  1.00  0.00           C  
ATOM   1901  C   ASP   125      50.856  65.484  72.132  1.00  0.00           C  
ATOM   1902  O   ASP   125      50.256  64.855  71.192  1.00  0.00           O  
ATOM   1903  CB  ASP   125      49.785  64.180  73.923  1.00  0.00           C  
ATOM   1904  CG  ASP   125      48.500  65.069  73.940  1.00  0.00           C  
ATOM   1905  OD1 ASP   125      48.592  66.299  73.945  1.00  0.00           O  
ATOM   1906  OD2 ASP   125      47.381  64.534  73.951  1.00  0.00           O1-
ATOM   1907  H   ASP   125      51.326  66.607  74.656  1.00  0.00           H  
ATOM   1908  HA  ASP   125      51.834  63.995  73.424  1.00  0.00           H  
ATOM   1909  HB2 ASP   125      49.484  63.401  73.222  1.00  0.00           H  
ATOM   1910  HB3 ASP   125      49.917  63.850  74.953  1.00  0.00           H  
ATOM   1911  N   GLY   126      51.169  66.756  72.029  1.00  0.00           N  
ATOM   1912  CA  GLY   126      51.113  67.451  70.741  1.00  0.00           C  
ATOM   1913  C   GLY   126      49.986  68.513  70.738  1.00  0.00           C  
ATOM   1914  O   GLY   126      50.140  69.639  70.264  1.00  0.00           O  
ATOM   1915  H   GLY   126      51.713  67.128  72.794  1.00  0.00           H  
ATOM   1916  HA2 GLY   126      52.031  68.021  70.600  1.00  0.00           H  
ATOM   1917  HA3 GLY   126      50.818  66.777  69.936  1.00  0.00           H  
ATOM   1918  N   VAL   127      48.813  68.106  71.310  1.00  0.00           N  
ATOM   1919  CA  VAL   127      47.577  69.029  71.363  1.00  0.00           C  
ATOM   1920  C   VAL   127      47.680  70.136  72.515  1.00  0.00           C  
ATOM   1921  O   VAL   127      48.025  69.740  73.628  1.00  0.00           O  
ATOM   1922  CB  VAL   127      46.252  68.282  71.373  1.00  0.00           C  
ATOM   1923  CG1 VAL   127      45.137  69.196  71.031  1.00  0.00           C  
ATOM   1924  CG2 VAL   127      46.223  67.125  70.364  1.00  0.00           C  
ATOM   1925  H   VAL   127      48.879  67.306  71.923  1.00  0.00           H  
ATOM   1926  HA  VAL   127      47.504  69.625  70.452  1.00  0.00           H  
ATOM   1927  HB  VAL   127      46.141  67.929  72.398  1.00  0.00           H  
ATOM   1928 HG11 VAL   127      44.630  69.461  71.959  1.00  0.00           H  
ATOM   1929 HG12 VAL   127      45.424  70.095  70.484  1.00  0.00           H  
ATOM   1930 HG13 VAL   127      44.282  68.690  70.582  1.00  0.00           H  
ATOM   1931 HG21 VAL   127      47.243  66.745  70.310  1.00  0.00           H  
ATOM   1932 HG22 VAL   127      45.510  66.362  70.678  1.00  0.00           H  
ATOM   1933 HG23 VAL   127      45.930  67.568  69.413  1.00  0.00           H  
ATOM   1934  N   VAL   128      47.340  71.395  72.233  1.00  0.00           N  
ATOM   1935  CA  VAL   128      47.351  72.422  73.210  1.00  0.00           C  
ATOM   1936  C   VAL   128      46.303  72.262  74.248  1.00  0.00           C  
ATOM   1937  O   VAL   128      45.146  71.957  73.978  1.00  0.00           O  
ATOM   1938  CB  VAL   128      47.209  73.759  72.508  1.00  0.00           C  
ATOM   1939  CG1 VAL   128      47.337  74.966  73.418  1.00  0.00           C  
ATOM   1940  CG2 VAL   128      48.324  73.964  71.477  1.00  0.00           C  
ATOM   1941  H   VAL   128      46.900  71.531  71.334  1.00  0.00           H  
ATOM   1942  HA  VAL   128      48.316  72.322  73.708  1.00  0.00           H  
ATOM   1943  HB  VAL   128      46.243  73.825  72.008  1.00  0.00           H  
ATOM   1944 HG11 VAL   128      46.495  75.046  74.106  1.00  0.00           H  
ATOM   1945 HG12 VAL   128      48.304  74.838  73.904  1.00  0.00           H  
ATOM   1946 HG13 VAL   128      47.217  75.908  72.884  1.00  0.00           H  
ATOM   1947 HG21 VAL   128      48.200  74.896  70.927  1.00  0.00           H  
ATOM   1948 HG22 VAL   128      49.295  73.988  71.972  1.00  0.00           H  
ATOM   1949 HG23 VAL   128      48.383  73.123  70.786  1.00  0.00           H  
ATOM   1950  N   GLU   129      46.639  72.448  75.526  1.00  0.00           N  
ATOM   1951  CA  GLU   129      45.697  72.384  76.702  1.00  0.00           C  
ATOM   1952  C   GLU   129      44.797  73.626  76.822  1.00  0.00           C  
ATOM   1953  O   GLU   129      44.843  74.544  75.959  1.00  0.00           O  
ATOM   1954  CB  GLU   129      46.608  72.275  77.889  1.00  0.00           C  
ATOM   1955  CG  GLU   129      46.958  70.852  78.321  1.00  0.00           C  
ATOM   1956  CD  GLU   129      47.567  70.147  77.130  1.00  0.00           C  
ATOM   1957  OE1 GLU   129      46.730  69.464  76.428  1.00  0.00           O  
ATOM   1958  OE2 GLU   129      48.781  70.006  76.860  1.00  0.00           O1-
ATOM   1959  H   GLU   129      47.590  72.709  75.742  1.00  0.00           H  
ATOM   1960  HA  GLU   129      45.083  71.490  76.589  1.00  0.00           H  
ATOM   1961  HB2 GLU   129      47.507  72.883  77.788  1.00  0.00           H  
ATOM   1962  HB3 GLU   129      46.083  72.743  78.722  1.00  0.00           H  
ATOM   1963  HG2 GLU   129      47.782  70.789  79.031  1.00  0.00           H  
ATOM   1964  HG3 GLU   129      46.053  70.339  78.646  1.00  0.00           H  
ATOM   1965  N   LYS   130      43.999  73.780  77.910  1.00  0.00           N  
ATOM   1966  CA  LYS   130      43.120  74.908  78.183  1.00  0.00           C  
ATOM   1967  C   LYS   130      42.943  75.152  79.667  1.00  0.00           C  
ATOM   1968  O   LYS   130      42.498  74.129  80.313  1.00  0.00           O  
ATOM   1969  CB  LYS   130      41.807  74.655  77.372  1.00  0.00           C  
ATOM   1970  CG  LYS   130      40.664  75.647  77.561  1.00  0.00           C  
ATOM   1971  CD  LYS   130      39.362  75.289  76.925  1.00  0.00           C  
ATOM   1972  CE  LYS   130      38.184  76.273  77.147  1.00  0.00           C  
ATOM   1973  NZ  LYS   130      36.858  75.796  76.675  1.00  0.00           N1+
ATOM   1974  H   LYS   130      44.062  73.065  78.620  1.00  0.00           H  
ATOM   1975  HA  LYS   130      43.626  75.768  77.743  1.00  0.00           H  
ATOM   1976  HB2 LYS   130      41.946  74.469  76.307  1.00  0.00           H  
ATOM   1977  HB3 LYS   130      41.410  73.728  77.787  1.00  0.00           H  
ATOM   1978  HG2 LYS   130      40.555  75.766  78.639  1.00  0.00           H  
ATOM   1979  HG3 LYS   130      41.004  76.567  77.087  1.00  0.00           H  
ATOM   1980  HD2 LYS   130      39.721  75.366  75.899  1.00  0.00           H  
ATOM   1981  HD3 LYS   130      39.111  74.278  77.247  1.00  0.00           H  
ATOM   1982  HE2 LYS   130      38.082  76.365  78.229  1.00  0.00           H  
ATOM   1983  HE3 LYS   130      38.473  77.237  76.729  1.00  0.00           H  
ATOM   1984  HZ1 LYS   130      36.385  75.156  77.296  1.00  0.00           H  
ATOM   1985  HZ2 LYS   130      36.290  76.617  76.521  1.00  0.00           H  
ATOM   1986  HZ3 LYS   130      37.019  75.242  75.846  1.00  0.00           H  
ATOM   1987  N   ASN   131      43.028  76.362  80.073  1.00  0.00           N  
ATOM   1988  CA  ASN   131      42.929  76.808  81.479  1.00  0.00           C  
ATOM   1989  C   ASN   131      43.931  76.058  82.371  1.00  0.00           C  
ATOM   1990  O   ASN   131      43.613  75.664  83.544  1.00  0.00           O  
ATOM   1991  CB  ASN   131      41.494  76.811  81.849  1.00  0.00           C  
ATOM   1992  CG  ASN   131      40.607  77.594  80.968  1.00  0.00           C  
ATOM   1993  ND2 ASN   131      40.883  78.867  80.798  1.00  0.00           N  
ATOM   1994  OD1 ASN   131      39.686  77.035  80.342  1.00  0.00           O  
ATOM   1995  H   ASN   131      43.735  76.843  79.535  1.00  0.00           H  
ATOM   1996  HA  ASN   131      43.186  77.864  81.566  1.00  0.00           H  
ATOM   1997  HB2 ASN   131      41.146  75.795  81.663  1.00  0.00           H  
ATOM   1998  HB3 ASN   131      41.346  77.074  82.897  1.00  0.00           H  
ATOM   1999 HD21 ASN   131      40.249  79.366  80.191  1.00  0.00           H  
ATOM   2000 HD22 ASN   131      41.583  79.326  81.362  1.00  0.00           H  
ATOM   2001  N   ASN   132      45.118  75.672  81.798  1.00  0.00           N  
ATOM   2002  CA  ASN   132      45.984  74.633  82.417  1.00  0.00           C  
ATOM   2003  C   ASN   132      46.608  75.097  83.743  1.00  0.00           C  
ATOM   2004  O   ASN   132      46.963  76.279  83.904  1.00  0.00           O  
ATOM   2005  CB  ASN   132      46.966  74.171  81.361  1.00  0.00           C  
ATOM   2006  CG  ASN   132      47.906  73.130  81.932  1.00  0.00           C  
ATOM   2007  ND2 ASN   132      47.684  71.873  81.929  1.00  0.00           N  
ATOM   2008  OD1 ASN   132      48.981  73.512  82.466  1.00  0.00           O  
ATOM   2009  H   ASN   132      45.391  75.854  80.842  1.00  0.00           H  
ATOM   2010  HA  ASN   132      45.358  73.782  82.686  1.00  0.00           H  
ATOM   2011  HB2 ASN   132      46.386  73.595  80.640  1.00  0.00           H  
ATOM   2012  HB3 ASN   132      47.598  75.029  81.131  1.00  0.00           H  
ATOM   2013 HD21 ASN   132      48.402  71.286  82.329  1.00  0.00           H  
ATOM   2014 HD22 ASN   132      46.798  71.512  81.607  1.00  0.00           H  
ATOM   2015  N   PRO   133      46.750  74.227  84.790  1.00  0.00           N  
ATOM   2016  CA  PRO   133      47.371  74.605  86.070  1.00  0.00           C  
ATOM   2017  C   PRO   133      48.893  74.473  86.125  1.00  0.00           C  
ATOM   2018  O   PRO   133      49.501  74.951  87.074  1.00  0.00           O  
ATOM   2019  CB  PRO   133      46.730  73.668  87.132  1.00  0.00           C  
ATOM   2020  CG  PRO   133      46.395  72.459  86.352  1.00  0.00           C  
ATOM   2021  CD  PRO   133      46.185  72.853  84.907  1.00  0.00           C  
ATOM   2022  HA  PRO   133      47.075  75.626  86.313  1.00  0.00           H  
ATOM   2023  HB2 PRO   133      47.436  73.521  87.950  1.00  0.00           H  
ATOM   2024  HB3 PRO   133      45.830  74.128  87.539  1.00  0.00           H  
ATOM   2025  HG2 PRO   133      47.308  71.865  86.385  1.00  0.00           H  
ATOM   2026  HG3 PRO   133      45.576  71.854  86.742  1.00  0.00           H  
ATOM   2027  HD2 PRO   133      46.831  72.237  84.281  1.00  0.00           H  
ATOM   2028  HD3 PRO   133      45.135  72.891  84.615  1.00  0.00           H  
ATOM   2029  N   LYS   134      49.505  73.731  85.208  1.00  0.00           N  
ATOM   2030  CA  LYS   134      50.972  73.435  85.264  1.00  0.00           C  
ATOM   2031  C   LYS   134      51.895  74.311  84.454  1.00  0.00           C  
ATOM   2032  O   LYS   134      53.116  74.211  84.569  1.00  0.00           O  
ATOM   2033  CB  LYS   134      51.069  71.894  85.098  1.00  0.00           C  
ATOM   2034  CG  LYS   134      50.301  71.042  86.107  1.00  0.00           C  
ATOM   2035  CD  LYS   134      51.098  69.782  86.567  1.00  0.00           C  
ATOM   2036  CE  LYS   134      50.521  69.140  87.878  1.00  0.00           C  
ATOM   2037  NZ  LYS   134      51.305  67.959  88.257  1.00  0.00           N1+
ATOM   2038  H   LYS   134      48.962  73.394  84.426  1.00  0.00           H  
ATOM   2039  HA  LYS   134      51.225  73.520  86.321  1.00  0.00           H  
ATOM   2040  HB2 LYS   134      50.828  71.518  84.104  1.00  0.00           H  
ATOM   2041  HB3 LYS   134      52.091  71.585  85.316  1.00  0.00           H  
ATOM   2042  HG2 LYS   134      50.236  71.641  87.015  1.00  0.00           H  
ATOM   2043  HG3 LYS   134      49.381  70.718  85.620  1.00  0.00           H  
ATOM   2044  HD2 LYS   134      51.249  68.993  85.831  1.00  0.00           H  
ATOM   2045  HD3 LYS   134      52.079  70.150  86.867  1.00  0.00           H  
ATOM   2046  HE2 LYS   134      50.527  69.947  88.610  1.00  0.00           H  
ATOM   2047  HE3 LYS   134      49.487  68.900  87.630  1.00  0.00           H  
ATOM   2048  HZ1 LYS   134      52.300  68.125  88.290  1.00  0.00           H  
ATOM   2049  HZ2 LYS   134      50.980  67.658  89.165  1.00  0.00           H  
ATOM   2050  HZ3 LYS   134      51.071  67.238  87.589  1.00  0.00           H  
ATOM   2051  N   LYS   135      51.383  74.897  83.384  1.00  0.00           N  
ATOM   2052  CA  LYS   135      52.021  75.373  82.173  1.00  0.00           C  
ATOM   2053  C   LYS   135      53.085  76.469  82.404  1.00  0.00           C  
ATOM   2054  O   LYS   135      53.934  76.737  81.604  1.00  0.00           O  
ATOM   2055  CB  LYS   135      50.935  75.931  81.212  1.00  0.00           C  
ATOM   2056  CG  LYS   135      49.953  77.015  81.920  1.00  0.00           C  
ATOM   2057  CD  LYS   135      48.904  77.644  81.030  1.00  0.00           C  
ATOM   2058  CE  LYS   135      48.220  78.792  81.790  1.00  0.00           C  
ATOM   2059  NZ  LYS   135      47.181  79.383  80.949  1.00  0.00           N1+
ATOM   2060  H   LYS   135      50.382  74.764  83.374  1.00  0.00           H  
ATOM   2061  HA  LYS   135      52.413  74.493  81.662  1.00  0.00           H  
ATOM   2062  HB2 LYS   135      51.551  76.424  80.459  1.00  0.00           H  
ATOM   2063  HB3 LYS   135      50.278  75.138  80.855  1.00  0.00           H  
ATOM   2064  HG2 LYS   135      49.357  76.620  82.742  1.00  0.00           H  
ATOM   2065  HG3 LYS   135      50.507  77.856  82.339  1.00  0.00           H  
ATOM   2066  HD2 LYS   135      49.396  77.949  80.106  1.00  0.00           H  
ATOM   2067  HD3 LYS   135      48.095  76.973  80.740  1.00  0.00           H  
ATOM   2068  HE2 LYS   135      47.725  78.401  82.679  1.00  0.00           H  
ATOM   2069  HE3 LYS   135      48.958  79.497  82.173  1.00  0.00           H  
ATOM   2070  HZ1 LYS   135      46.976  80.317  81.273  1.00  0.00           H  
ATOM   2071  HZ2 LYS   135      47.561  79.749  80.087  1.00  0.00           H  
ATOM   2072  HZ3 LYS   135      46.369  78.818  80.747  1.00  0.00           H  
ATOM   2073  N   ALA   136      53.059  77.124  83.598  1.00  0.00           N  
ATOM   2074  CA  ALA   136      53.964  78.145  84.083  1.00  0.00           C  
ATOM   2075  C   ALA   136      55.184  77.558  84.731  1.00  0.00           C  
ATOM   2076  O   ALA   136      55.812  78.273  85.532  1.00  0.00           O  
ATOM   2077  CB  ALA   136      53.151  79.116  84.976  1.00  0.00           C  
ATOM   2078  H   ALA   136      52.300  76.898  84.225  1.00  0.00           H  
ATOM   2079  HA  ALA   136      54.337  78.695  83.219  1.00  0.00           H  
ATOM   2080  HB1 ALA   136      52.110  79.077  84.657  1.00  0.00           H  
ATOM   2081  HB2 ALA   136      53.101  78.676  85.972  1.00  0.00           H  
ATOM   2082  HB3 ALA   136      53.586  80.114  85.030  1.00  0.00           H  
ATOM   2083  N   SER   137      55.580  76.327  84.546  1.00  0.00           N  
ATOM   2084  CA  SER   137      56.807  75.604  85.143  1.00  0.00           C  
ATOM   2085  C   SER   137      57.167  74.382  84.260  1.00  0.00           C  
ATOM   2086  O   SER   137      56.363  74.023  83.335  1.00  0.00           O  
ATOM   2087  CB  SER   137      56.533  75.204  86.530  1.00  0.00           C  
ATOM   2088  OG  SER   137      57.689  74.720  87.063  1.00  0.00           O  
ATOM   2089  H   SER   137      55.091  75.774  83.857  1.00  0.00           H  
ATOM   2090  HA  SER   137      57.637  76.292  85.305  1.00  0.00           H  
ATOM   2091  HB2 SER   137      56.153  76.058  87.091  1.00  0.00           H  
ATOM   2092  HB3 SER   137      55.881  74.342  86.669  1.00  0.00           H  
ATOM   2093  HG  SER   137      57.647  74.939  87.997  1.00  0.00           H  
ATOM   2094  N   TRP   138      58.328  73.896  84.357  1.00  0.00           N  
ATOM   2095  CA  TRP   138      58.949  72.891  83.486  1.00  0.00           C  
ATOM   2096  C   TRP   138      59.752  71.874  84.305  1.00  0.00           C  
ATOM   2097  O   TRP   138      60.725  72.261  85.020  1.00  0.00           O  
ATOM   2098  CB  TRP   138      59.688  73.637  82.335  1.00  0.00           C  
ATOM   2099  CG  TRP   138      59.592  72.757  81.169  1.00  0.00           C  
ATOM   2100  CD1 TRP   138      58.915  73.043  80.007  1.00  0.00           C  
ATOM   2101  CD2 TRP   138      60.274  71.470  80.863  1.00  0.00           C  
ATOM   2102  CE2 TRP   138      59.827  70.966  79.560  1.00  0.00           C  
ATOM   2103  CE3 TRP   138      61.187  70.608  81.501  1.00  0.00           C  
ATOM   2104  NE1 TRP   138      58.863  71.925  79.199  1.00  0.00           N  
ATOM   2105  CZ2 TRP   138      60.307  69.797  78.974  1.00  0.00           C  
ATOM   2106  CZ3 TRP   138      61.697  69.444  80.927  1.00  0.00           C  
ATOM   2107  CH2 TRP   138      61.165  69.008  79.713  1.00  0.00           C  
ATOM   2108  H   TRP   138      58.886  74.209  85.139  1.00  0.00           H  
ATOM   2109  HA  TRP   138      58.167  72.236  83.101  1.00  0.00           H  
ATOM   2110  HB2 TRP   138      59.297  74.635  82.137  1.00  0.00           H  
ATOM   2111  HB3 TRP   138      60.734  73.630  82.639  1.00  0.00           H  
ATOM   2112  HD1 TRP   138      58.296  73.901  79.789  1.00  0.00           H  
ATOM   2113  HE1 TRP   138      58.382  71.980  78.313  1.00  0.00           H  
ATOM   2114  HE3 TRP   138      61.635  70.998  82.404  1.00  0.00           H  
ATOM   2115  HZ2 TRP   138      59.921  69.383  78.055  1.00  0.00           H  
ATOM   2116  HZ3 TRP   138      62.479  68.900  81.435  1.00  0.00           H  
ATOM   2117  HH2 TRP   138      61.486  68.058  79.310  1.00  0.00           H  
ATOM   2118  N   THR   139      59.310  70.626  84.300  1.00  0.00           N  
ATOM   2119  CA  THR   139      59.971  69.617  85.237  1.00  0.00           C  
ATOM   2120  C   THR   139      60.253  68.318  84.466  1.00  0.00           C  
ATOM   2121  O   THR   139      59.680  68.117  83.432  1.00  0.00           O  
ATOM   2122  CB  THR   139      59.037  69.301  86.454  1.00  0.00           C  
ATOM   2123  CG2 THR   139      58.770  70.456  87.370  1.00  0.00           C  
ATOM   2124  OG1 THR   139      57.814  68.900  85.941  1.00  0.00           O  
ATOM   2125  H   THR   139      58.478  70.280  83.844  1.00  0.00           H  
ATOM   2126  HA  THR   139      60.865  70.068  85.669  1.00  0.00           H  
ATOM   2127  HB  THR   139      59.424  68.394  86.918  1.00  0.00           H  
ATOM   2128  HG1 THR   139      57.536  68.320  86.653  1.00  0.00           H  
ATOM   2129 HG21 THR   139      59.771  70.807  87.623  1.00  0.00           H  
ATOM   2130 HG22 THR   139      58.208  71.224  86.839  1.00  0.00           H  
ATOM   2131 HG23 THR   139      58.163  70.216  88.243  1.00  0.00           H  
ATOM   2132  N   TRP   140      61.248  67.642  84.935  1.00  0.00           N  
ATOM   2133  CA  TRP   140      61.821  66.408  84.354  1.00  0.00           C  
ATOM   2134  C   TRP   140      61.206  65.154  84.996  1.00  0.00           C  
ATOM   2135  O   TRP   140      60.519  65.274  86.055  1.00  0.00           O  
ATOM   2136  CB  TRP   140      63.417  66.516  84.487  1.00  0.00           C  
ATOM   2137  CG  TRP   140      64.189  67.594  83.744  1.00  0.00           C  
ATOM   2138  CD1 TRP   140      64.572  68.789  84.242  1.00  0.00           C  
ATOM   2139  CD2 TRP   140      64.703  67.637  82.356  1.00  0.00           C  
ATOM   2140  CE2 TRP   140      65.440  68.827  82.141  1.00  0.00           C  
ATOM   2141  CE3 TRP   140      64.770  66.681  81.321  1.00  0.00           C  
ATOM   2142  NE1 TRP   140      65.276  69.523  83.345  1.00  0.00           N  
ATOM   2143  CZ2 TRP   140      66.131  69.022  80.950  1.00  0.00           C  
ATOM   2144  CZ3 TRP   140      65.529  66.869  80.130  1.00  0.00           C  
ATOM   2145  CH2 TRP   140      66.129  68.148  79.887  1.00  0.00           C  
ATOM   2146  H   TRP   140      61.853  68.076  85.618  1.00  0.00           H  
ATOM   2147  HA  TRP   140      61.626  66.347  83.284  1.00  0.00           H  
ATOM   2148  HB2 TRP   140      63.605  66.641  85.553  1.00  0.00           H  
ATOM   2149  HB3 TRP   140      63.786  65.524  84.225  1.00  0.00           H  
ATOM   2150  HD1 TRP   140      64.396  68.975  85.291  1.00  0.00           H  
ATOM   2151  HE1 TRP   140      65.830  70.348  83.527  1.00  0.00           H  
ATOM   2152  HE3 TRP   140      64.371  65.679  81.370  1.00  0.00           H  
ATOM   2153  HZ2 TRP   140      66.782  69.875  80.833  1.00  0.00           H  
ATOM   2154  HZ3 TRP   140      65.476  66.025  79.459  1.00  0.00           H  
ATOM   2155  HH2 TRP   140      66.672  68.360  78.978  1.00  0.00           H  
ATOM   2156  N   GLY   141      61.560  63.975  84.486  1.00  0.00           N  
ATOM   2157  CA  GLY   141      60.949  62.716  84.853  1.00  0.00           C  
ATOM   2158  C   GLY   141      59.546  62.220  84.204  1.00  0.00           C  
ATOM   2159  O   GLY   141      59.054  62.995  83.353  1.00  0.00           O  
ATOM   2160  H   GLY   141      62.186  63.961  83.693  1.00  0.00           H  
ATOM   2161  HA2 GLY   141      61.712  61.960  84.667  1.00  0.00           H  
ATOM   2162  HA3 GLY   141      60.656  62.711  85.903  1.00  0.00           H  
ATOM   2163  N   PRO   142      59.075  61.050  84.551  1.00  0.00           N  
ATOM   2164  CA  PRO   142      57.758  60.605  84.069  1.00  0.00           C  
ATOM   2165  C   PRO   142      56.550  61.437  84.447  1.00  0.00           C  
ATOM   2166  O   PRO   142      55.767  61.753  83.468  1.00  0.00           O  
ATOM   2167  CB  PRO   142      57.607  59.066  84.511  1.00  0.00           C  
ATOM   2168  CG  PRO   142      59.139  58.634  84.766  1.00  0.00           C  
ATOM   2169  CD  PRO   142      59.767  59.956  85.219  1.00  0.00           C  
ATOM   2170  HA  PRO   142      57.716  60.617  82.980  1.00  0.00           H  
ATOM   2171  HB2 PRO   142      57.132  58.899  85.477  1.00  0.00           H  
ATOM   2172  HB3 PRO   142      57.086  58.545  83.708  1.00  0.00           H  
ATOM   2173  HG2 PRO   142      59.207  57.971  85.628  1.00  0.00           H  
ATOM   2174  HG3 PRO   142      59.615  58.317  83.838  1.00  0.00           H  
ATOM   2175  HD2 PRO   142      59.842  60.064  86.301  1.00  0.00           H  
ATOM   2176  HD3 PRO   142      60.828  59.926  84.971  1.00  0.00           H  
ATOM   2177  N   GLU   143      56.501  61.828  85.671  1.00  0.00           N  
ATOM   2178  CA  GLU   143      55.543  62.880  86.135  1.00  0.00           C  
ATOM   2179  C   GLU   143      55.979  64.327  85.696  1.00  0.00           C  
ATOM   2180  O   GLU   143      55.334  65.312  86.074  1.00  0.00           O  
ATOM   2181  CB  GLU   143      55.238  62.790  87.609  1.00  0.00           C  
ATOM   2182  CG  GLU   143      56.436  63.074  88.544  1.00  0.00           C  
ATOM   2183  CD  GLU   143      57.617  62.068  88.477  1.00  0.00           C  
ATOM   2184  OE1 GLU   143      57.691  61.184  89.348  1.00  0.00           O  
ATOM   2185  OE2 GLU   143      58.445  62.316  87.534  1.00  0.00           O1-
ATOM   2186  H   GLU   143      57.285  61.477  86.203  1.00  0.00           H  
ATOM   2187  HA  GLU   143      54.603  62.838  85.585  1.00  0.00           H  
ATOM   2188  HB2 GLU   143      54.436  63.455  87.929  1.00  0.00           H  
ATOM   2189  HB3 GLU   143      55.084  61.720  87.752  1.00  0.00           H  
ATOM   2190  HG2 GLU   143      56.714  64.108  88.340  1.00  0.00           H  
ATOM   2191  HG3 GLU   143      56.006  62.945  89.537  1.00  0.00           H  
ATOM   2192  N   GLY   144      57.126  64.483  84.980  1.00  0.00           N  
ATOM   2193  CA  GLY   144      57.493  65.658  84.114  1.00  0.00           C  
ATOM   2194  C   GLY   144      56.349  66.266  83.354  1.00  0.00           C  
ATOM   2195  O   GLY   144      55.618  65.622  82.675  1.00  0.00           O  
ATOM   2196  H   GLY   144      57.684  63.655  84.833  1.00  0.00           H  
ATOM   2197  HA2 GLY   144      57.977  66.415  84.731  1.00  0.00           H  
ATOM   2198  HA3 GLY   144      58.286  65.265  83.478  1.00  0.00           H  
ATOM   2199  N   GLN   145      56.275  67.593  83.350  1.00  0.00           N  
ATOM   2200  CA  GLN   145      55.166  68.425  82.787  1.00  0.00           C  
ATOM   2201  C   GLN   145      55.829  69.751  82.329  1.00  0.00           C  
ATOM   2202  O   GLN   145      56.887  70.270  82.852  1.00  0.00           O  
ATOM   2203  CB  GLN   145      54.001  68.552  83.795  1.00  0.00           C  
ATOM   2204  CG  GLN   145      53.128  67.362  84.222  1.00  0.00           C  
ATOM   2205  CD  GLN   145      52.010  66.909  83.199  1.00  0.00           C  
ATOM   2206  NE2 GLN   145      51.928  65.626  82.855  1.00  0.00           N  
ATOM   2207  OE1 GLN   145      51.134  67.693  82.835  1.00  0.00           O  
ATOM   2208  H   GLN   145      56.937  68.132  83.889  1.00  0.00           H  
ATOM   2209  HA  GLN   145      54.760  67.972  81.883  1.00  0.00           H  
ATOM   2210  HB2 GLN   145      54.463  68.922  84.710  1.00  0.00           H  
ATOM   2211  HB3 GLN   145      53.436  69.411  83.433  1.00  0.00           H  
ATOM   2212  HG2 GLN   145      53.779  66.527  84.481  1.00  0.00           H  
ATOM   2213  HG3 GLN   145      52.550  67.683  85.088  1.00  0.00           H  
ATOM   2214 HE21 GLN   145      51.077  65.330  82.398  1.00  0.00           H  
ATOM   2215 HE22 GLN   145      52.649  64.944  83.045  1.00  0.00           H  
ATOM   2216  N   GLY   146      55.155  70.360  81.366  1.00  0.00           N  
ATOM   2217  CA  GLY   146      55.554  71.567  80.716  1.00  0.00           C  
ATOM   2218  C   GLY   146      55.886  71.436  79.189  1.00  0.00           C  
ATOM   2219  O   GLY   146      56.418  70.355  78.910  1.00  0.00           O  
ATOM   2220  H   GLY   146      54.298  69.933  81.043  1.00  0.00           H  
ATOM   2221  HA2 GLY   146      54.723  72.273  80.722  1.00  0.00           H  
ATOM   2222  HA3 GLY   146      56.455  72.021  81.127  1.00  0.00           H  
ATOM   2223  N   ALA   147      55.624  72.345  78.276  1.00  0.00           N  
ATOM   2224  CA  ALA   147      55.686  72.250  76.835  1.00  0.00           C  
ATOM   2225  C   ALA   147      57.052  72.282  76.087  1.00  0.00           C  
ATOM   2226  O   ALA   147      58.011  72.760  76.660  1.00  0.00           O  
ATOM   2227  CB  ALA   147      54.754  73.412  76.261  1.00  0.00           C  
ATOM   2228  H   ALA   147      55.089  73.129  78.620  1.00  0.00           H  
ATOM   2229  HA  ALA   147      55.287  71.257  76.631  1.00  0.00           H  
ATOM   2230  HB1 ALA   147      53.761  73.277  76.690  1.00  0.00           H  
ATOM   2231  HB2 ALA   147      55.213  74.371  76.501  1.00  0.00           H  
ATOM   2232  HB3 ALA   147      54.720  73.311  75.176  1.00  0.00           H  
ATOM   2233  N   ILE   148      57.101  71.738  74.854  1.00  0.00           N  
ATOM   2234  CA  ILE   148      58.320  71.508  74.088  1.00  0.00           C  
ATOM   2235  C   ILE   148      58.289  72.213  72.729  1.00  0.00           C  
ATOM   2236  O   ILE   148      57.247  72.265  72.114  1.00  0.00           O  
ATOM   2237  CB  ILE   148      58.666  70.021  74.033  1.00  0.00           C  
ATOM   2238  CG1 ILE   148      59.133  69.478  75.399  1.00  0.00           C  
ATOM   2239  CG2 ILE   148      59.766  69.766  72.969  1.00  0.00           C  
ATOM   2240  CD1 ILE   148      59.124  68.020  75.699  1.00  0.00           C  
ATOM   2241  H   ILE   148      56.227  71.498  74.409  1.00  0.00           H  
ATOM   2242  HA  ILE   148      59.179  71.935  74.604  1.00  0.00           H  
ATOM   2243  HB  ILE   148      57.828  69.385  73.748  1.00  0.00           H  
ATOM   2244 HG12 ILE   148      60.014  70.002  75.770  1.00  0.00           H  
ATOM   2245 HG13 ILE   148      58.330  69.749  76.085  1.00  0.00           H  
ATOM   2246 HG21 ILE   148      59.333  69.928  71.983  1.00  0.00           H  
ATOM   2247 HG22 ILE   148      60.727  70.275  73.054  1.00  0.00           H  
ATOM   2248 HG23 ILE   148      59.997  68.705  73.068  1.00  0.00           H  
ATOM   2249 HD11 ILE   148      58.159  67.513  75.732  1.00  0.00           H  
ATOM   2250 HD12 ILE   148      59.674  67.502  74.914  1.00  0.00           H  
ATOM   2251 HD13 ILE   148      59.659  67.678  76.585  1.00  0.00           H  
ATOM   2252  N   LEU   149      59.425  72.802  72.369  1.00  0.00           N  
ATOM   2253  CA  LEU   149      59.676  73.555  71.176  1.00  0.00           C  
ATOM   2254  C   LEU   149      60.902  72.964  70.447  1.00  0.00           C  
ATOM   2255  O   LEU   149      61.833  72.592  71.123  1.00  0.00           O  
ATOM   2256  CB  LEU   149      59.800  75.035  71.507  1.00  0.00           C  
ATOM   2257  CG  LEU   149      60.289  75.992  70.383  1.00  0.00           C  
ATOM   2258  CD1 LEU   149      59.085  76.223  69.459  1.00  0.00           C  
ATOM   2259  CD2 LEU   149      60.601  77.413  70.986  1.00  0.00           C  
ATOM   2260  H   LEU   149      60.162  72.836  73.059  1.00  0.00           H  
ATOM   2261  HA  LEU   149      58.817  73.508  70.507  1.00  0.00           H  
ATOM   2262  HB2 LEU   149      58.849  75.375  71.919  1.00  0.00           H  
ATOM   2263  HB3 LEU   149      60.434  74.997  72.393  1.00  0.00           H  
ATOM   2264  HG  LEU   149      61.171  75.629  69.856  1.00  0.00           H  
ATOM   2265 HD11 LEU   149      58.209  76.601  69.986  1.00  0.00           H  
ATOM   2266 HD12 LEU   149      59.337  77.038  68.781  1.00  0.00           H  
ATOM   2267 HD13 LEU   149      58.724  75.350  68.915  1.00  0.00           H  
ATOM   2268 HD21 LEU   149      60.560  78.061  70.110  1.00  0.00           H  
ATOM   2269 HD22 LEU   149      59.844  77.681  71.723  1.00  0.00           H  
ATOM   2270 HD23 LEU   149      61.594  77.344  71.430  1.00  0.00           H  
ATOM   2271  N   LEU   150      60.820  72.662  69.066  1.00  0.00           N  
ATOM   2272  CA  LEU   150      61.923  72.335  68.181  1.00  0.00           C  
ATOM   2273  C   LEU   150      62.817  73.544  67.644  1.00  0.00           C  
ATOM   2274  O   LEU   150      62.235  74.521  67.235  1.00  0.00           O  
ATOM   2275  CB  LEU   150      61.422  71.577  66.886  1.00  0.00           C  
ATOM   2276  CG  LEU   150      60.736  70.214  67.165  1.00  0.00           C  
ATOM   2277  CD1 LEU   150      60.073  69.719  65.863  1.00  0.00           C  
ATOM   2278  CD2 LEU   150      61.739  69.174  67.535  1.00  0.00           C  
ATOM   2279  H   LEU   150      59.913  72.825  68.651  1.00  0.00           H  
ATOM   2280  HA  LEU   150      62.667  71.779  68.750  1.00  0.00           H  
ATOM   2281  HB2 LEU   150      60.781  72.160  66.225  1.00  0.00           H  
ATOM   2282  HB3 LEU   150      62.331  71.408  66.309  1.00  0.00           H  
ATOM   2283  HG  LEU   150      60.054  70.284  68.012  1.00  0.00           H  
ATOM   2284 HD11 LEU   150      60.725  69.429  65.039  1.00  0.00           H  
ATOM   2285 HD12 LEU   150      59.553  68.808  66.158  1.00  0.00           H  
ATOM   2286 HD13 LEU   150      59.252  70.411  65.674  1.00  0.00           H  
ATOM   2287 HD21 LEU   150      62.630  69.203  66.908  1.00  0.00           H  
ATOM   2288 HD22 LEU   150      61.947  69.308  68.597  1.00  0.00           H  
ATOM   2289 HD23 LEU   150      61.262  68.195  67.492  1.00  0.00           H  
ATOM   2290  N   VAL   151      64.120  73.492  67.660  1.00  0.00           N  
ATOM   2291  CA  VAL   151      64.940  74.454  66.852  1.00  0.00           C  
ATOM   2292  C   VAL   151      64.735  74.226  65.339  1.00  0.00           C  
ATOM   2293  O   VAL   151      64.797  73.006  64.873  1.00  0.00           O  
ATOM   2294  CB  VAL   151      66.488  74.222  67.129  1.00  0.00           C  
ATOM   2295  CG1 VAL   151      67.263  75.401  66.494  1.00  0.00           C  
ATOM   2296  CG2 VAL   151      66.708  74.327  68.643  1.00  0.00           C  
ATOM   2297  H   VAL   151      64.629  72.649  67.883  1.00  0.00           H  
ATOM   2298  HA  VAL   151      64.709  75.451  67.227  1.00  0.00           H  
ATOM   2299  HB  VAL   151      66.941  73.307  66.746  1.00  0.00           H  
ATOM   2300 HG11 VAL   151      67.150  76.258  67.157  1.00  0.00           H  
ATOM   2301 HG12 VAL   151      68.290  75.104  66.284  1.00  0.00           H  
ATOM   2302 HG13 VAL   151      66.845  75.658  65.520  1.00  0.00           H  
ATOM   2303 HG21 VAL   151      66.191  75.214  69.008  1.00  0.00           H  
ATOM   2304 HG22 VAL   151      66.281  73.469  69.162  1.00  0.00           H  
ATOM   2305 HG23 VAL   151      67.751  74.329  68.961  1.00  0.00           H  
ATOM   2306  N   ASN   152      64.429  75.258  64.639  1.00  0.00           N  
ATOM   2307  CA  ASN   152      64.045  75.254  63.211  1.00  0.00           C  
ATOM   2308  C   ASN   152      65.322  75.146  62.195  1.00  0.00           C  
ATOM   2309  O   ASN   152      65.478  75.925  61.269  1.00  0.00           O  
ATOM   2310  CB  ASN   152      63.011  76.428  62.857  1.00  0.00           C  
ATOM   2311  CG  ASN   152      62.275  76.327  61.591  1.00  0.00           C  
ATOM   2312  ND2 ASN   152      61.789  77.429  61.051  1.00  0.00           N  
ATOM   2313  OD1 ASN   152      62.064  75.271  61.072  1.00  0.00           O  
ATOM   2314  H   ASN   152      64.239  76.105  65.155  1.00  0.00           H  
ATOM   2315  HA  ASN   152      63.477  74.336  63.059  1.00  0.00           H  
ATOM   2316  HB2 ASN   152      62.249  76.554  63.627  1.00  0.00           H  
ATOM   2317  HB3 ASN   152      63.729  77.248  62.877  1.00  0.00           H  
ATOM   2318 HD21 ASN   152      61.151  77.315  60.275  1.00  0.00           H  
ATOM   2319 HD22 ASN   152      61.975  78.352  61.414  1.00  0.00           H  
ATOM   2320  N   CYS   153      66.149  74.125  62.367  1.00  0.00           N  
ATOM   2321  CA  CYS   153      67.567  73.976  61.952  1.00  0.00           C  
ATOM   2322  C   CYS   153      67.747  73.311  60.590  1.00  0.00           C  
ATOM   2323  O   CYS   153      68.848  73.230  60.054  1.00  0.00           O  
ATOM   2324  CB  CYS   153      68.351  73.296  63.139  1.00  0.00           C  
ATOM   2325  SG  CYS   153      67.543  71.630  63.379  1.00  0.00           S  
ATOM   2326  H   CYS   153      65.791  73.433  63.010  1.00  0.00           H  
ATOM   2327  HA  CYS   153      67.925  74.991  61.779  1.00  0.00           H  
ATOM   2328  HB2 CYS   153      69.370  73.194  62.766  1.00  0.00           H  
ATOM   2329  HB3 CYS   153      68.338  73.980  63.987  1.00  0.00           H  
ATOM   2330  HG  CYS   153      66.370  72.170  63.719  1.00  0.00           H  
ATOM   2331  N   ASP   154      66.632  72.854  59.999  1.00  0.00           N  
ATOM   2332  CA  ASP   154      66.423  72.480  58.629  1.00  0.00           C  
ATOM   2333  C   ASP   154      66.155  73.675  57.664  1.00  0.00           C  
ATOM   2334  O   ASP   154      66.176  74.850  58.010  1.00  0.00           O  
ATOM   2335  CB  ASP   154      65.289  71.422  58.523  1.00  0.00           C  
ATOM   2336  CG  ASP   154      63.945  71.776  59.130  1.00  0.00           C  
ATOM   2337  OD1 ASP   154      63.705  72.873  59.693  1.00  0.00           O  
ATOM   2338  OD2 ASP   154      62.995  70.989  58.991  1.00  0.00           O1-
ATOM   2339  H   ASP   154      65.799  73.066  60.529  1.00  0.00           H  
ATOM   2340  HA  ASP   154      67.347  72.086  58.206  1.00  0.00           H  
ATOM   2341  HB2 ASP   154      65.204  71.194  57.461  1.00  0.00           H  
ATOM   2342  HB3 ASP   154      65.688  70.554  59.047  1.00  0.00           H  
ATOM   2343  N   ARG   155      65.856  73.364  56.436  1.00  0.00           N  
ATOM   2344  CA  ARG   155      65.695  74.450  55.393  1.00  0.00           C  
ATOM   2345  C   ARG   155      64.487  73.987  54.535  1.00  0.00           C  
ATOM   2346  O   ARG   155      64.733  73.508  53.459  1.00  0.00           O  
ATOM   2347  CB  ARG   155      67.023  74.578  54.615  1.00  0.00           C  
ATOM   2348  CG  ARG   155      67.034  75.570  53.444  1.00  0.00           C  
ATOM   2349  CD  ARG   155      68.259  75.324  52.642  1.00  0.00           C  
ATOM   2350  NE  ARG   155      68.294  74.125  51.744  1.00  0.00           N  
ATOM   2351  CZ  ARG   155      69.338  73.475  51.315  1.00  0.00           C  
ATOM   2352  NH1 ARG   155      70.584  73.803  51.529  1.00  0.00           N1+
ATOM   2353  NH2 ARG   155      69.195  72.459  50.558  1.00  0.00           N  
ATOM   2354  H   ARG   155      65.550  72.440  56.166  1.00  0.00           H  
ATOM   2355  HA  ARG   155      65.534  75.424  55.853  1.00  0.00           H  
ATOM   2356  HB2 ARG   155      67.881  74.729  55.270  1.00  0.00           H  
ATOM   2357  HB3 ARG   155      67.269  73.568  54.288  1.00  0.00           H  
ATOM   2358  HG2 ARG   155      66.158  75.451  52.807  1.00  0.00           H  
ATOM   2359  HG3 ARG   155      66.957  76.617  53.735  1.00  0.00           H  
ATOM   2360  HD2 ARG   155      68.482  76.225  52.070  1.00  0.00           H  
ATOM   2361  HD3 ARG   155      69.162  75.255  53.249  1.00  0.00           H  
ATOM   2362  HE  ARG   155      67.388  73.823  51.417  1.00  0.00           H  
ATOM   2363 HH11 ARG   155      70.889  74.621  52.038  1.00  0.00           H  
ATOM   2364 HH12 ARG   155      71.244  73.273  50.979  1.00  0.00           H  
ATOM   2365 HH21 ARG   155      69.925  71.774  50.427  1.00  0.00           H  
ATOM   2366 HH22 ARG   155      68.319  72.130  50.177  1.00  0.00           H  
ATOM   2367  N   GLU   156      63.273  74.407  54.800  1.00  0.00           N  
ATOM   2368  CA  GLU   156      62.179  74.406  53.849  1.00  0.00           C  
ATOM   2369  C   GLU   156      62.175  75.664  52.943  1.00  0.00           C  
ATOM   2370  O   GLU   156      61.786  75.632  51.793  1.00  0.00           O  
ATOM   2371  CB  GLU   156      60.806  74.293  54.557  1.00  0.00           C  
ATOM   2372  CG  GLU   156      60.381  72.842  55.043  1.00  0.00           C  
ATOM   2373  CD  GLU   156      61.034  72.373  56.314  1.00  0.00           C  
ATOM   2374  OE1 GLU   156      61.059  71.165  56.459  1.00  0.00           O  
ATOM   2375  OE2 GLU   156      61.494  73.123  57.161  1.00  0.00           O1-
ATOM   2376  H   GLU   156      63.179  74.889  55.683  1.00  0.00           H  
ATOM   2377  HA  GLU   156      62.222  73.563  53.160  1.00  0.00           H  
ATOM   2378  HB2 GLU   156      60.608  74.985  55.376  1.00  0.00           H  
ATOM   2379  HB3 GLU   156      60.091  74.606  53.796  1.00  0.00           H  
ATOM   2380  HG2 GLU   156      59.300  72.707  55.054  1.00  0.00           H  
ATOM   2381  HG3 GLU   156      60.684  72.213  54.206  1.00  0.00           H  
ATOM   2382  N   THR   157      62.545  76.792  53.481  1.00  0.00           N  
ATOM   2383  CA  THR   157      62.319  78.133  52.824  1.00  0.00           C  
ATOM   2384  C   THR   157      62.925  78.192  51.384  1.00  0.00           C  
ATOM   2385  O   THR   157      64.048  77.734  51.231  1.00  0.00           O  
ATOM   2386  CB  THR   157      62.645  79.282  53.751  1.00  0.00           C  
ATOM   2387  CG2 THR   157      62.344  80.605  53.160  1.00  0.00           C  
ATOM   2388  OG1 THR   157      61.877  79.236  54.880  1.00  0.00           O  
ATOM   2389  H   THR   157      62.916  76.901  54.414  1.00  0.00           H  
ATOM   2390  HA  THR   157      61.255  78.112  52.587  1.00  0.00           H  
ATOM   2391  HB  THR   157      63.711  79.370  53.959  1.00  0.00           H  
ATOM   2392  HG1 THR   157      62.368  78.632  55.442  1.00  0.00           H  
ATOM   2393 HG21 THR   157      62.964  80.869  52.302  1.00  0.00           H  
ATOM   2394 HG22 THR   157      61.354  80.673  52.708  1.00  0.00           H  
ATOM   2395 HG23 THR   157      62.434  81.384  53.916  1.00  0.00           H  
ATOM   2396  N   PRO   158      62.266  78.725  50.314  1.00  0.00           N  
ATOM   2397  CA  PRO   158      62.874  78.837  49.001  1.00  0.00           C  
ATOM   2398  C   PRO   158      63.984  79.908  48.840  1.00  0.00           C  
ATOM   2399  O   PRO   158      64.505  80.033  47.751  1.00  0.00           O  
ATOM   2400  CB  PRO   158      61.710  79.143  48.090  1.00  0.00           C  
ATOM   2401  CG  PRO   158      60.461  78.986  48.921  1.00  0.00           C  
ATOM   2402  CD  PRO   158      60.918  79.202  50.343  1.00  0.00           C  
ATOM   2403  HA  PRO   158      63.226  77.840  48.735  1.00  0.00           H  
ATOM   2404  HB2 PRO   158      61.634  80.162  47.710  1.00  0.00           H  
ATOM   2405  HB3 PRO   158      61.642  78.392  47.303  1.00  0.00           H  
ATOM   2406  HG2 PRO   158      59.659  79.688  48.692  1.00  0.00           H  
ATOM   2407  HG3 PRO   158      60.076  77.967  48.912  1.00  0.00           H  
ATOM   2408  HD2 PRO   158      60.957  80.281  50.488  1.00  0.00           H  
ATOM   2409  HD3 PRO   158      60.189  78.692  50.973  1.00  0.00           H  
ATOM   2410  N   TRP   159      64.199  80.864  49.751  1.00  0.00           N  
ATOM   2411  CA  TRP   159      64.940  82.096  49.586  1.00  0.00           C  
ATOM   2412  C   TRP   159      66.484  82.104  49.580  1.00  0.00           C  
ATOM   2413  O   TRP   159      67.121  82.847  48.882  1.00  0.00           O  
ATOM   2414  CB  TRP   159      64.592  83.172  50.604  1.00  0.00           C  
ATOM   2415  CG  TRP   159      63.066  83.380  50.962  1.00  0.00           C  
ATOM   2416  CD1 TRP   159      62.599  83.754  52.111  1.00  0.00           C  
ATOM   2417  CD2 TRP   159      61.915  83.142  50.118  1.00  0.00           C  
ATOM   2418  CE2 TRP   159      60.717  83.388  50.875  1.00  0.00           C  
ATOM   2419  CE3 TRP   159      61.575  82.781  48.692  1.00  0.00           C  
ATOM   2420  NE1 TRP   159      61.276  83.668  52.166  1.00  0.00           N  
ATOM   2421  CZ2 TRP   159      59.442  83.243  50.438  1.00  0.00           C  
ATOM   2422  CZ3 TRP   159      60.274  82.830  48.260  1.00  0.00           C  
ATOM   2423  CH2 TRP   159      59.193  83.044  49.082  1.00  0.00           C  
ATOM   2424  H   TRP   159      63.724  80.749  50.635  1.00  0.00           H  
ATOM   2425  HA  TRP   159      64.634  82.527  48.633  1.00  0.00           H  
ATOM   2426  HB2 TRP   159      65.080  82.914  51.544  1.00  0.00           H  
ATOM   2427  HB3 TRP   159      65.052  84.130  50.363  1.00  0.00           H  
ATOM   2428  HD1 TRP   159      63.186  84.084  52.955  1.00  0.00           H  
ATOM   2429  HE1 TRP   159      60.793  84.099  52.942  1.00  0.00           H  
ATOM   2430  HE3 TRP   159      62.334  82.580  47.951  1.00  0.00           H  
ATOM   2431  HZ2 TRP   159      58.609  83.218  51.125  1.00  0.00           H  
ATOM   2432  HZ3 TRP   159      60.103  82.627  47.213  1.00  0.00           H  
ATOM   2433  HH2 TRP   159      58.198  82.753  48.778  1.00  0.00           H  
ATOM   2434  N   LEU   160      67.070  81.369  50.499  1.00  0.00           N  
ATOM   2435  CA  LEU   160      68.532  81.263  50.660  1.00  0.00           C  
ATOM   2436  C   LEU   160      68.990  79.763  51.033  1.00  0.00           C  
ATOM   2437  O   LEU   160      68.116  79.104  51.591  1.00  0.00           O  
ATOM   2438  CB  LEU   160      69.082  82.297  51.646  1.00  0.00           C  
ATOM   2439  CG  LEU   160      68.837  83.780  51.261  1.00  0.00           C  
ATOM   2440  CD1 LEU   160      68.889  84.829  52.372  1.00  0.00           C  
ATOM   2441  CD2 LEU   160      69.755  84.365  50.145  1.00  0.00           C  
ATOM   2442  H   LEU   160      66.555  80.739  51.099  1.00  0.00           H  
ATOM   2443  HA  LEU   160      69.023  81.460  49.707  1.00  0.00           H  
ATOM   2444  HB2 LEU   160      68.593  82.248  52.619  1.00  0.00           H  
ATOM   2445  HB3 LEU   160      70.151  82.183  51.823  1.00  0.00           H  
ATOM   2446  HG  LEU   160      67.806  83.959  50.955  1.00  0.00           H  
ATOM   2447 HD11 LEU   160      69.917  84.721  52.717  1.00  0.00           H  
ATOM   2448 HD12 LEU   160      68.765  85.811  51.916  1.00  0.00           H  
ATOM   2449 HD13 LEU   160      68.081  84.741  53.098  1.00  0.00           H  
ATOM   2450 HD21 LEU   160      69.610  85.432  49.976  1.00  0.00           H  
ATOM   2451 HD22 LEU   160      70.822  84.336  50.366  1.00  0.00           H  
ATOM   2452 HD23 LEU   160      69.457  83.741  49.303  1.00  0.00           H  
ATOM   2453  N   PRO   161      70.219  79.334  50.756  1.00  0.00           N  
ATOM   2454  CA  PRO   161      70.758  77.989  51.107  1.00  0.00           C  
ATOM   2455  C   PRO   161      70.891  77.709  52.613  1.00  0.00           C  
ATOM   2456  O   PRO   161      71.201  76.578  52.998  1.00  0.00           O  
ATOM   2457  CB  PRO   161      72.028  77.836  50.252  1.00  0.00           C  
ATOM   2458  CG  PRO   161      72.059  79.048  49.265  1.00  0.00           C  
ATOM   2459  CD  PRO   161      71.313  80.091  49.999  1.00  0.00           C  
ATOM   2460  HA  PRO   161      70.084  77.247  50.679  1.00  0.00           H  
ATOM   2461  HB2 PRO   161      72.825  77.812  50.995  1.00  0.00           H  
ATOM   2462  HB3 PRO   161      71.996  76.861  49.766  1.00  0.00           H  
ATOM   2463  HG2 PRO   161      73.042  79.317  48.878  1.00  0.00           H  
ATOM   2464  HG3 PRO   161      71.579  78.768  48.328  1.00  0.00           H  
ATOM   2465  HD2 PRO   161      72.062  80.598  50.607  1.00  0.00           H  
ATOM   2466  HD3 PRO   161      70.852  80.844  49.359  1.00  0.00           H  
ATOM   2467  N   LYS   162      70.664  78.711  53.493  1.00  0.00           N  
ATOM   2468  CA  LYS   162      70.815  78.558  54.974  1.00  0.00           C  
ATOM   2469  C   LYS   162      69.525  78.110  55.764  1.00  0.00           C  
ATOM   2470  O   LYS   162      68.442  78.061  55.176  1.00  0.00           O  
ATOM   2471  CB  LYS   162      71.366  79.865  55.572  1.00  0.00           C  
ATOM   2472  CG  LYS   162      70.318  81.073  55.580  1.00  0.00           C  
ATOM   2473  CD  LYS   162      70.994  82.472  55.438  1.00  0.00           C  
ATOM   2474  CE  LYS   162      71.492  82.788  56.858  1.00  0.00           C  
ATOM   2475  NZ  LYS   162      72.373  83.913  56.759  1.00  0.00           N1+
ATOM   2476  H   LYS   162      70.263  79.559  53.121  1.00  0.00           H  
ATOM   2477  HA  LYS   162      71.609  77.846  55.199  1.00  0.00           H  
ATOM   2478  HB2 LYS   162      71.713  79.675  56.588  1.00  0.00           H  
ATOM   2479  HB3 LYS   162      72.146  80.214  54.896  1.00  0.00           H  
ATOM   2480  HG2 LYS   162      69.742  80.776  54.703  1.00  0.00           H  
ATOM   2481  HG3 LYS   162      69.631  81.002  56.423  1.00  0.00           H  
ATOM   2482  HD2 LYS   162      71.831  82.402  54.743  1.00  0.00           H  
ATOM   2483  HD3 LYS   162      70.274  83.262  55.223  1.00  0.00           H  
ATOM   2484  HE2 LYS   162      70.632  82.929  57.513  1.00  0.00           H  
ATOM   2485  HE3 LYS   162      72.098  81.947  57.196  1.00  0.00           H  
ATOM   2486  HZ1 LYS   162      73.161  83.604  56.209  1.00  0.00           H  
ATOM   2487  HZ2 LYS   162      72.007  84.665  56.193  1.00  0.00           H  
ATOM   2488  HZ3 LYS   162      72.737  84.344  57.596  1.00  0.00           H  
ATOM   2489  N   GLU   163      69.666  77.841  57.062  1.00  0.00           N  
ATOM   2490  CA  GLU   163      68.610  77.167  57.837  1.00  0.00           C  
ATOM   2491  C   GLU   163      67.474  78.224  58.252  1.00  0.00           C  
ATOM   2492  O   GLU   163      67.685  79.457  58.522  1.00  0.00           O  
ATOM   2493  CB  GLU   163      69.196  76.557  59.170  1.00  0.00           C  
ATOM   2494  CG  GLU   163      70.513  75.802  58.912  1.00  0.00           C  
ATOM   2495  CD  GLU   163      71.784  76.657  59.010  1.00  0.00           C  
ATOM   2496  OE1 GLU   163      72.270  77.020  57.972  1.00  0.00           O  
ATOM   2497  OE2 GLU   163      72.216  77.095  60.114  1.00  0.00           O1-
ATOM   2498  H   GLU   163      70.592  77.960  57.448  1.00  0.00           H  
ATOM   2499  HA  GLU   163      68.089  76.418  57.240  1.00  0.00           H  
ATOM   2500  HB2 GLU   163      69.405  77.281  59.957  1.00  0.00           H  
ATOM   2501  HB3 GLU   163      68.529  75.785  59.553  1.00  0.00           H  
ATOM   2502  HG2 GLU   163      70.695  75.010  59.638  1.00  0.00           H  
ATOM   2503  HG3 GLU   163      70.385  75.341  57.932  1.00  0.00           H  
ATOM   2504  N   ASP   164      66.214  77.753  58.266  1.00  0.00           N  
ATOM   2505  CA  ASP   164      64.985  78.507  58.608  1.00  0.00           C  
ATOM   2506  C   ASP   164      64.930  79.298  59.969  1.00  0.00           C  
ATOM   2507  O   ASP   164      64.324  80.375  60.045  1.00  0.00           O  
ATOM   2508  CB  ASP   164      63.869  77.482  58.527  1.00  0.00           C  
ATOM   2509  CG  ASP   164      63.534  76.812  57.228  1.00  0.00           C  
ATOM   2510  OD1 ASP   164      63.161  75.635  57.268  1.00  0.00           O  
ATOM   2511  OD2 ASP   164      63.742  77.384  56.127  1.00  0.00           O1-
ATOM   2512  H   ASP   164      66.038  76.790  58.020  1.00  0.00           H  
ATOM   2513  HA  ASP   164      64.803  79.271  57.851  1.00  0.00           H  
ATOM   2514  HB2 ASP   164      64.136  76.792  59.327  1.00  0.00           H  
ATOM   2515  HB3 ASP   164      62.976  77.993  58.886  1.00  0.00           H  
ATOM   2516  N   CYS   165      65.627  78.747  60.946  1.00  0.00           N  
ATOM   2517  CA  CYS   165      65.794  79.467  62.266  1.00  0.00           C  
ATOM   2518  C   CYS   165      66.595  80.756  62.158  1.00  0.00           C  
ATOM   2519  O   CYS   165      66.490  81.597  63.055  1.00  0.00           O  
ATOM   2520  CB  CYS   165      66.500  78.480  63.198  1.00  0.00           C  
ATOM   2521  SG  CYS   165      68.225  78.092  62.682  1.00  0.00           S  
ATOM   2522  H   CYS   165      66.055  77.836  60.863  1.00  0.00           H  
ATOM   2523  HA  CYS   165      64.858  79.660  62.789  1.00  0.00           H  
ATOM   2524  HB2 CYS   165      66.697  78.910  64.181  1.00  0.00           H  
ATOM   2525  HB3 CYS   165      65.904  77.568  63.176  1.00  0.00           H  
ATOM   2526  HG  CYS   165      68.709  79.155  63.332  1.00  0.00           H  
ATOM   2527  N   ARG   166      67.345  81.059  61.074  1.00  0.00           N  
ATOM   2528  CA  ARG   166      68.340  82.170  60.878  1.00  0.00           C  
ATOM   2529  C   ARG   166      67.624  83.465  60.620  1.00  0.00           C  
ATOM   2530  O   ARG   166      68.309  84.462  60.398  1.00  0.00           O  
ATOM   2531  CB  ARG   166      69.374  81.863  59.691  1.00  0.00           C  
ATOM   2532  CG  ARG   166      70.157  80.547  59.865  1.00  0.00           C  
ATOM   2533  CD  ARG   166      71.112  80.826  61.007  1.00  0.00           C  
ATOM   2534  NE  ARG   166      72.039  79.648  61.244  1.00  0.00           N  
ATOM   2535  CZ  ARG   166      73.050  79.534  62.104  1.00  0.00           C  
ATOM   2536  NH1 ARG   166      73.478  80.492  62.808  1.00  0.00           N1+
ATOM   2537  NH2 ARG   166      73.594  78.407  62.333  1.00  0.00           N  
ATOM   2538  H   ARG   166      67.087  80.438  60.320  1.00  0.00           H  
ATOM   2539  HA  ARG   166      68.978  82.386  61.735  1.00  0.00           H  
ATOM   2540  HB2 ARG   166      68.733  81.781  58.813  1.00  0.00           H  
ATOM   2541  HB3 ARG   166      69.970  82.762  59.536  1.00  0.00           H  
ATOM   2542  HG2 ARG   166      69.484  79.726  60.113  1.00  0.00           H  
ATOM   2543  HG3 ARG   166      70.676  80.278  58.945  1.00  0.00           H  
ATOM   2544  HD2 ARG   166      71.751  81.662  60.721  1.00  0.00           H  
ATOM   2545  HD3 ARG   166      70.565  81.100  61.909  1.00  0.00           H  
ATOM   2546  HE  ARG   166      71.649  78.779  60.907  1.00  0.00           H  
ATOM   2547 HH11 ARG   166      73.025  81.392  62.745  1.00  0.00           H  
ATOM   2548 HH12 ARG   166      74.151  80.332  63.544  1.00  0.00           H  
ATOM   2549 HH21 ARG   166      73.386  77.605  61.754  1.00  0.00           H  
ATOM   2550 HH22 ARG   166      74.254  78.426  63.098  1.00  0.00           H  
ATOM   2551  N   ASP   167      66.323  83.454  60.803  1.00  0.00           N  
ATOM   2552  CA  ASP   167      65.575  84.680  60.880  1.00  0.00           C  
ATOM   2553  C   ASP   167      64.298  84.357  61.725  1.00  0.00           C  
ATOM   2554  O   ASP   167      63.826  83.234  61.683  1.00  0.00           O  
ATOM   2555  CB  ASP   167      65.119  85.104  59.469  1.00  0.00           C  
ATOM   2556  CG  ASP   167      64.383  84.079  58.659  1.00  0.00           C  
ATOM   2557  OD1 ASP   167      63.403  83.409  59.134  1.00  0.00           O  
ATOM   2558  OD2 ASP   167      64.643  83.950  57.394  1.00  0.00           O1-
ATOM   2559  H   ASP   167      65.904  82.616  61.178  1.00  0.00           H  
ATOM   2560  HA  ASP   167      66.085  85.485  61.409  1.00  0.00           H  
ATOM   2561  HB2 ASP   167      64.390  85.910  59.549  1.00  0.00           H  
ATOM   2562  HB3 ASP   167      65.910  85.536  58.856  1.00  0.00           H  
ATOM   2563  N   GLU   168      63.784  85.348  62.449  1.00  0.00           N  
ATOM   2564  CA  GLU   168      62.597  85.268  63.300  1.00  0.00           C  
ATOM   2565  C   GLU   168      61.286  85.117  62.482  1.00  0.00           C  
ATOM   2566  O   GLU   168      60.229  85.006  63.051  1.00  0.00           O  
ATOM   2567  CB  GLU   168      62.525  86.505  64.229  1.00  0.00           C  
ATOM   2568  CG  GLU   168      62.115  87.901  63.691  1.00  0.00           C  
ATOM   2569  CD  GLU   168      63.067  88.562  62.757  1.00  0.00           C  
ATOM   2570  OE1 GLU   168      62.607  89.624  62.231  1.00  0.00           O  
ATOM   2571  OE2 GLU   168      64.262  88.141  62.634  1.00  0.00           O1-
ATOM   2572  H   GLU   168      64.295  86.192  62.666  1.00  0.00           H  
ATOM   2573  HA  GLU   168      62.716  84.389  63.934  1.00  0.00           H  
ATOM   2574  HB2 GLU   168      61.656  86.184  64.804  1.00  0.00           H  
ATOM   2575  HB3 GLU   168      63.304  86.522  64.990  1.00  0.00           H  
ATOM   2576  HG2 GLU   168      61.294  87.721  62.997  1.00  0.00           H  
ATOM   2577  HG3 GLU   168      61.726  88.564  64.465  1.00  0.00           H  
ATOM   2578  N   LYS   169      61.431  85.431  61.145  1.00  0.00           N  
ATOM   2579  CA  LYS   169      60.307  85.523  60.164  1.00  0.00           C  
ATOM   2580  C   LYS   169      59.774  84.167  59.724  1.00  0.00           C  
ATOM   2581  O   LYS   169      60.536  83.236  59.781  1.00  0.00           O  
ATOM   2582  CB  LYS   169      60.611  86.394  58.920  1.00  0.00           C  
ATOM   2583  CG  LYS   169      60.977  87.876  59.312  1.00  0.00           C  
ATOM   2584  CD  LYS   169      61.245  88.737  58.056  1.00  0.00           C  
ATOM   2585  CE  LYS   169      61.470  90.237  58.441  1.00  0.00           C  
ATOM   2586  NZ  LYS   169      62.695  90.433  59.246  1.00  0.00           N1+
ATOM   2587  H   LYS   169      62.332  85.582  60.716  1.00  0.00           H  
ATOM   2588  HA  LYS   169      59.455  86.026  60.621  1.00  0.00           H  
ATOM   2589  HB2 LYS   169      61.403  85.881  58.375  1.00  0.00           H  
ATOM   2590  HB3 LYS   169      59.729  86.376  58.280  1.00  0.00           H  
ATOM   2591  HG2 LYS   169      60.169  88.298  59.909  1.00  0.00           H  
ATOM   2592  HG3 LYS   169      61.912  87.756  59.860  1.00  0.00           H  
ATOM   2593  HD2 LYS   169      62.118  88.365  57.519  1.00  0.00           H  
ATOM   2594  HD3 LYS   169      60.379  88.701  57.396  1.00  0.00           H  
ATOM   2595  HE2 LYS   169      61.713  90.627  57.453  1.00  0.00           H  
ATOM   2596  HE3 LYS   169      60.601  90.668  58.938  1.00  0.00           H  
ATOM   2597  HZ1 LYS   169      62.583  91.343  59.669  1.00  0.00           H  
ATOM   2598  HZ2 LYS   169      62.702  89.773  60.010  1.00  0.00           H  
ATOM   2599  HZ3 LYS   169      63.501  90.385  58.638  1.00  0.00           H  
ATOM   2600  N   VAL   170      58.502  84.027  59.234  1.00  0.00           N  
ATOM   2601  CA  VAL   170      57.895  82.839  58.612  1.00  0.00           C  
ATOM   2602  C   VAL   170      57.304  83.132  57.300  1.00  0.00           C  
ATOM   2603  O   VAL   170      56.588  84.162  57.271  1.00  0.00           O  
ATOM   2604  CB  VAL   170      56.879  82.008  59.530  1.00  0.00           C  
ATOM   2605  CG1 VAL   170      55.753  82.826  60.150  1.00  0.00           C  
ATOM   2606  CG2 VAL   170      56.322  80.705  58.877  1.00  0.00           C  
ATOM   2607  H   VAL   170      57.887  84.828  59.215  1.00  0.00           H  
ATOM   2608  HA  VAL   170      58.712  82.151  58.395  1.00  0.00           H  
ATOM   2609  HB  VAL   170      57.476  81.680  60.381  1.00  0.00           H  
ATOM   2610 HG11 VAL   170      55.065  83.093  59.348  1.00  0.00           H  
ATOM   2611 HG12 VAL   170      55.187  82.191  60.832  1.00  0.00           H  
ATOM   2612 HG13 VAL   170      56.100  83.697  60.706  1.00  0.00           H  
ATOM   2613 HG21 VAL   170      57.080  79.952  58.662  1.00  0.00           H  
ATOM   2614 HG22 VAL   170      55.674  80.130  59.539  1.00  0.00           H  
ATOM   2615 HG23 VAL   170      55.790  80.917  57.949  1.00  0.00           H  
ATOM   2616  N   TYR   171      57.490  82.296  56.287  1.00  0.00           N  
ATOM   2617  CA  TYR   171      56.917  82.455  54.959  1.00  0.00           C  
ATOM   2618  C   TYR   171      56.073  81.238  54.373  1.00  0.00           C  
ATOM   2619  O   TYR   171      55.518  81.406  53.285  1.00  0.00           O  
ATOM   2620  CB  TYR   171      58.144  82.654  53.974  1.00  0.00           C  
ATOM   2621  CG  TYR   171      59.085  83.779  54.249  1.00  0.00           C  
ATOM   2622  CD1 TYR   171      58.791  85.131  53.947  1.00  0.00           C  
ATOM   2623  CD2 TYR   171      60.267  83.475  55.036  1.00  0.00           C  
ATOM   2624  CE1 TYR   171      59.849  86.096  54.095  1.00  0.00           C  
ATOM   2625  CE2 TYR   171      61.237  84.491  55.296  1.00  0.00           C  
ATOM   2626  CZ  TYR   171      60.969  85.750  54.772  1.00  0.00           C  
ATOM   2627  OH  TYR   171      61.899  86.772  54.874  1.00  0.00           O  
ATOM   2628  H   TYR   171      57.958  81.421  56.473  1.00  0.00           H  
ATOM   2629  HA  TYR   171      56.279  83.333  54.867  1.00  0.00           H  
ATOM   2630  HB2 TYR   171      58.727  81.740  53.855  1.00  0.00           H  
ATOM   2631  HB3 TYR   171      57.766  82.805  52.964  1.00  0.00           H  
ATOM   2632  HD1 TYR   171      57.887  85.372  53.408  1.00  0.00           H  
ATOM   2633  HD2 TYR   171      60.550  82.447  55.205  1.00  0.00           H  
ATOM   2634  HE1 TYR   171      59.618  87.080  53.716  1.00  0.00           H  
ATOM   2635  HE2 TYR   171      62.177  84.241  55.765  1.00  0.00           H  
ATOM   2636  HH  TYR   171      62.765  86.429  55.105  1.00  0.00           H  
ATOM   2637  N   SER   172      56.188  80.059  54.928  1.00  0.00           N  
ATOM   2638  CA  SER   172      55.588  78.857  54.318  1.00  0.00           C  
ATOM   2639  C   SER   172      54.860  77.915  55.307  1.00  0.00           C  
ATOM   2640  O   SER   172      55.437  77.553  56.393  1.00  0.00           O  
ATOM   2641  CB  SER   172      56.715  78.158  53.509  1.00  0.00           C  
ATOM   2642  OG  SER   172      56.218  76.930  53.130  1.00  0.00           O  
ATOM   2643  H   SER   172      56.625  79.856  55.816  1.00  0.00           H  
ATOM   2644  HA  SER   172      54.879  79.166  53.550  1.00  0.00           H  
ATOM   2645  HB2 SER   172      56.825  78.756  52.604  1.00  0.00           H  
ATOM   2646  HB3 SER   172      57.547  77.938  54.177  1.00  0.00           H  
ATOM   2647  HG  SER   172      56.700  76.609  52.364  1.00  0.00           H  
ATOM   2648  N   LYS   173      53.663  77.513  54.961  1.00  0.00           N  
ATOM   2649  CA  LYS   173      52.910  76.519  55.732  1.00  0.00           C  
ATOM   2650  C   LYS   173      53.593  75.172  55.808  1.00  0.00           C  
ATOM   2651  O   LYS   173      53.317  74.337  56.695  1.00  0.00           O  
ATOM   2652  CB  LYS   173      51.508  76.421  55.062  1.00  0.00           C  
ATOM   2653  CG  LYS   173      51.484  75.644  53.766  1.00  0.00           C  
ATOM   2654  CD  LYS   173      50.067  75.406  53.234  1.00  0.00           C  
ATOM   2655  CE  LYS   173      50.032  75.058  51.718  1.00  0.00           C  
ATOM   2656  NZ  LYS   173      50.410  73.658  51.655  1.00  0.00           N1+
ATOM   2657  H   LYS   173      53.293  77.937  54.123  1.00  0.00           H  
ATOM   2658  HA  LYS   173      52.771  76.875  56.753  1.00  0.00           H  
ATOM   2659  HB2 LYS   173      51.016  75.823  55.829  1.00  0.00           H  
ATOM   2660  HB3 LYS   173      50.978  77.373  55.099  1.00  0.00           H  
ATOM   2661  HG2 LYS   173      52.094  76.244  53.092  1.00  0.00           H  
ATOM   2662  HG3 LYS   173      51.869  74.626  53.831  1.00  0.00           H  
ATOM   2663  HD2 LYS   173      49.489  74.600  53.687  1.00  0.00           H  
ATOM   2664  HD3 LYS   173      49.439  76.297  53.257  1.00  0.00           H  
ATOM   2665  HE2 LYS   173      49.039  75.090  51.270  1.00  0.00           H  
ATOM   2666  HE3 LYS   173      50.788  75.578  51.130  1.00  0.00           H  
ATOM   2667  HZ1 LYS   173      49.947  72.993  52.260  1.00  0.00           H  
ATOM   2668  HZ2 LYS   173      50.441  73.239  50.736  1.00  0.00           H  
ATOM   2669  HZ3 LYS   173      51.371  73.473  51.903  1.00  0.00           H  
ATOM   2670  N   GLU   174      54.634  74.897  55.016  1.00  0.00           N  
ATOM   2671  CA  GLU   174      55.482  73.769  55.120  1.00  0.00           C  
ATOM   2672  C   GLU   174      56.538  73.862  56.221  1.00  0.00           C  
ATOM   2673  O   GLU   174      56.692  72.905  57.004  1.00  0.00           O  
ATOM   2674  CB  GLU   174      56.148  73.598  53.660  1.00  0.00           C  
ATOM   2675  CG  GLU   174      55.228  73.606  52.500  1.00  0.00           C  
ATOM   2676  CD  GLU   174      53.967  72.724  52.686  1.00  0.00           C  
ATOM   2677  OE1 GLU   174      53.948  71.855  53.522  1.00  0.00           O  
ATOM   2678  OE2 GLU   174      53.007  73.025  51.932  1.00  0.00           O1-
ATOM   2679  H   GLU   174      55.000  75.623  54.416  1.00  0.00           H  
ATOM   2680  HA  GLU   174      54.858  72.936  55.441  1.00  0.00           H  
ATOM   2681  HB2 GLU   174      56.831  74.420  53.447  1.00  0.00           H  
ATOM   2682  HB3 GLU   174      56.686  72.651  53.607  1.00  0.00           H  
ATOM   2683  HG2 GLU   174      55.023  74.672  52.402  1.00  0.00           H  
ATOM   2684  HG3 GLU   174      55.776  73.220  51.640  1.00  0.00           H  
ATOM   2685  N   ASP   175      57.192  75.001  56.455  1.00  0.00           N  
ATOM   2686  CA  ASP   175      58.033  75.255  57.614  1.00  0.00           C  
ATOM   2687  C   ASP   175      57.242  75.420  58.909  1.00  0.00           C  
ATOM   2688  O   ASP   175      57.831  75.177  59.961  1.00  0.00           O  
ATOM   2689  CB  ASP   175      58.775  76.624  57.267  1.00  0.00           C  
ATOM   2690  CG  ASP   175      59.963  76.975  58.113  1.00  0.00           C  
ATOM   2691  OD1 ASP   175      60.580  76.020  58.690  1.00  0.00           O  
ATOM   2692  OD2 ASP   175      60.375  78.161  58.244  1.00  0.00           O1-
ATOM   2693  H   ASP   175      57.029  75.760  55.809  1.00  0.00           H  
ATOM   2694  HA  ASP   175      58.722  74.434  57.814  1.00  0.00           H  
ATOM   2695  HB2 ASP   175      59.119  76.554  56.235  1.00  0.00           H  
ATOM   2696  HB3 ASP   175      58.061  77.440  57.375  1.00  0.00           H  
ATOM   2697  N   LEU   176      56.015  75.976  58.817  1.00  0.00           N  
ATOM   2698  CA  LEU   176      55.185  76.139  59.972  1.00  0.00           C  
ATOM   2699  C   LEU   176      54.883  74.882  60.718  1.00  0.00           C  
ATOM   2700  O   LEU   176      54.421  74.822  61.876  1.00  0.00           O  
ATOM   2701  CB  LEU   176      53.957  76.900  59.398  1.00  0.00           C  
ATOM   2702  CG  LEU   176      52.845  77.326  60.342  1.00  0.00           C  
ATOM   2703  CD1 LEU   176      53.237  78.384  61.307  1.00  0.00           C  
ATOM   2704  CD2 LEU   176      51.681  77.786  59.477  1.00  0.00           C  
ATOM   2705  H   LEU   176      55.695  76.305  57.917  1.00  0.00           H  
ATOM   2706  HA  LEU   176      55.713  76.745  60.709  1.00  0.00           H  
ATOM   2707  HB2 LEU   176      54.414  77.736  58.867  1.00  0.00           H  
ATOM   2708  HB3 LEU   176      53.524  76.284  58.610  1.00  0.00           H  
ATOM   2709  HG  LEU   176      52.500  76.489  60.949  1.00  0.00           H  
ATOM   2710 HD11 LEU   176      52.359  78.910  61.682  1.00  0.00           H  
ATOM   2711 HD12 LEU   176      53.819  77.994  62.142  1.00  0.00           H  
ATOM   2712 HD13 LEU   176      53.778  79.167  60.775  1.00  0.00           H  
ATOM   2713 HD21 LEU   176      50.780  78.052  60.029  1.00  0.00           H  
ATOM   2714 HD22 LEU   176      52.095  78.580  58.855  1.00  0.00           H  
ATOM   2715 HD23 LEU   176      51.376  77.006  58.780  1.00  0.00           H  
ATOM   2716  N   LYS   177      55.003  73.698  59.974  1.00  0.00           N  
ATOM   2717  CA  LYS   177      55.015  72.375  60.632  1.00  0.00           C  
ATOM   2718  C   LYS   177      56.082  72.237  61.746  1.00  0.00           C  
ATOM   2719  O   LYS   177      55.855  71.604  62.790  1.00  0.00           O  
ATOM   2720  CB  LYS   177      54.988  71.211  59.572  1.00  0.00           C  
ATOM   2721  CG  LYS   177      53.807  71.368  58.535  1.00  0.00           C  
ATOM   2722  CD  LYS   177      53.925  70.421  57.316  1.00  0.00           C  
ATOM   2723  CE  LYS   177      52.599  70.201  56.624  1.00  0.00           C  
ATOM   2724  NZ  LYS   177      52.654  70.274  55.184  1.00  0.00           N1+
ATOM   2725  H   LYS   177      55.277  73.791  59.007  1.00  0.00           H  
ATOM   2726  HA  LYS   177      54.130  72.142  61.225  1.00  0.00           H  
ATOM   2727  HB2 LYS   177      55.849  71.410  58.933  1.00  0.00           H  
ATOM   2728  HB3 LYS   177      54.997  70.175  59.909  1.00  0.00           H  
ATOM   2729  HG2 LYS   177      52.844  71.191  59.015  1.00  0.00           H  
ATOM   2730  HG3 LYS   177      53.923  72.384  58.159  1.00  0.00           H  
ATOM   2731  HD2 LYS   177      54.474  70.925  56.520  1.00  0.00           H  
ATOM   2732  HD3 LYS   177      54.383  69.452  57.516  1.00  0.00           H  
ATOM   2733  HE2 LYS   177      52.254  69.193  56.853  1.00  0.00           H  
ATOM   2734  HE3 LYS   177      51.842  70.911  56.958  1.00  0.00           H  
ATOM   2735  HZ1 LYS   177      51.767  70.469  54.743  1.00  0.00           H  
ATOM   2736  HZ2 LYS   177      53.231  71.056  54.908  1.00  0.00           H  
ATOM   2737  HZ3 LYS   177      52.871  69.314  54.959  1.00  0.00           H  
ATOM   2738  N   ASP   178      57.258  72.879  61.529  1.00  0.00           N  
ATOM   2739  CA  ASP   178      58.317  72.846  62.549  1.00  0.00           C  
ATOM   2740  C   ASP   178      58.050  73.847  63.733  1.00  0.00           C  
ATOM   2741  O   ASP   178      58.896  73.938  64.607  1.00  0.00           O  
ATOM   2742  CB  ASP   178      59.740  73.206  61.922  1.00  0.00           C  
ATOM   2743  CG  ASP   178      60.109  72.301  60.779  1.00  0.00           C  
ATOM   2744  OD1 ASP   178      60.837  72.664  59.830  1.00  0.00           O  
ATOM   2745  OD2 ASP   178      59.534  71.186  60.707  1.00  0.00           O1-
ATOM   2746  H   ASP   178      57.441  73.230  60.600  1.00  0.00           H  
ATOM   2747  HA  ASP   178      58.455  71.885  63.046  1.00  0.00           H  
ATOM   2748  HB2 ASP   178      59.771  74.145  61.369  1.00  0.00           H  
ATOM   2749  HB3 ASP   178      60.450  73.232  62.748  1.00  0.00           H  
ATOM   2750  N   MET   179      57.040  74.684  63.677  1.00  0.00           N  
ATOM   2751  CA  MET   179      56.742  75.695  64.826  1.00  0.00           C  
ATOM   2752  C   MET   179      55.777  75.022  65.827  1.00  0.00           C  
ATOM   2753  O   MET   179      54.847  74.249  65.467  1.00  0.00           O  
ATOM   2754  CB  MET   179      56.179  76.957  64.176  1.00  0.00           C  
ATOM   2755  CG  MET   179      57.298  77.537  63.365  1.00  0.00           C  
ATOM   2756  SD  MET   179      57.169  78.962  62.310  1.00  0.00           S  
ATOM   2757  CE  MET   179      56.428  80.243  63.388  1.00  0.00           C  
ATOM   2758  H   MET   179      56.301  74.487  63.019  1.00  0.00           H  
ATOM   2759  HA  MET   179      57.676  75.955  65.325  1.00  0.00           H  
ATOM   2760  HB2 MET   179      55.351  76.596  63.566  1.00  0.00           H  
ATOM   2761  HB3 MET   179      55.854  77.634  64.967  1.00  0.00           H  
ATOM   2762  HG2 MET   179      58.030  77.777  64.136  1.00  0.00           H  
ATOM   2763  HG3 MET   179      57.788  76.724  62.830  1.00  0.00           H  
ATOM   2764  HE1 MET   179      56.455  81.234  62.936  1.00  0.00           H  
ATOM   2765  HE2 MET   179      55.404  80.052  63.709  1.00  0.00           H  
ATOM   2766  HE3 MET   179      56.986  80.373  64.316  1.00  0.00           H  
ATOM   2767  N   SER   180      55.854  75.421  67.073  1.00  0.00           N  
ATOM   2768  CA  SER   180      54.946  74.893  68.080  1.00  0.00           C  
ATOM   2769  C   SER   180      53.597  75.666  67.947  1.00  0.00           C  
ATOM   2770  O   SER   180      53.587  76.901  67.649  1.00  0.00           O  
ATOM   2771  CB  SER   180      55.567  74.769  69.477  1.00  0.00           C  
ATOM   2772  OG  SER   180      56.228  73.555  69.622  1.00  0.00           O  
ATOM   2773  H   SER   180      56.627  76.029  67.302  1.00  0.00           H  
ATOM   2774  HA  SER   180      54.762  73.851  67.817  1.00  0.00           H  
ATOM   2775  HB2 SER   180      56.282  75.585  69.582  1.00  0.00           H  
ATOM   2776  HB3 SER   180      54.852  74.963  70.277  1.00  0.00           H  
ATOM   2777  HG  SER   180      56.989  73.464  69.043  1.00  0.00           H  
ATOM   2778  N   GLN   181      52.503  74.918  68.250  1.00  0.00           N  
ATOM   2779  CA  GLN   181      51.189  75.520  68.407  1.00  0.00           C  
ATOM   2780  C   GLN   181      51.047  76.125  69.804  1.00  0.00           C  
ATOM   2781  O   GLN   181      51.542  75.466  70.757  1.00  0.00           O  
ATOM   2782  CB  GLN   181      50.087  74.504  68.074  1.00  0.00           C  
ATOM   2783  CG  GLN   181      49.982  74.136  66.647  1.00  0.00           C  
ATOM   2784  CD  GLN   181      48.648  73.355  66.352  1.00  0.00           C  
ATOM   2785  NE2 GLN   181      48.266  73.341  65.090  1.00  0.00           N  
ATOM   2786  OE1 GLN   181      48.033  72.769  67.221  1.00  0.00           O  
ATOM   2787  H   GLN   181      52.672  73.941  68.442  1.00  0.00           H  
ATOM   2788  HA  GLN   181      51.092  76.401  67.774  1.00  0.00           H  
ATOM   2789  HB2 GLN   181      50.312  73.634  68.690  1.00  0.00           H  
ATOM   2790  HB3 GLN   181      49.107  74.927  68.292  1.00  0.00           H  
ATOM   2791  HG2 GLN   181      49.836  75.014  66.018  1.00  0.00           H  
ATOM   2792  HG3 GLN   181      50.878  73.580  66.369  1.00  0.00           H  
ATOM   2793 HE21 GLN   181      47.448  72.808  64.832  1.00  0.00           H  
ATOM   2794 HE22 GLN   181      48.714  73.882  64.364  1.00  0.00           H  
ATOM   2795  N   MET   182      50.327  77.254  69.889  1.00  0.00           N  
ATOM   2796  CA  MET   182      49.836  77.797  71.172  1.00  0.00           C  
ATOM   2797  C   MET   182      48.564  78.547  71.010  1.00  0.00           C  
ATOM   2798  O   MET   182      48.381  79.142  69.924  1.00  0.00           O  
ATOM   2799  CB  MET   182      51.039  78.678  71.706  1.00  0.00           C  
ATOM   2800  CG  MET   182      50.840  79.598  72.877  1.00  0.00           C  
ATOM   2801  SD  MET   182      52.248  80.652  73.255  1.00  0.00           S  
ATOM   2802  CE  MET   182      52.039  82.131  72.132  1.00  0.00           C  
ATOM   2803  H   MET   182      50.193  77.870  69.100  1.00  0.00           H  
ATOM   2804  HA  MET   182      49.720  76.967  71.868  1.00  0.00           H  
ATOM   2805  HB2 MET   182      51.784  77.928  71.971  1.00  0.00           H  
ATOM   2806  HB3 MET   182      51.377  79.320  70.892  1.00  0.00           H  
ATOM   2807  HG2 MET   182      49.966  80.228  72.713  1.00  0.00           H  
ATOM   2808  HG3 MET   182      50.603  79.020  73.770  1.00  0.00           H  
ATOM   2809  HE1 MET   182      52.866  82.833  72.231  1.00  0.00           H  
ATOM   2810  HE2 MET   182      51.904  81.747  71.121  1.00  0.00           H  
ATOM   2811  HE3 MET   182      51.129  82.672  72.389  1.00  0.00           H  
ATOM   2812  N   ILE   183      47.707  78.645  71.991  1.00  0.00           N  
ATOM   2813  CA  ILE   183      46.330  79.292  71.859  1.00  0.00           C  
ATOM   2814  C   ILE   183      46.106  80.305  72.990  1.00  0.00           C  
ATOM   2815  O   ILE   183      46.306  79.933  74.163  1.00  0.00           O  
ATOM   2816  CB  ILE   183      45.206  78.243  71.721  1.00  0.00           C  
ATOM   2817  CG1 ILE   183      45.326  77.496  70.356  1.00  0.00           C  
ATOM   2818  CG2 ILE   183      43.799  78.872  71.881  1.00  0.00           C  
ATOM   2819  CD1 ILE   183      44.415  76.203  70.226  1.00  0.00           C  
ATOM   2820  H   ILE   183      48.013  78.290  72.886  1.00  0.00           H  
ATOM   2821  HA  ILE   183      46.328  79.869  70.934  1.00  0.00           H  
ATOM   2822  HB  ILE   183      45.319  77.579  72.578  1.00  0.00           H  
ATOM   2823 HG12 ILE   183      44.982  78.200  69.598  1.00  0.00           H  
ATOM   2824 HG13 ILE   183      46.386  77.271  70.238  1.00  0.00           H  
ATOM   2825 HG21 ILE   183      43.062  78.100  71.662  1.00  0.00           H  
ATOM   2826 HG22 ILE   183      43.659  79.291  72.878  1.00  0.00           H  
ATOM   2827 HG23 ILE   183      43.728  79.810  71.330  1.00  0.00           H  
ATOM   2828 HD11 ILE   183      43.432  76.498  69.858  1.00  0.00           H  
ATOM   2829 HD12 ILE   183      44.847  75.575  69.446  1.00  0.00           H  
ATOM   2830 HD13 ILE   183      44.103  75.733  71.158  1.00  0.00           H  
ATOM   2831  N   LEU   184      45.597  81.514  72.685  1.00  0.00           N  
ATOM   2832  CA  LEU   184      45.135  82.576  73.634  1.00  0.00           C  
ATOM   2833  C   LEU   184      43.608  82.613  73.550  1.00  0.00           C  
ATOM   2834  O   LEU   184      43.070  82.758  72.521  1.00  0.00           O  
ATOM   2835  CB  LEU   184      45.744  83.871  73.315  1.00  0.00           C  
ATOM   2836  CG  LEU   184      45.213  85.019  74.235  1.00  0.00           C  
ATOM   2837  CD1 LEU   184      45.733  84.765  75.724  1.00  0.00           C  
ATOM   2838  CD2 LEU   184      45.618  86.424  73.840  1.00  0.00           C  
ATOM   2839  H   LEU   184      45.255  81.745  71.763  1.00  0.00           H  
ATOM   2840  HA  LEU   184      45.410  82.236  74.633  1.00  0.00           H  
ATOM   2841  HB2 LEU   184      46.823  83.718  73.365  1.00  0.00           H  
ATOM   2842  HB3 LEU   184      45.558  84.136  72.274  1.00  0.00           H  
ATOM   2843  HG  LEU   184      44.126  84.984  74.314  1.00  0.00           H  
ATOM   2844 HD11 LEU   184      45.338  85.522  76.401  1.00  0.00           H  
ATOM   2845 HD12 LEU   184      45.548  83.740  76.046  1.00  0.00           H  
ATOM   2846 HD13 LEU   184      46.816  84.879  75.764  1.00  0.00           H  
ATOM   2847 HD21 LEU   184      45.023  86.648  72.954  1.00  0.00           H  
ATOM   2848 HD22 LEU   184      45.203  87.106  74.582  1.00  0.00           H  
ATOM   2849 HD23 LEU   184      46.682  86.584  73.666  1.00  0.00           H  
ATOM   2850  N   ARG   185      42.922  82.491  74.667  1.00  0.00           N  
ATOM   2851  CA  ARG   185      41.453  82.690  74.875  1.00  0.00           C  
ATOM   2852  C   ARG   185      41.133  83.802  75.878  1.00  0.00           C  
ATOM   2853  O   ARG   185      41.839  83.963  76.854  1.00  0.00           O  
ATOM   2854  CB  ARG   185      40.653  81.392  75.276  1.00  0.00           C  
ATOM   2855  CG  ARG   185      41.233  80.615  76.402  1.00  0.00           C  
ATOM   2856  CD  ARG   185      42.275  79.545  76.143  1.00  0.00           C  
ATOM   2857  NE  ARG   185      41.714  78.444  75.207  1.00  0.00           N  
ATOM   2858  CZ  ARG   185      42.380  77.392  74.872  1.00  0.00           C  
ATOM   2859  NH1 ARG   185      43.491  76.935  75.377  1.00  0.00           N1+
ATOM   2860  NH2 ARG   185      42.045  76.720  73.753  1.00  0.00           N  
ATOM   2861  H   ARG   185      43.404  82.301  75.534  1.00  0.00           H  
ATOM   2862  HA  ARG   185      41.057  82.936  73.890  1.00  0.00           H  
ATOM   2863  HB2 ARG   185      39.657  81.664  75.625  1.00  0.00           H  
ATOM   2864  HB3 ARG   185      40.665  80.867  74.321  1.00  0.00           H  
ATOM   2865  HG2 ARG   185      41.598  81.330  77.139  1.00  0.00           H  
ATOM   2866  HG3 ARG   185      40.439  80.133  76.972  1.00  0.00           H  
ATOM   2867  HD2 ARG   185      43.194  79.852  75.643  1.00  0.00           H  
ATOM   2868  HD3 ARG   185      42.422  79.044  77.099  1.00  0.00           H  
ATOM   2869  HE  ARG   185      40.897  78.672  74.659  1.00  0.00           H  
ATOM   2870 HH11 ARG   185      43.888  77.284  76.238  1.00  0.00           H  
ATOM   2871 HH12 ARG   185      43.882  76.079  75.009  1.00  0.00           H  
ATOM   2872 HH21 ARG   185      41.172  76.972  73.313  1.00  0.00           H  
ATOM   2873 HH22 ARG   185      42.573  75.936  73.398  1.00  0.00           H  
ATOM   2874  N   THR   186      39.968  84.560  75.693  1.00  0.00           N  
ATOM   2875  CA  THR   186      39.510  85.618  76.696  1.00  0.00           C  
ATOM   2876  C   THR   186      38.034  85.883  76.530  1.00  0.00           C  
ATOM   2877  O   THR   186      37.514  85.845  75.448  1.00  0.00           O  
ATOM   2878  CB  THR   186      40.391  86.835  76.692  1.00  0.00           C  
ATOM   2879  CG2 THR   186      40.554  87.568  75.410  1.00  0.00           C  
ATOM   2880  OG1 THR   186      39.978  87.841  77.655  1.00  0.00           O  
ATOM   2881  H   THR   186      39.398  84.369  74.881  1.00  0.00           H  
ATOM   2882  HA  THR   186      39.490  85.141  77.676  1.00  0.00           H  
ATOM   2883  HB  THR   186      41.376  86.510  77.028  1.00  0.00           H  
ATOM   2884  HG1 THR   186      39.895  87.428  78.517  1.00  0.00           H  
ATOM   2885 HG21 THR   186      39.634  87.859  74.902  1.00  0.00           H  
ATOM   2886 HG22 THR   186      41.074  88.500  75.632  1.00  0.00           H  
ATOM   2887 HG23 THR   186      40.979  87.017  74.572  1.00  0.00           H  
ATOM   2888  N   LYS   187      37.253  86.076  77.650  1.00  0.00           N  
ATOM   2889  CA  LYS   187      35.731  86.053  77.591  1.00  0.00           C  
ATOM   2890  C   LYS   187      35.202  86.988  78.684  1.00  0.00           C  
ATOM   2891  O   LYS   187      35.505  86.869  79.843  1.00  0.00           O  
ATOM   2892  CB  LYS   187      35.353  84.569  77.750  1.00  0.00           C  
ATOM   2893  CG  LYS   187      33.865  84.314  77.531  1.00  0.00           C  
ATOM   2894  CD  LYS   187      33.677  82.812  77.781  1.00  0.00           C  
ATOM   2895  CE  LYS   187      32.252  82.430  77.876  1.00  0.00           C  
ATOM   2896  NZ  LYS   187      31.962  80.948  78.022  1.00  0.00           N1+
ATOM   2897  H   LYS   187      37.726  86.279  78.519  1.00  0.00           H  
ATOM   2898  HA  LYS   187      35.381  86.447  76.638  1.00  0.00           H  
ATOM   2899  HB2 LYS   187      36.029  83.987  77.124  1.00  0.00           H  
ATOM   2900  HB3 LYS   187      35.522  84.166  78.748  1.00  0.00           H  
ATOM   2901  HG2 LYS   187      33.251  84.719  78.336  1.00  0.00           H  
ATOM   2902  HG3 LYS   187      33.386  84.782  76.671  1.00  0.00           H  
ATOM   2903  HD2 LYS   187      34.130  82.239  76.972  1.00  0.00           H  
ATOM   2904  HD3 LYS   187      34.184  82.458  78.678  1.00  0.00           H  
ATOM   2905  HE2 LYS   187      31.703  83.013  78.615  1.00  0.00           H  
ATOM   2906  HE3 LYS   187      31.799  82.833  76.970  1.00  0.00           H  
ATOM   2907  HZ1 LYS   187      32.464  80.438  77.309  1.00  0.00           H  
ATOM   2908  HZ2 LYS   187      32.264  80.486  78.868  1.00  0.00           H  
ATOM   2909  HZ3 LYS   187      30.973  80.754  78.079  1.00  0.00           H  
ATOM   2910  N   GLY   188      34.256  87.855  78.201  1.00  0.00           N  
ATOM   2911  CA  GLY   188      33.464  88.696  79.077  1.00  0.00           C  
ATOM   2912  C   GLY   188      32.324  89.391  78.421  1.00  0.00           C  
ATOM   2913  O   GLY   188      31.770  88.851  77.460  1.00  0.00           O  
ATOM   2914  H   GLY   188      33.961  87.822  77.236  1.00  0.00           H  
ATOM   2915  HA2 GLY   188      33.033  88.161  79.923  1.00  0.00           H  
ATOM   2916  HA3 GLY   188      34.152  89.438  79.483  1.00  0.00           H  
ATOM   2917  N   PRO   189      31.938  90.625  78.758  1.00  0.00           N  
ATOM   2918  CA  PRO   189      30.779  91.396  78.325  1.00  0.00           C  
ATOM   2919  C   PRO   189      30.968  91.847  76.955  1.00  0.00           C  
ATOM   2920  O   PRO   189      32.099  91.965  76.539  1.00  0.00           O  
ATOM   2921  CB  PRO   189      30.583  92.544  79.323  1.00  0.00           C  
ATOM   2922  CG  PRO   189      31.938  92.772  79.691  1.00  0.00           C  
ATOM   2923  CD  PRO   189      32.597  91.395  79.809  1.00  0.00           C  
ATOM   2924  HA  PRO   189      29.852  90.823  78.333  1.00  0.00           H  
ATOM   2925  HB2 PRO   189      30.086  93.413  78.892  1.00  0.00           H  
ATOM   2926  HB3 PRO   189      30.001  92.105  80.133  1.00  0.00           H  
ATOM   2927  HG2 PRO   189      32.414  93.396  78.935  1.00  0.00           H  
ATOM   2928  HG3 PRO   189      32.062  93.269  80.653  1.00  0.00           H  
ATOM   2929  HD2 PRO   189      33.633  91.608  79.544  1.00  0.00           H  
ATOM   2930  HD3 PRO   189      32.369  90.901  80.753  1.00  0.00           H  
ATOM   2931  N   ASP   190      29.900  92.159  76.200  1.00  0.00           N  
ATOM   2932  CA  ASP   190      30.072  92.428  74.704  1.00  0.00           C  
ATOM   2933  C   ASP   190      31.077  93.562  74.399  1.00  0.00           C  
ATOM   2934  O   ASP   190      31.636  93.657  73.284  1.00  0.00           O  
ATOM   2935  CB  ASP   190      28.640  92.736  74.080  1.00  0.00           C  
ATOM   2936  CG  ASP   190      28.649  92.920  72.521  1.00  0.00           C  
ATOM   2937  OD1 ASP   190      29.043  92.068  71.764  1.00  0.00           O  
ATOM   2938  OD2 ASP   190      28.036  93.898  72.102  1.00  0.00           O1-
ATOM   2939  H   ASP   190      29.010  91.825  76.539  1.00  0.00           H  
ATOM   2940  HA  ASP   190      30.497  91.516  74.285  1.00  0.00           H  
ATOM   2941  HB2 ASP   190      28.057  91.876  74.412  1.00  0.00           H  
ATOM   2942  HB3 ASP   190      28.200  93.592  74.590  1.00  0.00           H  
ATOM   2943  N   ARG   191      31.318  94.491  75.295  1.00  0.00           N  
ATOM   2944  CA  ARG   191      32.433  95.372  75.244  1.00  0.00           C  
ATOM   2945  C   ARG   191      33.004  95.527  76.682  1.00  0.00           C  
ATOM   2946  O   ARG   191      32.215  95.614  77.617  1.00  0.00           O  
ATOM   2947  CB  ARG   191      31.904  96.741  74.677  1.00  0.00           C  
ATOM   2948  CG  ARG   191      33.054  97.632  74.436  1.00  0.00           C  
ATOM   2949  CD  ARG   191      32.523  98.913  73.830  1.00  0.00           C  
ATOM   2950  NE  ARG   191      33.609  99.638  73.068  1.00  0.00           N  
ATOM   2951  CZ  ARG   191      33.557 100.049  71.835  1.00  0.00           C  
ATOM   2952  NH1 ARG   191      32.430 100.095  71.088  1.00  0.00           N1+
ATOM   2953  NH2 ARG   191      34.609 100.486  71.262  1.00  0.00           N  
ATOM   2954  H   ARG   191      30.886  94.428  76.205  1.00  0.00           H  
ATOM   2955  HA  ARG   191      33.251  94.928  74.678  1.00  0.00           H  
ATOM   2956  HB2 ARG   191      31.385  96.552  73.738  1.00  0.00           H  
ATOM   2957  HB3 ARG   191      31.217  97.266  75.341  1.00  0.00           H  
ATOM   2958  HG2 ARG   191      33.704  97.969  75.242  1.00  0.00           H  
ATOM   2959  HG3 ARG   191      33.792  97.049  73.885  1.00  0.00           H  
ATOM   2960  HD2 ARG   191      31.747  98.650  73.111  1.00  0.00           H  
ATOM   2961  HD3 ARG   191      32.121  99.545  74.621  1.00  0.00           H  
ATOM   2962  HE  ARG   191      34.544  99.582  73.446  1.00  0.00           H  
ATOM   2963 HH11 ARG   191      31.557  99.951  71.575  1.00  0.00           H  
ATOM   2964 HH12 ARG   191      32.404 100.663  70.253  1.00  0.00           H  
ATOM   2965 HH21 ARG   191      35.471 100.206  71.707  1.00  0.00           H  
ATOM   2966 HH22 ARG   191      34.673 100.924  70.354  1.00  0.00           H  
ATOM   2967  N   LEU   192      34.301  95.486  76.823  1.00  0.00           N  
ATOM   2968  CA  LEU   192      35.011  95.694  78.073  1.00  0.00           C  
ATOM   2969  C   LEU   192      34.681  97.123  78.648  1.00  0.00           C  
ATOM   2970  O   LEU   192      34.326  98.065  77.939  1.00  0.00           O  
ATOM   2971  CB  LEU   192      36.531  95.573  77.849  1.00  0.00           C  
ATOM   2972  CG  LEU   192      37.011  94.133  77.706  1.00  0.00           C  
ATOM   2973  CD1 LEU   192      38.508  94.102  77.438  1.00  0.00           C  
ATOM   2974  CD2 LEU   192      36.646  93.237  78.857  1.00  0.00           C  
ATOM   2975  H   LEU   192      34.781  95.486  75.935  1.00  0.00           H  
ATOM   2976  HA  LEU   192      34.732  94.946  78.815  1.00  0.00           H  
ATOM   2977  HB2 LEU   192      36.880  96.162  77.001  1.00  0.00           H  
ATOM   2978  HB3 LEU   192      37.045  95.979  78.720  1.00  0.00           H  
ATOM   2979  HG  LEU   192      36.397  93.745  76.893  1.00  0.00           H  
ATOM   2980 HD11 LEU   192      38.833  93.062  77.477  1.00  0.00           H  
ATOM   2981 HD12 LEU   192      38.862  94.378  76.444  1.00  0.00           H  
ATOM   2982 HD13 LEU   192      39.116  94.690  78.125  1.00  0.00           H  
ATOM   2983 HD21 LEU   192      37.094  92.260  78.673  1.00  0.00           H  
ATOM   2984 HD22 LEU   192      36.888  93.572  79.865  1.00  0.00           H  
ATOM   2985 HD23 LEU   192      35.597  92.939  78.829  1.00  0.00           H  
ATOM   2986  N   PRO   193      34.914  97.241  79.992  1.00  0.00           N  
ATOM   2987  CA  PRO   193      34.927  98.546  80.642  1.00  0.00           C  
ATOM   2988  C   PRO   193      36.205  99.308  80.301  1.00  0.00           C  
ATOM   2989  O   PRO   193      37.100  98.816  79.673  1.00  0.00           O  
ATOM   2990  CB  PRO   193      34.737  98.265  82.138  1.00  0.00           C  
ATOM   2991  CG  PRO   193      35.287  96.867  82.292  1.00  0.00           C  
ATOM   2992  CD  PRO   193      34.987  96.128  80.946  1.00  0.00           C  
ATOM   2993  HA  PRO   193      34.099  99.137  80.250  1.00  0.00           H  
ATOM   2994  HB2 PRO   193      35.229  98.952  82.827  1.00  0.00           H  
ATOM   2995  HB3 PRO   193      33.708  98.395  82.475  1.00  0.00           H  
ATOM   2996  HG2 PRO   193      36.342  96.790  82.558  1.00  0.00           H  
ATOM   2997  HG3 PRO   193      34.774  96.332  83.091  1.00  0.00           H  
ATOM   2998  HD2 PRO   193      35.715  95.336  80.769  1.00  0.00           H  
ATOM   2999  HD3 PRO   193      33.990  95.711  81.093  1.00  0.00           H  
ATOM   3000  N   ALA   194      36.185 100.597  80.584  1.00  0.00           N  
ATOM   3001  CA  ALA   194      37.209 101.514  80.080  1.00  0.00           C  
ATOM   3002  C   ALA   194      38.581 101.237  80.589  1.00  0.00           C  
ATOM   3003  O   ALA   194      38.762 100.572  81.660  1.00  0.00           O  
ATOM   3004  CB  ALA   194      36.722 102.943  80.330  1.00  0.00           C  
ATOM   3005  H   ALA   194      35.405 101.100  80.984  1.00  0.00           H  
ATOM   3006  HA  ALA   194      37.344 101.163  79.057  1.00  0.00           H  
ATOM   3007  HB1 ALA   194      36.925 103.161  81.379  1.00  0.00           H  
ATOM   3008  HB2 ALA   194      37.401 103.658  79.865  1.00  0.00           H  
ATOM   3009  HB3 ALA   194      35.662 103.045  80.099  1.00  0.00           H  
ATOM   3010  N   GLY   195      39.582 101.816  79.923  1.00  0.00           N  
ATOM   3011  CA  GLY   195      40.999 101.915  80.408  1.00  0.00           C  
ATOM   3012  C   GLY   195      41.893 100.622  80.363  1.00  0.00           C  
ATOM   3013  O   GLY   195      43.090 100.838  80.385  1.00  0.00           O  
ATOM   3014  H   GLY   195      39.368 102.345  79.089  1.00  0.00           H  
ATOM   3015  HA2 GLY   195      41.428 102.635  79.711  1.00  0.00           H  
ATOM   3016  HA3 GLY   195      41.047 102.264  81.439  1.00  0.00           H  
ATOM   3017  N   TYR   196      41.294  99.457  80.215  1.00  0.00           N  
ATOM   3018  CA  TYR   196      41.937  98.144  80.004  1.00  0.00           C  
ATOM   3019  C   TYR   196      42.488  97.911  78.580  1.00  0.00           C  
ATOM   3020  O   TYR   196      41.808  98.237  77.552  1.00  0.00           O  
ATOM   3021  CB  TYR   196      41.012  97.002  80.397  1.00  0.00           C  
ATOM   3022  CG  TYR   196      40.525  97.129  81.801  1.00  0.00           C  
ATOM   3023  CD1 TYR   196      41.291  96.764  82.919  1.00  0.00           C  
ATOM   3024  CD2 TYR   196      39.204  97.523  82.079  1.00  0.00           C  
ATOM   3025  CE1 TYR   196      40.828  96.815  84.241  1.00  0.00           C  
ATOM   3026  CE2 TYR   196      38.728  97.769  83.366  1.00  0.00           C  
ATOM   3027  CZ  TYR   196      39.575  97.453  84.544  1.00  0.00           C  
ATOM   3028  OH  TYR   196      39.225  97.723  85.858  1.00  0.00           O  
ATOM   3029  H   TYR   196      40.287  99.508  80.268  1.00  0.00           H  
ATOM   3030  HA  TYR   196      42.762  98.204  80.714  1.00  0.00           H  
ATOM   3031  HB2 TYR   196      40.144  96.941  79.741  1.00  0.00           H  
ATOM   3032  HB3 TYR   196      41.596  96.107  80.185  1.00  0.00           H  
ATOM   3033  HD1 TYR   196      42.251  96.283  82.809  1.00  0.00           H  
ATOM   3034  HD2 TYR   196      38.561  97.816  81.262  1.00  0.00           H  
ATOM   3035  HE1 TYR   196      41.544  96.573  85.012  1.00  0.00           H  
ATOM   3036  HE2 TYR   196      37.781  98.274  83.486  1.00  0.00           H  
ATOM   3037  HH  TYR   196      39.781  97.373  86.558  1.00  0.00           H  
ATOM   3038  N   GLU   197      43.590  97.199  78.576  1.00  0.00           N  
ATOM   3039  CA  GLU   197      44.270  96.692  77.357  1.00  0.00           C  
ATOM   3040  C   GLU   197      44.929  95.315  77.575  1.00  0.00           C  
ATOM   3041  O   GLU   197      45.472  95.115  78.654  1.00  0.00           O  
ATOM   3042  CB  GLU   197      45.256  97.742  76.906  1.00  0.00           C  
ATOM   3043  CG  GLU   197      45.888  97.592  75.591  1.00  0.00           C  
ATOM   3044  CD  GLU   197      45.226  98.249  74.442  1.00  0.00           C  
ATOM   3045  OE1 GLU   197      45.426  99.434  74.145  1.00  0.00           O  
ATOM   3046  OE2 GLU   197      44.475  97.570  73.726  1.00  0.00           O1-
ATOM   3047  H   GLU   197      43.958  96.988  79.493  1.00  0.00           H  
ATOM   3048  HA  GLU   197      43.524  96.586  76.570  1.00  0.00           H  
ATOM   3049  HB2 GLU   197      44.819  98.738  76.984  1.00  0.00           H  
ATOM   3050  HB3 GLU   197      45.981  97.902  77.704  1.00  0.00           H  
ATOM   3051  HG2 GLU   197      46.865  98.049  75.748  1.00  0.00           H  
ATOM   3052  HG3 GLU   197      46.316  96.623  75.336  1.00  0.00           H  
ATOM   3053  N   ILE   198      45.055  94.397  76.585  1.00  0.00           N  
ATOM   3054  CA  ILE   198      45.550  93.081  76.770  1.00  0.00           C  
ATOM   3055  C   ILE   198      46.814  92.787  75.877  1.00  0.00           C  
ATOM   3056  O   ILE   198      46.833  93.152  74.685  1.00  0.00           O  
ATOM   3057  CB  ILE   198      44.384  92.037  76.602  1.00  0.00           C  
ATOM   3058  CG1 ILE   198      43.324  92.198  77.685  1.00  0.00           C  
ATOM   3059  CG2 ILE   198      44.957  90.576  76.543  1.00  0.00           C  
ATOM   3060  CD1 ILE   198      42.224  91.128  77.714  1.00  0.00           C  
ATOM   3061  H   ILE   198      44.585  94.562  75.707  1.00  0.00           H  
ATOM   3062  HA  ILE   198      45.939  93.109  77.788  1.00  0.00           H  
ATOM   3063  HB  ILE   198      43.892  92.316  75.670  1.00  0.00           H  
ATOM   3064 HG12 ILE   198      43.991  92.044  78.533  1.00  0.00           H  
ATOM   3065 HG13 ILE   198      42.909  93.206  77.697  1.00  0.00           H  
ATOM   3066 HG21 ILE   198      44.208  89.807  76.357  1.00  0.00           H  
ATOM   3067 HG22 ILE   198      45.662  90.542  75.713  1.00  0.00           H  
ATOM   3068 HG23 ILE   198      45.557  90.297  77.409  1.00  0.00           H  
ATOM   3069 HD11 ILE   198      42.629  90.181  78.070  1.00  0.00           H  
ATOM   3070 HD12 ILE   198      41.387  91.501  78.305  1.00  0.00           H  
ATOM   3071 HD13 ILE   198      41.923  90.950  76.682  1.00  0.00           H  
ATOM   3072  N   VAL   199      47.907  92.335  76.501  1.00  0.00           N  
ATOM   3073  CA  VAL   199      49.276  92.485  75.975  1.00  0.00           C  
ATOM   3074  C   VAL   199      50.198  91.136  76.163  1.00  0.00           C  
ATOM   3075  O   VAL   199      50.669  90.757  77.210  1.00  0.00           O  
ATOM   3076  CB  VAL   199      50.089  93.678  76.454  1.00  0.00           C  
ATOM   3077  CG1 VAL   199      51.263  93.984  75.494  1.00  0.00           C  
ATOM   3078  CG2 VAL   199      49.399  94.958  76.526  1.00  0.00           C  
ATOM   3079  H   VAL   199      47.820  92.273  77.505  1.00  0.00           H  
ATOM   3080  HA  VAL   199      49.126  92.520  74.896  1.00  0.00           H  
ATOM   3081  HB  VAL   199      50.421  93.535  77.482  1.00  0.00           H  
ATOM   3082 HG11 VAL   199      51.788  94.845  75.909  1.00  0.00           H  
ATOM   3083 HG12 VAL   199      51.882  93.091  75.409  1.00  0.00           H  
ATOM   3084 HG13 VAL   199      50.878  94.100  74.481  1.00  0.00           H  
ATOM   3085 HG21 VAL   199      49.997  95.839  76.760  1.00  0.00           H  
ATOM   3086 HG22 VAL   199      49.013  95.221  75.541  1.00  0.00           H  
ATOM   3087 HG23 VAL   199      48.579  94.960  77.245  1.00  0.00           H  
ATOM   3088  N   LEU   200      50.465  90.497  75.011  1.00  0.00           N  
ATOM   3089  CA  LEU   200      51.354  89.402  74.774  1.00  0.00           C  
ATOM   3090  C   LEU   200      52.877  89.873  74.677  1.00  0.00           C  
ATOM   3091  O   LEU   200      53.214  90.877  74.076  1.00  0.00           O  
ATOM   3092  CB  LEU   200      50.860  88.749  73.498  1.00  0.00           C  
ATOM   3093  CG  LEU   200      51.615  87.455  73.104  1.00  0.00           C  
ATOM   3094  CD1 LEU   200      51.395  86.213  73.953  1.00  0.00           C  
ATOM   3095  CD2 LEU   200      51.052  87.054  71.755  1.00  0.00           C  
ATOM   3096  H   LEU   200      50.282  90.978  74.142  1.00  0.00           H  
ATOM   3097  HA  LEU   200      51.385  88.742  75.641  1.00  0.00           H  
ATOM   3098  HB2 LEU   200      49.803  88.502  73.594  1.00  0.00           H  
ATOM   3099  HB3 LEU   200      50.783  89.418  72.642  1.00  0.00           H  
ATOM   3100  HG  LEU   200      52.677  87.656  72.958  1.00  0.00           H  
ATOM   3101 HD11 LEU   200      50.332  86.053  74.133  1.00  0.00           H  
ATOM   3102 HD12 LEU   200      51.688  85.289  73.454  1.00  0.00           H  
ATOM   3103 HD13 LEU   200      51.990  86.317  74.860  1.00  0.00           H  
ATOM   3104 HD21 LEU   200      51.166  87.836  71.005  1.00  0.00           H  
ATOM   3105 HD22 LEU   200      51.447  86.135  71.322  1.00  0.00           H  
ATOM   3106 HD23 LEU   200      49.971  86.946  71.841  1.00  0.00           H  
ATOM   3107  N   TYR   201      53.756  89.258  75.446  1.00  0.00           N  
ATOM   3108  CA  TYR   201      55.147  89.737  75.604  1.00  0.00           C  
ATOM   3109  C   TYR   201      56.220  88.662  75.906  1.00  0.00           C  
ATOM   3110  O   TYR   201      55.915  87.614  76.471  1.00  0.00           O  
ATOM   3111  CB  TYR   201      55.211  90.935  76.520  1.00  0.00           C  
ATOM   3112  CG  TYR   201      55.043  90.802  77.984  1.00  0.00           C  
ATOM   3113  CD1 TYR   201      53.787  91.036  78.613  1.00  0.00           C  
ATOM   3114  CD2 TYR   201      56.224  90.668  78.726  1.00  0.00           C  
ATOM   3115  CE1 TYR   201      53.669  91.022  79.925  1.00  0.00           C  
ATOM   3116  CE2 TYR   201      56.146  90.595  80.183  1.00  0.00           C  
ATOM   3117  CZ  TYR   201      54.835  90.823  80.807  1.00  0.00           C  
ATOM   3118  OH  TYR   201      54.648  90.683  82.121  1.00  0.00           O  
ATOM   3119  H   TYR   201      53.321  88.568  76.042  1.00  0.00           H  
ATOM   3120  HA  TYR   201      55.435  90.221  74.670  1.00  0.00           H  
ATOM   3121  HB2 TYR   201      56.225  91.298  76.350  1.00  0.00           H  
ATOM   3122  HB3 TYR   201      54.453  91.650  76.203  1.00  0.00           H  
ATOM   3123  HD1 TYR   201      52.926  91.125  77.967  1.00  0.00           H  
ATOM   3124  HD2 TYR   201      57.165  90.616  78.199  1.00  0.00           H  
ATOM   3125  HE1 TYR   201      52.729  91.136  80.445  1.00  0.00           H  
ATOM   3126  HE2 TYR   201      56.999  90.571  80.845  1.00  0.00           H  
ATOM   3127  HH  TYR   201      53.816  90.960  82.513  1.00  0.00           H  
ATOM   3128  N   ILE   202      57.450  88.967  75.598  1.00  0.00           N  
ATOM   3129  CA  ILE   202      58.625  88.133  75.867  1.00  0.00           C  
ATOM   3130  C   ILE   202      59.789  89.027  76.436  1.00  0.00           C  
ATOM   3131  O   ILE   202      59.899  90.166  76.008  1.00  0.00           O  
ATOM   3132  CB  ILE   202      59.020  87.351  74.593  1.00  0.00           C  
ATOM   3133  CG1 ILE   202      60.098  86.229  74.876  1.00  0.00           C  
ATOM   3134  CG2 ILE   202      59.401  88.295  73.359  1.00  0.00           C  
ATOM   3135  CD1 ILE   202      60.607  85.524  73.639  1.00  0.00           C  
ATOM   3136  H   ILE   202      57.603  89.768  75.003  1.00  0.00           H  
ATOM   3137  HA  ILE   202      58.479  87.403  76.663  1.00  0.00           H  
ATOM   3138  HB  ILE   202      58.120  86.815  74.292  1.00  0.00           H  
ATOM   3139 HG12 ILE   202      61.007  86.635  75.319  1.00  0.00           H  
ATOM   3140 HG13 ILE   202      59.630  85.537  75.576  1.00  0.00           H  
ATOM   3141 HG21 ILE   202      58.678  89.089  73.172  1.00  0.00           H  
ATOM   3142 HG22 ILE   202      60.390  88.667  73.624  1.00  0.00           H  
ATOM   3143 HG23 ILE   202      59.435  87.635  72.492  1.00  0.00           H  
ATOM   3144 HD11 ILE   202      61.231  84.690  73.961  1.00  0.00           H  
ATOM   3145 HD12 ILE   202      59.757  85.140  73.075  1.00  0.00           H  
ATOM   3146 HD13 ILE   202      61.135  86.235  73.004  1.00  0.00           H  
ATOM   3147  N   SER   203      60.614  88.524  77.359  1.00  0.00           N  
ATOM   3148  CA  SER   203      61.874  89.254  77.680  1.00  0.00           C  
ATOM   3149  C   SER   203      62.766  89.590  76.478  1.00  0.00           C  
ATOM   3150  O   SER   203      62.821  88.880  75.445  1.00  0.00           O  
ATOM   3151  CB  SER   203      62.573  88.358  78.571  1.00  0.00           C  
ATOM   3152  OG  SER   203      63.820  88.857  78.994  1.00  0.00           O  
ATOM   3153  H   SER   203      60.451  87.642  77.823  1.00  0.00           H  
ATOM   3154  HA  SER   203      61.731  90.211  78.181  1.00  0.00           H  
ATOM   3155  HB2 SER   203      62.001  88.421  79.497  1.00  0.00           H  
ATOM   3156  HB3 SER   203      62.701  87.354  78.166  1.00  0.00           H  
ATOM   3157  HG  SER   203      63.760  89.384  79.794  1.00  0.00           H  
ATOM   3158  N   MET   204      63.525  90.736  76.516  1.00  0.00           N  
ATOM   3159  CA  MET   204      64.633  91.045  75.741  1.00  0.00           C  
ATOM   3160  C   MET   204      65.667  89.915  75.753  1.00  0.00           C  
ATOM   3161  O   MET   204      66.073  89.431  74.670  1.00  0.00           O  
ATOM   3162  CB  MET   204      65.374  92.396  76.189  1.00  0.00           C  
ATOM   3163  CG  MET   204      66.375  92.739  75.152  1.00  0.00           C  
ATOM   3164  SD  MET   204      67.386  94.258  75.543  1.00  0.00           S  
ATOM   3165  CE  MET   204      68.384  94.310  74.093  1.00  0.00           C  
ATOM   3166  H   MET   204      63.430  91.223  77.396  1.00  0.00           H  
ATOM   3167  HA  MET   204      64.353  91.305  74.720  1.00  0.00           H  
ATOM   3168  HB2 MET   204      64.727  93.259  76.032  1.00  0.00           H  
ATOM   3169  HB3 MET   204      65.844  92.315  77.169  1.00  0.00           H  
ATOM   3170  HG2 MET   204      67.176  92.006  75.048  1.00  0.00           H  
ATOM   3171  HG3 MET   204      65.818  92.965  74.243  1.00  0.00           H  
ATOM   3172  HE1 MET   204      68.545  93.305  73.703  1.00  0.00           H  
ATOM   3173  HE2 MET   204      67.907  94.854  73.277  1.00  0.00           H  
ATOM   3174  HE3 MET   204      69.387  94.718  74.216  1.00  0.00           H  
ATOM   3175  N   SER   205      66.019  89.500  76.966  1.00  0.00           N  
ATOM   3176  CA  SER   205      66.925  88.391  77.189  1.00  0.00           C  
ATOM   3177  C   SER   205      66.653  87.073  76.456  1.00  0.00           C  
ATOM   3178  O   SER   205      67.619  86.376  76.172  1.00  0.00           O  
ATOM   3179  CB  SER   205      67.067  88.284  78.751  1.00  0.00           C  
ATOM   3180  OG  SER   205      67.477  89.513  79.479  1.00  0.00           O  
ATOM   3181  H   SER   205      65.658  89.958  77.791  1.00  0.00           H  
ATOM   3182  HA  SER   205      67.870  88.759  76.789  1.00  0.00           H  
ATOM   3183  HB2 SER   205      66.112  87.997  79.192  1.00  0.00           H  
ATOM   3184  HB3 SER   205      67.835  87.582  79.077  1.00  0.00           H  
ATOM   3185  HG  SER   205      66.863  89.579  80.213  1.00  0.00           H  
ATOM   3186  N   ASP   206      65.396  86.796  76.149  1.00  0.00           N  
ATOM   3187  CA  ASP   206      64.856  85.606  75.413  1.00  0.00           C  
ATOM   3188  C   ASP   206      64.506  85.910  73.959  1.00  0.00           C  
ATOM   3189  O   ASP   206      64.446  85.011  73.122  1.00  0.00           O  
ATOM   3190  CB  ASP   206      63.576  85.141  76.090  1.00  0.00           C  
ATOM   3191  CG  ASP   206      63.873  84.697  77.477  1.00  0.00           C  
ATOM   3192  OD1 ASP   206      65.028  84.372  77.846  1.00  0.00           O  
ATOM   3193  OD2 ASP   206      62.870  84.605  78.249  1.00  0.00           O1-
ATOM   3194  H   ASP   206      64.777  87.564  76.366  1.00  0.00           H  
ATOM   3195  HA  ASP   206      65.542  84.761  75.348  1.00  0.00           H  
ATOM   3196  HB2 ASP   206      62.922  86.013  76.097  1.00  0.00           H  
ATOM   3197  HB3 ASP   206      63.196  84.266  75.562  1.00  0.00           H  
ATOM   3198  N   SER   207      64.446  87.167  73.457  1.00  0.00           N  
ATOM   3199  CA  SER   207      63.850  87.571  72.137  1.00  0.00           C  
ATOM   3200  C   SER   207      64.753  87.110  70.919  1.00  0.00           C  
ATOM   3201  O   SER   207      64.326  87.136  69.791  1.00  0.00           O  
ATOM   3202  CB  SER   207      63.640  89.030  72.116  1.00  0.00           C  
ATOM   3203  OG  SER   207      64.692  89.893  72.253  1.00  0.00           O  
ATOM   3204  H   SER   207      64.540  87.910  74.135  1.00  0.00           H  
ATOM   3205  HA  SER   207      62.899  87.061  71.979  1.00  0.00           H  
ATOM   3206  HB2 SER   207      63.195  89.234  71.142  1.00  0.00           H  
ATOM   3207  HB3 SER   207      62.925  89.187  72.923  1.00  0.00           H  
ATOM   3208  HG  SER   207      65.135  89.674  73.077  1.00  0.00           H  
ATOM   3209  N   ASP   208      65.904  86.577  71.251  1.00  0.00           N  
ATOM   3210  CA  ASP   208      66.774  86.019  70.279  1.00  0.00           C  
ATOM   3211  C   ASP   208      66.730  84.477  70.174  1.00  0.00           C  
ATOM   3212  O   ASP   208      67.347  83.889  69.368  1.00  0.00           O  
ATOM   3213  CB  ASP   208      68.205  86.568  70.435  1.00  0.00           C  
ATOM   3214  CG  ASP   208      68.933  86.077  71.564  1.00  0.00           C  
ATOM   3215  OD1 ASP   208      70.215  85.979  71.465  1.00  0.00           O  
ATOM   3216  OD2 ASP   208      68.333  85.837  72.730  1.00  0.00           O1-
ATOM   3217  H   ASP   208      66.240  86.607  72.203  1.00  0.00           H  
ATOM   3218  HA  ASP   208      66.458  86.441  69.325  1.00  0.00           H  
ATOM   3219  HB2 ASP   208      68.798  86.392  69.538  1.00  0.00           H  
ATOM   3220  HB3 ASP   208      68.171  87.657  70.471  1.00  0.00           H  
ATOM   3221  N   LYS   209      65.975  83.801  71.068  1.00  0.00           N  
ATOM   3222  CA  LYS   209      65.898  82.368  71.206  1.00  0.00           C  
ATOM   3223  C   LYS   209      64.612  81.770  70.540  1.00  0.00           C  
ATOM   3224  O   LYS   209      64.673  80.604  70.134  1.00  0.00           O  
ATOM   3225  CB  LYS   209      65.989  81.905  72.662  1.00  0.00           C  
ATOM   3226  CG  LYS   209      66.923  82.557  73.600  1.00  0.00           C  
ATOM   3227  CD  LYS   209      68.412  82.263  73.245  1.00  0.00           C  
ATOM   3228  CE  LYS   209      69.305  82.835  74.353  1.00  0.00           C  
ATOM   3229  NZ  LYS   209      68.910  84.233  74.827  1.00  0.00           N1+
ATOM   3230  H   LYS   209      65.567  84.385  71.784  1.00  0.00           H  
ATOM   3231  HA  LYS   209      66.750  82.003  70.632  1.00  0.00           H  
ATOM   3232  HB2 LYS   209      65.037  81.976  73.188  1.00  0.00           H  
ATOM   3233  HB3 LYS   209      66.200  80.836  72.623  1.00  0.00           H  
ATOM   3234  HG2 LYS   209      66.794  83.639  73.620  1.00  0.00           H  
ATOM   3235  HG3 LYS   209      66.659  82.253  74.612  1.00  0.00           H  
ATOM   3236  HD2 LYS   209      68.470  81.180  73.359  1.00  0.00           H  
ATOM   3237  HD3 LYS   209      68.677  82.542  72.226  1.00  0.00           H  
ATOM   3238  HE2 LYS   209      69.465  82.129  75.168  1.00  0.00           H  
ATOM   3239  HE3 LYS   209      70.335  82.744  74.009  1.00  0.00           H  
ATOM   3240  HZ1 LYS   209      69.628  84.749  75.316  1.00  0.00           H  
ATOM   3241  HZ2 LYS   209      68.515  84.806  74.095  1.00  0.00           H  
ATOM   3242  HZ3 LYS   209      68.210  84.097  75.542  1.00  0.00           H  
ATOM   3243  N   VAL   210      63.523  82.580  70.444  1.00  0.00           N  
ATOM   3244  CA  VAL   210      62.163  82.318  70.075  1.00  0.00           C  
ATOM   3245  C   VAL   210      61.561  83.509  69.330  1.00  0.00           C  
ATOM   3246  O   VAL   210      61.582  84.655  69.763  1.00  0.00           O  
ATOM   3247  CB  VAL   210      61.343  81.879  71.317  1.00  0.00           C  
ATOM   3248  CG1 VAL   210      59.847  81.870  70.998  1.00  0.00           C  
ATOM   3249  CG2 VAL   210      61.782  80.411  71.686  1.00  0.00           C  
ATOM   3250  H   VAL   210      63.668  83.484  70.871  1.00  0.00           H  
ATOM   3251  HA  VAL   210      62.142  81.438  69.433  1.00  0.00           H  
ATOM   3252  HB  VAL   210      61.509  82.511  72.189  1.00  0.00           H  
ATOM   3253 HG11 VAL   210      59.518  82.896  70.833  1.00  0.00           H  
ATOM   3254 HG12 VAL   210      59.650  81.269  70.110  1.00  0.00           H  
ATOM   3255 HG13 VAL   210      59.298  81.395  71.811  1.00  0.00           H  
ATOM   3256 HG21 VAL   210      61.900  79.756  70.823  1.00  0.00           H  
ATOM   3257 HG22 VAL   210      62.639  80.385  72.360  1.00  0.00           H  
ATOM   3258 HG23 VAL   210      61.023  79.968  72.331  1.00  0.00           H  
ATOM   3259  N   GLY   211      60.780  83.167  68.221  1.00  0.00           N  
ATOM   3260  CA  GLY   211      59.792  84.085  67.625  1.00  0.00           C  
ATOM   3261  C   GLY   211      58.353  83.660  67.774  1.00  0.00           C  
ATOM   3262  O   GLY   211      58.178  82.459  67.962  1.00  0.00           O  
ATOM   3263  H   GLY   211      60.785  82.265  67.767  1.00  0.00           H  
ATOM   3264  HA2 GLY   211      59.895  85.026  68.165  1.00  0.00           H  
ATOM   3265  HA3 GLY   211      59.981  84.299  66.573  1.00  0.00           H  
ATOM   3266  N   VAL   212      57.333  84.488  67.557  1.00  0.00           N  
ATOM   3267  CA  VAL   212      55.835  84.193  67.667  1.00  0.00           C  
ATOM   3268  C   VAL   212      55.076  84.863  66.409  1.00  0.00           C  
ATOM   3269  O   VAL   212      55.348  85.986  66.094  1.00  0.00           O  
ATOM   3270  CB  VAL   212      55.134  84.605  68.966  1.00  0.00           C  
ATOM   3271  CG1 VAL   212      53.639  84.306  69.007  1.00  0.00           C  
ATOM   3272  CG2 VAL   212      55.730  83.919  70.263  1.00  0.00           C  
ATOM   3273  H   VAL   212      57.673  85.408  67.318  1.00  0.00           H  
ATOM   3274  HA  VAL   212      55.778  83.107  67.584  1.00  0.00           H  
ATOM   3275  HB  VAL   212      55.200  85.693  68.964  1.00  0.00           H  
ATOM   3276 HG11 VAL   212      53.146  84.454  69.968  1.00  0.00           H  
ATOM   3277 HG12 VAL   212      53.001  84.931  68.383  1.00  0.00           H  
ATOM   3278 HG13 VAL   212      53.649  83.222  68.894  1.00  0.00           H  
ATOM   3279 HG21 VAL   212      56.820  83.964  70.267  1.00  0.00           H  
ATOM   3280 HG22 VAL   212      55.295  84.447  71.111  1.00  0.00           H  
ATOM   3281 HG23 VAL   212      55.393  82.882  70.260  1.00  0.00           H  
ATOM   3282  N   PHE   213      53.998  84.259  65.968  1.00  0.00           N  
ATOM   3283  CA  PHE   213      53.246  84.772  64.739  1.00  0.00           C  
ATOM   3284  C   PHE   213      51.834  84.364  64.707  1.00  0.00           C  
ATOM   3285  O   PHE   213      51.402  83.403  65.282  1.00  0.00           O  
ATOM   3286  CB  PHE   213      53.908  84.271  63.410  1.00  0.00           C  
ATOM   3287  CG  PHE   213      54.868  85.114  62.629  1.00  0.00           C  
ATOM   3288  CD1 PHE   213      54.280  85.751  61.505  1.00  0.00           C  
ATOM   3289  CD2 PHE   213      56.225  85.304  62.958  1.00  0.00           C  
ATOM   3290  CE1 PHE   213      55.048  86.587  60.731  1.00  0.00           C  
ATOM   3291  CE2 PHE   213      57.048  86.175  62.138  1.00  0.00           C  
ATOM   3292  CZ  PHE   213      56.399  86.781  61.016  1.00  0.00           C  
ATOM   3293  H   PHE   213      53.702  83.354  66.306  1.00  0.00           H  
ATOM   3294  HA  PHE   213      53.202  85.861  64.746  1.00  0.00           H  
ATOM   3295  HB2 PHE   213      54.430  83.352  63.674  1.00  0.00           H  
ATOM   3296  HB3 PHE   213      53.147  83.829  62.767  1.00  0.00           H  
ATOM   3297  HD1 PHE   213      53.262  85.547  61.206  1.00  0.00           H  
ATOM   3298  HD2 PHE   213      56.653  84.892  63.861  1.00  0.00           H  
ATOM   3299  HE1 PHE   213      54.551  87.060  59.896  1.00  0.00           H  
ATOM   3300  HE2 PHE   213      58.110  86.324  62.261  1.00  0.00           H  
ATOM   3301  HZ  PHE   213      56.900  87.554  60.452  1.00  0.00           H  
ATOM   3302  N   TYR   214      51.055  85.181  63.951  1.00  0.00           N  
ATOM   3303  CA  TYR   214      49.621  84.974  63.600  1.00  0.00           C  
ATOM   3304  C   TYR   214      49.407  84.833  62.065  1.00  0.00           C  
ATOM   3305  O   TYR   214      50.343  85.211  61.345  1.00  0.00           O  
ATOM   3306  CB  TYR   214      48.864  86.166  64.132  1.00  0.00           C  
ATOM   3307  CG  TYR   214      47.382  86.226  63.959  1.00  0.00           C  
ATOM   3308  CD1 TYR   214      46.535  85.275  64.458  1.00  0.00           C  
ATOM   3309  CD2 TYR   214      46.931  87.329  63.198  1.00  0.00           C  
ATOM   3310  CE1 TYR   214      45.135  85.367  64.208  1.00  0.00           C  
ATOM   3311  CE2 TYR   214      45.545  87.498  63.102  1.00  0.00           C  
ATOM   3312  CZ  TYR   214      44.622  86.542  63.595  1.00  0.00           C  
ATOM   3313  OH  TYR   214      43.328  86.623  63.363  1.00  0.00           O  
ATOM   3314  H   TYR   214      51.557  85.747  63.282  1.00  0.00           H  
ATOM   3315  HA  TYR   214      49.258  84.080  64.107  1.00  0.00           H  
ATOM   3316  HB2 TYR   214      49.044  86.203  65.206  1.00  0.00           H  
ATOM   3317  HB3 TYR   214      49.385  87.030  63.720  1.00  0.00           H  
ATOM   3318  HD1 TYR   214      46.867  84.352  64.909  1.00  0.00           H  
ATOM   3319  HD2 TYR   214      47.642  88.008  62.752  1.00  0.00           H  
ATOM   3320  HE1 TYR   214      44.463  84.590  64.541  1.00  0.00           H  
ATOM   3321  HE2 TYR   214      45.249  88.378  62.551  1.00  0.00           H  
ATOM   3322  HH  TYR   214      42.874  86.007  63.941  1.00  0.00           H  
ATOM   3323  N   VAL   215      48.231  84.467  61.675  1.00  0.00           N  
ATOM   3324  CA  VAL   215      47.836  84.338  60.198  1.00  0.00           C  
ATOM   3325  C   VAL   215      46.517  84.977  59.974  1.00  0.00           C  
ATOM   3326  O   VAL   215      45.584  84.695  60.712  1.00  0.00           O  
ATOM   3327  CB  VAL   215      47.775  82.809  59.795  1.00  0.00           C  
ATOM   3328  CG1 VAL   215      47.315  82.675  58.349  1.00  0.00           C  
ATOM   3329  CG2 VAL   215      49.190  82.145  60.003  1.00  0.00           C  
ATOM   3330  H   VAL   215      47.508  84.264  62.351  1.00  0.00           H  
ATOM   3331  HA  VAL   215      48.530  84.866  59.546  1.00  0.00           H  
ATOM   3332  HB  VAL   215      47.000  82.343  60.404  1.00  0.00           H  
ATOM   3333 HG11 VAL   215      46.281  82.992  58.215  1.00  0.00           H  
ATOM   3334 HG12 VAL   215      48.027  83.134  57.663  1.00  0.00           H  
ATOM   3335 HG13 VAL   215      47.340  81.602  58.157  1.00  0.00           H  
ATOM   3336 HG21 VAL   215      49.961  82.682  59.451  1.00  0.00           H  
ATOM   3337 HG22 VAL   215      49.393  82.154  61.074  1.00  0.00           H  
ATOM   3338 HG23 VAL   215      49.110  81.110  59.670  1.00  0.00           H  
ATOM   3339  N   GLU   216      46.471  86.046  59.189  1.00  0.00           N  
ATOM   3340  CA  GLU   216      45.319  86.884  58.773  1.00  0.00           C  
ATOM   3341  C   GLU   216      44.607  86.109  57.620  1.00  0.00           C  
ATOM   3342  O   GLU   216      45.290  85.868  56.647  1.00  0.00           O  
ATOM   3343  CB  GLU   216      45.829  88.361  58.456  1.00  0.00           C  
ATOM   3344  CG  GLU   216      44.778  89.370  58.019  1.00  0.00           C  
ATOM   3345  CD  GLU   216      44.697  90.463  59.027  1.00  0.00           C  
ATOM   3346  OE1 GLU   216      44.035  90.348  60.086  1.00  0.00           O  
ATOM   3347  OE2 GLU   216      45.388  91.544  58.836  1.00  0.00           O1-
ATOM   3348  H   GLU   216      47.219  86.255  58.542  1.00  0.00           H  
ATOM   3349  HA  GLU   216      44.658  87.027  59.628  1.00  0.00           H  
ATOM   3350  HB2 GLU   216      46.332  88.696  59.363  1.00  0.00           H  
ATOM   3351  HB3 GLU   216      46.641  88.393  57.730  1.00  0.00           H  
ATOM   3352  HG2 GLU   216      45.066  89.750  57.039  1.00  0.00           H  
ATOM   3353  HG3 GLU   216      43.796  88.909  57.915  1.00  0.00           H  
ATOM   3354  N   ASN   217      43.355  85.797  57.788  1.00  0.00           N  
ATOM   3355  CA  ASN   217      42.612  84.933  56.914  1.00  0.00           C  
ATOM   3356  C   ASN   217      43.258  83.619  56.647  1.00  0.00           C  
ATOM   3357  O   ASN   217      43.671  83.364  55.532  1.00  0.00           O  
ATOM   3358  CB  ASN   217      42.225  85.832  55.707  1.00  0.00           C  
ATOM   3359  CG  ASN   217      41.324  87.015  56.024  1.00  0.00           C  
ATOM   3360  ND2 ASN   217      41.772  88.187  55.736  1.00  0.00           N  
ATOM   3361  OD1 ASN   217      40.311  86.971  56.744  1.00  0.00           O  
ATOM   3362  H   ASN   217      43.011  85.963  58.723  1.00  0.00           H  
ATOM   3363  HA  ASN   217      41.607  84.845  57.325  1.00  0.00           H  
ATOM   3364  HB2 ASN   217      43.146  86.276  55.330  1.00  0.00           H  
ATOM   3365  HB3 ASN   217      41.762  85.107  55.037  1.00  0.00           H  
ATOM   3366 HD21 ASN   217      41.098  88.917  55.917  1.00  0.00           H  
ATOM   3367 HD22 ASN   217      42.708  88.341  55.391  1.00  0.00           H  
ATOM   3368  N   PRO   218      43.317  82.694  57.641  1.00  0.00           N  
ATOM   3369  CA  PRO   218      43.785  81.292  57.554  1.00  0.00           C  
ATOM   3370  C   PRO   218      43.062  80.427  56.531  1.00  0.00           C  
ATOM   3371  O   PRO   218      41.850  80.315  56.481  1.00  0.00           O  
ATOM   3372  CB  PRO   218      43.754  80.801  58.939  1.00  0.00           C  
ATOM   3373  CG  PRO   218      42.619  81.517  59.689  1.00  0.00           C  
ATOM   3374  CD  PRO   218      42.781  82.872  58.954  1.00  0.00           C  
ATOM   3375  HA  PRO   218      44.809  81.379  57.193  1.00  0.00           H  
ATOM   3376  HB2 PRO   218      43.656  79.725  59.078  1.00  0.00           H  
ATOM   3377  HB3 PRO   218      44.694  81.048  59.433  1.00  0.00           H  
ATOM   3378  HG2 PRO   218      41.614  81.152  59.474  1.00  0.00           H  
ATOM   3379  HG3 PRO   218      42.952  81.632  60.721  1.00  0.00           H  
ATOM   3380  HD2 PRO   218      41.773  83.287  58.964  1.00  0.00           H  
ATOM   3381  HD3 PRO   218      43.368  83.632  59.471  1.00  0.00           H  
ATOM   3382  N   ALA   219      43.877  79.810  55.685  1.00  0.00           N  
ATOM   3383  CA  ALA   219      43.593  79.116  54.415  1.00  0.00           C  
ATOM   3384  C   ALA   219      42.782  79.901  53.381  1.00  0.00           C  
ATOM   3385  O   ALA   219      42.378  79.320  52.405  1.00  0.00           O  
ATOM   3386  CB  ALA   219      42.782  77.818  54.773  1.00  0.00           C  
ATOM   3387  H   ALA   219      44.858  79.909  55.904  1.00  0.00           H  
ATOM   3388  HA  ALA   219      44.539  78.777  53.993  1.00  0.00           H  
ATOM   3389  HB1 ALA   219      43.085  77.227  53.908  1.00  0.00           H  
ATOM   3390  HB2 ALA   219      43.194  77.394  55.689  1.00  0.00           H  
ATOM   3391  HB3 ALA   219      41.723  78.070  54.722  1.00  0.00           H  
ATOM   3392  N   ALA   220      42.563  81.245  53.517  1.00  0.00           N  
ATOM   3393  CA  ALA   220      41.771  82.068  52.651  1.00  0.00           C  
ATOM   3394  C   ALA   220      42.485  83.471  52.371  1.00  0.00           C  
ATOM   3395  O   ALA   220      41.807  84.543  52.561  1.00  0.00           O  
ATOM   3396  CB  ALA   220      40.245  82.079  53.171  1.00  0.00           C  
ATOM   3397  H   ALA   220      43.121  81.709  54.219  1.00  0.00           H  
ATOM   3398  HA  ALA   220      41.734  81.565  51.684  1.00  0.00           H  
ATOM   3399  HB1 ALA   220      40.260  82.696  54.069  1.00  0.00           H  
ATOM   3400  HB2 ALA   220      39.600  82.707  52.557  1.00  0.00           H  
ATOM   3401  HB3 ALA   220      39.816  81.085  53.295  1.00  0.00           H  
ATOM   3402  N   GLY   221      43.792  83.477  52.123  1.00  0.00           N  
ATOM   3403  CA  GLY   221      44.637  84.714  52.008  1.00  0.00           C  
ATOM   3404  C   GLY   221      45.976  84.466  52.648  1.00  0.00           C  
ATOM   3405  O   GLY   221      46.971  84.628  51.978  1.00  0.00           O  
ATOM   3406  H   GLY   221      44.241  82.602  51.891  1.00  0.00           H  
ATOM   3407  HA2 GLY   221      44.700  85.180  51.025  1.00  0.00           H  
ATOM   3408  HA3 GLY   221      44.173  85.458  52.655  1.00  0.00           H  
ATOM   3409  N   GLN   222      45.982  83.979  53.890  1.00  0.00           N  
ATOM   3410  CA  GLN   222      47.103  83.351  54.489  1.00  0.00           C  
ATOM   3411  C   GLN   222      48.289  84.294  54.648  1.00  0.00           C  
ATOM   3412  O   GLN   222      49.446  84.011  54.200  1.00  0.00           O  
ATOM   3413  CB  GLN   222      47.405  81.924  53.852  1.00  0.00           C  
ATOM   3414  CG  GLN   222      48.383  81.045  54.613  1.00  0.00           C  
ATOM   3415  CD  GLN   222      47.824  80.407  55.792  1.00  0.00           C  
ATOM   3416  NE2 GLN   222      48.721  79.918  56.627  1.00  0.00           N  
ATOM   3417  OE1 GLN   222      46.624  80.257  56.029  1.00  0.00           O  
ATOM   3418  H   GLN   222      45.147  83.970  54.457  1.00  0.00           H  
ATOM   3419  HA  GLN   222      46.901  83.150  55.541  1.00  0.00           H  
ATOM   3420  HB2 GLN   222      46.450  81.427  54.023  1.00  0.00           H  
ATOM   3421  HB3 GLN   222      47.634  82.039  52.793  1.00  0.00           H  
ATOM   3422  HG2 GLN   222      48.796  80.374  53.860  1.00  0.00           H  
ATOM   3423  HG3 GLN   222      49.238  81.661  54.890  1.00  0.00           H  
ATOM   3424 HE21 GLN   222      48.321  79.621  57.506  1.00  0.00           H  
ATOM   3425 HE22 GLN   222      49.714  79.981  56.452  1.00  0.00           H  
ATOM   3426  N   ARG   223      48.041  85.507  55.113  1.00  0.00           N  
ATOM   3427  CA  ARG   223      49.069  86.526  55.322  1.00  0.00           C  
ATOM   3428  C   ARG   223      49.668  86.436  56.753  1.00  0.00           C  
ATOM   3429  O   ARG   223      49.068  86.518  57.805  1.00  0.00           O  
ATOM   3430  CB  ARG   223      48.592  87.975  54.982  1.00  0.00           C  
ATOM   3431  CG  ARG   223      49.799  88.897  54.846  1.00  0.00           C  
ATOM   3432  CD  ARG   223      49.256  90.298  54.685  1.00  0.00           C  
ATOM   3433  NE  ARG   223      50.175  91.399  55.059  1.00  0.00           N  
ATOM   3434  CZ  ARG   223      49.979  92.671  54.793  1.00  0.00           C  
ATOM   3435  NH1 ARG   223      49.080  93.086  54.016  1.00  0.00           N1+
ATOM   3436  NH2 ARG   223      50.766  93.571  55.419  1.00  0.00           N  
ATOM   3437  H   ARG   223      47.130  85.804  55.433  1.00  0.00           H  
ATOM   3438  HA  ARG   223      49.864  86.270  54.621  1.00  0.00           H  
ATOM   3439  HB2 ARG   223      48.090  87.965  54.015  1.00  0.00           H  
ATOM   3440  HB3 ARG   223      47.853  88.360  55.685  1.00  0.00           H  
ATOM   3441  HG2 ARG   223      50.478  88.779  55.691  1.00  0.00           H  
ATOM   3442  HG3 ARG   223      50.415  88.739  53.961  1.00  0.00           H  
ATOM   3443  HD2 ARG   223      49.002  90.503  53.645  1.00  0.00           H  
ATOM   3444  HD3 ARG   223      48.335  90.453  55.247  1.00  0.00           H  
ATOM   3445  HE  ARG   223      50.903  91.258  55.744  1.00  0.00           H  
ATOM   3446 HH11 ARG   223      48.312  92.535  53.660  1.00  0.00           H  
ATOM   3447 HH12 ARG   223      49.130  94.064  53.768  1.00  0.00           H  
ATOM   3448 HH21 ARG   223      51.283  93.241  56.221  1.00  0.00           H  
ATOM   3449 HH22 ARG   223      50.574  94.543  55.221  1.00  0.00           H  
ATOM   3450  N   TYR   224      51.027  86.217  56.830  1.00  0.00           N  
ATOM   3451  CA  TYR   224      51.863  86.125  58.062  1.00  0.00           C  
ATOM   3452  C   TYR   224      52.147  87.459  58.736  1.00  0.00           C  
ATOM   3453  O   TYR   224      53.008  88.242  58.354  1.00  0.00           O  
ATOM   3454  CB  TYR   224      53.140  85.269  57.774  1.00  0.00           C  
ATOM   3455  CG  TYR   224      52.912  83.850  57.190  1.00  0.00           C  
ATOM   3456  CD1 TYR   224      52.927  83.576  55.805  1.00  0.00           C  
ATOM   3457  CD2 TYR   224      52.527  82.810  58.082  1.00  0.00           C  
ATOM   3458  CE1 TYR   224      52.706  82.255  55.288  1.00  0.00           C  
ATOM   3459  CE2 TYR   224      52.434  81.493  57.517  1.00  0.00           C  
ATOM   3460  CZ  TYR   224      52.350  81.247  56.104  1.00  0.00           C  
ATOM   3461  OH  TYR   224      51.937  80.024  55.611  1.00  0.00           O  
ATOM   3462  H   TYR   224      51.577  86.464  56.019  1.00  0.00           H  
ATOM   3463  HA  TYR   224      51.301  85.527  58.778  1.00  0.00           H  
ATOM   3464  HB2 TYR   224      53.790  85.832  57.105  1.00  0.00           H  
ATOM   3465  HB3 TYR   224      53.788  85.238  58.650  1.00  0.00           H  
ATOM   3466  HD1 TYR   224      53.092  84.387  55.112  1.00  0.00           H  
ATOM   3467  HD2 TYR   224      52.521  82.967  59.151  1.00  0.00           H  
ATOM   3468  HE1 TYR   224      52.624  82.107  54.222  1.00  0.00           H  
ATOM   3469  HE2 TYR   224      52.069  80.669  58.112  1.00  0.00           H  
ATOM   3470  HH  TYR   224      51.934  79.948  54.654  1.00  0.00           H  
ATOM   3471  N   ILE   225      51.432  87.654  59.845  1.00  0.00           N  
ATOM   3472  CA  ILE   225      51.769  88.815  60.745  1.00  0.00           C  
ATOM   3473  C   ILE   225      52.648  88.445  61.915  1.00  0.00           C  
ATOM   3474  O   ILE   225      52.415  87.536  62.729  1.00  0.00           O  
ATOM   3475  CB  ILE   225      50.344  89.369  61.219  1.00  0.00           C  
ATOM   3476  CG1 ILE   225      49.371  89.577  60.062  1.00  0.00           C  
ATOM   3477  CG2 ILE   225      50.473  90.667  61.951  1.00  0.00           C  
ATOM   3478  CD1 ILE   225      49.731  90.494  58.929  1.00  0.00           C  
ATOM   3479  H   ILE   225      50.654  87.083  60.144  1.00  0.00           H  
ATOM   3480  HA  ILE   225      52.286  89.571  60.154  1.00  0.00           H  
ATOM   3481  HB  ILE   225      49.977  88.644  61.945  1.00  0.00           H  
ATOM   3482 HG12 ILE   225      49.108  88.581  59.707  1.00  0.00           H  
ATOM   3483 HG13 ILE   225      48.417  89.874  60.497  1.00  0.00           H  
ATOM   3484 HG21 ILE   225      51.064  90.604  62.865  1.00  0.00           H  
ATOM   3485 HG22 ILE   225      50.975  91.387  61.305  1.00  0.00           H  
ATOM   3486 HG23 ILE   225      49.513  91.034  62.316  1.00  0.00           H  
ATOM   3487 HD11 ILE   225      50.459  89.973  58.306  1.00  0.00           H  
ATOM   3488 HD12 ILE   225      48.860  90.599  58.281  1.00  0.00           H  
ATOM   3489 HD13 ILE   225      50.220  91.383  59.327  1.00  0.00           H  
ATOM   3490  N   HIE   226      53.809  89.149  61.975  1.00  0.00           N  
ATOM   3491  CA  HIE   226      54.909  89.116  62.940  1.00  0.00           C  
ATOM   3492  C   HIE   226      54.420  89.628  64.282  1.00  0.00           C  
ATOM   3493  O   HIE   226      54.044  90.794  64.430  1.00  0.00           O  
ATOM   3494  CB  HIE   226      56.242  89.939  62.602  1.00  0.00           C  
ATOM   3495  CG  HIE   226      57.339  89.906  63.677  1.00  0.00           C  
ATOM   3496  CD2 HIE   226      57.692  88.813  64.360  1.00  0.00           C  
ATOM   3497  ND1 HIE   226      58.246  90.972  63.992  1.00  0.00           N  
ATOM   3498  CE1 HIE   226      59.039  90.479  64.935  1.00  0.00           C  
ATOM   3499  NE2 HIE   226      58.830  89.167  65.103  1.00  0.00           N  
ATOM   3500  H   HIE   226      53.898  89.812  61.218  1.00  0.00           H  
ATOM   3501  HA  HIE   226      55.141  88.054  63.015  1.00  0.00           H  
ATOM   3502  HB2 HIE   226      56.650  89.497  61.693  1.00  0.00           H  
ATOM   3503  HB3 HIE   226      56.047  90.990  62.391  1.00  0.00           H  
ATOM   3504  HD2 HIE   226      57.403  87.788  64.180  1.00  0.00           H  
ATOM   3505  HE1 HIE   226      59.807  91.054  65.431  1.00  0.00           H  
ATOM   3506  HE2 HIE   226      59.109  88.582  65.877  1.00  0.00           H  
ATOM   3507  N   ILE   227      54.402  88.752  65.304  1.00  0.00           N  
ATOM   3508  CA  ILE   227      53.702  88.975  66.569  1.00  0.00           C  
ATOM   3509  C   ILE   227      54.695  89.369  67.644  1.00  0.00           C  
ATOM   3510  O   ILE   227      54.631  90.491  68.150  1.00  0.00           O  
ATOM   3511  CB  ILE   227      52.670  87.836  66.948  1.00  0.00           C  
ATOM   3512  CG1 ILE   227      51.403  87.775  66.029  1.00  0.00           C  
ATOM   3513  CG2 ILE   227      52.246  88.149  68.408  1.00  0.00           C  
ATOM   3514  CD1 ILE   227      50.502  89.007  65.960  1.00  0.00           C  
ATOM   3515  H   ILE   227      54.603  87.783  65.102  1.00  0.00           H  
ATOM   3516  HA  ILE   227      53.158  89.899  66.376  1.00  0.00           H  
ATOM   3517  HB  ILE   227      53.188  86.880  67.026  1.00  0.00           H  
ATOM   3518 HG12 ILE   227      51.707  87.614  64.995  1.00  0.00           H  
ATOM   3519 HG13 ILE   227      50.933  86.897  66.472  1.00  0.00           H  
ATOM   3520 HG21 ILE   227      53.100  88.137  69.084  1.00  0.00           H  
ATOM   3521 HG22 ILE   227      51.822  89.152  68.367  1.00  0.00           H  
ATOM   3522 HG23 ILE   227      51.417  87.481  68.644  1.00  0.00           H  
ATOM   3523 HD11 ILE   227      50.944  89.969  65.703  1.00  0.00           H  
ATOM   3524 HD12 ILE   227      49.788  88.640  65.223  1.00  0.00           H  
ATOM   3525 HD13 ILE   227      50.007  89.141  66.922  1.00  0.00           H  
ATOM   3526  N   LEU   228      55.583  88.442  67.969  1.00  0.00           N  
ATOM   3527  CA  LEU   228      56.731  88.794  68.830  1.00  0.00           C  
ATOM   3528  C   LEU   228      58.074  88.228  68.264  1.00  0.00           C  
ATOM   3529  O   LEU   228      58.039  87.216  67.510  1.00  0.00           O  
ATOM   3530  CB  LEU   228      56.679  88.159  70.211  1.00  0.00           C  
ATOM   3531  CG  LEU   228      55.500  88.621  71.058  1.00  0.00           C  
ATOM   3532  CD1 LEU   228      55.318  87.607  72.244  1.00  0.00           C  
ATOM   3533  CD2 LEU   228      55.603  90.025  71.593  1.00  0.00           C  
ATOM   3534  H   LEU   228      55.574  87.542  67.510  1.00  0.00           H  
ATOM   3535  HA  LEU   228      56.808  89.875  68.943  1.00  0.00           H  
ATOM   3536  HB2 LEU   228      56.648  87.080  70.058  1.00  0.00           H  
ATOM   3537  HB3 LEU   228      57.536  88.273  70.875  1.00  0.00           H  
ATOM   3538  HG  LEU   228      54.537  88.480  70.569  1.00  0.00           H  
ATOM   3539 HD11 LEU   228      55.061  86.631  71.833  1.00  0.00           H  
ATOM   3540 HD12 LEU   228      56.300  87.557  72.715  1.00  0.00           H  
ATOM   3541 HD13 LEU   228      54.637  87.954  73.021  1.00  0.00           H  
ATOM   3542 HD21 LEU   228      56.292  90.132  72.430  1.00  0.00           H  
ATOM   3543 HD22 LEU   228      55.621  90.680  70.721  1.00  0.00           H  
ATOM   3544 HD23 LEU   228      54.592  90.221  71.951  1.00  0.00           H  
ATOM   3545  N   GLY   229      59.194  88.898  68.650  1.00  0.00           N  
ATOM   3546  CA  GLY   229      60.497  88.331  68.605  1.00  0.00           C  
ATOM   3547  C   GLY   229      61.579  89.405  68.438  1.00  0.00           C  
ATOM   3548  O   GLY   229      61.329  90.517  68.964  1.00  0.00           O  
ATOM   3549  H   GLY   229      59.036  89.806  69.063  1.00  0.00           H  
ATOM   3550  HA2 GLY   229      60.739  87.735  69.485  1.00  0.00           H  
ATOM   3551  HA3 GLY   229      60.557  87.715  67.709  1.00  0.00           H  
ATOM   3552  N   ARG   230      62.696  89.207  67.722  1.00  0.00           N  
ATOM   3553  CA  ARG   230      63.826  90.139  67.610  1.00  0.00           C  
ATOM   3554  C   ARG   230      63.267  91.534  67.268  1.00  0.00           C  
ATOM   3555  O   ARG   230      62.430  91.711  66.365  1.00  0.00           O  
ATOM   3556  CB  ARG   230      64.753  89.742  66.485  1.00  0.00           C  
ATOM   3557  CG  ARG   230      65.585  88.452  66.855  1.00  0.00           C  
ATOM   3558  CD  ARG   230      66.927  88.290  66.055  1.00  0.00           C  
ATOM   3559  NE  ARG   230      66.636  88.078  64.620  1.00  0.00           N  
ATOM   3560  CZ  ARG   230      67.483  87.827  63.699  1.00  0.00           C  
ATOM   3561  NH1 ARG   230      68.732  87.634  63.940  1.00  0.00           N1+
ATOM   3562  NH2 ARG   230      67.075  87.694  62.468  1.00  0.00           N  
ATOM   3563  H   ARG   230      62.829  88.311  67.274  1.00  0.00           H  
ATOM   3564  HA  ARG   230      64.350  90.127  68.566  1.00  0.00           H  
ATOM   3565  HB2 ARG   230      64.297  89.452  65.538  1.00  0.00           H  
ATOM   3566  HB3 ARG   230      65.414  90.564  66.212  1.00  0.00           H  
ATOM   3567  HG2 ARG   230      65.838  88.498  67.914  1.00  0.00           H  
ATOM   3568  HG3 ARG   230      64.987  87.543  66.794  1.00  0.00           H  
ATOM   3569  HD2 ARG   230      67.465  89.220  66.237  1.00  0.00           H  
ATOM   3570  HD3 ARG   230      67.516  87.481  66.487  1.00  0.00           H  
ATOM   3571  HE  ARG   230      65.708  87.952  64.243  1.00  0.00           H  
ATOM   3572 HH11 ARG   230      69.145  87.674  64.861  1.00  0.00           H  
ATOM   3573 HH12 ARG   230      69.334  87.209  63.249  1.00  0.00           H  
ATOM   3574 HH21 ARG   230      66.105  87.940  62.332  1.00  0.00           H  
ATOM   3575 HH22 ARG   230      67.773  87.673  61.739  1.00  0.00           H  
ATOM   3576  N   ARG   231      63.518  92.534  68.153  1.00  0.00           N  
ATOM   3577  CA  ARG   231      63.152  93.964  68.226  1.00  0.00           C  
ATOM   3578  C   ARG   231      61.591  94.186  68.191  1.00  0.00           C  
ATOM   3579  O   ARG   231      61.136  95.221  67.663  1.00  0.00           O  
ATOM   3580  CB  ARG   231      63.895  94.773  67.199  1.00  0.00           C  
ATOM   3581  CG  ARG   231      65.386  94.673  67.333  1.00  0.00           C  
ATOM   3582  CD  ARG   231      66.047  95.486  66.246  1.00  0.00           C  
ATOM   3583  NE  ARG   231      65.808  96.892  66.447  1.00  0.00           N  
ATOM   3584  CZ  ARG   231      66.529  97.883  65.880  1.00  0.00           C  
ATOM   3585  NH1 ARG   231      67.371  97.693  64.961  1.00  0.00           N1+
ATOM   3586  NH2 ARG   231      66.356  99.135  66.294  1.00  0.00           N  
ATOM   3587  H   ARG   231      64.209  92.211  68.815  1.00  0.00           H  
ATOM   3588  HA  ARG   231      63.449  94.300  69.219  1.00  0.00           H  
ATOM   3589  HB2 ARG   231      63.802  94.419  66.172  1.00  0.00           H  
ATOM   3590  HB3 ARG   231      63.534  95.796  67.311  1.00  0.00           H  
ATOM   3591  HG2 ARG   231      65.749  95.055  68.287  1.00  0.00           H  
ATOM   3592  HG3 ARG   231      65.761  93.654  67.237  1.00  0.00           H  
ATOM   3593  HD2 ARG   231      67.136  95.436  66.221  1.00  0.00           H  
ATOM   3594  HD3 ARG   231      65.643  95.225  65.268  1.00  0.00           H  
ATOM   3595  HE  ARG   231      65.127  97.137  67.152  1.00  0.00           H  
ATOM   3596 HH11 ARG   231      67.612  96.729  64.781  1.00  0.00           H  
ATOM   3597 HH12 ARG   231      67.920  98.482  64.649  1.00  0.00           H  
ATOM   3598 HH21 ARG   231      65.905  99.286  67.185  1.00  0.00           H  
ATOM   3599 HH22 ARG   231      66.971  99.846  65.926  1.00  0.00           H  
ATOM   3600  N   LYS   232      60.887  93.157  68.632  1.00  0.00           N  
ATOM   3601  CA  LYS   232      59.393  93.111  68.758  1.00  0.00           C  
ATOM   3602  C   LYS   232      59.059  92.488  70.088  1.00  0.00           C  
ATOM   3603  O   LYS   232      58.330  91.477  70.136  1.00  0.00           O  
ATOM   3604  CB  LYS   232      58.657  92.455  67.552  1.00  0.00           C  
ATOM   3605  CG  LYS   232      57.153  92.756  67.588  1.00  0.00           C  
ATOM   3606  CD  LYS   232      56.716  94.159  67.122  1.00  0.00           C  
ATOM   3607  CE  LYS   232      55.232  94.107  66.769  1.00  0.00           C  
ATOM   3608  NZ  LYS   232      54.340  93.692  67.927  1.00  0.00           N1+
ATOM   3609  H   LYS   232      61.374  92.317  68.912  1.00  0.00           H  
ATOM   3610  HA  LYS   232      59.016  94.129  68.854  1.00  0.00           H  
ATOM   3611  HB2 LYS   232      59.115  92.765  66.612  1.00  0.00           H  
ATOM   3612  HB3 LYS   232      58.765  91.372  67.610  1.00  0.00           H  
ATOM   3613  HG2 LYS   232      56.701  92.059  66.882  1.00  0.00           H  
ATOM   3614  HG3 LYS   232      56.692  92.545  68.553  1.00  0.00           H  
ATOM   3615  HD2 LYS   232      56.755  94.864  67.952  1.00  0.00           H  
ATOM   3616  HD3 LYS   232      57.232  94.525  66.234  1.00  0.00           H  
ATOM   3617  HE2 LYS   232      54.976  95.114  66.441  1.00  0.00           H  
ATOM   3618  HE3 LYS   232      55.106  93.436  65.919  1.00  0.00           H  
ATOM   3619  HZ1 LYS   232      54.395  94.403  68.642  1.00  0.00           H  
ATOM   3620  HZ2 LYS   232      53.378  93.633  67.626  1.00  0.00           H  
ATOM   3621  HZ3 LYS   232      54.582  92.856  68.439  1.00  0.00           H  
ATOM   3622  N   LEU   233      59.439  93.073  71.180  1.00  0.00           N  
ATOM   3623  CA  LEU   233      59.368  92.547  72.494  1.00  0.00           C  
ATOM   3624  C   LEU   233      58.021  92.439  73.192  1.00  0.00           C  
ATOM   3625  O   LEU   233      57.852  91.841  74.210  1.00  0.00           O  
ATOM   3626  CB  LEU   233      60.228  93.286  73.443  1.00  0.00           C  
ATOM   3627  CG  LEU   233      61.687  93.584  72.930  1.00  0.00           C  
ATOM   3628  CD1 LEU   233      62.511  94.377  74.015  1.00  0.00           C  
ATOM   3629  CD2 LEU   233      62.494  92.379  72.722  1.00  0.00           C  
ATOM   3630  H   LEU   233      59.919  93.953  71.052  1.00  0.00           H  
ATOM   3631  HA  LEU   233      59.810  91.551  72.505  1.00  0.00           H  
ATOM   3632  HB2 LEU   233      59.782  94.240  73.725  1.00  0.00           H  
ATOM   3633  HB3 LEU   233      60.321  92.701  74.358  1.00  0.00           H  
ATOM   3634  HG  LEU   233      61.677  94.150  71.999  1.00  0.00           H  
ATOM   3635 HD11 LEU   233      62.630  93.821  74.945  1.00  0.00           H  
ATOM   3636 HD12 LEU   233      63.496  94.636  73.627  1.00  0.00           H  
ATOM   3637 HD13 LEU   233      61.925  95.270  74.231  1.00  0.00           H  
ATOM   3638 HD21 LEU   233      62.599  91.681  73.552  1.00  0.00           H  
ATOM   3639 HD22 LEU   233      62.065  91.880  71.852  1.00  0.00           H  
ATOM   3640 HD23 LEU   233      63.507  92.741  72.542  1.00  0.00           H  
ATOM   3641  N   TYR   234      57.029  93.117  72.535  1.00  0.00           N  
ATOM   3642  CA  TYR   234      55.627  93.309  73.093  1.00  0.00           C  
ATOM   3643  C   TYR   234      54.642  93.261  71.896  1.00  0.00           C  
ATOM   3644  O   TYR   234      55.057  93.659  70.831  1.00  0.00           O  
ATOM   3645  CB  TYR   234      55.372  94.531  73.947  1.00  0.00           C  
ATOM   3646  CG  TYR   234      56.434  94.824  74.915  1.00  0.00           C  
ATOM   3647  CD1 TYR   234      56.351  94.394  76.277  1.00  0.00           C  
ATOM   3648  CD2 TYR   234      57.553  95.561  74.452  1.00  0.00           C  
ATOM   3649  CE1 TYR   234      57.471  94.645  77.180  1.00  0.00           C  
ATOM   3650  CE2 TYR   234      58.576  95.863  75.299  1.00  0.00           C  
ATOM   3651  CZ  TYR   234      58.554  95.399  76.644  1.00  0.00           C  
ATOM   3652  OH  TYR   234      59.626  95.721  77.454  1.00  0.00           O  
ATOM   3653  H   TYR   234      57.345  93.399  71.618  1.00  0.00           H  
ATOM   3654  HA  TYR   234      55.457  92.360  73.601  1.00  0.00           H  
ATOM   3655  HB2 TYR   234      55.292  95.331  73.211  1.00  0.00           H  
ATOM   3656  HB3 TYR   234      54.458  94.302  74.496  1.00  0.00           H  
ATOM   3657  HD1 TYR   234      55.476  93.866  76.625  1.00  0.00           H  
ATOM   3658  HD2 TYR   234      57.602  95.768  73.394  1.00  0.00           H  
ATOM   3659  HE1 TYR   234      57.454  94.425  78.238  1.00  0.00           H  
ATOM   3660  HE2 TYR   234      59.493  96.328  74.969  1.00  0.00           H  
ATOM   3661  HH  TYR   234      59.373  95.589  78.371  1.00  0.00           H  
ATOM   3662  N   HIE   235      53.299  92.888  72.133  1.00  0.00           N  
ATOM   3663  CA  HIE   235      52.251  92.922  71.105  1.00  0.00           C  
ATOM   3664  C   HIE   235      50.880  93.159  71.765  1.00  0.00           C  
ATOM   3665  O   HIE   235      50.571  92.449  72.621  1.00  0.00           O  
ATOM   3666  CB  HIE   235      52.266  91.600  70.321  1.00  0.00           C  
ATOM   3667  CG  HIE   235      51.049  91.641  69.449  1.00  0.00           C  
ATOM   3668  CD2 HIE   235      49.887  90.877  69.689  1.00  0.00           C  
ATOM   3669  ND1 HIE   235      50.829  92.226  68.176  1.00  0.00           N  
ATOM   3670  CE1 HIE   235      49.629  91.798  67.760  1.00  0.00           C  
ATOM   3671  NE2 HIE   235      49.016  91.096  68.649  1.00  0.00           N  
ATOM   3672  H   HIE   235      53.011  92.508  73.023  1.00  0.00           H  
ATOM   3673  HA  HIE   235      52.404  93.763  70.429  1.00  0.00           H  
ATOM   3674  HB2 HIE   235      53.160  91.498  69.705  1.00  0.00           H  
ATOM   3675  HB3 HIE   235      52.219  90.784  71.042  1.00  0.00           H  
ATOM   3676  HD2 HIE   235      49.765  90.258  70.566  1.00  0.00           H  
ATOM   3677  HE1 HIE   235      49.225  91.955  66.771  1.00  0.00           H  
ATOM   3678  HE2 HIE   235      48.089  90.701  68.574  1.00  0.00           H  
ATOM   3679  N   VAL   236      50.191  94.162  71.294  1.00  0.00           N  
ATOM   3680  CA  VAL   236      48.823  94.465  71.813  1.00  0.00           C  
ATOM   3681  C   VAL   236      47.844  93.503  71.165  1.00  0.00           C  
ATOM   3682  O   VAL   236      47.627  93.403  69.999  1.00  0.00           O  
ATOM   3683  CB  VAL   236      48.357  95.908  71.440  1.00  0.00           C  
ATOM   3684  CG1 VAL   236      46.971  96.220  71.739  1.00  0.00           C  
ATOM   3685  CG2 VAL   236      49.244  96.869  72.209  1.00  0.00           C  
ATOM   3686  H   VAL   236      50.669  94.694  70.581  1.00  0.00           H  
ATOM   3687  HA  VAL   236      48.920  94.548  72.895  1.00  0.00           H  
ATOM   3688  HB  VAL   236      48.571  96.038  70.380  1.00  0.00           H  
ATOM   3689 HG11 VAL   236      46.330  95.559  71.155  1.00  0.00           H  
ATOM   3690 HG12 VAL   236      46.641  96.021  72.758  1.00  0.00           H  
ATOM   3691 HG13 VAL   236      46.851  97.246  71.392  1.00  0.00           H  
ATOM   3692 HG21 VAL   236      48.829  97.864  72.048  1.00  0.00           H  
ATOM   3693 HG22 VAL   236      49.153  96.716  73.285  1.00  0.00           H  
ATOM   3694 HG23 VAL   236      50.289  96.827  71.904  1.00  0.00           H  
ATOM   3695  N   VAL   237      47.218  92.680  71.964  1.00  0.00           N  
ATOM   3696  CA  VAL   237      46.138  91.784  71.439  1.00  0.00           C  
ATOM   3697  C   VAL   237      44.830  92.553  71.153  1.00  0.00           C  
ATOM   3698  O   VAL   237      44.398  93.315  71.991  1.00  0.00           O  
ATOM   3699  CB  VAL   237      45.885  90.660  72.461  1.00  0.00           C  
ATOM   3700  CG1 VAL   237      44.690  89.883  71.954  1.00  0.00           C  
ATOM   3701  CG2 VAL   237      47.008  89.692  72.549  1.00  0.00           C  
ATOM   3702  H   VAL   237      47.275  92.724  72.971  1.00  0.00           H  
ATOM   3703  HA  VAL   237      46.396  91.276  70.510  1.00  0.00           H  
ATOM   3704  HB  VAL   237      45.703  90.973  73.489  1.00  0.00           H  
ATOM   3705 HG11 VAL   237      43.766  90.434  72.126  1.00  0.00           H  
ATOM   3706 HG12 VAL   237      44.704  89.497  70.935  1.00  0.00           H  
ATOM   3707 HG13 VAL   237      44.523  88.944  72.483  1.00  0.00           H  
ATOM   3708 HG21 VAL   237      46.644  88.844  73.130  1.00  0.00           H  
ATOM   3709 HG22 VAL   237      47.423  89.359  71.597  1.00  0.00           H  
ATOM   3710 HG23 VAL   237      47.788  90.136  73.166  1.00  0.00           H  
ATOM   3711  N   LYS   238      44.258  92.498  69.925  1.00  0.00           N  
ATOM   3712  CA  LYS   238      43.204  93.403  69.483  1.00  0.00           C  
ATOM   3713  C   LYS   238      41.771  93.155  69.994  1.00  0.00           C  
ATOM   3714  O   LYS   238      40.765  93.313  69.306  1.00  0.00           O  
ATOM   3715  CB  LYS   238      43.213  93.627  67.918  1.00  0.00           C  
ATOM   3716  CG  LYS   238      44.556  93.963  67.320  1.00  0.00           C  
ATOM   3717  CD  LYS   238      45.259  95.211  67.986  1.00  0.00           C  
ATOM   3718  CE  LYS   238      46.513  95.695  67.307  1.00  0.00           C  
ATOM   3719  NZ  LYS   238      47.630  94.859  67.340  1.00  0.00           N1+
ATOM   3720  H   LYS   238      44.686  91.946  69.197  1.00  0.00           H  
ATOM   3721  HA  LYS   238      43.414  94.357  69.966  1.00  0.00           H  
ATOM   3722  HB2 LYS   238      42.808  92.752  67.409  1.00  0.00           H  
ATOM   3723  HB3 LYS   238      42.618  94.525  67.753  1.00  0.00           H  
ATOM   3724  HG2 LYS   238      45.244  93.124  67.418  1.00  0.00           H  
ATOM   3725  HG3 LYS   238      44.473  94.165  66.252  1.00  0.00           H  
ATOM   3726  HD2 LYS   238      44.585  96.053  67.832  1.00  0.00           H  
ATOM   3727  HD3 LYS   238      45.323  95.066  69.065  1.00  0.00           H  
ATOM   3728  HE2 LYS   238      46.323  95.874  66.249  1.00  0.00           H  
ATOM   3729  HE3 LYS   238      46.703  96.676  67.742  1.00  0.00           H  
ATOM   3730  HZ1 LYS   238      47.836  94.683  68.313  1.00  0.00           H  
ATOM   3731  HZ2 LYS   238      47.477  93.993  66.844  1.00  0.00           H  
ATOM   3732  HZ3 LYS   238      48.392  95.369  66.916  1.00  0.00           H  
ATOM   3733  N   TYR   239      41.651  92.590  71.184  1.00  0.00           N  
ATOM   3734  CA  TYR   239      40.371  92.282  71.854  1.00  0.00           C  
ATOM   3735  C   TYR   239      39.617  93.529  72.445  1.00  0.00           C  
ATOM   3736  O   TYR   239      40.340  94.395  72.976  1.00  0.00           O  
ATOM   3737  CB  TYR   239      40.559  91.220  72.902  1.00  0.00           C  
ATOM   3738  CG  TYR   239      39.452  90.777  73.671  1.00  0.00           C  
ATOM   3739  CD1 TYR   239      38.449  89.959  73.225  1.00  0.00           C  
ATOM   3740  CD2 TYR   239      39.410  91.121  75.078  1.00  0.00           C  
ATOM   3741  CE1 TYR   239      37.400  89.391  74.048  1.00  0.00           C  
ATOM   3742  CE2 TYR   239      38.329  90.689  75.867  1.00  0.00           C  
ATOM   3743  CZ  TYR   239      37.382  89.781  75.393  1.00  0.00           C  
ATOM   3744  OH  TYR   239      36.395  89.429  76.196  1.00  0.00           O  
ATOM   3745  H   TYR   239      42.527  92.528  71.683  1.00  0.00           H  
ATOM   3746  HA  TYR   239      39.771  91.891  71.032  1.00  0.00           H  
ATOM   3747  HB2 TYR   239      40.886  90.321  72.379  1.00  0.00           H  
ATOM   3748  HB3 TYR   239      41.394  91.583  73.502  1.00  0.00           H  
ATOM   3749  HD1 TYR   239      38.535  89.596  72.212  1.00  0.00           H  
ATOM   3750  HD2 TYR   239      40.315  91.512  75.519  1.00  0.00           H  
ATOM   3751  HE1 TYR   239      36.726  88.665  73.616  1.00  0.00           H  
ATOM   3752  HE2 TYR   239      38.346  90.855  76.934  1.00  0.00           H  
ATOM   3753  HH  TYR   239      35.741  88.987  75.649  1.00  0.00           H  
ATOM   3754  N   THR   240      38.249  93.474  72.478  1.00  0.00           N  
ATOM   3755  CA  THR   240      37.469  94.707  72.987  1.00  0.00           C  
ATOM   3756  C   THR   240      36.369  94.271  73.879  1.00  0.00           C  
ATOM   3757  O   THR   240      35.648  95.133  74.352  1.00  0.00           O  
ATOM   3758  CB  THR   240      36.958  95.579  71.863  1.00  0.00           C  
ATOM   3759  CG2 THR   240      38.038  96.491  71.257  1.00  0.00           C  
ATOM   3760  OG1 THR   240      36.442  94.834  70.849  1.00  0.00           O  
ATOM   3761  H   THR   240      37.763  92.735  71.991  1.00  0.00           H  
ATOM   3762  HA  THR   240      38.141  95.308  73.599  1.00  0.00           H  
ATOM   3763  HB  THR   240      36.209  96.295  72.200  1.00  0.00           H  
ATOM   3764  HG1 THR   240      35.553  94.551  71.077  1.00  0.00           H  
ATOM   3765 HG21 THR   240      38.895  95.898  70.938  1.00  0.00           H  
ATOM   3766 HG22 THR   240      37.613  97.095  70.456  1.00  0.00           H  
ATOM   3767 HG23 THR   240      38.308  97.126  72.101  1.00  0.00           H  
ATOM   3768  N   GLY   241      36.071  92.955  74.014  1.00  0.00           N  
ATOM   3769  CA  GLY   241      34.893  92.429  74.634  1.00  0.00           C  
ATOM   3770  C   GLY   241      34.281  91.186  73.929  1.00  0.00           C  
ATOM   3771  O   GLY   241      34.845  90.799  72.899  1.00  0.00           O  
ATOM   3772  H   GLY   241      36.820  92.363  73.684  1.00  0.00           H  
ATOM   3773  HA2 GLY   241      34.991  92.152  75.683  1.00  0.00           H  
ATOM   3774  HA3 GLY   241      34.124  93.199  74.685  1.00  0.00           H  
ATOM   3775  N   GLY   242      33.172  90.659  74.407  1.00  0.00           N  
ATOM   3776  CA  GLY   242      32.636  89.399  73.918  1.00  0.00           C  
ATOM   3777  C   GLY   242      33.516  88.169  74.173  1.00  0.00           C  
ATOM   3778  O   GLY   242      34.414  88.242  75.015  1.00  0.00           O  
ATOM   3779  H   GLY   242      32.890  91.065  75.288  1.00  0.00           H  
ATOM   3780  HA2 GLY   242      31.622  89.232  74.281  1.00  0.00           H  
ATOM   3781  HA3 GLY   242      32.471  89.484  72.844  1.00  0.00           H  
ATOM   3782  N   SER   243      33.232  87.047  73.533  1.00  0.00           N  
ATOM   3783  CA  SER   243      34.062  85.879  73.564  1.00  0.00           C  
ATOM   3784  C   SER   243      35.241  85.893  72.500  1.00  0.00           C  
ATOM   3785  O   SER   243      34.976  86.232  71.329  1.00  0.00           O  
ATOM   3786  CB  SER   243      33.235  84.608  73.512  1.00  0.00           C  
ATOM   3787  OG  SER   243      34.145  83.606  73.877  1.00  0.00           O  
ATOM   3788  H   SER   243      32.414  87.077  72.942  1.00  0.00           H  
ATOM   3789  HA  SER   243      34.520  85.796  74.550  1.00  0.00           H  
ATOM   3790  HB2 SER   243      32.522  84.722  74.330  1.00  0.00           H  
ATOM   3791  HB3 SER   243      32.817  84.348  72.540  1.00  0.00           H  
ATOM   3792  HG  SER   243      34.329  83.231  73.012  1.00  0.00           H  
ATOM   3793  N   ALA   244      36.438  85.338  72.789  1.00  0.00           N  
ATOM   3794  CA  ALA   244      37.525  85.336  71.766  1.00  0.00           C  
ATOM   3795  C   ALA   244      38.431  84.249  72.097  1.00  0.00           C  
ATOM   3796  O   ALA   244      38.785  83.888  73.278  1.00  0.00           O  
ATOM   3797  CB  ALA   244      38.150  86.692  71.905  1.00  0.00           C  
ATOM   3798  H   ALA   244      36.635  84.931  73.692  1.00  0.00           H  
ATOM   3799  HA  ALA   244      36.935  85.211  70.858  1.00  0.00           H  
ATOM   3800  HB1 ALA   244      37.457  87.384  71.427  1.00  0.00           H  
ATOM   3801  HB2 ALA   244      38.220  86.910  72.970  1.00  0.00           H  
ATOM   3802  HB3 ALA   244      39.092  86.703  71.356  1.00  0.00           H  
ATOM   3803  N   GLU   245      38.956  83.585  71.058  1.00  0.00           N  
ATOM   3804  CA  GLU   245      39.985  82.479  70.933  1.00  0.00           C  
ATOM   3805  C   GLU   245      40.809  82.544  69.628  1.00  0.00           C  
ATOM   3806  O   GLU   245      40.187  82.526  68.557  1.00  0.00           O  
ATOM   3807  CB  GLU   245      39.366  81.189  71.273  1.00  0.00           C  
ATOM   3808  CG  GLU   245      40.452  80.073  71.171  1.00  0.00           C  
ATOM   3809  CD  GLU   245      40.034  78.799  71.907  1.00  0.00           C  
ATOM   3810  OE1 GLU   245      39.890  77.813  71.208  1.00  0.00           O  
ATOM   3811  OE2 GLU   245      39.789  78.827  73.163  1.00  0.00           O1-
ATOM   3812  H   GLU   245      38.686  84.006  70.180  1.00  0.00           H  
ATOM   3813  HA  GLU   245      40.610  82.638  71.812  1.00  0.00           H  
ATOM   3814  HB2 GLU   245      39.068  81.224  72.321  1.00  0.00           H  
ATOM   3815  HB3 GLU   245      38.521  80.951  70.627  1.00  0.00           H  
ATOM   3816  HG2 GLU   245      40.563  79.824  70.116  1.00  0.00           H  
ATOM   3817  HG3 GLU   245      41.449  80.356  71.509  1.00  0.00           H  
ATOM   3818  N   LEU   246      42.131  82.534  69.735  1.00  0.00           N  
ATOM   3819  CA  LEU   246      43.007  82.718  68.589  1.00  0.00           C  
ATOM   3820  C   LEU   246      44.239  81.785  68.716  1.00  0.00           C  
ATOM   3821  O   LEU   246      44.712  81.478  69.839  1.00  0.00           O  
ATOM   3822  CB  LEU   246      43.400  84.257  68.478  1.00  0.00           C  
ATOM   3823  CG  LEU   246      42.345  85.270  68.028  1.00  0.00           C  
ATOM   3824  CD1 LEU   246      41.576  85.848  69.278  1.00  0.00           C  
ATOM   3825  CD2 LEU   246      42.918  86.550  67.306  1.00  0.00           C  
ATOM   3826  H   LEU   246      42.544  82.437  70.651  1.00  0.00           H  
ATOM   3827  HA  LEU   246      42.507  82.449  67.659  1.00  0.00           H  
ATOM   3828  HB2 LEU   246      43.902  84.616  69.376  1.00  0.00           H  
ATOM   3829  HB3 LEU   246      44.109  84.356  67.657  1.00  0.00           H  
ATOM   3830  HG  LEU   246      41.671  84.808  67.307  1.00  0.00           H  
ATOM   3831 HD11 LEU   246      40.744  86.453  68.918  1.00  0.00           H  
ATOM   3832 HD12 LEU   246      41.176  85.064  69.922  1.00  0.00           H  
ATOM   3833 HD13 LEU   246      42.179  86.420  69.984  1.00  0.00           H  
ATOM   3834 HD21 LEU   246      43.500  86.153  66.474  1.00  0.00           H  
ATOM   3835 HD22 LEU   246      42.202  87.269  66.905  1.00  0.00           H  
ATOM   3836 HD23 LEU   246      43.646  87.032  67.958  1.00  0.00           H  
ATOM   3837  N   LEU   247      44.774  81.316  67.547  1.00  0.00           N  
ATOM   3838  CA  LEU   247      45.888  80.362  67.480  1.00  0.00           C  
ATOM   3839  C   LEU   247      47.139  81.011  66.943  1.00  0.00           C  
ATOM   3840  O   LEU   247      47.175  81.764  65.885  1.00  0.00           O  
ATOM   3841  CB  LEU   247      45.378  79.227  66.500  1.00  0.00           C  
ATOM   3842  CG  LEU   247      46.286  78.081  66.139  1.00  0.00           C  
ATOM   3843  CD1 LEU   247      46.837  77.200  67.264  1.00  0.00           C  
ATOM   3844  CD2 LEU   247      45.682  77.221  64.975  1.00  0.00           C  
ATOM   3845  H   LEU   247      44.332  81.744  66.746  1.00  0.00           H  
ATOM   3846  HA  LEU   247      46.119  79.899  68.440  1.00  0.00           H  
ATOM   3847  HB2 LEU   247      44.498  78.759  66.941  1.00  0.00           H  
ATOM   3848  HB3 LEU   247      45.087  79.771  65.601  1.00  0.00           H  
ATOM   3849  HG  LEU   247      47.203  78.517  65.743  1.00  0.00           H  
ATOM   3850 HD11 LEU   247      47.645  76.613  66.828  1.00  0.00           H  
ATOM   3851 HD12 LEU   247      47.167  77.856  68.069  1.00  0.00           H  
ATOM   3852 HD13 LEU   247      46.121  76.504  67.700  1.00  0.00           H  
ATOM   3853 HD21 LEU   247      44.619  77.091  65.178  1.00  0.00           H  
ATOM   3854 HD22 LEU   247      45.757  77.853  64.090  1.00  0.00           H  
ATOM   3855 HD23 LEU   247      46.304  76.330  64.897  1.00  0.00           H  
ATOM   3856  N   PHE   248      48.174  80.890  67.693  1.00  0.00           N  
ATOM   3857  CA  PHE   248      49.481  81.534  67.333  1.00  0.00           C  
ATOM   3858  C   PHE   248      50.503  80.413  67.191  1.00  0.00           C  
ATOM   3859  O   PHE   248      50.477  79.410  67.983  1.00  0.00           O  
ATOM   3860  CB  PHE   248      49.811  82.623  68.431  1.00  0.00           C  
ATOM   3861  CG  PHE   248      48.866  83.826  68.481  1.00  0.00           C  
ATOM   3862  CD1 PHE   248      47.695  83.747  69.314  1.00  0.00           C  
ATOM   3863  CD2 PHE   248      49.071  84.989  67.802  1.00  0.00           C  
ATOM   3864  CE1 PHE   248      46.874  84.912  69.451  1.00  0.00           C  
ATOM   3865  CE2 PHE   248      48.257  86.140  67.880  1.00  0.00           C  
ATOM   3866  CZ  PHE   248      47.198  86.144  68.834  1.00  0.00           C  
ATOM   3867  H   PHE   248      48.179  80.296  68.510  1.00  0.00           H  
ATOM   3868  HA  PHE   248      49.466  82.115  66.411  1.00  0.00           H  
ATOM   3869  HB2 PHE   248      49.989  82.168  69.405  1.00  0.00           H  
ATOM   3870  HB3 PHE   248      50.803  83.015  68.208  1.00  0.00           H  
ATOM   3871  HD1 PHE   248      47.366  82.811  69.742  1.00  0.00           H  
ATOM   3872  HD2 PHE   248      49.955  85.004  67.181  1.00  0.00           H  
ATOM   3873  HE1 PHE   248      46.026  84.892  70.119  1.00  0.00           H  
ATOM   3874  HE2 PHE   248      48.440  86.993  67.242  1.00  0.00           H  
ATOM   3875  HZ  PHE   248      46.546  86.999  68.936  1.00  0.00           H  
ATOM   3876  N   PHE   249      51.564  80.637  66.268  1.00  0.00           N  
ATOM   3877  CA  PHE   249      52.687  79.755  66.123  1.00  0.00           C  
ATOM   3878  C   PHE   249      54.022  80.314  66.624  1.00  0.00           C  
ATOM   3879  O   PHE   249      54.212  81.520  66.839  1.00  0.00           O  
ATOM   3880  CB  PHE   249      52.768  79.346  64.661  1.00  0.00           C  
ATOM   3881  CG  PHE   249      51.392  78.913  64.143  1.00  0.00           C  
ATOM   3882  CD1 PHE   249      50.669  79.734  63.251  1.00  0.00           C  
ATOM   3883  CD2 PHE   249      50.891  77.675  64.485  1.00  0.00           C  
ATOM   3884  CE1 PHE   249      49.418  79.391  62.772  1.00  0.00           C  
ATOM   3885  CE2 PHE   249      49.662  77.264  63.877  1.00  0.00           C  
ATOM   3886  CZ  PHE   249      48.923  78.099  62.992  1.00  0.00           C  
ATOM   3887  H   PHE   249      51.509  81.519  65.778  1.00  0.00           H  
ATOM   3888  HA  PHE   249      52.555  78.827  66.680  1.00  0.00           H  
ATOM   3889  HB2 PHE   249      52.997  80.246  64.090  1.00  0.00           H  
ATOM   3890  HB3 PHE   249      53.482  78.541  64.490  1.00  0.00           H  
ATOM   3891  HD1 PHE   249      51.025  80.726  63.015  1.00  0.00           H  
ATOM   3892  HD2 PHE   249      51.314  77.117  65.308  1.00  0.00           H  
ATOM   3893  HE1 PHE   249      48.814  80.037  62.153  1.00  0.00           H  
ATOM   3894  HE2 PHE   249      49.239  76.290  64.072  1.00  0.00           H  
ATOM   3895  HZ  PHE   249      47.957  77.842  62.582  1.00  0.00           H  
ATOM   3896  N   VAL   250      54.899  79.407  67.095  1.00  0.00           N  
ATOM   3897  CA  VAL   250      56.148  79.615  67.801  1.00  0.00           C  
ATOM   3898  C   VAL   250      57.349  79.049  67.159  1.00  0.00           C  
ATOM   3899  O   VAL   250      57.401  77.885  66.907  1.00  0.00           O  
ATOM   3900  CB  VAL   250      56.044  79.028  69.277  1.00  0.00           C  
ATOM   3901  CG1 VAL   250      57.120  79.526  70.112  1.00  0.00           C  
ATOM   3902  CG2 VAL   250      54.654  79.368  69.951  1.00  0.00           C  
ATOM   3903  H   VAL   250      54.597  78.445  67.049  1.00  0.00           H  
ATOM   3904  HA  VAL   250      56.364  80.681  67.871  1.00  0.00           H  
ATOM   3905  HB  VAL   250      56.097  77.940  69.243  1.00  0.00           H  
ATOM   3906 HG11 VAL   250      58.098  79.439  69.638  1.00  0.00           H  
ATOM   3907 HG12 VAL   250      56.971  80.597  70.252  1.00  0.00           H  
ATOM   3908 HG13 VAL   250      57.176  79.093  71.110  1.00  0.00           H  
ATOM   3909 HG21 VAL   250      54.494  80.444  69.886  1.00  0.00           H  
ATOM   3910 HG22 VAL   250      53.829  78.850  69.462  1.00  0.00           H  
ATOM   3911 HG23 VAL   250      54.691  79.170  71.022  1.00  0.00           H  
ATOM   3912  N   GLU   251      58.372  79.815  66.772  1.00  0.00           N  
ATOM   3913  CA  GLU   251      59.618  79.412  66.096  1.00  0.00           C  
ATOM   3914  C   GLU   251      60.758  79.377  67.112  1.00  0.00           C  
ATOM   3915  O   GLU   251      61.030  80.417  67.801  1.00  0.00           O  
ATOM   3916  CB  GLU   251      60.012  80.358  64.941  1.00  0.00           C  
ATOM   3917  CG  GLU   251      60.898  79.607  64.005  1.00  0.00           C  
ATOM   3918  CD  GLU   251      61.577  80.467  62.899  1.00  0.00           C  
ATOM   3919  OE1 GLU   251      62.255  79.945  61.968  1.00  0.00           O  
ATOM   3920  OE2 GLU   251      61.297  81.648  62.743  1.00  0.00           O1-
ATOM   3921  H   GLU   251      58.251  80.746  67.144  1.00  0.00           H  
ATOM   3922  HA  GLU   251      59.421  78.392  65.764  1.00  0.00           H  
ATOM   3923  HB2 GLU   251      59.119  80.574  64.354  1.00  0.00           H  
ATOM   3924  HB3 GLU   251      60.359  81.352  65.225  1.00  0.00           H  
ATOM   3925  HG2 GLU   251      61.675  79.139  64.609  1.00  0.00           H  
ATOM   3926  HG3 GLU   251      60.341  78.813  63.507  1.00  0.00           H  
ATOM   3927  N   GLY   252      61.435  78.203  67.230  1.00  0.00           N  
ATOM   3928  CA  GLY   252      62.642  77.948  67.941  1.00  0.00           C  
ATOM   3929  C   GLY   252      63.868  78.218  67.169  1.00  0.00           C  
ATOM   3930  O   GLY   252      64.049  77.800  66.027  1.00  0.00           O  
ATOM   3931  H   GLY   252      61.097  77.357  66.793  1.00  0.00           H  
ATOM   3932  HA2 GLY   252      62.618  78.538  68.857  1.00  0.00           H  
ATOM   3933  HA3 GLY   252      62.745  76.896  68.206  1.00  0.00           H  
ATOM   3934  N   LEU   253      64.671  79.159  67.739  1.00  0.00           N  
ATOM   3935  CA  LEU   253      65.848  79.771  67.004  1.00  0.00           C  
ATOM   3936  C   LEU   253      67.330  79.339  67.346  1.00  0.00           C  
ATOM   3937  O   LEU   253      68.181  79.528  66.474  1.00  0.00           O  
ATOM   3938  CB  LEU   253      65.832  81.277  67.135  1.00  0.00           C  
ATOM   3939  CG  LEU   253      64.416  81.913  66.734  1.00  0.00           C  
ATOM   3940  CD1 LEU   253      64.477  83.434  67.020  1.00  0.00           C  
ATOM   3941  CD2 LEU   253      63.881  81.548  65.352  1.00  0.00           C  
ATOM   3942  H   LEU   253      64.375  79.550  68.622  1.00  0.00           H  
ATOM   3943  HA  LEU   253      65.776  79.559  65.937  1.00  0.00           H  
ATOM   3944  HB2 LEU   253      66.131  81.636  68.120  1.00  0.00           H  
ATOM   3945  HB3 LEU   253      66.614  81.840  66.625  1.00  0.00           H  
ATOM   3946  HG  LEU   253      63.686  81.556  67.461  1.00  0.00           H  
ATOM   3947 HD11 LEU   253      63.552  83.995  66.883  1.00  0.00           H  
ATOM   3948 HD12 LEU   253      64.963  83.642  67.973  1.00  0.00           H  
ATOM   3949 HD13 LEU   253      65.124  83.886  66.268  1.00  0.00           H  
ATOM   3950 HD21 LEU   253      64.021  80.519  65.021  1.00  0.00           H  
ATOM   3951 HD22 LEU   253      62.867  81.946  65.375  1.00  0.00           H  
ATOM   3952 HD23 LEU   253      64.519  82.104  64.664  1.00  0.00           H  
ATOM   3953  N   CYS   254      67.658  78.713  68.572  1.00  0.00           N  
ATOM   3954  CA  CYS   254      68.921  78.102  68.898  1.00  0.00           C  
ATOM   3955  C   CYS   254      68.896  76.995  69.923  1.00  0.00           C  
ATOM   3956  O   CYS   254      68.008  77.039  70.747  1.00  0.00           O  
ATOM   3957  CB  CYS   254      69.852  79.273  69.310  1.00  0.00           C  
ATOM   3958  SG  CYS   254      69.243  80.161  70.685  1.00  0.00           S  
ATOM   3959  H   CYS   254      66.969  78.837  69.300  1.00  0.00           H  
ATOM   3960  HA  CYS   254      69.268  77.695  67.948  1.00  0.00           H  
ATOM   3961  HB2 CYS   254      70.758  78.751  69.620  1.00  0.00           H  
ATOM   3962  HB3 CYS   254      70.126  79.915  68.472  1.00  0.00           H  
ATOM   3963  HG  CYS   254      68.991  79.040  71.367  1.00  0.00           H  
ATOM   3964  N   PHE   255      69.790  75.979  69.766  1.00  0.00           N  
ATOM   3965  CA  PHE   255      70.058  74.929  70.744  1.00  0.00           C  
ATOM   3966  C   PHE   255      70.466  75.522  72.140  1.00  0.00           C  
ATOM   3967  O   PHE   255      71.028  76.639  72.062  1.00  0.00           O  
ATOM   3968  CB  PHE   255      71.083  73.932  70.223  1.00  0.00           C  
ATOM   3969  CG  PHE   255      70.411  73.103  69.159  1.00  0.00           C  
ATOM   3970  CD1 PHE   255      69.386  72.169  69.590  1.00  0.00           C  
ATOM   3971  CD2 PHE   255      70.623  73.205  67.744  1.00  0.00           C  
ATOM   3972  CE1 PHE   255      68.766  71.304  68.634  1.00  0.00           C  
ATOM   3973  CE2 PHE   255      69.986  72.338  66.803  1.00  0.00           C  
ATOM   3974  CZ  PHE   255      69.033  71.424  67.297  1.00  0.00           C  
ATOM   3975  H   PHE   255      70.385  76.038  68.952  1.00  0.00           H  
ATOM   3976  HA  PHE   255      69.053  74.525  70.868  1.00  0.00           H  
ATOM   3977  HB2 PHE   255      71.978  74.432  69.854  1.00  0.00           H  
ATOM   3978  HB3 PHE   255      71.318  73.272  71.059  1.00  0.00           H  
ATOM   3979  HD1 PHE   255      69.015  72.272  70.599  1.00  0.00           H  
ATOM   3980  HD2 PHE   255      71.425  73.853  67.421  1.00  0.00           H  
ATOM   3981  HE1 PHE   255      67.955  70.714  69.035  1.00  0.00           H  
ATOM   3982  HE2 PHE   255      70.185  72.333  65.741  1.00  0.00           H  
ATOM   3983  HZ  PHE   255      68.361  70.837  66.688  1.00  0.00           H  
ATOM   3984  N   PRO   256      70.343  74.764  73.220  1.00  0.00           N  
ATOM   3985  CA  PRO   256      70.979  75.187  74.465  1.00  0.00           C  
ATOM   3986  C   PRO   256      72.508  75.398  74.326  1.00  0.00           C  
ATOM   3987  O   PRO   256      73.156  74.779  73.551  1.00  0.00           O  
ATOM   3988  CB  PRO   256      70.573  74.086  75.500  1.00  0.00           C  
ATOM   3989  CG  PRO   256      69.218  73.574  74.962  1.00  0.00           C  
ATOM   3990  CD  PRO   256      69.486  73.615  73.518  1.00  0.00           C  
ATOM   3991  HA  PRO   256      70.539  76.172  74.619  1.00  0.00           H  
ATOM   3992  HB2 PRO   256      71.362  73.350  75.346  1.00  0.00           H  
ATOM   3993  HB3 PRO   256      70.611  74.384  76.548  1.00  0.00           H  
ATOM   3994  HG2 PRO   256      68.899  72.591  75.307  1.00  0.00           H  
ATOM   3995  HG3 PRO   256      68.473  74.341  75.177  1.00  0.00           H  
ATOM   3996  HD2 PRO   256      69.959  72.658  73.296  1.00  0.00           H  
ATOM   3997  HD3 PRO   256      68.507  73.697  73.046  1.00  0.00           H  
ATOM   3998  N   ASP   257      73.034  76.232  75.200  1.00  0.00           N  
ATOM   3999  CA  ASP   257      74.354  76.851  75.147  1.00  0.00           C  
ATOM   4000  C   ASP   257      74.932  77.089  76.561  1.00  0.00           C  
ATOM   4001  O   ASP   257      74.240  77.282  77.522  1.00  0.00           O  
ATOM   4002  CB  ASP   257      74.281  78.150  74.383  1.00  0.00           C  
ATOM   4003  CG  ASP   257      75.628  78.759  73.935  1.00  0.00           C  
ATOM   4004  OD1 ASP   257      75.558  79.869  73.358  1.00  0.00           O  
ATOM   4005  OD2 ASP   257      76.678  78.171  74.260  1.00  0.00           O1-
ATOM   4006  H   ASP   257      72.425  76.686  75.866  1.00  0.00           H  
ATOM   4007  HA  ASP   257      75.020  76.182  74.602  1.00  0.00           H  
ATOM   4008  HB2 ASP   257      73.675  77.923  73.506  1.00  0.00           H  
ATOM   4009  HB3 ASP   257      73.660  78.820  74.977  1.00  0.00           H  
ATOM   4010  N   GLU   258      76.295  77.175  76.641  1.00  0.00           N  
ATOM   4011  CA  GLU   258      76.804  77.941  77.776  1.00  0.00           C  
ATOM   4012  C   GLU   258      76.381  79.396  77.716  1.00  0.00           C  
ATOM   4013  O   GLU   258      76.964  80.223  76.917  1.00  0.00           O  
ATOM   4014  CB  GLU   258      78.364  77.932  77.782  1.00  0.00           C  
ATOM   4015  CG  GLU   258      79.009  78.718  78.971  1.00  0.00           C  
ATOM   4016  CD  GLU   258      79.997  77.933  79.770  1.00  0.00           C  
ATOM   4017  OE1 GLU   258      79.596  76.920  80.435  1.00  0.00           O  
ATOM   4018  OE2 GLU   258      81.191  78.261  79.742  1.00  0.00           O1-
ATOM   4019  H   GLU   258      76.804  77.230  75.771  1.00  0.00           H  
ATOM   4020  HA  GLU   258      76.496  77.476  78.713  1.00  0.00           H  
ATOM   4021  HB2 GLU   258      78.670  76.891  77.880  1.00  0.00           H  
ATOM   4022  HB3 GLU   258      78.806  78.340  76.874  1.00  0.00           H  
ATOM   4023  HG2 GLU   258      79.485  79.570  78.485  1.00  0.00           H  
ATOM   4024  HG3 GLU   258      78.269  79.127  79.658  1.00  0.00           H  
ATOM   4025  N   GLY   259      75.371  79.786  78.537  1.00  0.00           N  
ATOM   4026  CA  GLY   259      74.749  81.114  78.554  1.00  0.00           C  
ATOM   4027  C   GLY   259      73.254  80.980  78.295  1.00  0.00           C  
ATOM   4028  O   GLY   259      72.561  82.021  78.365  1.00  0.00           O  
ATOM   4029  H   GLY   259      75.001  79.057  79.130  1.00  0.00           H  
ATOM   4030  HA2 GLY   259      74.966  81.676  79.462  1.00  0.00           H  
ATOM   4031  HA3 GLY   259      75.218  81.666  77.739  1.00  0.00           H  
ATOM   4032  N   PHE   260      72.668  79.845  77.944  1.00  0.00           N  
ATOM   4033  CA  PHE   260      71.283  79.616  77.650  1.00  0.00           C  
ATOM   4034  C   PHE   260      70.750  78.214  78.078  1.00  0.00           C  
ATOM   4035  O   PHE   260      71.001  77.202  77.409  1.00  0.00           O  
ATOM   4036  CB  PHE   260      71.011  80.011  76.235  1.00  0.00           C  
ATOM   4037  CG  PHE   260      69.621  79.571  75.698  1.00  0.00           C  
ATOM   4038  CD1 PHE   260      69.576  78.817  74.501  1.00  0.00           C  
ATOM   4039  CD2 PHE   260      68.423  79.889  76.343  1.00  0.00           C  
ATOM   4040  CE1 PHE   260      68.255  78.437  74.006  1.00  0.00           C  
ATOM   4041  CE2 PHE   260      67.167  79.534  75.853  1.00  0.00           C  
ATOM   4042  CZ  PHE   260      67.063  78.776  74.689  1.00  0.00           C  
ATOM   4043  H   PHE   260      73.175  78.998  78.159  1.00  0.00           H  
ATOM   4044  HA  PHE   260      70.713  80.294  78.285  1.00  0.00           H  
ATOM   4045  HB2 PHE   260      71.071  81.085  76.056  1.00  0.00           H  
ATOM   4046  HB3 PHE   260      71.766  79.636  75.543  1.00  0.00           H  
ATOM   4047  HD1 PHE   260      70.516  78.600  74.015  1.00  0.00           H  
ATOM   4048  HD2 PHE   260      68.382  80.502  77.231  1.00  0.00           H  
ATOM   4049  HE1 PHE   260      68.324  77.779  73.153  1.00  0.00           H  
ATOM   4050  HE2 PHE   260      66.285  79.864  76.381  1.00  0.00           H  
ATOM   4051  HZ  PHE   260      66.101  78.474  74.299  1.00  0.00           H  
ATOM   4052  N   SER   261      69.999  78.118  79.165  1.00  0.00           N  
ATOM   4053  CA  SER   261      69.528  76.836  79.738  1.00  0.00           C  
ATOM   4054  C   SER   261      68.731  75.895  78.826  1.00  0.00           C  
ATOM   4055  O   SER   261      68.833  74.658  79.102  1.00  0.00           O  
ATOM   4056  CB  SER   261      68.632  77.124  80.872  1.00  0.00           C  
ATOM   4057  OG  SER   261      67.456  77.902  80.403  1.00  0.00           O  
ATOM   4058  H   SER   261      69.930  78.873  79.834  1.00  0.00           H  
ATOM   4059  HA  SER   261      70.388  76.312  80.153  1.00  0.00           H  
ATOM   4060  HB2 SER   261      68.258  76.261  81.422  1.00  0.00           H  
ATOM   4061  HB3 SER   261      69.068  77.717  81.676  1.00  0.00           H  
ATOM   4062  HG  SER   261      67.635  78.843  80.460  1.00  0.00           H  
ATOM   4063  N   GLY   262      68.044  76.477  77.885  1.00  0.00           N  
ATOM   4064  CA  GLY   262      67.141  75.839  76.944  1.00  0.00           C  
ATOM   4065  C   GLY   262      65.663  76.278  77.159  1.00  0.00           C  
ATOM   4066  O   GLY   262      64.782  75.836  76.473  1.00  0.00           O  
ATOM   4067  H   GLY   262      68.117  77.481  77.795  1.00  0.00           H  
ATOM   4068  HA2 GLY   262      67.431  76.089  75.924  1.00  0.00           H  
ATOM   4069  HA3 GLY   262      67.089  74.765  77.121  1.00  0.00           H  
ATOM   4070  N   LEU   263      65.440  77.164  78.169  1.00  0.00           N  
ATOM   4071  CA  LEU   263      64.095  77.571  78.594  1.00  0.00           C  
ATOM   4072  C   LEU   263      63.785  78.973  78.079  1.00  0.00           C  
ATOM   4073  O   LEU   263      64.580  79.938  78.221  1.00  0.00           O  
ATOM   4074  CB  LEU   263      63.967  77.434  80.157  1.00  0.00           C  
ATOM   4075  CG  LEU   263      63.966  76.057  80.846  1.00  0.00           C  
ATOM   4076  CD1 LEU   263      64.171  76.246  82.399  1.00  0.00           C  
ATOM   4077  CD2 LEU   263      62.697  75.232  80.720  1.00  0.00           C  
ATOM   4078  H   LEU   263      66.236  77.654  78.550  1.00  0.00           H  
ATOM   4079  HA  LEU   263      63.431  76.853  78.111  1.00  0.00           H  
ATOM   4080  HB2 LEU   263      64.722  78.045  80.651  1.00  0.00           H  
ATOM   4081  HB3 LEU   263      63.036  77.953  80.385  1.00  0.00           H  
ATOM   4082  HG  LEU   263      64.801  75.438  80.517  1.00  0.00           H  
ATOM   4083 HD11 LEU   263      64.394  75.302  82.897  1.00  0.00           H  
ATOM   4084 HD12 LEU   263      65.076  76.852  82.360  1.00  0.00           H  
ATOM   4085 HD13 LEU   263      63.317  76.714  82.887  1.00  0.00           H  
ATOM   4086 HD21 LEU   263      62.747  74.349  81.358  1.00  0.00           H  
ATOM   4087 HD22 LEU   263      61.863  75.879  80.990  1.00  0.00           H  
ATOM   4088 HD23 LEU   263      62.562  75.067  79.651  1.00  0.00           H  
ATOM   4089  N   VAL   264      62.463  79.152  77.712  1.00  0.00           N  
ATOM   4090  CA  VAL   264      61.821  80.451  77.377  1.00  0.00           C  
ATOM   4091  C   VAL   264      60.438  80.528  77.957  1.00  0.00           C  
ATOM   4092  O   VAL   264      59.660  79.550  77.786  1.00  0.00           O  
ATOM   4093  CB  VAL   264      61.854  80.682  75.898  1.00  0.00           C  
ATOM   4094  CG1 VAL   264      61.173  81.966  75.326  1.00  0.00           C  
ATOM   4095  CG2 VAL   264      63.300  80.613  75.363  1.00  0.00           C  
ATOM   4096  H   VAL   264      61.802  78.397  77.828  1.00  0.00           H  
ATOM   4097  HA  VAL   264      62.381  81.300  77.769  1.00  0.00           H  
ATOM   4098  HB  VAL   264      61.484  79.761  75.448  1.00  0.00           H  
ATOM   4099 HG11 VAL   264      61.196  82.834  75.985  1.00  0.00           H  
ATOM   4100 HG12 VAL   264      61.369  82.204  74.280  1.00  0.00           H  
ATOM   4101 HG13 VAL   264      60.109  81.736  75.377  1.00  0.00           H  
ATOM   4102 HG21 VAL   264      63.603  79.567  75.330  1.00  0.00           H  
ATOM   4103 HG22 VAL   264      63.481  81.009  74.363  1.00  0.00           H  
ATOM   4104 HG23 VAL   264      63.874  81.274  76.013  1.00  0.00           H  
ATOM   4105  N   SER   265      60.033  81.674  78.411  1.00  0.00           N  
ATOM   4106  CA  SER   265      58.688  82.054  78.875  1.00  0.00           C  
ATOM   4107  C   SER   265      58.093  83.147  78.002  1.00  0.00           C  
ATOM   4108  O   SER   265      58.808  83.932  77.447  1.00  0.00           O  
ATOM   4109  CB  SER   265      58.778  82.430  80.366  1.00  0.00           C  
ATOM   4110  OG  SER   265      59.532  83.668  80.458  1.00  0.00           O  
ATOM   4111  H   SER   265      60.774  82.359  78.444  1.00  0.00           H  
ATOM   4112  HA  SER   265      58.087  81.149  78.967  1.00  0.00           H  
ATOM   4113  HB2 SER   265      57.774  82.658  80.724  1.00  0.00           H  
ATOM   4114  HB3 SER   265      59.264  81.641  80.940  1.00  0.00           H  
ATOM   4115  HG  SER   265      60.446  83.376  80.487  1.00  0.00           H  
ATOM   4116  N   ILE   266      56.778  83.025  77.782  1.00  0.00           N  
ATOM   4117  CA  ILE   266      55.934  84.019  77.071  1.00  0.00           C  
ATOM   4118  C   ILE   266      54.756  84.381  77.955  1.00  0.00           C  
ATOM   4119  O   ILE   266      54.098  83.463  78.514  1.00  0.00           O  
ATOM   4120  CB  ILE   266      55.543  83.419  75.675  1.00  0.00           C  
ATOM   4121  CG1 ILE   266      56.776  83.273  74.840  1.00  0.00           C  
ATOM   4122  CG2 ILE   266      54.563  84.448  75.071  1.00  0.00           C  
ATOM   4123  CD1 ILE   266      56.388  82.385  73.589  1.00  0.00           C  
ATOM   4124  H   ILE   266      56.212  82.300  78.198  1.00  0.00           H  
ATOM   4125  HA  ILE   266      56.407  84.987  76.900  1.00  0.00           H  
ATOM   4126  HB  ILE   266      55.041  82.453  75.733  1.00  0.00           H  
ATOM   4127 HG12 ILE   266      57.120  84.194  74.370  1.00  0.00           H  
ATOM   4128 HG13 ILE   266      57.622  82.735  75.267  1.00  0.00           H  
ATOM   4129 HG21 ILE   266      54.345  84.348  74.008  1.00  0.00           H  
ATOM   4130 HG22 ILE   266      53.569  84.451  75.518  1.00  0.00           H  
ATOM   4131 HG23 ILE   266      54.929  85.475  75.043  1.00  0.00           H  
ATOM   4132 HD11 ILE   266      56.319  81.357  73.945  1.00  0.00           H  
ATOM   4133 HD12 ILE   266      55.403  82.546  73.150  1.00  0.00           H  
ATOM   4134 HD13 ILE   266      57.055  82.566  72.746  1.00  0.00           H  
ATOM   4135  N   HIE   267      54.459  85.689  78.025  1.00  0.00           N  
ATOM   4136  CA  HIE   267      53.440  86.180  78.982  1.00  0.00           C  
ATOM   4137  C   HIE   267      52.208  86.822  78.290  1.00  0.00           C  
ATOM   4138  O   HIE   267      52.328  87.269  77.175  1.00  0.00           O  
ATOM   4139  CB  HIE   267      54.307  87.213  79.814  1.00  0.00           C  
ATOM   4140  CG  HIE   267      55.553  86.730  80.475  1.00  0.00           C  
ATOM   4141  CD2 HIE   267      56.779  86.728  79.792  1.00  0.00           C  
ATOM   4142  ND1 HIE   267      55.826  86.097  81.753  1.00  0.00           N  
ATOM   4143  CE1 HIE   267      57.104  85.680  81.646  1.00  0.00           C  
ATOM   4144  NE2 HIE   267      57.744  86.123  80.563  1.00  0.00           N  
ATOM   4145  H   HIE   267      55.017  86.228  77.377  1.00  0.00           H  
ATOM   4146  HA  HIE   267      53.003  85.386  79.589  1.00  0.00           H  
ATOM   4147  HB2 HIE   267      54.577  88.019  79.131  1.00  0.00           H  
ATOM   4148  HB3 HIE   267      53.701  87.697  80.579  1.00  0.00           H  
ATOM   4149  HD2 HIE   267      56.978  87.038  78.777  1.00  0.00           H  
ATOM   4150  HE1 HIE   267      57.638  85.132  82.409  1.00  0.00           H  
ATOM   4151  HE2 HIE   267      58.693  86.056  80.223  1.00  0.00           H  
ATOM   4152  N   VAL   268      51.062  87.009  79.007  1.00  0.00           N  
ATOM   4153  CA  VAL   268      50.075  88.033  78.623  1.00  0.00           C  
ATOM   4154  C   VAL   268      49.505  88.686  79.810  1.00  0.00           C  
ATOM   4155  O   VAL   268      49.206  88.028  80.796  1.00  0.00           O  
ATOM   4156  CB  VAL   268      48.922  87.287  77.717  1.00  0.00           C  
ATOM   4157  CG1 VAL   268      48.218  86.158  78.474  1.00  0.00           C  
ATOM   4158  CG2 VAL   268      47.961  88.317  77.169  1.00  0.00           C  
ATOM   4159  H   VAL   268      51.003  86.730  79.976  1.00  0.00           H  
ATOM   4160  HA  VAL   268      50.585  88.789  78.026  1.00  0.00           H  
ATOM   4161  HB  VAL   268      49.438  86.768  76.910  1.00  0.00           H  
ATOM   4162 HG11 VAL   268      47.610  86.465  79.325  1.00  0.00           H  
ATOM   4163 HG12 VAL   268      47.521  85.697  77.775  1.00  0.00           H  
ATOM   4164 HG13 VAL   268      48.963  85.402  78.721  1.00  0.00           H  
ATOM   4165 HG21 VAL   268      47.211  88.662  77.880  1.00  0.00           H  
ATOM   4166 HG22 VAL   268      48.579  89.148  76.829  1.00  0.00           H  
ATOM   4167 HG23 VAL   268      47.478  87.808  76.335  1.00  0.00           H  
ATOM   4168  N   SER   269      49.522  89.984  79.777  1.00  0.00           N  
ATOM   4169  CA  SER   269      48.971  90.834  80.902  1.00  0.00           C  
ATOM   4170  C   SER   269      47.639  91.578  80.579  1.00  0.00           C  
ATOM   4171  O   SER   269      47.390  91.826  79.376  1.00  0.00           O  
ATOM   4172  CB  SER   269      50.030  91.843  81.281  1.00  0.00           C  
ATOM   4173  OG  SER   269      49.773  92.287  82.523  1.00  0.00           O  
ATOM   4174  H   SER   269      49.753  90.469  78.922  1.00  0.00           H  
ATOM   4175  HA  SER   269      48.809  90.152  81.737  1.00  0.00           H  
ATOM   4176  HB2 SER   269      51.038  91.429  81.265  1.00  0.00           H  
ATOM   4177  HB3 SER   269      49.897  92.714  80.639  1.00  0.00           H  
ATOM   4178  HG  SER   269      49.564  91.553  83.105  1.00  0.00           H  
ATOM   4179  N   LEU   270      46.814  91.913  81.530  1.00  0.00           N  
ATOM   4180  CA  LEU   270      45.778  92.863  81.475  1.00  0.00           C  
ATOM   4181  C   LEU   270      46.308  94.150  82.161  1.00  0.00           C  
ATOM   4182  O   LEU   270      46.576  94.174  83.352  1.00  0.00           O  
ATOM   4183  CB  LEU   270      44.485  92.272  82.148  1.00  0.00           C  
ATOM   4184  CG  LEU   270      43.383  93.361  82.528  1.00  0.00           C  
ATOM   4185  CD1 LEU   270      42.832  93.918  81.175  1.00  0.00           C  
ATOM   4186  CD2 LEU   270      42.129  92.717  83.224  1.00  0.00           C  
ATOM   4187  H   LEU   270      47.174  91.564  82.407  1.00  0.00           H  
ATOM   4188  HA  LEU   270      45.502  92.906  80.421  1.00  0.00           H  
ATOM   4189  HB2 LEU   270      44.050  91.473  81.548  1.00  0.00           H  
ATOM   4190  HB3 LEU   270      44.713  91.789  83.098  1.00  0.00           H  
ATOM   4191  HG  LEU   270      43.732  94.185  83.151  1.00  0.00           H  
ATOM   4192 HD11 LEU   270      43.672  94.471  80.757  1.00  0.00           H  
ATOM   4193 HD12 LEU   270      42.436  93.069  80.618  1.00  0.00           H  
ATOM   4194 HD13 LEU   270      42.000  94.492  81.583  1.00  0.00           H  
ATOM   4195 HD21 LEU   270      42.453  92.260  84.159  1.00  0.00           H  
ATOM   4196 HD22 LEU   270      41.366  93.477  83.388  1.00  0.00           H  
ATOM   4197 HD23 LEU   270      41.806  91.946  82.524  1.00  0.00           H  
ATOM   4198  N   LEU   271      46.445  95.165  81.345  1.00  0.00           N  
ATOM   4199  CA  LEU   271      46.921  96.487  81.644  1.00  0.00           C  
ATOM   4200  C   LEU   271      45.778  97.550  81.913  1.00  0.00           C  
ATOM   4201  O   LEU   271      44.667  97.344  81.387  1.00  0.00           O  
ATOM   4202  CB  LEU   271      47.801  97.064  80.477  1.00  0.00           C  
ATOM   4203  CG  LEU   271      49.122  96.352  80.114  1.00  0.00           C  
ATOM   4204  CD1 LEU   271      49.883  97.434  79.397  1.00  0.00           C  
ATOM   4205  CD2 LEU   271      49.920  95.757  81.272  1.00  0.00           C  
ATOM   4206  H   LEU   271      46.037  94.916  80.455  1.00  0.00           H  
ATOM   4207  HA  LEU   271      47.489  96.412  82.571  1.00  0.00           H  
ATOM   4208  HB2 LEU   271      47.254  97.033  79.535  1.00  0.00           H  
ATOM   4209  HB3 LEU   271      47.867  98.149  80.557  1.00  0.00           H  
ATOM   4210  HG  LEU   271      48.979  95.529  79.414  1.00  0.00           H  
ATOM   4211 HD11 LEU   271      50.419  98.064  80.107  1.00  0.00           H  
ATOM   4212 HD12 LEU   271      50.750  96.954  78.944  1.00  0.00           H  
ATOM   4213 HD13 LEU   271      49.453  97.982  78.559  1.00  0.00           H  
ATOM   4214 HD21 LEU   271      50.823  95.210  80.999  1.00  0.00           H  
ATOM   4215 HD22 LEU   271      50.166  96.578  81.946  1.00  0.00           H  
ATOM   4216 HD23 LEU   271      49.273  95.078  81.826  1.00  0.00           H  
ATOM   4217  N   GLU   272      46.022  98.628  82.611  1.00  0.00           N  
ATOM   4218  CA  GLU   272      45.064  99.679  82.913  1.00  0.00           C  
ATOM   4219  C   GLU   272      45.632 101.070  82.961  1.00  0.00           C  
ATOM   4220  O   GLU   272      46.695 101.309  83.507  1.00  0.00           O  
ATOM   4221  CB  GLU   272      44.398  99.329  84.319  1.00  0.00           C  
ATOM   4222  CG  GLU   272      43.073 100.143  84.481  1.00  0.00           C  
ATOM   4223  CD  GLU   272      42.435  99.967  85.885  1.00  0.00           C  
ATOM   4224  OE1 GLU   272      41.747 100.908  86.358  1.00  0.00           O  
ATOM   4225  OE2 GLU   272      42.489  98.860  86.424  1.00  0.00           O1-
ATOM   4226  H   GLU   272      46.949  98.617  83.011  1.00  0.00           H  
ATOM   4227  HA  GLU   272      44.283  99.572  82.160  1.00  0.00           H  
ATOM   4228  HB2 GLU   272      44.277  98.246  84.299  1.00  0.00           H  
ATOM   4229  HB3 GLU   272      45.107  99.722  85.048  1.00  0.00           H  
ATOM   4230  HG2 GLU   272      43.195 101.220  84.367  1.00  0.00           H  
ATOM   4231  HG3 GLU   272      42.324  99.792  83.771  1.00  0.00           H  
ATOM   4232  N   TYR   273      44.917 102.037  82.426  1.00  0.00           N  
ATOM   4233  CA  TYR   273      45.232 103.484  82.421  1.00  0.00           C  
ATOM   4234  C   TYR   273      44.531 104.112  83.589  1.00  0.00           C  
ATOM   4235  O   TYR   273      43.394 103.665  83.815  1.00  0.00           O  
ATOM   4236  CB  TYR   273      44.803 104.186  81.079  1.00  0.00           C  
ATOM   4237  CG  TYR   273      45.014 105.690  80.933  1.00  0.00           C  
ATOM   4238  CD1 TYR   273      46.108 106.206  80.265  1.00  0.00           C  
ATOM   4239  CD2 TYR   273      43.998 106.487  81.411  1.00  0.00           C  
ATOM   4240  CE1 TYR   273      46.283 107.553  80.022  1.00  0.00           C  
ATOM   4241  CE2 TYR   273      44.113 107.885  81.102  1.00  0.00           C  
ATOM   4242  CZ  TYR   273      45.278 108.388  80.563  1.00  0.00           C  
ATOM   4243  OH  TYR   273      45.364 109.649  80.107  1.00  0.00           O  
ATOM   4244  H   TYR   273      44.073 101.771  81.939  1.00  0.00           H  
ATOM   4245  HA  TYR   273      46.306 103.665  82.469  1.00  0.00           H  
ATOM   4246  HB2 TYR   273      45.414 103.697  80.319  1.00  0.00           H  
ATOM   4247  HB3 TYR   273      43.753 103.910  80.986  1.00  0.00           H  
ATOM   4248  HD1 TYR   273      46.915 105.523  80.043  1.00  0.00           H  
ATOM   4249  HD2 TYR   273      43.133 106.164  81.972  1.00  0.00           H  
ATOM   4250  HE1 TYR   273      47.235 107.943  79.692  1.00  0.00           H  
ATOM   4251  HE2 TYR   273      43.406 108.595  81.504  1.00  0.00           H  
ATOM   4252  HH  TYR   273      44.660 110.106  80.574  1.00  0.00           H  
ATOM   4253  N   MET   274      45.102 105.082  84.289  1.00  0.00           N  
ATOM   4254  CA  MET   274      44.451 105.774  85.401  1.00  0.00           C  
ATOM   4255  C   MET   274      44.688 107.347  85.364  1.00  0.00           C  
ATOM   4256  O   MET   274      43.811 108.115  85.695  1.00  0.00           O  
ATOM   4257  CB  MET   274      44.980 105.183  86.680  1.00  0.00           C  
ATOM   4258  CG  MET   274      44.703 103.691  86.889  1.00  0.00           C  
ATOM   4259  SD  MET   274      44.854 102.877  88.505  1.00  0.00           S  
ATOM   4260  CE  MET   274      46.476 103.277  89.045  1.00  0.00           C  
ATOM   4261  H   MET   274      45.985 105.389  83.907  1.00  0.00           H  
ATOM   4262  HA  MET   274      43.371 105.630  85.375  1.00  0.00           H  
ATOM   4263  HB2 MET   274      46.059 105.332  86.702  1.00  0.00           H  
ATOM   4264  HB3 MET   274      44.511 105.718  87.506  1.00  0.00           H  
ATOM   4265  HG2 MET   274      43.628 103.605  86.725  1.00  0.00           H  
ATOM   4266  HG3 MET   274      45.175 103.067  86.130  1.00  0.00           H  
ATOM   4267  HE1 MET   274      46.625 102.834  90.030  1.00  0.00           H  
ATOM   4268  HE2 MET   274      47.221 102.810  88.401  1.00  0.00           H  
ATOM   4269  HE3 MET   274      46.670 104.335  88.868  1.00  0.00           H  
ATOM   4270  N   ALA   275      45.712 107.862  84.737  1.00  0.00           N  
ATOM   4271  CA  ALA   275      45.978 109.244  84.396  1.00  0.00           C  
ATOM   4272  C   ALA   275      47.112 109.380  83.366  1.00  0.00           C  
ATOM   4273  O   ALA   275      47.765 108.419  82.958  1.00  0.00           O  
ATOM   4274  CB  ALA   275      46.433 110.000  85.739  1.00  0.00           C  
ATOM   4275  H   ALA   275      46.410 107.251  84.337  1.00  0.00           H  
ATOM   4276  HA  ALA   275      45.072 109.745  84.056  1.00  0.00           H  
ATOM   4277  HB1 ALA   275      47.519 110.048  85.669  1.00  0.00           H  
ATOM   4278  HB2 ALA   275      46.071 111.025  85.650  1.00  0.00           H  
ATOM   4279  HB3 ALA   275      46.130 109.502  86.660  1.00  0.00           H  
ATOM   4280  N   GLN   276      47.354 110.594  82.943  1.00  0.00           N  
ATOM   4281  CA  GLN   276      48.546 110.874  82.144  1.00  0.00           C  
ATOM   4282  C   GLN   276      49.739 110.854  83.108  1.00  0.00           C  
ATOM   4283  O   GLN   276      49.621 110.973  84.348  1.00  0.00           O  
ATOM   4284  CB  GLN   276      48.377 112.277  81.544  1.00  0.00           C  
ATOM   4285  CG  GLN   276      47.551 112.455  80.269  1.00  0.00           C  
ATOM   4286  CD  GLN   276      48.138 111.632  79.096  1.00  0.00           C  
ATOM   4287  NE2 GLN   276      47.393 111.377  78.128  1.00  0.00           N  
ATOM   4288  OE1 GLN   276      49.287 111.202  79.144  1.00  0.00           O  
ATOM   4289  H   GLN   276      46.923 111.350  83.454  1.00  0.00           H  
ATOM   4290  HA  GLN   276      48.713 110.207  81.298  1.00  0.00           H  
ATOM   4291  HB2 GLN   276      47.962 112.952  82.293  1.00  0.00           H  
ATOM   4292  HB3 GLN   276      49.323 112.730  81.250  1.00  0.00           H  
ATOM   4293  HG2 GLN   276      46.547 112.143  80.555  1.00  0.00           H  
ATOM   4294  HG3 GLN   276      47.582 113.455  79.836  1.00  0.00           H  
ATOM   4295 HE21 GLN   276      47.831 111.184  77.238  1.00  0.00           H  
ATOM   4296 HE22 GLN   276      46.424 111.658  78.168  1.00  0.00           H  
ATOM   4297  N   ASP   277      50.944 110.660  82.452  1.00  0.00           N  
ATOM   4298  CA  ASP   277      52.189 110.654  83.202  1.00  0.00           C  
ATOM   4299  C   ASP   277      52.502 109.403  84.155  1.00  0.00           C  
ATOM   4300  O   ASP   277      53.610 108.906  84.181  1.00  0.00           O  
ATOM   4301  CB  ASP   277      52.397 112.063  83.761  1.00  0.00           C  
ATOM   4302  CG  ASP   277      52.640 113.182  82.739  1.00  0.00           C  
ATOM   4303  OD1 ASP   277      53.160 112.939  81.638  1.00  0.00           O  
ATOM   4304  OD2 ASP   277      52.325 114.382  82.984  1.00  0.00           O1-
ATOM   4305  H   ASP   277      50.986 110.549  81.449  1.00  0.00           H  
ATOM   4306  HA  ASP   277      52.969 110.499  82.456  1.00  0.00           H  
ATOM   4307  HB2 ASP   277      51.625 112.334  84.482  1.00  0.00           H  
ATOM   4308  HB3 ASP   277      53.235 112.052  84.458  1.00  0.00           H  
ATOM   4309  N   ILE   278      51.438 108.813  84.770  1.00  0.00           N  
ATOM   4310  CA  ILE   278      51.477 107.512  85.378  1.00  0.00           C  
ATOM   4311  C   ILE   278      51.588 106.247  84.428  1.00  0.00           C  
ATOM   4312  O   ILE   278      50.774 106.226  83.534  1.00  0.00           O  
ATOM   4313  CB  ILE   278      50.331 107.537  86.435  1.00  0.00           C  
ATOM   4314  CG1 ILE   278      50.485 108.692  87.479  1.00  0.00           C  
ATOM   4315  CG2 ILE   278      50.264 106.191  87.122  1.00  0.00           C  
ATOM   4316  CD1 ILE   278      49.337 109.116  88.344  1.00  0.00           C  
ATOM   4317  H   ILE   278      50.510 109.201  84.683  1.00  0.00           H  
ATOM   4318  HA  ILE   278      52.406 107.471  85.945  1.00  0.00           H  
ATOM   4319  HB  ILE   278      49.371 107.650  85.932  1.00  0.00           H  
ATOM   4320 HG12 ILE   278      51.306 108.550  88.181  1.00  0.00           H  
ATOM   4321 HG13 ILE   278      50.709 109.566  86.868  1.00  0.00           H  
ATOM   4322 HG21 ILE   278      51.162 105.967  87.698  1.00  0.00           H  
ATOM   4323 HG22 ILE   278      49.391 106.226  87.774  1.00  0.00           H  
ATOM   4324 HG23 ILE   278      50.063 105.346  86.464  1.00  0.00           H  
ATOM   4325 HD11 ILE   278      48.469 109.370  87.736  1.00  0.00           H  
ATOM   4326 HD12 ILE   278      49.059 108.288  88.994  1.00  0.00           H  
ATOM   4327 HD13 ILE   278      49.554 109.998  88.947  1.00  0.00           H  
ATOM   4328  N   PRO   279      52.427 105.219  84.731  1.00  0.00           N  
ATOM   4329  CA  PRO   279      52.462 104.007  83.850  1.00  0.00           C  
ATOM   4330  C   PRO   279      51.107 103.221  83.704  1.00  0.00           C  
ATOM   4331  O   PRO   279      50.382 103.226  84.679  1.00  0.00           O  
ATOM   4332  CB  PRO   279      53.596 103.092  84.336  1.00  0.00           C  
ATOM   4333  CG  PRO   279      54.480 104.086  85.141  1.00  0.00           C  
ATOM   4334  CD  PRO   279      53.568 105.282  85.562  1.00  0.00           C  
ATOM   4335  HA  PRO   279      52.806 104.392  82.890  1.00  0.00           H  
ATOM   4336  HB2 PRO   279      53.147 102.311  84.950  1.00  0.00           H  
ATOM   4337  HB3 PRO   279      54.178 102.803  83.461  1.00  0.00           H  
ATOM   4338  HG2 PRO   279      54.884 103.646  86.053  1.00  0.00           H  
ATOM   4339  HG3 PRO   279      55.376 104.489  84.669  1.00  0.00           H  
ATOM   4340  HD2 PRO   279      53.346 105.084  86.611  1.00  0.00           H  
ATOM   4341  HD3 PRO   279      54.163 106.195  85.522  1.00  0.00           H  
ATOM   4342  N   LEU   280      50.919 102.525  82.609  1.00  0.00           N  
ATOM   4343  CA  LEU   280      49.923 101.431  82.452  1.00  0.00           C  
ATOM   4344  C   LEU   280      50.243 100.298  83.449  1.00  0.00           C  
ATOM   4345  O   LEU   280      51.318  99.692  83.371  1.00  0.00           O  
ATOM   4346  CB  LEU   280      49.988 100.891  81.018  1.00  0.00           C  
ATOM   4347  CG  LEU   280      49.520 101.895  79.933  1.00  0.00           C  
ATOM   4348  CD1 LEU   280      49.910 101.410  78.523  1.00  0.00           C  
ATOM   4349  CD2 LEU   280      47.976 102.052  80.013  1.00  0.00           C  
ATOM   4350  H   LEU   280      51.449 102.775  81.786  1.00  0.00           H  
ATOM   4351  HA  LEU   280      48.965 101.921  82.627  1.00  0.00           H  
ATOM   4352  HB2 LEU   280      51.028 100.666  80.779  1.00  0.00           H  
ATOM   4353  HB3 LEU   280      49.332 100.021  81.055  1.00  0.00           H  
ATOM   4354  HG  LEU   280      49.822 102.917  80.162  1.00  0.00           H  
ATOM   4355 HD11 LEU   280      49.233 100.591  78.279  1.00  0.00           H  
ATOM   4356 HD12 LEU   280      49.794 102.197  77.778  1.00  0.00           H  
ATOM   4357 HD13 LEU   280      50.922 101.023  78.640  1.00  0.00           H  
ATOM   4358 HD21 LEU   280      47.651 102.837  79.331  1.00  0.00           H  
ATOM   4359 HD22 LEU   280      47.650 101.052  79.727  1.00  0.00           H  
ATOM   4360 HD23 LEU   280      47.533 102.256  80.988  1.00  0.00           H  
ATOM   4361  N   THR   281      49.274 100.032  84.410  1.00  0.00           N  
ATOM   4362  CA  THR   281      49.457  99.028  85.478  1.00  0.00           C  
ATOM   4363  C   THR   281      49.099  97.587  85.126  1.00  0.00           C  
ATOM   4364  O   THR   281      47.960  97.313  84.714  1.00  0.00           O  
ATOM   4365  CB  THR   281      48.560  99.403  86.595  1.00  0.00           C  
ATOM   4366  CG2 THR   281      48.655  98.474  87.875  1.00  0.00           C  
ATOM   4367  OG1 THR   281      49.029 100.606  87.112  1.00  0.00           O  
ATOM   4368  H   THR   281      48.422 100.569  84.340  1.00  0.00           H  
ATOM   4369  HA  THR   281      50.498  99.046  85.800  1.00  0.00           H  
ATOM   4370  HB  THR   281      47.537  99.587  86.265  1.00  0.00           H  
ATOM   4371  HG1 THR   281      48.742 101.324  86.544  1.00  0.00           H  
ATOM   4372 HG21 THR   281      48.204  99.108  88.639  1.00  0.00           H  
ATOM   4373 HG22 THR   281      48.187  97.493  87.789  1.00  0.00           H  
ATOM   4374 HG23 THR   281      49.720  98.330  88.056  1.00  0.00           H  
ATOM   4375  N   PRO   282      49.996  96.588  85.243  1.00  0.00           N  
ATOM   4376  CA  PRO   282      49.751  95.191  84.943  1.00  0.00           C  
ATOM   4377  C   PRO   282      48.868  94.406  86.018  1.00  0.00           C  
ATOM   4378  O   PRO   282      49.522  93.959  86.966  1.00  0.00           O  
ATOM   4379  CB  PRO   282      51.106  94.551  84.751  1.00  0.00           C  
ATOM   4380  CG  PRO   282      52.009  95.412  85.661  1.00  0.00           C  
ATOM   4381  CD  PRO   282      51.422  96.823  85.675  1.00  0.00           C  
ATOM   4382  HA  PRO   282      49.287  95.126  83.959  1.00  0.00           H  
ATOM   4383  HB2 PRO   282      51.057  93.490  84.993  1.00  0.00           H  
ATOM   4384  HB3 PRO   282      51.374  94.636  83.698  1.00  0.00           H  
ATOM   4385  HG2 PRO   282      51.876  94.948  86.639  1.00  0.00           H  
ATOM   4386  HG3 PRO   282      53.058  95.548  85.399  1.00  0.00           H  
ATOM   4387  HD2 PRO   282      51.380  97.342  86.632  1.00  0.00           H  
ATOM   4388  HD3 PRO   282      51.949  97.480  84.983  1.00  0.00           H  
ATOM   4389  N   ILE   283      47.530  94.395  85.938  1.00  0.00           N  
ATOM   4390  CA  ILE   283      46.629  94.112  87.069  1.00  0.00           C  
ATOM   4391  C   ILE   283      46.717  92.647  87.336  1.00  0.00           C  
ATOM   4392  O   ILE   283      46.662  92.195  88.428  1.00  0.00           O  
ATOM   4393  CB  ILE   283      45.236  94.662  86.723  1.00  0.00           C  
ATOM   4394  CG1 ILE   283      45.319  96.235  86.838  1.00  0.00           C  
ATOM   4395  CG2 ILE   283      44.114  94.170  87.646  1.00  0.00           C  
ATOM   4396  CD1 ILE   283      45.211  96.968  88.173  1.00  0.00           C  
ATOM   4397  H   ILE   283      47.057  94.781  85.133  1.00  0.00           H  
ATOM   4398  HA  ILE   283      47.021  94.621  87.950  1.00  0.00           H  
ATOM   4399  HB  ILE   283      44.963  94.381  85.706  1.00  0.00           H  
ATOM   4400 HG12 ILE   283      46.112  96.613  86.193  1.00  0.00           H  
ATOM   4401 HG13 ILE   283      44.428  96.594  86.322  1.00  0.00           H  
ATOM   4402 HG21 ILE   283      44.025  93.098  87.472  1.00  0.00           H  
ATOM   4403 HG22 ILE   283      44.439  94.158  88.687  1.00  0.00           H  
ATOM   4404 HG23 ILE   283      43.189  94.651  87.330  1.00  0.00           H  
ATOM   4405 HD11 ILE   283      45.136  98.037  87.972  1.00  0.00           H  
ATOM   4406 HD12 ILE   283      44.319  96.648  88.712  1.00  0.00           H  
ATOM   4407 HD13 ILE   283      46.169  96.819  88.671  1.00  0.00           H  
ATOM   4408  N   PHE   284      46.803  91.806  86.249  1.00  0.00           N  
ATOM   4409  CA  PHE   284      46.847  90.361  86.301  1.00  0.00           C  
ATOM   4410  C   PHE   284      47.721  89.862  85.105  1.00  0.00           C  
ATOM   4411  O   PHE   284      47.630  90.460  84.035  1.00  0.00           O  
ATOM   4412  CB  PHE   284      45.387  89.783  86.247  1.00  0.00           C  
ATOM   4413  CG  PHE   284      45.082  88.268  86.270  1.00  0.00           C  
ATOM   4414  CD1 PHE   284      44.370  87.743  87.394  1.00  0.00           C  
ATOM   4415  CD2 PHE   284      45.650  87.460  85.289  1.00  0.00           C  
ATOM   4416  CE1 PHE   284      44.372  86.361  87.588  1.00  0.00           C  
ATOM   4417  CE2 PHE   284      45.520  86.018  85.431  1.00  0.00           C  
ATOM   4418  CZ  PHE   284      44.911  85.499  86.531  1.00  0.00           C  
ATOM   4419  H   PHE   284      46.910  92.236  85.342  1.00  0.00           H  
ATOM   4420  HA  PHE   284      47.303  89.941  87.198  1.00  0.00           H  
ATOM   4421  HB2 PHE   284      44.839  90.294  87.038  1.00  0.00           H  
ATOM   4422  HB3 PHE   284      45.074  90.162  85.274  1.00  0.00           H  
ATOM   4423  HD1 PHE   284      43.982  88.398  88.160  1.00  0.00           H  
ATOM   4424  HD2 PHE   284      46.055  87.867  84.373  1.00  0.00           H  
ATOM   4425  HE1 PHE   284      43.862  86.031  88.482  1.00  0.00           H  
ATOM   4426  HE2 PHE   284      45.951  85.448  84.621  1.00  0.00           H  
ATOM   4427  HZ  PHE   284      44.854  84.440  86.738  1.00  0.00           H  
ATOM   4428  N   THR   285      48.500  88.804  85.198  1.00  0.00           N  
ATOM   4429  CA  THR   285      49.269  88.197  84.045  1.00  0.00           C  
ATOM   4430  C   THR   285      49.266  86.648  84.004  1.00  0.00           C  
ATOM   4431  O   THR   285      49.537  86.140  85.040  1.00  0.00           O  
ATOM   4432  CB  THR   285      50.744  88.631  84.286  1.00  0.00           C  
ATOM   4433  CG2 THR   285      51.735  88.114  83.259  1.00  0.00           C  
ATOM   4434  OG1 THR   285      50.757  90.016  84.100  1.00  0.00           O  
ATOM   4435  H   THR   285      48.418  88.311  86.075  1.00  0.00           H  
ATOM   4436  HA  THR   285      48.925  88.585  83.087  1.00  0.00           H  
ATOM   4437  HB  THR   285      51.063  88.386  85.299  1.00  0.00           H  
ATOM   4438  HG1 THR   285      50.585  90.391  84.967  1.00  0.00           H  
ATOM   4439 HG21 THR   285      51.845  87.039  83.406  1.00  0.00           H  
ATOM   4440 HG22 THR   285      51.498  88.372  82.226  1.00  0.00           H  
ATOM   4441 HG23 THR   285      52.724  88.563  83.349  1.00  0.00           H  
ATOM   4442  N   ASP   286      48.994  85.996  82.877  1.00  0.00           N  
ATOM   4443  CA  ASP   286      49.195  84.551  82.740  1.00  0.00           C  
ATOM   4444  C   ASP   286      50.531  84.196  81.935  1.00  0.00           C  
ATOM   4445  O   ASP   286      51.036  84.909  81.165  1.00  0.00           O  
ATOM   4446  CB  ASP   286      48.017  83.970  82.039  1.00  0.00           C  
ATOM   4447  CG  ASP   286      47.771  82.537  82.234  1.00  0.00           C  
ATOM   4448  OD1 ASP   286      46.875  82.009  81.499  1.00  0.00           O  
ATOM   4449  OD2 ASP   286      48.487  81.842  82.945  1.00  0.00           O1-
ATOM   4450  H   ASP   286      48.751  86.496  82.033  1.00  0.00           H  
ATOM   4451  HA  ASP   286      49.358  84.047  83.692  1.00  0.00           H  
ATOM   4452  HB2 ASP   286      47.128  84.361  82.534  1.00  0.00           H  
ATOM   4453  HB3 ASP   286      47.887  84.244  80.992  1.00  0.00           H  
ATOM   4454  N   THR   287      51.073  82.986  82.217  1.00  0.00           N  
ATOM   4455  CA  THR   287      52.426  82.656  81.823  1.00  0.00           C  
ATOM   4456  C   THR   287      52.337  81.315  81.226  1.00  0.00           C  
ATOM   4457  O   THR   287      51.690  80.306  81.639  1.00  0.00           O  
ATOM   4458  CB  THR   287      53.398  82.772  82.966  1.00  0.00           C  
ATOM   4459  CG2 THR   287      54.843  82.434  82.565  1.00  0.00           C  
ATOM   4460  OG1 THR   287      53.315  84.012  83.585  1.00  0.00           O  
ATOM   4461  H   THR   287      50.580  82.325  82.801  1.00  0.00           H  
ATOM   4462  HA  THR   287      52.699  83.347  81.026  1.00  0.00           H  
ATOM   4463  HB  THR   287      53.030  81.927  83.548  1.00  0.00           H  
ATOM   4464  HG1 THR   287      54.036  84.487  83.165  1.00  0.00           H  
ATOM   4465 HG21 THR   287      54.999  81.395  82.278  1.00  0.00           H  
ATOM   4466 HG22 THR   287      55.272  83.090  81.808  1.00  0.00           H  
ATOM   4467 HG23 THR   287      55.433  82.579  83.470  1.00  0.00           H  
ATOM   4468  N   VAL   288      53.089  81.045  80.119  1.00  0.00           N  
ATOM   4469  CA  VAL   288      53.470  79.776  79.633  1.00  0.00           C  
ATOM   4470  C   VAL   288      54.978  79.604  79.515  1.00  0.00           C  
ATOM   4471  O   VAL   288      55.644  80.577  79.078  1.00  0.00           O  
ATOM   4472  CB  VAL   288      52.852  79.429  78.183  1.00  0.00           C  
ATOM   4473  CG1 VAL   288      51.375  79.289  78.359  1.00  0.00           C  
ATOM   4474  CG2 VAL   288      53.117  80.450  77.095  1.00  0.00           C  
ATOM   4475  H   VAL   288      53.468  81.829  79.608  1.00  0.00           H  
ATOM   4476  HA  VAL   288      53.160  79.009  80.342  1.00  0.00           H  
ATOM   4477  HB  VAL   288      53.264  78.477  77.848  1.00  0.00           H  
ATOM   4478 HG11 VAL   288      50.962  79.051  77.378  1.00  0.00           H  
ATOM   4479 HG12 VAL   288      51.185  78.548  79.135  1.00  0.00           H  
ATOM   4480 HG13 VAL   288      50.842  80.185  78.676  1.00  0.00           H  
ATOM   4481 HG21 VAL   288      52.456  81.254  77.418  1.00  0.00           H  
ATOM   4482 HG22 VAL   288      54.159  80.768  77.087  1.00  0.00           H  
ATOM   4483 HG23 VAL   288      52.760  80.002  76.168  1.00  0.00           H  
ATOM   4484  N   ILE   289      55.547  78.457  79.816  1.00  0.00           N  
ATOM   4485  CA  ILE   289      57.011  78.145  79.626  1.00  0.00           C  
ATOM   4486  C   ILE   289      57.194  76.924  78.636  1.00  0.00           C  
ATOM   4487  O   ILE   289      56.536  75.885  78.736  1.00  0.00           O  
ATOM   4488  CB  ILE   289      57.695  78.054  81.003  1.00  0.00           C  
ATOM   4489  CG1 ILE   289      58.142  79.403  81.584  1.00  0.00           C  
ATOM   4490  CG2 ILE   289      58.845  77.154  81.123  1.00  0.00           C  
ATOM   4491  CD1 ILE   289      58.028  79.583  83.088  1.00  0.00           C  
ATOM   4492  H   ILE   289      54.948  77.699  80.109  1.00  0.00           H  
ATOM   4493  HA  ILE   289      57.473  78.967  79.078  1.00  0.00           H  
ATOM   4494  HB  ILE   289      57.015  77.645  81.750  1.00  0.00           H  
ATOM   4495 HG12 ILE   289      59.147  79.679  81.267  1.00  0.00           H  
ATOM   4496 HG13 ILE   289      57.541  80.133  81.040  1.00  0.00           H  
ATOM   4497 HG21 ILE   289      59.607  77.537  80.445  1.00  0.00           H  
ATOM   4498 HG22 ILE   289      59.301  77.169  82.113  1.00  0.00           H  
ATOM   4499 HG23 ILE   289      58.581  76.128  80.864  1.00  0.00           H  
ATOM   4500 HD11 ILE   289      58.894  79.148  83.588  1.00  0.00           H  
ATOM   4501 HD12 ILE   289      58.005  80.649  83.314  1.00  0.00           H  
ATOM   4502 HD13 ILE   289      57.055  79.148  83.316  1.00  0.00           H  
ATOM   4503  N   PHE   290      58.166  77.038  77.751  1.00  0.00           N  
ATOM   4504  CA  PHE   290      58.671  76.055  76.884  1.00  0.00           C  
ATOM   4505  C   PHE   290      60.142  75.655  77.238  1.00  0.00           C  
ATOM   4506  O   PHE   290      60.914  76.460  77.803  1.00  0.00           O  
ATOM   4507  CB  PHE   290      58.619  76.627  75.394  1.00  0.00           C  
ATOM   4508  CG  PHE   290      57.358  76.857  74.694  1.00  0.00           C  
ATOM   4509  CD1 PHE   290      56.641  75.790  74.094  1.00  0.00           C  
ATOM   4510  CD2 PHE   290      56.719  78.104  74.817  1.00  0.00           C  
ATOM   4511  CE1 PHE   290      55.485  76.053  73.393  1.00  0.00           C  
ATOM   4512  CE2 PHE   290      55.643  78.429  73.971  1.00  0.00           C  
ATOM   4513  CZ  PHE   290      54.953  77.369  73.373  1.00  0.00           C  
ATOM   4514  H   PHE   290      58.671  77.912  77.728  1.00  0.00           H  
ATOM   4515  HA  PHE   290      58.052  75.159  76.863  1.00  0.00           H  
ATOM   4516  HB2 PHE   290      59.037  77.632  75.446  1.00  0.00           H  
ATOM   4517  HB3 PHE   290      59.306  76.036  74.790  1.00  0.00           H  
ATOM   4518  HD1 PHE   290      57.029  74.783  74.060  1.00  0.00           H  
ATOM   4519  HD2 PHE   290      57.179  78.847  75.451  1.00  0.00           H  
ATOM   4520  HE1 PHE   290      54.912  75.276  72.909  1.00  0.00           H  
ATOM   4521  HE2 PHE   290      55.252  79.435  73.983  1.00  0.00           H  
ATOM   4522  HZ  PHE   290      54.024  77.479  72.834  1.00  0.00           H  
ATOM   4523  N   ARG   291      60.518  74.424  76.836  1.00  0.00           N  
ATOM   4524  CA  ARG   291      61.902  73.912  76.767  1.00  0.00           C  
ATOM   4525  C   ARG   291      62.198  73.655  75.313  1.00  0.00           C  
ATOM   4526  O   ARG   291      61.378  73.001  74.600  1.00  0.00           O  
ATOM   4527  CB  ARG   291      62.006  72.605  77.524  1.00  0.00           C  
ATOM   4528  CG  ARG   291      63.453  72.013  77.452  1.00  0.00           C  
ATOM   4529  CD  ARG   291      63.785  70.885  78.422  1.00  0.00           C  
ATOM   4530  NE  ARG   291      63.835  71.396  79.850  1.00  0.00           N  
ATOM   4531  CZ  ARG   291      64.884  72.057  80.388  1.00  0.00           C  
ATOM   4532  NH1 ARG   291      66.039  72.391  79.826  1.00  0.00           N1+
ATOM   4533  NH2 ARG   291      64.767  72.407  81.612  1.00  0.00           N  
ATOM   4534  H   ARG   291      59.859  73.730  76.512  1.00  0.00           H  
ATOM   4535  HA  ARG   291      62.647  74.644  77.078  1.00  0.00           H  
ATOM   4536  HB2 ARG   291      61.761  72.749  78.577  1.00  0.00           H  
ATOM   4537  HB3 ARG   291      61.289  71.897  77.108  1.00  0.00           H  
ATOM   4538  HG2 ARG   291      63.590  71.597  76.454  1.00  0.00           H  
ATOM   4539  HG3 ARG   291      64.224  72.783  77.442  1.00  0.00           H  
ATOM   4540  HD2 ARG   291      63.015  70.121  78.315  1.00  0.00           H  
ATOM   4541  HD3 ARG   291      64.753  70.475  78.135  1.00  0.00           H  
ATOM   4542  HE  ARG   291      63.081  71.142  80.473  1.00  0.00           H  
ATOM   4543 HH11 ARG   291      66.256  72.206  78.857  1.00  0.00           H  
ATOM   4544 HH12 ARG   291      66.630  72.975  80.400  1.00  0.00           H  
ATOM   4545 HH21 ARG   291      63.928  72.165  82.120  1.00  0.00           H  
ATOM   4546 HH22 ARG   291      65.528  72.838  82.118  1.00  0.00           H  
ATOM   4547  N   ILE   292      63.326  74.223  74.795  1.00  0.00           N  
ATOM   4548  CA  ILE   292      64.082  73.799  73.560  1.00  0.00           C  
ATOM   4549  C   ILE   292      64.664  72.403  73.617  1.00  0.00           C  
ATOM   4550  O   ILE   292      65.524  72.030  74.428  1.00  0.00           O  
ATOM   4551  CB  ILE   292      65.032  74.943  73.146  1.00  0.00           C  
ATOM   4552  CG1 ILE   292      64.333  76.319  73.033  1.00  0.00           C  
ATOM   4553  CG2 ILE   292      65.743  74.638  71.856  1.00  0.00           C  
ATOM   4554  CD1 ILE   292      64.671  77.475  72.079  1.00  0.00           C  
ATOM   4555  H   ILE   292      63.826  74.704  75.528  1.00  0.00           H  
ATOM   4556  HA  ILE   292      63.356  73.804  72.747  1.00  0.00           H  
ATOM   4557  HB  ILE   292      65.827  75.137  73.866  1.00  0.00           H  
ATOM   4558 HG12 ILE   292      63.279  76.145  72.815  1.00  0.00           H  
ATOM   4559 HG13 ILE   292      64.276  76.781  74.019  1.00  0.00           H  
ATOM   4560 HG21 ILE   292      64.938  74.601  71.122  1.00  0.00           H  
ATOM   4561 HG22 ILE   292      66.429  75.357  71.409  1.00  0.00           H  
ATOM   4562 HG23 ILE   292      66.229  73.662  71.885  1.00  0.00           H  
ATOM   4563 HD11 ILE   292      65.728  77.738  72.088  1.00  0.00           H  
ATOM   4564 HD12 ILE   292      64.438  77.157  71.063  1.00  0.00           H  
ATOM   4565 HD13 ILE   292      64.121  78.405  72.226  1.00  0.00           H  
ATOM   4566  N   ALA   293      64.147  71.709  72.621  1.00  0.00           N  
ATOM   4567  CA  ALA   293      64.541  70.291  72.461  1.00  0.00           C  
ATOM   4568  C   ALA   293      66.045  70.113  72.170  1.00  0.00           C  
ATOM   4569  O   ALA   293      66.540  70.674  71.299  1.00  0.00           O  
ATOM   4570  CB  ALA   293      63.614  69.556  71.495  1.00  0.00           C  
ATOM   4571  H   ALA   293      63.454  72.107  72.002  1.00  0.00           H  
ATOM   4572  HA  ALA   293      64.387  69.797  73.420  1.00  0.00           H  
ATOM   4573  HB1 ALA   293      63.607  70.050  70.524  1.00  0.00           H  
ATOM   4574  HB2 ALA   293      63.834  68.494  71.380  1.00  0.00           H  
ATOM   4575  HB3 ALA   293      62.568  69.558  71.802  1.00  0.00           H  
ATOM   4576  N   PRO   294      66.741  69.223  72.934  1.00  0.00           N  
ATOM   4577  CA  PRO   294      68.092  68.800  72.728  1.00  0.00           C  
ATOM   4578  C   PRO   294      68.378  68.070  71.417  1.00  0.00           C  
ATOM   4579  O   PRO   294      67.607  67.282  70.829  1.00  0.00           O  
ATOM   4580  CB  PRO   294      68.490  67.907  73.842  1.00  0.00           C  
ATOM   4581  CG  PRO   294      67.116  67.334  74.309  1.00  0.00           C  
ATOM   4582  CD  PRO   294      66.163  68.479  74.057  1.00  0.00           C  
ATOM   4583  HA  PRO   294      68.688  69.713  72.741  1.00  0.00           H  
ATOM   4584  HB2 PRO   294      69.104  67.048  73.572  1.00  0.00           H  
ATOM   4585  HB3 PRO   294      68.887  68.617  74.568  1.00  0.00           H  
ATOM   4586  HG2 PRO   294      66.751  66.540  73.658  1.00  0.00           H  
ATOM   4587  HG3 PRO   294      67.134  67.033  75.357  1.00  0.00           H  
ATOM   4588  HD2 PRO   294      65.209  68.031  73.778  1.00  0.00           H  
ATOM   4589  HD3 PRO   294      65.864  69.130  74.878  1.00  0.00           H  
ATOM   4590  N   TRP   295      69.556  68.473  70.873  1.00  0.00           N  
ATOM   4591  CA  TRP   295      70.324  67.576  70.004  1.00  0.00           C  
ATOM   4592  C   TRP   295      70.750  66.248  70.746  1.00  0.00           C  
ATOM   4593  O   TRP   295      71.188  66.325  71.891  1.00  0.00           O  
ATOM   4594  CB  TRP   295      71.502  68.299  69.238  1.00  0.00           C  
ATOM   4595  CG  TRP   295      72.113  67.477  68.110  1.00  0.00           C  
ATOM   4596  CD1 TRP   295      71.518  67.220  66.918  1.00  0.00           C  
ATOM   4597  CD2 TRP   295      73.448  66.968  67.941  1.00  0.00           C  
ATOM   4598  CE2 TRP   295      73.522  66.290  66.695  1.00  0.00           C  
ATOM   4599  CE3 TRP   295      74.654  66.912  68.724  1.00  0.00           C  
ATOM   4600  NE1 TRP   295      72.367  66.650  66.091  1.00  0.00           N  
ATOM   4601  CZ2 TRP   295      74.697  65.712  66.189  1.00  0.00           C  
ATOM   4602  CZ3 TRP   295      75.810  66.354  68.234  1.00  0.00           C  
ATOM   4603  CH2 TRP   295      75.833  65.706  67.011  1.00  0.00           C  
ATOM   4604  H   TRP   295      70.124  69.054  71.473  1.00  0.00           H  
ATOM   4605  HA  TRP   295      69.647  67.267  69.208  1.00  0.00           H  
ATOM   4606  HB2 TRP   295      71.274  69.298  68.866  1.00  0.00           H  
ATOM   4607  HB3 TRP   295      72.313  68.377  69.962  1.00  0.00           H  
ATOM   4608  HD1 TRP   295      70.511  67.469  66.618  1.00  0.00           H  
ATOM   4609  HE1 TRP   295      72.153  66.490  65.117  1.00  0.00           H  
ATOM   4610  HE3 TRP   295      74.597  67.307  69.728  1.00  0.00           H  
ATOM   4611  HZ2 TRP   295      74.788  65.283  65.202  1.00  0.00           H  
ATOM   4612  HZ3 TRP   295      76.763  66.330  68.741  1.00  0.00           H  
ATOM   4613  HH2 TRP   295      76.762  65.312  66.626  1.00  0.00           H  
ATOM   4614  N   ILE   296      70.706  65.058  70.035  1.00  0.00           N  
ATOM   4615  CA  ILE   296      70.828  63.735  70.633  1.00  0.00           C  
ATOM   4616  C   ILE   296      71.737  62.943  69.630  1.00  0.00           C  
ATOM   4617  O   ILE   296      71.336  62.688  68.483  1.00  0.00           O  
ATOM   4618  CB  ILE   296      69.475  63.160  70.951  1.00  0.00           C  
ATOM   4619  CG1 ILE   296      68.648  63.927  72.028  1.00  0.00           C  
ATOM   4620  CG2 ILE   296      69.689  61.736  71.473  1.00  0.00           C  
ATOM   4621  CD1 ILE   296      67.095  63.564  71.896  1.00  0.00           C  
ATOM   4622  H   ILE   296      70.451  65.144  69.062  1.00  0.00           H  
ATOM   4623  HA  ILE   296      71.416  63.791  71.550  1.00  0.00           H  
ATOM   4624  HB  ILE   296      68.935  63.060  70.009  1.00  0.00           H  
ATOM   4625 HG12 ILE   296      69.008  63.602  73.005  1.00  0.00           H  
ATOM   4626 HG13 ILE   296      68.731  65.012  71.963  1.00  0.00           H  
ATOM   4627 HG21 ILE   296      70.111  61.063  70.727  1.00  0.00           H  
ATOM   4628 HG22 ILE   296      70.292  61.888  72.368  1.00  0.00           H  
ATOM   4629 HG23 ILE   296      68.749  61.289  71.798  1.00  0.00           H  
ATOM   4630 HD11 ILE   296      66.692  62.700  72.424  1.00  0.00           H  
ATOM   4631 HD12 ILE   296      66.494  64.325  72.394  1.00  0.00           H  
ATOM   4632 HD13 ILE   296      66.691  63.641  70.886  1.00  0.00           H  
ATOM   4633  N   MET   297      72.874  62.381  70.083  1.00  0.00           N  
ATOM   4634  CA  MET   297      73.748  61.458  69.368  1.00  0.00           C  
ATOM   4635  C   MET   297      73.313  60.019  69.408  1.00  0.00           C  
ATOM   4636  O   MET   297      72.432  59.590  70.253  1.00  0.00           O  
ATOM   4637  CB  MET   297      75.175  61.584  69.970  1.00  0.00           C  
ATOM   4638  CG  MET   297      75.869  62.879  69.554  1.00  0.00           C  
ATOM   4639  SD  MET   297      77.444  63.239  70.341  1.00  0.00           S  
ATOM   4640  CE  MET   297      78.614  61.967  69.687  1.00  0.00           C  
ATOM   4641  H   MET   297      73.139  62.607  71.031  1.00  0.00           H  
ATOM   4642  HA  MET   297      73.827  61.717  68.312  1.00  0.00           H  
ATOM   4643  HB2 MET   297      75.072  61.670  71.052  1.00  0.00           H  
ATOM   4644  HB3 MET   297      75.720  60.674  69.723  1.00  0.00           H  
ATOM   4645  HG2 MET   297      76.040  62.851  68.478  1.00  0.00           H  
ATOM   4646  HG3 MET   297      75.158  63.666  69.805  1.00  0.00           H  
ATOM   4647  HE1 MET   297      78.225  60.962  69.856  1.00  0.00           H  
ATOM   4648  HE2 MET   297      78.815  62.045  68.619  1.00  0.00           H  
ATOM   4649  HE3 MET   297      79.544  61.973  70.254  1.00  0.00           H  
ATOM   4650  N   THR   298      73.826  59.242  68.520  1.00  0.00           N  
ATOM   4651  CA  THR   298      73.389  57.860  68.301  1.00  0.00           C  
ATOM   4652  C   THR   298      74.496  56.810  68.537  1.00  0.00           C  
ATOM   4653  O   THR   298      75.421  56.729  67.672  1.00  0.00           O  
ATOM   4654  CB  THR   298      72.767  57.729  66.888  1.00  0.00           C  
ATOM   4655  CG2 THR   298      71.646  58.666  66.751  1.00  0.00           C  
ATOM   4656  OG1 THR   298      73.612  58.139  65.841  1.00  0.00           O  
ATOM   4657  H   THR   298      74.424  59.647  67.815  1.00  0.00           H  
ATOM   4658  HA  THR   298      72.529  57.645  68.935  1.00  0.00           H  
ATOM   4659  HB  THR   298      72.459  56.689  66.776  1.00  0.00           H  
ATOM   4660  HG1 THR   298      74.261  57.440  65.949  1.00  0.00           H  
ATOM   4661 HG21 THR   298      72.055  59.676  66.743  1.00  0.00           H  
ATOM   4662 HG22 THR   298      71.276  58.526  65.735  1.00  0.00           H  
ATOM   4663 HG23 THR   298      70.809  58.563  67.442  1.00  0.00           H  
ATOM   4664  N   PRO   299      74.371  55.807  69.477  1.00  0.00           N  
ATOM   4665  CA  PRO   299      75.319  54.804  69.571  1.00  0.00           C  
ATOM   4666  C   PRO   299      75.213  53.659  68.581  1.00  0.00           C  
ATOM   4667  O   PRO   299      74.183  53.430  67.892  1.00  0.00           O  
ATOM   4668  CB  PRO   299      75.088  54.130  70.918  1.00  0.00           C  
ATOM   4669  CG  PRO   299      73.654  54.484  71.407  1.00  0.00           C  
ATOM   4670  CD  PRO   299      73.407  55.803  70.592  1.00  0.00           C  
ATOM   4671  HA  PRO   299      76.320  55.222  69.670  1.00  0.00           H  
ATOM   4672  HB2 PRO   299      75.201  53.046  70.925  1.00  0.00           H  
ATOM   4673  HB3 PRO   299      75.767  54.511  71.682  1.00  0.00           H  
ATOM   4674  HG2 PRO   299      73.027  53.697  70.990  1.00  0.00           H  
ATOM   4675  HG3 PRO   299      73.448  54.593  72.472  1.00  0.00           H  
ATOM   4676  HD2 PRO   299      72.379  55.863  70.235  1.00  0.00           H  
ATOM   4677  HD3 PRO   299      73.600  56.674  71.218  1.00  0.00           H  
ATOM   4678  N   ASN   300      76.238  52.836  68.558  1.00  0.00           N  
ATOM   4679  CA  ASN   300      76.464  51.835  67.537  1.00  0.00           C  
ATOM   4680  C   ASN   300      75.463  50.644  67.543  1.00  0.00           C  
ATOM   4681  O   ASN   300      75.415  49.904  66.565  1.00  0.00           O  
ATOM   4682  CB  ASN   300      77.935  51.362  67.617  1.00  0.00           C  
ATOM   4683  CG  ASN   300      78.925  52.381  67.031  1.00  0.00           C  
ATOM   4684  ND2 ASN   300      80.095  52.007  66.615  1.00  0.00           N  
ATOM   4685  OD1 ASN   300      78.569  53.515  66.985  1.00  0.00           O  
ATOM   4686  H   ASN   300      77.032  53.101  69.124  1.00  0.00           H  
ATOM   4687  HA  ASN   300      76.303  52.298  66.563  1.00  0.00           H  
ATOM   4688  HB2 ASN   300      78.343  51.166  68.608  1.00  0.00           H  
ATOM   4689  HB3 ASN   300      78.127  50.428  67.087  1.00  0.00           H  
ATOM   4690 HD21 ASN   300      80.885  52.634  66.680  1.00  0.00           H  
ATOM   4691 HD22 ASN   300      80.372  51.049  66.460  1.00  0.00           H  
ATOM   4692  N   ILE   301      74.695  50.469  68.643  1.00  0.00           N  
ATOM   4693  CA  ILE   301      73.694  49.439  68.921  1.00  0.00           C  
ATOM   4694  C   ILE   301      72.361  49.778  68.113  1.00  0.00           C  
ATOM   4695  O   ILE   301      71.568  48.834  67.910  1.00  0.00           O  
ATOM   4696  CB  ILE   301      73.496  49.229  70.463  1.00  0.00           C  
ATOM   4697  CG1 ILE   301      72.842  50.446  71.099  1.00  0.00           C  
ATOM   4698  CG2 ILE   301      74.659  48.689  71.255  1.00  0.00           C  
ATOM   4699  CD1 ILE   301      71.979  50.207  72.382  1.00  0.00           C  
ATOM   4700  H   ILE   301      74.816  51.153  69.377  1.00  0.00           H  
ATOM   4701  HA  ILE   301      73.960  48.519  68.400  1.00  0.00           H  
ATOM   4702  HB  ILE   301      72.773  48.422  70.582  1.00  0.00           H  
ATOM   4703 HG12 ILE   301      73.568  51.223  71.338  1.00  0.00           H  
ATOM   4704 HG13 ILE   301      72.142  50.885  70.388  1.00  0.00           H  
ATOM   4705 HG21 ILE   301      75.057  47.787  70.789  1.00  0.00           H  
ATOM   4706 HG22 ILE   301      75.407  49.482  71.243  1.00  0.00           H  
ATOM   4707 HG23 ILE   301      74.334  48.495  72.278  1.00  0.00           H  
ATOM   4708 HD11 ILE   301      71.327  49.341  72.275  1.00  0.00           H  
ATOM   4709 HD12 ILE   301      72.635  49.959  73.217  1.00  0.00           H  
ATOM   4710 HD13 ILE   301      71.413  51.133  72.485  1.00  0.00           H  
ATOM   4711  N   LEU   302      72.159  50.938  67.445  1.00  0.00           N  
ATOM   4712  CA  LEU   302      70.878  51.456  66.841  1.00  0.00           C  
ATOM   4713  C   LEU   302      70.839  51.226  65.346  1.00  0.00           C  
ATOM   4714  O   LEU   302      71.918  51.120  64.702  1.00  0.00           O  
ATOM   4715  CB  LEU   302      70.643  52.980  67.131  1.00  0.00           C  
ATOM   4716  CG  LEU   302      70.494  53.245  68.589  1.00  0.00           C  
ATOM   4717  CD1 LEU   302      70.247  54.733  68.665  1.00  0.00           C  
ATOM   4718  CD2 LEU   302      69.530  52.408  69.416  1.00  0.00           C  
ATOM   4719  H   LEU   302      72.946  51.563  67.537  1.00  0.00           H  
ATOM   4720  HA  LEU   302      70.085  50.810  67.217  1.00  0.00           H  
ATOM   4721  HB2 LEU   302      71.414  53.509  66.570  1.00  0.00           H  
ATOM   4722  HB3 LEU   302      69.646  53.243  66.778  1.00  0.00           H  
ATOM   4723  HG  LEU   302      71.495  53.110  68.997  1.00  0.00           H  
ATOM   4724 HD11 LEU   302      69.351  55.063  68.140  1.00  0.00           H  
ATOM   4725 HD12 LEU   302      70.181  55.083  69.695  1.00  0.00           H  
ATOM   4726 HD13 LEU   302      71.117  55.242  68.248  1.00  0.00           H  
ATOM   4727 HD21 LEU   302      69.046  53.108  70.097  1.00  0.00           H  
ATOM   4728 HD22 LEU   302      68.734  52.079  68.748  1.00  0.00           H  
ATOM   4729 HD23 LEU   302      69.894  51.450  69.788  1.00  0.00           H  
ATOM   4730  N   PRO   303      69.680  51.077  64.663  1.00  0.00           N  
ATOM   4731  CA  PRO   303      69.555  50.535  63.335  1.00  0.00           C  
ATOM   4732  C   PRO   303      70.185  51.568  62.361  1.00  0.00           C  
ATOM   4733  O   PRO   303      69.945  52.728  62.402  1.00  0.00           O  
ATOM   4734  CB  PRO   303      68.125  50.145  63.000  1.00  0.00           C  
ATOM   4735  CG  PRO   303      67.517  49.956  64.419  1.00  0.00           C  
ATOM   4736  CD  PRO   303      68.313  51.097  65.225  1.00  0.00           C  
ATOM   4737  HA  PRO   303      70.161  49.630  63.349  1.00  0.00           H  
ATOM   4738  HB2 PRO   303      67.578  50.987  62.577  1.00  0.00           H  
ATOM   4739  HB3 PRO   303      68.063  49.152  62.555  1.00  0.00           H  
ATOM   4740  HG2 PRO   303      66.444  50.093  64.558  1.00  0.00           H  
ATOM   4741  HG3 PRO   303      67.777  48.923  64.649  1.00  0.00           H  
ATOM   4742  HD2 PRO   303      67.916  52.112  65.218  1.00  0.00           H  
ATOM   4743  HD3 PRO   303      68.280  50.709  66.243  1.00  0.00           H  
ATOM   4744  N   PRO   304      70.902  51.063  61.300  1.00  0.00           N  
ATOM   4745  CA  PRO   304      71.435  52.027  60.301  1.00  0.00           C  
ATOM   4746  C   PRO   304      70.476  52.391  59.170  1.00  0.00           C  
ATOM   4747  O   PRO   304      69.684  51.485  58.738  1.00  0.00           O  
ATOM   4748  CB  PRO   304      72.546  51.314  59.719  1.00  0.00           C  
ATOM   4749  CG  PRO   304      72.073  49.788  59.633  1.00  0.00           C  
ATOM   4750  CD  PRO   304      71.014  49.740  60.845  1.00  0.00           C  
ATOM   4751  HA  PRO   304      71.782  52.990  60.675  1.00  0.00           H  
ATOM   4752  HB2 PRO   304      72.833  51.611  58.710  1.00  0.00           H  
ATOM   4753  HB3 PRO   304      73.433  51.342  60.350  1.00  0.00           H  
ATOM   4754  HG2 PRO   304      71.454  49.574  58.762  1.00  0.00           H  
ATOM   4755  HG3 PRO   304      72.944  49.136  59.690  1.00  0.00           H  
ATOM   4756  HD2 PRO   304      70.095  49.433  60.345  1.00  0.00           H  
ATOM   4757  HD3 PRO   304      71.299  48.981  61.573  1.00  0.00           H  
ATOM   4758  N   VAL   305      70.555  53.635  58.647  1.00  0.00           N  
ATOM   4759  CA  VAL   305      69.887  53.969  57.381  1.00  0.00           C  
ATOM   4760  C   VAL   305      70.904  54.228  56.243  1.00  0.00           C  
ATOM   4761  O   VAL   305      70.539  54.046  55.099  1.00  0.00           O  
ATOM   4762  CB  VAL   305      68.881  55.176  57.522  1.00  0.00           C  
ATOM   4763  CG1 VAL   305      67.593  54.622  58.092  1.00  0.00           C  
ATOM   4764  CG2 VAL   305      69.270  56.344  58.457  1.00  0.00           C  
ATOM   4765  H   VAL   305      71.176  54.338  59.022  1.00  0.00           H  
ATOM   4766  HA  VAL   305      69.250  53.167  57.009  1.00  0.00           H  
ATOM   4767  HB  VAL   305      68.770  55.601  56.525  1.00  0.00           H  
ATOM   4768 HG11 VAL   305      67.940  54.059  58.959  1.00  0.00           H  
ATOM   4769 HG12 VAL   305      66.956  55.446  58.413  1.00  0.00           H  
ATOM   4770 HG13 VAL   305      67.135  54.013  57.312  1.00  0.00           H  
ATOM   4771 HG21 VAL   305      68.561  57.169  58.383  1.00  0.00           H  
ATOM   4772 HG22 VAL   305      69.446  55.974  59.467  1.00  0.00           H  
ATOM   4773 HG23 VAL   305      70.211  56.730  58.065  1.00  0.00           H  
ATOM   4774  N   SER   306      72.143  54.704  56.585  1.00  0.00           N  
ATOM   4775  CA  SER   306      73.217  54.891  55.568  1.00  0.00           C  
ATOM   4776  C   SER   306      74.632  55.216  55.997  1.00  0.00           C  
ATOM   4777  O   SER   306      74.857  55.816  57.038  1.00  0.00           O  
ATOM   4778  CB  SER   306      72.813  56.034  54.632  1.00  0.00           C  
ATOM   4779  OG  SER   306      72.886  57.293  55.406  1.00  0.00           O  
ATOM   4780  H   SER   306      72.473  54.759  57.538  1.00  0.00           H  
ATOM   4781  HA  SER   306      73.146  54.032  54.902  1.00  0.00           H  
ATOM   4782  HB2 SER   306      73.549  56.069  53.829  1.00  0.00           H  
ATOM   4783  HB3 SER   306      71.791  55.939  54.266  1.00  0.00           H  
ATOM   4784  HG  SER   306      72.964  58.052  54.824  1.00  0.00           H  
ATOM   4785  N   VAL   307      75.506  54.676  55.161  1.00  0.00           N  
ATOM   4786  CA  VAL   307      76.982  54.871  55.388  1.00  0.00           C  
ATOM   4787  C   VAL   307      77.592  55.862  54.385  1.00  0.00           C  
ATOM   4788  O   VAL   307      77.298  55.813  53.123  1.00  0.00           O  
ATOM   4789  CB  VAL   307      77.838  53.490  55.388  1.00  0.00           C  
ATOM   4790  CG1 VAL   307      77.646  52.722  54.075  1.00  0.00           C  
ATOM   4791  CG2 VAL   307      79.330  53.626  55.696  1.00  0.00           C  
ATOM   4792  H   VAL   307      75.155  54.255  54.313  1.00  0.00           H  
ATOM   4793  HA  VAL   307      77.194  55.406  56.314  1.00  0.00           H  
ATOM   4794  HB  VAL   307      77.513  52.910  56.251  1.00  0.00           H  
ATOM   4795 HG11 VAL   307      77.966  53.289  53.201  1.00  0.00           H  
ATOM   4796 HG12 VAL   307      78.248  51.816  54.145  1.00  0.00           H  
ATOM   4797 HG13 VAL   307      76.649  52.341  53.854  1.00  0.00           H  
ATOM   4798 HG21 VAL   307      79.757  52.664  55.981  1.00  0.00           H  
ATOM   4799 HG22 VAL   307      79.886  54.164  54.928  1.00  0.00           H  
ATOM   4800 HG23 VAL   307      79.505  54.246  56.575  1.00  0.00           H  
ATOM   4801  N   PHE   308      78.576  56.636  54.782  1.00  0.00           N  
ATOM   4802  CA  PHE   308      79.236  57.566  53.957  1.00  0.00           C  
ATOM   4803  C   PHE   308      80.700  57.072  53.842  1.00  0.00           C  
ATOM   4804  O   PHE   308      81.439  56.918  54.877  1.00  0.00           O  
ATOM   4805  CB  PHE   308      79.244  58.934  54.579  1.00  0.00           C  
ATOM   4806  CG  PHE   308      77.963  59.661  54.413  1.00  0.00           C  
ATOM   4807  CD1 PHE   308      77.816  60.538  53.363  1.00  0.00           C  
ATOM   4808  CD2 PHE   308      76.857  59.457  55.252  1.00  0.00           C  
ATOM   4809  CE1 PHE   308      76.653  61.183  53.121  1.00  0.00           C  
ATOM   4810  CE2 PHE   308      75.642  60.116  55.001  1.00  0.00           C  
ATOM   4811  CZ  PHE   308      75.528  60.967  53.968  1.00  0.00           C  
ATOM   4812  H   PHE   308      78.821  56.704  55.760  1.00  0.00           H  
ATOM   4813  HA  PHE   308      78.768  57.593  52.973  1.00  0.00           H  
ATOM   4814  HB2 PHE   308      79.322  58.917  55.666  1.00  0.00           H  
ATOM   4815  HB3 PHE   308      80.013  59.565  54.134  1.00  0.00           H  
ATOM   4816  HD1 PHE   308      78.684  60.649  52.730  1.00  0.00           H  
ATOM   4817  HD2 PHE   308      76.972  58.931  56.188  1.00  0.00           H  
ATOM   4818  HE1 PHE   308      76.501  61.872  52.303  1.00  0.00           H  
ATOM   4819  HE2 PHE   308      74.868  59.948  55.735  1.00  0.00           H  
ATOM   4820  HZ  PHE   308      74.631  61.534  53.766  1.00  0.00           H  
ATOM   4821  N   VAL   309      81.175  56.870  52.626  1.00  0.00           N  
ATOM   4822  CA  VAL   309      82.520  56.474  52.325  1.00  0.00           C  
ATOM   4823  C   VAL   309      83.154  57.662  51.539  1.00  0.00           C  
ATOM   4824  O   VAL   309      82.562  58.653  51.122  1.00  0.00           O  
ATOM   4825  CB  VAL   309      82.537  55.204  51.513  1.00  0.00           C  
ATOM   4826  CG1 VAL   309      82.127  54.042  52.395  1.00  0.00           C  
ATOM   4827  CG2 VAL   309      81.667  55.184  50.231  1.00  0.00           C  
ATOM   4828  H   VAL   309      80.589  56.972  51.810  1.00  0.00           H  
ATOM   4829  HA  VAL   309      83.109  56.458  53.241  1.00  0.00           H  
ATOM   4830  HB  VAL   309      83.593  54.997  51.335  1.00  0.00           H  
ATOM   4831 HG11 VAL   309      81.056  53.992  52.592  1.00  0.00           H  
ATOM   4832 HG12 VAL   309      82.361  53.073  51.954  1.00  0.00           H  
ATOM   4833 HG13 VAL   309      82.616  53.998  53.368  1.00  0.00           H  
ATOM   4834 HG21 VAL   309      81.995  54.318  49.657  1.00  0.00           H  
ATOM   4835 HG22 VAL   309      80.649  55.019  50.584  1.00  0.00           H  
ATOM   4836 HG23 VAL   309      81.825  56.117  49.690  1.00  0.00           H  
ATOM   4837  N   CYS   310      84.409  57.459  51.148  1.00  0.00           N  
ATOM   4838  CA  CYS   310      85.428  58.397  50.583  1.00  0.00           C  
ATOM   4839  C   CYS   310      86.277  57.943  49.496  1.00  0.00           C  
ATOM   4840  O   CYS   310      87.076  57.013  49.695  1.00  0.00           O  
ATOM   4841  CB  CYS   310      86.161  59.045  51.818  1.00  0.00           C  
ATOM   4842  SG  CYS   310      86.845  60.561  51.161  1.00  0.00           S  
ATOM   4843  H   CYS   310      84.722  56.499  51.161  1.00  0.00           H  
ATOM   4844  HA  CYS   310      84.850  59.224  50.169  1.00  0.00           H  
ATOM   4845  HB2 CYS   310      85.479  59.252  52.642  1.00  0.00           H  
ATOM   4846  HB3 CYS   310      86.894  58.303  52.135  1.00  0.00           H  
ATOM   4847  HG  CYS   310      87.842  60.045  50.437  1.00  0.00           H  
ATOM   4848  N   CYS   311      86.138  58.586  48.302  1.00  0.00           N  
ATOM   4849  CA  CYS   311      87.166  58.539  47.300  1.00  0.00           C  
ATOM   4850  C   CYS   311      88.589  59.003  47.647  1.00  0.00           C  
ATOM   4851  O   CYS   311      88.674  60.016  48.331  1.00  0.00           O  
ATOM   4852  CB  CYS   311      86.614  59.360  46.124  1.00  0.00           C  
ATOM   4853  SG  CYS   311      85.181  58.507  45.377  1.00  0.00           S  
ATOM   4854  H   CYS   311      85.446  59.315  48.206  1.00  0.00           H  
ATOM   4855  HA  CYS   311      87.263  57.480  47.062  1.00  0.00           H  
ATOM   4856  HB2 CYS   311      86.408  60.374  46.465  1.00  0.00           H  
ATOM   4857  HB3 CYS   311      87.388  59.447  45.361  1.00  0.00           H  
ATOM   4858  HG  CYS   311      85.054  59.188  44.235  1.00  0.00           H  
ATOM   4859  N   MET   312      89.784  58.514  47.171  1.00  0.00           N  
ATOM   4860  CA  MET   312      90.070  57.207  46.588  1.00  0.00           C  
ATOM   4861  C   MET   312      91.530  56.907  46.673  1.00  0.00           C  
ATOM   4862  O   MET   312      92.268  57.876  46.514  1.00  0.00           O  
ATOM   4863  CB  MET   312      89.431  57.156  45.156  1.00  0.00           C  
ATOM   4864  CG  MET   312      90.125  58.186  44.257  1.00  0.00           C  
ATOM   4865  SD  MET   312      89.704  58.133  42.502  1.00  0.00           S  
ATOM   4866  CE  MET   312      90.192  56.418  42.046  1.00  0.00           C  
ATOM   4867  H   MET   312      90.516  59.204  47.261  1.00  0.00           H  
ATOM   4868  HA  MET   312      89.472  56.610  47.277  1.00  0.00           H  
ATOM   4869  HB2 MET   312      89.619  56.120  44.874  1.00  0.00           H  
ATOM   4870  HB3 MET   312      88.347  57.276  45.138  1.00  0.00           H  
ATOM   4871  HG2 MET   312      89.855  59.165  44.653  1.00  0.00           H  
ATOM   4872  HG3 MET   312      91.211  58.132  44.340  1.00  0.00           H  
ATOM   4873  HE1 MET   312      89.751  55.681  42.718  1.00  0.00           H  
ATOM   4874  HE2 MET   312      89.778  56.245  41.053  1.00  0.00           H  
ATOM   4875  HE3 MET   312      91.270  56.260  42.004  1.00  0.00           H  
ATOM   4876  N   LYS   313      91.953  55.675  46.926  1.00  0.00           N  
ATOM   4877  CA  LYS   313      93.390  55.387  47.064  1.00  0.00           C  
ATOM   4878  C   LYS   313      94.127  55.416  45.753  1.00  0.00           C  
ATOM   4879  O   LYS   313      93.601  54.988  44.749  1.00  0.00           O  
ATOM   4880  CB  LYS   313      93.601  54.060  47.689  1.00  0.00           C  
ATOM   4881  CG  LYS   313      92.892  52.894  47.088  1.00  0.00           C  
ATOM   4882  CD  LYS   313      93.220  51.644  47.873  1.00  0.00           C  
ATOM   4883  CE  LYS   313      92.940  50.326  47.079  1.00  0.00           C  
ATOM   4884  NZ  LYS   313      93.564  49.121  47.733  1.00  0.00           N1+
ATOM   4885  H   LYS   313      91.283  54.934  47.074  1.00  0.00           H  
ATOM   4886  HA  LYS   313      93.791  56.136  47.747  1.00  0.00           H  
ATOM   4887  HB2 LYS   313      94.688  53.987  47.727  1.00  0.00           H  
ATOM   4888  HB3 LYS   313      93.192  54.253  48.681  1.00  0.00           H  
ATOM   4889  HG2 LYS   313      91.808  53.003  47.121  1.00  0.00           H  
ATOM   4890  HG3 LYS   313      93.159  52.751  46.041  1.00  0.00           H  
ATOM   4891  HD2 LYS   313      94.308  51.581  47.862  1.00  0.00           H  
ATOM   4892  HD3 LYS   313      92.800  51.670  48.879  1.00  0.00           H  
ATOM   4893  HE2 LYS   313      91.869  50.243  47.263  1.00  0.00           H  
ATOM   4894  HE3 LYS   313      93.317  50.539  46.079  1.00  0.00           H  
ATOM   4895  HZ1 LYS   313      93.010  48.311  47.491  1.00  0.00           H  
ATOM   4896  HZ2 LYS   313      94.515  49.048  47.401  1.00  0.00           H  
ATOM   4897  HZ3 LYS   313      93.550  49.141  48.742  1.00  0.00           H  
ATOM   4898  N   ASP   314      95.452  55.706  45.653  1.00  0.00           N  
ATOM   4899  CA  ASP   314      96.339  56.176  46.733  1.00  0.00           C  
ATOM   4900  C   ASP   314      96.271  57.712  46.740  1.00  0.00           C  
ATOM   4901  O   ASP   314      96.529  58.333  45.654  1.00  0.00           O  
ATOM   4902  CB  ASP   314      97.787  55.680  46.410  1.00  0.00           C  
ATOM   4903  CG  ASP   314      98.821  55.612  47.615  1.00  0.00           C  
ATOM   4904  OD1 ASP   314      98.551  56.054  48.750  1.00  0.00           O  
ATOM   4905  OD2 ASP   314      99.996  55.252  47.279  1.00  0.00           O1-
ATOM   4906  OXT ASP   314      95.801  58.206  47.784  1.00  0.00           O1-
ATOM   4907  H   ASP   314      95.893  55.636  44.748  1.00  0.00           H  
ATOM   4908  HA  ASP   314      96.156  55.805  47.742  1.00  0.00           H  
ATOM   4909  HB2 ASP   314      97.713  54.681  45.978  1.00  0.00           H  
ATOM   4910  HB3 ASP   314      98.180  56.348  45.644  1.00  0.00           H  
ATOM   4911  N   THR   315      72.209  44.318  58.148  1.00  0.00           N  
ATOM   4912  CA  THR   315      71.136  45.010  57.332  1.00  0.00           C  
ATOM   4913  C   THR   315      71.701  45.607  56.092  1.00  0.00           C  
ATOM   4914  O   THR   315      72.714  46.365  56.207  1.00  0.00           O  
ATOM   4915  CB  THR   315      70.379  46.143  58.116  1.00  0.00           C  
ATOM   4916  CG2 THR   315      69.576  47.142  57.306  1.00  0.00           C  
ATOM   4917  OG1 THR   315      69.648  45.502  59.172  1.00  0.00           O  
ATOM   4918  HA  THR   315      70.409  44.267  57.002  1.00  0.00           H  
ATOM   4919  HB  THR   315      71.155  46.820  58.470  1.00  0.00           H  
ATOM   4920  HG1 THR   315      69.589  46.153  59.876  1.00  0.00           H  
ATOM   4921 HG21 THR   315      69.194  46.619  56.429  1.00  0.00           H  
ATOM   4922 HG22 THR   315      68.778  47.510  57.951  1.00  0.00           H  
ATOM   4923 HG23 THR   315      70.193  47.985  56.993  1.00  0.00           H  
ATOM   4924  H1  THR   315      71.678  43.901  58.900  1.00  0.00           H  
ATOM   4925  H2  THR   315      72.800  45.024  58.564  1.00  0.00           H  
ATOM   4926  H3  THR   315      72.768  43.648  57.641  1.00  0.00           H  
ATOM   4927  N   ASN   316      71.044  45.365  54.982  1.00  0.00           N  
ATOM   4928  CA  ASN   316      71.409  45.989  53.731  1.00  0.00           C  
ATOM   4929  C   ASN   316      71.279  47.504  53.772  1.00  0.00           C  
ATOM   4930  O   ASN   316      70.224  48.075  54.048  1.00  0.00           O  
ATOM   4931  CB  ASN   316      70.608  45.459  52.537  1.00  0.00           C  
ATOM   4932  CG  ASN   316      70.726  43.959  52.335  1.00  0.00           C  
ATOM   4933  ND2 ASN   316      69.633  43.242  52.545  1.00  0.00           N  
ATOM   4934  OD1 ASN   316      71.770  43.406  52.035  1.00  0.00           O  
ATOM   4935  H   ASN   316      70.251  44.740  54.939  1.00  0.00           H  
ATOM   4936  HA  ASN   316      72.458  45.798  53.505  1.00  0.00           H  
ATOM   4937  HB2 ASN   316      69.565  45.776  52.500  1.00  0.00           H  
ATOM   4938  HB3 ASN   316      71.116  45.929  51.696  1.00  0.00           H
[truncated: 1,315,149 more chars]
