# Supplementary material for: Molecular Mechanism of Protein Arginine Deiminase 2: A Study Involving Multiple Microsecond Long Molecular Dynamics Simulations
Source: Biochemistry. 2022 Jun 23;61(13):1286–97. doi: 10.1021/acs.biochem.2c00158 (PMC9260958; doi:10.1021/acs.biochem.2c00158)
Supplement: Supplementary file 2 — bi2c00158_si_002.zip [file bi2c00158_si_002.zip › closest/ps1-06-100w-last-frame.pdb]

ATOM      1  N   ARG     1      57.588 106.614  80.940  1.00  0.00           N  
ATOM      2  CA  ARG     1      56.830 105.935  79.874  1.00  0.00           C  
ATOM      3  C   ARG     1      55.786 106.904  79.337  1.00  0.00           C  
ATOM      4  O   ARG     1      54.970 107.293  80.139  1.00  0.00           O  
ATOM      5  CB  ARG     1      56.318 104.584  80.372  1.00  0.00           C  
ATOM      6  CG  ARG     1      57.440 103.503  80.766  1.00  0.00           C  
ATOM      7  CD  ARG     1      56.971 102.094  80.736  1.00  0.00           C  
ATOM      8  NE  ARG     1      57.936 101.082  81.137  1.00  0.00           N  
ATOM      9  CZ  ARG     1      58.599 100.299  80.312  1.00  0.00           C  
ATOM     10  NH1 ARG     1      58.565 100.300  79.034  1.00  0.00           N1+
ATOM     11  NH2 ARG     1      59.324  99.353  80.836  1.00  0.00           N  
ATOM     12  HA  ARG     1      57.556 105.773  79.077  1.00  0.00           H  
ATOM     13  HB2 ARG     1      55.701 104.675  81.266  1.00  0.00           H  
ATOM     14  HB3 ARG     1      55.692 104.220  79.557  1.00  0.00           H  
ATOM     15  HG2 ARG     1      58.137 103.563  79.930  1.00  0.00           H  
ATOM     16  HG3 ARG     1      57.851 103.714  81.753  1.00  0.00           H  
ATOM     17  HD2 ARG     1      56.273 102.067  81.572  1.00  0.00           H  
ATOM     18  HD3 ARG     1      56.391 101.789  79.865  1.00  0.00           H  
ATOM     19  HE  ARG     1      57.919 100.781  82.101  1.00  0.00           H  
ATOM     20 HH11 ARG     1      58.016 101.042  78.623  1.00  0.00           H  
ATOM     21 HH12 ARG     1      59.029  99.588  78.489  1.00  0.00           H  
ATOM     22 HH21 ARG     1      59.282  99.190  81.832  1.00  0.00           H  
ATOM     23 HH22 ARG     1      59.921  98.843  80.200  1.00  0.00           H  
ATOM     24  H1  ARG     1      56.986 106.732  81.742  1.00  0.00           H  
ATOM     25  H2  ARG     1      58.112 107.413  80.612  1.00  0.00           H  
ATOM     26  H3  ARG     1      58.339 106.037  81.292  1.00  0.00           H  
ATOM     27  N   GLU     2      55.884 107.367  78.086  1.00  0.00           N  
ATOM     28  CA  GLU     2      55.088 108.471  77.560  1.00  0.00           C  
ATOM     29  C   GLU     2      54.624 108.227  76.118  1.00  0.00           C  
ATOM     30  O   GLU     2      55.290 107.573  75.353  1.00  0.00           O  
ATOM     31  CB  GLU     2      55.898 109.717  77.462  1.00  0.00           C  
ATOM     32  CG  GLU     2      56.656 110.174  78.735  1.00  0.00           C  
ATOM     33  CD  GLU     2      58.132 109.706  78.646  1.00  0.00           C  
ATOM     34  OE1 GLU     2      58.397 108.520  79.063  1.00  0.00           O  
ATOM     35  OE2 GLU     2      58.989 110.461  78.198  1.00  0.00           O1-
ATOM     36  H   GLU     2      56.416 106.889  77.374  1.00  0.00           H  
ATOM     37  HA  GLU     2      54.209 108.615  78.188  1.00  0.00           H  
ATOM     38  HB2 GLU     2      56.595 109.555  76.639  1.00  0.00           H  
ATOM     39  HB3 GLU     2      55.165 110.488  77.225  1.00  0.00           H  
ATOM     40  HG2 GLU     2      56.597 111.260  78.812  1.00  0.00           H  
ATOM     41  HG3 GLU     2      56.296 109.733  79.665  1.00  0.00           H  
ATOM     42  N   ARG     3      53.495 108.772  75.771  1.00  0.00           N  
ATOM     43  CA  ARG     3      52.607 108.609  74.575  1.00  0.00           C  
ATOM     44  C   ARG     3      52.517 109.957  73.861  1.00  0.00           C  
ATOM     45  O   ARG     3      52.023 110.909  74.451  1.00  0.00           O  
ATOM     46  CB  ARG     3      51.315 107.885  74.874  1.00  0.00           C  
ATOM     47  CG  ARG     3      50.202 107.907  73.830  1.00  0.00           C  
ATOM     48  CD  ARG     3      48.869 107.188  74.078  1.00  0.00           C  
ATOM     49  NE  ARG     3      48.004 107.299  72.902  1.00  0.00           N  
ATOM     50  CZ  ARG     3      46.793 106.850  72.800  1.00  0.00           C  
ATOM     51  NH1 ARG     3      46.097 106.343  73.829  1.00  0.00           N1+
ATOM     52  NH2 ARG     3      46.213 106.800  71.623  1.00  0.00           N  
ATOM     53  H   ARG     3      52.962 109.229  76.497  1.00  0.00           H  
ATOM     54  HA  ARG     3      53.161 108.061  73.812  1.00  0.00           H  
ATOM     55  HB2 ARG     3      51.659 106.878  75.112  1.00  0.00           H  
ATOM     56  HB3 ARG     3      50.945 108.350  75.788  1.00  0.00           H  
ATOM     57  HG2 ARG     3      49.951 108.965  73.762  1.00  0.00           H  
ATOM     58  HG3 ARG     3      50.569 107.760  72.813  1.00  0.00           H  
ATOM     59  HD2 ARG     3      49.120 106.165  74.360  1.00  0.00           H  
ATOM     60  HD3 ARG     3      48.380 107.717  74.896  1.00  0.00           H  
ATOM     61  HE  ARG     3      48.329 107.620  72.001  1.00  0.00           H  
ATOM     62 HH11 ARG     3      46.564 106.236  74.718  1.00  0.00           H  
ATOM     63 HH12 ARG     3      45.301 105.750  73.645  1.00  0.00           H  
ATOM     64 HH21 ARG     3      46.820 107.129  70.887  1.00  0.00           H  
ATOM     65 HH22 ARG     3      45.248 106.559  71.443  1.00  0.00           H  
ATOM     66  N   THR     4      52.801 110.029  72.559  1.00  0.00           N  
ATOM     67  CA  THR     4      52.302 111.117  71.744  1.00  0.00           C  
ATOM     68  C   THR     4      50.874 110.736  71.401  1.00  0.00           C  
ATOM     69  O   THR     4      50.546 109.581  71.086  1.00  0.00           O  
ATOM     70  CB  THR     4      53.262 111.247  70.554  1.00  0.00           C  
ATOM     71  CG2 THR     4      52.867 112.537  69.763  1.00  0.00           C  
ATOM     72  OG1 THR     4      54.611 111.324  70.998  1.00  0.00           O  
ATOM     73  H   THR     4      53.440 109.344  72.181  1.00  0.00           H  
ATOM     74  HA  THR     4      52.265 112.066  72.279  1.00  0.00           H  
ATOM     75  HB  THR     4      53.232 110.432  69.832  1.00  0.00           H  
ATOM     76  HG1 THR     4      54.858 110.451  71.313  1.00  0.00           H  
ATOM     77 HG21 THR     4      51.851 112.357  69.411  1.00  0.00           H  
ATOM     78 HG22 THR     4      52.867 113.400  70.428  1.00  0.00           H  
ATOM     79 HG23 THR     4      53.489 112.791  68.904  1.00  0.00           H  
ATOM     80  N   VAL     5      50.034 111.719  71.280  1.00  0.00           N  
ATOM     81  CA  VAL     5      48.572 111.680  71.060  1.00  0.00           C  
ATOM     82  C   VAL     5      48.273 113.066  70.406  1.00  0.00           C  
ATOM     83  O   VAL     5      48.992 114.072  70.608  1.00  0.00           O  
ATOM     84  CB  VAL     5      47.651 111.330  72.183  1.00  0.00           C  
ATOM     85  CG1 VAL     5      47.780 112.180  73.419  1.00  0.00           C  
ATOM     86  CG2 VAL     5      46.177 111.157  71.843  1.00  0.00           C  
ATOM     87  H   VAL     5      50.427 112.645  71.361  1.00  0.00           H  
ATOM     88  HA  VAL     5      48.376 110.975  70.252  1.00  0.00           H  
ATOM     89  HB  VAL     5      47.944 110.335  72.520  1.00  0.00           H  
ATOM     90 HG11 VAL     5      48.825 112.274  73.714  1.00  0.00           H  
ATOM     91 HG12 VAL     5      47.391 113.179  73.221  1.00  0.00           H  
ATOM     92 HG13 VAL     5      47.136 111.803  74.214  1.00  0.00           H  
ATOM     93 HG21 VAL     5      45.782 112.136  71.572  1.00  0.00           H  
ATOM     94 HG22 VAL     5      45.962 110.528  70.979  1.00  0.00           H  
ATOM     95 HG23 VAL     5      45.735 110.655  72.703  1.00  0.00           H  
ATOM     96  N   ARG     6      47.271 113.187  69.540  1.00  0.00           N  
ATOM     97  CA  ARG     6      46.905 114.543  68.924  1.00  0.00           C  
ATOM     98  C   ARG     6      45.392 114.790  68.701  1.00  0.00           C  
ATOM     99  O   ARG     6      44.635 113.918  68.331  1.00  0.00           O  
ATOM    100  CB  ARG     6      47.626 114.894  67.634  1.00  0.00           C  
ATOM    101  CG  ARG     6      47.292 113.899  66.521  1.00  0.00           C  
ATOM    102  CD  ARG     6      48.112 114.049  65.196  1.00  0.00           C  
ATOM    103  NE  ARG     6      49.553 113.682  65.360  1.00  0.00           N  
ATOM    104  CZ  ARG     6      50.540 114.521  65.388  1.00  0.00           C  
ATOM    105  NH1 ARG     6      50.434 115.838  65.115  1.00  0.00           N1+
ATOM    106  NH2 ARG     6      51.783 114.214  65.566  1.00  0.00           N  
ATOM    107  H   ARG     6      46.681 112.402  69.306  1.00  0.00           H  
ATOM    108  HA  ARG     6      47.132 115.267  69.706  1.00  0.00           H  
ATOM    109  HB2 ARG     6      47.450 115.964  67.521  1.00  0.00           H  
ATOM    110  HB3 ARG     6      48.692 114.732  67.792  1.00  0.00           H  
ATOM    111  HG2 ARG     6      47.546 112.913  66.911  1.00  0.00           H  
ATOM    112  HG3 ARG     6      46.221 114.038  66.373  1.00  0.00           H  
ATOM    113  HD2 ARG     6      47.653 113.329  64.518  1.00  0.00           H  
ATOM    114  HD3 ARG     6      48.008 114.993  64.661  1.00  0.00           H  
ATOM    115  HE  ARG     6      49.894 112.801  65.717  1.00  0.00           H  
ATOM    116 HH11 ARG     6      49.533 116.276  64.988  1.00  0.00           H  
ATOM    117 HH12 ARG     6      51.310 116.265  64.850  1.00  0.00           H  
ATOM    118 HH21 ARG     6      52.065 113.244  65.574  1.00  0.00           H  
ATOM    119 HH22 ARG     6      52.510 114.915  65.535  1.00  0.00           H  
ATOM    120  N   LEU     7      44.899 116.015  68.903  1.00  0.00           N  
ATOM    121  CA  LEU     7      43.510 116.361  68.569  1.00  0.00           C  
ATOM    122  C   LEU     7      43.168 116.292  67.035  1.00  0.00           C  
ATOM    123  O   LEU     7      44.139 116.245  66.256  1.00  0.00           O  
ATOM    124  CB  LEU     7      43.178 117.756  69.158  1.00  0.00           C  
ATOM    125  CG  LEU     7      43.329 117.936  70.685  1.00  0.00           C  
ATOM    126  CD1 LEU     7      42.418 118.988  71.234  1.00  0.00           C  
ATOM    127  CD2 LEU     7      42.804 116.724  71.414  1.00  0.00           C  
ATOM    128  H   LEU     7      45.517 116.771  69.160  1.00  0.00           H  
ATOM    129  HA  LEU     7      42.843 115.679  69.096  1.00  0.00           H  
ATOM    130  HB2 LEU     7      43.831 118.433  68.608  1.00  0.00           H  
ATOM    131  HB3 LEU     7      42.143 117.983  68.902  1.00  0.00           H  
ATOM    132  HG  LEU     7      44.368 118.091  70.974  1.00  0.00           H  
ATOM    133 HD11 LEU     7      41.388 118.726  70.993  1.00  0.00           H  
ATOM    134 HD12 LEU     7      42.636 119.217  72.277  1.00  0.00           H  
ATOM    135 HD13 LEU     7      42.662 119.905  70.698  1.00  0.00           H  
ATOM    136 HD21 LEU     7      43.512 115.896  71.378  1.00  0.00           H  
ATOM    137 HD22 LEU     7      42.835 116.857  72.495  1.00  0.00           H  
ATOM    138 HD23 LEU     7      41.762 116.484  71.203  1.00  0.00           H  
ATOM    139  N   GLN     8      41.870 116.165  66.600  1.00  0.00           N  
ATOM    140  CA  GLN     8      41.575 116.129  65.141  1.00  0.00           C  
ATOM    141  C   GLN     8      40.388 116.961  64.922  1.00  0.00           C  
ATOM    142  O   GLN     8      39.564 117.168  65.819  1.00  0.00           O  
ATOM    143  CB  GLN     8      41.358 114.686  64.709  1.00  0.00           C  
ATOM    144  CG  GLN     8      40.037 114.181  65.288  1.00  0.00           C  
ATOM    145  CD  GLN     8      39.814 112.613  65.476  1.00  0.00           C  
ATOM    146  NE2 GLN     8      38.568 112.241  65.273  1.00  0.00           N  
ATOM    147  OE1 GLN     8      40.718 111.813  65.865  1.00  0.00           O  
ATOM    148  H   GLN     8      41.082 116.233  67.228  1.00  0.00           H  
ATOM    149  HA  GLN     8      42.321 116.691  64.579  1.00  0.00           H  
ATOM    150  HB2 GLN     8      41.335 114.524  63.631  1.00  0.00           H  
ATOM    151  HB3 GLN     8      42.168 114.078  65.112  1.00  0.00           H  
ATOM    152  HG2 GLN     8      39.844 114.670  66.243  1.00  0.00           H  
ATOM    153  HG3 GLN     8      39.191 114.450  64.656  1.00  0.00           H  
ATOM    154 HE21 GLN     8      38.327 111.272  65.427  1.00  0.00           H  
ATOM    155 HE22 GLN     8      37.927 112.875  64.819  1.00  0.00           H  
ATOM    156  N   TYR     9      40.173 117.362  63.618  1.00  0.00           N  
ATOM    157  CA  TYR     9      38.901 118.034  63.256  1.00  0.00           C  
ATOM    158  C   TYR     9      37.619 117.216  63.385  1.00  0.00           C  
ATOM    159  O   TYR     9      37.583 116.024  63.220  1.00  0.00           O  
ATOM    160  CB  TYR     9      39.019 118.617  61.828  1.00  0.00           C  
ATOM    161  CG  TYR     9      40.167 119.561  61.609  1.00  0.00           C  
ATOM    162  CD1 TYR     9      41.406 119.249  61.024  1.00  0.00           C  
ATOM    163  CD2 TYR     9      40.013 120.975  61.958  1.00  0.00           C  
ATOM    164  CE1 TYR     9      42.409 120.188  60.792  1.00  0.00           C  
ATOM    165  CE2 TYR     9      40.978 121.947  61.744  1.00  0.00           C  
ATOM    166  CZ  TYR     9      42.215 121.561  61.057  1.00  0.00           C  
ATOM    167  OH  TYR     9      43.155 122.468  60.680  1.00  0.00           O  
ATOM    168  H   TYR     9      40.865 117.190  62.903  1.00  0.00           H  
ATOM    169  HA  TYR     9      38.824 118.910  63.900  1.00  0.00           H  
ATOM    170  HB2 TYR     9      39.178 117.746  61.192  1.00  0.00           H  
ATOM    171  HB3 TYR     9      38.081 119.036  61.465  1.00  0.00           H  
ATOM    172  HD1 TYR     9      41.626 118.215  60.806  1.00  0.00           H  
ATOM    173  HD2 TYR     9      39.076 121.269  62.408  1.00  0.00           H  
ATOM    174  HE1 TYR     9      43.340 119.915  60.316  1.00  0.00           H  
ATOM    175  HE2 TYR     9      40.813 122.950  62.109  1.00  0.00           H  
ATOM    176  HH  TYR     9      43.146 123.237  61.254  1.00  0.00           H  
ATOM    177  N   GLY    10      36.547 117.901  63.835  1.00  0.00           N  
ATOM    178  CA  GLY    10      35.192 117.375  63.909  1.00  0.00           C  
ATOM    179  C   GLY    10      34.996 116.700  65.298  1.00  0.00           C  
ATOM    180  O   GLY    10      34.833 117.315  66.293  1.00  0.00           O  
ATOM    181  H   GLY    10      36.713 118.887  63.977  1.00  0.00           H  
ATOM    182  HA2 GLY    10      34.500 118.217  63.899  1.00  0.00           H  
ATOM    183  HA3 GLY    10      34.948 116.726  63.068  1.00  0.00           H  
ATOM    184  N   SER    11      34.842 115.368  65.280  1.00  0.00           N  
ATOM    185  CA  SER    11      34.668 114.502  66.491  1.00  0.00           C  
ATOM    186  C   SER    11      35.891 114.649  67.442  1.00  0.00           C  
ATOM    187  O   SER    11      36.885 115.285  67.176  1.00  0.00           O  
ATOM    188  CB  SER    11      34.415 113.028  66.155  1.00  0.00           C  
ATOM    189  OG  SER    11      35.626 112.416  65.791  1.00  0.00           O  
ATOM    190  H   SER    11      34.930 114.810  64.442  1.00  0.00           H  
ATOM    191  HA  SER    11      33.777 114.888  66.987  1.00  0.00           H  
ATOM    192  HB2 SER    11      33.901 112.562  66.995  1.00  0.00           H  
ATOM    193  HB3 SER    11      33.789 112.924  65.269  1.00  0.00           H  
ATOM    194  HG  SER    11      36.039 112.944  65.104  1.00  0.00           H  
ATOM    195  N   ALA    12      35.755 114.102  68.606  1.00  0.00           N  
ATOM    196  CA  ALA    12      36.735 114.215  69.701  1.00  0.00           C  
ATOM    197  C   ALA    12      37.689 113.025  69.826  1.00  0.00           C  
ATOM    198  O   ALA    12      37.380 111.980  69.201  1.00  0.00           O  
ATOM    199  CB  ALA    12      36.037 114.511  71.062  1.00  0.00           C  
ATOM    200  H   ALA    12      34.932 113.518  68.640  1.00  0.00           H  
ATOM    201  HA  ALA    12      37.379 115.084  69.570  1.00  0.00           H  
ATOM    202  HB1 ALA    12      36.762 114.387  71.867  1.00  0.00           H  
ATOM    203  HB2 ALA    12      35.479 115.441  70.956  1.00  0.00           H  
ATOM    204  HB3 ALA    12      35.326 113.760  71.409  1.00  0.00           H  
ATOM    205  N   VAL    13      38.928 113.161  70.307  1.00  0.00           N  
ATOM    206  CA  VAL    13      39.751 111.985  70.529  1.00  0.00           C  
ATOM    207  C   VAL    13      39.322 111.188  71.790  1.00  0.00           C  
ATOM    208  O   VAL    13      39.216 111.870  72.839  1.00  0.00           O  
ATOM    209  CB  VAL    13      41.255 112.414  70.763  1.00  0.00           C  
ATOM    210  CG1 VAL    13      42.229 111.302  70.643  1.00  0.00           C  
ATOM    211  CG2 VAL    13      41.665 113.598  69.848  1.00  0.00           C  
ATOM    212  H   VAL    13      39.016 114.006  70.853  1.00  0.00           H  
ATOM    213  HA  VAL    13      39.752 111.393  69.613  1.00  0.00           H  
ATOM    214  HB  VAL    13      41.280 112.941  71.717  1.00  0.00           H  
ATOM    215 HG11 VAL    13      41.866 110.459  71.229  1.00  0.00           H  
ATOM    216 HG12 VAL    13      42.372 110.804  69.684  1.00  0.00           H  
ATOM    217 HG13 VAL    13      43.157 111.665  71.085  1.00  0.00           H  
ATOM    218 HG21 VAL    13      42.698 113.852  70.089  1.00  0.00           H  
ATOM    219 HG22 VAL    13      41.645 113.295  68.801  1.00  0.00           H  
ATOM    220 HG23 VAL    13      41.100 114.502  70.075  1.00  0.00           H  
ATOM    221  N   GLU    14      39.265 109.895  71.834  1.00  0.00           N  
ATOM    222  CA  GLU    14      39.154 109.080  73.049  1.00  0.00           C  
ATOM    223  C   GLU    14      40.351 108.206  73.252  1.00  0.00           C  
ATOM    224  O   GLU    14      40.673 107.394  72.310  1.00  0.00           O  
ATOM    225  CB  GLU    14      37.822 108.357  72.951  1.00  0.00           C  
ATOM    226  CG  GLU    14      36.652 109.316  73.165  1.00  0.00           C  
ATOM    227  CD  GLU    14      35.353 108.456  73.401  1.00  0.00           C  
ATOM    228  OE1 GLU    14      35.295 107.555  74.300  1.00  0.00           O  
ATOM    229  OE2 GLU    14      34.383 108.753  72.669  1.00  0.00           O1-
ATOM    230  H   GLU    14      39.307 109.450  70.929  1.00  0.00           H  
ATOM    231  HA  GLU    14      39.095 109.788  73.876  1.00  0.00           H  
ATOM    232  HB2 GLU    14      37.680 107.909  71.967  1.00  0.00           H  
ATOM    233  HB3 GLU    14      37.901 107.489  73.606  1.00  0.00           H  
ATOM    234  HG2 GLU    14      36.764 109.987  74.017  1.00  0.00           H  
ATOM    235  HG3 GLU    14      36.594 110.047  72.360  1.00  0.00           H  
ATOM    236  N   ALA    15      40.929 108.188  74.493  1.00  0.00           N  
ATOM    237  CA  ALA    15      42.089 107.478  74.819  1.00  0.00           C  
ATOM    238  C   ALA    15      42.082 107.001  76.256  1.00  0.00           C  
ATOM    239  O   ALA    15      41.605 107.699  77.148  1.00  0.00           O  
ATOM    240  CB  ALA    15      43.326 108.422  74.698  1.00  0.00           C  
ATOM    241  H   ALA    15      40.766 108.976  75.103  1.00  0.00           H  
ATOM    242  HA  ALA    15      42.353 106.671  74.135  1.00  0.00           H  
ATOM    243  HB1 ALA    15      44.249 107.968  75.057  1.00  0.00           H  
ATOM    244  HB2 ALA    15      43.450 108.681  73.646  1.00  0.00           H  
ATOM    245  HB3 ALA    15      43.133 109.296  75.320  1.00  0.00           H  
ATOM    246  N   VAL    16      42.490 105.799  76.576  1.00  0.00           N  
ATOM    247  CA  VAL    16      42.615 105.356  78.034  1.00  0.00           C  
ATOM    248  C   VAL    16      43.911 105.789  78.676  1.00  0.00           C  
ATOM    249  O   VAL    16      44.970 105.555  78.013  1.00  0.00           O  
ATOM    250  CB  VAL    16      42.572 103.769  78.131  1.00  0.00           C  
ATOM    251  CG1 VAL    16      43.428 103.100  79.267  1.00  0.00           C  
ATOM    252  CG2 VAL    16      41.173 103.186  78.286  1.00  0.00           C  
ATOM    253  H   VAL    16      42.588 105.121  75.834  1.00  0.00           H  
ATOM    254  HA  VAL    16      41.752 105.718  78.592  1.00  0.00           H  
ATOM    255  HB  VAL    16      42.831 103.361  77.153  1.00  0.00           H  
ATOM    256 HG11 VAL    16      43.110 103.496  80.232  1.00  0.00           H  
ATOM    257 HG12 VAL    16      43.141 102.049  79.239  1.00  0.00           H  
ATOM    258 HG13 VAL    16      44.507 103.236  79.199  1.00  0.00           H  
ATOM    259 HG21 VAL    16      41.291 102.143  77.991  1.00  0.00           H  
ATOM    260 HG22 VAL    16      40.889 103.467  79.301  1.00  0.00           H  
ATOM    261 HG23 VAL    16      40.383 103.655  77.700  1.00  0.00           H  
ATOM    262  N   TYR    17      43.943 106.263  79.916  1.00  0.00           N  
ATOM    263  CA  TYR    17      45.182 106.784  80.564  1.00  0.00           C  
ATOM    264  C   TYR    17      45.753 105.854  81.620  1.00  0.00           C  
ATOM    265  O   TYR    17      45.182 105.655  82.676  1.00  0.00           O  
ATOM    266  CB  TYR    17      45.004 108.212  81.118  1.00  0.00           C  
ATOM    267  CG  TYR    17      46.123 108.830  81.916  1.00  0.00           C  
ATOM    268  CD1 TYR    17      47.312 109.114  81.283  1.00  0.00           C  
ATOM    269  CD2 TYR    17      46.044 109.042  83.285  1.00  0.00           C  
ATOM    270  CE1 TYR    17      48.405 109.495  82.089  1.00  0.00           C  
ATOM    271  CE2 TYR    17      47.120 109.526  84.073  1.00  0.00           C  
ATOM    272  CZ  TYR    17      48.341 109.725  83.489  1.00  0.00           C  
ATOM    273  OH  TYR    17      49.363 110.131  84.261  1.00  0.00           O  
ATOM    274  H   TYR    17      43.110 106.124  80.470  1.00  0.00           H  
ATOM    275  HA  TYR    17      45.950 106.819  79.790  1.00  0.00           H  
ATOM    276  HB2 TYR    17      44.854 108.921  80.304  1.00  0.00           H  
ATOM    277  HB3 TYR    17      44.137 108.162  81.777  1.00  0.00           H  
ATOM    278  HD1 TYR    17      47.481 108.841  80.252  1.00  0.00           H  
ATOM    279  HD2 TYR    17      45.146 108.704  83.782  1.00  0.00           H  
ATOM    280  HE1 TYR    17      49.353 109.710  81.618  1.00  0.00           H  
ATOM    281  HE2 TYR    17      47.000 109.717  85.129  1.00  0.00           H  
ATOM    282  HH  TYR    17      50.203 110.143  83.798  1.00  0.00           H  
ATOM    283  N   VAL    18      46.962 105.376  81.353  1.00  0.00           N  
ATOM    284  CA  VAL    18      47.727 104.666  82.476  1.00  0.00           C  
ATOM    285  C   VAL    18      48.294 105.636  83.562  1.00  0.00           C  
ATOM    286  O   VAL    18      48.977 106.601  83.176  1.00  0.00           O  
ATOM    287  CB  VAL    18      48.851 103.709  81.935  1.00  0.00           C  
ATOM    288  CG1 VAL    18      49.527 102.925  83.034  1.00  0.00           C  
ATOM    289  CG2 VAL    18      48.181 102.781  80.944  1.00  0.00           C  
ATOM    290  H   VAL    18      47.446 105.672  80.518  1.00  0.00           H  
ATOM    291  HA  VAL    18      47.048 104.021  83.034  1.00  0.00           H  
ATOM    292  HB  VAL    18      49.596 104.372  81.496  1.00  0.00           H  
ATOM    293 HG11 VAL    18      50.019 103.593  83.741  1.00  0.00           H  
ATOM    294 HG12 VAL    18      48.802 102.354  83.614  1.00  0.00           H  
ATOM    295 HG13 VAL    18      50.280 102.318  82.532  1.00  0.00           H  
ATOM    296 HG21 VAL    18      48.986 102.280  80.407  1.00  0.00           H  
ATOM    297 HG22 VAL    18      47.464 102.062  81.340  1.00  0.00           H  
ATOM    298 HG23 VAL    18      47.547 103.244  80.188  1.00  0.00           H  
ATOM    299  N   LEU    19      48.034 105.510  84.841  1.00  0.00           N  
ATOM    300  CA  LEU    19      48.631 106.471  85.828  1.00  0.00           C  
ATOM    301  C   LEU    19      50.204 106.504  85.869  1.00  0.00           C  
ATOM    302  O   LEU    19      50.897 105.501  85.492  1.00  0.00           O  
ATOM    303  CB  LEU    19      47.944 106.246  87.171  1.00  0.00           C  
ATOM    304  CG  LEU    19      46.838 107.129  87.685  1.00  0.00           C  
ATOM    305  CD1 LEU    19      45.542 107.073  86.830  1.00  0.00           C  
ATOM    306  CD2 LEU    19      46.567 106.819  89.158  1.00  0.00           C  
ATOM    307  H   LEU    19      47.464 104.729  85.133  1.00  0.00           H  
ATOM    308  HA  LEU    19      48.246 107.436  85.499  1.00  0.00           H  
ATOM    309  HB2 LEU    19      47.537 105.239  87.254  1.00  0.00           H  
ATOM    310  HB3 LEU    19      48.697 106.413  87.941  1.00  0.00           H  
ATOM    311  HG  LEU    19      47.204 108.152  87.594  1.00  0.00           H  
ATOM    312 HD11 LEU    19      44.670 107.627  87.178  1.00  0.00           H  
ATOM    313 HD12 LEU    19      45.799 107.372  85.814  1.00  0.00           H  
ATOM    314 HD13 LEU    19      45.289 106.013  86.817  1.00  0.00           H  
ATOM    315 HD21 LEU    19      46.635 105.793  89.519  1.00  0.00           H  
ATOM    316 HD22 LEU    19      47.290 107.409  89.721  1.00  0.00           H  
ATOM    317 HD23 LEU    19      45.547 107.086  89.436  1.00  0.00           H  
ATOM    318  N   GLY    20      50.822 107.621  86.268  1.00  0.00           N  
ATOM    319  CA  GLY    20      52.238 107.711  86.266  1.00  0.00           C  
ATOM    320  C   GLY    20      52.845 107.942  84.909  1.00  0.00           C  
ATOM    321  O   GLY    20      53.948 108.494  84.813  1.00  0.00           O  
ATOM    322  H   GLY    20      50.270 108.417  86.554  1.00  0.00           H  
ATOM    323  HA2 GLY    20      52.510 108.627  86.790  1.00  0.00           H  
ATOM    324  HA3 GLY    20      52.617 106.760  86.640  1.00  0.00           H  
ATOM    325  N   THR    21      52.148 107.734  83.824  1.00  0.00           N  
ATOM    326  CA  THR    21      52.536 108.045  82.388  1.00  0.00           C  
ATOM    327  C   THR    21      52.234 109.481  82.093  1.00  0.00           C  
ATOM    328  O   THR    21      51.517 110.124  82.876  1.00  0.00           O  
ATOM    329  CB  THR    21      51.936 107.099  81.351  1.00  0.00           C  
ATOM    330  CG2 THR    21      52.273 105.619  81.387  1.00  0.00           C  
ATOM    331  OG1 THR    21      50.512 107.291  81.117  1.00  0.00           O  
ATOM    332  H   THR    21      51.285 107.248  84.026  1.00  0.00           H  
ATOM    333  HA  THR    21      53.605 107.944  82.199  1.00  0.00           H  
ATOM    334  HB  THR    21      52.465 107.396  80.446  1.00  0.00           H  
ATOM    335  HG1 THR    21      49.922 106.959  81.798  1.00  0.00           H  
ATOM    336 HG21 THR    21      53.329 105.493  81.146  1.00  0.00           H  
ATOM    337 HG22 THR    21      52.045 105.110  82.323  1.00  0.00           H  
ATOM    338 HG23 THR    21      51.806 105.179  80.505  1.00  0.00           H  
ATOM    339  N   TYR    22      52.834 109.932  81.009  1.00  0.00           N  
ATOM    340  CA  TYR    22      52.410 111.174  80.352  1.00  0.00           C  
ATOM    341  C   TYR    22      51.669 110.846  79.056  1.00  0.00           C  
ATOM    342  O   TYR    22      52.086 110.003  78.210  1.00  0.00           O  
ATOM    343  CB  TYR    22      53.573 112.161  80.035  1.00  0.00           C  
ATOM    344  CG  TYR    22      54.231 112.804  81.230  1.00  0.00           C  
ATOM    345  CD1 TYR    22      53.324 113.402  82.178  1.00  0.00           C  
ATOM    346  CD2 TYR    22      55.619 112.842  81.529  1.00  0.00           C  
ATOM    347  CE1 TYR    22      53.778 114.154  83.250  1.00  0.00           C  
ATOM    348  CE2 TYR    22      56.089 113.631  82.559  1.00  0.00           C  
ATOM    349  CZ  TYR    22      55.139 114.243  83.416  1.00  0.00           C  
ATOM    350  OH  TYR    22      55.637 115.013  84.460  1.00  0.00           O  
ATOM    351  H   TYR    22      53.573 109.357  80.631  1.00  0.00           H  
ATOM    352  HA  TYR    22      51.687 111.703  80.974  1.00  0.00           H  
ATOM    353  HB2 TYR    22      54.363 111.706  79.438  1.00  0.00           H  
ATOM    354  HB3 TYR    22      53.155 113.013  79.498  1.00  0.00           H  
ATOM    355  HD1 TYR    22      52.294 113.402  81.854  1.00  0.00           H  
ATOM    356  HD2 TYR    22      56.287 112.266  80.906  1.00  0.00           H  
ATOM    357  HE1 TYR    22      53.153 114.688  83.950  1.00  0.00           H  
ATOM    358  HE2 TYR    22      57.145 113.647  82.786  1.00  0.00           H  
ATOM    359  HH  TYR    22      55.103 115.753  84.757  1.00  0.00           H  
ATOM    360  N   LEU    23      50.652 111.717  78.846  1.00  0.00           N  
ATOM    361  CA  LEU    23      50.329 111.948  77.468  1.00  0.00           C  
ATOM    362  C   LEU    23      51.073 113.239  76.988  1.00  0.00           C  
ATOM    363  O   LEU    23      50.947 114.270  77.651  1.00  0.00           O  
ATOM    364  CB  LEU    23      48.826 111.924  77.244  1.00  0.00           C  
ATOM    365  CG  LEU    23      48.035 110.716  77.900  1.00  0.00           C  
ATOM    366  CD1 LEU    23      46.721 111.326  78.385  1.00  0.00           C  
ATOM    367  CD2 LEU    23      47.733 109.605  76.860  1.00  0.00           C  
ATOM    368  H   LEU    23      50.292 112.417  79.479  1.00  0.00           H  
ATOM    369  HA  LEU    23      50.703 111.139  76.839  1.00  0.00           H  
ATOM    370  HB2 LEU    23      48.451 112.820  77.738  1.00  0.00           H  
ATOM    371  HB3 LEU    23      48.688 111.994  76.164  1.00  0.00           H  
ATOM    372  HG  LEU    23      48.652 110.400  78.741  1.00  0.00           H  
ATOM    373 HD11 LEU    23      46.151 111.656  77.516  1.00  0.00           H  
ATOM    374 HD12 LEU    23      46.264 110.656  79.113  1.00  0.00           H  
ATOM    375 HD13 LEU    23      46.972 112.158  79.043  1.00  0.00           H  
ATOM    376 HD21 LEU    23      47.351 109.955  75.900  1.00  0.00           H  
ATOM    377 HD22 LEU    23      48.738 109.202  76.740  1.00  0.00           H  
ATOM    378 HD23 LEU    23      47.144 108.772  77.243  1.00  0.00           H  
ATOM    379  N   TRP    24      51.751 113.188  75.862  1.00  0.00           N  
ATOM    380  CA  TRP    24      52.124 114.393  75.068  1.00  0.00           C  
ATOM    381  C   TRP    24      51.017 114.569  74.004  1.00  0.00           C  
ATOM    382  O   TRP    24      50.884 113.732  73.096  1.00  0.00           O  
ATOM    383  CB  TRP    24      53.395 114.256  74.332  1.00  0.00           C  
ATOM    384  CG  TRP    24      54.548 114.088  75.285  1.00  0.00           C  
ATOM    385  CD1 TRP    24      55.342 112.927  75.413  1.00  0.00           C  
ATOM    386  CD2 TRP    24      55.084 115.027  76.193  1.00  0.00           C  
ATOM    387  CE2 TRP    24      56.365 114.611  76.588  1.00  0.00           C  
ATOM    388  CE3 TRP    24      54.722 116.373  76.429  1.00  0.00           C  
ATOM    389  NE1 TRP    24      56.453 113.294  76.136  1.00  0.00           N  
ATOM    390  CZ2 TRP    24      57.354 115.497  77.080  1.00  0.00           C  
ATOM    391  CZ3 TRP    24      55.686 117.251  77.010  1.00  0.00           C  
ATOM    392  CH2 TRP    24      57.026 116.848  77.297  1.00  0.00           C  
ATOM    393  H   TRP    24      51.806 112.312  75.361  1.00  0.00           H  
ATOM    394  HA  TRP    24      52.167 115.235  75.759  1.00  0.00           H  
ATOM    395  HB2 TRP    24      53.386 113.289  73.828  1.00  0.00           H  
ATOM    396  HB3 TRP    24      53.597 115.146  73.736  1.00  0.00           H  
ATOM    397  HD1 TRP    24      55.171 111.991  74.902  1.00  0.00           H  
ATOM    398  HE1 TRP    24      57.225 112.643  76.156  1.00  0.00           H  
ATOM    399  HE3 TRP    24      53.751 116.697  76.086  1.00  0.00           H  
ATOM    400  HZ2 TRP    24      58.357 115.138  77.258  1.00  0.00           H  
ATOM    401  HZ3 TRP    24      55.386 118.266  77.228  1.00  0.00           H  
ATOM    402  HH2 TRP    24      57.769 117.571  77.598  1.00  0.00           H  
ATOM    403  N   THR    25      50.293 115.716  74.085  1.00  0.00           N  
ATOM    404  CA  THR    25      49.157 116.059  73.204  1.00  0.00           C  
ATOM    405  C   THR    25      49.333 117.247  72.253  1.00  0.00           C  
ATOM    406  O   THR    25      49.355 118.476  72.635  1.00  0.00           O  
ATOM    407  CB  THR    25      47.906 116.403  74.013  1.00  0.00           C  
ATOM    408  CG2 THR    25      46.612 116.520  73.236  1.00  0.00           C  
ATOM    409  OG1 THR    25      47.547 115.412  74.929  1.00  0.00           O  
ATOM    410  H   THR    25      50.685 116.429  74.684  1.00  0.00           H  
ATOM    411  HA  THR    25      48.992 115.184  72.574  1.00  0.00           H  
ATOM    412  HB  THR    25      48.003 117.316  74.601  1.00  0.00           H  
ATOM    413  HG1 THR    25      48.127 115.452  75.693  1.00  0.00           H  
ATOM    414 HG21 THR    25      46.615 117.502  72.763  1.00  0.00           H  
ATOM    415 HG22 THR    25      46.657 115.662  72.565  1.00  0.00           H  
ATOM    416 HG23 THR    25      45.782 116.361  73.925  1.00  0.00           H  
ATOM    417  N   ASP    26      49.538 116.982  70.984  1.00  0.00           N  
ATOM    418  CA  ASP    26      49.537 118.053  69.972  1.00  0.00           C  
ATOM    419  C   ASP    26      48.112 118.662  69.806  1.00  0.00           C  
ATOM    420  O   ASP    26      47.149 117.953  69.809  1.00  0.00           O  
ATOM    421  CB  ASP    26      49.970 117.492  68.663  1.00  0.00           C  
ATOM    422  CG  ASP    26      50.052 118.561  67.477  1.00  0.00           C  
ATOM    423  OD1 ASP    26      49.177 118.507  66.610  1.00  0.00           O  
ATOM    424  OD2 ASP    26      50.881 119.448  67.609  1.00  0.00           O1-
ATOM    425  H   ASP    26      49.369 116.004  70.797  1.00  0.00           H  
ATOM    426  HA  ASP    26      50.226 118.856  70.234  1.00  0.00           H  
ATOM    427  HB2 ASP    26      50.948 117.043  68.835  1.00  0.00           H  
ATOM    428  HB3 ASP    26      49.238 116.738  68.373  1.00  0.00           H  
ATOM    429  N   VAL    27      48.077 119.970  69.616  1.00  0.00           N  
ATOM    430  CA  VAL    27      46.781 120.691  69.457  1.00  0.00           C  
ATOM    431  C   VAL    27      46.665 121.574  68.163  1.00  0.00           C  
ATOM    432  O   VAL    27      45.595 122.071  67.813  1.00  0.00           O  
ATOM    433  CB  VAL    27      46.434 121.572  70.637  1.00  0.00           C  
ATOM    434  CG1 VAL    27      46.565 120.812  71.945  1.00  0.00           C  
ATOM    435  CG2 VAL    27      47.087 122.992  70.680  1.00  0.00           C  
ATOM    436  H   VAL    27      48.897 120.559  69.644  1.00  0.00           H  
ATOM    437  HA  VAL    27      46.011 119.926  69.359  1.00  0.00           H  
ATOM    438  HB  VAL    27      45.367 121.797  70.630  1.00  0.00           H  
ATOM    439 HG11 VAL    27      47.518 120.302  72.092  1.00  0.00           H  
ATOM    440 HG12 VAL    27      46.314 121.523  72.732  1.00  0.00           H  
ATOM    441 HG13 VAL    27      45.681 120.175  71.986  1.00  0.00           H  
ATOM    442 HG21 VAL    27      46.647 123.594  71.475  1.00  0.00           H  
ATOM    443 HG22 VAL    27      48.139 122.920  70.955  1.00  0.00           H  
ATOM    444 HG23 VAL    27      47.115 123.496  69.714  1.00  0.00           H  
ATOM    445  N   TYR    28      47.808 121.712  67.489  1.00  0.00           N  
ATOM    446  CA  TYR    28      47.820 122.467  66.268  1.00  0.00           C  
ATOM    447  C   TYR    28      47.200 121.613  65.109  1.00  0.00           C  
ATOM    448  O   TYR    28      46.532 122.140  64.342  1.00  0.00           O  
ATOM    449  CB  TYR    28      49.328 122.921  65.939  1.00  0.00           C  
ATOM    450  CG  TYR    28      49.480 123.934  64.786  1.00  0.00           C  
ATOM    451  CD1 TYR    28      49.854 123.477  63.532  1.00  0.00           C  
ATOM    452  CD2 TYR    28      49.362 125.273  65.030  1.00  0.00           C  
ATOM    453  CE1 TYR    28      50.129 124.323  62.440  1.00  0.00           C  
ATOM    454  CE2 TYR    28      49.632 126.138  63.986  1.00  0.00           C  
ATOM    455  CZ  TYR    28      50.008 125.723  62.716  1.00  0.00           C  
ATOM    456  OH  TYR    28      50.282 126.665  61.750  1.00  0.00           O  
ATOM    457  H   TYR    28      48.702 121.420  67.858  1.00  0.00           H  
ATOM    458  HA  TYR    28      47.156 123.330  66.330  1.00  0.00           H  
ATOM    459  HB2 TYR    28      49.761 123.364  66.837  1.00  0.00           H  
ATOM    460  HB3 TYR    28      49.882 122.058  65.572  1.00  0.00           H  
ATOM    461  HD1 TYR    28      49.965 122.430  63.292  1.00  0.00           H  
ATOM    462  HD2 TYR    28      49.039 125.558  66.020  1.00  0.00           H  
ATOM    463  HE1 TYR    28      50.471 123.955  61.484  1.00  0.00           H  
ATOM    464  HE2 TYR    28      49.598 127.197  64.197  1.00  0.00           H  
ATOM    465  HH  TYR    28      50.796 126.242  61.058  1.00  0.00           H  
ATOM    466  N   SER    29      47.275 120.286  65.242  1.00  0.00           N  
ATOM    467  CA  SER    29      46.457 119.219  64.509  1.00  0.00           C  
ATOM    468  C   SER    29      44.940 119.426  64.327  1.00  0.00           C  
ATOM    469  O   SER    29      44.364 118.758  63.431  1.00  0.00           O  
ATOM    470  CB  SER    29      46.828 117.783  64.913  1.00  0.00           C  
ATOM    471  OG  SER    29      48.127 117.526  64.620  1.00  0.00           O  
ATOM    472  H   SER    29      48.006 119.869  65.800  1.00  0.00           H  
ATOM    473  HA  SER    29      46.936 119.202  63.531  1.00  0.00           H  
ATOM    474  HB2 SER    29      46.546 117.678  65.961  1.00  0.00           H  
ATOM    475  HB3 SER    29      46.224 117.063  64.360  1.00  0.00           H  
ATOM    476  HG  SER    29      48.599 117.867  65.383  1.00  0.00           H  
ATOM    477  N   ALA    30      44.387 120.230  65.140  1.00  0.00           N  
ATOM    478  CA  ALA    30      42.903 120.600  65.100  1.00  0.00           C  
ATOM    479  C   ALA    30      42.674 122.116  65.027  1.00  0.00           C  
ATOM    480  O   ALA    30      41.539 122.550  65.004  1.00  0.00           O  
ATOM    481  CB  ALA    30      42.130 119.828  66.238  1.00  0.00           C  
ATOM    482  H   ALA    30      44.907 120.808  65.784  1.00  0.00           H  
ATOM    483  HA  ALA    30      42.448 120.287  64.160  1.00  0.00           H  
ATOM    484  HB1 ALA    30      42.437 120.126  67.241  1.00  0.00           H  
ATOM    485  HB2 ALA    30      41.060 119.997  66.123  1.00  0.00           H  
ATOM    486  HB3 ALA    30      42.308 118.767  66.059  1.00  0.00           H  
ATOM    487  N   ALA    31      43.771 122.991  64.954  1.00  0.00           N  
ATOM    488  CA  ALA    31      43.589 124.392  64.938  1.00  0.00           C  
ATOM    489  C   ALA    31      43.025 124.847  63.602  1.00  0.00           C  
ATOM    490  O   ALA    31      43.562 124.319  62.650  1.00  0.00           O  
ATOM    491  CB  ALA    31      44.889 125.186  65.340  1.00  0.00           C  
ATOM    492  H   ALA    31      44.686 122.563  64.955  1.00  0.00           H  
ATOM    493  HA  ALA    31      42.871 124.741  65.680  1.00  0.00           H  
ATOM    494  HB1 ALA    31      44.626 126.231  65.500  1.00  0.00           H  
ATOM    495  HB2 ALA    31      45.190 124.851  66.333  1.00  0.00           H  
ATOM    496  HB3 ALA    31      45.672 125.108  64.586  1.00  0.00           H  
ATOM    497  N   PRO    32      42.078 125.752  63.513  1.00  0.00           N  
ATOM    498  CA  PRO    32      41.561 126.237  62.227  1.00  0.00           C  
ATOM    499  C   PRO    32      42.413 127.314  61.536  1.00  0.00           C  
ATOM    500  O   PRO    32      43.261 127.938  62.136  1.00  0.00           O  
ATOM    501  CB  PRO    32      40.203 126.893  62.573  1.00  0.00           C  
ATOM    502  CG  PRO    32      40.571 127.458  63.981  1.00  0.00           C  
ATOM    503  CD  PRO    32      41.389 126.314  64.638  1.00  0.00           C  
ATOM    504  HA  PRO    32      41.327 125.381  61.594  1.00  0.00           H  
ATOM    505  HB2 PRO    32      39.910 127.708  61.911  1.00  0.00           H  
ATOM    506  HB3 PRO    32      39.490 126.070  62.617  1.00  0.00           H  
ATOM    507  HG2 PRO    32      41.208 128.337  63.881  1.00  0.00           H  
ATOM    508  HG3 PRO    32      39.670 127.631  64.570  1.00  0.00           H  
ATOM    509  HD2 PRO    32      41.984 126.849  65.378  1.00  0.00           H  
ATOM    510  HD3 PRO    32      40.692 125.611  65.094  1.00  0.00           H  
ATOM    511  N   ALA    33      42.127 127.575  60.269  1.00  0.00           N  
ATOM    512  CA  ALA    33      42.912 128.490  59.510  1.00  0.00           C  
ATOM    513  C   ALA    33      42.869 129.962  59.930  1.00  0.00           C  
ATOM    514  O   ALA    33      41.823 130.476  60.390  1.00  0.00           O  
ATOM    515  CB  ALA    33      42.440 128.497  58.053  1.00  0.00           C  
ATOM    516  H   ALA    33      41.471 126.994  59.766  1.00  0.00           H  
ATOM    517  HA  ALA    33      43.938 128.129  59.589  1.00  0.00           H  
ATOM    518  HB1 ALA    33      41.410 128.837  57.950  1.00  0.00           H  
ATOM    519  HB2 ALA    33      43.040 129.139  57.409  1.00  0.00           H  
ATOM    520  HB3 ALA    33      42.320 127.498  57.633  1.00  0.00           H  
ATOM    521  N   GLY    34      43.958 130.762  59.784  1.00  0.00           N  
ATOM    522  CA  GLY    34      44.066 132.135  60.192  1.00  0.00           C  
ATOM    523  C   GLY    34      44.047 132.397  61.671  1.00  0.00           C  
ATOM    524  O   GLY    34      44.185 133.594  62.068  1.00  0.00           O  
ATOM    525  H   GLY    34      44.813 130.258  59.595  1.00  0.00           H  
ATOM    526  HA2 GLY    34      45.017 132.548  59.857  1.00  0.00           H  
ATOM    527  HA3 GLY    34      43.263 132.673  59.687  1.00  0.00           H  
ATOM    528  N   ALA    35      43.787 131.420  62.575  1.00  0.00           N  
ATOM    529  CA  ALA    35      43.875 131.617  64.029  1.00  0.00           C  
ATOM    530  C   ALA    35      45.302 131.938  64.456  1.00  0.00           C  
ATOM    531  O   ALA    35      46.245 131.799  63.748  1.00  0.00           O  
ATOM    532  CB  ALA    35      43.342 130.338  64.690  1.00  0.00           C  
ATOM    533  H   ALA    35      43.734 130.502  62.158  1.00  0.00           H  
ATOM    534  HA  ALA    35      43.200 132.436  64.276  1.00  0.00           H  
ATOM    535  HB1 ALA    35      42.361 130.081  64.290  1.00  0.00           H  
ATOM    536  HB2 ALA    35      44.047 129.515  64.570  1.00  0.00           H  
ATOM    537  HB3 ALA    35      43.267 130.523  65.762  1.00  0.00           H  
ATOM    538  N   GLN    36      45.559 132.492  65.690  1.00  0.00           N  
ATOM    539  CA  GLN    36      46.907 132.889  66.205  1.00  0.00           C  
ATOM    540  C   GLN    36      47.253 132.470  67.690  1.00  0.00           C  
ATOM    541  O   GLN    36      48.381 132.297  68.125  1.00  0.00           O  
ATOM    542  CB  GLN    36      46.930 134.475  66.174  1.00  0.00           C  
ATOM    543  CG  GLN    36      48.262 135.248  66.503  1.00  0.00           C  
ATOM    544  CD  GLN    36      48.316 135.824  67.869  1.00  0.00           C  
ATOM    545  NE2 GLN    36      49.378 136.457  68.251  1.00  0.00           N  
ATOM    546  OE1 GLN    36      47.360 135.768  68.603  1.00  0.00           O  
ATOM    547  H   GLN    36      44.733 132.670  66.242  1.00  0.00           H  
ATOM    548  HA  GLN    36      47.590 132.383  65.522  1.00  0.00           H  
ATOM    549  HB2 GLN    36      46.601 134.677  65.155  1.00  0.00           H  
ATOM    550  HB3 GLN    36      46.111 134.817  66.805  1.00  0.00           H  
ATOM    551  HG2 GLN    36      49.201 134.713  66.366  1.00  0.00           H  
ATOM    552  HG3 GLN    36      48.344 136.118  65.851  1.00  0.00           H  
ATOM    553 HE21 GLN    36      49.601 136.743  69.194  1.00  0.00           H  
ATOM    554 HE22 GLN    36      50.171 136.571  67.636  1.00  0.00           H  
ATOM    555  N   THR    37      46.233 132.300  68.453  1.00  0.00           N  
ATOM    556  CA  THR    37      46.100 132.063  69.951  1.00  0.00           C  
ATOM    557  C   THR    37      45.220 130.836  70.264  1.00  0.00           C  
ATOM    558  O   THR    37      44.218 130.510  69.500  1.00  0.00           O  
ATOM    559  CB  THR    37      45.590 133.333  70.644  1.00  0.00           C  
ATOM    560  CG2 THR    37      45.056 133.120  72.068  1.00  0.00           C  
ATOM    561  OG1 THR    37      46.664 134.257  70.817  1.00  0.00           O  
ATOM    562  H   THR    37      45.341 132.586  68.075  1.00  0.00           H  
ATOM    563  HA  THR    37      47.075 131.831  70.381  1.00  0.00           H  
ATOM    564  HB  THR    37      44.768 133.866  70.168  1.00  0.00           H  
ATOM    565  HG1 THR    37      46.831 134.697  69.980  1.00  0.00           H  
ATOM    566 HG21 THR    37      44.592 134.069  72.335  1.00  0.00           H  
ATOM    567 HG22 THR    37      44.208 132.438  71.996  1.00  0.00           H  
ATOM    568 HG23 THR    37      45.809 132.870  72.815  1.00  0.00           H  
ATOM    569  N   PHE    38      45.372 130.222  71.467  1.00  0.00           N  
ATOM    570  CA  PHE    38      44.599 129.054  71.865  1.00  0.00           C  
ATOM    571  C   PHE    38      44.315 129.125  73.402  1.00  0.00           C  
ATOM    572  O   PHE    38      45.127 129.620  74.172  1.00  0.00           O  
ATOM    573  CB  PHE    38      45.327 127.726  71.405  1.00  0.00           C  
ATOM    574  CG  PHE    38      46.535 127.248  72.200  1.00  0.00           C  
ATOM    575  CD1 PHE    38      46.422 126.532  73.382  1.00  0.00           C  
ATOM    576  CD2 PHE    38      47.800 127.566  71.705  1.00  0.00           C  
ATOM    577  CE1 PHE    38      47.543 125.959  73.973  1.00  0.00           C  
ATOM    578  CE2 PHE    38      48.900 127.049  72.321  1.00  0.00           C  
ATOM    579  CZ  PHE    38      48.836 126.156  73.424  1.00  0.00           C  
ATOM    580  H   PHE    38      46.184 130.432  72.030  1.00  0.00           H  
ATOM    581  HA  PHE    38      43.604 129.153  71.431  1.00  0.00           H  
ATOM    582  HB2 PHE    38      44.611 126.912  71.516  1.00  0.00           H  
ATOM    583  HB3 PHE    38      45.543 127.899  70.351  1.00  0.00           H  
ATOM    584  HD1 PHE    38      45.470 126.334  73.853  1.00  0.00           H  
ATOM    585  HD2 PHE    38      47.858 128.148  70.797  1.00  0.00           H  
ATOM    586  HE1 PHE    38      47.431 125.435  74.910  1.00  0.00           H  
ATOM    587  HE2 PHE    38      49.879 127.304  71.943  1.00  0.00           H  
ATOM    588  HZ  PHE    38      49.700 125.705  73.891  1.00  0.00           H  
ATOM    589  N   SER    39      43.202 128.566  73.804  1.00  0.00           N  
ATOM    590  CA  SER    39      42.863 128.551  75.244  1.00  0.00           C  
ATOM    591  C   SER    39      42.250 127.272  75.692  1.00  0.00           C  
ATOM    592  O   SER    39      41.588 126.592  74.901  1.00  0.00           O  
ATOM    593  CB  SER    39      41.864 129.666  75.616  1.00  0.00           C  
ATOM    594  OG  SER    39      41.878 129.734  76.995  1.00  0.00           O  
ATOM    595  H   SER    39      42.672 127.962  73.191  1.00  0.00           H  
ATOM    596  HA  SER    39      43.785 128.701  75.805  1.00  0.00           H  
ATOM    597  HB2 SER    39      42.121 130.604  75.125  1.00  0.00           H  
ATOM    598  HB3 SER    39      40.845 129.306  75.469  1.00  0.00           H  
ATOM    599  HG  SER    39      42.767 129.835  77.342  1.00  0.00           H  
ATOM    600  N   LEU    40      42.455 126.819  76.961  1.00  0.00           N  
ATOM    601  CA  LEU    40      42.356 125.425  77.537  1.00  0.00           C  
ATOM    602  C   LEU    40      41.378 125.314  78.659  1.00  0.00           C  
ATOM    603  O   LEU    40      41.175 126.257  79.439  1.00  0.00           O  
ATOM    604  CB  LEU    40      43.752 125.081  77.884  1.00  0.00           C  
ATOM    605  CG  LEU    40      44.180 123.815  78.647  1.00  0.00           C  
ATOM    606  CD1 LEU    40      43.684 122.481  78.010  1.00  0.00           C  
ATOM    607  CD2 LEU    40      45.679 123.736  78.676  1.00  0.00           C  
ATOM    608  H   LEU    40      42.583 127.481  77.713  1.00  0.00           H  
ATOM    609  HA  LEU    40      42.032 124.695  76.796  1.00  0.00           H  
ATOM    610  HB2 LEU    40      44.314 125.009  76.953  1.00  0.00           H  
ATOM    611  HB3 LEU    40      44.225 125.893  78.437  1.00  0.00           H  
ATOM    612  HG  LEU    40      43.790 123.748  79.662  1.00  0.00           H  
ATOM    613 HD11 LEU    40      43.834 122.433  76.931  1.00  0.00           H  
ATOM    614 HD12 LEU    40      44.208 121.708  78.571  1.00  0.00           H  
ATOM    615 HD13 LEU    40      42.626 122.379  78.254  1.00  0.00           H  
ATOM    616 HD21 LEU    40      45.960 123.109  79.522  1.00  0.00           H  
ATOM    617 HD22 LEU    40      46.067 123.353  77.733  1.00  0.00           H  
ATOM    618 HD23 LEU    40      46.037 124.755  78.823  1.00  0.00           H  
ATOM    619  N   LYS    41      40.721 124.080  78.642  1.00  0.00           N  
ATOM    620  CA  LYS    41      39.802 123.731  79.721  1.00  0.00           C  
ATOM    621  C   LYS    41      40.020 122.283  80.093  1.00  0.00           C  
ATOM    622  O   LYS    41      40.299 121.474  79.178  1.00  0.00           O  
ATOM    623  CB  LYS    41      38.385 124.015  79.225  1.00  0.00           C  
ATOM    624  CG  LYS    41      37.234 123.377  80.041  1.00  0.00           C  
ATOM    625  CD  LYS    41      35.753 123.511  79.593  1.00  0.00           C  
ATOM    626  CE  LYS    41      34.870 122.596  80.373  1.00  0.00           C  
ATOM    627  NZ  LYS    41      33.548 122.659  79.813  1.00  0.00           N1+
ATOM    628  H   LYS    41      40.949 123.451  77.886  1.00  0.00           H  
ATOM    629  HA  LYS    41      39.983 124.378  80.580  1.00  0.00           H  
ATOM    630  HB2 LYS    41      38.302 125.101  79.268  1.00  0.00           H  
ATOM    631  HB3 LYS    41      38.315 123.513  78.260  1.00  0.00           H  
ATOM    632  HG2 LYS    41      37.481 122.318  80.115  1.00  0.00           H  
ATOM    633  HG3 LYS    41      37.189 123.683  81.086  1.00  0.00           H  
ATOM    634  HD2 LYS    41      35.452 124.537  79.803  1.00  0.00           H  
ATOM    635  HD3 LYS    41      35.808 123.302  78.525  1.00  0.00           H  
ATOM    636  HE2 LYS    41      35.262 121.594  80.197  1.00  0.00           H  
ATOM    637  HE3 LYS    41      34.883 122.964  81.399  1.00  0.00           H  
ATOM    638  HZ1 LYS    41      33.511 122.057  79.003  1.00  0.00           H  
ATOM    639  HZ2 LYS    41      32.858 122.264  80.436  1.00  0.00           H  
ATOM    640  HZ3 LYS    41      33.324 123.640  79.720  1.00  0.00           H  
ATOM    641  N   HIP    42      39.872 121.817  81.386  1.00  0.00           N  
ATOM    642  CA  HIP    42      40.045 120.447  81.834  1.00  0.00           C  
ATOM    643  C   HIP    42      39.065 120.096  83.009  1.00  0.00           C  
ATOM    644  O   HIP    42      38.505 121.048  83.599  1.00  0.00           O  
ATOM    645  CB  HIP    42      41.519 120.203  82.278  1.00  0.00           C  
ATOM    646  CG  HIP    42      41.956 120.984  83.548  1.00  0.00           C  
ATOM    647  CD2 HIP    42      42.197 122.334  83.490  1.00  0.00           C  
ATOM    648  ND1 HIP    42      42.031 120.573  84.841  1.00  0.00           N1+
ATOM    649  CE1 HIP    42      42.302 121.635  85.593  1.00  0.00           C  
ATOM    650  NE2 HIP    42      42.535 122.698  84.810  1.00  0.00           N  
ATOM    651  H   HIP    42      39.722 122.490  82.124  1.00  0.00           H  
ATOM    652  HA  HIP    42      39.876 119.772  80.995  1.00  0.00           H  
ATOM    653  HB2 HIP    42      41.599 119.131  82.460  1.00  0.00           H  
ATOM    654  HB3 HIP    42      42.118 120.438  81.398  1.00  0.00           H  
ATOM    655  HD1 HIP    42      41.897 119.661  85.253  1.00  0.00           H  
ATOM    656  HD2 HIP    42      42.232 123.009  82.648  1.00  0.00           H  
ATOM    657  HE1 HIP    42      42.300 121.633  86.673  1.00  0.00           H  
ATOM    658  HE2 HIP    42      42.800 123.609  85.155  1.00  0.00           H  
ATOM    659  N   SER    43      38.882 118.795  83.407  1.00  0.00           N  
ATOM    660  CA  SER    43      38.013 118.332  84.513  1.00  0.00           C  
ATOM    661  C   SER    43      38.829 118.165  85.843  1.00  0.00           C  
ATOM    662  O   SER    43      40.039 118.016  85.675  1.00  0.00           O  
ATOM    663  CB  SER    43      37.387 117.040  83.962  1.00  0.00           C  
ATOM    664  OG  SER    43      38.398 116.019  83.861  1.00  0.00           O  
ATOM    665  H   SER    43      39.404 118.183  82.796  1.00  0.00           H  
ATOM    666  HA  SER    43      37.218 119.051  84.709  1.00  0.00           H  
ATOM    667  HB2 SER    43      36.658 116.680  84.687  1.00  0.00           H  
ATOM    668  HB3 SER    43      36.964 117.304  82.993  1.00  0.00           H  
ATOM    669  HG  SER    43      38.248 115.392  84.573  1.00  0.00           H  
ATOM    670  N   GLU    44      38.243 118.017  87.001  1.00  0.00           N  
ATOM    671  CA  GLU    44      39.032 118.115  88.208  1.00  0.00           C  
ATOM    672  C   GLU    44      39.990 116.893  88.441  1.00  0.00           C  
ATOM    673  O   GLU    44      41.001 117.132  89.166  1.00  0.00           O  
ATOM    674  CB  GLU    44      38.281 118.415  89.528  1.00  0.00           C  
ATOM    675  CG  GLU    44      37.343 119.635  89.480  1.00  0.00           C  
ATOM    676  CD  GLU    44      36.014 119.420  88.795  1.00  0.00           C  
ATOM    677  OE1 GLU    44      35.611 120.217  87.923  1.00  0.00           O  
ATOM    678  OE2 GLU    44      35.208 118.522  89.186  1.00  0.00           O1-
ATOM    679  H   GLU    44      37.243 118.024  87.137  1.00  0.00           H  
ATOM    680  HA  GLU    44      39.778 118.900  88.086  1.00  0.00           H  
ATOM    681  HB2 GLU    44      37.731 117.546  89.892  1.00  0.00           H  
ATOM    682  HB3 GLU    44      38.997 118.478  90.348  1.00  0.00           H  
ATOM    683  HG2 GLU    44      37.165 119.880  90.527  1.00  0.00           H  
ATOM    684  HG3 GLU    44      37.895 120.432  88.981  1.00  0.00           H  
ATOM    685  N   HIP    45      39.774 115.700  87.857  1.00  0.00           N  
ATOM    686  CA  HIP    45      40.737 114.593  88.004  1.00  0.00           C  
ATOM    687  C   HIP    45      42.000 114.784  87.111  1.00  0.00           C  
ATOM    688  O   HIP    45      42.899 113.971  87.217  1.00  0.00           O  
ATOM    689  CB  HIP    45      40.053 113.217  87.815  1.00  0.00           C  
ATOM    690  CG  HIP    45      38.838 112.890  88.661  1.00  0.00           C  
ATOM    691  CD2 HIP    45      38.519 113.331  89.918  1.00  0.00           C  
ATOM    692  ND1 HIP    45      37.877 112.073  88.296  1.00  0.00           N1+
ATOM    693  CE1 HIP    45      36.893 112.099  89.182  1.00  0.00           C  
ATOM    694  NE2 HIP    45      37.303 112.747  90.258  1.00  0.00           N  
ATOM    695  H   HIP    45      38.967 115.657  87.251  1.00  0.00           H  
ATOM    696  HA  HIP    45      41.166 114.663  89.004  1.00  0.00           H  
ATOM    697  HB2 HIP    45      39.832 113.281  86.750  1.00  0.00           H  
ATOM    698  HB3 HIP    45      40.819 112.460  87.986  1.00  0.00           H  
ATOM    699  HD1 HIP    45      37.849 111.536  87.440  1.00  0.00           H  
ATOM    700  HD2 HIP    45      39.163 113.908  90.565  1.00  0.00           H  
ATOM    701  HE1 HIP    45      35.980 111.544  89.026  1.00  0.00           H  
ATOM    702  HE2 HIP    45      36.799 112.772  91.133  1.00  0.00           H  
ATOM    703  N   VAL    46      42.035 115.814  86.224  1.00  0.00           N  
ATOM    704  CA  VAL    46      43.065 116.109  85.249  1.00  0.00           C  
ATOM    705  C   VAL    46      44.014 117.336  85.482  1.00  0.00           C  
ATOM    706  O   VAL    46      43.488 118.382  85.791  1.00  0.00           O  
ATOM    707  CB  VAL    46      42.430 116.303  83.862  1.00  0.00           C  
ATOM    708  CG1 VAL    46      43.526 116.273  82.743  1.00  0.00           C  
ATOM    709  CG2 VAL    46      41.631 115.015  83.481  1.00  0.00           C  
ATOM    710  H   VAL    46      41.342 116.538  86.349  1.00  0.00           H  
ATOM    711  HA  VAL    46      43.725 115.242  85.228  1.00  0.00           H  
ATOM    712  HB  VAL    46      41.848 117.204  83.669  1.00  0.00           H  
ATOM    713 HG11 VAL    46      43.129 116.411  81.738  1.00  0.00           H  
ATOM    714 HG12 VAL    46      44.211 117.121  82.776  1.00  0.00           H  
ATOM    715 HG13 VAL    46      44.122 115.361  82.783  1.00  0.00           H  
ATOM    716 HG21 VAL    46      42.205 114.105  83.655  1.00  0.00           H  
ATOM    717 HG22 VAL    46      40.685 114.966  84.021  1.00  0.00           H  
ATOM    718 HG23 VAL    46      41.144 114.992  82.506  1.00  0.00           H  
ATOM    719  N   TRP    47      45.364 117.238  85.285  1.00  0.00           N  
ATOM    720  CA  TRP    47      46.201 118.468  85.100  1.00  0.00           C  
ATOM    721  C   TRP    47      46.881 118.556  83.808  1.00  0.00           C  
ATOM    722  O   TRP    47      47.021 117.480  83.134  1.00  0.00           O  
ATOM    723  CB  TRP    47      47.157 118.619  86.269  1.00  0.00           C  
ATOM    724  CG  TRP    47      47.825 119.969  86.241  1.00  0.00           C  
ATOM    725  CD1 TRP    47      49.042 120.255  85.823  1.00  0.00           C  
ATOM    726  CD2 TRP    47      47.216 121.210  86.770  1.00  0.00           C  
ATOM    727  CE2 TRP    47      48.085 122.262  86.580  1.00  0.00           C  
ATOM    728  CE3 TRP    47      45.960 121.525  87.423  1.00  0.00           C  
ATOM    729  NE1 TRP    47      49.152 121.652  85.901  1.00  0.00           N  
ATOM    730  CZ2 TRP    47      47.908 123.543  87.134  1.00  0.00           C  
ATOM    731  CZ3 TRP    47      45.699 122.851  87.844  1.00  0.00           C  
ATOM    732  CH2 TRP    47      46.654 123.831  87.766  1.00  0.00           C  
ATOM    733  H   TRP    47      45.713 116.409  84.824  1.00  0.00           H  
ATOM    734  HA  TRP    47      45.603 119.379  85.097  1.00  0.00           H  
ATOM    735  HB2 TRP    47      46.582 118.636  87.196  1.00  0.00           H  
ATOM    736  HB3 TRP    47      47.906 117.828  86.281  1.00  0.00           H  
ATOM    737  HD1 TRP    47      49.758 119.571  85.392  1.00  0.00           H  
ATOM    738  HE1 TRP    47      49.846 122.145  85.359  1.00  0.00           H  
ATOM    739  HE3 TRP    47      45.236 120.735  87.561  1.00  0.00           H  
ATOM    740  HZ2 TRP    47      48.577 124.390  87.124  1.00  0.00           H  
ATOM    741  HZ3 TRP    47      44.860 123.025  88.502  1.00  0.00           H  
ATOM    742  HH2 TRP    47      46.552 124.776  88.280  1.00  0.00           H  
ATOM    743  N   VAL    48      47.157 119.722  83.317  1.00  0.00           N  
ATOM    744  CA  VAL    48      47.613 120.039  81.930  1.00  0.00           C  
ATOM    745  C   VAL    48      48.759 121.064  81.896  1.00  0.00           C  
ATOM    746  O   VAL    48      48.528 122.059  82.618  1.00  0.00           O  
ATOM    747  CB  VAL    48      46.418 120.280  80.920  1.00  0.00           C  
ATOM    748  CG1 VAL    48      46.954 120.554  79.494  1.00  0.00           C  
ATOM    749  CG2 VAL    48      45.455 119.043  80.985  1.00  0.00           C  
ATOM    750  H   VAL    48      47.113 120.504  83.955  1.00  0.00           H  
ATOM    751  HA  VAL    48      48.139 119.115  81.689  1.00  0.00           H  
ATOM    752  HB  VAL    48      45.829 121.121  81.286  1.00  0.00           H  
ATOM    753 HG11 VAL    48      47.638 119.821  79.067  1.00  0.00           H  
ATOM    754 HG12 VAL    48      46.226 120.725  78.700  1.00  0.00           H  
ATOM    755 HG13 VAL    48      47.548 121.467  79.468  1.00  0.00           H  
ATOM    756 HG21 VAL    48      45.971 118.090  80.873  1.00  0.00           H  
ATOM    757 HG22 VAL    48      45.120 118.973  82.020  1.00  0.00           H  
ATOM    758 HG23 VAL    48      44.642 119.165  80.270  1.00  0.00           H  
ATOM    759  N   GLU    49      49.871 121.003  81.198  1.00  0.00           N  
ATOM    760  CA  GLU    49      50.889 122.056  81.063  1.00  0.00           C  
ATOM    761  C   GLU    49      51.403 122.212  79.601  1.00  0.00           C  
ATOM    762  O   GLU    49      51.544 121.219  78.873  1.00  0.00           O  
ATOM    763  CB  GLU    49      51.958 121.931  82.127  1.00  0.00           C  
ATOM    764  CG  GLU    49      52.966 120.753  81.998  1.00  0.00           C  
ATOM    765  CD  GLU    49      53.857 120.480  83.256  1.00  0.00           C  
ATOM    766  OE1 GLU    49      53.932 121.385  84.101  1.00  0.00           O  
ATOM    767  OE2 GLU    49      54.566 119.381  83.305  1.00  0.00           O1-
ATOM    768  H   GLU    49      49.979 120.121  80.718  1.00  0.00           H  
ATOM    769  HA  GLU    49      50.416 123.002  81.324  1.00  0.00           H  
ATOM    770  HB2 GLU    49      52.492 122.882  82.135  1.00  0.00           H  
ATOM    771  HB3 GLU    49      51.378 121.772  83.036  1.00  0.00           H  
ATOM    772  HG2 GLU    49      52.412 119.855  81.725  1.00  0.00           H  
ATOM    773  HG3 GLU    49      53.642 121.124  81.229  1.00  0.00           H  
ATOM    774  N   VAL    50      51.742 123.396  79.164  1.00  0.00           N  
ATOM    775  CA  VAL    50      52.393 123.633  77.898  1.00  0.00           C  
ATOM    776  C   VAL    50      53.961 123.478  78.008  1.00  0.00           C  
ATOM    777  O   VAL    50      54.534 123.900  78.982  1.00  0.00           O  
ATOM    778  CB  VAL    50      51.929 125.081  77.341  1.00  0.00           C  
ATOM    779  CG1 VAL    50      52.688 125.403  76.040  1.00  0.00           C  
ATOM    780  CG2 VAL    50      50.346 124.956  77.108  1.00  0.00           C  
ATOM    781  H   VAL    50      51.788 124.104  79.883  1.00  0.00           H  
ATOM    782  HA  VAL    50      52.093 122.838  77.215  1.00  0.00           H  
ATOM    783  HB  VAL    50      52.120 125.904  78.030  1.00  0.00           H  
ATOM    784 HG11 VAL    50      52.153 126.065  75.360  1.00  0.00           H  
ATOM    785 HG12 VAL    50      53.655 125.881  76.196  1.00  0.00           H  
ATOM    786 HG13 VAL    50      52.841 124.497  75.453  1.00  0.00           H  
ATOM    787 HG21 VAL    50      49.873 124.553  78.003  1.00  0.00           H  
ATOM    788 HG22 VAL    50      49.910 125.936  76.911  1.00  0.00           H  
ATOM    789 HG23 VAL    50      50.164 124.287  76.267  1.00  0.00           H  
ATOM    790  N   VAL    51      54.667 122.992  76.971  1.00  0.00           N  
ATOM    791  CA  VAL    51      56.088 122.894  76.913  1.00  0.00           C  
ATOM    792  C   VAL    51      56.653 123.488  75.590  1.00  0.00           C  
ATOM    793  O   VAL    51      56.107 123.118  74.532  1.00  0.00           O  
ATOM    794  CB  VAL    51      56.427 121.348  76.998  1.00  0.00           C  
ATOM    795  CG1 VAL    51      57.936 121.154  76.608  1.00  0.00           C  
ATOM    796  CG2 VAL    51      56.314 120.843  78.463  1.00  0.00           C  
ATOM    797  H   VAL    51      54.015 122.510  76.369  1.00  0.00           H  
ATOM    798  HA  VAL    51      56.553 123.479  77.707  1.00  0.00           H  
ATOM    799  HB  VAL    51      55.724 120.874  76.312  1.00  0.00           H  
ATOM    800 HG11 VAL    51      57.960 121.148  75.518  1.00  0.00           H  
ATOM    801 HG12 VAL    51      58.466 122.029  76.982  1.00  0.00           H  
ATOM    802 HG13 VAL    51      58.388 120.247  77.009  1.00  0.00           H  
ATOM    803 HG21 VAL    51      56.774 119.855  78.492  1.00  0.00           H  
ATOM    804 HG22 VAL    51      56.910 121.497  79.100  1.00  0.00           H  
ATOM    805 HG23 VAL    51      55.247 120.812  78.682  1.00  0.00           H  
ATOM    806  N   ARG    52      57.807 124.157  75.617  1.00  0.00           N  
ATOM    807  CA  ARG    52      58.482 124.884  74.509  1.00  0.00           C  
ATOM    808  C   ARG    52      60.010 124.835  74.756  1.00  0.00           C  
ATOM    809  O   ARG    52      60.466 125.291  75.856  1.00  0.00           O  
ATOM    810  CB  ARG    52      57.891 126.270  74.434  1.00  0.00           C  
ATOM    811  CG  ARG    52      56.363 126.267  74.045  1.00  0.00           C  
ATOM    812  CD  ARG    52      55.825 127.626  73.698  1.00  0.00           C  
ATOM    813  NE  ARG    52      56.116 128.600  74.684  1.00  0.00           N  
ATOM    814  CZ  ARG    52      55.818 129.889  74.573  1.00  0.00           C  
ATOM    815  NH1 ARG    52      54.991 130.294  73.724  1.00  0.00           N1+
ATOM    816  NH2 ARG    52      56.206 130.824  75.452  1.00  0.00           N  
ATOM    817  H   ARG    52      58.149 124.437  76.525  1.00  0.00           H  
ATOM    818  HA  ARG    52      58.352 124.377  73.553  1.00  0.00           H  
ATOM    819  HB2 ARG    52      57.957 126.924  75.303  1.00  0.00           H  
ATOM    820  HB3 ARG    52      58.334 126.849  73.624  1.00  0.00           H  
ATOM    821  HG2 ARG    52      56.312 125.744  73.090  1.00  0.00           H  
ATOM    822  HG3 ARG    52      55.720 125.842  74.815  1.00  0.00           H  
ATOM    823  HD2 ARG    52      56.323 127.805  72.745  1.00  0.00           H  
ATOM    824  HD3 ARG    52      54.748 127.504  73.586  1.00  0.00           H  
ATOM    825  HE  ARG    52      56.637 128.343  75.510  1.00  0.00           H  
ATOM    826 HH11 ARG    52      54.630 129.656  73.030  1.00  0.00           H  
ATOM    827 HH12 ARG    52      54.769 131.276  73.641  1.00  0.00           H  
ATOM    828 HH21 ARG    52      56.689 130.645  76.320  1.00  0.00           H  
ATOM    829 HH22 ARG    52      55.765 131.725  75.332  1.00  0.00           H  
ATOM    830  N   ASP    53      60.838 124.550  73.779  1.00  0.00           N  
ATOM    831  CA  ASP    53      62.334 124.532  73.937  1.00  0.00           C  
ATOM    832  C   ASP    53      62.726 123.712  75.111  1.00  0.00           C  
ATOM    833  O   ASP    53      63.595 124.085  75.959  1.00  0.00           O  
ATOM    834  CB  ASP    53      62.972 126.008  73.865  1.00  0.00           C  
ATOM    835  CG  ASP    53      62.391 126.779  72.624  1.00  0.00           C  
ATOM    836  OD1 ASP    53      62.088 128.009  72.815  1.00  0.00           O  
ATOM    837  OD2 ASP    53      62.298 126.129  71.525  1.00  0.00           O1-
ATOM    838  H   ASP    53      60.431 124.152  72.945  1.00  0.00           H  
ATOM    839  HA  ASP    53      62.533 124.012  73.000  1.00  0.00           H  
ATOM    840  HB2 ASP    53      62.836 126.535  74.809  1.00  0.00           H  
ATOM    841  HB3 ASP    53      64.031 125.832  73.677  1.00  0.00           H  
ATOM    842  N   GLY    54      62.253 122.464  75.214  1.00  0.00           N  
ATOM    843  CA  GLY    54      62.472 121.572  76.339  1.00  0.00           C  
ATOM    844  C   GLY    54      62.212 121.892  77.803  1.00  0.00           C  
ATOM    845  O   GLY    54      62.519 121.049  78.598  1.00  0.00           O  
ATOM    846  H   GLY    54      61.676 122.127  74.457  1.00  0.00           H  
ATOM    847  HA2 GLY    54      61.856 120.695  76.137  1.00  0.00           H  
ATOM    848  HA3 GLY    54      63.509 121.260  76.216  1.00  0.00           H  
ATOM    849  N   GLU    55      61.545 123.066  77.926  1.00  0.00           N  
ATOM    850  CA  GLU    55      61.017 123.633  79.178  1.00  0.00           C  
ATOM    851  C   GLU    55      59.523 124.080  79.225  1.00  0.00           C  
ATOM    852  O   GLU    55      59.021 124.602  78.306  1.00  0.00           O  
ATOM    853  CB  GLU    55      61.923 124.757  79.655  1.00  0.00           C  
ATOM    854  CG  GLU    55      61.557 125.383  81.086  1.00  0.00           C  
ATOM    855  CD  GLU    55      61.646 124.423  82.176  1.00  0.00           C  
ATOM    856  OE1 GLU    55      62.502 124.695  83.076  1.00  0.00           O  
ATOM    857  OE2 GLU    55      61.014 123.358  82.156  1.00  0.00           O1-
ATOM    858  H   GLU    55      61.098 123.446  77.104  1.00  0.00           H  
ATOM    859  HA  GLU    55      61.019 122.825  79.909  1.00  0.00           H  
ATOM    860  HB2 GLU    55      62.949 124.390  79.648  1.00  0.00           H  
ATOM    861  HB3 GLU    55      61.806 125.620  79.001  1.00  0.00           H  
ATOM    862  HG2 GLU    55      62.137 126.305  81.121  1.00  0.00           H  
ATOM    863  HG3 GLU    55      60.535 125.761  81.118  1.00  0.00           H  
ATOM    864  N   ALA    56      58.868 123.852  80.415  1.00  0.00           N  
ATOM    865  CA  ALA    56      57.470 124.091  80.652  1.00  0.00           C  
ATOM    866  C   ALA    56      57.060 125.584  81.069  1.00  0.00           C  
ATOM    867  O   ALA    56      57.714 126.230  81.863  1.00  0.00           O  
ATOM    868  CB  ALA    56      56.919 123.074  81.598  1.00  0.00           C  
ATOM    869  H   ALA    56      59.284 123.183  81.047  1.00  0.00           H  
ATOM    870  HA  ALA    56      56.877 123.912  79.755  1.00  0.00           H  
ATOM    871  HB1 ALA    56      57.408 123.137  82.570  1.00  0.00           H  
ATOM    872  HB2 ALA    56      55.838 123.116  81.468  1.00  0.00           H  
ATOM    873  HB3 ALA    56      57.180 122.087  81.213  1.00  0.00           H  
ATOM    874  N   GLU    57      55.968 126.027  80.529  1.00  0.00           N  
ATOM    875  CA  GLU    57      55.423 127.319  80.737  1.00  0.00           C  
ATOM    876  C   GLU    57      54.649 127.488  82.104  1.00  0.00           C  
ATOM    877  O   GLU    57      54.143 126.602  82.681  1.00  0.00           O  
ATOM    878  CB  GLU    57      54.249 127.576  79.641  1.00  0.00           C  
ATOM    879  CG  GLU    57      54.955 127.688  78.243  1.00  0.00           C  
ATOM    880  CD  GLU    57      55.906 128.870  78.029  1.00  0.00           C  
ATOM    881  OE1 GLU    57      55.582 130.083  78.227  1.00  0.00           O  
ATOM    882  OE2 GLU    57      57.011 128.586  77.500  1.00  0.00           O1-
ATOM    883  H   GLU    57      55.509 125.442  79.846  1.00  0.00           H  
ATOM    884  HA  GLU    57      56.090 128.178  80.665  1.00  0.00           H  
ATOM    885  HB2 GLU    57      53.464 126.820  79.657  1.00  0.00           H  
ATOM    886  HB3 GLU    57      53.882 128.581  79.852  1.00  0.00           H  
ATOM    887  HG2 GLU    57      55.443 126.740  78.016  1.00  0.00           H  
ATOM    888  HG3 GLU    57      54.189 127.869  77.489  1.00  0.00           H  
ATOM    889  N   GLU    58      54.462 128.710  82.593  1.00  0.00           N  
ATOM    890  CA  GLU    58      53.776 129.054  83.840  1.00  0.00           C  
ATOM    891  C   GLU    58      52.280 128.921  83.667  1.00  0.00           C  
ATOM    892  O   GLU    58      51.696 129.811  83.012  1.00  0.00           O  
ATOM    893  CB  GLU    58      54.224 130.472  84.354  1.00  0.00           C  
ATOM    894  CG  GLU    58      53.567 130.946  85.657  1.00  0.00           C  
ATOM    895  CD  GLU    58      54.037 130.093  86.756  1.00  0.00           C  
ATOM    896  OE1 GLU    58      54.790 130.548  87.661  1.00  0.00           O  
ATOM    897  OE2 GLU    58      53.685 128.928  86.947  1.00  0.00           O1-
ATOM    898  H   GLU    58      54.849 129.491  82.082  1.00  0.00           H  
ATOM    899  HA  GLU    58      54.088 128.353  84.613  1.00  0.00           H  
ATOM    900  HB2 GLU    58      55.306 130.552  84.459  1.00  0.00           H  
ATOM    901  HB3 GLU    58      53.948 131.183  83.576  1.00  0.00           H  
ATOM    902  HG2 GLU    58      53.919 131.958  85.857  1.00  0.00           H  
ATOM    903  HG3 GLU    58      52.491 130.959  85.488  1.00  0.00           H  
ATOM    904  N   VAL    59      51.756 127.896  84.347  1.00  0.00           N  
ATOM    905  CA  VAL    59      50.310 127.552  84.350  1.00  0.00           C  
ATOM    906  C   VAL    59      49.620 128.103  85.606  1.00  0.00           C  
ATOM    907  O   VAL    59      50.086 128.006  86.712  1.00  0.00           O  
ATOM    908  CB  VAL    59      50.156 125.994  84.336  1.00  0.00           C  
ATOM    909  CG1 VAL    59      48.679 125.592  83.908  1.00  0.00           C  
ATOM    910  CG2 VAL    59      51.089 125.288  83.319  1.00  0.00           C  
ATOM    911  H   VAL    59      52.406 127.322  84.866  1.00  0.00           H  
ATOM    912  HA  VAL    59      49.919 127.953  83.414  1.00  0.00           H  
ATOM    913  HB  VAL    59      50.318 125.561  85.324  1.00  0.00           H  
ATOM    914 HG11 VAL    59      48.011 125.873  84.722  1.00  0.00           H  
ATOM    915 HG12 VAL    59      48.573 126.191  83.004  1.00  0.00           H  
ATOM    916 HG13 VAL    59      48.561 124.516  83.781  1.00  0.00           H  
ATOM    917 HG21 VAL    59      50.872 124.230  83.468  1.00  0.00           H  
ATOM    918 HG22 VAL    59      50.957 125.574  82.275  1.00  0.00           H  
ATOM    919 HG23 VAL    59      52.154 125.343  83.547  1.00  0.00           H  
ATOM    920  N   ALA    60      48.500 128.769  85.426  1.00  0.00           N  
ATOM    921  CA  ALA    60      47.574 129.297  86.495  1.00  0.00           C  
ATOM    922  C   ALA    60      46.532 128.295  87.044  1.00  0.00           C  
ATOM    923  O   ALA    60      46.007 127.481  86.259  1.00  0.00           O  
ATOM    924  CB  ALA    60      46.845 130.506  85.905  1.00  0.00           C  
ATOM    925  H   ALA    60      48.360 129.047  84.465  1.00  0.00           H  
ATOM    926  HA  ALA    60      48.137 129.667  87.352  1.00  0.00           H  
ATOM    927  HB1 ALA    60      46.198 130.030  85.169  1.00  0.00           H  
ATOM    928  HB2 ALA    60      46.299 131.047  86.678  1.00  0.00           H  
ATOM    929  HB3 ALA    60      47.651 131.070  85.435  1.00  0.00           H  
ATOM    930  N   THR    61      46.139 128.451  88.300  1.00  0.00           N  
ATOM    931  CA  THR    61      45.063 127.729  88.915  1.00  0.00           C  
ATOM    932  C   THR    61      43.635 128.323  88.593  1.00  0.00           C  
ATOM    933  O   THR    61      42.672 127.891  89.155  1.00  0.00           O  
ATOM    934  CB  THR    61      45.205 127.478  90.439  1.00  0.00           C  
ATOM    935  CG2 THR    61      46.309 126.419  90.730  1.00  0.00           C  
ATOM    936  OG1 THR    61      45.605 128.616  91.038  1.00  0.00           O  
ATOM    937  H   THR    61      46.755 129.011  88.872  1.00  0.00           H  
ATOM    938  HA  THR    61      45.012 126.784  88.374  1.00  0.00           H  
ATOM    939  HB  THR    61      44.256 127.145  90.859  1.00  0.00           H  
ATOM    940  HG1 THR    61      44.958 129.304  91.209  1.00  0.00           H  
ATOM    941 HG21 THR    61      47.158 126.751  90.131  1.00  0.00           H  
ATOM    942 HG22 THR    61      46.604 126.468  91.778  1.00  0.00           H  
ATOM    943 HG23 THR    61      45.853 125.454  90.508  1.00  0.00           H  
ATOM    944  N   ASN    62      43.612 129.346  87.747  1.00  0.00           N  
ATOM    945  CA  ASN    62      42.444 130.080  87.343  1.00  0.00           C  
ATOM    946  C   ASN    62      41.979 129.683  85.952  1.00  0.00           C  
ATOM    947  O   ASN    62      42.677 129.024  85.242  1.00  0.00           O  
ATOM    948  CB  ASN    62      42.753 131.555  87.384  1.00  0.00           C  
ATOM    949  CG  ASN    62      43.353 131.974  88.708  1.00  0.00           C  
ATOM    950  ND2 ASN    62      44.581 132.421  88.803  1.00  0.00           N  
ATOM    951  OD1 ASN    62      42.712 131.946  89.735  1.00  0.00           O  
ATOM    952  H   ASN    62      44.458 129.569  87.243  1.00  0.00           H  
ATOM    953  HA  ASN    62      41.594 129.798  87.965  1.00  0.00           H  
ATOM    954  HB2 ASN    62      43.341 131.803  86.500  1.00  0.00           H  
ATOM    955  HB3 ASN    62      41.930 132.268  87.352  1.00  0.00           H  
ATOM    956 HD21 ASN    62      44.898 132.689  89.724  1.00  0.00           H  
ATOM    957 HD22 ASN    62      45.130 132.612  87.977  1.00  0.00           H  
ATOM    958  N   GLY    63      40.882 130.354  85.468  1.00  0.00           N  
ATOM    959  CA  GLY    63      40.538 130.347  84.082  1.00  0.00           C  
ATOM    960  C   GLY    63      41.198 131.372  83.184  1.00  0.00           C  
ATOM    961  O   GLY    63      42.021 132.102  83.655  1.00  0.00           O  
ATOM    962  H   GLY    63      40.421 131.021  86.070  1.00  0.00           H  
ATOM    963  HA2 GLY    63      40.638 129.345  83.664  1.00  0.00           H  
ATOM    964  HA3 GLY    63      39.455 130.461  84.033  1.00  0.00           H  
ATOM    965  N   LYS    64      40.718 131.324  81.964  1.00  0.00           N  
ATOM    966  CA  LYS    64      41.116 132.425  81.021  1.00  0.00           C  
ATOM    967  C   LYS    64      42.615 132.590  80.707  1.00  0.00           C  
ATOM    968  O   LYS    64      43.049 133.708  80.279  1.00  0.00           O  
ATOM    969  CB  LYS    64      40.408 133.769  81.305  1.00  0.00           C  
ATOM    970  CG  LYS    64      38.813 133.662  81.184  1.00  0.00           C  
ATOM    971  CD  LYS    64      38.039 134.958  81.319  1.00  0.00           C  
ATOM    972  CE  LYS    64      37.990 135.470  82.730  1.00  0.00           C  
ATOM    973  NZ  LYS    64      37.372 136.811  82.791  1.00  0.00           N1+
ATOM    974  H   LYS    64      39.967 130.722  81.658  1.00  0.00           H  
ATOM    975  HA  LYS    64      40.732 132.042  80.075  1.00  0.00           H  
ATOM    976  HB2 LYS    64      40.511 134.171  82.313  1.00  0.00           H  
ATOM    977  HB3 LYS    64      40.659 134.495  80.532  1.00  0.00           H  
ATOM    978  HG2 LYS    64      38.584 133.265  80.195  1.00  0.00           H  
ATOM    979  HG3 LYS    64      38.415 132.890  81.841  1.00  0.00           H  
ATOM    980  HD2 LYS    64      38.374 135.741  80.638  1.00  0.00           H  
ATOM    981  HD3 LYS    64      37.016 134.639  81.118  1.00  0.00           H  
ATOM    982  HE2 LYS    64      37.358 134.858  83.373  1.00  0.00           H  
ATOM    983  HE3 LYS    64      39.023 135.572  83.065  1.00  0.00           H  
ATOM    984  HZ1 LYS    64      36.457 136.880  82.369  1.00  0.00           H  
ATOM    985  HZ2 LYS    64      37.273 137.187  83.723  1.00  0.00           H  
ATOM    986  HZ3 LYS    64      37.868 137.400  82.138  1.00  0.00           H  
ATOM    987  N   GLN    65      43.396 131.567  80.953  1.00  0.00           N  
ATOM    988  CA  GLN    65      44.786 131.508  80.484  1.00  0.00           C  
ATOM    989  C   GLN    65      44.846 131.288  78.945  1.00  0.00           C  
ATOM    990  O   GLN    65      43.990 130.520  78.478  1.00  0.00           O  
ATOM    991  CB  GLN    65      45.621 130.357  81.194  1.00  0.00           C  
ATOM    992  CG  GLN    65      46.991 130.181  80.645  1.00  0.00           C  
ATOM    993  CD  GLN    65      48.080 129.638  81.599  1.00  0.00           C  
ATOM    994  NE2 GLN    65      49.360 129.892  81.319  1.00  0.00           N  
ATOM    995  OE1 GLN    65      47.822 129.097  82.647  1.00  0.00           O  
ATOM    996  H   GLN    65      43.101 130.750  81.468  1.00  0.00           H  
ATOM    997  HA  GLN    65      45.270 132.470  80.656  1.00  0.00           H  
ATOM    998  HB2 GLN    65      45.599 130.504  82.274  1.00  0.00           H  
ATOM    999  HB3 GLN    65      45.085 129.414  81.081  1.00  0.00           H  
ATOM   1000  HG2 GLN    65      46.945 129.481  79.811  1.00  0.00           H  
ATOM   1001  HG3 GLN    65      47.327 131.135  80.240  1.00  0.00           H  
ATOM   1002 HE21 GLN    65      49.970 129.664  82.091  1.00  0.00           H  
ATOM   1003 HE22 GLN    65      49.621 130.523  80.575  1.00  0.00           H  
ATOM   1004  N   ARG    66      45.850 131.730  78.182  1.00  0.00           N  
ATOM   1005  CA  ARG    66      46.023 131.500  76.771  1.00  0.00           C  
ATOM   1006  C   ARG    66      47.393 131.735  76.158  1.00  0.00           C  
ATOM   1007  O   ARG    66      48.123 132.581  76.679  1.00  0.00           O  
ATOM   1008  CB  ARG    66      44.889 132.356  75.992  1.00  0.00           C  
ATOM   1009  CG  ARG    66      44.981 133.865  76.287  1.00  0.00           C  
ATOM   1010  CD  ARG    66      43.860 134.664  75.714  1.00  0.00           C  
ATOM   1011  NE  ARG    66      44.238 136.017  75.773  1.00  0.00           N  
ATOM   1012  CZ  ARG    66      43.702 137.018  75.134  1.00  0.00           C  
ATOM   1013  NH1 ARG    66      42.649 136.942  74.402  1.00  0.00           N1+
ATOM   1014  NH2 ARG    66      44.178 138.266  75.245  1.00  0.00           N  
ATOM   1015  H   ARG    66      46.473 132.434  78.551  1.00  0.00           H  
ATOM   1016  HA  ARG    66      45.713 130.464  76.631  1.00  0.00           H  
ATOM   1017  HB2 ARG    66      44.805 132.076  74.942  1.00  0.00           H  
ATOM   1018  HB3 ARG    66      43.958 132.024  76.451  1.00  0.00           H  
ATOM   1019  HG2 ARG    66      44.989 133.964  77.372  1.00  0.00           H  
ATOM   1020  HG3 ARG    66      45.879 134.337  75.890  1.00  0.00           H  
ATOM   1021  HD2 ARG    66      43.591 134.272  74.733  1.00  0.00           H  
ATOM   1022  HD3 ARG    66      43.002 134.470  76.357  1.00  0.00           H  
ATOM   1023  HE  ARG    66      44.886 136.413  76.438  1.00  0.00           H  
ATOM   1024 HH11 ARG    66      42.159 136.062  74.323  1.00  0.00           H  
ATOM   1025 HH12 ARG    66      42.143 137.746  74.061  1.00  0.00           H  
ATOM   1026 HH21 ARG    66      44.939 138.493  75.870  1.00  0.00           H  
ATOM   1027 HH22 ARG    66      43.770 139.019  74.710  1.00  0.00           H  
ATOM   1028  N   TRP    67      47.666 130.961  75.115  1.00  0.00           N  
ATOM   1029  CA  TRP    67      49.024 130.969  74.433  1.00  0.00           C  
ATOM   1030  C   TRP    67      48.961 131.223  72.948  1.00  0.00           C  
ATOM   1031  O   TRP    67      47.939 130.985  72.317  1.00  0.00           O  
ATOM   1032  CB  TRP    67      49.798 129.610  74.589  1.00  0.00           C  
ATOM   1033  CG  TRP    67      50.160 129.207  76.010  1.00  0.00           C  
ATOM   1034  CD1 TRP    67      51.404 129.260  76.534  1.00  0.00           C  
ATOM   1035  CD2 TRP    67      49.388 128.518  77.052  1.00  0.00           C  
ATOM   1036  CE2 TRP    67      50.192 128.258  78.143  1.00  0.00           C  
ATOM   1037  CE3 TRP    67      47.996 128.088  77.086  1.00  0.00           C  
ATOM   1038  NE1 TRP    67      51.414 128.764  77.824  1.00  0.00           N  
ATOM   1039  CZ2 TRP    67      49.788 127.415  79.258  1.00  0.00           C  
ATOM   1040  CZ3 TRP    67      47.602 127.331  78.239  1.00  0.00           C  
ATOM   1041  CH2 TRP    67      48.509 126.961  79.253  1.00  0.00           C  
ATOM   1042  H   TRP    67      46.914 130.539  74.590  1.00  0.00           H  
ATOM   1043  HA  TRP    67      49.575 131.803  74.868  1.00  0.00           H  
ATOM   1044  HB2 TRP    67      49.109 128.912  74.114  1.00  0.00           H  
ATOM   1045  HB3 TRP    67      50.689 129.613  73.960  1.00  0.00           H  
ATOM   1046  HD1 TRP    67      52.253 129.606  75.963  1.00  0.00           H  
ATOM   1047  HE1 TRP    67      52.200 128.604  78.438  1.00  0.00           H  
ATOM   1048  HE3 TRP    67      47.354 128.229  76.229  1.00  0.00           H  
ATOM   1049  HZ2 TRP    67      50.558 127.165  79.974  1.00  0.00           H  
ATOM   1050  HZ3 TRP    67      46.565 127.053  78.362  1.00  0.00           H  
ATOM   1051  HH2 TRP    67      48.123 126.318  80.030  1.00  0.00           H  
ATOM   1052  N   LEU    68      50.080 131.783  72.394  1.00  0.00           N  
ATOM   1053  CA  LEU    68      50.420 131.775  70.933  1.00  0.00           C  
ATOM   1054  C   LEU    68      50.353 130.344  70.366  1.00  0.00           C  
ATOM   1055  O   LEU    68      50.933 129.430  70.968  1.00  0.00           O  
ATOM   1056  CB  LEU    68      51.768 132.427  70.737  1.00  0.00           C  
ATOM   1057  CG  LEU    68      52.294 132.498  69.253  1.00  0.00           C  
ATOM   1058  CD1 LEU    68      51.675 133.639  68.401  1.00  0.00           C  
ATOM   1059  CD2 LEU    68      53.798 132.497  69.214  1.00  0.00           C  
ATOM   1060  H   LEU    68      50.803 132.034  73.053  1.00  0.00           H  
ATOM   1061  HA  LEU    68      49.624 132.287  70.392  1.00  0.00           H  
ATOM   1062  HB2 LEU    68      51.894 133.419  71.170  1.00  0.00           H  
ATOM   1063  HB3 LEU    68      52.428 131.745  71.272  1.00  0.00           H  
ATOM   1064  HG  LEU    68      51.888 131.621  68.749  1.00  0.00           H  
ATOM   1065 HD11 LEU    68      50.601 133.741  68.559  1.00  0.00           H  
ATOM   1066 HD12 LEU    68      52.199 134.586  68.529  1.00  0.00           H  
ATOM   1067 HD13 LEU    68      51.543 133.244  67.394  1.00  0.00           H  
ATOM   1068 HD21 LEU    68      54.216 133.373  69.710  1.00  0.00           H  
ATOM   1069 HD22 LEU    68      54.232 131.696  69.813  1.00  0.00           H  
ATOM   1070 HD23 LEU    68      54.139 132.504  68.179  1.00  0.00           H  
ATOM   1071  N   LEU    69      49.774 130.118  69.118  1.00  0.00           N  
ATOM   1072  CA  LEU    69      49.684 128.862  68.343  1.00  0.00           C  
ATOM   1073  C   LEU    69      51.065 128.597  67.566  1.00  0.00           C  
ATOM   1074  O   LEU    69      51.694 129.498  67.028  1.00  0.00           O  
ATOM   1075  CB  LEU    69      48.539 128.986  67.269  1.00  0.00           C  
ATOM   1076  CG  LEU    69      47.164 128.492  67.758  1.00  0.00           C  
ATOM   1077  CD1 LEU    69      46.031 128.999  66.873  1.00  0.00           C  
ATOM   1078  CD2 LEU    69      47.064 126.981  67.778  1.00  0.00           C  
ATOM   1079  H   LEU    69      49.407 130.976  68.732  1.00  0.00           H  
ATOM   1080  HA  LEU    69      49.333 127.999  68.909  1.00  0.00           H  
ATOM   1081  HB2 LEU    69      48.495 130.049  67.031  1.00  0.00           H  
ATOM   1082  HB3 LEU    69      48.914 128.542  66.347  1.00  0.00           H  
ATOM   1083  HG  LEU    69      47.006 128.769  68.800  1.00  0.00           H  
ATOM   1084 HD11 LEU    69      45.158 128.346  66.877  1.00  0.00           H  
ATOM   1085 HD12 LEU    69      45.671 129.984  67.170  1.00  0.00           H  
ATOM   1086 HD13 LEU    69      46.247 129.100  65.810  1.00  0.00           H  
ATOM   1087 HD21 LEU    69      46.031 126.763  68.046  1.00  0.00           H  
ATOM   1088 HD22 LEU    69      47.340 126.516  66.831  1.00  0.00           H  
ATOM   1089 HD23 LEU    69      47.610 126.439  68.550  1.00  0.00           H  
ATOM   1090  N   SER    70      51.475 127.325  67.612  1.00  0.00           N  
ATOM   1091  CA  SER    70      52.645 126.687  66.832  1.00  0.00           C  
ATOM   1092  C   SER    70      52.633 125.194  66.835  1.00  0.00           C  
ATOM   1093  O   SER    70      52.370 124.627  67.872  1.00  0.00           O  
ATOM   1094  CB  SER    70      53.990 127.110  67.436  1.00  0.00           C  
ATOM   1095  OG  SER    70      55.113 126.440  66.987  1.00  0.00           O  
ATOM   1096  H   SER    70      51.198 126.660  68.321  1.00  0.00           H  
ATOM   1097  HA  SER    70      52.480 126.938  65.784  1.00  0.00           H  
ATOM   1098  HB2 SER    70      54.067 128.130  67.059  1.00  0.00           H  
ATOM   1099  HB3 SER    70      53.899 127.132  68.522  1.00  0.00           H  
ATOM   1100  HG  SER    70      55.826 126.956  67.370  1.00  0.00           H  
ATOM   1101  N   PRO    71      53.085 124.483  65.764  1.00  0.00           N  
ATOM   1102  CA  PRO    71      53.134 123.024  65.805  1.00  0.00           C  
ATOM   1103  C   PRO    71      54.292 122.512  66.723  1.00  0.00           C  
ATOM   1104  O   PRO    71      54.061 121.421  67.324  1.00  0.00           O  
ATOM   1105  CB  PRO    71      53.366 122.572  64.334  1.00  0.00           C  
ATOM   1106  CG  PRO    71      54.090 123.705  63.655  1.00  0.00           C  
ATOM   1107  CD  PRO    71      53.430 124.930  64.409  1.00  0.00           C  
ATOM   1108  HA  PRO    71      52.245 122.629  66.296  1.00  0.00           H  
ATOM   1109  HB2 PRO    71      53.811 121.583  64.226  1.00  0.00           H  
ATOM   1110  HB3 PRO    71      52.339 122.444  63.991  1.00  0.00           H  
ATOM   1111  HG2 PRO    71      55.126 123.607  63.978  1.00  0.00           H  
ATOM   1112  HG3 PRO    71      53.923 123.811  62.583  1.00  0.00           H  
ATOM   1113  HD2 PRO    71      53.894 125.915  64.360  1.00  0.00           H  
ATOM   1114  HD3 PRO    71      52.486 125.124  63.899  1.00  0.00           H  
ATOM   1115  N   SER    72      55.373 123.271  66.940  1.00  0.00           N  
ATOM   1116  CA  SER    72      56.316 122.742  67.876  1.00  0.00           C  
ATOM   1117  C   SER    72      55.932 122.983  69.354  1.00  0.00           C  
ATOM   1118  O   SER    72      56.656 122.478  70.182  1.00  0.00           O  
ATOM   1119  CB  SER    72      57.762 123.248  67.578  1.00  0.00           C  
ATOM   1120  OG  SER    72      57.716 124.676  67.636  1.00  0.00           O  
ATOM   1121  H   SER    72      55.536 124.070  66.344  1.00  0.00           H  
ATOM   1122  HA  SER    72      56.499 121.685  67.684  1.00  0.00           H  
ATOM   1123  HB2 SER    72      58.421 122.870  68.359  1.00  0.00           H  
ATOM   1124  HB3 SER    72      58.111 122.849  66.625  1.00  0.00           H  
ATOM   1125  HG  SER    72      57.492 125.045  66.778  1.00  0.00           H  
ATOM   1126  N   THR    73      54.790 123.646  69.629  1.00  0.00           N  
ATOM   1127  CA  THR    73      54.245 123.750  71.038  1.00  0.00           C  
ATOM   1128  C   THR    73      53.395 122.466  71.419  1.00  0.00           C  
ATOM   1129  O   THR    73      52.722 121.982  70.519  1.00  0.00           O  
ATOM   1130  CB  THR    73      53.312 125.009  71.131  1.00  0.00           C  
ATOM   1131  CG2 THR    73      52.751 125.169  72.560  1.00  0.00           C  
ATOM   1132  OG1 THR    73      54.073 126.134  70.944  1.00  0.00           O  
ATOM   1133  H   THR    73      54.108 123.965  68.956  1.00  0.00           H  
ATOM   1134  HA  THR    73      55.144 123.779  71.654  1.00  0.00           H  
ATOM   1135  HB  THR    73      52.462 124.914  70.455  1.00  0.00           H  
ATOM   1136  HG1 THR    73      54.844 125.930  70.411  1.00  0.00           H  
ATOM   1137 HG21 THR    73      53.543 124.808  73.216  1.00  0.00           H  
ATOM   1138 HG22 THR    73      52.446 126.179  72.832  1.00  0.00           H  
ATOM   1139 HG23 THR    73      51.895 124.501  72.652  1.00  0.00           H  
ATOM   1140  N   THR    74      53.478 121.962  72.651  1.00  0.00           N  
ATOM   1141  CA  THR    74      52.839 120.700  72.995  1.00  0.00           C  
ATOM   1142  C   THR    74      52.396 120.634  74.407  1.00  0.00           C  
ATOM   1143  O   THR    74      52.992 121.323  75.250  1.00  0.00           O  
ATOM   1144  CB  THR    74      53.827 119.536  72.764  1.00  0.00           C  
ATOM   1145  CG2 THR    74      54.994 119.480  73.730  1.00  0.00           C  
ATOM   1146  OG1 THR    74      53.136 118.249  72.731  1.00  0.00           O  
ATOM   1147  H   THR    74      53.949 122.409  73.425  1.00  0.00           H  
ATOM   1148  HA  THR    74      52.009 120.466  72.329  1.00  0.00           H  
ATOM   1149  HB  THR    74      54.097 119.773  71.735  1.00  0.00           H  
ATOM   1150  HG1 THR    74      52.801 118.184  71.834  1.00  0.00           H  
ATOM   1151 HG21 THR    74      54.814 119.045  74.713  1.00  0.00           H  
ATOM   1152 HG22 THR    74      55.723 118.741  73.398  1.00  0.00           H  
ATOM   1153 HG23 THR    74      55.363 120.473  73.986  1.00  0.00           H  
ATOM   1154  N   LEU    75      51.358 119.838  74.672  1.00  0.00           N  
ATOM   1155  CA  LEU    75      50.676 119.825  75.984  1.00  0.00           C  
ATOM   1156  C   LEU    75      50.875 118.544  76.761  1.00  0.00           C  
ATOM   1157  O   LEU    75      50.496 117.478  76.249  1.00  0.00           O  
ATOM   1158  CB  LEU    75      49.111 120.081  75.815  1.00  0.00           C  
ATOM   1159  CG  LEU    75      48.664 121.577  75.633  1.00  0.00           C  
ATOM   1160  CD1 LEU    75      49.109 122.179  74.308  1.00  0.00           C  
ATOM   1161  CD2 LEU    75      47.170 121.581  75.617  1.00  0.00           C  
ATOM   1162  H   LEU    75      50.963 119.286  73.924  1.00  0.00           H  
ATOM   1163  HA  LEU    75      51.137 120.593  76.605  1.00  0.00           H  
ATOM   1164  HB2 LEU    75      48.626 119.493  75.035  1.00  0.00           H  
ATOM   1165  HB3 LEU    75      48.650 119.820  76.767  1.00  0.00           H  
ATOM   1166  HG  LEU    75      49.012 122.220  76.441  1.00  0.00           H  
ATOM   1167 HD11 LEU    75      48.914 121.382  73.590  1.00  0.00           H  
ATOM   1168 HD12 LEU    75      48.570 123.098  74.078  1.00  0.00           H  
ATOM   1169 HD13 LEU    75      50.161 122.440  74.427  1.00  0.00           H  
ATOM   1170 HD21 LEU    75      46.882 122.623  75.481  1.00  0.00           H  
ATOM   1171 HD22 LEU    75      46.753 120.989  74.801  1.00  0.00           H  
ATOM   1172 HD23 LEU    75      46.941 121.378  76.663  1.00  0.00           H  
ATOM   1173  N   ARG    76      51.464 118.505  77.942  1.00  0.00           N  
ATOM   1174  CA  ARG    76      51.690 117.331  78.837  1.00  0.00           C  
ATOM   1175  C   ARG    76      50.586 117.070  79.768  1.00  0.00           C  
ATOM   1176  O   ARG    76      50.239 117.936  80.491  1.00  0.00           O  
ATOM   1177  CB  ARG    76      53.071 117.549  79.669  1.00  0.00           C  
ATOM   1178  CG  ARG    76      53.429 116.440  80.612  1.00  0.00           C  
ATOM   1179  CD  ARG    76      54.906 116.345  80.772  1.00  0.00           C  
ATOM   1180  NE  ARG    76      55.558 117.498  81.470  1.00  0.00           N  
ATOM   1181  CZ  ARG    76      56.802 117.915  81.368  1.00  0.00           C  
ATOM   1182  NH1 ARG    76      57.776 117.233  80.834  1.00  0.00           N1+
ATOM   1183  NH2 ARG    76      57.139 119.025  81.957  1.00  0.00           N  
ATOM   1184  H   ARG    76      51.771 119.402  78.291  1.00  0.00           H  
ATOM   1185  HA  ARG    76      51.807 116.437  78.225  1.00  0.00           H  
ATOM   1186  HB2 ARG    76      53.848 117.720  78.924  1.00  0.00           H  
ATOM   1187  HB3 ARG    76      53.044 118.480  80.235  1.00  0.00           H  
ATOM   1188  HG2 ARG    76      52.929 116.668  81.554  1.00  0.00           H  
ATOM   1189  HG3 ARG    76      53.082 115.473  80.247  1.00  0.00           H  
ATOM   1190  HD2 ARG    76      55.083 115.382  81.251  1.00  0.00           H  
ATOM   1191  HD3 ARG    76      55.293 116.188  79.765  1.00  0.00           H  
ATOM   1192  HE  ARG    76      54.958 117.977  82.127  1.00  0.00           H  
ATOM   1193 HH11 ARG    76      57.618 116.266  80.588  1.00  0.00           H  
ATOM   1194 HH12 ARG    76      58.699 117.614  80.682  1.00  0.00           H  
ATOM   1195 HH21 ARG    76      56.411 119.535  82.437  1.00  0.00           H  
ATOM   1196 HH22 ARG    76      58.079 119.347  81.776  1.00  0.00           H  
ATOM   1197  N   VAL    77      49.932 115.912  79.679  1.00  0.00           N  
ATOM   1198  CA  VAL    77      48.651 115.695  80.336  1.00  0.00           C  
ATOM   1199  C   VAL    77      48.804 114.492  81.233  1.00  0.00           C  
ATOM   1200  O   VAL    77      49.443 113.477  80.981  1.00  0.00           O  
ATOM   1201  CB  VAL    77      47.475 115.452  79.429  1.00  0.00           C  
ATOM   1202  CG1 VAL    77      46.201 115.013  80.162  1.00  0.00           C  
ATOM   1203  CG2 VAL    77      47.168 116.617  78.464  1.00  0.00           C  
ATOM   1204  H   VAL    77      50.120 115.268  78.923  1.00  0.00           H  
ATOM   1205  HA  VAL    77      48.438 116.497  81.043  1.00  0.00           H  
ATOM   1206  HB  VAL    77      47.786 114.628  78.787  1.00  0.00           H  
ATOM   1207 HG11 VAL    77      46.280 114.019  80.602  1.00  0.00           H  
ATOM   1208 HG12 VAL    77      46.160 115.758  80.957  1.00  0.00           H  
ATOM   1209 HG13 VAL    77      45.378 115.117  79.456  1.00  0.00           H  
ATOM   1210 HG21 VAL    77      46.315 116.430  77.811  1.00  0.00           H  
ATOM   1211 HG22 VAL    77      47.140 117.545  79.034  1.00  0.00           H  
ATOM   1212 HG23 VAL    77      47.912 116.744  77.677  1.00  0.00           H  
ATOM   1213  N   THR    78      48.291 114.655  82.467  1.00  0.00           N  
ATOM   1214  CA  THR    78      48.512 113.746  83.588  1.00  0.00           C  
ATOM   1215  C   THR    78      47.225 113.798  84.523  1.00  0.00           C  
ATOM   1216  O   THR    78      46.436 114.730  84.399  1.00  0.00           O  
ATOM   1217  CB  THR    78      49.768 114.159  84.365  1.00  0.00           C  
ATOM   1218  CG2 THR    78      49.944 115.676  84.749  1.00  0.00           C  
ATOM   1219  OG1 THR    78      49.882 113.470  85.593  1.00  0.00           O  
ATOM   1220  H   THR    78      47.798 115.506  82.695  1.00  0.00           H  
ATOM   1221  HA  THR    78      48.576 112.693  83.315  1.00  0.00           H  
ATOM   1222  HB  THR    78      50.690 113.834  83.883  1.00  0.00           H  
ATOM   1223  HG1 THR    78      50.533 112.777  85.460  1.00  0.00           H  
ATOM   1224 HG21 THR    78      50.900 115.817  85.253  1.00  0.00           H  
ATOM   1225 HG22 THR    78      49.955 116.420  83.952  1.00  0.00           H  
ATOM   1226 HG23 THR    78      49.170 116.011  85.440  1.00  0.00           H  
ATOM   1227  N   MET    79      46.935 112.808  85.259  1.00  0.00           N  
ATOM   1228  CA  MET    79      45.854 112.653  86.208  1.00  0.00           C  
ATOM   1229  C   MET    79      46.198 112.145  87.587  1.00  0.00           C  
ATOM   1230  O   MET    79      47.290 111.616  87.801  1.00  0.00           O  
ATOM   1231  CB  MET    79      44.859 111.587  85.610  1.00  0.00           C  
ATOM   1232  CG  MET    79      44.364 111.904  84.219  1.00  0.00           C  
ATOM   1233  SD  MET    79      43.201 110.753  83.487  1.00  0.00           S  
ATOM   1234  CE  MET    79      41.905 110.780  84.722  1.00  0.00           C  
ATOM   1235  H   MET    79      47.659 112.103  85.268  1.00  0.00           H  
ATOM   1236  HA  MET    79      45.318 113.596  86.317  1.00  0.00           H  
ATOM   1237  HB2 MET    79      45.268 110.577  85.583  1.00  0.00           H  
ATOM   1238  HB3 MET    79      44.070 111.562  86.362  1.00  0.00           H  
ATOM   1239  HG2 MET    79      44.077 112.955  84.205  1.00  0.00           H  
ATOM   1240  HG3 MET    79      45.183 111.969  83.503  1.00  0.00           H  
ATOM   1241  HE1 MET    79      41.621 111.810  84.936  1.00  0.00           H  
ATOM   1242  HE2 MET    79      41.103 110.109  84.415  1.00  0.00           H  
ATOM   1243  HE3 MET    79      42.281 110.303  85.627  1.00  0.00           H  
ATOM   1244  N   SER    80      45.343 112.277  88.577  1.00  0.00           N  
ATOM   1245  CA  SER    80      45.618 112.055  90.033  1.00  0.00           C  
ATOM   1246  C   SER    80      44.970 110.782  90.620  1.00  0.00           C  
ATOM   1247  O   SER    80      45.417 110.232  91.635  1.00  0.00           O  
ATOM   1248  CB  SER    80      45.220 113.298  90.800  1.00  0.00           C  
ATOM   1249  OG  SER    80      43.830 113.404  90.530  1.00  0.00           O  
ATOM   1250  H   SER    80      44.404 112.592  88.379  1.00  0.00           H  
ATOM   1251  HA  SER    80      46.687 111.907  90.183  1.00  0.00           H  
ATOM   1252  HB2 SER    80      45.236 113.170  91.883  1.00  0.00           H  
ATOM   1253  HB3 SER    80      45.742 114.194  90.465  1.00  0.00           H  
ATOM   1254  HG  SER    80      43.569 114.321  90.639  1.00  0.00           H  
ATOM   1255  N   GLN    81      43.955 110.137  89.921  1.00  0.00           N  
ATOM   1256  CA  GLN    81      43.308 108.888  90.364  1.00  0.00           C  
ATOM   1257  C   GLN    81      42.596 108.210  89.214  1.00  0.00           C  
ATOM   1258  O   GLN    81      42.429 108.741  88.170  1.00  0.00           O  
ATOM   1259  CB  GLN    81      42.203 109.347  91.319  1.00  0.00           C  
ATOM   1260  CG  GLN    81      40.976 110.121  90.827  1.00  0.00           C  
ATOM   1261  CD  GLN    81      40.168 110.837  91.943  1.00  0.00           C  
ATOM   1262  NE2 GLN    81      38.885 110.595  92.064  1.00  0.00           N  
ATOM   1263  OE1 GLN    81      40.700 111.628  92.710  1.00  0.00           O  
ATOM   1264  H   GLN    81      43.662 110.580  89.062  1.00  0.00           H  
ATOM   1265  HA  GLN    81      44.095 108.226  90.727  1.00  0.00           H  
ATOM   1266  HB2 GLN    81      41.770 108.482  91.821  1.00  0.00           H  
ATOM   1267  HB3 GLN    81      42.666 110.016  92.045  1.00  0.00           H  
ATOM   1268  HG2 GLN    81      41.269 110.879  90.100  1.00  0.00           H  
ATOM   1269  HG3 GLN    81      40.360 109.362  90.345  1.00  0.00           H  
ATOM   1270 HE21 GLN    81      38.334 111.003  92.806  1.00  0.00           H  
ATOM   1271 HE22 GLN    81      38.431 109.999  91.388  1.00  0.00           H  
ATOM   1272  N   ALA    82      42.253 106.877  89.376  1.00  0.00           N  
ATOM   1273  CA  ALA    82      41.560 106.029  88.450  1.00  0.00           C  
ATOM   1274  C   ALA    82      40.094 106.542  88.301  1.00  0.00           C  
ATOM   1275  O   ALA    82      39.539 107.022  89.245  1.00  0.00           O  
ATOM   1276  CB  ALA    82      41.765 104.488  88.800  1.00  0.00           C  
ATOM   1277  H   ALA    82      42.415 106.481  90.291  1.00  0.00           H  
ATOM   1278  HA  ALA    82      42.052 106.157  87.485  1.00  0.00           H  
ATOM   1279  HB1 ALA    82      41.271 104.011  87.953  1.00  0.00           H  
ATOM   1280  HB2 ALA    82      42.816 104.220  88.901  1.00  0.00           H  
ATOM   1281  HB3 ALA    82      41.206 104.403  89.732  1.00  0.00           H  
ATOM   1282  N   SER    83      39.521 106.553  87.124  1.00  0.00           N  
ATOM   1283  CA  SER    83      38.234 107.074  86.756  1.00  0.00           C  
ATOM   1284  C   SER    83      37.057 106.334  87.186  1.00  0.00           C  
ATOM   1285  O   SER    83      37.121 105.113  87.376  1.00  0.00           O  
ATOM   1286  CB  SER    83      38.220 107.184  85.276  1.00  0.00           C  
ATOM   1287  OG  SER    83      39.101 108.179  84.795  1.00  0.00           O  
ATOM   1288  H   SER    83      39.962 105.937  86.456  1.00  0.00           H  
ATOM   1289  HA  SER    83      38.220 108.095  87.137  1.00  0.00           H  
ATOM   1290  HB2 SER    83      38.431 106.188  84.887  1.00  0.00           H  
ATOM   1291  HB3 SER    83      37.178 107.438  85.081  1.00  0.00           H  
ATOM   1292  HG  SER    83      38.784 109.085  84.801  1.00  0.00           H  
ATOM   1293  N   THR    84      35.913 107.022  87.224  1.00  0.00           N  
ATOM   1294  CA  THR    84      34.531 106.506  87.460  1.00  0.00           C  
ATOM   1295  C   THR    84      33.962 105.797  86.261  1.00  0.00           C  
ATOM   1296  O   THR    84      33.493 104.623  86.397  1.00  0.00           O  
ATOM   1297  CB  THR    84      33.567 107.541  87.983  1.00  0.00           C  
ATOM   1298  CG2 THR    84      33.803 107.923  89.462  1.00  0.00           C  
ATOM   1299  OG1 THR    84      33.449 108.681  87.159  1.00  0.00           O  
ATOM   1300  H   THR    84      35.961 108.028  87.157  1.00  0.00           H  
ATOM   1301  HA  THR    84      34.559 105.770  88.264  1.00  0.00           H  
ATOM   1302  HB  THR    84      32.552 107.144  87.953  1.00  0.00           H  
ATOM   1303  HG1 THR    84      32.706 108.385  86.628  1.00  0.00           H  
ATOM   1304 HG21 THR    84      33.062 108.676  89.729  1.00  0.00           H  
ATOM   1305 HG22 THR    84      33.900 107.064  90.126  1.00  0.00           H  
ATOM   1306 HG23 THR    84      34.717 108.511  89.555  1.00  0.00           H  
ATOM   1307  N   GLU    85      34.131 106.316  85.042  1.00  0.00           N  
ATOM   1308  CA  GLU    85      33.572 105.647  83.855  1.00  0.00           C  
ATOM   1309  C   GLU    85      34.370 105.980  82.563  1.00  0.00           C  
ATOM   1310  O   GLU    85      35.106 106.914  82.539  1.00  0.00           O  
ATOM   1311  CB  GLU    85      32.106 106.196  83.762  1.00  0.00           C  
ATOM   1312  CG  GLU    85      31.348 105.464  82.546  1.00  0.00           C  
ATOM   1313  CD  GLU    85      29.784 105.484  82.771  1.00  0.00           C  
ATOM   1314  OE1 GLU    85      29.239 106.562  82.850  1.00  0.00           O  
ATOM   1315  OE2 GLU    85      29.169 104.390  82.937  1.00  0.00           O1-
ATOM   1316  H   GLU    85      34.532 107.237  84.931  1.00  0.00           H  
ATOM   1317  HA  GLU    85      33.562 104.563  83.969  1.00  0.00           H  
ATOM   1318  HB2 GLU    85      31.575 106.001  84.694  1.00  0.00           H  
ATOM   1319  HB3 GLU    85      32.224 107.260  83.557  1.00  0.00           H  
ATOM   1320  HG2 GLU    85      31.744 106.115  81.767  1.00  0.00           H  
ATOM   1321  HG3 GLU    85      31.738 104.456  82.412  1.00  0.00           H  
ATOM   1322  N   ALA    86      34.168 105.224  81.539  1.00  0.00           N  
ATOM   1323  CA  ALA    86      34.724 105.502  80.211  1.00  0.00           C  
ATOM   1324  C   ALA    86      34.512 106.970  79.895  1.00  0.00           C  
ATOM   1325  O   ALA    86      33.439 107.600  80.022  1.00  0.00           O  
ATOM   1326  CB  ALA    86      34.129 104.547  79.166  1.00  0.00           C  
ATOM   1327  H   ALA    86      33.417 104.549  81.530  1.00  0.00           H  
ATOM   1328  HA  ALA    86      35.783 105.250  80.165  1.00  0.00           H  
ATOM   1329  HB1 ALA    86      34.661 104.788  78.246  1.00  0.00           H  
ATOM   1330  HB2 ALA    86      34.327 103.527  79.498  1.00  0.00           H  
ATOM   1331  HB3 ALA    86      33.077 104.755  78.971  1.00  0.00           H  
ATOM   1332  N   SER    87      35.584 107.621  79.457  1.00  0.00           N  
ATOM   1333  CA  SER    87      35.710 109.019  78.930  1.00  0.00           C  
ATOM   1334  C   SER    87      35.170 110.155  79.929  1.00  0.00           C  
ATOM   1335  O   SER    87      34.917 111.301  79.465  1.00  0.00           O  
ATOM   1336  CB  SER    87      35.111 109.024  77.515  1.00  0.00           C  
ATOM   1337  OG  SER    87      35.830 108.106  76.732  1.00  0.00           O  
ATOM   1338  H   SER    87      36.473 107.146  79.511  1.00  0.00           H  
ATOM   1339  HA  SER    87      36.774 109.216  78.802  1.00  0.00           H  
ATOM   1340  HB2 SER    87      34.078 108.680  77.554  1.00  0.00           H  
ATOM   1341  HB3 SER    87      35.275 110.044  77.167  1.00  0.00           H  
ATOM   1342  HG  SER    87      35.307 107.870  75.962  1.00  0.00           H  
ATOM   1343  N   SER    88      35.047 109.804  81.186  1.00  0.00           N  
ATOM   1344  CA  SER    88      34.475 110.640  82.212  1.00  0.00           C  
ATOM   1345  C   SER    88      35.240 111.956  82.559  1.00  0.00           C  
ATOM   1346  O   SER    88      34.577 112.939  82.863  1.00  0.00           O  
ATOM   1347  CB  SER    88      34.274 109.867  83.495  1.00  0.00           C  
ATOM   1348  OG  SER    88      35.429 109.148  83.926  1.00  0.00           O  
ATOM   1349  H   SER    88      35.389 108.867  81.347  1.00  0.00           H  
ATOM   1350  HA  SER    88      33.515 110.973  81.819  1.00  0.00           H  
ATOM   1351  HB2 SER    88      33.955 110.471  84.345  1.00  0.00           H  
ATOM   1352  HB3 SER    88      33.413 109.224  83.312  1.00  0.00           H  
ATOM   1353  HG  SER    88      35.517 108.298  83.487  1.00  0.00           H  
ATOM   1354  N   ASP    89      36.565 111.984  82.382  1.00  0.00           N  
ATOM   1355  CA  ASP    89      37.605 113.024  82.588  1.00  0.00           C  
ATOM   1356  C   ASP    89      38.051 113.674  81.270  1.00  0.00           C  
ATOM   1357  O   ASP    89      38.140 112.960  80.225  1.00  0.00           O  
ATOM   1358  CB  ASP    89      38.647 112.481  83.582  1.00  0.00           C  
ATOM   1359  CG  ASP    89      38.104 111.759  84.854  1.00  0.00           C  
ATOM   1360  OD1 ASP    89      37.159 112.300  85.436  1.00  0.00           O  
ATOM   1361  OD2 ASP    89      38.607 110.770  85.371  1.00  0.00           O1-
ATOM   1362  H   ASP    89      36.868 111.109  81.979  1.00  0.00           H  
ATOM   1363  HA  ASP    89      37.138 113.813  83.177  1.00  0.00           H  
ATOM   1364  HB2 ASP    89      39.334 111.828  83.044  1.00  0.00           H  
ATOM   1365  HB3 ASP    89      39.233 113.380  83.776  1.00  0.00           H  
ATOM   1366  N   LYS    90      38.105 114.986  81.144  1.00  0.00           N  
ATOM   1367  CA  LYS    90      37.886 115.712  79.890  1.00  0.00           C  
ATOM   1368  C   LYS    90      38.698 116.962  79.768  1.00  0.00           C  
ATOM   1369  O   LYS    90      39.070 117.653  80.766  1.00  0.00           O  
ATOM   1370  CB  LYS    90      36.344 116.100  79.724  1.00  0.00           C  
ATOM   1371  CG  LYS    90      35.400 114.873  79.854  1.00  0.00           C  
ATOM   1372  CD  LYS    90      33.917 115.325  79.799  1.00  0.00           C  
ATOM   1373  CE  LYS    90      32.839 114.235  80.105  1.00  0.00           C  
ATOM   1374  NZ  LYS    90      32.880 113.166  79.082  1.00  0.00           N1+
ATOM   1375  H   LYS    90      38.203 115.461  82.029  1.00  0.00           H  
ATOM   1376  HA  LYS    90      38.126 115.046  79.061  1.00  0.00           H  
ATOM   1377  HB2 LYS    90      36.006 116.867  80.420  1.00  0.00           H  
ATOM   1378  HB3 LYS    90      36.346 116.600  78.755  1.00  0.00           H  
ATOM   1379  HG2 LYS    90      35.528 114.261  78.962  1.00  0.00           H  
ATOM   1380  HG3 LYS    90      35.583 114.228  80.713  1.00  0.00           H  
ATOM   1381  HD2 LYS    90      33.777 116.098  80.554  1.00  0.00           H  
ATOM   1382  HD3 LYS    90      33.776 115.618  78.758  1.00  0.00           H  
ATOM   1383  HE2 LYS    90      33.017 113.855  81.111  1.00  0.00           H  
ATOM   1384  HE3 LYS    90      31.877 114.747  80.086  1.00  0.00           H  
ATOM   1385  HZ1 LYS    90      33.818 112.791  79.064  1.00  0.00           H  
ATOM   1386  HZ2 LYS    90      32.229 112.446  79.362  1.00  0.00           H  
ATOM   1387  HZ3 LYS    90      32.492 113.279  78.157  1.00  0.00           H  
ATOM   1388  N   VAL    91      39.039 117.083  78.495  1.00  0.00           N  
ATOM   1389  CA  VAL    91      39.876 118.162  77.998  1.00  0.00           C  
ATOM   1390  C   VAL    91      39.465 118.801  76.690  1.00  0.00           C  
ATOM   1391  O   VAL    91      38.954 118.058  75.859  1.00  0.00           O  
ATOM   1392  CB  VAL    91      41.345 117.746  78.062  1.00  0.00           C  
ATOM   1393  CG1 VAL    91      42.357 118.898  77.784  1.00  0.00           C  
ATOM   1394  CG2 VAL    91      41.831 117.115  79.390  1.00  0.00           C  
ATOM   1395  H   VAL    91      38.727 116.444  77.778  1.00  0.00           H  
ATOM   1396  HA  VAL    91      39.828 118.957  78.742  1.00  0.00           H  
ATOM   1397  HB  VAL    91      41.530 116.920  77.375  1.00  0.00           H  
ATOM   1398 HG11 VAL    91      43.334 118.414  77.809  1.00  0.00           H  
ATOM   1399 HG12 VAL    91      42.265 119.128  76.723  1.00  0.00           H  
ATOM   1400 HG13 VAL    91      42.360 119.697  78.525  1.00  0.00           H  
ATOM   1401 HG21 VAL    91      41.523 117.850  80.134  1.00  0.00           H  
ATOM   1402 HG22 VAL    91      41.302 116.189  79.613  1.00  0.00           H  
ATOM   1403 HG23 VAL    91      42.880 116.817  79.396  1.00  0.00           H  
ATOM   1404  N   THR    92      39.582 120.134  76.590  1.00  0.00           N  
ATOM   1405  CA  THR    92      39.062 120.897  75.466  1.00  0.00           C  
ATOM   1406  C   THR    92      40.004 122.096  75.187  1.00  0.00           C  
ATOM   1407  O   THR    92      40.524 122.708  76.168  1.00  0.00           O  
ATOM   1408  CB  THR    92      37.594 121.361  75.682  1.00  0.00           C  
ATOM   1409  CG2 THR    92      36.985 122.167  74.514  1.00  0.00           C  
ATOM   1410  OG1 THR    92      36.748 120.307  75.933  1.00  0.00           O  
ATOM   1411  H   THR    92      39.842 120.634  77.428  1.00  0.00           H  
ATOM   1412  HA  THR    92      39.060 120.244  74.594  1.00  0.00           H  
ATOM   1413  HB  THR    92      37.586 122.066  76.514  1.00  0.00           H  
ATOM   1414  HG1 THR    92      36.974 119.917  76.781  1.00  0.00           H  
ATOM   1415 HG21 THR    92      37.427 123.162  74.466  1.00  0.00           H  
ATOM   1416 HG22 THR    92      37.185 121.661  73.570  1.00  0.00           H  
ATOM   1417 HG23 THR    92      35.904 122.312  74.522  1.00  0.00           H  
ATOM   1418  N   VAL    93      40.170 122.513  73.880  1.00  0.00           N  
ATOM   1419  CA  VAL    93      41.055 123.628  73.440  1.00  0.00           C  
ATOM   1420  C   VAL    93      40.228 124.391  72.396  1.00  0.00           C  
ATOM   1421  O   VAL    93      39.461 123.779  71.676  1.00  0.00           O  
ATOM   1422  CB  VAL    93      42.435 123.139  72.918  1.00  0.00           C  
ATOM   1423  CG1 VAL    93      43.080 124.220  72.072  1.00  0.00           C  
ATOM   1424  CG2 VAL    93      43.309 122.820  74.165  1.00  0.00           C  
ATOM   1425  H   VAL    93      39.707 122.024  73.127  1.00  0.00           H  
ATOM   1426  HA  VAL    93      41.296 124.268  74.289  1.00  0.00           H  
ATOM   1427  HB  VAL    93      42.317 122.238  72.317  1.00  0.00           H  
ATOM   1428 HG11 VAL    93      44.030 123.773  71.777  1.00  0.00           H  
ATOM   1429 HG12 VAL    93      42.490 124.462  71.189  1.00  0.00           H  
ATOM   1430 HG13 VAL    93      43.284 125.157  72.592  1.00  0.00           H  
ATOM   1431 HG21 VAL    93      44.310 122.479  73.903  1.00  0.00           H  
ATOM   1432 HG22 VAL    93      43.399 123.719  74.775  1.00  0.00           H  
ATOM   1433 HG23 VAL    93      42.953 121.950  74.716  1.00  0.00           H  
ATOM   1434  N   ASN    94      40.361 125.709  72.403  1.00  0.00           N  
ATOM   1435  CA  ASN    94      39.691 126.476  71.404  1.00  0.00           C  
ATOM   1436  C   ASN    94      40.631 127.606  70.880  1.00  0.00           C  
ATOM   1437  O   ASN    94      41.707 127.760  71.388  1.00  0.00           O  
ATOM   1438  CB  ASN    94      38.262 126.901  72.023  1.00  0.00           C  
ATOM   1439  CG  ASN    94      38.344 127.727  73.310  1.00  0.00           C  
ATOM   1440  ND2 ASN    94      37.316 127.674  74.112  1.00  0.00           N  
ATOM   1441  OD1 ASN    94      39.368 128.299  73.673  1.00  0.00           O  
ATOM   1442  H   ASN    94      40.883 126.202  73.113  1.00  0.00           H  
ATOM   1443  HA  ASN    94      39.508 125.938  70.474  1.00  0.00           H  
ATOM   1444  HB2 ASN    94      37.778 127.577  71.317  1.00  0.00           H  
ATOM   1445  HB3 ASN    94      37.561 126.092  72.227  1.00  0.00           H  
ATOM   1446 HD21 ASN    94      37.410 128.152  74.997  1.00  0.00           H  
ATOM   1447 HD22 ASN    94      36.532 127.056  73.964  1.00  0.00           H  
ATOM   1448  N   TYR    95      40.338 128.194  69.719  1.00  0.00           N  
ATOM   1449  CA  TYR    95      41.307 128.897  68.884  1.00  0.00           C  
ATOM   1450  C   TYR    95      40.836 130.290  68.499  1.00  0.00           C  
ATOM   1451  O   TYR    95      39.630 130.358  68.182  1.00  0.00           O  
ATOM   1452  CB  TYR    95      41.652 127.955  67.715  1.00  0.00           C  
ATOM   1453  CG  TYR    95      41.972 126.604  68.135  1.00  0.00           C  
ATOM   1454  CD1 TYR    95      43.288 126.273  68.496  1.00  0.00           C  
ATOM   1455  CD2 TYR    95      40.994 125.580  67.996  1.00  0.00           C  
ATOM   1456  CE1 TYR    95      43.643 124.938  68.657  1.00  0.00           C  
ATOM   1457  CE2 TYR    95      41.392 124.273  68.178  1.00  0.00           C  
ATOM   1458  CZ  TYR    95      42.682 123.925  68.495  1.00  0.00           C  
ATOM   1459  OH  TYR    95      43.021 122.646  68.726  1.00  0.00           O  
ATOM   1460  H   TYR    95      39.482 127.954  69.239  1.00  0.00           H  
ATOM   1461  HA  TYR    95      42.270 129.167  69.316  1.00  0.00           H  
ATOM   1462  HB2 TYR    95      40.703 127.879  67.183  1.00  0.00           H  
ATOM   1463  HB3 TYR    95      42.370 128.398  67.025  1.00  0.00           H  
ATOM   1464  HD1 TYR    95      43.950 127.123  68.571  1.00  0.00           H  
ATOM   1465  HD2 TYR    95      39.995 125.841  67.683  1.00  0.00           H  
ATOM   1466  HE1 TYR    95      44.645 124.585  68.849  1.00  0.00           H  
ATOM   1467  HE2 TYR    95      40.622 123.518  68.114  1.00  0.00           H  
ATOM   1468  HH  TYR    95      43.938 122.366  68.676  1.00  0.00           H  
ATOM   1469  N   TYR    96      41.614 131.275  68.394  1.00  0.00           N  
ATOM   1470  CA  TYR    96      41.323 132.734  68.380  1.00  0.00           C  
ATOM   1471  C   TYR    96      42.111 133.546  67.441  1.00  0.00           C  
ATOM   1472  O   TYR    96      43.219 133.115  67.038  1.00  0.00           O  
ATOM   1473  CB  TYR    96      41.650 133.361  69.806  1.00  0.00           C  
ATOM   1474  CG  TYR    96      40.945 132.795  71.010  1.00  0.00           C  
ATOM   1475  CD1 TYR    96      41.338 131.575  71.552  1.00  0.00           C  
ATOM   1476  CD2 TYR    96      39.781 133.402  71.556  1.00  0.00           C  
ATOM   1477  CE1 TYR    96      40.690 130.938  72.590  1.00  0.00           C  
ATOM   1478  CE2 TYR    96      39.123 132.845  72.703  1.00  0.00           C  
ATOM   1479  CZ  TYR    96      39.483 131.519  73.113  1.00  0.00           C  
ATOM   1480  OH  TYR    96      38.672 130.927  74.045  1.00  0.00           O  
ATOM   1481  H   TYR    96      42.578 131.111  68.648  1.00  0.00           H  
ATOM   1482  HA  TYR    96      40.250 132.916  68.322  1.00  0.00           H  
ATOM   1483  HB2 TYR    96      42.714 133.255  70.019  1.00  0.00           H  
ATOM   1484  HB3 TYR    96      41.612 134.449  69.768  1.00  0.00           H  
ATOM   1485  HD1 TYR    96      42.221 131.121  71.126  1.00  0.00           H  
ATOM   1486  HD2 TYR    96      39.458 134.334  71.117  1.00  0.00           H  
ATOM   1487  HE1 TYR    96      41.010 129.977  72.964  1.00  0.00           H  
ATOM   1488  HE2 TYR    96      38.207 133.282  73.073  1.00  0.00           H  
ATOM   1489  HH  TYR    96      38.794 129.982  73.930  1.00  0.00           H  
ATOM   1490  N   ASP    97      41.685 134.679  66.889  1.00  0.00           N  
ATOM   1491  CA  ASP    97      42.467 135.759  66.218  1.00  0.00           C  
ATOM   1492  C   ASP    97      43.238 136.566  67.227  1.00  0.00           C  
ATOM   1493  O   ASP    97      43.472 136.179  68.378  1.00  0.00           O  
ATOM   1494  CB  ASP    97      41.561 136.518  65.198  1.00  0.00           C  
ATOM   1495  CG  ASP    97      40.651 137.558  65.906  1.00  0.00           C  
ATOM   1496  OD1 ASP    97      40.243 137.328  67.072  1.00  0.00           O  
ATOM   1497  OD2 ASP    97      40.130 138.445  65.210  1.00  0.00           O1-
ATOM   1498  H   ASP    97      40.754 135.005  67.107  1.00  0.00           H  
ATOM   1499  HA  ASP    97      43.133 135.218  65.547  1.00  0.00           H  
ATOM   1500  HB2 ASP    97      42.334 137.054  64.648  1.00  0.00           H  
ATOM   1501  HB3 ASP    97      41.034 135.793  64.577  1.00  0.00           H  
ATOM   1502  N   GLU    98      43.878 137.660  66.703  1.00  0.00           N  
ATOM   1503  CA  GLU    98      44.700 138.479  67.523  1.00  0.00           C  
ATOM   1504  C   GLU    98      43.910 139.607  68.172  1.00  0.00           C  
ATOM   1505  O   GLU    98      44.531 140.372  69.022  1.00  0.00           O  
ATOM   1506  CB  GLU    98      45.982 138.928  66.727  1.00  0.00           C  
ATOM   1507  CG  GLU    98      45.953 140.171  65.794  1.00  0.00           C  
ATOM   1508  CD  GLU    98      44.651 140.274  64.946  1.00  0.00           C  
ATOM   1509  OE1 GLU    98      44.294 141.361  64.520  1.00  0.00           O  
ATOM   1510  OE2 GLU    98      44.145 139.239  64.504  1.00  0.00           O1-
ATOM   1511  H   GLU    98      43.802 137.863  65.716  1.00  0.00           H  
ATOM   1512  HA  GLU    98      45.174 137.873  68.295  1.00  0.00           H  
ATOM   1513  HB2 GLU    98      46.687 139.087  67.543  1.00  0.00           H  
ATOM   1514  HB3 GLU    98      46.250 138.042  66.152  1.00  0.00           H  
ATOM   1515  HG2 GLU    98      46.037 141.028  66.464  1.00  0.00           H  
ATOM   1516  HG3 GLU    98      46.837 140.177  65.157  1.00  0.00           H  
ATOM   1517  N   GLU    99      42.625 139.763  67.951  1.00  0.00           N  
ATOM   1518  CA  GLU    99      41.583 140.483  68.771  1.00  0.00           C  
ATOM   1519  C   GLU    99      40.887 139.687  69.838  1.00  0.00           C  
ATOM   1520  O   GLU    99      40.763 140.194  71.005  1.00  0.00           O  
ATOM   1521  CB  GLU    99      40.628 141.333  67.859  1.00  0.00           C  
ATOM   1522  CG  GLU    99      39.729 142.102  68.769  1.00  0.00           C  
ATOM   1523  CD  GLU    99      38.408 141.496  69.367  1.00  0.00           C  
ATOM   1524  OE1 GLU    99      37.968 140.376  68.951  1.00  0.00           O  
ATOM   1525  OE2 GLU    99      37.683 142.192  70.182  1.00  0.00           O1-
ATOM   1526  H   GLU    99      42.215 139.222  67.203  1.00  0.00           H  
ATOM   1527  HA  GLU    99      42.125 141.235  69.345  1.00  0.00           H  
ATOM   1528  HB2 GLU    99      41.170 142.103  67.309  1.00  0.00           H  
ATOM   1529  HB3 GLU    99      40.038 140.656  67.241  1.00  0.00           H  
ATOM   1530  HG2 GLU    99      40.320 142.628  69.519  1.00  0.00           H  
ATOM   1531  HG3 GLU    99      39.214 142.833  68.146  1.00  0.00           H  
ATOM   1532  N   GLY   100      40.580 138.411  69.637  1.00  0.00           N  
ATOM   1533  CA  GLY   100      40.634 137.361  70.693  1.00  0.00           C  
ATOM   1534  C   GLY   100      39.385 137.375  71.655  1.00  0.00           C  
ATOM   1535  O   GLY   100      39.413 136.761  72.666  1.00  0.00           O  
ATOM   1536  H   GLY   100      40.601 138.005  68.712  1.00  0.00           H  
ATOM   1537  HA2 GLY   100      40.565 136.437  70.118  1.00  0.00           H  
ATOM   1538  HA3 GLY   100      41.540 137.544  71.270  1.00  0.00           H  
ATOM   1539  N   SER   101      38.338 137.958  71.206  1.00  0.00           N  
ATOM   1540  CA  SER   101      37.004 137.934  71.869  1.00  0.00           C  
ATOM   1541  C   SER   101      36.052 136.800  71.638  1.00  0.00           C  
ATOM   1542  O   SER   101      35.190 136.547  72.442  1.00  0.00           O  
ATOM   1543  CB  SER   101      36.162 139.192  71.489  1.00  0.00           C  
ATOM   1544  OG  SER   101      35.869 139.309  70.093  1.00  0.00           O  
ATOM   1545  H   SER   101      38.530 138.411  70.324  1.00  0.00           H  
ATOM   1546  HA  SER   101      37.136 138.089  72.940  1.00  0.00           H  
ATOM   1547  HB2 SER   101      35.223 139.184  72.041  1.00  0.00           H  
ATOM   1548  HB3 SER   101      36.748 140.088  71.695  1.00  0.00           H  
ATOM   1549  HG  SER   101      36.638 139.719  69.689  1.00  0.00           H  
ATOM   1550  N   ILE   102      36.050 136.124  70.439  1.00  0.00           N  
ATOM   1551  CA  ILE   102      35.232 134.976  70.192  1.00  0.00           C  
ATOM   1552  C   ILE   102      36.193 133.840  69.716  1.00  0.00           C  
ATOM   1553  O   ILE   102      37.125 134.124  69.036  1.00  0.00           O  
ATOM   1554  CB  ILE   102      34.216 135.365  69.052  1.00  0.00           C  
ATOM   1555  CG1 ILE   102      33.346 136.531  69.490  1.00  0.00           C  
ATOM   1556  CG2 ILE   102      33.344 134.131  68.689  1.00  0.00           C  
ATOM   1557  CD1 ILE   102      32.403 137.122  68.397  1.00  0.00           C  
ATOM   1558  H   ILE   102      36.633 136.443  69.679  1.00  0.00           H  
ATOM   1559  HA  ILE   102      34.719 134.806  71.139  1.00  0.00           H  
ATOM   1560  HB  ILE   102      34.752 135.642  68.145  1.00  0.00           H  
ATOM   1561 HG12 ILE   102      32.723 136.274  70.347  1.00  0.00           H  
ATOM   1562 HG13 ILE   102      33.957 137.330  69.907  1.00  0.00           H  
ATOM   1563 HG21 ILE   102      34.059 133.402  68.308  1.00  0.00           H  
ATOM   1564 HG22 ILE   102      32.874 133.635  69.538  1.00  0.00           H  
ATOM   1565 HG23 ILE   102      32.658 134.503  67.928  1.00  0.00           H  
ATOM   1566 HD11 ILE   102      32.950 137.342  67.480  1.00  0.00           H  
ATOM   1567 HD12 ILE   102      31.526 136.479  68.330  1.00  0.00           H  
ATOM   1568 HD13 ILE   102      31.897 138.009  68.779  1.00  0.00           H  
ATOM   1569  N   PRO   103      35.961 132.586  70.066  1.00  0.00           N  
ATOM   1570  CA  PRO   103      36.529 131.381  69.469  1.00  0.00           C  
ATOM   1571  C   PRO   103      36.232 131.017  67.974  1.00  0.00           C  
ATOM   1572  O   PRO   103      35.046 130.827  67.613  1.00  0.00           O  
ATOM   1573  CB  PRO   103      36.046 130.286  70.362  1.00  0.00           C  
ATOM   1574  CG  PRO   103      35.975 130.948  71.775  1.00  0.00           C  
ATOM   1575  CD  PRO   103      35.338 132.303  71.469  1.00  0.00           C  
ATOM   1576  HA  PRO   103      37.614 131.425  69.567  1.00  0.00           H  
ATOM   1577  HB2 PRO   103      35.021 130.075  70.057  1.00  0.00           H  
ATOM   1578  HB3 PRO   103      36.722 129.434  70.288  1.00  0.00           H  
ATOM   1579  HG2 PRO   103      35.447 130.433  72.578  1.00  0.00           H  
ATOM   1580  HG3 PRO   103      36.953 131.185  72.193  1.00  0.00           H  
ATOM   1581  HD2 PRO   103      34.270 132.087  71.517  1.00  0.00           H  
ATOM   1582  HD3 PRO   103      35.622 133.078  72.181  1.00  0.00           H  
ATOM   1583  N   ILE   104      37.173 130.793  67.110  1.00  0.00           N  
ATOM   1584  CA  ILE   104      37.053 130.398  65.676  1.00  0.00           C  
ATOM   1585  C   ILE   104      36.408 129.032  65.499  1.00  0.00           C  
ATOM   1586  O   ILE   104      35.338 128.823  64.890  1.00  0.00           O  
ATOM   1587  CB  ILE   104      38.411 130.568  64.969  1.00  0.00           C  
ATOM   1588  CG1 ILE   104      38.821 132.075  64.929  1.00  0.00           C  
ATOM   1589  CG2 ILE   104      38.161 130.119  63.463  1.00  0.00           C  
ATOM   1590  CD1 ILE   104      40.389 132.108  64.642  1.00  0.00           C  
ATOM   1591  H   ILE   104      38.085 130.944  67.517  1.00  0.00           H  
ATOM   1592  HA  ILE   104      36.454 131.176  65.203  1.00  0.00           H  
ATOM   1593  HB  ILE   104      39.190 129.989  65.463  1.00  0.00           H  
ATOM   1594 HG12 ILE   104      38.191 132.621  64.227  1.00  0.00           H  
ATOM   1595 HG13 ILE   104      38.695 132.493  65.928  1.00  0.00           H  
ATOM   1596 HG21 ILE   104      38.034 129.037  63.465  1.00  0.00           H  
ATOM   1597 HG22 ILE   104      37.398 130.640  62.884  1.00  0.00           H  
ATOM   1598 HG23 ILE   104      39.031 130.275  62.826  1.00  0.00           H  
ATOM   1599 HD11 ILE   104      40.666 133.124  64.362  1.00  0.00           H  
ATOM   1600 HD12 ILE   104      40.954 131.740  65.498  1.00  0.00           H  
ATOM   1601 HD13 ILE   104      40.744 131.519  63.796  1.00  0.00           H  
ATOM   1602  N   ASP   105      37.053 128.059  66.140  1.00  0.00           N  
ATOM   1603  CA  ASP   105      36.673 126.590  66.274  1.00  0.00           C  
ATOM   1604  C   ASP   105      37.047 126.033  67.648  1.00  0.00           C  
ATOM   1605  O   ASP   105      37.814 126.697  68.315  1.00  0.00           O  
ATOM   1606  CB  ASP   105      37.353 125.774  65.145  1.00  0.00           C  
ATOM   1607  CG  ASP   105      36.768 124.395  64.963  1.00  0.00           C  
ATOM   1608  OD1 ASP   105      35.624 124.132  65.325  1.00  0.00           O  
ATOM   1609  OD2 ASP   105      37.517 123.527  64.352  1.00  0.00           O1-
ATOM   1610  H   ASP   105      37.906 128.314  66.619  1.00  0.00           H  
ATOM   1611  HA  ASP   105      35.592 126.507  66.159  1.00  0.00           H  
ATOM   1612  HB2 ASP   105      37.274 126.296  64.191  1.00  0.00           H  
ATOM   1613  HB3 ASP   105      38.417 125.616  65.324  1.00  0.00           H  
ATOM   1614  N   GLN   106      36.600 124.817  68.070  1.00  0.00           N  
ATOM   1615  CA  GLN   106      37.169 124.066  69.251  1.00  0.00           C  
ATOM   1616  C   GLN   106      37.540 122.580  68.967  1.00  0.00           C  
ATOM   1617  O   GLN   106      37.187 122.053  67.903  1.00  0.00           O  
ATOM   1618  CB  GLN   106      36.323 124.161  70.504  1.00  0.00           C  
ATOM   1619  CG  GLN   106      35.056 123.244  70.486  1.00  0.00           C  
ATOM   1620  CD  GLN   106      34.046 123.479  71.541  1.00  0.00           C  
ATOM   1621  NE2 GLN   106      32.941 124.112  71.268  1.00  0.00           N  
ATOM   1622  OE1 GLN   106      34.330 123.141  72.688  1.00  0.00           O  
ATOM   1623  H   GLN   106      35.999 124.230  67.508  1.00  0.00           H  
ATOM   1624  HA  GLN   106      38.127 124.561  69.413  1.00  0.00           H  
ATOM   1625  HB2 GLN   106      36.764 123.837  71.447  1.00  0.00           H  
ATOM   1626  HB3 GLN   106      35.798 125.105  70.650  1.00  0.00           H  
ATOM   1627  HG2 GLN   106      34.560 123.420  69.531  1.00  0.00           H  
ATOM   1628  HG3 GLN   106      35.508 122.258  70.594  1.00  0.00           H  
ATOM   1629 HE21 GLN   106      32.323 124.041  72.064  1.00  0.00           H  
ATOM   1630 HE22 GLN   106      32.522 124.144  70.350  1.00  0.00           H  
ATOM   1631  N   ALA   107      38.335 121.955  69.875  1.00  0.00           N  
ATOM   1632  CA  ALA   107      38.882 120.648  69.851  1.00  0.00           C  
ATOM   1633  C   ALA   107      38.970 119.887  71.267  1.00  0.00           C  
ATOM   1634  O   ALA   107      39.068 120.641  72.246  1.00  0.00           O  
ATOM   1635  CB  ALA   107      40.261 120.656  69.058  1.00  0.00           C  
ATOM   1636  H   ALA   107      38.701 122.490  70.650  1.00  0.00           H  
ATOM   1637  HA  ALA   107      38.129 120.016  69.380  1.00  0.00           H  
ATOM   1638  HB1 ALA   107      40.053 120.978  68.037  1.00  0.00           H  
ATOM   1639  HB2 ALA   107      40.863 121.304  69.694  1.00  0.00           H  
ATOM   1640  HB3 ALA   107      40.741 119.679  68.998  1.00  0.00           H  
ATOM   1641  N   GLY   108      38.881 118.560  71.383  1.00  0.00           N  
ATOM   1642  CA  GLY   108      38.788 117.868  72.640  1.00  0.00           C  
ATOM   1643  C   GLY   108      39.403 116.498  72.754  1.00  0.00           C  
ATOM   1644  O   GLY   108      39.392 115.736  71.787  1.00  0.00           O  
ATOM   1645  H   GLY   108      38.924 117.961  70.572  1.00  0.00           H  
ATOM   1646  HA2 GLY   108      39.246 118.539  73.367  1.00  0.00           H  
ATOM   1647  HA3 GLY   108      37.779 117.901  73.053  1.00  0.00           H  
ATOM   1648  N   LEU   109      40.033 116.152  73.895  1.00  0.00           N  
ATOM   1649  CA  LEU   109      40.548 114.852  74.306  1.00  0.00           C  
ATOM   1650  C   LEU   109      39.837 114.345  75.581  1.00  0.00           C  
ATOM   1651  O   LEU   109      39.768 115.082  76.557  1.00  0.00           O  
ATOM   1652  CB  LEU   109      42.083 114.756  74.276  1.00  0.00           C  
ATOM   1653  CG  LEU   109      42.814 113.731  75.108  1.00  0.00           C  
ATOM   1654  CD1 LEU   109      42.718 112.365  74.523  1.00  0.00           C  
ATOM   1655  CD2 LEU   109      44.260 114.038  75.165  1.00  0.00           C  
ATOM   1656  H   LEU   109      40.036 116.766  74.697  1.00  0.00           H  
ATOM   1657  HA  LEU   109      40.115 114.173  73.571  1.00  0.00           H  
ATOM   1658  HB2 LEU   109      42.379 114.728  73.227  1.00  0.00           H  
ATOM   1659  HB3 LEU   109      42.446 115.704  74.674  1.00  0.00           H  
ATOM   1660  HG  LEU   109      42.359 113.601  76.090  1.00  0.00           H  
ATOM   1661 HD11 LEU   109      41.760 111.907  74.768  1.00  0.00           H  
ATOM   1662 HD12 LEU   109      42.974 112.326  73.464  1.00  0.00           H  
ATOM   1663 HD13 LEU   109      43.511 111.761  74.964  1.00  0.00           H  
ATOM   1664 HD21 LEU   109      44.741 113.446  75.944  1.00  0.00           H  
ATOM   1665 HD22 LEU   109      44.668 113.908  74.163  1.00  0.00           H  
ATOM   1666 HD23 LEU   109      44.296 115.111  75.350  1.00  0.00           H  
ATOM   1667  N   PHE   110      39.425 113.034  75.585  1.00  0.00           N  
ATOM   1668  CA  PHE   110      38.559 112.521  76.726  1.00  0.00           C  
ATOM   1669  C   PHE   110      39.156 111.211  77.217  1.00  0.00           C  
ATOM   1670  O   PHE   110      39.605 110.380  76.442  1.00  0.00           O  
ATOM   1671  CB  PHE   110      37.075 112.365  76.380  1.00  0.00           C  
ATOM   1672  CG  PHE   110      36.226 113.479  75.740  1.00  0.00           C  
ATOM   1673  CD1 PHE   110      36.488 114.839  75.973  1.00  0.00           C  
ATOM   1674  CD2 PHE   110      35.218 113.195  74.773  1.00  0.00           C  
ATOM   1675  CE1 PHE   110      35.718 115.842  75.412  1.00  0.00           C  
ATOM   1676  CE2 PHE   110      34.563 114.230  74.145  1.00  0.00           C  
ATOM   1677  CZ  PHE   110      34.735 115.542  74.511  1.00  0.00           C  
ATOM   1678  H   PHE   110      39.535 112.477  74.750  1.00  0.00           H  
ATOM   1679  HA  PHE   110      38.738 113.242  77.524  1.00  0.00           H  
ATOM   1680  HB2 PHE   110      36.849 111.457  75.821  1.00  0.00           H  
ATOM   1681  HB3 PHE   110      36.582 112.096  77.313  1.00  0.00           H  
ATOM   1682  HD1 PHE   110      37.251 115.105  76.689  1.00  0.00           H  
ATOM   1683  HD2 PHE   110      34.987 112.157  74.586  1.00  0.00           H  
ATOM   1684  HE1 PHE   110      35.862 116.881  75.671  1.00  0.00           H  
ATOM   1685  HE2 PHE   110      33.693 114.053  73.530  1.00  0.00           H  
ATOM   1686  HZ  PHE   110      34.183 116.306  73.984  1.00  0.00           H  
ATOM   1687  N   LEU   111      39.213 110.985  78.514  1.00  0.00           N  
ATOM   1688  CA  LEU   111      40.132 110.090  79.186  1.00  0.00           C  
ATOM   1689  C   LEU   111      39.480 108.942  79.987  1.00  0.00           C  
ATOM   1690  O   LEU   111      38.437 109.092  80.610  1.00  0.00           O  
ATOM   1691  CB  LEU   111      41.144 110.860  79.987  1.00  0.00           C  
ATOM   1692  CG  LEU   111      42.104 111.794  79.191  1.00  0.00           C  
ATOM   1693  CD1 LEU   111      43.095 112.515  80.107  1.00  0.00           C  
ATOM   1694  CD2 LEU   111      42.925 111.030  78.073  1.00  0.00           C  
ATOM   1695  H   LEU   111      38.783 111.685  79.102  1.00  0.00           H  
ATOM   1696  HA  LEU   111      40.754 109.623  78.423  1.00  0.00           H  
ATOM   1697  HB2 LEU   111      40.533 111.561  80.557  1.00  0.00           H  
ATOM   1698  HB3 LEU   111      41.787 110.219  80.590  1.00  0.00           H  
ATOM   1699  HG  LEU   111      41.449 112.544  78.748  1.00  0.00           H  
ATOM   1700 HD11 LEU   111      43.929 112.831  79.481  1.00  0.00           H  
ATOM   1701 HD12 LEU   111      42.579 113.349  80.582  1.00  0.00           H  
ATOM   1702 HD13 LEU   111      43.617 111.867  80.811  1.00  0.00           H  
ATOM   1703 HD21 LEU   111      43.695 111.643  77.606  1.00  0.00           H  
ATOM   1704 HD22 LEU   111      43.429 110.147  78.467  1.00  0.00           H  
ATOM   1705 HD23 LEU   111      42.248 110.636  77.315  1.00  0.00           H  
ATOM   1706  N   THR   112      40.041 107.795  80.039  1.00  0.00           N  
ATOM   1707  CA  THR   112      39.688 106.642  80.940  1.00  0.00           C  
ATOM   1708  C   THR   112      40.892 106.161  81.784  1.00  0.00           C  
ATOM   1709  O   THR   112      41.720 105.438  81.299  1.00  0.00           O  
ATOM   1710  CB  THR   112      39.085 105.532  80.136  1.00  0.00           C  
ATOM   1711  CG2 THR   112      38.507 104.457  81.053  1.00  0.00           C  
ATOM   1712  OG1 THR   112      38.156 105.989  79.186  1.00  0.00           O  
ATOM   1713  H   THR   112      40.768 107.746  79.340  1.00  0.00           H  
ATOM   1714  HA  THR   112      38.950 107.018  81.649  1.00  0.00           H  
ATOM   1715  HB  THR   112      39.879 105.077  79.543  1.00  0.00           H  
ATOM   1716  HG1 THR   112      38.499 106.601  78.531  1.00  0.00           H  
ATOM   1717 HG21 THR   112      37.687 104.806  81.681  1.00  0.00           H  
ATOM   1718 HG22 THR   112      38.162 103.586  80.496  1.00  0.00           H  
ATOM   1719 HG23 THR   112      39.246 103.979  81.696  1.00  0.00           H  
ATOM   1720  N   ALA   113      40.990 106.521  83.047  1.00  0.00           N  
ATOM   1721  CA  ALA   113      42.162 106.164  83.815  1.00  0.00           C  
ATOM   1722  C   ALA   113      42.221 104.752  84.370  1.00  0.00           C  
ATOM   1723  O   ALA   113      41.231 104.353  85.052  1.00  0.00           O  
ATOM   1724  CB  ALA   113      42.335 107.328  84.802  1.00  0.00           C  
ATOM   1725  H   ALA   113      40.370 107.242  83.387  1.00  0.00           H  
ATOM   1726  HA  ALA   113      43.058 106.258  83.202  1.00  0.00           H  
ATOM   1727  HB1 ALA   113      41.563 107.318  85.571  1.00  0.00           H  
ATOM   1728  HB2 ALA   113      43.330 107.422  85.236  1.00  0.00           H  
ATOM   1729  HB3 ALA   113      41.988 108.198  84.244  1.00  0.00           H  
ATOM   1730  N   ILE   114      43.318 104.020  84.140  1.00  0.00           N  
ATOM   1731  CA  ILE   114      43.703 102.813  84.923  1.00  0.00           C  
ATOM   1732  C   ILE   114      45.068 103.006  85.663  1.00  0.00           C  
ATOM   1733  O   ILE   114      45.950 103.723  85.166  1.00  0.00           O  
ATOM   1734  CB  ILE   114      43.687 101.514  84.096  1.00  0.00           C  
ATOM   1735  CG1 ILE   114      44.898 101.429  83.108  1.00  0.00           C  
ATOM   1736  CG2 ILE   114      42.309 101.358  83.468  1.00  0.00           C  
ATOM   1737  CD1 ILE   114      45.047 100.107  82.388  1.00  0.00           C  
ATOM   1738  H   ILE   114      43.917 104.336  83.391  1.00  0.00           H  
ATOM   1739  HA  ILE   114      42.999 102.662  85.742  1.00  0.00           H  
ATOM   1740  HB  ILE   114      43.756 100.707  84.825  1.00  0.00           H  
ATOM   1741 HG12 ILE   114      44.856 102.273  82.420  1.00  0.00           H  
ATOM   1742 HG13 ILE   114      45.795 101.536  83.719  1.00  0.00           H  
ATOM   1743 HG21 ILE   114      42.310 101.972  82.568  1.00  0.00           H  
ATOM   1744 HG22 ILE   114      42.004 100.315  83.377  1.00  0.00           H  
ATOM   1745 HG23 ILE   114      41.482 101.879  83.952  1.00  0.00           H  
ATOM   1746 HD11 ILE   114      44.961  99.346  83.163  1.00  0.00           H  
ATOM   1747 HD12 ILE   114      44.254  99.926  81.662  1.00  0.00           H  
ATOM   1748 HD13 ILE   114      46.048 100.101  81.958  1.00  0.00           H  
ATOM   1749  N   GLU   115      45.171 102.359  86.819  1.00  0.00           N  
ATOM   1750  CA  GLU   115      46.531 102.094  87.454  1.00  0.00           C  
ATOM   1751  C   GLU   115      46.811 100.644  87.100  1.00  0.00           C  
ATOM   1752  O   GLU   115      46.027  99.794  87.301  1.00  0.00           O  
ATOM   1753  CB  GLU   115      46.555 102.404  89.007  1.00  0.00           C  
ATOM   1754  CG  GLU   115      47.849 101.889  89.747  1.00  0.00           C  
ATOM   1755  CD  GLU   115      47.808 102.035  91.247  1.00  0.00           C  
ATOM   1756  OE1 GLU   115      46.782 102.414  91.925  1.00  0.00           O  
ATOM   1757  OE2 GLU   115      48.916 101.911  91.835  1.00  0.00           O1-
ATOM   1758  H   GLU   115      44.339 101.924  87.190  1.00  0.00           H  
ATOM   1759  HA  GLU   115      47.211 102.815  86.999  1.00  0.00           H  
ATOM   1760  HB2 GLU   115      46.474 103.467  89.233  1.00  0.00           H  
ATOM   1761  HB3 GLU   115      45.696 101.849  89.385  1.00  0.00           H  
ATOM   1762  HG2 GLU   115      48.035 100.845  89.491  1.00  0.00           H  
ATOM   1763  HG3 GLU   115      48.570 102.548  89.264  1.00  0.00           H  
ATOM   1764  N   ILE   116      48.067 100.274  86.680  1.00  0.00           N  
ATOM   1765  CA  ILE   116      48.432  98.797  86.479  1.00  0.00           C  
ATOM   1766  C   ILE   116      49.851  98.570  86.869  1.00  0.00           C  
ATOM   1767  O   ILE   116      50.653  99.441  86.702  1.00  0.00           O  
ATOM   1768  CB  ILE   116      48.136  98.258  85.086  1.00  0.00           C  
ATOM   1769  CG1 ILE   116      48.358  96.697  84.914  1.00  0.00           C  
ATOM   1770  CG2 ILE   116      48.829  99.124  83.925  1.00  0.00           C  
ATOM   1771  CD1 ILE   116      47.540  95.959  83.882  1.00  0.00           C  
ATOM   1772  H   ILE   116      48.757 101.005  86.587  1.00  0.00           H  
ATOM   1773  HA  ILE   116      47.885  98.159  87.173  1.00  0.00           H  
ATOM   1774  HB  ILE   116      47.072  98.349  84.868  1.00  0.00           H  
ATOM   1775 HG12 ILE   116      49.416  96.617  84.664  1.00  0.00           H  
ATOM   1776 HG13 ILE   116      48.195  96.196  85.868  1.00  0.00           H  
ATOM   1777 HG21 ILE   116      48.431  98.854  82.947  1.00  0.00           H  
ATOM   1778 HG22 ILE   116      48.688 100.200  84.036  1.00  0.00           H  
ATOM   1779 HG23 ILE   116      49.890  98.878  83.968  1.00  0.00           H  
ATOM   1780 HD11 ILE   116      47.923  94.991  83.559  1.00  0.00           H  
ATOM   1781 HD12 ILE   116      46.518  95.845  84.244  1.00  0.00           H  
ATOM   1782 HD13 ILE   116      47.409  96.561  82.983  1.00  0.00           H  
ATOM   1783  N   SER   117      50.225  97.366  87.385  1.00  0.00           N  
ATOM   1784  CA  SER   117      51.633  96.935  87.607  1.00  0.00           C  
ATOM   1785  C   SER   117      51.762  95.444  87.735  1.00  0.00           C  
ATOM   1786  O   SER   117      50.882  94.738  88.189  1.00  0.00           O  
ATOM   1787  CB  SER   117      52.112  97.556  88.929  1.00  0.00           C  
ATOM   1788  OG  SER   117      53.545  97.430  89.002  1.00  0.00           O  
ATOM   1789  H   SER   117      49.458  96.717  87.483  1.00  0.00           H  
ATOM   1790  HA  SER   117      52.241  97.177  86.736  1.00  0.00           H  
ATOM   1791  HB2 SER   117      52.019  98.638  89.019  1.00  0.00           H  
ATOM   1792  HB3 SER   117      51.700  97.076  89.817  1.00  0.00           H  
ATOM   1793  HG  SER   117      53.735  96.873  89.760  1.00  0.00           H  
ATOM   1794  N   LEU   118      52.851  94.853  87.265  1.00  0.00           N  
ATOM   1795  CA  LEU   118      53.325  93.486  87.538  1.00  0.00           C  
ATOM   1796  C   LEU   118      54.521  93.482  88.562  1.00  0.00           C  
ATOM   1797  O   LEU   118      55.511  94.173  88.340  1.00  0.00           O  
ATOM   1798  CB  LEU   118      53.634  92.812  86.241  1.00  0.00           C  
ATOM   1799  CG  LEU   118      54.248  91.493  86.276  1.00  0.00           C  
ATOM   1800  CD1 LEU   118      53.253  90.410  86.771  1.00  0.00           C  
ATOM   1801  CD2 LEU   118      54.717  91.044  84.873  1.00  0.00           C  
ATOM   1802  H   LEU   118      53.396  95.519  86.737  1.00  0.00           H  
ATOM   1803  HA  LEU   118      52.522  92.874  87.948  1.00  0.00           H  
ATOM   1804  HB2 LEU   118      52.775  92.903  85.575  1.00  0.00           H  
ATOM   1805  HB3 LEU   118      54.378  93.495  85.832  1.00  0.00           H  
ATOM   1806  HG  LEU   118      55.073  91.570  86.984  1.00  0.00           H  
ATOM   1807 HD11 LEU   118      53.718  89.425  86.739  1.00  0.00           H  
ATOM   1808 HD12 LEU   118      53.068  90.692  87.807  1.00  0.00           H  
ATOM   1809 HD13 LEU   118      52.299  90.441  86.245  1.00  0.00           H  
ATOM   1810 HD21 LEU   118      55.377  91.797  84.443  1.00  0.00           H  
ATOM   1811 HD22 LEU   118      55.206  90.070  84.874  1.00  0.00           H  
ATOM   1812 HD23 LEU   118      53.825  91.012  84.246  1.00  0.00           H  
ATOM   1813  N   ASP   119      54.341  92.718  89.626  1.00  0.00           N  
ATOM   1814  CA  ASP   119      55.143  92.880  90.821  1.00  0.00           C  
ATOM   1815  C   ASP   119      55.939  91.669  91.358  1.00  0.00           C  
ATOM   1816  O   ASP   119      55.407  90.597  91.155  1.00  0.00           O  
ATOM   1817  CB  ASP   119      54.338  93.490  91.879  1.00  0.00           C  
ATOM   1818  CG  ASP   119      53.839  94.925  91.609  1.00  0.00           C  
ATOM   1819  OD1 ASP   119      52.784  95.263  92.265  1.00  0.00           O  
ATOM   1820  OD2 ASP   119      54.490  95.740  90.914  1.00  0.00           O1-
ATOM   1821  H   ASP   119      53.470  92.225  89.765  1.00  0.00           H  
ATOM   1822  HA  ASP   119      55.864  93.634  90.505  1.00  0.00           H  
ATOM   1823  HB2 ASP   119      53.496  92.854  92.151  1.00  0.00           H  
ATOM   1824  HB3 ASP   119      54.954  93.497  92.779  1.00  0.00           H  
ATOM   1825  N   VAL   120      57.110  91.801  91.961  1.00  0.00           N  
ATOM   1826  CA  VAL   120      58.028  90.736  92.494  1.00  0.00           C  
ATOM   1827  C   VAL   120      58.637  91.104  93.841  1.00  0.00           C  
ATOM   1828  O   VAL   120      58.637  92.296  94.201  1.00  0.00           O  
ATOM   1829  CB  VAL   120      59.085  90.339  91.521  1.00  0.00           C  
ATOM   1830  CG1 VAL   120      58.609  89.601  90.285  1.00  0.00           C  
ATOM   1831  CG2 VAL   120      60.094  91.452  91.006  1.00  0.00           C  
ATOM   1832  H   VAL   120      57.482  92.740  91.943  1.00  0.00           H  
ATOM   1833  HA  VAL   120      57.392  89.859  92.620  1.00  0.00           H  
ATOM   1834  HB  VAL   120      59.673  89.621  92.092  1.00  0.00           H  
ATOM   1835 HG11 VAL   120      58.103  90.354  89.681  1.00  0.00           H  
ATOM   1836 HG12 VAL   120      59.455  89.205  89.724  1.00  0.00           H  
ATOM   1837 HG13 VAL   120      57.943  88.763  90.494  1.00  0.00           H  
ATOM   1838 HG21 VAL   120      60.696  91.881  91.807  1.00  0.00           H  
ATOM   1839 HG22 VAL   120      60.770  90.898  90.355  1.00  0.00           H  
ATOM   1840 HG23 VAL   120      59.512  92.228  90.509  1.00  0.00           H  
ATOM   1841  N   ASP   121      59.288  90.097  94.476  1.00  0.00           N  
ATOM   1842  CA  ASP   121      60.250  90.510  95.500  1.00  0.00           C  
ATOM   1843  C   ASP   121      61.495  91.185  94.914  1.00  0.00           C  
ATOM   1844  O   ASP   121      62.360  90.499  94.336  1.00  0.00           O  
ATOM   1845  CB  ASP   121      60.678  89.300  96.293  1.00  0.00           C  
ATOM   1846  CG  ASP   121      61.677  89.675  97.416  1.00  0.00           C  
ATOM   1847  OD1 ASP   121      61.676  90.762  98.007  1.00  0.00           O  
ATOM   1848  OD2 ASP   121      62.379  88.704  97.844  1.00  0.00           O1-
ATOM   1849  H   ASP   121      59.100  89.135  94.230  1.00  0.00           H  
ATOM   1850  HA  ASP   121      59.785  91.246  96.156  1.00  0.00           H  
ATOM   1851  HB2 ASP   121      59.770  88.926  96.766  1.00  0.00           H  
ATOM   1852  HB3 ASP   121      61.121  88.505  95.693  1.00  0.00           H  
ATOM   1853  N   ALA   122      61.629  92.491  95.055  1.00  0.00           N  
ATOM   1854  CA  ALA   122      62.722  93.322  94.613  1.00  0.00           C  
ATOM   1855  C   ALA   122      63.933  93.278  95.565  1.00  0.00           C  
ATOM   1856  O   ALA   122      65.041  92.992  95.149  1.00  0.00           O  
ATOM   1857  CB  ALA   122      62.209  94.749  94.317  1.00  0.00           C  
ATOM   1858  H   ALA   122      60.903  92.923  95.609  1.00  0.00           H  
ATOM   1859  HA  ALA   122      63.005  92.872  93.661  1.00  0.00           H  
ATOM   1860  HB1 ALA   122      61.299  94.516  93.764  1.00  0.00           H  
ATOM   1861  HB2 ALA   122      61.939  95.258  95.242  1.00  0.00           H  
ATOM   1862  HB3 ALA   122      62.940  95.314  93.738  1.00  0.00           H  
ATOM   1863  N   ASP   123      63.712  93.563  96.879  1.00  0.00           N  
ATOM   1864  CA  ASP   123      64.733  93.754  97.922  1.00  0.00           C  
ATOM   1865  C   ASP   123      65.165  92.447  98.603  1.00  0.00           C  
ATOM   1866  O   ASP   123      65.890  92.581  99.626  1.00  0.00           O  
ATOM   1867  CB  ASP   123      64.416  94.894  98.897  1.00  0.00           C  
ATOM   1868  CG  ASP   123      63.313  94.547  99.877  1.00  0.00           C  
ATOM   1869  OD1 ASP   123      63.205  95.238 100.920  1.00  0.00           O  
ATOM   1870  OD2 ASP   123      62.617  93.474  99.737  1.00  0.00           O1-
ATOM   1871  H   ASP   123      62.724  93.642  97.074  1.00  0.00           H  
ATOM   1872  HA  ASP   123      65.616  94.100  97.384  1.00  0.00           H  
ATOM   1873  HB2 ASP   123      65.252  95.217  99.517  1.00  0.00           H  
ATOM   1874  HB3 ASP   123      64.158  95.768  98.298  1.00  0.00           H  
ATOM   1875  N   ARG   124      64.801  91.294  98.124  1.00  0.00           N  
ATOM   1876  CA  ARG   124      65.400  90.030  98.566  1.00  0.00           C  
ATOM   1877  C   ARG   124      65.026  89.694 100.077  1.00  0.00           C  
ATOM   1878  O   ARG   124      65.959  89.601 100.891  1.00  0.00           O  
ATOM   1879  CB  ARG   124      66.920  89.972  98.176  1.00  0.00           C  
ATOM   1880  CG  ARG   124      67.242  90.210  96.766  1.00  0.00           C  
ATOM   1881  CD  ARG   124      68.678  90.199  96.600  1.00  0.00           C  
ATOM   1882  NE  ARG   124      68.944  90.640  95.146  1.00  0.00           N  
ATOM   1883  CZ  ARG   124      70.010  91.211  94.628  1.00  0.00           C  
ATOM   1884  NH1 ARG   124      71.011  91.727  95.285  1.00  0.00           N1+
ATOM   1885  NH2 ARG   124      69.999  91.332  93.340  1.00  0.00           N  
ATOM   1886  H   ARG   124      64.319  91.374  97.240  1.00  0.00           H  
ATOM   1887  HA  ARG   124      64.988  89.267  97.906  1.00  0.00           H  
ATOM   1888  HB2 ARG   124      67.559  90.561  98.834  1.00  0.00           H  
ATOM   1889  HB3 ARG   124      67.314  88.989  98.437  1.00  0.00           H  
ATOM   1890  HG2 ARG   124      66.803  89.399  96.184  1.00  0.00           H  
ATOM   1891  HG3 ARG   124      66.794  91.099  96.323  1.00  0.00           H  
ATOM   1892  HD2 ARG   124      69.098  90.888  97.333  1.00  0.00           H  
ATOM   1893  HD3 ARG   124      69.071  89.209  96.833  1.00  0.00           H  
ATOM   1894  HE  ARG   124      68.267  90.288  94.484  1.00  0.00           H  
ATOM   1895 HH11 ARG   124      70.976  91.825  96.290  1.00  0.00           H  
ATOM   1896 HH12 ARG   124      71.807  92.055  94.758  1.00  0.00           H  
ATOM   1897 HH21 ARG   124      69.439  90.738  92.745  1.00  0.00           H  
ATOM   1898 HH22 ARG   124      70.574  91.991  92.836  1.00  0.00           H  
ATOM   1899  N   ASP   125      63.771  89.460 100.386  1.00  0.00           N  
ATOM   1900  CA  ASP   125      63.248  88.923 101.725  1.00  0.00           C  
ATOM   1901  C   ASP   125      62.125  87.925 101.457  1.00  0.00           C  
ATOM   1902  O   ASP   125      61.542  87.450 102.405  1.00  0.00           O  
ATOM   1903  CB  ASP   125      62.814  90.122 102.557  1.00  0.00           C  
ATOM   1904  CG  ASP   125      61.667  90.949 101.982  1.00  0.00           C  
ATOM   1905  OD1 ASP   125      61.446  92.017 102.576  1.00  0.00           O  
ATOM   1906  OD2 ASP   125      61.026  90.550 101.012  1.00  0.00           O1-
ATOM   1907  H   ASP   125      63.061  89.481  99.668  1.00  0.00           H  
ATOM   1908  HA  ASP   125      64.018  88.367 102.260  1.00  0.00           H  
ATOM   1909  HB2 ASP   125      62.522  89.751 103.539  1.00  0.00           H  
ATOM   1910  HB3 ASP   125      63.694  90.745 102.717  1.00  0.00           H  
ATOM   1911  N   GLY   126      61.849  87.588 100.219  1.00  0.00           N  
ATOM   1912  CA  GLY   126      60.820  86.578  99.907  1.00  0.00           C  
ATOM   1913  C   GLY   126      59.408  87.135  99.810  1.00  0.00           C  
ATOM   1914  O   GLY   126      58.448  86.339  99.815  1.00  0.00           O  
ATOM   1915  H   GLY   126      62.508  87.919  99.528  1.00  0.00           H  
ATOM   1916  HA2 GLY   126      61.152  86.205  98.938  1.00  0.00           H  
ATOM   1917  HA3 GLY   126      60.838  85.717 100.576  1.00  0.00           H  
ATOM   1918  N   VAL   127      59.213  88.438  99.817  1.00  0.00           N  
ATOM   1919  CA  VAL   127      57.900  89.169  99.822  1.00  0.00           C  
ATOM   1920  C   VAL   127      57.887  90.243  98.757  1.00  0.00           C  
ATOM   1921  O   VAL   127      58.861  91.044  98.600  1.00  0.00           O  
ATOM   1922  CB  VAL   127      57.580  89.807 101.164  1.00  0.00           C  
ATOM   1923  CG1 VAL   127      56.381  90.772 101.195  1.00  0.00           C  
ATOM   1924  CG2 VAL   127      57.109  88.738 102.196  1.00  0.00           C  
ATOM   1925  H   VAL   127      60.010  88.994 100.093  1.00  0.00           H  
ATOM   1926  HA  VAL   127      57.133  88.474  99.482  1.00  0.00           H  
ATOM   1927  HB  VAL   127      58.446  90.351 101.541  1.00  0.00           H  
ATOM   1928 HG11 VAL   127      55.478  90.366 100.738  1.00  0.00           H  
ATOM   1929 HG12 VAL   127      56.311  91.132 102.221  1.00  0.00           H  
ATOM   1930 HG13 VAL   127      56.578  91.686 100.636  1.00  0.00           H  
ATOM   1931 HG21 VAL   127      56.250  88.207 101.787  1.00  0.00           H  
ATOM   1932 HG22 VAL   127      57.813  87.909 102.267  1.00  0.00           H  
ATOM   1933 HG23 VAL   127      56.987  89.090 103.220  1.00  0.00           H  
ATOM   1934  N   VAL   128      56.789  90.457  98.098  1.00  0.00           N  
ATOM   1935  CA  VAL   128      56.536  91.391  96.956  1.00  0.00           C  
ATOM   1936  C   VAL   128      56.439  92.888  97.346  1.00  0.00           C  
ATOM   1937  O   VAL   128      55.796  93.318  98.337  1.00  0.00           O  
ATOM   1938  CB  VAL   128      55.353  90.921  96.095  1.00  0.00           C  
ATOM   1939  CG1 VAL   128      54.999  91.851  94.944  1.00  0.00           C  
ATOM   1940  CG2 VAL   128      55.507  89.529  95.539  1.00  0.00           C  
ATOM   1941  H   VAL   128      55.965  89.909  98.299  1.00  0.00           H  
ATOM   1942  HA  VAL   128      57.450  91.216  96.387  1.00  0.00           H  
ATOM   1943  HB  VAL   128      54.451  90.895  96.707  1.00  0.00           H  
ATOM   1944 HG11 VAL   128      55.896  92.235  94.458  1.00  0.00           H  
ATOM   1945 HG12 VAL   128      54.423  91.384  94.145  1.00  0.00           H  
ATOM   1946 HG13 VAL   128      54.259  92.524  95.376  1.00  0.00           H  
ATOM   1947 HG21 VAL   128      55.404  88.700  96.238  1.00  0.00           H  
ATOM   1948 HG22 VAL   128      54.591  89.398  94.962  1.00  0.00           H  
ATOM   1949 HG23 VAL   128      56.325  89.393  94.831  1.00  0.00           H  
ATOM   1950  N   GLU   129      57.099  93.769  96.543  1.00  0.00           N  
ATOM   1951  CA  GLU   129      57.079  95.223  96.728  1.00  0.00           C  
ATOM   1952  C   GLU   129      55.986  95.778  95.887  1.00  0.00           C  
ATOM   1953  O   GLU   129      55.671  95.174  94.903  1.00  0.00           O  
ATOM   1954  CB  GLU   129      58.423  95.890  96.212  1.00  0.00           C  
ATOM   1955  CG  GLU   129      59.548  95.918  97.252  1.00  0.00           C  
ATOM   1956  CD  GLU   129      60.029  94.691  98.018  1.00  0.00           C  
ATOM   1957  OE1 GLU   129      59.991  94.681  99.247  1.00  0.00           O  
ATOM   1958  OE2 GLU   129      60.360  93.574  97.557  1.00  0.00           O1-
ATOM   1959  H   GLU   129      57.601  93.331  95.784  1.00  0.00           H  
ATOM   1960  HA  GLU   129      56.981  95.556  97.761  1.00  0.00           H  
ATOM   1961  HB2 GLU   129      58.791  95.314  95.364  1.00  0.00           H  
ATOM   1962  HB3 GLU   129      58.191  96.911  95.908  1.00  0.00           H  
ATOM   1963  HG2 GLU   129      60.461  96.251  96.759  1.00  0.00           H  
ATOM   1964  HG3 GLU   129      59.460  96.631  98.072  1.00  0.00           H  
ATOM   1965  N   LYS   130      55.494  96.981  96.261  1.00  0.00           N  
ATOM   1966  CA  LYS   130      54.655  97.841  95.445  1.00  0.00           C  
ATOM   1967  C   LYS   130      55.337  99.164  95.108  1.00  0.00           C  
ATOM   1968  O   LYS   130      56.184  99.611  95.871  1.00  0.00           O  
ATOM   1969  CB  LYS   130      53.325  98.030  96.136  1.00  0.00           C  
ATOM   1970  CG  LYS   130      53.268  98.613  97.550  1.00  0.00           C  
ATOM   1971  CD  LYS   130      51.894  98.198  98.159  1.00  0.00           C  
ATOM   1972  CE  LYS   130      51.782  98.885  99.584  1.00  0.00           C  
ATOM   1973  NZ  LYS   130      50.502  98.482 100.177  1.00  0.00           N1+
ATOM   1974  H   LYS   130      55.742  97.326  97.178  1.00  0.00           H  
ATOM   1975  HA  LYS   130      54.446  97.431  94.457  1.00  0.00           H  
ATOM   1976  HB2 LYS   130      52.747  98.520  95.353  1.00  0.00           H  
ATOM   1977  HB3 LYS   130      52.926  97.017  96.199  1.00  0.00           H  
ATOM   1978  HG2 LYS   130      54.042  98.203  98.198  1.00  0.00           H  
ATOM   1979  HG3 LYS   130      53.501  99.674  97.641  1.00  0.00           H  
ATOM   1980  HD2 LYS   130      51.016  98.461  97.568  1.00  0.00           H  
ATOM   1981  HD3 LYS   130      51.921  97.108  98.180  1.00  0.00           H  
ATOM   1982  HE2 LYS   130      52.623  98.470 100.140  1.00  0.00           H  
ATOM   1983  HE3 LYS   130      51.982  99.952  99.488  1.00  0.00           H  
ATOM   1984  HZ1 LYS   130      50.427  97.481 100.069  1.00  0.00           H  
ATOM   1985  HZ2 LYS   130      50.593  98.718 101.155  1.00  0.00           H  
ATOM   1986  HZ3 LYS   130      49.723  99.013  99.815  1.00  0.00           H  
ATOM   1987  N   ASN   131      54.885  99.790  94.053  1.00  0.00           N  
ATOM   1988  CA  ASN   131      55.398 101.115  93.593  1.00  0.00           C  
ATOM   1989  C   ASN   131      56.923 101.039  93.312  1.00  0.00           C  
ATOM   1990  O   ASN   131      57.565 102.108  93.486  1.00  0.00           O  
ATOM   1991  CB  ASN   131      54.967 102.285  94.541  1.00  0.00           C  
ATOM   1992  CG  ASN   131      53.484 102.378  94.691  1.00  0.00           C  
ATOM   1993  ND2 ASN   131      52.847 102.088  95.809  1.00  0.00           N  
ATOM   1994  OD1 ASN   131      52.786 102.682  93.755  1.00  0.00           O  
ATOM   1995  H   ASN   131      54.235  99.300  93.456  1.00  0.00           H  
ATOM   1996  HA  ASN   131      54.919 101.288  92.630  1.00  0.00           H  
ATOM   1997  HB2 ASN   131      55.498 102.083  95.471  1.00  0.00           H  
ATOM   1998  HB3 ASN   131      55.358 103.205  94.107  1.00  0.00           H  
ATOM   1999 HD21 ASN   131      51.851 102.183  95.678  1.00  0.00           H  
ATOM   2000 HD22 ASN   131      53.375 101.925  96.654  1.00  0.00           H  
ATOM   2001  N   ASN   132      57.513  99.932  92.946  1.00  0.00           N  
ATOM   2002  CA  ASN   132      58.982  99.844  92.886  1.00  0.00           C  
ATOM   2003  C   ASN   132      59.512 100.157  91.438  1.00  0.00           C  
ATOM   2004  O   ASN   132      59.038  99.615  90.505  1.00  0.00           O  
ATOM   2005  CB  ASN   132      59.353  98.412  93.284  1.00  0.00           C  
ATOM   2006  CG  ASN   132      60.857  98.196  93.446  1.00  0.00           C  
ATOM   2007  ND2 ASN   132      61.360  98.349  94.583  1.00  0.00           N  
ATOM   2008  OD1 ASN   132      61.603  98.115  92.464  1.00  0.00           O  
ATOM   2009  H   ASN   132      57.003  99.082  92.753  1.00  0.00           H  
ATOM   2010  HA  ASN   132      59.361 100.420  93.729  1.00  0.00           H  
ATOM   2011  HB2 ASN   132      58.881  98.086  94.210  1.00  0.00           H  
ATOM   2012  HB3 ASN   132      59.046  97.733  92.488  1.00  0.00           H  
ATOM   2013 HD21 ASN   132      62.337  98.120  94.692  1.00  0.00           H  
ATOM   2014 HD22 ASN   132      60.793  98.597  95.381  1.00  0.00           H  
ATOM   2015  N   PRO   133      60.365 101.173  91.291  1.00  0.00           N  
ATOM   2016  CA  PRO   133      60.881 101.520  90.007  1.00  0.00           C  
ATOM   2017  C   PRO   133      61.918 100.540  89.574  1.00  0.00           C  
ATOM   2018  O   PRO   133      62.020 100.208  88.401  1.00  0.00           O  
ATOM   2019  CB  PRO   133      61.323 102.924  90.161  1.00  0.00           C  
ATOM   2020  CG  PRO   133      61.860 103.044  91.558  1.00  0.00           C  
ATOM   2021  CD  PRO   133      60.941 102.070  92.283  1.00  0.00           C  
ATOM   2022  HA  PRO   133      60.111 101.637  89.244  1.00  0.00           H  
ATOM   2023  HB2 PRO   133      62.072 103.130  89.396  1.00  0.00           H  
ATOM   2024  HB3 PRO   133      60.532 103.672  90.106  1.00  0.00           H  
ATOM   2025  HG2 PRO   133      62.896 102.742  91.717  1.00  0.00           H  
ATOM   2026  HG3 PRO   133      61.681 104.050  91.936  1.00  0.00           H  
ATOM   2027  HD2 PRO   133      61.431 101.399  92.988  1.00  0.00           H  
ATOM   2028  HD3 PRO   133      60.216 102.702  92.796  1.00  0.00           H  
ATOM   2029  N   LYS   134      62.849 100.091  90.532  1.00  0.00           N  
ATOM   2030  CA  LYS   134      63.998  99.245  90.397  1.00  0.00           C  
ATOM   2031  C   LYS   134      63.768  97.915  89.814  1.00  0.00           C  
ATOM   2032  O   LYS   134      64.654  97.224  89.319  1.00  0.00           O  
ATOM   2033  CB  LYS   134      64.754  99.196  91.733  1.00  0.00           C  
ATOM   2034  CG  LYS   134      65.357 100.656  92.043  1.00  0.00           C  
ATOM   2035  CD  LYS   134      66.601 100.634  92.907  1.00  0.00           C  
ATOM   2036  CE  LYS   134      67.399 101.969  92.784  1.00  0.00           C  
ATOM   2037  NZ  LYS   134      68.252 102.242  93.943  1.00  0.00           N1+
ATOM   2038  H   LYS   134      62.800 100.430  91.482  1.00  0.00           H  
ATOM   2039  HA  LYS   134      64.683  99.672  89.665  1.00  0.00           H  
ATOM   2040  HB2 LYS   134      64.146  98.822  92.557  1.00  0.00           H  
ATOM   2041  HB3 LYS   134      65.550  98.455  91.672  1.00  0.00           H  
ATOM   2042  HG2 LYS   134      65.762 101.024  91.100  1.00  0.00           H  
ATOM   2043  HG3 LYS   134      64.551 101.325  92.342  1.00  0.00           H  
ATOM   2044  HD2 LYS   134      66.180 100.532  93.907  1.00  0.00           H  
ATOM   2045  HD3 LYS   134      67.218  99.763  92.688  1.00  0.00           H  
ATOM   2046  HE2 LYS   134      67.934 102.026  91.836  1.00  0.00           H  
ATOM   2047  HE3 LYS   134      66.675 102.783  92.797  1.00  0.00           H  
ATOM   2048  HZ1 LYS   134      67.767 102.308  94.827  1.00  0.00           H  
ATOM   2049  HZ2 LYS   134      68.923 101.488  93.896  1.00  0.00           H  
ATOM   2050  HZ3 LYS   134      68.730 103.131  93.919  1.00  0.00           H  
ATOM   2051  N   LYS   135      62.515  97.326  89.991  1.00  0.00           N  
ATOM   2052  CA  LYS   135      62.009  95.973  89.577  1.00  0.00           C  
ATOM   2053  C   LYS   135      62.353  95.462  88.198  1.00  0.00           C  
ATOM   2054  O   LYS   135      62.442  94.260  88.028  1.00  0.00           O  
ATOM   2055  CB  LYS   135      60.499  96.044  89.863  1.00  0.00           C  
ATOM   2056  CG  LYS   135      59.611  96.786  88.860  1.00  0.00           C  
ATOM   2057  CD  LYS   135      58.143  96.594  89.348  1.00  0.00           C  
ATOM   2058  CE  LYS   135      57.156  97.289  88.401  1.00  0.00           C  
ATOM   2059  NZ  LYS   135      56.846  96.439  87.272  1.00  0.00           N1+
ATOM   2060  H   LYS   135      61.912  97.899  90.565  1.00  0.00           H  
ATOM   2061  HA  LYS   135      62.498  95.188  90.154  1.00  0.00           H  
ATOM   2062  HB2 LYS   135      60.192  95.013  90.039  1.00  0.00           H  
ATOM   2063  HB3 LYS   135      60.305  96.581  90.791  1.00  0.00           H  
ATOM   2064  HG2 LYS   135      59.842  97.851  88.826  1.00  0.00           H  
ATOM   2065  HG3 LYS   135      59.786  96.308  87.896  1.00  0.00           H  
ATOM   2066  HD2 LYS   135      58.009  95.512  89.316  1.00  0.00           H  
ATOM   2067  HD3 LYS   135      58.092  97.080  90.322  1.00  0.00           H  
ATOM   2068  HE2 LYS   135      56.281  97.421  89.037  1.00  0.00           H  
ATOM   2069  HE3 LYS   135      57.601  98.240  88.107  1.00  0.00           H  
ATOM   2070  HZ1 LYS   135      57.674  96.162  86.763  1.00  0.00           H  
ATOM   2071  HZ2 LYS   135      56.425  95.582  87.600  1.00  0.00           H  
ATOM   2072  HZ3 LYS   135      56.224  96.917  86.636  1.00  0.00           H  
ATOM   2073  N   ALA   136      62.592  96.375  87.317  1.00  0.00           N  
ATOM   2074  CA  ALA   136      62.968  96.105  85.864  1.00  0.00           C  
ATOM   2075  C   ALA   136      64.403  95.774  85.676  1.00  0.00           C  
ATOM   2076  O   ALA   136      64.757  95.453  84.508  1.00  0.00           O  
ATOM   2077  CB  ALA   136      62.516  97.315  85.053  1.00  0.00           C  
ATOM   2078  H   ALA   136      62.597  97.365  87.517  1.00  0.00           H  
ATOM   2079  HA  ALA   136      62.328  95.314  85.474  1.00  0.00           H  
ATOM   2080  HB1 ALA   136      62.869  97.130  84.039  1.00  0.00           H  
ATOM   2081  HB2 ALA   136      61.439  97.336  85.218  1.00  0.00           H  
ATOM   2082  HB3 ALA   136      62.983  98.213  85.457  1.00  0.00           H  
ATOM   2083  N   SER   137      65.184  95.836  86.733  1.00  0.00           N  
ATOM   2084  CA  SER   137      66.609  95.481  86.868  1.00  0.00           C  
ATOM   2085  C   SER   137      67.027  94.509  87.939  1.00  0.00           C  
ATOM   2086  O   SER   137      66.322  94.265  88.932  1.00  0.00           O  
ATOM   2087  CB  SER   137      67.518  96.747  86.965  1.00  0.00           C  
ATOM   2088  OG  SER   137      67.182  97.735  87.915  1.00  0.00           O  
ATOM   2089  H   SER   137      64.745  96.173  87.578  1.00  0.00           H  
ATOM   2090  HA  SER   137      66.871  94.957  85.949  1.00  0.00           H  
ATOM   2091  HB2 SER   137      68.561  96.472  87.123  1.00  0.00           H  
ATOM   2092  HB3 SER   137      67.486  97.285  86.017  1.00  0.00           H  
ATOM   2093  HG  SER   137      67.264  97.405  88.813  1.00  0.00           H  
ATOM   2094  N   TRP   138      68.282  93.945  87.818  1.00  0.00           N  
ATOM   2095  CA  TRP   138      68.931  93.067  88.715  1.00  0.00           C  
ATOM   2096  C   TRP   138      70.378  93.476  88.976  1.00  0.00           C  
ATOM   2097  O   TRP   138      71.108  93.656  87.944  1.00  0.00           O  
ATOM   2098  CB  TRP   138      68.863  91.615  88.136  1.00  0.00           C  
ATOM   2099  CG  TRP   138      68.988  90.484  89.110  1.00  0.00           C  
ATOM   2100  CD1 TRP   138      67.858  89.926  89.677  1.00  0.00           C  
ATOM   2101  CD2 TRP   138      70.118  89.910  89.751  1.00  0.00           C  
ATOM   2102  CE2 TRP   138      69.645  89.030  90.803  1.00  0.00           C  
ATOM   2103  CE3 TRP   138      71.512  90.056  89.683  1.00  0.00           C  
ATOM   2104  NE1 TRP   138      68.268  89.056  90.640  1.00  0.00           N  
ATOM   2105  CZ2 TRP   138      70.456  88.262  91.641  1.00  0.00           C  
ATOM   2106  CZ3 TRP   138      72.363  89.297  90.513  1.00  0.00           C  
ATOM   2107  CH2 TRP   138      71.839  88.364  91.439  1.00  0.00           C  
ATOM   2108  H   TRP   138      68.683  94.231  86.937  1.00  0.00           H  
ATOM   2109  HA  TRP   138      68.516  92.971  89.719  1.00  0.00           H  
ATOM   2110  HB2 TRP   138      67.918  91.453  87.619  1.00  0.00           H  
ATOM   2111  HB3 TRP   138      69.610  91.487  87.353  1.00  0.00           H  
ATOM   2112  HD1 TRP   138      66.849  90.049  89.310  1.00  0.00           H  
ATOM   2113  HE1 TRP   138      67.617  88.408  91.060  1.00  0.00           H  
ATOM   2114  HE3 TRP   138      72.032  90.860  89.182  1.00  0.00           H  
ATOM   2115  HZ2 TRP   138      69.958  87.525  92.252  1.00  0.00           H  
ATOM   2116  HZ3 TRP   138      73.414  89.261  90.269  1.00  0.00           H  
ATOM   2117  HH2 TRP   138      72.478  87.695  91.996  1.00  0.00           H  
ATOM   2118  N   THR   139      70.680  93.705  90.160  1.00  0.00           N  
ATOM   2119  CA  THR   139      71.976  94.411  90.539  1.00  0.00           C  
ATOM   2120  C   THR   139      72.649  93.561  91.615  1.00  0.00           C  
ATOM   2121  O   THR   139      71.916  93.070  92.478  1.00  0.00           O  
ATOM   2122  CB  THR   139      71.914  95.805  91.005  1.00  0.00           C  
ATOM   2123  CG2 THR   139      71.337  96.785  89.970  1.00  0.00           C  
ATOM   2124  OG1 THR   139      71.062  96.002  92.053  1.00  0.00           O  
ATOM   2125  H   THR   139      69.995  93.680  90.901  1.00  0.00           H  
ATOM   2126  HA  THR   139      72.627  94.291  89.672  1.00  0.00           H  
ATOM   2127  HB  THR   139      72.904  96.196  91.240  1.00  0.00           H  
ATOM   2128  HG1 THR   139      71.200  96.898  92.368  1.00  0.00           H  
ATOM   2129 HG21 THR   139      71.969  96.819  89.082  1.00  0.00           H  
ATOM   2130 HG22 THR   139      70.384  96.445  89.563  1.00  0.00           H  
ATOM   2131 HG23 THR   139      71.251  97.790  90.383  1.00  0.00           H  
ATOM   2132  N   TRP   140      73.989  93.448  91.502  1.00  0.00           N  
ATOM   2133  CA  TRP   140      74.841  92.688  92.391  1.00  0.00           C  
ATOM   2134  C   TRP   140      74.955  93.332  93.754  1.00  0.00           C  
ATOM   2135  O   TRP   140      74.505  94.457  93.896  1.00  0.00           O  
ATOM   2136  CB  TRP   140      76.225  92.346  91.669  1.00  0.00           C  
ATOM   2137  CG  TRP   140      76.067  91.439  90.470  1.00  0.00           C  
ATOM   2138  CD1 TRP   140      76.365  91.666  89.159  1.00  0.00           C  
ATOM   2139  CD2 TRP   140      76.015  89.905  90.586  1.00  0.00           C  
ATOM   2140  CE2 TRP   140      76.233  89.317  89.350  1.00  0.00           C  
ATOM   2141  CE3 TRP   140      75.794  89.078  91.683  1.00  0.00           C  
ATOM   2142  NE1 TRP   140      76.253  90.457  88.498  1.00  0.00           N  
ATOM   2143  CZ2 TRP   140      76.160  87.918  89.142  1.00  0.00           C  
ATOM   2144  CZ3 TRP   140      75.854  87.668  91.527  1.00  0.00           C  
ATOM   2145  CH2 TRP   140      76.004  87.085  90.260  1.00  0.00           C  
ATOM   2146  H   TRP   140      74.405  94.121  90.874  1.00  0.00           H  
ATOM   2147  HA  TRP   140      74.401  91.701  92.534  1.00  0.00           H  
ATOM   2148  HB2 TRP   140      76.750  93.268  91.419  1.00  0.00           H  
ATOM   2149  HB3 TRP   140      76.857  91.755  92.332  1.00  0.00           H  
ATOM   2150  HD1 TRP   140      76.459  92.659  88.743  1.00  0.00           H  
ATOM   2151  HE1 TRP   140      76.267  90.251  87.509  1.00  0.00           H  
ATOM   2152  HE3 TRP   140      75.627  89.495  92.666  1.00  0.00           H  
ATOM   2153  HZ2 TRP   140      76.169  87.503  88.145  1.00  0.00           H  
ATOM   2154  HZ3 TRP   140      75.843  87.071  92.427  1.00  0.00           H  
ATOM   2155  HH2 TRP   140      75.998  86.009  90.163  1.00  0.00           H  
ATOM   2156  N   GLY   141      75.735  92.789  94.756  1.00  0.00           N  
ATOM   2157  CA  GLY   141      76.090  93.399  96.036  1.00  0.00           C  
ATOM   2158  C   GLY   141      75.088  93.450  97.194  1.00  0.00           C  
ATOM   2159  O   GLY   141      73.942  93.095  97.005  1.00  0.00           O  
ATOM   2160  H   GLY   141      76.007  91.818  94.693  1.00  0.00           H  
ATOM   2161  HA2 GLY   141      77.035  93.004  96.409  1.00  0.00           H  
ATOM   2162  HA3 GLY   141      76.280  94.451  95.825  1.00  0.00           H  
ATOM   2163  N   PRO   142      75.573  93.758  98.449  1.00  0.00           N  
ATOM   2164  CA  PRO   142      74.698  93.690  99.645  1.00  0.00           C  
ATOM   2165  C   PRO   142      73.482  94.584  99.508  1.00  0.00           C  
ATOM   2166  O   PRO   142      72.346  94.149  99.825  1.00  0.00           O  
ATOM   2167  CB  PRO   142      75.534  94.017 100.827  1.00  0.00           C  
ATOM   2168  CG  PRO   142      76.960  93.677 100.377  1.00  0.00           C  
ATOM   2169  CD  PRO   142      76.960  94.041  98.890  1.00  0.00           C  
ATOM   2170  HA  PRO   142      74.349  92.677  99.841  1.00  0.00           H  
ATOM   2171  HB2 PRO   142      75.513  95.062 101.138  1.00  0.00           H  
ATOM   2172  HB3 PRO   142      75.228  93.416 101.683  1.00  0.00           H  
ATOM   2173  HG2 PRO   142      77.679  94.313 100.894  1.00  0.00           H  
ATOM   2174  HG3 PRO   142      77.183  92.661 100.701  1.00  0.00           H  
ATOM   2175  HD2 PRO   142      77.259  95.082  98.768  1.00  0.00           H  
ATOM   2176  HD3 PRO   142      77.652  93.438  98.302  1.00  0.00           H  
ATOM   2177  N   GLU   143      73.677  95.804  98.980  1.00  0.00           N  
ATOM   2178  CA  GLU   143      72.708  96.863  98.586  1.00  0.00           C  
ATOM   2179  C   GLU   143      71.997  96.585  97.287  1.00  0.00           C  
ATOM   2180  O   GLU   143      71.264  97.454  96.794  1.00  0.00           O  
ATOM   2181  CB  GLU   143      73.368  98.253  98.595  1.00  0.00           C  
ATOM   2182  CG  GLU   143      73.933  98.782  99.877  1.00  0.00           C  
ATOM   2183  CD  GLU   143      75.225  97.916 100.356  1.00  0.00           C  
ATOM   2184  OE1 GLU   143      75.907  97.347  99.504  1.00  0.00           O  
ATOM   2185  OE2 GLU   143      75.600  97.936 101.532  1.00  0.00           O1-
ATOM   2186  H   GLU   143      74.622  95.958  98.658  1.00  0.00           H  
ATOM   2187  HA  GLU   143      71.910  96.870  99.329  1.00  0.00           H  
ATOM   2188  HB2 GLU   143      74.156  98.138  97.851  1.00  0.00           H  
ATOM   2189  HB3 GLU   143      72.681  98.980  98.162  1.00  0.00           H  
ATOM   2190  HG2 GLU   143      74.247  99.814  99.723  1.00  0.00           H  
ATOM   2191  HG3 GLU   143      73.217  98.762 100.700  1.00  0.00           H  
ATOM   2192  N   GLY   144      72.231  95.395  96.647  1.00  0.00           N  
ATOM   2193  CA  GLY   144      71.615  95.158  95.352  1.00  0.00           C  
ATOM   2194  C   GLY   144      70.128  94.878  95.474  1.00  0.00           C  
ATOM   2195  O   GLY   144      69.492  94.611  96.537  1.00  0.00           O  
ATOM   2196  H   GLY   144      72.717  94.664  97.146  1.00  0.00           H  
ATOM   2197  HA2 GLY   144      71.743  96.071  94.770  1.00  0.00           H  
ATOM   2198  HA3 GLY   144      72.134  94.290  94.945  1.00  0.00           H  
ATOM   2199  N   GLN   145      69.459  94.942  94.275  1.00  0.00           N  
ATOM   2200  CA  GLN   145      68.010  94.590  94.109  1.00  0.00           C  
ATOM   2201  C   GLN   145      67.732  93.789  92.803  1.00  0.00           C  
ATOM   2202  O   GLN   145      68.257  94.081  91.734  1.00  0.00           O  
ATOM   2203  CB  GLN   145      67.016  95.826  94.165  1.00  0.00           C  
ATOM   2204  CG  GLN   145      67.302  96.841  95.298  1.00  0.00           C  
ATOM   2205  CD  GLN   145      66.134  97.728  95.696  1.00  0.00           C  
ATOM   2206  NE2 GLN   145      66.150  98.298  96.884  1.00  0.00           N  
ATOM   2207  OE1 GLN   145      65.123  97.986  94.945  1.00  0.00           O  
ATOM   2208  H   GLN   145      70.088  95.062  93.494  1.00  0.00           H  
ATOM   2209  HA  GLN   145      67.824  93.806  94.843  1.00  0.00           H  
ATOM   2210  HB2 GLN   145      67.158  96.428  93.268  1.00  0.00           H  
ATOM   2211  HB3 GLN   145      65.992  95.510  94.363  1.00  0.00           H  
ATOM   2212  HG2 GLN   145      67.474  96.169  96.139  1.00  0.00           H  
ATOM   2213  HG3 GLN   145      68.225  97.415  95.215  1.00  0.00           H  
ATOM   2214 HE21 GLN   145      65.323  98.805  97.162  1.00  0.00           H  
ATOM   2215 HE22 GLN   145      66.904  98.176  97.546  1.00  0.00           H  
ATOM   2216  N   GLY   146      66.733  92.936  92.879  1.00  0.00           N  
ATOM   2217  CA  GLY   146      66.173  92.148  91.745  1.00  0.00           C  
ATOM   2218  C   GLY   146      65.949  90.743  92.352  1.00  0.00           C  
ATOM   2219  O   GLY   146      66.659  90.285  93.275  1.00  0.00           O  
ATOM   2220  H   GLY   146      66.256  92.872  93.767  1.00  0.00           H  
ATOM   2221  HA2 GLY   146      65.235  92.615  91.445  1.00  0.00           H  
ATOM   2222  HA3 GLY   146      66.939  92.123  90.969  1.00  0.00           H  
ATOM   2223  N   ALA   147      64.894  90.156  91.791  1.00  0.00           N  
ATOM   2224  CA  ALA   147      64.281  88.928  92.234  1.00  0.00           C  
ATOM   2225  C   ALA   147      65.086  87.706  91.961  1.00  0.00           C  
ATOM   2226  O   ALA   147      65.810  87.613  90.934  1.00  0.00           O  
ATOM   2227  CB  ALA   147      62.926  88.917  91.586  1.00  0.00           C  
ATOM   2228  H   ALA   147      64.469  90.603  90.992  1.00  0.00           H  
ATOM   2229  HA  ALA   147      64.164  88.989  93.316  1.00  0.00           H  
ATOM   2230  HB1 ALA   147      62.282  89.752  91.860  1.00  0.00           H  
ATOM   2231  HB2 ALA   147      63.001  88.832  90.502  1.00  0.00           H  
ATOM   2232  HB3 ALA   147      62.315  88.066  91.888  1.00  0.00           H  
ATOM   2233  N   ILE   148      64.942  86.667  92.748  1.00  0.00           N  
ATOM   2234  CA  ILE   148      65.749  85.418  92.634  1.00  0.00           C  
ATOM   2235  C   ILE   148      64.930  84.067  92.599  1.00  0.00           C  
ATOM   2236  O   ILE   148      63.968  84.024  93.346  1.00  0.00           O  
ATOM   2237  CB  ILE   148      66.894  85.437  93.691  1.00  0.00           C  
ATOM   2238  CG1 ILE   148      67.617  86.856  93.786  1.00  0.00           C  
ATOM   2239  CG2 ILE   148      67.770  84.135  93.574  1.00  0.00           C  
ATOM   2240  CD1 ILE   148      68.722  86.887  94.638  1.00  0.00           C  
ATOM   2241  H   ILE   148      64.348  86.871  93.539  1.00  0.00           H  
ATOM   2242  HA  ILE   148      66.307  85.491  91.700  1.00  0.00           H  
ATOM   2243  HB  ILE   148      66.300  85.423  94.605  1.00  0.00           H  
ATOM   2244 HG12 ILE   148      67.954  86.934  92.752  1.00  0.00           H  
ATOM   2245 HG13 ILE   148      66.920  87.670  93.986  1.00  0.00           H  
ATOM   2246 HG21 ILE   148      67.089  83.294  93.709  1.00  0.00           H  
ATOM   2247 HG22 ILE   148      68.233  84.092  92.589  1.00  0.00           H  
ATOM   2248 HG23 ILE   148      68.628  84.327  94.219  1.00  0.00           H  
ATOM   2249 HD11 ILE   148      68.703  86.366  95.595  1.00  0.00           H  
ATOM   2250 HD12 ILE   148      69.486  86.365  94.062  1.00  0.00           H  
ATOM   2251 HD13 ILE   148      69.126  87.894  94.752  1.00  0.00           H  
ATOM   2252  N   LEU   149      65.360  83.114  91.810  1.00  0.00           N  
ATOM   2253  CA  LEU   149      64.669  81.812  91.482  1.00  0.00           C  
ATOM   2254  C   LEU   149      65.500  80.576  91.793  1.00  0.00           C  
ATOM   2255  O   LEU   149      66.632  80.459  91.325  1.00  0.00           O  
ATOM   2256  CB  LEU   149      64.275  81.724  89.997  1.00  0.00           C  
ATOM   2257  CG  LEU   149      62.916  82.415  89.677  1.00  0.00           C  
ATOM   2258  CD1 LEU   149      62.815  82.964  88.212  1.00  0.00           C  
ATOM   2259  CD2 LEU   149      61.774  81.437  89.957  1.00  0.00           C  
ATOM   2260  H   LEU   149      66.240  83.178  91.319  1.00  0.00           H  
ATOM   2261  HA  LEU   149      63.836  81.749  92.182  1.00  0.00           H  
ATOM   2262  HB2 LEU   149      64.947  82.301  89.362  1.00  0.00           H  
ATOM   2263  HB3 LEU   149      64.316  80.693  89.646  1.00  0.00           H  
ATOM   2264  HG  LEU   149      62.739  83.282  90.314  1.00  0.00           H  
ATOM   2265 HD11 LEU   149      61.948  83.605  88.051  1.00  0.00           H  
ATOM   2266 HD12 LEU   149      63.696  83.582  88.043  1.00  0.00           H  
ATOM   2267 HD13 LEU   149      62.864  82.104  87.545  1.00  0.00           H  
ATOM   2268 HD21 LEU   149      61.934  80.996  90.941  1.00  0.00           H  
ATOM   2269 HD22 LEU   149      60.866  82.034  90.043  1.00  0.00           H  
ATOM   2270 HD23 LEU   149      61.755  80.577  89.288  1.00  0.00           H  
ATOM   2271  N   LEU   150      64.908  79.508  92.430  1.00  0.00           N  
ATOM   2272  CA  LEU   150      65.545  78.191  92.350  1.00  0.00           C  
ATOM   2273  C   LEU   150      65.112  77.516  91.042  1.00  0.00           C  
ATOM   2274  O   LEU   150      64.105  77.867  90.442  1.00  0.00           O  
ATOM   2275  CB  LEU   150      65.040  77.299  93.474  1.00  0.00           C  
ATOM   2276  CG  LEU   150      65.119  77.903  94.886  1.00  0.00           C  
ATOM   2277  CD1 LEU   150      64.525  76.987  95.883  1.00  0.00           C  
ATOM   2278  CD2 LEU   150      66.531  78.345  95.334  1.00  0.00           C  
ATOM   2279  H   LEU   150      63.916  79.519  92.622  1.00  0.00           H  
ATOM   2280  HA  LEU   150      66.626  78.191  92.487  1.00  0.00           H  
ATOM   2281  HB2 LEU   150      63.977  77.179  93.264  1.00  0.00           H  
ATOM   2282  HB3 LEU   150      65.695  76.428  93.443  1.00  0.00           H  
ATOM   2283  HG  LEU   150      64.440  78.741  95.043  1.00  0.00           H  
ATOM   2284 HD11 LEU   150      63.501  76.756  95.589  1.00  0.00           H  
ATOM   2285 HD12 LEU   150      65.058  76.048  96.034  1.00  0.00           H  
ATOM   2286 HD13 LEU   150      64.602  77.489  96.847  1.00  0.00           H  
ATOM   2287 HD21 LEU   150      67.147  77.446  95.370  1.00  0.00           H  
ATOM   2288 HD22 LEU   150      66.931  79.047  94.602  1.00  0.00           H  
ATOM   2289 HD23 LEU   150      66.479  78.758  96.341  1.00  0.00           H  
ATOM   2290  N   VAL   151      65.937  76.524  90.613  1.00  0.00           N  
ATOM   2291  CA  VAL   151      65.367  75.369  89.911  1.00  0.00           C  
ATOM   2292  C   VAL   151      64.664  74.482  90.881  1.00  0.00           C  
ATOM   2293  O   VAL   151      65.164  74.158  91.937  1.00  0.00           O  
ATOM   2294  CB  VAL   151      66.438  74.697  88.974  1.00  0.00           C  
ATOM   2295  CG1 VAL   151      65.918  73.450  88.246  1.00  0.00           C  
ATOM   2296  CG2 VAL   151      66.967  75.527  87.846  1.00  0.00           C  
ATOM   2297  H   VAL   151      66.835  76.378  91.051  1.00  0.00           H  
ATOM   2298  HA  VAL   151      64.571  75.829  89.325  1.00  0.00           H  
ATOM   2299  HB  VAL   151      67.256  74.473  89.660  1.00  0.00           H  
ATOM   2300 HG11 VAL   151      65.799  72.684  89.013  1.00  0.00           H  
ATOM   2301 HG12 VAL   151      64.982  73.563  87.700  1.00  0.00           H  
ATOM   2302 HG13 VAL   151      66.677  73.048  87.575  1.00  0.00           H  
ATOM   2303 HG21 VAL   151      67.768  74.956  87.377  1.00  0.00           H  
ATOM   2304 HG22 VAL   151      66.225  75.683  87.064  1.00  0.00           H  
ATOM   2305 HG23 VAL   151      67.298  76.524  88.139  1.00  0.00           H  
ATOM   2306  N   ASN   152      63.394  74.081  90.566  1.00  0.00           N  
ATOM   2307  CA  ASN   152      62.615  73.194  91.454  1.00  0.00           C  
ATOM   2308  C   ASN   152      63.028  71.648  91.383  1.00  0.00           C  
ATOM   2309  O   ASN   152      62.386  70.751  90.926  1.00  0.00           O  
ATOM   2310  CB  ASN   152      61.051  73.403  91.281  1.00  0.00           C  
ATOM   2311  CG  ASN   152      60.171  72.874  92.417  1.00  0.00           C  
ATOM   2312  ND2 ASN   152      58.859  73.006  92.374  1.00  0.00           N  
ATOM   2313  OD1 ASN   152      60.645  72.162  93.326  1.00  0.00           O  
ATOM   2314  H   ASN   152      63.138  74.183  89.595  1.00  0.00           H  
ATOM   2315  HA  ASN   152      62.802  73.660  92.421  1.00  0.00           H  
ATOM   2316  HB2 ASN   152      60.902  74.479  91.193  1.00  0.00           H  
ATOM   2317  HB3 ASN   152      60.732  72.841  90.403  1.00  0.00           H  
ATOM   2318 HD21 ASN   152      58.340  72.460  93.047  1.00  0.00           H  
ATOM   2319 HD22 ASN   152      58.415  73.421  91.567  1.00  0.00           H  
ATOM   2320  N   CYS   153      64.371  71.378  91.643  1.00  0.00           N  
ATOM   2321  CA  CYS   153      65.050  70.167  91.302  1.00  0.00           C  
ATOM   2322  C   CYS   153      64.983  69.244  92.514  1.00  0.00           C  
ATOM   2323  O   CYS   153      65.589  68.208  92.486  1.00  0.00           O  
ATOM   2324  CB  CYS   153      66.460  70.343  90.722  1.00  0.00           C  
ATOM   2325  SG  CYS   153      67.336  71.336  91.960  1.00  0.00           S  
ATOM   2326  H   CYS   153      64.918  72.167  91.958  1.00  0.00           H  
ATOM   2327  HA  CYS   153      64.377  69.680  90.596  1.00  0.00           H  
ATOM   2328  HB2 CYS   153      66.898  69.352  90.598  1.00  0.00           H  
ATOM   2329  HB3 CYS   153      66.386  70.848  89.759  1.00  0.00           H  
ATOM   2330  HG  CYS   153      66.881  72.533  91.580  1.00  0.00           H  
ATOM   2331  N   ASP   154      64.372  69.617  93.665  1.00  0.00           N  
ATOM   2332  CA  ASP   154      64.045  68.610  94.695  1.00  0.00           C  
ATOM   2333  C   ASP   154      62.588  68.121  94.437  1.00  0.00           C  
ATOM   2334  O   ASP   154      61.785  68.857  93.875  1.00  0.00           O  
ATOM   2335  CB  ASP   154      64.230  69.286  96.077  1.00  0.00           C  
ATOM   2336  CG  ASP   154      63.172  70.311  96.474  1.00  0.00           C  
ATOM   2337  OD1 ASP   154      62.371  70.797  95.604  1.00  0.00           O  
ATOM   2338  OD2 ASP   154      63.051  70.525  97.735  1.00  0.00           O1-
ATOM   2339  H   ASP   154      63.758  70.408  93.536  1.00  0.00           H  
ATOM   2340  HA  ASP   154      64.791  67.822  94.591  1.00  0.00           H  
ATOM   2341  HB2 ASP   154      64.154  68.494  96.823  1.00  0.00           H  
ATOM   2342  HB3 ASP   154      65.183  69.760  96.311  1.00  0.00           H  
ATOM   2343  N   ARG   155      62.293  66.978  94.988  1.00  0.00           N  
ATOM   2344  CA  ARG   155      60.960  66.271  94.751  1.00  0.00           C  
ATOM   2345  C   ARG   155      60.210  66.078  96.064  1.00  0.00           C  
ATOM   2346  O   ARG   155      60.558  65.275  96.893  1.00  0.00           O  
ATOM   2347  CB  ARG   155      61.121  65.045  93.881  1.00  0.00           C  
ATOM   2348  CG  ARG   155      59.741  64.464  93.255  1.00  0.00           C  
ATOM   2349  CD  ARG   155      59.797  63.042  92.847  1.00  0.00           C  
ATOM   2350  NE  ARG   155      60.048  62.173  94.029  1.00  0.00           N  
ATOM   2351  CZ  ARG   155      60.744  61.039  94.131  1.00  0.00           C  
ATOM   2352  NH1 ARG   155      61.394  60.560  93.157  1.00  0.00           N1+
ATOM   2353  NH2 ARG   155      60.792  60.425  95.274  1.00  0.00           N  
ATOM   2354  H   ARG   155      63.039  66.509  95.481  1.00  0.00           H  
ATOM   2355  HA  ARG   155      60.326  67.019  94.276  1.00  0.00           H  
ATOM   2356  HB2 ARG   155      61.824  65.215  93.066  1.00  0.00           H  
ATOM   2357  HB3 ARG   155      61.535  64.292  94.551  1.00  0.00           H  
ATOM   2358  HG2 ARG   155      58.947  64.708  93.960  1.00  0.00           H  
ATOM   2359  HG3 ARG   155      59.550  64.968  92.307  1.00  0.00           H  
ATOM   2360  HD2 ARG   155      58.876  62.702  92.374  1.00  0.00           H  
ATOM   2361  HD3 ARG   155      60.632  62.967  92.149  1.00  0.00           H  
ATOM   2362  HE  ARG   155      59.344  62.298  94.741  1.00  0.00           H  
ATOM   2363 HH11 ARG   155      61.203  60.965  92.252  1.00  0.00           H  
ATOM   2364 HH12 ARG   155      61.881  59.705  93.388  1.00  0.00           H  
ATOM   2365 HH21 ARG   155      61.439  59.672  95.456  1.00  0.00           H  
ATOM   2366 HH22 ARG   155      60.415  60.935  96.060  1.00  0.00           H  
ATOM   2367  N   GLU   156      59.071  66.753  96.175  1.00  0.00           N  
ATOM   2368  CA  GLU   156      58.211  66.647  97.338  1.00  0.00           C  
ATOM   2369  C   GLU   156      57.364  65.387  97.369  1.00  0.00           C  
ATOM   2370  O   GLU   156      57.244  64.684  98.375  1.00  0.00           O  
ATOM   2371  CB  GLU   156      57.460  68.032  97.377  1.00  0.00           C  
ATOM   2372  CG  GLU   156      57.998  68.947  98.523  1.00  0.00           C  
ATOM   2373  CD  GLU   156      59.466  69.282  98.251  1.00  0.00           C  
ATOM   2374  OE1 GLU   156      60.253  69.503  99.235  1.00  0.00           O  
ATOM   2375  OE2 GLU   156      59.916  69.376  97.086  1.00  0.00           O1-
ATOM   2376  H   GLU   156      58.976  67.454  95.454  1.00  0.00           H  
ATOM   2377  HA  GLU   156      58.686  66.668  98.318  1.00  0.00           H  
ATOM   2378  HB2 GLU   156      57.627  68.573  96.445  1.00  0.00           H  
ATOM   2379  HB3 GLU   156      56.401  67.849  97.560  1.00  0.00           H  
ATOM   2380  HG2 GLU   156      57.409  69.854  98.657  1.00  0.00           H  
ATOM   2381  HG3 GLU   156      57.991  68.418  99.476  1.00  0.00           H  
ATOM   2382  N   THR   157      56.724  65.044  96.324  1.00  0.00           N  
ATOM   2383  CA  THR   157      55.837  63.815  96.289  1.00  0.00           C  
ATOM   2384  C   THR   157      56.746  62.581  96.305  1.00  0.00           C  
ATOM   2385  O   THR   157      57.740  62.551  95.567  1.00  0.00           O  
ATOM   2386  CB  THR   157      54.837  63.755  95.156  1.00  0.00           C  
ATOM   2387  CG2 THR   157      55.624  63.729  93.800  1.00  0.00           C  
ATOM   2388  OG1 THR   157      54.109  62.589  95.086  1.00  0.00           O  
ATOM   2389  H   THR   157      56.665  65.522  95.436  1.00  0.00           H  
ATOM   2390  HA  THR   157      55.249  63.803  97.206  1.00  0.00           H  
ATOM   2391  HB  THR   157      54.213  64.648  95.138  1.00  0.00           H  
ATOM   2392  HG1 THR   157      53.206  62.804  95.332  1.00  0.00           H  
ATOM   2393 HG21 THR   157      56.443  64.441  93.907  1.00  0.00           H  
ATOM   2394 HG22 THR   157      56.040  62.760  93.523  1.00  0.00           H  
ATOM   2395 HG23 THR   157      54.909  64.083  93.058  1.00  0.00           H  
ATOM   2396  N   PRO   158      56.535  61.483  97.052  1.00  0.00           N  
ATOM   2397  CA  PRO   158      57.332  60.227  96.969  1.00  0.00           C  
ATOM   2398  C   PRO   158      56.922  59.335  95.740  1.00  0.00           C  
ATOM   2399  O   PRO   158      57.518  58.315  95.419  1.00  0.00           O  
ATOM   2400  CB  PRO   158      57.004  59.465  98.247  1.00  0.00           C  
ATOM   2401  CG  PRO   158      55.952  60.199  99.034  1.00  0.00           C  
ATOM   2402  CD  PRO   158      55.549  61.415  98.200  1.00  0.00           C  
ATOM   2403  HA  PRO   158      58.370  60.547  96.881  1.00  0.00           H  
ATOM   2404  HB2 PRO   158      56.624  58.471  98.010  1.00  0.00           H  
ATOM   2405  HB3 PRO   158      57.962  59.371  98.759  1.00  0.00           H  
ATOM   2406  HG2 PRO   158      55.107  59.593  99.360  1.00  0.00           H  
ATOM   2407  HG3 PRO   158      56.493  60.640  99.871  1.00  0.00           H  
ATOM   2408  HD2 PRO   158      54.545  61.359  97.781  1.00  0.00           H  
ATOM   2409  HD3 PRO   158      55.650  62.235  98.911  1.00  0.00           H  
ATOM   2410  N   TRP   159      55.757  59.629  95.162  1.00  0.00           N  
ATOM   2411  CA  TRP   159      54.937  58.733  94.311  1.00  0.00           C  
ATOM   2412  C   TRP   159      55.295  58.884  92.786  1.00  0.00           C  
ATOM   2413  O   TRP   159      54.834  57.995  92.038  1.00  0.00           O  
ATOM   2414  CB  TRP   159      53.424  58.923  94.650  1.00  0.00           C  
ATOM   2415  CG  TRP   159      53.048  58.787  96.110  1.00  0.00           C  
ATOM   2416  CD1 TRP   159      52.728  59.811  96.954  1.00  0.00           C  
ATOM   2417  CD2 TRP   159      52.742  57.550  96.700  1.00  0.00           C  
ATOM   2418  CE2 TRP   159      52.384  57.859  98.052  1.00  0.00           C  
ATOM   2419  CE3 TRP   159      52.658  56.181  96.306  1.00  0.00           C  
ATOM   2420  NE1 TRP   159      52.444  59.207  98.198  1.00  0.00           N  
ATOM   2421  CZ2 TRP   159      51.751  56.914  98.912  1.00  0.00           C  
ATOM   2422  CZ3 TRP   159      52.161  55.183  97.199  1.00  0.00           C  
ATOM   2423  CH2 TRP   159      51.732  55.578  98.532  1.00  0.00           C  
ATOM   2424  H   TRP   159      55.290  60.521  95.247  1.00  0.00           H  
ATOM   2425  HA  TRP   159      55.318  57.739  94.544  1.00  0.00           H  
ATOM   2426  HB2 TRP   159      52.984  59.860  94.308  1.00  0.00           H  
ATOM   2427  HB3 TRP   159      52.819  58.171  94.144  1.00  0.00           H  
ATOM   2428  HD1 TRP   159      52.712  60.865  96.718  1.00  0.00           H  
ATOM   2429  HE1 TRP   159      52.167  59.769  98.990  1.00  0.00           H  
ATOM   2430  HE3 TRP   159      53.208  55.970  95.401  1.00  0.00           H  
ATOM   2431  HZ2 TRP   159      51.383  57.246  99.872  1.00  0.00           H  
ATOM   2432  HZ3 TRP   159      52.102  54.145  96.906  1.00  0.00           H  
ATOM   2433  HH2 TRP   159      51.362  54.796  99.178  1.00  0.00           H  
ATOM   2434  N   LEU   160      56.140  59.803  92.264  1.00  0.00           N  
ATOM   2435  CA  LEU   160      56.472  60.109  90.857  1.00  0.00           C  
ATOM   2436  C   LEU   160      57.955  59.982  90.660  1.00  0.00           C  
ATOM   2437  O   LEU   160      58.714  60.227  91.554  1.00  0.00           O  
ATOM   2438  CB  LEU   160      55.901  61.478  90.419  1.00  0.00           C  
ATOM   2439  CG  LEU   160      54.378  61.571  90.248  1.00  0.00           C  
ATOM   2440  CD1 LEU   160      53.898  60.425  89.311  1.00  0.00           C  
ATOM   2441  CD2 LEU   160      53.564  61.537  91.522  1.00  0.00           C  
ATOM   2442  H   LEU   160      56.416  60.567  92.864  1.00  0.00           H  
ATOM   2443  HA  LEU   160      55.964  59.370  90.238  1.00  0.00           H  
ATOM   2444  HB2 LEU   160      56.127  62.296  91.104  1.00  0.00           H  
ATOM   2445  HB3 LEU   160      56.456  61.741  89.518  1.00  0.00           H  
ATOM   2446  HG  LEU   160      54.145  62.469  89.675  1.00  0.00           H  
ATOM   2447 HD11 LEU   160      53.857  59.420  89.729  1.00  0.00           H  
ATOM   2448 HD12 LEU   160      52.878  60.585  88.959  1.00  0.00           H  
ATOM   2449 HD13 LEU   160      54.621  60.421  88.496  1.00  0.00           H  
ATOM   2450 HD21 LEU   160      54.000  62.236  92.235  1.00  0.00           H  
ATOM   2451 HD22 LEU   160      52.532  61.854  91.373  1.00  0.00           H  
ATOM   2452 HD23 LEU   160      53.539  60.570  92.025  1.00  0.00           H  
ATOM   2453  N   PRO   161      58.449  59.769  89.457  1.00  0.00           N  
ATOM   2454  CA  PRO   161      59.797  59.521  89.171  1.00  0.00           C  
ATOM   2455  C   PRO   161      60.575  60.826  89.382  1.00  0.00           C  
ATOM   2456  O   PRO   161      61.525  60.944  90.168  1.00  0.00           O  
ATOM   2457  CB  PRO   161      59.859  59.007  87.710  1.00  0.00           C  
ATOM   2458  CG  PRO   161      58.553  59.454  87.096  1.00  0.00           C  
ATOM   2459  CD  PRO   161      57.599  59.562  88.243  1.00  0.00           C  
ATOM   2460  HA  PRO   161      60.219  58.778  89.847  1.00  0.00           H  
ATOM   2461  HB2 PRO   161      60.691  59.354  87.097  1.00  0.00           H  
ATOM   2462  HB3 PRO   161      59.917  57.925  87.820  1.00  0.00           H  
ATOM   2463  HG2 PRO   161      58.736  60.406  86.599  1.00  0.00           H  
ATOM   2464  HG3 PRO   161      58.167  58.695  86.415  1.00  0.00           H  
ATOM   2465  HD2 PRO   161      57.038  60.438  87.916  1.00  0.00           H  
ATOM   2466  HD3 PRO   161      56.961  58.692  88.397  1.00  0.00           H  
ATOM   2467  N   LYS   162      60.285  61.849  88.563  1.00  0.00           N  
ATOM   2468  CA  LYS   162      61.185  62.953  88.156  1.00  0.00           C  
ATOM   2469  C   LYS   162      61.118  64.180  89.097  1.00  0.00           C  
ATOM   2470  O   LYS   162      60.151  64.404  89.807  1.00  0.00           O  
ATOM   2471  CB  LYS   162      60.887  63.412  86.735  1.00  0.00           C  
ATOM   2472  CG  LYS   162      59.482  64.125  86.602  1.00  0.00           C  
ATOM   2473  CD  LYS   162      59.045  64.249  85.112  1.00  0.00           C  
ATOM   2474  CE  LYS   162      58.595  62.943  84.406  1.00  0.00           C  
ATOM   2475  NZ  LYS   162      57.168  62.648  84.752  1.00  0.00           N1+
ATOM   2476  H   LYS   162      59.426  61.809  88.033  1.00  0.00           H  
ATOM   2477  HA  LYS   162      62.228  62.667  88.290  1.00  0.00           H  
ATOM   2478  HB2 LYS   162      61.660  64.100  86.390  1.00  0.00           H  
ATOM   2479  HB3 LYS   162      60.777  62.518  86.121  1.00  0.00           H  
ATOM   2480  HG2 LYS   162      58.733  63.531  87.124  1.00  0.00           H  
ATOM   2481  HG3 LYS   162      59.421  65.168  86.913  1.00  0.00           H  
ATOM   2482  HD2 LYS   162      58.213  64.952  85.058  1.00  0.00           H  
ATOM   2483  HD3 LYS   162      59.956  64.528  84.583  1.00  0.00           H  
ATOM   2484  HE2 LYS   162      58.655  63.044  83.323  1.00  0.00           H  
ATOM   2485  HE3 LYS   162      59.237  62.088  84.620  1.00  0.00           H  
ATOM   2486  HZ1 LYS   162      56.979  61.665  84.625  1.00  0.00           H  
ATOM   2487  HZ2 LYS   162      56.870  62.893  85.686  1.00  0.00           H  
ATOM   2488  HZ3 LYS   162      56.484  63.077  84.144  1.00  0.00           H  
ATOM   2489  N   GLU   163      62.127  65.050  88.981  1.00  0.00           N  
ATOM   2490  CA  GLU   163      62.267  66.431  89.522  1.00  0.00           C  
ATOM   2491  C   GLU   163      61.007  67.333  89.231  1.00  0.00           C  
ATOM   2492  O   GLU   163      60.600  67.396  88.113  1.00  0.00           O  
ATOM   2493  CB  GLU   163      63.464  67.175  88.961  1.00  0.00           C  
ATOM   2494  CG  GLU   163      64.918  66.499  88.984  1.00  0.00           C  
ATOM   2495  CD  GLU   163      65.189  65.617  87.734  1.00  0.00           C  
ATOM   2496  OE1 GLU   163      66.390  65.522  87.342  1.00  0.00           O  
ATOM   2497  OE2 GLU   163      64.295  65.029  87.084  1.00  0.00           O1-
ATOM   2498  H   GLU   163      62.741  64.808  88.217  1.00  0.00           H  
ATOM   2499  HA  GLU   163      62.325  66.425  90.611  1.00  0.00           H  
ATOM   2500  HB2 GLU   163      63.183  67.613  88.004  1.00  0.00           H  
ATOM   2501  HB3 GLU   163      63.562  68.134  89.471  1.00  0.00           H  
ATOM   2502  HG2 GLU   163      65.664  67.288  89.084  1.00  0.00           H  
ATOM   2503  HG3 GLU   163      64.842  65.873  89.874  1.00  0.00           H  
ATOM   2504  N   ASP   164      60.537  68.144  90.168  1.00  0.00           N  
ATOM   2505  CA  ASP   164      59.321  68.926  90.009  1.00  0.00           C  
ATOM   2506  C   ASP   164      59.420  70.083  89.009  1.00  0.00           C  
ATOM   2507  O   ASP   164      58.408  70.511  88.532  1.00  0.00           O  
ATOM   2508  CB  ASP   164      58.930  69.549  91.461  1.00  0.00           C  
ATOM   2509  CG  ASP   164      58.815  68.552  92.591  1.00  0.00           C  
ATOM   2510  OD1 ASP   164      59.053  68.865  93.795  1.00  0.00           O  
ATOM   2511  OD2 ASP   164      58.219  67.473  92.366  1.00  0.00           O1-
ATOM   2512  H   ASP   164      60.956  68.264  91.079  1.00  0.00           H  
ATOM   2513  HA  ASP   164      58.516  68.280  89.660  1.00  0.00           H  
ATOM   2514  HB2 ASP   164      59.698  70.274  91.729  1.00  0.00           H  
ATOM   2515  HB3 ASP   164      57.962  70.041  91.361  1.00  0.00           H  
ATOM   2516  N   CYS   165      60.597  70.390  88.515  1.00  0.00           N  
ATOM   2517  CA  CYS   165      60.843  71.408  87.472  1.00  0.00           C  
ATOM   2518  C   CYS   165      60.511  70.930  86.009  1.00  0.00           C  
ATOM   2519  O   CYS   165      60.590  71.666  84.995  1.00  0.00           O  
ATOM   2520  CB  CYS   165      62.332  71.850  87.622  1.00  0.00           C  
ATOM   2521  SG  CYS   165      63.456  70.557  86.971  1.00  0.00           S  
ATOM   2522  H   CYS   165      61.442  70.209  89.039  1.00  0.00           H  
ATOM   2523  HA  CYS   165      60.166  72.225  87.724  1.00  0.00           H  
ATOM   2524  HB2 CYS   165      62.563  72.724  87.013  1.00  0.00           H  
ATOM   2525  HB3 CYS   165      62.515  72.022  88.683  1.00  0.00           H  
ATOM   2526  HG  CYS   165      64.363  71.422  86.508  1.00  0.00           H  
ATOM   2527  N   ARG   166      60.096  69.688  85.798  1.00  0.00           N  
ATOM   2528  CA  ARG   166      59.574  68.944  84.661  1.00  0.00           C  
ATOM   2529  C   ARG   166      58.074  68.728  84.633  1.00  0.00           C  
ATOM   2530  O   ARG   166      57.549  68.519  83.605  1.00  0.00           O  
ATOM   2531  CB  ARG   166      60.355  67.656  84.485  1.00  0.00           C  
ATOM   2532  CG  ARG   166      61.882  67.839  84.725  1.00  0.00           C  
ATOM   2533  CD  ARG   166      62.627  66.629  84.252  1.00  0.00           C  
ATOM   2534  NE  ARG   166      64.028  66.627  84.752  1.00  0.00           N  
ATOM   2535  CZ  ARG   166      65.015  67.440  84.337  1.00  0.00           C  
ATOM   2536  NH1 ARG   166      65.008  68.268  83.385  1.00  0.00           N1+
ATOM   2537  NH2 ARG   166      66.205  67.261  84.893  1.00  0.00           N  
ATOM   2538  H   ARG   166      60.180  69.163  86.657  1.00  0.00           H  
ATOM   2539  HA  ARG   166      59.694  69.563  83.772  1.00  0.00           H  
ATOM   2540  HB2 ARG   166      60.159  66.936  85.280  1.00  0.00           H  
ATOM   2541  HB3 ARG   166      60.211  67.215  83.499  1.00  0.00           H  
ATOM   2542  HG2 ARG   166      62.204  68.696  84.134  1.00  0.00           H  
ATOM   2543  HG3 ARG   166      62.137  67.991  85.774  1.00  0.00           H  
ATOM   2544  HD2 ARG   166      62.003  65.776  84.520  1.00  0.00           H  
ATOM   2545  HD3 ARG   166      62.571  66.601  83.164  1.00  0.00           H  
ATOM   2546  HE  ARG   166      64.277  65.963  85.472  1.00  0.00           H  
ATOM   2547 HH11 ARG   166      64.192  68.338  82.794  1.00  0.00           H  
ATOM   2548 HH12 ARG   166      65.781  68.876  83.157  1.00  0.00           H  
ATOM   2549 HH21 ARG   166      66.353  66.418  85.429  1.00  0.00           H  
ATOM   2550 HH22 ARG   166      67.024  67.627  84.429  1.00  0.00           H  
ATOM   2551  N   ASP   167      57.481  68.761  85.791  1.00  0.00           N  
ATOM   2552  CA  ASP   167      56.161  68.021  85.963  1.00  0.00           C  
ATOM   2553  C   ASP   167      54.962  68.821  85.429  1.00  0.00           C  
ATOM   2554  O   ASP   167      55.024  69.994  85.016  1.00  0.00           O  
ATOM   2555  CB  ASP   167      55.874  67.672  87.373  1.00  0.00           C  
ATOM   2556  CG  ASP   167      55.696  68.825  88.430  1.00  0.00           C  
ATOM   2557  OD1 ASP   167      55.650  68.533  89.580  1.00  0.00           O  
ATOM   2558  OD2 ASP   167      55.763  70.038  87.968  1.00  0.00           O1-
ATOM   2559  H   ASP   167      57.849  69.310  86.555  1.00  0.00           H  
ATOM   2560  HA  ASP   167      56.137  67.123  85.346  1.00  0.00           H  
ATOM   2561  HB2 ASP   167      55.040  66.979  87.254  1.00  0.00           H  
ATOM   2562  HB3 ASP   167      56.657  66.978  87.678  1.00  0.00           H  
ATOM   2563  N   GLU   168      53.822  68.124  85.033  1.00  0.00           N  
ATOM   2564  CA  GLU   168      52.600  68.647  84.402  1.00  0.00           C  
ATOM   2565  C   GLU   168      51.746  69.438  85.416  1.00  0.00           C  
ATOM   2566  O   GLU   168      50.878  70.251  85.055  1.00  0.00           O  
ATOM   2567  CB  GLU   168      51.816  67.568  83.740  1.00  0.00           C  
ATOM   2568  CG  GLU   168      52.454  66.896  82.541  1.00  0.00           C  
ATOM   2569  CD  GLU   168      52.955  67.966  81.540  1.00  0.00           C  
ATOM   2570  OE1 GLU   168      52.269  68.964  81.274  1.00  0.00           O  
ATOM   2571  OE2 GLU   168      54.082  67.767  80.992  1.00  0.00           O1-
ATOM   2572  H   GLU   168      53.836  67.115  85.014  1.00  0.00           H  
ATOM   2573  HA  GLU   168      52.930  69.333  83.622  1.00  0.00           H  
ATOM   2574  HB2 GLU   168      51.465  66.823  84.454  1.00  0.00           H  
ATOM   2575  HB3 GLU   168      50.891  67.992  83.350  1.00  0.00           H  
ATOM   2576  HG2 GLU   168      53.220  66.163  82.792  1.00  0.00           H  
ATOM   2577  HG3 GLU   168      51.756  66.243  82.017  1.00  0.00           H  
ATOM   2578  N   LYS   169      51.904  69.170  86.715  1.00  0.00           N  
ATOM   2579  CA  LYS   169      51.058  69.598  87.797  1.00  0.00           C  
ATOM   2580  C   LYS   169      51.734  69.424  89.185  1.00  0.00           C  
ATOM   2581  O   LYS   169      52.631  68.543  89.315  1.00  0.00           O  
ATOM   2582  CB  LYS   169      49.602  68.863  87.975  1.00  0.00           C  
ATOM   2583  CG  LYS   169      49.839  67.365  87.762  1.00  0.00           C  
ATOM   2584  CD  LYS   169      48.661  66.497  88.145  1.00  0.00           C  
ATOM   2585  CE  LYS   169      48.725  66.207  89.671  1.00  0.00           C  
ATOM   2586  NZ  LYS   169      47.738  65.135  90.026  1.00  0.00           N1+
ATOM   2587  H   LYS   169      52.621  68.544  87.053  1.00  0.00           H  
ATOM   2588  HA  LYS   169      50.819  70.654  87.673  1.00  0.00           H  
ATOM   2589  HB2 LYS   169      49.115  69.005  88.940  1.00  0.00           H  
ATOM   2590  HB3 LYS   169      48.833  69.191  87.276  1.00  0.00           H  
ATOM   2591  HG2 LYS   169      50.009  67.309  86.686  1.00  0.00           H  
ATOM   2592  HG3 LYS   169      50.719  67.133  88.363  1.00  0.00           H  
ATOM   2593  HD2 LYS   169      47.739  67.010  87.871  1.00  0.00           H  
ATOM   2594  HD3 LYS   169      48.738  65.544  87.621  1.00  0.00           H  
ATOM   2595  HE2 LYS   169      49.750  65.929  89.917  1.00  0.00           H  
ATOM   2596  HE3 LYS   169      48.510  67.094  90.269  1.00  0.00           H  
ATOM   2597  HZ1 LYS   169      47.735  65.006  91.027  1.00  0.00           H  
ATOM   2598  HZ2 LYS   169      46.807  65.371  89.713  1.00  0.00           H  
ATOM   2599  HZ3 LYS   169      47.960  64.221  89.658  1.00  0.00           H  
ATOM   2600  N   VAL   170      51.263  70.177  90.185  1.00  0.00           N  
ATOM   2601  CA  VAL   170      51.674  69.960  91.630  1.00  0.00           C  
ATOM   2602  C   VAL   170      50.949  68.703  92.168  1.00  0.00           C  
ATOM   2603  O   VAL   170      49.713  68.755  92.325  1.00  0.00           O  
ATOM   2604  CB  VAL   170      51.446  71.169  92.468  1.00  0.00           C  
ATOM   2605  CG1 VAL   170      51.787  71.152  93.981  1.00  0.00           C  
ATOM   2606  CG2 VAL   170      52.164  72.397  91.775  1.00  0.00           C  
ATOM   2607  H   VAL   170      50.465  70.752  89.957  1.00  0.00           H  
ATOM   2608  HA  VAL   170      52.737  69.720  91.584  1.00  0.00           H  
ATOM   2609  HB  VAL   170      50.356  71.174  92.467  1.00  0.00           H  
ATOM   2610 HG11 VAL   170      52.856  70.984  94.108  1.00  0.00           H  
ATOM   2611 HG12 VAL   170      51.512  72.106  94.431  1.00  0.00           H  
ATOM   2612 HG13 VAL   170      51.314  70.294  94.459  1.00  0.00           H  
ATOM   2613 HG21 VAL   170      53.251  72.313  91.752  1.00  0.00           H  
ATOM   2614 HG22 VAL   170      51.823  72.528  90.748  1.00  0.00           H  
ATOM   2615 HG23 VAL   170      51.904  73.323  92.287  1.00  0.00           H  
ATOM   2616  N   TYR   171      51.699  67.721  92.594  1.00  0.00           N  
ATOM   2617  CA  TYR   171      51.210  66.497  93.343  1.00  0.00           C  
ATOM   2618  C   TYR   171      51.450  66.645  94.909  1.00  0.00           C  
ATOM   2619  O   TYR   171      51.003  65.633  95.436  1.00  0.00           O  
ATOM   2620  CB  TYR   171      52.041  65.322  92.896  1.00  0.00           C  
ATOM   2621  CG  TYR   171      51.818  64.932  91.404  1.00  0.00           C  
ATOM   2622  CD1 TYR   171      52.576  65.524  90.380  1.00  0.00           C  
ATOM   2623  CD2 TYR   171      50.822  63.974  91.077  1.00  0.00           C  
ATOM   2624  CE1 TYR   171      52.470  65.075  89.094  1.00  0.00           C  
ATOM   2625  CE2 TYR   171      50.631  63.530  89.798  1.00  0.00           C  
ATOM   2626  CZ  TYR   171      51.473  64.117  88.793  1.00  0.00           C  
ATOM   2627  OH  TYR   171      51.168  63.909  87.516  1.00  0.00           O  
ATOM   2628  H   TYR   171      52.661  67.775  92.292  1.00  0.00           H  
ATOM   2629  HA  TYR   171      50.123  66.428  93.350  1.00  0.00           H  
ATOM   2630  HB2 TYR   171      53.097  65.573  92.996  1.00  0.00           H  
ATOM   2631  HB3 TYR   171      52.019  64.421  93.508  1.00  0.00           H  
ATOM   2632  HD1 TYR   171      53.230  66.353  90.609  1.00  0.00           H  
ATOM   2633  HD2 TYR   171      50.206  63.570  91.867  1.00  0.00           H  
ATOM   2634  HE1 TYR   171      52.994  65.635  88.334  1.00  0.00           H  
ATOM   2635  HE2 TYR   171      49.896  62.764  89.599  1.00  0.00           H  
ATOM   2636  HH  TYR   171      50.538  63.188  87.437  1.00  0.00           H  
ATOM   2637  N   SER   172      51.939  67.724  95.477  1.00  0.00           N  
ATOM   2638  CA  SER   172      51.967  67.951  96.938  1.00  0.00           C  
ATOM   2639  C   SER   172      52.043  69.479  97.306  1.00  0.00           C  
ATOM   2640  O   SER   172      52.945  70.162  96.819  1.00  0.00           O  
ATOM   2641  CB  SER   172      53.070  67.092  97.541  1.00  0.00           C  
ATOM   2642  OG  SER   172      53.097  67.239  98.945  1.00  0.00           O  
ATOM   2643  H   SER   172      52.406  68.418  94.912  1.00  0.00           H  
ATOM   2644  HA  SER   172      51.026  67.674  97.413  1.00  0.00           H  
ATOM   2645  HB2 SER   172      52.827  66.054  97.314  1.00  0.00           H  
ATOM   2646  HB3 SER   172      54.045  67.376  97.143  1.00  0.00           H  
ATOM   2647  HG  SER   172      53.811  66.669  99.240  1.00  0.00           H  
ATOM   2648  N   LYS   173      51.084  69.941  98.089  1.00  0.00           N  
ATOM   2649  CA  LYS   173      51.006  71.369  98.531  1.00  0.00           C  
ATOM   2650  C   LYS   173      52.343  71.859  99.101  1.00  0.00           C  
ATOM   2651  O   LYS   173      52.664  73.090  99.110  1.00  0.00           O  
ATOM   2652  CB  LYS   173      49.948  71.514  99.675  1.00  0.00           C  
ATOM   2653  CG  LYS   173      50.414  70.895 101.014  1.00  0.00           C  
ATOM   2654  CD  LYS   173      49.456  70.996 102.189  1.00  0.00           C  
ATOM   2655  CE  LYS   173      48.149  70.192 101.935  1.00  0.00           C  
ATOM   2656  NZ  LYS   173      47.304  70.048 103.144  1.00  0.00           N1+
ATOM   2657  H   LYS   173      50.315  69.339  98.347  1.00  0.00           H  
ATOM   2658  HA  LYS   173      50.708  71.975  97.676  1.00  0.00           H  
ATOM   2659  HB2 LYS   173      49.595  72.534  99.827  1.00  0.00           H  
ATOM   2660  HB3 LYS   173      49.042  70.961  99.428  1.00  0.00           H  
ATOM   2661  HG2 LYS   173      50.624  69.834 100.876  1.00  0.00           H  
ATOM   2662  HG3 LYS   173      51.332  71.394 101.324  1.00  0.00           H  
ATOM   2663  HD2 LYS   173      49.951  70.624 103.085  1.00  0.00           H  
ATOM   2664  HD3 LYS   173      49.232  72.024 102.475  1.00  0.00           H  
ATOM   2665  HE2 LYS   173      47.545  70.677 101.167  1.00  0.00           H  
ATOM   2666  HE3 LYS   173      48.517  69.201 101.669  1.00  0.00           H  
ATOM   2667  HZ1 LYS   173      47.763  69.434 103.801  1.00  0.00           H  
ATOM   2668  HZ2 LYS   173      47.193  70.849 103.749  1.00  0.00           H  
ATOM   2669  HZ3 LYS   173      46.419  69.600 102.956  1.00  0.00           H  
ATOM   2670  N   GLU   174      53.201  71.005  99.660  1.00  0.00           N  
ATOM   2671  CA  GLU   174      54.612  71.215 100.176  1.00  0.00           C  
ATOM   2672  C   GLU   174      55.547  71.761  99.007  1.00  0.00           C  
ATOM   2673  O   GLU   174      56.477  72.525  99.182  1.00  0.00           O  
ATOM   2674  CB  GLU   174      55.169  69.862 100.739  1.00  0.00           C  
ATOM   2675  CG  GLU   174      54.257  69.405 102.008  1.00  0.00           C  
ATOM   2676  CD  GLU   174      54.312  70.348 103.163  1.00  0.00           C  
ATOM   2677  OE1 GLU   174      53.354  70.574 103.864  1.00  0.00           O  
ATOM   2678  OE2 GLU   174      55.372  70.958 103.429  1.00  0.00           O1-
ATOM   2679  H   GLU   174      52.925  70.037  99.574  1.00  0.00           H  
ATOM   2680  HA  GLU   174      54.653  71.944 100.985  1.00  0.00           H  
ATOM   2681  HB2 GLU   174      55.191  69.100  99.960  1.00  0.00           H  
ATOM   2682  HB3 GLU   174      56.184  70.158 101.006  1.00  0.00           H  
ATOM   2683  HG2 GLU   174      53.235  69.235 101.669  1.00  0.00           H  
ATOM   2684  HG3 GLU   174      54.491  68.381 102.297  1.00  0.00           H  
ATOM   2685  N   ASP   175      55.268  71.430  97.777  1.00  0.00           N  
ATOM   2686  CA  ASP   175      56.120  71.935  96.657  1.00  0.00           C  
ATOM   2687  C   ASP   175      55.911  73.490  96.325  1.00  0.00           C  
ATOM   2688  O   ASP   175      56.686  74.199  95.711  1.00  0.00           O  
ATOM   2689  CB  ASP   175      55.694  71.209  95.358  1.00  0.00           C  
ATOM   2690  CG  ASP   175      56.723  71.334  94.280  1.00  0.00           C  
ATOM   2691  OD1 ASP   175      57.972  71.376  94.462  1.00  0.00           O  
ATOM   2692  OD2 ASP   175      56.252  71.364  93.104  1.00  0.00           O1-
ATOM   2693  H   ASP   175      54.515  70.788  97.575  1.00  0.00           H  
ATOM   2694  HA  ASP   175      57.186  72.012  96.869  1.00  0.00           H  
ATOM   2695  HB2 ASP   175      55.528  70.154  95.578  1.00  0.00           H  
ATOM   2696  HB3 ASP   175      54.742  71.640  95.049  1.00  0.00           H  
ATOM   2697  N   LEU   176      54.803  74.028  96.821  1.00  0.00           N  
ATOM   2698  CA  LEU   176      54.504  75.463  96.613  1.00  0.00           C  
ATOM   2699  C   LEU   176      55.533  76.346  97.285  1.00  0.00           C  
ATOM   2700  O   LEU   176      55.916  77.317  96.702  1.00  0.00           O  
ATOM   2701  CB  LEU   176      53.085  75.753  97.184  1.00  0.00           C  
ATOM   2702  CG  LEU   176      51.975  75.157  96.398  1.00  0.00           C  
ATOM   2703  CD1 LEU   176      50.602  75.499  96.991  1.00  0.00           C  
ATOM   2704  CD2 LEU   176      51.945  75.530  94.868  1.00  0.00           C  
ATOM   2705  H   LEU   176      54.160  73.370  97.237  1.00  0.00           H  
ATOM   2706  HA  LEU   176      54.400  75.686  95.551  1.00  0.00           H  
ATOM   2707  HB2 LEU   176      53.073  75.441  98.228  1.00  0.00           H  
ATOM   2708  HB3 LEU   176      52.968  76.835  97.240  1.00  0.00           H  
ATOM   2709  HG  LEU   176      52.091  74.114  96.693  1.00  0.00           H  
ATOM   2710 HD11 LEU   176      50.386  75.157  98.003  1.00  0.00           H  
ATOM   2711 HD12 LEU   176      50.471  76.580  97.033  1.00  0.00           H  
ATOM   2712 HD13 LEU   176      49.961  74.989  96.272  1.00  0.00           H  
ATOM   2713 HD21 LEU   176      50.936  75.365  94.491  1.00  0.00           H  
ATOM   2714 HD22 LEU   176      52.266  76.527  94.564  1.00  0.00           H  
ATOM   2715 HD23 LEU   176      52.528  74.835  94.264  1.00  0.00           H  
ATOM   2716  N   LYS   177      56.062  75.933  98.447  1.00  0.00           N  
ATOM   2717  CA  LYS   177      57.256  76.538  99.138  1.00  0.00           C  
ATOM   2718  C   LYS   177      58.535  76.559  98.262  1.00  0.00           C  
ATOM   2719  O   LYS   177      59.409  77.315  98.615  1.00  0.00           O  
ATOM   2720  CB  LYS   177      57.653  75.780 100.441  1.00  0.00           C  
ATOM   2721  CG  LYS   177      56.628  75.767 101.586  1.00  0.00           C  
ATOM   2722  CD  LYS   177      56.853  74.691 102.565  1.00  0.00           C  
ATOM   2723  CE  LYS   177      55.890  74.867 103.740  1.00  0.00           C  
ATOM   2724  NZ  LYS   177      55.973  73.663 104.619  1.00  0.00           N1+
ATOM   2725  H   LYS   177      55.707  75.083  98.861  1.00  0.00           H  
ATOM   2726  HA  LYS   177      56.966  77.548  99.430  1.00  0.00           H  
ATOM   2727  HB2 LYS   177      57.822  74.748 100.134  1.00  0.00           H  
ATOM   2728  HB3 LYS   177      58.539  76.191 100.924  1.00  0.00           H  
ATOM   2729  HG2 LYS   177      56.625  76.725 102.107  1.00  0.00           H  
ATOM   2730  HG3 LYS   177      55.584  75.787 101.272  1.00  0.00           H  
ATOM   2731  HD2 LYS   177      56.695  73.761 102.020  1.00  0.00           H  
ATOM   2732  HD3 LYS   177      57.837  74.717 103.034  1.00  0.00           H  
ATOM   2733  HE2 LYS   177      56.236  75.778 104.228  1.00  0.00           H  
ATOM   2734  HE3 LYS   177      54.860  74.991 103.405  1.00  0.00           H  
ATOM   2735  HZ1 LYS   177      55.677  72.805 104.177  1.00  0.00           H  
ATOM   2736  HZ2 LYS   177      56.937  73.686 104.922  1.00  0.00           H  
ATOM   2737  HZ3 LYS   177      55.432  73.901 105.438  1.00  0.00           H  
ATOM   2738  N   ASP   178      58.694  75.673  97.221  1.00  0.00           N  
ATOM   2739  CA  ASP   178      59.969  75.627  96.498  1.00  0.00           C  
ATOM   2740  C   ASP   178      59.982  76.771  95.414  1.00  0.00           C  
ATOM   2741  O   ASP   178      60.974  77.435  95.135  1.00  0.00           O  
ATOM   2742  CB  ASP   178      60.280  74.283  95.957  1.00  0.00           C  
ATOM   2743  CG  ASP   178      60.506  73.283  97.083  1.00  0.00           C  
ATOM   2744  OD1 ASP   178      60.252  72.103  96.834  1.00  0.00           O  
ATOM   2745  OD2 ASP   178      60.962  73.679  98.196  1.00  0.00           O1-
ATOM   2746  H   ASP   178      57.865  75.146  96.988  1.00  0.00           H  
ATOM   2747  HA  ASP   178      60.779  75.873  97.184  1.00  0.00           H  
ATOM   2748  HB2 ASP   178      59.482  73.899  95.322  1.00  0.00           H  
ATOM   2749  HB3 ASP   178      61.178  74.292  95.339  1.00  0.00           H  
ATOM   2750  N   MET   179      58.784  76.976  94.749  1.00  0.00           N  
ATOM   2751  CA  MET   179      58.618  78.065  93.764  1.00  0.00           C  
ATOM   2752  C   MET   179      58.478  79.467  94.376  1.00  0.00           C  
ATOM   2753  O   MET   179      58.138  79.584  95.547  1.00  0.00           O  
ATOM   2754  CB  MET   179      57.354  77.831  92.884  1.00  0.00           C  
ATOM   2755  CG  MET   179      57.444  76.487  92.115  1.00  0.00           C  
ATOM   2756  SD  MET   179      55.963  76.022  91.183  1.00  0.00           S  
ATOM   2757  CE  MET   179      54.916  75.764  92.625  1.00  0.00           C  
ATOM   2758  H   MET   179      57.964  76.402  94.879  1.00  0.00           H  
ATOM   2759  HA  MET   179      59.544  78.028  93.190  1.00  0.00           H  
ATOM   2760  HB2 MET   179      56.441  77.840  93.479  1.00  0.00           H  
ATOM   2761  HB3 MET   179      57.219  78.705  92.248  1.00  0.00           H  
ATOM   2762  HG2 MET   179      58.149  76.699  91.312  1.00  0.00           H  
ATOM   2763  HG3 MET   179      57.701  75.713  92.838  1.00  0.00           H  
ATOM   2764  HE1 MET   179      55.396  75.105  93.348  1.00  0.00           H  
ATOM   2765  HE2 MET   179      54.763  76.742  93.081  1.00  0.00           H  
ATOM   2766  HE3 MET   179      54.005  75.230  92.352  1.00  0.00           H  
ATOM   2767  N   SER   180      58.773  80.469  93.501  1.00  0.00           N  
ATOM   2768  CA  SER   180      58.766  81.927  93.813  1.00  0.00           C  
ATOM   2769  C   SER   180      57.382  82.433  93.631  1.00  0.00           C  
ATOM   2770  O   SER   180      56.537  81.659  93.226  1.00  0.00           O  
ATOM   2771  CB  SER   180      59.724  82.594  92.844  1.00  0.00           C  
ATOM   2772  OG  SER   180      60.009  84.009  93.099  1.00  0.00           O  
ATOM   2773  H   SER   180      58.962  80.159  92.558  1.00  0.00           H  
ATOM   2774  HA  SER   180      59.082  82.101  94.842  1.00  0.00           H  
ATOM   2775  HB2 SER   180      60.684  82.082  92.785  1.00  0.00           H  
ATOM   2776  HB3 SER   180      59.335  82.479  91.833  1.00  0.00           H  
ATOM   2777  HG  SER   180      60.437  84.042  93.958  1.00  0.00           H  
ATOM   2778  N   GLN   181      56.986  83.677  93.923  1.00  0.00           N  
ATOM   2779  CA  GLN   181      55.714  84.336  93.756  1.00  0.00           C  
ATOM   2780  C   GLN   181      55.829  85.755  93.127  1.00  0.00           C  
ATOM   2781  O   GLN   181      56.843  86.452  93.289  1.00  0.00           O  
ATOM   2782  CB  GLN   181      54.937  84.292  95.026  1.00  0.00           C  
ATOM   2783  CG  GLN   181      54.558  82.899  95.565  1.00  0.00           C  
ATOM   2784  CD  GLN   181      53.581  83.009  96.760  1.00  0.00           C  
ATOM   2785  NE2 GLN   181      52.908  81.947  97.089  1.00  0.00           N  
ATOM   2786  OE1 GLN   181      53.538  84.079  97.397  1.00  0.00           O  
ATOM   2787  H   GLN   181      57.706  84.339  94.174  1.00  0.00           H  
ATOM   2788  HA  GLN   181      55.178  83.700  93.050  1.00  0.00           H  
ATOM   2789  HB2 GLN   181      55.510  84.812  95.794  1.00  0.00           H  
ATOM   2790  HB3 GLN   181      54.073  84.941  94.883  1.00  0.00           H  
ATOM   2791  HG2 GLN   181      54.011  82.369  94.785  1.00  0.00           H  
ATOM   2792  HG3 GLN   181      55.453  82.353  95.864  1.00  0.00           H  
ATOM   2793 HE21 GLN   181      52.093  82.132  97.656  1.00  0.00           H  
ATOM   2794 HE22 GLN   181      53.109  81.030  96.717  1.00  0.00           H  
ATOM   2795  N   MET   182      54.875  86.177  92.351  1.00  0.00           N  
ATOM   2796  CA  MET   182      54.746  87.385  91.567  1.00  0.00           C  
ATOM   2797  C   MET   182      53.239  87.776  91.467  1.00  0.00           C  
ATOM   2798  O   MET   182      52.379  86.873  91.249  1.00  0.00           O  
ATOM   2799  CB  MET   182      55.290  87.190  90.208  1.00  0.00           C  
ATOM   2800  CG  MET   182      55.115  88.321  89.065  1.00  0.00           C  
ATOM   2801  SD  MET   182      55.859  87.741  87.542  1.00  0.00           S  
ATOM   2802  CE  MET   182      54.644  86.368  87.020  1.00  0.00           C  
ATOM   2803  H   MET   182      54.146  85.485  92.253  1.00  0.00           H  
ATOM   2804  HA  MET   182      55.356  88.122  92.089  1.00  0.00           H  
ATOM   2805  HB2 MET   182      56.354  86.966  90.284  1.00  0.00           H  
ATOM   2806  HB3 MET   182      54.858  86.284  89.782  1.00  0.00           H  
ATOM   2807  HG2 MET   182      54.034  88.461  89.032  1.00  0.00           H  
ATOM   2808  HG3 MET   182      55.534  89.277  89.378  1.00  0.00           H  
ATOM   2809  HE1 MET   182      53.641  86.778  87.140  1.00  0.00           H  
ATOM   2810  HE2 MET   182      54.717  86.120  85.962  1.00  0.00           H  
ATOM   2811  HE3 MET   182      54.588  85.485  87.656  1.00  0.00           H  
ATOM   2812  N   ILE   183      52.865  89.036  91.654  1.00  0.00           N  
ATOM   2813  CA  ILE   183      51.507  89.607  91.624  1.00  0.00           C  
ATOM   2814  C   ILE   183      51.248  90.494  90.431  1.00  0.00           C  
ATOM   2815  O   ILE   183      51.956  91.480  90.253  1.00  0.00           O  
ATOM   2816  CB  ILE   183      51.083  90.253  92.916  1.00  0.00           C  
ATOM   2817  CG1 ILE   183      51.109  89.261  94.185  1.00  0.00           C  
ATOM   2818  CG2 ILE   183      49.699  90.845  92.899  1.00  0.00           C  
ATOM   2819  CD1 ILE   183      51.062  90.046  95.548  1.00  0.00           C  
ATOM   2820  H   ILE   183      53.644  89.679  91.672  1.00  0.00           H  
ATOM   2821  HA  ILE   183      50.781  88.796  91.561  1.00  0.00           H  
ATOM   2822  HB  ILE   183      51.826  90.993  93.215  1.00  0.00           H  
ATOM   2823 HG12 ILE   183      50.239  88.605  94.195  1.00  0.00           H  
ATOM   2824 HG13 ILE   183      52.005  88.641  94.138  1.00  0.00           H  
ATOM   2825 HG21 ILE   183      49.112  90.283  92.172  1.00  0.00           H  
ATOM   2826 HG22 ILE   183      49.229  90.776  93.880  1.00  0.00           H  
ATOM   2827 HG23 ILE   183      49.705  91.897  92.613  1.00  0.00           H  
ATOM   2828 HD11 ILE   183      50.164  90.659  95.626  1.00  0.00           H  
ATOM   2829 HD12 ILE   183      50.963  89.393  96.415  1.00  0.00           H  
ATOM   2830 HD13 ILE   183      51.932  90.678  95.725  1.00  0.00           H  
ATOM   2831  N   LEU   184      50.144  90.249  89.669  1.00  0.00           N  
ATOM   2832  CA  LEU   184      49.475  91.144  88.737  1.00  0.00           C  
ATOM   2833  C   LEU   184      48.387  91.941  89.425  1.00  0.00           C  
ATOM   2834  O   LEU   184      47.468  91.339  89.970  1.00  0.00           O  
ATOM   2835  CB  LEU   184      48.970  90.337  87.557  1.00  0.00           C  
ATOM   2836  CG  LEU   184      48.056  91.098  86.603  1.00  0.00           C  
ATOM   2837  CD1 LEU   184      48.702  92.232  85.772  1.00  0.00           C  
ATOM   2838  CD2 LEU   184      47.282  90.149  85.642  1.00  0.00           C  
ATOM   2839  H   LEU   184      49.689  89.374  89.886  1.00  0.00           H  
ATOM   2840  HA  LEU   184      50.210  91.850  88.350  1.00  0.00           H  
ATOM   2841  HB2 LEU   184      49.890  89.962  87.109  1.00  0.00           H  
ATOM   2842  HB3 LEU   184      48.365  89.469  87.817  1.00  0.00           H  
ATOM   2843  HG  LEU   184      47.204  91.537  87.121  1.00  0.00           H  
ATOM   2844 HD11 LEU   184      48.949  93.045  86.455  1.00  0.00           H  
ATOM   2845 HD12 LEU   184      49.626  91.875  85.319  1.00  0.00           H  
ATOM   2846 HD13 LEU   184      48.088  92.544  84.927  1.00  0.00           H  
ATOM   2847 HD21 LEU   184      46.337  89.928  86.139  1.00  0.00           H  
ATOM   2848 HD22 LEU   184      47.133  90.710  84.720  1.00  0.00           H  
ATOM   2849 HD23 LEU   184      47.872  89.250  85.465  1.00  0.00           H  
ATOM   2850  N   ARG   185      48.334  93.276  89.389  1.00  0.00           N  
ATOM   2851  CA  ARG   185      47.224  94.107  90.017  1.00  0.00           C  
ATOM   2852  C   ARG   185      46.984  95.316  89.070  1.00  0.00           C  
ATOM   2853  O   ARG   185      47.910  96.041  88.695  1.00  0.00           O  
ATOM   2854  CB  ARG   185      47.631  94.611  91.381  1.00  0.00           C  
ATOM   2855  CG  ARG   185      49.132  95.036  91.642  1.00  0.00           C  
ATOM   2856  CD  ARG   185      49.473  95.702  93.000  1.00  0.00           C  
ATOM   2857  NE  ARG   185      49.432  94.668  94.152  1.00  0.00           N  
ATOM   2858  CZ  ARG   185      50.416  94.182  94.847  1.00  0.00           C  
ATOM   2859  NH1 ARG   185      51.684  94.516  94.655  1.00  0.00           N1+
ATOM   2860  NH2 ARG   185      50.192  93.355  95.811  1.00  0.00           N  
ATOM   2861  H   ARG   185      49.150  93.693  88.964  1.00  0.00           H  
ATOM   2862  HA  ARG   185      46.272  93.586  90.118  1.00  0.00           H  
ATOM   2863  HB2 ARG   185      46.923  95.364  91.726  1.00  0.00           H  
ATOM   2864  HB3 ARG   185      47.528  93.805  92.108  1.00  0.00           H  
ATOM   2865  HG2 ARG   185      49.828  94.211  91.487  1.00  0.00           H  
ATOM   2866  HG3 ARG   185      49.364  95.704  90.813  1.00  0.00           H  
ATOM   2867  HD2 ARG   185      50.445  96.164  92.830  1.00  0.00           H  
ATOM   2868  HD3 ARG   185      48.629  96.365  93.190  1.00  0.00           H  
ATOM   2869  HE  ARG   185      48.564  94.211  94.392  1.00  0.00           H  
ATOM   2870 HH11 ARG   185      51.849  94.930  93.749  1.00  0.00           H  
ATOM   2871 HH12 ARG   185      52.361  94.153  95.311  1.00  0.00           H  
ATOM   2872 HH21 ARG   185      49.244  93.262  96.145  1.00  0.00           H  
ATOM   2873 HH22 ARG   185      50.952  93.023  96.389  1.00  0.00           H  
ATOM   2874  N   THR   186      45.736  95.673  88.877  1.00  0.00           N  
ATOM   2875  CA  THR   186      45.235  96.867  88.255  1.00  0.00           C  
ATOM   2876  C   THR   186      43.854  97.296  88.797  1.00  0.00           C  
ATOM   2877  O   THR   186      43.089  96.555  89.448  1.00  0.00           O  
ATOM   2878  CB  THR   186      45.169  96.594  86.679  1.00  0.00           C  
ATOM   2879  CG2 THR   186      44.223  95.536  86.277  1.00  0.00           C  
ATOM   2880  OG1 THR   186      44.901  97.829  86.004  1.00  0.00           O  
ATOM   2881  H   THR   186      44.997  95.093  89.249  1.00  0.00           H  
ATOM   2882  HA  THR   186      45.895  97.713  88.446  1.00  0.00           H  
ATOM   2883  HB  THR   186      46.122  96.197  86.329  1.00  0.00           H  
ATOM   2884  HG1 THR   186      45.436  98.576  86.281  1.00  0.00           H  
ATOM   2885 HG21 THR   186      43.170  95.666  86.528  1.00  0.00           H  
ATOM   2886 HG22 THR   186      44.245  95.490  85.189  1.00  0.00           H  
ATOM   2887 HG23 THR   186      44.646  94.585  86.601  1.00  0.00           H  
ATOM   2888  N   LYS   187      43.541  98.584  88.562  1.00  0.00           N  
ATOM   2889  CA  LYS   187      42.285  99.124  88.884  1.00  0.00           C  
ATOM   2890  C   LYS   187      41.841 100.320  87.855  1.00  0.00           C  
ATOM   2891  O   LYS   187      42.668 100.935  87.194  1.00  0.00           O  
ATOM   2892  CB  LYS   187      42.133  99.462  90.362  1.00  0.00           C  
ATOM   2893  CG  LYS   187      42.884 100.743  90.833  1.00  0.00           C  
ATOM   2894  CD  LYS   187      42.904 100.885  92.361  1.00  0.00           C  
ATOM   2895  CE  LYS   187      43.602 102.122  92.824  1.00  0.00           C  
ATOM   2896  NZ  LYS   187      43.817 102.163  94.315  1.00  0.00           N1+
ATOM   2897  H   LYS   187      44.236  99.201  88.166  1.00  0.00           H  
ATOM   2898  HA  LYS   187      41.602  98.313  88.630  1.00  0.00           H  
ATOM   2899  HB2 LYS   187      41.056  99.520  90.521  1.00  0.00           H  
ATOM   2900  HB3 LYS   187      42.455  98.523  90.813  1.00  0.00           H  
ATOM   2901  HG2 LYS   187      43.920 100.814  90.502  1.00  0.00           H  
ATOM   2902  HG3 LYS   187      42.307 101.544  90.371  1.00  0.00           H  
ATOM   2903  HD2 LYS   187      41.820 100.907  92.471  1.00  0.00           H  
ATOM   2904  HD3 LYS   187      43.321  99.989  92.820  1.00  0.00           H  
ATOM   2905  HE2 LYS   187      44.585 102.154  92.354  1.00  0.00           H  
ATOM   2906  HE3 LYS   187      43.030 102.999  92.521  1.00  0.00           H  
ATOM   2907  HZ1 LYS   187      44.598 102.751  94.571  1.00  0.00           H  
ATOM   2908  HZ2 LYS   187      42.996 102.518  94.783  1.00  0.00           H  
ATOM   2909  HZ3 LYS   187      43.952 101.247  94.717  1.00  0.00           H  
ATOM   2910  N   GLY   188      40.530 100.516  87.739  1.00  0.00           N  
ATOM   2911  CA  GLY   188      39.914 101.322  86.637  1.00  0.00           C  
ATOM   2912  C   GLY   188      38.469 101.510  86.944  1.00  0.00           C  
ATOM   2913  O   GLY   188      37.992 100.761  87.841  1.00  0.00           O  
ATOM   2914  H   GLY   188      39.910  99.737  87.909  1.00  0.00           H  
ATOM   2915  HA2 GLY   188      40.472 102.248  86.501  1.00  0.00           H  
ATOM   2916  HA3 GLY   188      39.955 100.639  85.788  1.00  0.00           H  
ATOM   2917  N   PRO   189      37.768 102.291  86.133  1.00  0.00           N  
ATOM   2918  CA  PRO   189      36.311 102.342  86.106  1.00  0.00           C  
ATOM   2919  C   PRO   189      35.647 101.048  85.755  1.00  0.00           C  
ATOM   2920  O   PRO   189      36.280 100.054  85.406  1.00  0.00           O  
ATOM   2921  CB  PRO   189      35.906 103.296  85.031  1.00  0.00           C  
ATOM   2922  CG  PRO   189      37.087 103.257  84.147  1.00  0.00           C  
ATOM   2923  CD  PRO   189      38.270 102.950  84.993  1.00  0.00           C  
ATOM   2924  HA  PRO   189      35.841 102.721  87.013  1.00  0.00           H  
ATOM   2925  HB2 PRO   189      34.998 103.114  84.456  1.00  0.00           H  
ATOM   2926  HB3 PRO   189      35.901 104.327  85.386  1.00  0.00           H  
ATOM   2927  HG2 PRO   189      37.015 102.370  83.517  1.00  0.00           H  
ATOM   2928  HG3 PRO   189      37.202 104.222  83.654  1.00  0.00           H  
ATOM   2929  HD2 PRO   189      38.980 102.284  84.504  1.00  0.00           H  
ATOM   2930  HD3 PRO   189      38.855 103.827  85.268  1.00  0.00           H  
ATOM   2931  N   ASP   190      34.295 100.972  85.959  1.00  0.00           N  
ATOM   2932  CA  ASP   190      33.502  99.698  85.919  1.00  0.00           C  
ATOM   2933  C   ASP   190      33.670  98.837  84.594  1.00  0.00           C  
ATOM   2934  O   ASP   190      33.615  97.639  84.730  1.00  0.00           O  
ATOM   2935  CB  ASP   190      31.950  99.988  86.181  1.00  0.00           C  
ATOM   2936  CG  ASP   190      31.684 100.878  87.416  1.00  0.00           C  
ATOM   2937  OD1 ASP   190      30.546 101.295  87.637  1.00  0.00           O  
ATOM   2938  OD2 ASP   190      32.589 101.043  88.253  1.00  0.00           O1-
ATOM   2939  H   ASP   190      33.860 101.813  86.310  1.00  0.00           H  
ATOM   2940  HA  ASP   190      33.754  99.102  86.796  1.00  0.00           H  
ATOM   2941  HB2 ASP   190      31.602 100.415  85.240  1.00  0.00           H  
ATOM   2942  HB3 ASP   190      31.452  99.034  86.360  1.00  0.00           H  
ATOM   2943  N   ARG   191      33.954  99.422  83.401  1.00  0.00           N  
ATOM   2944  CA  ARG   191      34.015  98.751  82.095  1.00  0.00           C  
ATOM   2945  C   ARG   191      34.867  99.615  81.055  1.00  0.00           C  
ATOM   2946  O   ARG   191      34.447 100.719  80.729  1.00  0.00           O  
ATOM   2947  CB  ARG   191      32.609  98.469  81.440  1.00  0.00           C  
ATOM   2948  CG  ARG   191      32.748  97.663  80.135  1.00  0.00           C  
ATOM   2949  CD  ARG   191      33.084  96.168  80.300  1.00  0.00           C  
ATOM   2950  NE  ARG   191      33.067  95.359  79.050  1.00  0.00           N  
ATOM   2951  CZ  ARG   191      34.080  94.955  78.285  1.00  0.00           C  
ATOM   2952  NH1 ARG   191      35.229  95.603  78.330  1.00  0.00           N1+
ATOM   2953  NH2 ARG   191      33.980  93.959  77.428  1.00  0.00           N  
ATOM   2954  H   ARG   191      34.131 100.415  83.341  1.00  0.00           H  
ATOM   2955  HA  ARG   191      34.623  97.848  82.158  1.00  0.00           H  
ATOM   2956  HB2 ARG   191      32.061  97.813  82.117  1.00  0.00           H  
ATOM   2957  HB3 ARG   191      32.037  99.387  81.305  1.00  0.00           H  
ATOM   2958  HG2 ARG   191      31.767  97.613  79.663  1.00  0.00           H  
ATOM   2959  HG3 ARG   191      33.510  98.051  79.460  1.00  0.00           H  
ATOM   2960  HD2 ARG   191      34.068  96.121  80.767  1.00  0.00           H  
ATOM   2961  HD3 ARG   191      32.337  95.704  80.945  1.00  0.00           H  
ATOM   2962  HE  ARG   191      32.190  94.961  78.747  1.00  0.00           H  
ATOM   2963 HH11 ARG   191      35.243  96.542  78.701  1.00  0.00           H  
ATOM   2964 HH12 ARG   191      36.034  95.393  77.757  1.00  0.00           H  
ATOM   2965 HH21 ARG   191      33.164  93.384  77.270  1.00  0.00           H  
ATOM   2966 HH22 ARG   191      34.709  93.795  76.749  1.00  0.00           H  
ATOM   2967  N   LEU   192      36.025  99.105  80.578  1.00  0.00           N  
ATOM   2968  CA  LEU   192      36.750  99.700  79.412  1.00  0.00           C  
ATOM   2969  C   LEU   192      35.945  99.532  78.087  1.00  0.00           C  
ATOM   2970  O   LEU   192      35.214  98.560  77.957  1.00  0.00           O  
ATOM   2971  CB  LEU   192      38.232  99.216  79.316  1.00  0.00           C  
ATOM   2972  CG  LEU   192      38.988  99.414  80.628  1.00  0.00           C  
ATOM   2973  CD1 LEU   192      40.461  99.353  80.176  1.00  0.00           C  
ATOM   2974  CD2 LEU   192      38.773 100.682  81.391  1.00  0.00           C  
ATOM   2975  H   LEU   192      36.286  98.192  80.921  1.00  0.00           H  
ATOM   2976  HA  LEU   192      36.855 100.771  79.587  1.00  0.00           H  
ATOM   2977  HB2 LEU   192      38.153  98.186  78.968  1.00  0.00           H  
ATOM   2978  HB3 LEU   192      38.793  99.660  78.493  1.00  0.00           H  
ATOM   2979  HG  LEU   192      38.610  98.578  81.216  1.00  0.00           H  
ATOM   2980 HD11 LEU   192      40.663  98.425  79.641  1.00  0.00           H  
ATOM   2981 HD12 LEU   192      40.720 100.214  79.559  1.00  0.00           H  
ATOM   2982 HD13 LEU   192      40.991  99.428  81.126  1.00  0.00           H  
ATOM   2983 HD21 LEU   192      39.367 100.724  82.304  1.00  0.00           H  
ATOM   2984 HD22 LEU   192      39.033 101.574  80.821  1.00  0.00           H  
ATOM   2985 HD23 LEU   192      37.766 100.900  81.747  1.00  0.00           H  
ATOM   2986  N   PRO   193      36.176 100.452  77.086  1.00  0.00           N  
ATOM   2987  CA  PRO   193      35.757 100.198  75.751  1.00  0.00           C  
ATOM   2988  C   PRO   193      36.280  98.845  75.143  1.00  0.00           C  
ATOM   2989  O   PRO   193      37.423  98.416  75.465  1.00  0.00           O  
ATOM   2990  CB  PRO   193      36.174 101.383  74.977  1.00  0.00           C  
ATOM   2991  CG  PRO   193      36.334 102.480  75.962  1.00  0.00           C  
ATOM   2992  CD  PRO   193      36.860 101.766  77.184  1.00  0.00           C  
ATOM   2993  HA  PRO   193      34.672 100.123  75.824  1.00  0.00           H  
ATOM   2994  HB2 PRO   193      37.190 101.349  74.582  1.00  0.00           H  
ATOM   2995  HB3 PRO   193      35.430 101.685  74.241  1.00  0.00           H  
ATOM   2996  HG2 PRO   193      37.125 103.201  75.754  1.00  0.00           H  
ATOM   2997  HG3 PRO   193      35.374 102.958  76.156  1.00  0.00           H  
ATOM   2998  HD2 PRO   193      37.946 101.681  77.197  1.00  0.00           H  
ATOM   2999  HD3 PRO   193      36.413 102.320  78.010  1.00  0.00           H  
ATOM   3000  N   ALA   194      35.411  98.101  74.466  1.00  0.00           N  
ATOM   3001  CA  ALA   194      35.642  96.712  74.129  1.00  0.00           C  
ATOM   3002  C   ALA   194      36.900  96.409  73.253  1.00  0.00           C  
ATOM   3003  O   ALA   194      37.441  95.270  73.232  1.00  0.00           O  
ATOM   3004  CB  ALA   194      34.401  96.147  73.378  1.00  0.00           C  
ATOM   3005  H   ALA   194      34.579  98.567  74.133  1.00  0.00           H  
ATOM   3006  HA  ALA   194      35.581  96.124  75.045  1.00  0.00           H  
ATOM   3007  HB1 ALA   194      34.436  95.058  73.346  1.00  0.00           H  
ATOM   3008  HB2 ALA   194      33.544  96.443  73.983  1.00  0.00           H  
ATOM   3009  HB3 ALA   194      34.351  96.469  72.338  1.00  0.00           H  
ATOM   3010  N   GLY   195      37.458  97.381  72.518  1.00  0.00           N  
ATOM   3011  CA  GLY   195      38.603  97.260  71.694  1.00  0.00           C  
ATOM   3012  C   GLY   195      39.965  97.215  72.486  1.00  0.00           C  
ATOM   3013  O   GLY   195      40.983  96.854  71.942  1.00  0.00           O  
ATOM   3014  H   GLY   195      36.972  98.259  72.402  1.00  0.00           H  
ATOM   3015  HA2 GLY   195      38.599  96.319  71.143  1.00  0.00           H  
ATOM   3016  HA3 GLY   195      38.623  98.117  71.021  1.00  0.00           H  
ATOM   3017  N   TYR   196      39.948  97.449  73.763  1.00  0.00           N  
ATOM   3018  CA  TYR   196      41.112  97.253  74.650  1.00  0.00           C  
ATOM   3019  C   TYR   196      41.241  95.903  75.254  1.00  0.00           C  
ATOM   3020  O   TYR   196      40.243  95.311  75.716  1.00  0.00           O  
ATOM   3021  CB  TYR   196      41.248  98.380  75.658  1.00  0.00           C  
ATOM   3022  CG  TYR   196      41.307  99.779  75.180  1.00  0.00           C  
ATOM   3023  CD1 TYR   196      42.540 100.273  74.708  1.00  0.00           C  
ATOM   3024  CD2 TYR   196      40.178 100.593  75.378  1.00  0.00           C  
ATOM   3025  CE1 TYR   196      42.602 101.619  74.339  1.00  0.00           C  
ATOM   3026  CE2 TYR   196      40.236 101.956  75.011  1.00  0.00           C  
ATOM   3027  CZ  TYR   196      41.484 102.443  74.545  1.00  0.00           C  
ATOM   3028  OH  TYR   196      41.555 103.762  74.200  1.00  0.00           O  
ATOM   3029  H   TYR   196      39.061  97.747  74.144  1.00  0.00           H  
ATOM   3030  HA  TYR   196      41.926  97.367  73.934  1.00  0.00           H  
ATOM   3031  HB2 TYR   196      40.362  98.289  76.286  1.00  0.00           H  
ATOM   3032  HB3 TYR   196      42.078  98.184  76.336  1.00  0.00           H  
ATOM   3033  HD1 TYR   196      43.383  99.602  74.629  1.00  0.00           H  
ATOM   3034  HD2 TYR   196      39.297 100.205  75.866  1.00  0.00           H  
ATOM   3035  HE1 TYR   196      43.423 102.040  73.778  1.00  0.00           H  
ATOM   3036  HE2 TYR   196      39.397 102.634  75.055  1.00  0.00           H  
ATOM   3037  HH  TYR   196      40.861 104.267  74.629  1.00  0.00           H  
ATOM   3038  N   GLU   197      42.454  95.382  75.371  1.00  0.00           N  
ATOM   3039  CA  GLU   197      42.712  94.073  75.951  1.00  0.00           C  
ATOM   3040  C   GLU   197      44.025  94.047  76.639  1.00  0.00           C  
ATOM   3041  O   GLU   197      44.977  94.661  76.238  1.00  0.00           O  
ATOM   3042  CB  GLU   197      42.564  92.986  74.833  1.00  0.00           C  
ATOM   3043  CG  GLU   197      42.735  91.551  75.385  1.00  0.00           C  
ATOM   3044  CD  GLU   197      42.323  90.524  74.380  1.00  0.00           C  
ATOM   3045  OE1 GLU   197      42.987  90.321  73.325  1.00  0.00           O  
ATOM   3046  OE2 GLU   197      41.151  90.008  74.565  1.00  0.00           O1-
ATOM   3047  H   GLU   197      43.242  95.958  75.108  1.00  0.00           H  
ATOM   3048  HA  GLU   197      42.122  93.933  76.857  1.00  0.00           H  
ATOM   3049  HB2 GLU   197      41.524  92.951  74.507  1.00  0.00           H  
ATOM   3050  HB3 GLU   197      43.263  93.117  74.008  1.00  0.00           H  
ATOM   3051  HG2 GLU   197      43.811  91.446  75.523  1.00  0.00           H  
ATOM   3052  HG3 GLU   197      42.319  91.385  76.378  1.00  0.00           H  
ATOM   3053  N   ILE   198      44.280  93.265  77.672  1.00  0.00           N  
ATOM   3054  CA  ILE   198      45.610  93.171  78.359  1.00  0.00           C  
ATOM   3055  C   ILE   198      46.344  91.810  78.109  1.00  0.00           C  
ATOM   3056  O   ILE   198      45.694  90.725  78.114  1.00  0.00           O  
ATOM   3057  CB  ILE   198      45.415  93.598  79.848  1.00  0.00           C  
ATOM   3058  CG1 ILE   198      44.729  94.969  80.093  1.00  0.00           C  
ATOM   3059  CG2 ILE   198      46.745  93.308  80.610  1.00  0.00           C  
ATOM   3060  CD1 ILE   198      44.209  94.960  81.551  1.00  0.00           C  
ATOM   3061  H   ILE   198      43.557  92.697  78.089  1.00  0.00           H  
ATOM   3062  HA  ILE   198      46.266  93.948  77.965  1.00  0.00           H  
ATOM   3063  HB  ILE   198      44.643  92.882  80.133  1.00  0.00           H  
ATOM   3064 HG12 ILE   198      45.524  95.694  79.918  1.00  0.00           H  
ATOM   3065 HG13 ILE   198      43.894  95.178  79.425  1.00  0.00           H  
ATOM   3066 HG21 ILE   198      46.895  92.236  80.745  1.00  0.00           H  
ATOM   3067 HG22 ILE   198      47.569  93.885  80.191  1.00  0.00           H  
ATOM   3068 HG23 ILE   198      46.587  93.648  81.633  1.00  0.00           H  
ATOM   3069 HD11 ILE   198      43.650  94.040  81.717  1.00  0.00           H  
ATOM   3070 HD12 ILE   198      45.080  95.005  82.206  1.00  0.00           H  
ATOM   3071 HD13 ILE   198      43.655  95.891  81.672  1.00  0.00           H  
ATOM   3072  N   VAL   199      47.645  91.780  77.835  1.00  0.00           N  
ATOM   3073  CA  VAL   199      48.480  90.582  77.640  1.00  0.00           C  
ATOM   3074  C   VAL   199      49.606  90.461  78.589  1.00  0.00           C  
ATOM   3075  O   VAL   199      50.303  91.420  78.774  1.00  0.00           O  
ATOM   3076  CB  VAL   199      48.909  90.547  76.162  1.00  0.00           C  
ATOM   3077  CG1 VAL   199      49.941  89.424  75.803  1.00  0.00           C  
ATOM   3078  CG2 VAL   199      47.731  90.224  75.216  1.00  0.00           C  
ATOM   3079  H   VAL   199      48.198  92.623  77.891  1.00  0.00           H  
ATOM   3080  HA  VAL   199      47.822  89.737  77.843  1.00  0.00           H  
ATOM   3081  HB  VAL   199      49.337  91.472  75.775  1.00  0.00           H  
ATOM   3082 HG11 VAL   199      50.159  89.436  74.735  1.00  0.00           H  
ATOM   3083 HG12 VAL   199      50.889  89.494  76.337  1.00  0.00           H  
ATOM   3084 HG13 VAL   199      49.671  88.386  76.000  1.00  0.00           H  
ATOM   3085 HG21 VAL   199      48.102  90.439  74.214  1.00  0.00           H  
ATOM   3086 HG22 VAL   199      47.462  89.174  75.331  1.00  0.00           H  
ATOM   3087 HG23 VAL   199      46.822  90.789  75.423  1.00  0.00           H  
ATOM   3088  N   LEU   200      49.886  89.271  79.107  1.00  0.00           N  
ATOM   3089  CA  LEU   200      51.120  88.913  79.767  1.00  0.00           C  
ATOM   3090  C   LEU   200      52.050  88.172  78.771  1.00  0.00           C  
ATOM   3091  O   LEU   200      51.570  87.176  78.239  1.00  0.00           O  
ATOM   3092  CB  LEU   200      50.979  88.071  81.035  1.00  0.00           C  
ATOM   3093  CG  LEU   200      50.041  88.491  82.151  1.00  0.00           C  
ATOM   3094  CD1 LEU   200      49.940  87.216  83.100  1.00  0.00           C  
ATOM   3095  CD2 LEU   200      50.660  89.761  82.783  1.00  0.00           C  
ATOM   3096  H   LEU   200      49.255  88.522  78.860  1.00  0.00           H  
ATOM   3097  HA  LEU   200      51.729  89.801  79.940  1.00  0.00           H  
ATOM   3098  HB2 LEU   200      50.539  87.140  80.679  1.00  0.00           H  
ATOM   3099  HB3 LEU   200      51.956  87.797  81.433  1.00  0.00           H  
ATOM   3100  HG  LEU   200      49.117  88.759  81.638  1.00  0.00           H  
ATOM   3101 HD11 LEU   200      50.909  86.732  83.220  1.00  0.00           H  
ATOM   3102 HD12 LEU   200      49.502  87.548  84.042  1.00  0.00           H  
ATOM   3103 HD13 LEU   200      49.243  86.514  82.643  1.00  0.00           H  
ATOM   3104 HD21 LEU   200      51.705  89.605  83.052  1.00  0.00           H  
ATOM   3105 HD22 LEU   200      50.736  90.559  82.045  1.00  0.00           H  
ATOM   3106 HD23 LEU   200      50.162  90.039  83.713  1.00  0.00           H  
ATOM   3107  N   TYR   201      53.335  88.631  78.591  1.00  0.00           N  
ATOM   3108  CA  TYR   201      54.354  87.937  77.783  1.00  0.00           C  
ATOM   3109  C   TYR   201      55.755  87.537  78.333  1.00  0.00           C  
ATOM   3110  O   TYR   201      56.261  87.963  79.391  1.00  0.00           O  
ATOM   3111  CB  TYR   201      54.385  88.576  76.343  1.00  0.00           C  
ATOM   3112  CG  TYR   201      54.955  89.970  76.301  1.00  0.00           C  
ATOM   3113  CD1 TYR   201      54.294  91.215  76.509  1.00  0.00           C  
ATOM   3114  CD2 TYR   201      56.296  90.060  75.849  1.00  0.00           C  
ATOM   3115  CE1 TYR   201      54.886  92.444  76.217  1.00  0.00           C  
ATOM   3116  CE2 TYR   201      56.952  91.243  75.629  1.00  0.00           C  
ATOM   3117  CZ  TYR   201      56.205  92.470  75.796  1.00  0.00           C  
ATOM   3118  OH  TYR   201      56.772  93.672  75.503  1.00  0.00           O  
ATOM   3119  H   TYR   201      53.582  89.224  79.371  1.00  0.00           H  
ATOM   3120  HA  TYR   201      53.893  86.951  77.717  1.00  0.00           H  
ATOM   3121  HB2 TYR   201      54.986  87.964  75.670  1.00  0.00           H  
ATOM   3122  HB3 TYR   201      53.397  88.643  75.887  1.00  0.00           H  
ATOM   3123  HD1 TYR   201      53.257  91.183  76.808  1.00  0.00           H  
ATOM   3124  HD2 TYR   201      56.938  89.191  75.858  1.00  0.00           H  
ATOM   3125  HE1 TYR   201      54.380  93.371  76.444  1.00  0.00           H  
ATOM   3126  HE2 TYR   201      58.022  91.234  75.479  1.00  0.00           H  
ATOM   3127  HH  TYR   201      57.731  93.682  75.519  1.00  0.00           H  
ATOM   3128  N   ILE   202      56.502  86.678  77.607  1.00  0.00           N  
ATOM   3129  CA  ILE   202      57.953  86.297  77.890  1.00  0.00           C  
ATOM   3130  C   ILE   202      58.683  86.132  76.492  1.00  0.00           C  
ATOM   3131  O   ILE   202      57.990  85.869  75.587  1.00  0.00           O  
ATOM   3132  CB  ILE   202      58.085  85.094  78.873  1.00  0.00           C  
ATOM   3133  CG1 ILE   202      59.566  84.763  79.179  1.00  0.00           C  
ATOM   3134  CG2 ILE   202      57.364  83.812  78.386  1.00  0.00           C  
ATOM   3135  CD1 ILE   202      59.744  84.159  80.533  1.00  0.00           C  
ATOM   3136  H   ILE   202      56.220  86.187  76.771  1.00  0.00           H  
ATOM   3137  HA  ILE   202      58.398  87.191  78.325  1.00  0.00           H  
ATOM   3138  HB  ILE   202      57.586  85.391  79.796  1.00  0.00           H  
ATOM   3139 HG12 ILE   202      59.869  84.029  78.432  1.00  0.00           H  
ATOM   3140 HG13 ILE   202      60.191  85.654  79.125  1.00  0.00           H  
ATOM   3141 HG21 ILE   202      57.818  83.331  77.519  1.00  0.00           H  
ATOM   3142 HG22 ILE   202      57.353  83.094  79.206  1.00  0.00           H  
ATOM   3143 HG23 ILE   202      56.383  84.154  78.059  1.00  0.00           H  
ATOM   3144 HD11 ILE   202      59.475  84.774  81.392  1.00  0.00           H  
ATOM   3145 HD12 ILE   202      59.153  83.244  80.579  1.00  0.00           H  
ATOM   3146 HD13 ILE   202      60.782  83.853  80.666  1.00  0.00           H  
ATOM   3147  N   SER   203      59.969  86.453  76.353  1.00  0.00           N  
ATOM   3148  CA  SER   203      60.706  86.401  75.081  1.00  0.00           C  
ATOM   3149  C   SER   203      61.206  85.021  74.698  1.00  0.00           C  
ATOM   3150  O   SER   203      61.402  84.118  75.572  1.00  0.00           O  
ATOM   3151  CB  SER   203      61.850  87.443  75.192  1.00  0.00           C  
ATOM   3152  OG  SER   203      62.464  87.530  73.994  1.00  0.00           O  
ATOM   3153  H   SER   203      60.429  86.653  77.230  1.00  0.00           H  
ATOM   3154  HA  SER   203      59.966  86.690  74.335  1.00  0.00           H  
ATOM   3155  HB2 SER   203      61.477  88.399  75.558  1.00  0.00           H  
ATOM   3156  HB3 SER   203      62.577  87.057  75.906  1.00  0.00           H  
ATOM   3157  HG  SER   203      62.459  88.474  73.820  1.00  0.00           H  
ATOM   3158  N   MET   204      61.478  84.737  73.404  1.00  0.00           N  
ATOM   3159  CA  MET   204      61.868  83.413  72.847  1.00  0.00           C  
ATOM   3160  C   MET   204      63.194  82.893  73.432  1.00  0.00           C  
ATOM   3161  O   MET   204      63.398  81.695  73.501  1.00  0.00           O  
ATOM   3162  CB  MET   204      61.994  83.580  71.284  1.00  0.00           C  
ATOM   3163  CG  MET   204      62.217  82.255  70.509  1.00  0.00           C  
ATOM   3164  SD  MET   204      60.813  81.165  70.449  1.00  0.00           S  
ATOM   3165  CE  MET   204      59.583  82.061  69.445  1.00  0.00           C  
ATOM   3166  H   MET   204      61.258  85.519  72.803  1.00  0.00           H  
ATOM   3167  HA  MET   204      61.012  82.764  73.033  1.00  0.00           H  
ATOM   3168  HB2 MET   204      61.060  83.946  70.858  1.00  0.00           H  
ATOM   3169  HB3 MET   204      62.808  84.287  71.126  1.00  0.00           H  
ATOM   3170  HG2 MET   204      62.515  82.429  69.475  1.00  0.00           H  
ATOM   3171  HG3 MET   204      63.046  81.696  70.944  1.00  0.00           H  
ATOM   3172  HE1 MET   204      60.111  82.060  68.491  1.00  0.00           H  
ATOM   3173  HE2 MET   204      58.704  81.428  69.316  1.00  0.00           H  
ATOM   3174  HE3 MET   204      59.343  83.041  69.856  1.00  0.00           H  
ATOM   3175  N   SER   205      64.120  83.749  73.946  1.00  0.00           N  
ATOM   3176  CA  SER   205      65.409  83.346  74.615  1.00  0.00           C  
ATOM   3177  C   SER   205      65.165  82.750  75.992  1.00  0.00           C  
ATOM   3178  O   SER   205      66.118  82.177  76.526  1.00  0.00           O  
ATOM   3179  CB  SER   205      66.179  84.703  74.709  1.00  0.00           C  
ATOM   3180  OG  SER   205      65.549  85.785  75.285  1.00  0.00           O  
ATOM   3181  H   SER   205      63.905  84.736  73.933  1.00  0.00           H  
ATOM   3182  HA  SER   205      65.829  82.623  73.916  1.00  0.00           H  
ATOM   3183  HB2 SER   205      67.051  84.497  75.330  1.00  0.00           H  
ATOM   3184  HB3 SER   205      66.599  84.968  73.739  1.00  0.00           H  
ATOM   3185  HG  SER   205      65.470  85.489  76.195  1.00  0.00           H  
ATOM   3186  N   ASP   206      64.010  82.986  76.505  1.00  0.00           N  
ATOM   3187  CA  ASP   206      63.726  82.889  77.976  1.00  0.00           C  
ATOM   3188  C   ASP   206      62.559  81.905  78.232  1.00  0.00           C  
ATOM   3189  O   ASP   206      62.427  81.299  79.305  1.00  0.00           O  
ATOM   3190  CB  ASP   206      63.245  84.221  78.527  1.00  0.00           C  
ATOM   3191  CG  ASP   206      64.409  85.192  78.497  1.00  0.00           C  
ATOM   3192  OD1 ASP   206      65.347  85.026  77.680  1.00  0.00           O  
ATOM   3193  OD2 ASP   206      64.362  86.232  79.185  1.00  0.00           O1-
ATOM   3194  H   ASP   206      63.300  83.422  75.933  1.00  0.00           H  
ATOM   3195  HA  ASP   206      64.593  82.515  78.520  1.00  0.00           H  
ATOM   3196  HB2 ASP   206      62.392  84.566  77.943  1.00  0.00           H  
ATOM   3197  HB3 ASP   206      62.822  83.979  79.501  1.00  0.00           H  
ATOM   3198  N   SER   207      61.670  81.516  77.238  1.00  0.00           N  
ATOM   3199  CA  SER   207      60.402  80.896  77.517  1.00  0.00           C  
ATOM   3200  C   SER   207      60.556  79.450  77.932  1.00  0.00           C  
ATOM   3201  O   SER   207      59.658  79.018  78.717  1.00  0.00           O  
ATOM   3202  CB  SER   207      59.588  80.848  76.162  1.00  0.00           C  
ATOM   3203  OG  SER   207      60.363  80.313  75.110  1.00  0.00           O  
ATOM   3204  H   SER   207      61.853  81.946  76.342  1.00  0.00           H  
ATOM   3205  HA  SER   207      59.994  81.511  78.318  1.00  0.00           H  
ATOM   3206  HB2 SER   207      58.695  80.234  76.277  1.00  0.00           H  
ATOM   3207  HB3 SER   207      59.356  81.872  75.870  1.00  0.00           H  
ATOM   3208  HG  SER   207      59.797  80.160  74.351  1.00  0.00           H  
ATOM   3209  N   ASP   208      61.551  78.688  77.542  1.00  0.00           N  
ATOM   3210  CA  ASP   208      61.781  77.316  78.084  1.00  0.00           C  
ATOM   3211  C   ASP   208      62.452  77.357  79.516  1.00  0.00           C  
ATOM   3212  O   ASP   208      62.679  76.297  80.175  1.00  0.00           O  
ATOM   3213  CB  ASP   208      62.687  76.471  77.172  1.00  0.00           C  
ATOM   3214  CG  ASP   208      64.028  77.179  76.960  1.00  0.00           C  
ATOM   3215  OD1 ASP   208      64.036  78.400  76.595  1.00  0.00           O  
ATOM   3216  OD2 ASP   208      65.099  76.520  77.138  1.00  0.00           O1-
ATOM   3217  H   ASP   208      62.305  79.123  77.030  1.00  0.00           H  
ATOM   3218  HA  ASP   208      60.830  76.811  78.254  1.00  0.00           H  
ATOM   3219  HB2 ASP   208      62.917  75.476  77.554  1.00  0.00           H  
ATOM   3220  HB3 ASP   208      62.250  76.435  76.174  1.00  0.00           H  
ATOM   3221  N   LYS   209      62.945  78.568  79.963  1.00  0.00           N  
ATOM   3222  CA  LYS   209      63.905  78.819  81.090  1.00  0.00           C  
ATOM   3223  C   LYS   209      63.233  79.156  82.368  1.00  0.00           C  
ATOM   3224  O   LYS   209      63.786  78.967  83.466  1.00  0.00           O  
ATOM   3225  CB  LYS   209      64.882  79.911  80.826  1.00  0.00           C  
ATOM   3226  CG  LYS   209      65.584  79.866  79.463  1.00  0.00           C  
ATOM   3227  CD  LYS   209      66.478  78.696  79.344  1.00  0.00           C  
ATOM   3228  CE  LYS   209      67.528  78.800  78.212  1.00  0.00           C  
ATOM   3229  NZ  LYS   209      66.715  79.080  77.037  1.00  0.00           N1+
ATOM   3230  H   LYS   209      62.819  79.386  79.385  1.00  0.00           H  
ATOM   3231  HA  LYS   209      64.371  77.834  81.121  1.00  0.00           H  
ATOM   3232  HB2 LYS   209      64.309  80.838  80.802  1.00  0.00           H  
ATOM   3233  HB3 LYS   209      65.655  79.845  81.591  1.00  0.00           H  
ATOM   3234  HG2 LYS   209      64.859  79.892  78.649  1.00  0.00           H  
ATOM   3235  HG3 LYS   209      66.079  80.836  79.418  1.00  0.00           H  
ATOM   3236  HD2 LYS   209      66.987  78.465  80.279  1.00  0.00           H  
ATOM   3237  HD3 LYS   209      65.922  77.790  79.104  1.00  0.00           H  
ATOM   3238  HE2 LYS   209      68.156  79.677  78.367  1.00  0.00           H  
ATOM   3239  HE3 LYS   209      68.005  77.824  78.130  1.00  0.00           H  
ATOM   3240  HZ1 LYS   209      66.177  79.931  77.119  1.00  0.00           H  
ATOM   3241  HZ2 LYS   209      67.269  79.240  76.209  1.00  0.00           H  
ATOM   3242  HZ3 LYS   209      66.076  78.336  76.793  1.00  0.00           H  
ATOM   3243  N   VAL   210      61.981  79.613  82.373  1.00  0.00           N  
ATOM   3244  CA  VAL   210      61.127  79.747  83.476  1.00  0.00           C  
ATOM   3245  C   VAL   210      59.616  79.565  83.249  1.00  0.00           C  
ATOM   3246  O   VAL   210      59.216  79.557  82.045  1.00  0.00           O  
ATOM   3247  CB  VAL   210      61.447  81.086  84.154  1.00  0.00           C  
ATOM   3248  CG1 VAL   210      61.381  82.249  83.199  1.00  0.00           C  
ATOM   3249  CG2 VAL   210      60.839  81.405  85.495  1.00  0.00           C  
ATOM   3250  H   VAL   210      61.603  79.778  81.451  1.00  0.00           H  
ATOM   3251  HA  VAL   210      61.436  79.034  84.241  1.00  0.00           H  
ATOM   3252  HB  VAL   210      62.487  80.964  84.457  1.00  0.00           H  
ATOM   3253 HG11 VAL   210      60.323  82.394  82.978  1.00  0.00           H  
ATOM   3254 HG12 VAL   210      61.651  83.091  83.837  1.00  0.00           H  
ATOM   3255 HG13 VAL   210      61.961  82.172  82.280  1.00  0.00           H  
ATOM   3256 HG21 VAL   210      61.184  80.681  86.233  1.00  0.00           H  
ATOM   3257 HG22 VAL   210      61.221  82.374  85.816  1.00  0.00           H  
ATOM   3258 HG23 VAL   210      59.771  81.548  85.329  1.00  0.00           H  
ATOM   3259  N   GLY   211      58.806  79.465  84.211  1.00  0.00           N  
ATOM   3260  CA  GLY   211      57.377  79.210  84.118  1.00  0.00           C  
ATOM   3261  C   GLY   211      56.506  79.882  85.149  1.00  0.00           C  
ATOM   3262  O   GLY   211      56.937  80.296  86.210  1.00  0.00           O  
ATOM   3263  H   GLY   211      59.266  79.378  85.106  1.00  0.00           H  
ATOM   3264  HA2 GLY   211      56.978  79.507  83.149  1.00  0.00           H  
ATOM   3265  HA3 GLY   211      57.193  78.137  84.176  1.00  0.00           H  
ATOM   3266  N   VAL   212      55.212  80.042  84.838  1.00  0.00           N  
ATOM   3267  CA  VAL   212      54.223  80.836  85.690  1.00  0.00           C  
ATOM   3268  C   VAL   212      52.872  80.071  85.786  1.00  0.00           C  
ATOM   3269  O   VAL   212      52.418  79.443  84.750  1.00  0.00           O  
ATOM   3270  CB  VAL   212      54.018  82.277  85.146  1.00  0.00           C  
ATOM   3271  CG1 VAL   212      53.286  83.129  86.152  1.00  0.00           C  
ATOM   3272  CG2 VAL   212      55.283  83.061  84.975  1.00  0.00           C  
ATOM   3273  H   VAL   212      54.944  79.734  83.914  1.00  0.00           H  
ATOM   3274  HA  VAL   212      54.598  80.944  86.708  1.00  0.00           H  
ATOM   3275  HB  VAL   212      53.478  82.283  84.200  1.00  0.00           H  
ATOM   3276 HG11 VAL   212      53.848  83.329  87.064  1.00  0.00           H  
ATOM   3277 HG12 VAL   212      53.137  84.124  85.732  1.00  0.00           H  
ATOM   3278 HG13 VAL   212      52.275  82.723  86.181  1.00  0.00           H  
ATOM   3279 HG21 VAL   212      55.012  83.964  84.429  1.00  0.00           H  
ATOM   3280 HG22 VAL   212      55.665  83.339  85.958  1.00  0.00           H  
ATOM   3281 HG23 VAL   212      56.069  82.494  84.477  1.00  0.00           H  
ATOM   3282  N   PHE   213      52.323  80.094  87.020  1.00  0.00           N  
ATOM   3283  CA  PHE   213      51.331  79.051  87.592  1.00  0.00           C  
ATOM   3284  C   PHE   213      50.367  79.834  88.465  1.00  0.00           C  
ATOM   3285  O   PHE   213      50.714  80.865  89.074  1.00  0.00           O  
ATOM   3286  CB  PHE   213      52.125  77.809  88.202  1.00  0.00           C  
ATOM   3287  CG  PHE   213      53.029  76.980  87.262  1.00  0.00           C  
ATOM   3288  CD1 PHE   213      52.548  75.930  86.479  1.00  0.00           C  
ATOM   3289  CD2 PHE   213      54.389  77.356  87.162  1.00  0.00           C  
ATOM   3290  CE1 PHE   213      53.423  75.161  85.720  1.00  0.00           C  
ATOM   3291  CE2 PHE   213      55.252  76.680  86.297  1.00  0.00           C  
ATOM   3292  CZ  PHE   213      54.799  75.499  85.645  1.00  0.00           C  
ATOM   3293  H   PHE   213      52.805  80.686  87.681  1.00  0.00           H  
ATOM   3294  HA  PHE   213      50.741  78.553  86.823  1.00  0.00           H  
ATOM   3295  HB2 PHE   213      52.760  78.297  88.941  1.00  0.00           H  
ATOM   3296  HB3 PHE   213      51.475  77.077  88.682  1.00  0.00           H  
ATOM   3297  HD1 PHE   213      51.497  75.685  86.525  1.00  0.00           H  
ATOM   3298  HD2 PHE   213      54.786  78.113  87.822  1.00  0.00           H  
ATOM   3299  HE1 PHE   213      53.023  74.248  85.307  1.00  0.00           H  
ATOM   3300  HE2 PHE   213      56.307  76.908  86.243  1.00  0.00           H  
ATOM   3301  HZ  PHE   213      55.453  74.882  85.046  1.00  0.00           H  
ATOM   3302  N   TYR   214      49.185  79.229  88.637  1.00  0.00           N  
ATOM   3303  CA  TYR   214      48.078  79.705  89.430  1.00  0.00           C  
ATOM   3304  C   TYR   214      47.228  78.627  90.163  1.00  0.00           C  
ATOM   3305  O   TYR   214      47.126  77.510  89.644  1.00  0.00           O  
ATOM   3306  CB  TYR   214      47.183  80.509  88.439  1.00  0.00           C  
ATOM   3307  CG  TYR   214      45.958  81.308  89.017  1.00  0.00           C  
ATOM   3308  CD1 TYR   214      46.073  82.684  89.368  1.00  0.00           C  
ATOM   3309  CD2 TYR   214      44.728  80.658  89.069  1.00  0.00           C  
ATOM   3310  CE1 TYR   214      44.944  83.301  89.978  1.00  0.00           C  
ATOM   3311  CE2 TYR   214      43.596  81.357  89.585  1.00  0.00           C  
ATOM   3312  CZ  TYR   214      43.723  82.673  90.040  1.00  0.00           C  
ATOM   3313  OH  TYR   214      42.720  83.308  90.607  1.00  0.00           O  
ATOM   3314  H   TYR   214      48.984  78.453  88.023  1.00  0.00           H  
ATOM   3315  HA  TYR   214      48.461  80.377  90.198  1.00  0.00           H  
ATOM   3316  HB2 TYR   214      47.851  81.178  87.897  1.00  0.00           H  
ATOM   3317  HB3 TYR   214      46.871  79.776  87.694  1.00  0.00           H  
ATOM   3318  HD1 TYR   214      46.953  83.299  89.252  1.00  0.00           H  
ATOM   3319  HD2 TYR   214      44.692  79.602  88.844  1.00  0.00           H  
ATOM   3320  HE1 TYR   214      45.094  84.336  90.252  1.00  0.00           H  
ATOM   3321  HE2 TYR   214      42.636  80.884  89.732  1.00  0.00           H  
ATOM   3322  HH  TYR   214      43.100  83.949  91.212  1.00  0.00           H  
ATOM   3323  N   VAL   215      46.719  78.929  91.350  1.00  0.00           N  
ATOM   3324  CA  VAL   215      45.830  78.038  92.113  1.00  0.00           C  
ATOM   3325  C   VAL   215      44.383  78.546  92.232  1.00  0.00           C  
ATOM   3326  O   VAL   215      44.091  79.558  92.855  1.00  0.00           O  
ATOM   3327  CB  VAL   215      46.394  77.671  93.544  1.00  0.00           C  
ATOM   3328  CG1 VAL   215      45.588  76.619  94.247  1.00  0.00           C  
ATOM   3329  CG2 VAL   215      47.786  77.005  93.399  1.00  0.00           C  
ATOM   3330  H   VAL   215      46.782  79.898  91.627  1.00  0.00           H  
ATOM   3331  HA  VAL   215      45.635  77.055  91.683  1.00  0.00           H  
ATOM   3332  HB  VAL   215      46.570  78.493  94.238  1.00  0.00           H  
ATOM   3333 HG11 VAL   215      44.521  76.807  94.366  1.00  0.00           H  
ATOM   3334 HG12 VAL   215      45.559  75.715  93.639  1.00  0.00           H  
ATOM   3335 HG13 VAL   215      45.960  76.498  95.264  1.00  0.00           H  
ATOM   3336 HG21 VAL   215      47.697  76.199  92.671  1.00  0.00           H  
ATOM   3337 HG22 VAL   215      48.402  77.808  92.994  1.00  0.00           H  
ATOM   3338 HG23 VAL   215      48.269  76.741  94.340  1.00  0.00           H  
ATOM   3339  N   GLU   216      43.490  77.808  91.609  1.00  0.00           N  
ATOM   3340  CA  GLU   216      42.071  78.078  91.534  1.00  0.00           C  
ATOM   3341  C   GLU   216      41.374  77.139  92.559  1.00  0.00           C  
ATOM   3342  O   GLU   216      41.738  76.001  92.746  1.00  0.00           O  
ATOM   3343  CB  GLU   216      41.582  77.691  90.078  1.00  0.00           C  
ATOM   3344  CG  GLU   216      40.062  77.992  89.905  1.00  0.00           C  
ATOM   3345  CD  GLU   216      39.523  77.554  88.490  1.00  0.00           C  
ATOM   3346  OE1 GLU   216      39.356  78.332  87.558  1.00  0.00           O  
ATOM   3347  OE2 GLU   216      39.316  76.324  88.391  1.00  0.00           O1-
ATOM   3348  H   GLU   216      43.765  76.950  91.152  1.00  0.00           H  
ATOM   3349  HA  GLU   216      41.887  79.100  91.866  1.00  0.00           H  
ATOM   3350  HB2 GLU   216      42.101  78.282  89.323  1.00  0.00           H  
ATOM   3351  HB3 GLU   216      41.841  76.657  89.852  1.00  0.00           H  
ATOM   3352  HG2 GLU   216      39.453  77.372  90.563  1.00  0.00           H  
ATOM   3353  HG3 GLU   216      39.828  79.016  90.196  1.00  0.00           H  
ATOM   3354  N   ASN   217      40.342  77.678  93.129  1.00  0.00           N  
ATOM   3355  CA  ASN   217      39.568  77.179  94.222  1.00  0.00           C  
ATOM   3356  C   ASN   217      40.409  76.677  95.410  1.00  0.00           C  
ATOM   3357  O   ASN   217      40.457  75.507  95.720  1.00  0.00           O  
ATOM   3358  CB  ASN   217      38.619  76.082  93.564  1.00  0.00           C  
ATOM   3359  CG  ASN   217      37.608  76.671  92.606  1.00  0.00           C  
ATOM   3360  ND2 ASN   217      37.170  75.896  91.619  1.00  0.00           N  
ATOM   3361  OD1 ASN   217      37.246  77.844  92.581  1.00  0.00           O  
ATOM   3362  H   ASN   217      40.124  78.566  92.701  1.00  0.00           H  
ATOM   3363  HA  ASN   217      38.943  77.986  94.605  1.00  0.00           H  
ATOM   3364  HB2 ASN   217      39.228  75.281  93.144  1.00  0.00           H  
ATOM   3365  HB3 ASN   217      38.111  75.623  94.412  1.00  0.00           H  
ATOM   3366 HD21 ASN   217      36.469  76.214  90.965  1.00  0.00           H  
ATOM   3367 HD22 ASN   217      37.168  74.898  91.778  1.00  0.00           H  
ATOM   3368  N   PRO   218      41.145  77.564  96.142  1.00  0.00           N  
ATOM   3369  CA  PRO   218      42.166  77.096  97.091  1.00  0.00           C  
ATOM   3370  C   PRO   218      41.539  76.539  98.283  1.00  0.00           C  
ATOM   3371  O   PRO   218      40.580  77.173  98.844  1.00  0.00           O  
ATOM   3372  CB  PRO   218      42.998  78.358  97.489  1.00  0.00           C  
ATOM   3373  CG  PRO   218      41.964  79.498  97.197  1.00  0.00           C  
ATOM   3374  CD  PRO   218      41.254  79.018  95.955  1.00  0.00           C  
ATOM   3375  HA  PRO   218      42.936  76.389  96.783  1.00  0.00           H  
ATOM   3376  HB2 PRO   218      43.221  78.346  98.556  1.00  0.00           H  
ATOM   3377  HB3 PRO   218      43.870  78.530  96.857  1.00  0.00           H  
ATOM   3378  HG2 PRO   218      41.242  79.691  97.991  1.00  0.00           H  
ATOM   3379  HG3 PRO   218      42.457  80.405  96.849  1.00  0.00           H  
ATOM   3380  HD2 PRO   218      40.302  79.546  96.005  1.00  0.00           H  
ATOM   3381  HD3 PRO   218      41.703  79.446  95.058  1.00  0.00           H  
ATOM   3382  N   ALA   219      42.067  75.471  98.865  1.00  0.00           N  
ATOM   3383  CA  ALA   219      41.571  74.775 100.046  1.00  0.00           C  
ATOM   3384  C   ALA   219      40.116  74.310  99.947  1.00  0.00           C  
ATOM   3385  O   ALA   219      39.489  73.830 100.896  1.00  0.00           O  
ATOM   3386  CB  ALA   219      41.846  75.557 101.338  1.00  0.00           C  
ATOM   3387  H   ALA   219      42.753  74.929  98.359  1.00  0.00           H  
ATOM   3388  HA  ALA   219      42.160  73.857 100.062  1.00  0.00           H  
ATOM   3389  HB1 ALA   219      42.816  76.026 101.504  1.00  0.00           H  
ATOM   3390  HB2 ALA   219      41.091  76.323 101.518  1.00  0.00           H  
ATOM   3391  HB3 ALA   219      41.741  74.851 102.162  1.00  0.00           H  
ATOM   3392  N   ALA   220      39.561  74.157  98.770  1.00  0.00           N  
ATOM   3393  CA  ALA   220      38.218  73.885  98.409  1.00  0.00           C  
ATOM   3394  C   ALA   220      38.179  72.899  97.233  1.00  0.00           C  
ATOM   3395  O   ALA   220      37.357  72.878  96.297  1.00  0.00           O  
ATOM   3396  CB  ALA   220      37.390  75.071  98.128  1.00  0.00           C  
ATOM   3397  H   ALA   220      40.187  74.365  98.005  1.00  0.00           H  
ATOM   3398  HA  ALA   220      37.739  73.313  99.204  1.00  0.00           H  
ATOM   3399  HB1 ALA   220      36.345  74.762  98.165  1.00  0.00           H  
ATOM   3400  HB2 ALA   220      37.507  75.733  98.986  1.00  0.00           H  
ATOM   3401  HB3 ALA   220      37.659  75.637  97.236  1.00  0.00           H  
ATOM   3402  N   GLY   221      39.110  71.949  97.183  1.00  0.00           N  
ATOM   3403  CA  GLY   221      39.405  71.086  96.073  1.00  0.00           C  
ATOM   3404  C   GLY   221      40.220  71.881  95.036  1.00  0.00           C  
ATOM   3405  O   GLY   221      39.701  72.021  93.939  1.00  0.00           O  
ATOM   3406  H   GLY   221      39.704  71.791  97.984  1.00  0.00           H  
ATOM   3407  HA2 GLY   221      39.900  70.201  96.473  1.00  0.00           H  
ATOM   3408  HA3 GLY   221      38.481  70.794  95.575  1.00  0.00           H  
ATOM   3409  N   GLN   222      41.383  72.356  95.395  1.00  0.00           N  
ATOM   3410  CA  GLN   222      42.227  73.218  94.542  1.00  0.00           C  
ATOM   3411  C   GLN   222      42.789  72.622  93.278  1.00  0.00           C  
ATOM   3412  O   GLN   222      43.015  71.448  93.193  1.00  0.00           O  
ATOM   3413  CB  GLN   222      43.238  74.057  95.388  1.00  0.00           C  
ATOM   3414  CG  GLN   222      44.384  73.163  95.922  1.00  0.00           C  
ATOM   3415  CD  GLN   222      45.093  73.839  97.104  1.00  0.00           C  
ATOM   3416  NE2 GLN   222      46.011  73.187  97.740  1.00  0.00           N  
ATOM   3417  OE1 GLN   222      44.772  74.925  97.550  1.00  0.00           O  
ATOM   3418  H   GLN   222      41.552  72.386  96.390  1.00  0.00           H  
ATOM   3419  HA  GLN   222      41.541  74.026  94.288  1.00  0.00           H  
ATOM   3420  HB2 GLN   222      43.484  74.973  94.851  1.00  0.00           H  
ATOM   3421  HB3 GLN   222      42.629  74.317  96.254  1.00  0.00           H  
ATOM   3422  HG2 GLN   222      43.994  72.201  96.255  1.00  0.00           H  
ATOM   3423  HG3 GLN   222      45.075  73.016  95.092  1.00  0.00           H  
ATOM   3424 HE21 GLN   222      46.155  73.505  98.688  1.00  0.00           H  
ATOM   3425 HE22 GLN   222      46.073  72.185  97.632  1.00  0.00           H  
ATOM   3426  N   ARG   223      42.807  73.428  92.211  1.00  0.00           N  
ATOM   3427  CA  ARG   223      43.265  73.070  90.881  1.00  0.00           C  
ATOM   3428  C   ARG   223      44.445  73.934  90.486  1.00  0.00           C  
ATOM   3429  O   ARG   223      44.384  75.145  90.652  1.00  0.00           O  
ATOM   3430  CB  ARG   223      42.120  73.036  89.801  1.00  0.00           C  
ATOM   3431  CG  ARG   223      40.746  72.599  90.343  1.00  0.00           C  
ATOM   3432  CD  ARG   223      39.784  72.519  89.225  1.00  0.00           C  
ATOM   3433  NE  ARG   223      39.703  73.657  88.284  1.00  0.00           N  
ATOM   3434  CZ  ARG   223      39.881  73.527  86.964  1.00  0.00           C  
ATOM   3435  NH1 ARG   223      40.069  72.380  86.377  1.00  0.00           N1+
ATOM   3436  NH2 ARG   223      39.753  74.558  86.217  1.00  0.00           N  
ATOM   3437  H   ARG   223      42.424  74.333  92.445  1.00  0.00           H  
ATOM   3438  HA  ARG   223      43.702  72.071  90.866  1.00  0.00           H  
ATOM   3439  HB2 ARG   223      42.131  74.022  89.337  1.00  0.00           H  
ATOM   3440  HB3 ARG   223      42.479  72.425  88.973  1.00  0.00           H  
ATOM   3441  HG2 ARG   223      40.800  71.656  90.885  1.00  0.00           H  
ATOM   3442  HG3 ARG   223      40.391  73.423  90.963  1.00  0.00           H  
ATOM   3443  HD2 ARG   223      40.040  71.582  88.729  1.00  0.00           H  
ATOM   3444  HD3 ARG   223      38.827  72.326  89.709  1.00  0.00           H  
ATOM   3445  HE  ARG   223      39.624  74.581  88.684  1.00  0.00           H  
ATOM   3446 HH11 ARG   223      39.652  71.564  86.802  1.00  0.00           H  
ATOM   3447 HH12 ARG   223      40.424  72.256  85.439  1.00  0.00           H  
ATOM   3448 HH21 ARG   223      39.514  75.384  86.747  1.00  0.00           H  
ATOM   3449 HH22 ARG   223      39.658  74.507  85.213  1.00  0.00           H  
ATOM   3450  N   TYR   224      45.500  73.313  89.985  1.00  0.00           N  
ATOM   3451  CA  TYR   224      46.772  73.952  89.572  1.00  0.00           C  
ATOM   3452  C   TYR   224      46.700  74.304  88.064  1.00  0.00           C  
ATOM   3453  O   TYR   224      46.454  73.388  87.302  1.00  0.00           O  
ATOM   3454  CB  TYR   224      47.992  73.070  89.935  1.00  0.00           C  
ATOM   3455  CG  TYR   224      48.094  72.738  91.380  1.00  0.00           C  
ATOM   3456  CD1 TYR   224      47.617  71.564  91.977  1.00  0.00           C  
ATOM   3457  CD2 TYR   224      48.634  73.749  92.203  1.00  0.00           C  
ATOM   3458  CE1 TYR   224      47.696  71.412  93.375  1.00  0.00           C  
ATOM   3459  CE2 TYR   224      48.591  73.603  93.569  1.00  0.00           C  
ATOM   3460  CZ  TYR   224      48.163  72.408  94.193  1.00  0.00           C  
ATOM   3461  OH  TYR   224      48.302  72.398  95.568  1.00  0.00           O  
ATOM   3462  H   TYR   224      45.355  72.325  89.836  1.00  0.00           H  
ATOM   3463  HA  TYR   224      46.913  74.920  90.054  1.00  0.00           H  
ATOM   3464  HB2 TYR   224      47.997  72.181  89.304  1.00  0.00           H  
ATOM   3465  HB3 TYR   224      48.954  73.542  89.736  1.00  0.00           H  
ATOM   3466  HD1 TYR   224      47.134  70.751  91.456  1.00  0.00           H  
ATOM   3467  HD2 TYR   224      48.927  74.679  91.738  1.00  0.00           H  
ATOM   3468  HE1 TYR   224      47.359  70.504  93.853  1.00  0.00           H  
ATOM   3469  HE2 TYR   224      48.913  74.421  94.197  1.00  0.00           H  
ATOM   3470  HH  TYR   224      48.293  71.508  95.928  1.00  0.00           H  
ATOM   3471  N   ILE   225      47.010  75.490  87.566  1.00  0.00           N  
ATOM   3472  CA  ILE   225      46.853  75.979  86.208  1.00  0.00           C  
ATOM   3473  C   ILE   225      48.095  76.747  85.649  1.00  0.00           C  
ATOM   3474  O   ILE   225      48.563  77.677  86.282  1.00  0.00           O  
ATOM   3475  CB  ILE   225      45.548  76.717  86.058  1.00  0.00           C  
ATOM   3476  CG1 ILE   225      44.247  75.896  86.178  1.00  0.00           C  
ATOM   3477  CG2 ILE   225      45.438  77.553  84.761  1.00  0.00           C  
ATOM   3478  CD1 ILE   225      43.086  76.775  86.605  1.00  0.00           C  
ATOM   3479  H   ILE   225      47.302  76.244  88.171  1.00  0.00           H  
ATOM   3480  HA  ILE   225      46.722  75.125  85.543  1.00  0.00           H  
ATOM   3481  HB  ILE   225      45.520  77.448  86.867  1.00  0.00           H  
ATOM   3482 HG12 ILE   225      43.927  75.655  85.164  1.00  0.00           H  
ATOM   3483 HG13 ILE   225      44.362  74.927  86.665  1.00  0.00           H  
ATOM   3484 HG21 ILE   225      45.747  77.013  83.865  1.00  0.00           H  
ATOM   3485 HG22 ILE   225      44.434  77.930  84.569  1.00  0.00           H  
ATOM   3486 HG23 ILE   225      46.098  78.408  84.908  1.00  0.00           H  
ATOM   3487 HD11 ILE   225      43.300  77.381  87.485  1.00  0.00           H  
ATOM   3488 HD12 ILE   225      42.860  77.523  85.845  1.00  0.00           H  
ATOM   3489 HD13 ILE   225      42.235  76.115  86.771  1.00  0.00           H  
ATOM   3490  N   HIE   226      48.741  76.268  84.551  1.00  0.00           N  
ATOM   3491  CA  HIE   226      49.884  76.960  83.867  1.00  0.00           C  
ATOM   3492  C   HIE   226      49.305  78.244  83.257  1.00  0.00           C  
ATOM   3493  O   HIE   226      48.099  78.246  82.856  1.00  0.00           O  
ATOM   3494  CB  HIE   226      50.487  75.896  82.875  1.00  0.00           C  
ATOM   3495  CG  HIE   226      51.567  76.370  82.003  1.00  0.00           C  
ATOM   3496  CD2 HIE   226      52.579  77.218  82.287  1.00  0.00           C  
ATOM   3497  ND1 HIE   226      51.781  75.832  80.743  1.00  0.00           N  
ATOM   3498  CE1 HIE   226      52.948  76.397  80.194  1.00  0.00           C  
ATOM   3499  NE2 HIE   226      53.394  77.200  81.128  1.00  0.00           N  
ATOM   3500  H   HIE   226      48.387  75.399  84.176  1.00  0.00           H  
ATOM   3501  HA  HIE   226      50.678  77.038  84.610  1.00  0.00           H  
ATOM   3502  HB2 HIE   226      50.773  75.011  83.443  1.00  0.00           H  
ATOM   3503  HB3 HIE   226      49.674  75.795  82.156  1.00  0.00           H  
ATOM   3504  HD2 HIE   226      52.844  77.677  83.228  1.00  0.00           H  
ATOM   3505  HE1 HIE   226      53.432  76.201  79.249  1.00  0.00           H  
ATOM   3506  HE2 HIE   226      54.242  77.729  80.980  1.00  0.00           H  
ATOM   3507  N   ILE   227      50.184  79.272  83.082  1.00  0.00           N  
ATOM   3508  CA  ILE   227      49.777  80.599  82.606  1.00  0.00           C  
ATOM   3509  C   ILE   227      50.727  81.121  81.620  1.00  0.00           C  
ATOM   3510  O   ILE   227      50.384  81.528  80.543  1.00  0.00           O  
ATOM   3511  CB  ILE   227      49.792  81.497  83.907  1.00  0.00           C  
ATOM   3512  CG1 ILE   227      48.701  81.101  84.922  1.00  0.00           C  
ATOM   3513  CG2 ILE   227      49.638  82.972  83.551  1.00  0.00           C  
ATOM   3514  CD1 ILE   227      47.298  81.367  84.384  1.00  0.00           C  
ATOM   3515  H   ILE   227      51.082  79.078  83.501  1.00  0.00           H  
ATOM   3516  HA  ILE   227      48.773  80.661  82.186  1.00  0.00           H  
ATOM   3517  HB  ILE   227      50.744  81.427  84.433  1.00  0.00           H  
ATOM   3518 HG12 ILE   227      48.727  80.056  85.231  1.00  0.00           H  
ATOM   3519 HG13 ILE   227      48.792  81.690  85.835  1.00  0.00           H  
ATOM   3520 HG21 ILE   227      48.896  83.156  82.774  1.00  0.00           H  
ATOM   3521 HG22 ILE   227      49.447  83.598  84.423  1.00  0.00           H  
ATOM   3522 HG23 ILE   227      50.569  83.414  83.196  1.00  0.00           H  
ATOM   3523 HD11 ILE   227      47.164  80.992  83.370  1.00  0.00           H  
ATOM   3524 HD12 ILE   227      46.627  80.789  85.020  1.00  0.00           H  
ATOM   3525 HD13 ILE   227      47.093  82.398  84.672  1.00  0.00           H  
ATOM   3526  N   LEU   228      52.090  80.995  81.864  1.00  0.00           N  
ATOM   3527  CA  LEU   228      53.153  81.641  81.122  1.00  0.00           C  
ATOM   3528  C   LEU   228      54.450  80.734  81.137  1.00  0.00           C  
ATOM   3529  O   LEU   228      54.622  79.977  82.117  1.00  0.00           O  
ATOM   3530  CB  LEU   228      53.304  83.136  81.531  1.00  0.00           C  
ATOM   3531  CG  LEU   228      53.898  84.086  80.535  1.00  0.00           C  
ATOM   3532  CD1 LEU   228      53.150  84.200  79.144  1.00  0.00           C  
ATOM   3533  CD2 LEU   228      53.888  85.476  81.132  1.00  0.00           C  
ATOM   3534  H   LEU   228      52.417  80.409  82.619  1.00  0.00           H  
ATOM   3535  HA  LEU   228      52.850  81.622  80.075  1.00  0.00           H  
ATOM   3536  HB2 LEU   228      52.337  83.626  81.642  1.00  0.00           H  
ATOM   3537  HB3 LEU   228      53.992  83.207  82.373  1.00  0.00           H  
ATOM   3538  HG  LEU   228      54.897  83.733  80.281  1.00  0.00           H  
ATOM   3539 HD11 LEU   228      53.703  84.854  78.468  1.00  0.00           H  
ATOM   3540 HD12 LEU   228      53.107  83.199  78.716  1.00  0.00           H  
ATOM   3541 HD13 LEU   228      52.149  84.626  79.205  1.00  0.00           H  
ATOM   3542 HD21 LEU   228      52.913  85.727  81.550  1.00  0.00           H  
ATOM   3543 HD22 LEU   228      54.679  85.485  81.882  1.00  0.00           H  
ATOM   3544 HD23 LEU   228      54.174  86.272  80.445  1.00  0.00           H  
ATOM   3545  N   GLY   229      55.340  80.950  80.160  1.00  0.00           N  
ATOM   3546  CA  GLY   229      56.587  80.151  80.074  1.00  0.00           C  
ATOM   3547  C   GLY   229      56.380  78.684  79.713  1.00  0.00           C  
ATOM   3548  O   GLY   229      55.301  78.291  79.279  1.00  0.00           O  
ATOM   3549  H   GLY   229      55.240  81.654  79.443  1.00  0.00           H  
ATOM   3550  HA2 GLY   229      57.297  80.565  79.358  1.00  0.00           H  
ATOM   3551  HA3 GLY   229      57.105  80.223  81.031  1.00  0.00           H  
ATOM   3552  N   ARG   230      57.399  77.826  79.771  1.00  0.00           N  
ATOM   3553  CA  ARG   230      57.244  76.439  79.374  1.00  0.00           C  
ATOM   3554  C   ARG   230      56.946  76.403  77.817  1.00  0.00           C  
ATOM   3555  O   ARG   230      55.839  75.991  77.376  1.00  0.00           O  
ATOM   3556  CB  ARG   230      56.368  75.660  80.276  1.00  0.00           C  
ATOM   3557  CG  ARG   230      56.858  74.180  80.540  1.00  0.00           C  
ATOM   3558  CD  ARG   230      55.743  73.440  81.252  1.00  0.00           C  
ATOM   3559  NE  ARG   230      56.070  72.073  81.440  1.00  0.00           N  
ATOM   3560  CZ  ARG   230      55.409  71.003  81.230  1.00  0.00           C  
ATOM   3561  NH1 ARG   230      54.182  71.085  80.859  1.00  0.00           N1+
ATOM   3562  NH2 ARG   230      55.916  69.783  81.350  1.00  0.00           N  
ATOM   3563  H   ARG   230      58.286  78.117  80.157  1.00  0.00           H  
ATOM   3564  HA  ARG   230      58.239  76.040  79.567  1.00  0.00           H  
ATOM   3565  HB2 ARG   230      56.313  76.165  81.240  1.00  0.00           H  
ATOM   3566  HB3 ARG   230      55.385  75.438  79.862  1.00  0.00           H  
ATOM   3567  HG2 ARG   230      57.191  73.663  79.640  1.00  0.00           H  
ATOM   3568  HG3 ARG   230      57.746  74.207  81.172  1.00  0.00           H  
ATOM   3569  HD2 ARG   230      55.703  73.940  82.219  1.00  0.00           H  
ATOM   3570  HD3 ARG   230      54.836  73.519  80.652  1.00  0.00           H  
ATOM   3571  HE  ARG   230      56.976  71.982  81.878  1.00  0.00           H  
ATOM   3572 HH11 ARG   230      53.798  72.015  80.770  1.00  0.00           H  
ATOM   3573 HH12 ARG   230      53.556  70.310  80.693  1.00  0.00           H  
ATOM   3574 HH21 ARG   230      56.813  69.585  81.771  1.00  0.00           H  
ATOM   3575 HH22 ARG   230      55.337  68.963  81.465  1.00  0.00           H  
ATOM   3576  N   ARG   231      57.827  77.009  76.987  1.00  0.00           N  
ATOM   3577  CA  ARG   231      57.450  77.569  75.672  1.00  0.00           C  
ATOM   3578  C   ARG   231      56.163  78.332  75.453  1.00  0.00           C  
ATOM   3579  O   ARG   231      55.963  78.747  74.287  1.00  0.00           O  
ATOM   3580  CB  ARG   231      57.654  76.473  74.616  1.00  0.00           C  
ATOM   3581  CG  ARG   231      59.105  75.957  74.546  1.00  0.00           C  
ATOM   3582  CD  ARG   231      59.322  75.052  73.350  1.00  0.00           C  
ATOM   3583  NE  ARG   231      58.664  73.793  73.579  1.00  0.00           N  
ATOM   3584  CZ  ARG   231      58.785  72.755  72.806  1.00  0.00           C  
ATOM   3585  NH1 ARG   231      59.562  72.745  71.716  1.00  0.00           N1+
ATOM   3586  NH2 ARG   231      58.119  71.634  72.962  1.00  0.00           N  
ATOM   3587  H   ARG   231      58.636  77.437  77.413  1.00  0.00           H  
ATOM   3588  HA  ARG   231      58.232  78.276  75.396  1.00  0.00           H  
ATOM   3589  HB2 ARG   231      56.956  75.663  74.826  1.00  0.00           H  
ATOM   3590  HB3 ARG   231      57.418  76.979  73.680  1.00  0.00           H  
ATOM   3591  HG2 ARG   231      59.778  76.804  74.412  1.00  0.00           H  
ATOM   3592  HG3 ARG   231      59.293  75.363  75.440  1.00  0.00           H  
ATOM   3593  HD2 ARG   231      59.047  75.461  72.378  1.00  0.00           H  
ATOM   3594  HD3 ARG   231      60.366  74.812  73.145  1.00  0.00           H  
ATOM   3595  HE  ARG   231      58.156  73.638  74.438  1.00  0.00           H  
ATOM   3596 HH11 ARG   231      59.979  73.599  71.377  1.00  0.00           H  
ATOM   3597 HH12 ARG   231      59.694  71.914  71.158  1.00  0.00           H  
ATOM   3598 HH21 ARG   231      57.252  71.825  73.443  1.00  0.00           H  
ATOM   3599 HH22 ARG   231      58.286  70.762  72.481  1.00  0.00           H  
ATOM   3600  N   LYS   232      55.339  78.688  76.422  1.00  0.00           N  
ATOM   3601  CA  LYS   232      54.278  79.692  76.309  1.00  0.00           C  
ATOM   3602  C   LYS   232      54.884  80.988  76.198  1.00  0.00           C  
ATOM   3603  O   LYS   232      55.821  81.219  76.997  1.00  0.00           O  
ATOM   3604  CB  LYS   232      53.206  79.329  77.336  1.00  0.00           C  
ATOM   3605  CG  LYS   232      51.896  79.950  76.947  1.00  0.00           C  
ATOM   3606  CD  LYS   232      50.874  79.672  77.970  1.00  0.00           C  
ATOM   3607  CE  LYS   232      49.689  80.485  77.506  1.00  0.00           C  
ATOM   3608  NZ  LYS   232      48.677  80.367  78.571  1.00  0.00           N1+
ATOM   3609  H   LYS   232      55.602  78.386  77.349  1.00  0.00           H  
ATOM   3610  HA  LYS   232      53.828  79.375  75.368  1.00  0.00           H  
ATOM   3611  HB2 LYS   232      53.106  78.250  77.453  1.00  0.00           H  
ATOM   3612  HB3 LYS   232      53.473  79.776  78.294  1.00  0.00           H  
ATOM   3613  HG2 LYS   232      52.073  81.020  76.833  1.00  0.00           H  
ATOM   3614  HG3 LYS   232      51.590  79.557  75.977  1.00  0.00           H  
ATOM   3615  HD2 LYS   232      50.643  78.607  77.980  1.00  0.00           H  
ATOM   3616  HD3 LYS   232      51.185  80.033  78.950  1.00  0.00           H  
ATOM   3617  HE2 LYS   232      49.980  81.536  77.490  1.00  0.00           H  
ATOM   3618  HE3 LYS   232      49.335  80.151  76.531  1.00  0.00           H  
ATOM   3619  HZ1 LYS   232      48.871  80.873  79.424  1.00  0.00           H  
ATOM   3620  HZ2 LYS   232      47.777  80.641  78.205  1.00  0.00           H  
ATOM   3621  HZ3 LYS   232      48.647  79.414  78.904  1.00  0.00           H  
ATOM   3622  N   LEU   233      54.568  81.892  75.231  1.00  0.00           N  
ATOM   3623  CA  LEU   233      55.111  83.153  75.206  1.00  0.00           C  
ATOM   3624  C   LEU   233      54.018  84.223  75.545  1.00  0.00           C  
ATOM   3625  O   LEU   233      54.333  85.314  76.128  1.00  0.00           O  
ATOM   3626  CB  LEU   233      55.504  83.431  73.694  1.00  0.00           C  
ATOM   3627  CG  LEU   233      56.480  82.435  73.067  1.00  0.00           C  
ATOM   3628  CD1 LEU   233      56.620  82.632  71.546  1.00  0.00           C  
ATOM   3629  CD2 LEU   233      57.875  82.581  73.556  1.00  0.00           C  
ATOM   3630  H   LEU   233      53.835  81.708  74.561  1.00  0.00           H  
ATOM   3631  HA  LEU   233      55.930  83.406  75.878  1.00  0.00           H  
ATOM   3632  HB2 LEU   233      54.568  83.424  73.136  1.00  0.00           H  
ATOM   3633  HB3 LEU   233      55.817  84.468  73.571  1.00  0.00           H  
ATOM   3634  HG  LEU   233      56.137  81.426  73.297  1.00  0.00           H  
ATOM   3635 HD11 LEU   233      57.037  81.702  71.160  1.00  0.00           H  
ATOM   3636 HD12 LEU   233      55.625  82.733  71.113  1.00  0.00           H  
ATOM   3637 HD13 LEU   233      57.304  83.458  71.351  1.00  0.00           H  
ATOM   3638 HD21 LEU   233      57.785  82.354  74.619  1.00  0.00           H  
ATOM   3639 HD22 LEU   233      58.704  82.043  73.098  1.00  0.00           H  
ATOM   3640 HD23 LEU   233      58.282  83.589  73.471  1.00  0.00           H  
ATOM   3641  N   TYR   234      52.722  83.970  75.198  1.00  0.00           N  
ATOM   3642  CA  TYR   234      51.629  84.945  75.301  1.00  0.00           C  
ATOM   3643  C   TYR   234      50.457  84.329  76.115  1.00  0.00           C  
ATOM   3644  O   TYR   234      50.091  83.185  75.956  1.00  0.00           O  
ATOM   3645  CB  TYR   234      51.173  85.500  73.938  1.00  0.00           C  
ATOM   3646  CG  TYR   234      52.276  85.754  73.007  1.00  0.00           C  
ATOM   3647  CD1 TYR   234      52.415  84.856  71.870  1.00  0.00           C  
ATOM   3648  CD2 TYR   234      53.201  86.754  73.273  1.00  0.00           C  
ATOM   3649  CE1 TYR   234      53.544  84.992  71.024  1.00  0.00           C  
ATOM   3650  CE2 TYR   234      54.276  86.964  72.331  1.00  0.00           C  
ATOM   3651  CZ  TYR   234      54.426  86.033  71.316  1.00  0.00           C  
ATOM   3652  OH  TYR   234      55.579  86.252  70.615  1.00  0.00           O  
ATOM   3653  H   TYR   234      52.573  83.144  74.637  1.00  0.00           H  
ATOM   3654  HA  TYR   234      51.949  85.818  75.871  1.00  0.00           H  
ATOM   3655  HB2 TYR   234      50.469  84.784  73.516  1.00  0.00           H  
ATOM   3656  HB3 TYR   234      50.593  86.408  74.102  1.00  0.00           H  
ATOM   3657  HD1 TYR   234      51.680  84.096  71.650  1.00  0.00           H  
ATOM   3658  HD2 TYR   234      53.035  87.531  74.005  1.00  0.00           H  
ATOM   3659  HE1 TYR   234      53.655  84.366  70.151  1.00  0.00           H  
ATOM   3660  HE2 TYR   234      54.919  87.812  72.515  1.00  0.00           H  
ATOM   3661  HH  TYR   234      55.605  85.643  69.874  1.00  0.00           H  
ATOM   3662  N   HIE   235      49.802  85.084  76.909  1.00  0.00           N  
ATOM   3663  CA  HIE   235      48.516  84.847  77.611  1.00  0.00           C  
ATOM   3664  C   HIE   235      47.653  86.130  77.782  1.00  0.00           C  
ATOM   3665  O   HIE   235      48.184  87.146  78.239  1.00  0.00           O  
ATOM   3666  CB  HIE   235      48.901  84.247  79.006  1.00  0.00           C  
ATOM   3667  CG  HIE   235      47.756  83.831  79.956  1.00  0.00           C  
ATOM   3668  CD2 HIE   235      47.409  84.449  81.100  1.00  0.00           C  
ATOM   3669  ND1 HIE   235      46.913  82.748  79.769  1.00  0.00           N  
ATOM   3670  CE1 HIE   235      46.094  82.700  80.906  1.00  0.00           C  
ATOM   3671  NE2 HIE   235      46.526  83.650  81.767  1.00  0.00           N  
ATOM   3672  H   HIE   235      50.226  85.948  77.216  1.00  0.00           H  
ATOM   3673  HA  HIE   235      47.922  84.102  77.080  1.00  0.00           H  
ATOM   3674  HB2 HIE   235      49.516  83.394  78.720  1.00  0.00           H  
ATOM   3675  HB3 HIE   235      49.511  84.986  79.527  1.00  0.00           H  
ATOM   3676  HD2 HIE   235      47.829  85.309  81.600  1.00  0.00           H  
ATOM   3677  HE1 HIE   235      45.309  81.967  81.024  1.00  0.00           H  
ATOM   3678  HE2 HIE   235      45.983  83.867  82.590  1.00  0.00           H  
ATOM   3679  N   VAL   236      46.380  86.083  77.458  1.00  0.00           N  
ATOM   3680  CA  VAL   236      45.387  87.209  77.705  1.00  0.00           C  
ATOM   3681  C   VAL   236      44.786  87.156  79.144  1.00  0.00           C  
ATOM   3682  O   VAL   236      44.471  86.096  79.686  1.00  0.00           O  
ATOM   3683  CB  VAL   236      44.352  87.187  76.606  1.00  0.00           C  
ATOM   3684  CG1 VAL   236      43.116  88.033  76.860  1.00  0.00           C  
ATOM   3685  CG2 VAL   236      44.890  87.753  75.284  1.00  0.00           C  
ATOM   3686  H   VAL   236      45.976  85.190  77.213  1.00  0.00           H  
ATOM   3687  HA  VAL   236      45.964  88.127  77.589  1.00  0.00           H  
ATOM   3688  HB  VAL   236      44.111  86.142  76.413  1.00  0.00           H  
ATOM   3689 HG11 VAL   236      42.414  87.960  76.030  1.00  0.00           H  
ATOM   3690 HG12 VAL   236      42.610  87.481  77.653  1.00  0.00           H  
ATOM   3691 HG13 VAL   236      43.396  89.026  77.212  1.00  0.00           H  
ATOM   3692 HG21 VAL   236      45.640  87.069  74.887  1.00  0.00           H  
ATOM   3693 HG22 VAL   236      44.121  87.730  74.511  1.00  0.00           H  
ATOM   3694 HG23 VAL   236      45.201  88.791  75.394  1.00  0.00           H  
ATOM   3695  N   VAL   237      44.632  88.359  79.667  1.00  0.00           N  
ATOM   3696  CA  VAL   237      44.041  88.667  80.932  1.00  0.00           C  
ATOM   3697  C   VAL   237      42.576  89.053  80.809  1.00  0.00           C  
ATOM   3698  O   VAL   237      42.248  89.787  79.889  1.00  0.00           O  
ATOM   3699  CB  VAL   237      45.014  89.627  81.640  1.00  0.00           C  
ATOM   3700  CG1 VAL   237      44.584  89.933  83.072  1.00  0.00           C  
ATOM   3701  CG2 VAL   237      46.509  89.327  81.794  1.00  0.00           C  
ATOM   3702  H   VAL   237      44.914  89.105  79.047  1.00  0.00           H  
ATOM   3703  HA  VAL   237      44.032  87.826  81.626  1.00  0.00           H  
ATOM   3704  HB  VAL   237      44.972  90.532  81.034  1.00  0.00           H  
ATOM   3705 HG11 VAL   237      45.188  90.679  83.588  1.00  0.00           H  
ATOM   3706 HG12 VAL   237      43.542  90.233  83.181  1.00  0.00           H  
ATOM   3707 HG13 VAL   237      44.627  89.022  83.670  1.00  0.00           H  
ATOM   3708 HG21 VAL   237      46.750  88.508  82.472  1.00  0.00           H  
ATOM   3709 HG22 VAL   237      46.870  89.036  80.807  1.00  0.00           H  
ATOM   3710 HG23 VAL   237      47.027  90.260  82.017  1.00  0.00           H  
ATOM   3711  N   LYS   238      41.745  88.437  81.678  1.00  0.00           N  
ATOM   3712  CA  LYS   238      40.296  88.485  81.600  1.00  0.00           C  
ATOM   3713  C   LYS   238      39.603  89.717  82.117  1.00  0.00           C  
ATOM   3714  O   LYS   238      38.383  89.802  82.174  1.00  0.00           O  
ATOM   3715  CB  LYS   238      39.802  87.217  82.299  1.00  0.00           C  
ATOM   3716  CG  LYS   238      39.766  86.004  81.478  1.00  0.00           C  
ATOM   3717  CD  LYS   238      38.566  85.873  80.530  1.00  0.00           C  
ATOM   3718  CE  LYS   238      38.372  84.384  80.224  1.00  0.00           C  
ATOM   3719  NZ  LYS   238      39.195  83.914  79.051  1.00  0.00           N1+
ATOM   3720  H   LYS   238      42.145  87.916  82.445  1.00  0.00           H  
ATOM   3721  HA  LYS   238      40.012  88.434  80.549  1.00  0.00           H  
ATOM   3722  HB2 LYS   238      40.295  86.997  83.246  1.00  0.00           H  
ATOM   3723  HB3 LYS   238      38.796  87.318  82.708  1.00  0.00           H  
ATOM   3724  HG2 LYS   238      40.736  85.861  81.003  1.00  0.00           H  
ATOM   3725  HG3 LYS   238      39.751  85.236  82.252  1.00  0.00           H  
ATOM   3726  HD2 LYS   238      37.749  86.229  81.157  1.00  0.00           H  
ATOM   3727  HD3 LYS   238      38.762  86.457  79.631  1.00  0.00           H  
ATOM   3728  HE2 LYS   238      38.458  83.839  81.163  1.00  0.00           H  
ATOM   3729  HE3 LYS   238      37.335  84.184  79.954  1.00  0.00           H  
ATOM   3730  HZ1 LYS   238      38.973  84.424  78.209  1.00  0.00           H  
ATOM   3731  HZ2 LYS   238      40.202  83.934  79.127  1.00  0.00           H  
ATOM   3732  HZ3 LYS   238      39.058  82.941  78.818  1.00  0.00           H  
ATOM   3733  N   TYR   239      40.377  90.579  82.751  1.00  0.00           N  
ATOM   3734  CA  TYR   239      39.965  91.931  83.252  1.00  0.00           C  
ATOM   3735  C   TYR   239      39.217  92.742  82.202  1.00  0.00           C  
ATOM   3736  O   TYR   239      39.638  92.695  81.070  1.00  0.00           O  
ATOM   3737  CB  TYR   239      41.218  92.694  83.705  1.00  0.00           C  
ATOM   3738  CG  TYR   239      40.921  94.066  84.199  1.00  0.00           C  
ATOM   3739  CD1 TYR   239      40.498  94.272  85.505  1.00  0.00           C  
ATOM   3740  CD2 TYR   239      41.064  95.183  83.345  1.00  0.00           C  
ATOM   3741  CE1 TYR   239      40.396  95.598  86.045  1.00  0.00           C  
ATOM   3742  CE2 TYR   239      40.949  96.467  83.809  1.00  0.00           C  
ATOM   3743  CZ  TYR   239      40.651  96.706  85.217  1.00  0.00           C  
ATOM   3744  OH  TYR   239      40.335  97.919  85.667  1.00  0.00           O  
ATOM   3745  H   TYR   239      41.369  90.391  82.753  1.00  0.00           H  
ATOM   3746  HA  TYR   239      39.342  91.691  84.114  1.00  0.00           H  
ATOM   3747  HB2 TYR   239      41.629  92.096  84.519  1.00  0.00           H  
ATOM   3748  HB3 TYR   239      41.895  92.715  82.852  1.00  0.00           H  
ATOM   3749  HD1 TYR   239      40.411  93.390  86.123  1.00  0.00           H  
ATOM   3750  HD2 TYR   239      41.308  94.952  82.319  1.00  0.00           H  
ATOM   3751  HE1 TYR   239      39.918  95.733  87.004  1.00  0.00           H  
ATOM   3752  HE2 TYR   239      40.967  97.275  83.092  1.00  0.00           H  
ATOM   3753  HH  TYR   239      39.790  97.925  86.457  1.00  0.00           H  
ATOM   3754  N   THR   240      38.157  93.454  82.610  1.00  0.00           N  
ATOM   3755  CA  THR   240      37.321  94.350  81.848  1.00  0.00           C  
ATOM   3756  C   THR   240      37.022  95.745  82.465  1.00  0.00           C  
ATOM   3757  O   THR   240      36.602  96.680  81.789  1.00  0.00           O  
ATOM   3758  CB  THR   240      35.990  93.743  81.303  1.00  0.00           C  
ATOM   3759  CG2 THR   240      36.190  92.602  80.353  1.00  0.00           C  
ATOM   3760  OG1 THR   240      35.241  93.160  82.325  1.00  0.00           O  
ATOM   3761  H   THR   240      37.778  93.101  83.477  1.00  0.00           H  
ATOM   3762  HA  THR   240      38.010  94.511  81.019  1.00  0.00           H  
ATOM   3763  HB  THR   240      35.449  94.500  80.736  1.00  0.00           H  
ATOM   3764  HG1 THR   240      34.757  93.857  82.775  1.00  0.00           H  
ATOM   3765 HG21 THR   240      36.508  91.685  80.849  1.00  0.00           H  
ATOM   3766 HG22 THR   240      35.295  92.447  79.750  1.00  0.00           H  
ATOM   3767 HG23 THR   240      37.044  92.958  79.777  1.00  0.00           H  
ATOM   3768  N   GLY   241      37.238  95.859  83.797  1.00  0.00           N  
ATOM   3769  CA  GLY   241      37.140  97.065  84.584  1.00  0.00           C  
ATOM   3770  C   GLY   241      37.059  96.731  86.100  1.00  0.00           C  
ATOM   3771  O   GLY   241      37.232  95.591  86.515  1.00  0.00           O  
ATOM   3772  H   GLY   241      37.483  94.996  84.262  1.00  0.00           H  
ATOM   3773  HA2 GLY   241      38.043  97.608  84.306  1.00  0.00           H  
ATOM   3774  HA3 GLY   241      36.299  97.684  84.270  1.00  0.00           H  
ATOM   3775  N   GLY   242      36.813  97.770  86.939  1.00  0.00           N  
ATOM   3776  CA  GLY   242      36.784  97.616  88.383  1.00  0.00           C  
ATOM   3777  C   GLY   242      38.190  97.407  88.883  1.00  0.00           C  
ATOM   3778  O   GLY   242      39.135  97.925  88.287  1.00  0.00           O  
ATOM   3779  H   GLY   242      36.677  98.693  86.553  1.00  0.00           H  
ATOM   3780  HA2 GLY   242      36.292  98.512  88.760  1.00  0.00           H  
ATOM   3781  HA3 GLY   242      36.219  96.770  88.774  1.00  0.00           H  
ATOM   3782  N   SER   243      38.451  96.771  90.021  1.00  0.00           N  
ATOM   3783  CA  SER   243      39.825  96.407  90.453  1.00  0.00           C  
ATOM   3784  C   SER   243      39.996  94.829  90.410  1.00  0.00           C  
ATOM   3785  O   SER   243      39.061  94.140  90.741  1.00  0.00           O  
ATOM   3786  CB  SER   243      39.865  96.958  91.937  1.00  0.00           C  
ATOM   3787  OG  SER   243      41.007  96.528  92.647  1.00  0.00           O  
ATOM   3788  H   SER   243      37.713  96.379  90.589  1.00  0.00           H  
ATOM   3789  HA  SER   243      40.694  96.835  89.952  1.00  0.00           H  
ATOM   3790  HB2 SER   243      39.812  98.041  91.830  1.00  0.00           H  
ATOM   3791  HB3 SER   243      38.965  96.552  92.399  1.00  0.00           H  
ATOM   3792  HG  SER   243      40.720  96.780  93.528  1.00  0.00           H  
ATOM   3793  N   ALA   244      41.226  94.288  90.199  1.00  0.00           N  
ATOM   3794  CA  ALA   244      41.561  92.920  90.298  1.00  0.00           C  
ATOM   3795  C   ALA   244      43.037  92.678  90.740  1.00  0.00           C  
ATOM   3796  O   ALA   244      43.908  93.602  90.483  1.00  0.00           O  
ATOM   3797  CB  ALA   244      41.369  92.207  88.968  1.00  0.00           C  
ATOM   3798  H   ALA   244      41.935  94.972  89.974  1.00  0.00           H  
ATOM   3799  HA  ALA   244      40.896  92.427  91.007  1.00  0.00           H  
ATOM   3800  HB1 ALA   244      41.629  91.155  89.079  1.00  0.00           H  
ATOM   3801  HB2 ALA   244      40.310  92.224  88.711  1.00  0.00           H  
ATOM   3802  HB3 ALA   244      41.970  92.576  88.137  1.00  0.00           H  
ATOM   3803  N   GLU   245      43.385  91.570  91.303  1.00  0.00           N  
ATOM   3804  CA  GLU   245      44.662  91.290  91.779  1.00  0.00           C  
ATOM   3805  C   GLU   245      44.814  89.739  91.800  1.00  0.00           C  
ATOM   3806  O   GLU   245      43.980  89.067  92.389  1.00  0.00           O  
ATOM   3807  CB  GLU   245      44.910  91.805  93.226  1.00  0.00           C  
ATOM   3808  CG  GLU   245      46.307  91.430  93.725  1.00  0.00           C  
ATOM   3809  CD  GLU   245      46.629  92.100  95.066  1.00  0.00           C  
ATOM   3810  OE1 GLU   245      46.255  91.543  96.104  1.00  0.00           O  
ATOM   3811  OE2 GLU   245      47.331  93.188  95.089  1.00  0.00           O1-
ATOM   3812  H   GLU   245      42.599  90.941  91.391  1.00  0.00           H  
ATOM   3813  HA  GLU   245      45.433  91.683  91.116  1.00  0.00           H  
ATOM   3814  HB2 GLU   245      44.758  92.883  93.177  1.00  0.00           H  
ATOM   3815  HB3 GLU   245      44.233  91.432  93.994  1.00  0.00           H  
ATOM   3816  HG2 GLU   245      46.283  90.360  93.930  1.00  0.00           H  
ATOM   3817  HG3 GLU   245      47.060  91.591  92.953  1.00  0.00           H  
ATOM   3818  N   LEU   246      45.794  89.199  91.068  1.00  0.00           N  
ATOM   3819  CA  LEU   246      46.106  87.779  90.827  1.00  0.00           C  
ATOM   3820  C   LEU   246      47.650  87.412  91.180  1.00  0.00           C  
ATOM   3821  O   LEU   246      48.566  87.892  90.537  1.00  0.00           O  
ATOM   3822  CB  LEU   246      45.842  87.242  89.380  1.00  0.00           C  
ATOM   3823  CG  LEU   246      44.319  87.336  88.912  1.00  0.00           C  
ATOM   3824  CD1 LEU   246      43.754  88.623  88.381  1.00  0.00           C  
ATOM   3825  CD2 LEU   246      43.995  86.295  87.781  1.00  0.00           C  
ATOM   3826  H   LEU   246      46.472  89.868  90.732  1.00  0.00           H  
ATOM   3827  HA  LEU   246      45.585  87.140  91.539  1.00  0.00           H  
ATOM   3828  HB2 LEU   246      46.452  87.656  88.577  1.00  0.00           H  
ATOM   3829  HB3 LEU   246      46.048  86.173  89.426  1.00  0.00           H  
ATOM   3830  HG  LEU   246      43.743  86.986  89.769  1.00  0.00           H  
ATOM   3831 HD11 LEU   246      44.180  88.924  87.424  1.00  0.00           H  
ATOM   3832 HD12 LEU   246      42.707  88.501  88.104  1.00  0.00           H  
ATOM   3833 HD13 LEU   246      43.896  89.517  88.988  1.00  0.00           H  
ATOM   3834 HD21 LEU   246      42.922  86.250  87.596  1.00  0.00           H  
ATOM   3835 HD22 LEU   246      44.542  86.540  86.870  1.00  0.00           H  
ATOM   3836 HD23 LEU   246      44.326  85.321  88.141  1.00  0.00           H  
ATOM   3837  N   LEU   247      47.854  86.586  92.152  1.00  0.00           N  
ATOM   3838  CA  LEU   247      49.051  85.933  92.644  1.00  0.00           C  
ATOM   3839  C   LEU   247      49.363  84.790  91.702  1.00  0.00           C  
ATOM   3840  O   LEU   247      48.597  83.914  91.428  1.00  0.00           O  
ATOM   3841  CB  LEU   247      48.563  85.526  94.054  1.00  0.00           C  
ATOM   3842  CG  LEU   247      49.553  84.619  94.858  1.00  0.00           C  
ATOM   3843  CD1 LEU   247      51.022  85.112  94.895  1.00  0.00           C  
ATOM   3844  CD2 LEU   247      49.106  84.487  96.308  1.00  0.00           C  
ATOM   3845  H   LEU   247      46.997  86.124  92.423  1.00  0.00           H  
ATOM   3846  HA  LEU   247      49.842  86.682  92.687  1.00  0.00           H  
ATOM   3847  HB2 LEU   247      48.567  86.509  94.527  1.00  0.00           H  
ATOM   3848  HB3 LEU   247      47.544  85.139  94.038  1.00  0.00           H  
ATOM   3849  HG  LEU   247      49.551  83.621  94.419  1.00  0.00           H  
ATOM   3850 HD11 LEU   247      51.099  86.016  95.500  1.00  0.00           H  
ATOM   3851 HD12 LEU   247      51.717  84.388  95.321  1.00  0.00           H  
ATOM   3852 HD13 LEU   247      51.330  85.505  93.926  1.00  0.00           H  
ATOM   3853 HD21 LEU   247      49.039  85.421  96.865  1.00  0.00           H  
ATOM   3854 HD22 LEU   247      48.157  83.951  96.281  1.00  0.00           H  
ATOM   3855 HD23 LEU   247      49.803  83.833  96.833  1.00  0.00           H  
ATOM   3856  N   PHE   248      50.508  84.909  91.092  1.00  0.00           N  
ATOM   3857  CA  PHE   248      51.196  83.788  90.468  1.00  0.00           C  
ATOM   3858  C   PHE   248      52.308  83.208  91.365  1.00  0.00           C  
ATOM   3859  O   PHE   248      52.943  83.934  92.206  1.00  0.00           O  
ATOM   3860  CB  PHE   248      51.651  84.230  89.106  1.00  0.00           C  
ATOM   3861  CG  PHE   248      50.556  84.828  88.180  1.00  0.00           C  
ATOM   3862  CD1 PHE   248      49.549  83.884  87.781  1.00  0.00           C  
ATOM   3863  CD2 PHE   248      50.546  86.188  87.925  1.00  0.00           C  
ATOM   3864  CE1 PHE   248      48.536  84.441  87.043  1.00  0.00           C  
ATOM   3865  CE2 PHE   248      49.471  86.634  87.146  1.00  0.00           C  
ATOM   3866  CZ  PHE   248      48.488  85.782  86.736  1.00  0.00           C  
ATOM   3867  H   PHE   248      50.980  85.798  91.168  1.00  0.00           H  
ATOM   3868  HA  PHE   248      50.353  83.105  90.364  1.00  0.00           H  
ATOM   3869  HB2 PHE   248      52.348  85.056  89.254  1.00  0.00           H  
ATOM   3870  HB3 PHE   248      52.221  83.462  88.584  1.00  0.00           H  
ATOM   3871  HD1 PHE   248      49.644  82.821  87.946  1.00  0.00           H  
ATOM   3872  HD2 PHE   248      51.158  86.940  88.401  1.00  0.00           H  
ATOM   3873  HE1 PHE   248      47.697  83.814  86.779  1.00  0.00           H  
ATOM   3874  HE2 PHE   248      49.353  87.697  86.994  1.00  0.00           H  
ATOM   3875  HZ  PHE   248      47.628  86.193  86.227  1.00  0.00           H  
ATOM   3876  N   PHE   249      52.541  81.911  91.176  1.00  0.00           N  
ATOM   3877  CA  PHE   249      53.851  81.156  91.404  1.00  0.00           C  
ATOM   3878  C   PHE   249      54.625  81.243  90.116  1.00  0.00           C  
ATOM   3879  O   PHE   249      54.139  81.467  89.009  1.00  0.00           O  
ATOM   3880  CB  PHE   249      53.642  79.709  91.897  1.00  0.00           C  
ATOM   3881  CG  PHE   249      52.836  79.595  93.146  1.00  0.00           C  
ATOM   3882  CD1 PHE   249      53.496  79.302  94.386  1.00  0.00           C  
ATOM   3883  CD2 PHE   249      51.413  79.815  93.155  1.00  0.00           C  
ATOM   3884  CE1 PHE   249      52.768  79.220  95.676  1.00  0.00           C  
ATOM   3885  CE2 PHE   249      50.785  79.764  94.335  1.00  0.00           C  
ATOM   3886  CZ  PHE   249      51.399  79.503  95.558  1.00  0.00           C  
ATOM   3887  H   PHE   249      51.868  81.421  90.604  1.00  0.00           H  
ATOM   3888  HA  PHE   249      54.458  81.689  92.136  1.00  0.00           H  
ATOM   3889  HB2 PHE   249      52.992  79.175  91.204  1.00  0.00           H  
ATOM   3890  HB3 PHE   249      54.614  79.220  91.963  1.00  0.00           H  
ATOM   3891  HD1 PHE   249      54.573  79.223  94.390  1.00  0.00           H  
ATOM   3892  HD2 PHE   249      50.850  79.934  92.241  1.00  0.00           H  
ATOM   3893  HE1 PHE   249      53.135  79.062  96.680  1.00  0.00           H  
ATOM   3894  HE2 PHE   249      49.733  80.008  94.343  1.00  0.00           H  
ATOM   3895  HZ  PHE   249      50.888  79.558  96.507  1.00  0.00           H  
ATOM   3896  N   VAL   250      55.991  81.066  90.338  1.00  0.00           N  
ATOM   3897  CA  VAL   250      57.022  81.199  89.286  1.00  0.00           C  
ATOM   3898  C   VAL   250      58.131  80.236  89.480  1.00  0.00           C  
ATOM   3899  O   VAL   250      58.777  80.238  90.524  1.00  0.00           O  
ATOM   3900  CB  VAL   250      57.658  82.604  89.220  1.00  0.00           C  
ATOM   3901  CG1 VAL   250      58.422  82.702  87.862  1.00  0.00           C  
ATOM   3902  CG2 VAL   250      56.594  83.777  89.316  1.00  0.00           C  
ATOM   3903  H   VAL   250      56.389  81.060  91.266  1.00  0.00           H  
ATOM   3904  HA  VAL   250      56.663  80.913  88.298  1.00  0.00           H  
ATOM   3905  HB  VAL   250      58.413  82.735  89.995  1.00  0.00           H  
ATOM   3906 HG11 VAL   250      58.968  83.637  87.731  1.00  0.00           H  
ATOM   3907 HG12 VAL   250      59.184  81.924  87.836  1.00  0.00           H  
ATOM   3908 HG13 VAL   250      57.710  82.589  87.045  1.00  0.00           H  
ATOM   3909 HG21 VAL   250      57.056  84.706  88.982  1.00  0.00           H  
ATOM   3910 HG22 VAL   250      55.817  83.608  88.570  1.00  0.00           H  
ATOM   3911 HG23 VAL   250      56.108  83.884  90.286  1.00  0.00           H  
ATOM   3912  N   GLU   251      58.452  79.407  88.468  1.00  0.00           N  
ATOM   3913  CA  GLU   251      59.372  78.268  88.689  1.00  0.00           C  
ATOM   3914  C   GLU   251      60.503  78.196  87.704  1.00  0.00           C  
ATOM   3915  O   GLU   251      60.180  78.180  86.489  1.00  0.00           O  
ATOM   3916  CB  GLU   251      58.537  76.975  88.511  1.00  0.00           C  
ATOM   3917  CG  GLU   251      59.203  75.724  88.806  1.00  0.00           C  
ATOM   3918  CD  GLU   251      58.200  74.501  88.687  1.00  0.00           C  
ATOM   3919  OE1 GLU   251      58.162  73.500  89.502  1.00  0.00           O  
ATOM   3920  OE2 GLU   251      57.441  74.397  87.666  1.00  0.00           O1-
ATOM   3921  H   GLU   251      57.977  79.516  87.583  1.00  0.00           H  
ATOM   3922  HA  GLU   251      59.840  78.490  89.648  1.00  0.00           H  
ATOM   3923  HB2 GLU   251      57.741  77.156  89.234  1.00  0.00           H  
ATOM   3924  HB3 GLU   251      58.042  76.903  87.543  1.00  0.00           H  
ATOM   3925  HG2 GLU   251      60.047  75.586  88.130  1.00  0.00           H  
ATOM   3926  HG3 GLU   251      59.640  75.688  89.804  1.00  0.00           H  
ATOM   3927  N   GLY   252      61.721  77.993  88.213  1.00  0.00           N  
ATOM   3928  CA  GLY   252      63.021  77.770  87.524  1.00  0.00           C  
ATOM   3929  C   GLY   252      63.036  76.435  86.738  1.00  0.00           C  
ATOM   3930  O   GLY   252      62.890  75.406  87.409  1.00  0.00           O  
ATOM   3931  H   GLY   252      61.856  77.751  89.184  1.00  0.00           H  
ATOM   3932  HA2 GLY   252      63.134  78.509  86.731  1.00  0.00           H  
ATOM   3933  HA3 GLY   252      63.906  77.711  88.158  1.00  0.00           H  
ATOM   3934  N   LEU   253      63.071  76.334  85.388  1.00  0.00           N  
ATOM   3935  CA  LEU   253      62.855  75.073  84.693  1.00  0.00           C  
ATOM   3936  C   LEU   253      64.251  74.472  84.358  1.00  0.00           C  
ATOM   3937  O   LEU   253      64.384  73.284  84.387  1.00  0.00           O  
ATOM   3938  CB  LEU   253      61.927  75.232  83.551  1.00  0.00           C  
ATOM   3939  CG  LEU   253      60.514  75.772  84.017  1.00  0.00           C  
ATOM   3940  CD1 LEU   253      59.665  75.941  82.821  1.00  0.00           C  
ATOM   3941  CD2 LEU   253      59.749  74.882  84.947  1.00  0.00           C  
ATOM   3942  H   LEU   253      63.121  77.155  84.802  1.00  0.00           H  
ATOM   3943  HA  LEU   253      62.494  74.302  85.373  1.00  0.00           H  
ATOM   3944  HB2 LEU   253      62.364  75.881  82.792  1.00  0.00           H  
ATOM   3945  HB3 LEU   253      61.834  74.338  82.933  1.00  0.00           H  
ATOM   3946  HG  LEU   253      60.594  76.696  84.590  1.00  0.00           H  
ATOM   3947 HD11 LEU   253      58.847  76.643  82.991  1.00  0.00           H  
ATOM   3948 HD12 LEU   253      60.212  76.444  82.024  1.00  0.00           H  
ATOM   3949 HD13 LEU   253      59.323  74.973  82.457  1.00  0.00           H  
ATOM   3950 HD21 LEU   253      60.115  74.680  85.953  1.00  0.00           H  
ATOM   3951 HD22 LEU   253      58.749  75.307  85.043  1.00  0.00           H  
ATOM   3952 HD23 LEU   253      59.631  73.977  84.352  1.00  0.00           H  
ATOM   3953  N   CYS   254      65.320  75.274  84.123  1.00  0.00           N  
ATOM   3954  CA  CYS   254      66.767  74.897  83.977  1.00  0.00           C  
ATOM   3955  C   CYS   254      67.753  75.893  84.678  1.00  0.00           C  
ATOM   3956  O   CYS   254      67.599  77.077  84.489  1.00  0.00           O  
ATOM   3957  CB  CYS   254      67.059  74.862  82.473  1.00  0.00           C  
ATOM   3958  SG  CYS   254      68.755  74.406  82.276  1.00  0.00           S  
ATOM   3959  H   CYS   254      65.081  76.255  84.109  1.00  0.00           H  
ATOM   3960  HA  CYS   254      66.875  73.908  84.424  1.00  0.00           H  
ATOM   3961  HB2 CYS   254      66.429  74.143  81.950  1.00  0.00           H  
ATOM   3962  HB3 CYS   254      66.929  75.866  82.070  1.00  0.00           H  
ATOM   3963  HG  CYS   254      69.283  75.613  82.499  1.00  0.00           H  
ATOM   3964  N   PHE   255      68.803  75.346  85.274  1.00  0.00           N  
ATOM   3965  CA  PHE   255      69.948  76.055  85.754  1.00  0.00           C  
ATOM   3966  C   PHE   255      70.736  76.829  84.660  1.00  0.00           C  
ATOM   3967  O   PHE   255      70.551  76.461  83.466  1.00  0.00           O  
ATOM   3968  CB  PHE   255      70.931  75.161  86.485  1.00  0.00           C  
ATOM   3969  CG  PHE   255      70.368  74.574  87.769  1.00  0.00           C  
ATOM   3970  CD1 PHE   255      70.539  75.223  89.089  1.00  0.00           C  
ATOM   3971  CD2 PHE   255      69.690  73.330  87.759  1.00  0.00           C  
ATOM   3972  CE1 PHE   255      70.121  74.632  90.217  1.00  0.00           C  
ATOM   3973  CE2 PHE   255      69.305  72.726  88.998  1.00  0.00           C  
ATOM   3974  CZ  PHE   255      69.499  73.355  90.227  1.00  0.00           C  
ATOM   3975  H   PHE   255      68.842  74.346  85.135  1.00  0.00           H  
ATOM   3976  HA  PHE   255      69.688  76.831  86.474  1.00  0.00           H  
ATOM   3977  HB2 PHE   255      71.202  74.308  85.863  1.00  0.00           H  
ATOM   3978  HB3 PHE   255      71.817  75.755  86.713  1.00  0.00           H  
ATOM   3979  HD1 PHE   255      71.009  76.195  89.114  1.00  0.00           H  
ATOM   3980  HD2 PHE   255      69.738  72.683  86.896  1.00  0.00           H  
ATOM   3981  HE1 PHE   255      70.214  75.202  91.129  1.00  0.00           H  
ATOM   3982  HE2 PHE   255      68.854  71.746  89.044  1.00  0.00           H  
ATOM   3983  HZ  PHE   255      69.135  72.851  91.109  1.00  0.00           H  
ATOM   3984  N   PRO   256      71.644  77.738  85.025  1.00  0.00           N  
ATOM   3985  CA  PRO   256      72.547  78.344  84.065  1.00  0.00           C  
ATOM   3986  C   PRO   256      73.532  77.400  83.426  1.00  0.00           C  
ATOM   3987  O   PRO   256      73.954  76.412  84.009  1.00  0.00           O  
ATOM   3988  CB  PRO   256      73.311  79.318  84.834  1.00  0.00           C  
ATOM   3989  CG  PRO   256      72.359  79.738  85.974  1.00  0.00           C  
ATOM   3990  CD  PRO   256      71.666  78.398  86.309  1.00  0.00           C  
ATOM   3991  HA  PRO   256      71.922  78.837  83.319  1.00  0.00           H  
ATOM   3992  HB2 PRO   256      74.295  79.029  85.201  1.00  0.00           H  
ATOM   3993  HB3 PRO   256      73.567  80.188  84.228  1.00  0.00           H  
ATOM   3994  HG2 PRO   256      72.800  80.098  86.904  1.00  0.00           H  
ATOM   3995  HG3 PRO   256      71.671  80.461  85.535  1.00  0.00           H  
ATOM   3996  HD2 PRO   256      72.298  77.827  86.989  1.00  0.00           H  
ATOM   3997  HD3 PRO   256      70.706  78.568  86.797  1.00  0.00           H  
ATOM   3998  N   ASP   257      73.830  77.635  82.185  1.00  0.00           N  
ATOM   3999  CA  ASP   257      74.780  76.978  81.256  1.00  0.00           C  
ATOM   4000  C   ASP   257      75.473  78.034  80.432  1.00  0.00           C  
ATOM   4001  O   ASP   257      75.178  79.169  80.586  1.00  0.00           O  
ATOM   4002  CB  ASP   257      73.934  76.011  80.328  1.00  0.00           C  
ATOM   4003  CG  ASP   257      74.711  74.972  79.549  1.00  0.00           C  
ATOM   4004  OD1 ASP   257      74.028  74.251  78.716  1.00  0.00           O  
ATOM   4005  OD2 ASP   257      75.969  74.847  79.643  1.00  0.00           O1-
ATOM   4006  H   ASP   257      73.466  78.503  81.821  1.00  0.00           H  
ATOM   4007  HA  ASP   257      75.580  76.564  81.870  1.00  0.00           H  
ATOM   4008  HB2 ASP   257      73.239  75.490  80.986  1.00  0.00           H  
ATOM   4009  HB3 ASP   257      73.393  76.656  79.636  1.00  0.00           H  
ATOM   4010  N   GLU   258      76.404  77.629  79.454  1.00  0.00           N  
ATOM   4011  CA  GLU   258      76.959  78.531  78.495  1.00  0.00           C  
ATOM   4012  C   GLU   258      75.928  79.355  77.762  1.00  0.00           C  
ATOM   4013  O   GLU   258      76.088  80.587  77.640  1.00  0.00           O  
ATOM   4014  CB  GLU   258      77.963  77.878  77.585  1.00  0.00           C  
ATOM   4015  CG  GLU   258      79.342  77.402  78.213  1.00  0.00           C  
ATOM   4016  CD  GLU   258      80.322  78.608  78.283  1.00  0.00           C  
ATOM   4017  OE1 GLU   258      79.940  79.603  78.969  1.00  0.00           O  
ATOM   4018  OE2 GLU   258      81.419  78.574  77.642  1.00  0.00           O1-
ATOM   4019  H   GLU   258      76.628  76.644  79.422  1.00  0.00           H  
ATOM   4020  HA  GLU   258      77.570  79.216  79.081  1.00  0.00           H  
ATOM   4021  HB2 GLU   258      77.457  77.007  77.168  1.00  0.00           H  
ATOM   4022  HB3 GLU   258      78.157  78.435  76.669  1.00  0.00           H  
ATOM   4023  HG2 GLU   258      79.152  77.080  79.237  1.00  0.00           H  
ATOM   4024  HG3 GLU   258      79.908  76.687  77.616  1.00  0.00           H  
ATOM   4025  N   GLY   259      74.851  78.705  77.299  1.00  0.00           N  
ATOM   4026  CA  GLY   259      73.788  79.456  76.505  1.00  0.00           C  
ATOM   4027  C   GLY   259      72.829  80.248  77.312  1.00  0.00           C  
ATOM   4028  O   GLY   259      71.940  80.938  76.768  1.00  0.00           O  
ATOM   4029  H   GLY   259      74.862  77.704  77.170  1.00  0.00           H  
ATOM   4030  HA2 GLY   259      74.323  80.170  75.880  1.00  0.00           H  
ATOM   4031  HA3 GLY   259      73.270  78.752  75.854  1.00  0.00           H  
ATOM   4032  N   PHE   260      72.961  80.275  78.608  1.00  0.00           N  
ATOM   4033  CA  PHE   260      71.971  80.891  79.462  1.00  0.00           C  
ATOM   4034  C   PHE   260      72.522  81.362  80.845  1.00  0.00           C  
ATOM   4035  O   PHE   260      72.959  80.500  81.644  1.00  0.00           O  
ATOM   4036  CB  PHE   260      70.878  79.918  79.753  1.00  0.00           C  
ATOM   4037  CG  PHE   260      69.835  80.370  80.700  1.00  0.00           C  
ATOM   4038  CD1 PHE   260      69.537  79.679  81.887  1.00  0.00           C  
ATOM   4039  CD2 PHE   260      69.139  81.507  80.382  1.00  0.00           C  
ATOM   4040  CE1 PHE   260      68.524  80.143  82.704  1.00  0.00           C  
ATOM   4041  CE2 PHE   260      68.160  82.105  81.216  1.00  0.00           C  
ATOM   4042  CZ  PHE   260      67.886  81.443  82.422  1.00  0.00           C  
ATOM   4043  H   PHE   260      73.705  79.715  78.999  1.00  0.00           H  
ATOM   4044  HA  PHE   260      71.497  81.766  79.016  1.00  0.00           H  
ATOM   4045  HB2 PHE   260      70.421  79.747  78.779  1.00  0.00           H  
ATOM   4046  HB3 PHE   260      71.295  78.990  80.142  1.00  0.00           H  
ATOM   4047  HD1 PHE   260      70.026  78.764  82.186  1.00  0.00           H  
ATOM   4048  HD2 PHE   260      69.231  82.036  79.445  1.00  0.00           H  
ATOM   4049  HE1 PHE   260      68.301  79.711  83.669  1.00  0.00           H  
ATOM   4050  HE2 PHE   260      67.684  83.010  80.868  1.00  0.00           H  
ATOM   4051  HZ  PHE   260      67.115  81.814  83.080  1.00  0.00           H  
ATOM   4052  N   SER   261      72.475  82.635  81.231  1.00  0.00           N  
ATOM   4053  CA  SER   261      73.058  83.145  82.414  1.00  0.00           C  
ATOM   4054  C   SER   261      72.215  82.901  83.644  1.00  0.00           C  
ATOM   4055  O   SER   261      72.725  83.115  84.740  1.00  0.00           O  
ATOM   4056  CB  SER   261      73.282  84.624  82.265  1.00  0.00           C  
ATOM   4057  OG  SER   261      72.063  85.333  82.224  1.00  0.00           O  
ATOM   4058  H   SER   261      72.058  83.325  80.622  1.00  0.00           H  
ATOM   4059  HA  SER   261      74.117  82.931  82.556  1.00  0.00           H  
ATOM   4060  HB2 SER   261      73.987  85.005  83.003  1.00  0.00           H  
ATOM   4061  HB3 SER   261      73.810  84.843  81.336  1.00  0.00           H  
ATOM   4062  HG  SER   261      71.796  85.564  81.331  1.00  0.00           H  
ATOM   4063  N   GLY   262      70.907  82.725  83.505  1.00  0.00           N  
ATOM   4064  CA  GLY   262      69.952  82.667  84.655  1.00  0.00           C  
ATOM   4065  C   GLY   262      69.078  83.958  84.677  1.00  0.00           C  
ATOM   4066  O   GLY   262      68.039  83.980  85.385  1.00  0.00           O  
ATOM   4067  H   GLY   262      70.570  82.563  82.567  1.00  0.00           H  
ATOM   4068  HA2 GLY   262      69.340  81.765  84.659  1.00  0.00           H  
ATOM   4069  HA3 GLY   262      70.529  82.672  85.580  1.00  0.00           H  
ATOM   4070  N   LEU   263      69.379  85.006  83.902  1.00  0.00           N  
ATOM   4071  CA  LEU   263      68.589  86.187  83.635  1.00  0.00           C  
ATOM   4072  C   LEU   263      67.335  85.910  82.716  1.00  0.00           C  
ATOM   4073  O   LEU   263      67.397  85.428  81.605  1.00  0.00           O  
ATOM   4074  CB  LEU   263      69.460  87.262  82.894  1.00  0.00           C  
ATOM   4075  CG  LEU   263      70.635  87.858  83.821  1.00  0.00           C  
ATOM   4076  CD1 LEU   263      71.455  88.875  83.016  1.00  0.00           C  
ATOM   4077  CD2 LEU   263      69.992  88.518  85.075  1.00  0.00           C  
ATOM   4078  H   LEU   263      70.241  84.963  83.378  1.00  0.00           H  
ATOM   4079  HA  LEU   263      68.128  86.721  84.466  1.00  0.00           H  
ATOM   4080  HB2 LEU   263      69.783  86.836  81.943  1.00  0.00           H  
ATOM   4081  HB3 LEU   263      68.848  88.054  82.462  1.00  0.00           H  
ATOM   4082  HG  LEU   263      71.274  87.003  84.040  1.00  0.00           H  
ATOM   4083 HD11 LEU   263      70.928  89.826  82.947  1.00  0.00           H  
ATOM   4084 HD12 LEU   263      72.407  89.015  83.529  1.00  0.00           H  
ATOM   4085 HD13 LEU   263      71.552  88.453  82.016  1.00  0.00           H  
ATOM   4086 HD21 LEU   263      69.587  87.814  85.803  1.00  0.00           H  
ATOM   4087 HD22 LEU   263      70.792  88.998  85.638  1.00  0.00           H  
ATOM   4088 HD23 LEU   263      69.255  89.289  84.850  1.00  0.00           H  
ATOM   4089  N   VAL   264      66.159  86.047  83.380  1.00  0.00           N  
ATOM   4090  CA  VAL   264      64.834  85.883  82.666  1.00  0.00           C  
ATOM   4091  C   VAL   264      63.913  87.045  82.998  1.00  0.00           C  
ATOM   4092  O   VAL   264      63.960  87.521  84.176  1.00  0.00           O  
ATOM   4093  CB  VAL   264      64.135  84.522  83.031  1.00  0.00           C  
ATOM   4094  CG1 VAL   264      64.747  83.438  82.034  1.00  0.00           C  
ATOM   4095  CG2 VAL   264      64.179  84.021  84.513  1.00  0.00           C  
ATOM   4096  H   VAL   264      66.213  86.395  84.326  1.00  0.00           H  
ATOM   4097  HA  VAL   264      65.035  85.911  81.595  1.00  0.00           H  
ATOM   4098  HB  VAL   264      63.085  84.528  82.736  1.00  0.00           H  
ATOM   4099 HG11 VAL   264      64.197  82.556  82.361  1.00  0.00           H  
ATOM   4100 HG12 VAL   264      64.453  83.704  81.019  1.00  0.00           H  
ATOM   4101 HG13 VAL   264      65.830  83.444  82.155  1.00  0.00           H  
ATOM   4102 HG21 VAL   264      65.155  83.999  84.999  1.00  0.00           H  
ATOM   4103 HG22 VAL   264      63.578  84.760  85.043  1.00  0.00           H  
ATOM   4104 HG23 VAL   264      63.646  83.071  84.556  1.00  0.00           H  
ATOM   4105  N   SER   265      63.167  87.591  82.013  1.00  0.00           N  
ATOM   4106  CA  SER   265      62.167  88.651  82.251  1.00  0.00           C  
ATOM   4107  C   SER   265      60.730  88.279  81.786  1.00  0.00           C  
ATOM   4108  O   SER   265      60.434  87.495  80.872  1.00  0.00           O  
ATOM   4109  CB  SER   265      62.497  89.929  81.519  1.00  0.00           C  
ATOM   4110  OG  SER   265      63.064  89.711  80.234  1.00  0.00           O  
ATOM   4111  H   SER   265      63.212  87.250  81.063  1.00  0.00           H  
ATOM   4112  HA  SER   265      62.016  88.791  83.321  1.00  0.00           H  
ATOM   4113  HB2 SER   265      61.605  90.551  81.445  1.00  0.00           H  
ATOM   4114  HB3 SER   265      63.226  90.372  82.197  1.00  0.00           H  
ATOM   4115  HG  SER   265      63.975  89.495  80.445  1.00  0.00           H  
ATOM   4116  N   ILE   266      59.698  88.969  82.406  1.00  0.00           N  
ATOM   4117  CA  ILE   266      58.281  88.794  82.221  1.00  0.00           C  
ATOM   4118  C   ILE   266      57.724  90.181  82.135  1.00  0.00           C  
ATOM   4119  O   ILE   266      58.229  91.138  82.667  1.00  0.00           O  
ATOM   4120  CB  ILE   266      57.599  87.920  83.361  1.00  0.00           C  
ATOM   4121  CG1 ILE   266      58.309  86.598  83.610  1.00  0.00           C  
ATOM   4122  CG2 ILE   266      56.071  87.728  83.152  1.00  0.00           C  
ATOM   4123  CD1 ILE   266      59.579  86.443  84.531  1.00  0.00           C  
ATOM   4124  H   ILE   266      59.918  89.685  83.083  1.00  0.00           H  
ATOM   4125  HA  ILE   266      58.100  88.249  81.295  1.00  0.00           H  
ATOM   4126  HB  ILE   266      57.768  88.443  84.303  1.00  0.00           H  
ATOM   4127 HG12 ILE   266      57.588  85.989  84.155  1.00  0.00           H  
ATOM   4128 HG13 ILE   266      58.457  86.237  82.592  1.00  0.00           H  
ATOM   4129 HG21 ILE   266      55.933  87.142  82.243  1.00  0.00           H  
ATOM   4130 HG22 ILE   266      55.618  87.228  84.008  1.00  0.00           H  
ATOM   4131 HG23 ILE   266      55.559  88.677  82.994  1.00  0.00           H  
ATOM   4132 HD11 ILE   266      59.590  87.267  85.245  1.00  0.00           H  
ATOM   4133 HD12 ILE   266      59.647  85.436  84.943  1.00  0.00           H  
ATOM   4134 HD13 ILE   266      60.405  86.725  83.878  1.00  0.00           H  
ATOM   4135  N   HIE   267      56.688  90.349  81.399  1.00  0.00           N  
ATOM   4136  CA  HIE   267      56.053  91.528  80.891  1.00  0.00           C  
ATOM   4137  C   HIE   267      54.575  91.594  80.896  1.00  0.00           C  
ATOM   4138  O   HIE   267      53.916  90.566  80.752  1.00  0.00           O  
ATOM   4139  CB  HIE   267      56.638  91.815  79.503  1.00  0.00           C  
ATOM   4140  CG  HIE   267      58.116  91.545  79.241  1.00  0.00           C  
ATOM   4141  CD2 HIE   267      58.657  90.292  79.045  1.00  0.00           C  
ATOM   4142  ND1 HIE   267      59.124  92.544  79.377  1.00  0.00           N  
ATOM   4143  CE1 HIE   267      60.235  91.817  79.301  1.00  0.00           C  
ATOM   4144  NE2 HIE   267      59.989  90.499  79.106  1.00  0.00           N  
ATOM   4145  H   HIE   267      56.433  89.539  80.852  1.00  0.00           H  
ATOM   4146  HA  HIE   267      56.343  92.322  81.580  1.00  0.00           H  
ATOM   4147  HB2 HIE   267      56.085  91.231  78.767  1.00  0.00           H  
ATOM   4148  HB3 HIE   267      56.444  92.883  79.403  1.00  0.00           H  
ATOM   4149  HD2 HIE   267      58.078  89.386  79.140  1.00  0.00           H  
ATOM   4150  HE1 HIE   267      61.170  92.342  79.176  1.00  0.00           H  
ATOM   4151  HE2 HIE   267      60.762  89.850  79.121  1.00  0.00           H  
ATOM   4152  N   VAL   268      53.996  92.844  80.875  1.00  0.00           N  
ATOM   4153  CA  VAL   268      52.550  93.066  80.681  1.00  0.00           C  
ATOM   4154  C   VAL   268      52.417  94.184  79.615  1.00  0.00           C  
ATOM   4155  O   VAL   268      53.280  95.081  79.749  1.00  0.00           O  
ATOM   4156  CB  VAL   268      51.830  93.387  81.984  1.00  0.00           C  
ATOM   4157  CG1 VAL   268      52.325  94.549  82.765  1.00  0.00           C  
ATOM   4158  CG2 VAL   268      50.289  93.615  81.764  1.00  0.00           C  
ATOM   4159  H   VAL   268      54.634  93.618  80.999  1.00  0.00           H  
ATOM   4160  HA  VAL   268      52.171  92.132  80.267  1.00  0.00           H  
ATOM   4161  HB  VAL   268      51.882  92.558  82.691  1.00  0.00           H  
ATOM   4162 HG11 VAL   268      51.899  94.582  83.768  1.00  0.00           H  
ATOM   4163 HG12 VAL   268      53.397  94.502  82.957  1.00  0.00           H  
ATOM   4164 HG13 VAL   268      52.224  95.481  82.209  1.00  0.00           H  
ATOM   4165 HG21 VAL   268      49.782  92.713  81.422  1.00  0.00           H  
ATOM   4166 HG22 VAL   268      49.891  93.869  82.746  1.00  0.00           H  
ATOM   4167 HG23 VAL   268      50.155  94.491  81.129  1.00  0.00           H  
ATOM   4168  N   SER   269      51.430  94.217  78.744  1.00  0.00           N  
ATOM   4169  CA  SER   269      50.985  95.277  77.849  1.00  0.00           C  
ATOM   4170  C   SER   269      49.460  95.370  77.681  1.00  0.00           C  
ATOM   4171  O   SER   269      48.723  94.396  77.624  1.00  0.00           O  
ATOM   4172  CB  SER   269      51.610  95.083  76.446  1.00  0.00           C  
ATOM   4173  OG  SER   269      51.220  96.213  75.667  1.00  0.00           O  
ATOM   4174  H   SER   269      50.855  93.387  78.768  1.00  0.00           H  
ATOM   4175  HA  SER   269      51.285  96.242  78.257  1.00  0.00           H  
ATOM   4176  HB2 SER   269      52.694  95.170  76.524  1.00  0.00           H  
ATOM   4177  HB3 SER   269      51.285  94.130  76.030  1.00  0.00           H  
ATOM   4178  HG  SER   269      51.372  97.035  76.138  1.00  0.00           H  
ATOM   4179  N   LEU   270      49.044  96.665  77.681  1.00  0.00           N  
ATOM   4180  CA  LEU   270      47.734  97.068  77.233  1.00  0.00           C  
ATOM   4181  C   LEU   270      47.685  97.256  75.737  1.00  0.00           C  
ATOM   4182  O   LEU   270      48.529  97.988  75.146  1.00  0.00           O  
ATOM   4183  CB  LEU   270      47.421  98.364  78.023  1.00  0.00           C  
ATOM   4184  CG  LEU   270      46.073  98.906  77.695  1.00  0.00           C  
ATOM   4185  CD1 LEU   270      44.833  98.113  78.176  1.00  0.00           C  
ATOM   4186  CD2 LEU   270      45.953 100.310  78.347  1.00  0.00           C  
ATOM   4187  H   LEU   270      49.752  97.356  77.480  1.00  0.00           H  
ATOM   4188  HA  LEU   270      47.063  96.233  77.433  1.00  0.00           H  
ATOM   4189  HB2 LEU   270      47.497  98.158  79.091  1.00  0.00           H  
ATOM   4190  HB3 LEU   270      48.179  99.030  77.611  1.00  0.00           H  
ATOM   4191  HG  LEU   270      45.943  98.988  76.616  1.00  0.00           H  
ATOM   4192 HD11 LEU   270      44.807  98.001  79.260  1.00  0.00           H  
ATOM   4193 HD12 LEU   270      43.991  98.698  77.805  1.00  0.00           H  
ATOM   4194 HD13 LEU   270      44.842  97.125  77.716  1.00  0.00           H  
ATOM   4195 HD21 LEU   270      46.578 101.058  77.859  1.00  0.00           H  
ATOM   4196 HD22 LEU   270      44.944 100.684  78.176  1.00  0.00           H  
ATOM   4197 HD23 LEU   270      46.093 100.126  79.412  1.00  0.00           H  
ATOM   4198  N   LEU   271      46.694  96.763  75.070  1.00  0.00           N  
ATOM   4199  CA  LEU   271      46.578  96.687  73.657  1.00  0.00           C  
ATOM   4200  C   LEU   271      45.281  97.379  73.061  1.00  0.00           C  
ATOM   4201  O   LEU   271      44.251  97.307  73.636  1.00  0.00           O  
ATOM   4202  CB  LEU   271      46.710  95.241  73.176  1.00  0.00           C  
ATOM   4203  CG  LEU   271      47.982  94.449  73.567  1.00  0.00           C  
ATOM   4204  CD1 LEU   271      47.733  93.053  72.854  1.00  0.00           C  
ATOM   4205  CD2 LEU   271      49.303  95.046  73.093  1.00  0.00           C  
ATOM   4206  H   LEU   271      46.045  96.146  75.538  1.00  0.00           H  
ATOM   4207  HA  LEU   271      47.392  97.342  73.348  1.00  0.00           H  
ATOM   4208  HB2 LEU   271      45.913  94.682  73.665  1.00  0.00           H  
ATOM   4209  HB3 LEU   271      46.454  95.290  72.118  1.00  0.00           H  
ATOM   4210  HG  LEU   271      48.021  94.310  74.647  1.00  0.00           H  
ATOM   4211 HD11 LEU   271      47.744  93.123  71.766  1.00  0.00           H  
ATOM   4212 HD12 LEU   271      48.598  92.410  73.019  1.00  0.00           H  
ATOM   4213 HD13 LEU   271      46.802  92.589  73.179  1.00  0.00           H  
ATOM   4214 HD21 LEU   271      49.596  94.952  72.047  1.00  0.00           H  
ATOM   4215 HD22 LEU   271      49.365  96.127  73.212  1.00  0.00           H  
ATOM   4216 HD23 LEU   271      50.060  94.599  73.738  1.00  0.00           H  
ATOM   4217  N   GLU   272      45.310  98.062  71.907  1.00  0.00           N  
ATOM   4218  CA  GLU   272      44.060  98.533  71.259  1.00  0.00           C  
ATOM   4219  C   GLU   272      43.914  97.951  69.857  1.00  0.00           C  
ATOM   4220  O   GLU   272      44.731  98.122  69.024  1.00  0.00           O  
ATOM   4221  CB  GLU   272      44.041 100.078  71.342  1.00  0.00           C  
ATOM   4222  CG  GLU   272      42.707 100.512  70.966  1.00  0.00           C  
ATOM   4223  CD  GLU   272      42.805 102.009  70.610  1.00  0.00           C  
ATOM   4224  OE1 GLU   272      41.914 102.597  69.790  1.00  0.00           O  
ATOM   4225  OE2 GLU   272      43.590 102.719  71.215  1.00  0.00           O1-
ATOM   4226  H   GLU   272      46.120  98.097  71.304  1.00  0.00           H  
ATOM   4227  HA  GLU   272      43.192  98.215  71.836  1.00  0.00           H  
ATOM   4228  HB2 GLU   272      44.283 100.421  72.348  1.00  0.00           H  
ATOM   4229  HB3 GLU   272      44.792 100.528  70.693  1.00  0.00           H  
ATOM   4230  HG2 GLU   272      42.289 100.089  70.052  1.00  0.00           H  
ATOM   4231  HG3 GLU   272      42.042 100.285  71.799  1.00  0.00           H  
ATOM   4232  N   TYR   273      42.772  97.302  69.607  1.00  0.00           N  
ATOM   4233  CA  TYR   273      42.251  96.853  68.281  1.00  0.00           C  
ATOM   4234  C   TYR   273      41.519  97.916  67.488  1.00  0.00           C  
ATOM   4235  O   TYR   273      40.681  98.640  68.031  1.00  0.00           O  
ATOM   4236  CB  TYR   273      41.253  95.716  68.549  1.00  0.00           C  
ATOM   4237  CG  TYR   273      40.228  95.233  67.562  1.00  0.00           C  
ATOM   4238  CD1 TYR   273      40.393  94.128  66.690  1.00  0.00           C  
ATOM   4239  CD2 TYR   273      39.070  96.035  67.384  1.00  0.00           C  
ATOM   4240  CE1 TYR   273      39.433  93.895  65.612  1.00  0.00           C  
ATOM   4241  CE2 TYR   273      38.181  95.823  66.313  1.00  0.00           C  
ATOM   4242  CZ  TYR   273      38.367  94.695  65.485  1.00  0.00           C  
ATOM   4243  OH  TYR   273      37.385  94.562  64.521  1.00  0.00           O  
ATOM   4244  H   TYR   273      42.183  97.231  70.424  1.00  0.00           H  
ATOM   4245  HA  TYR   273      43.077  96.479  67.676  1.00  0.00           H  
ATOM   4246  HB2 TYR   273      41.963  94.937  68.826  1.00  0.00           H  
ATOM   4247  HB3 TYR   273      40.789  95.934  69.511  1.00  0.00           H  
ATOM   4248  HD1 TYR   273      41.276  93.532  66.873  1.00  0.00           H  
ATOM   4249  HD2 TYR   273      39.012  96.922  67.997  1.00  0.00           H  
ATOM   4250  HE1 TYR   273      39.702  93.102  64.930  1.00  0.00           H  
ATOM   4251  HE2 TYR   273      37.401  96.554  66.162  1.00  0.00           H  
ATOM   4252  HH  TYR   273      36.748  95.272  64.633  1.00  0.00           H  
ATOM   4253  N   MET   274      41.615  97.817  66.154  1.00  0.00           N  
ATOM   4254  CA  MET   274      40.836  98.636  65.271  1.00  0.00           C  
ATOM   4255  C   MET   274      40.019  97.854  64.192  1.00  0.00           C  
ATOM   4256  O   MET   274      38.994  98.318  63.718  1.00  0.00           O  
ATOM   4257  CB  MET   274      41.745  99.649  64.568  1.00  0.00           C  
ATOM   4258  CG  MET   274      40.978 100.596  63.628  1.00  0.00           C  
ATOM   4259  SD  MET   274      41.872 102.155  63.280  1.00  0.00           S  
ATOM   4260  CE  MET   274      41.157 102.575  61.658  1.00  0.00           C  
ATOM   4261  H   MET   274      42.109  96.999  65.826  1.00  0.00           H  
ATOM   4262  HA  MET   274      40.072  99.155  65.850  1.00  0.00           H  
ATOM   4263  HB2 MET   274      42.087 100.393  65.287  1.00  0.00           H  
ATOM   4264  HB3 MET   274      42.607  99.153  64.122  1.00  0.00           H  
ATOM   4265  HG2 MET   274      40.746 100.119  62.676  1.00  0.00           H  
ATOM   4266  HG3 MET   274      40.036 100.965  64.034  1.00  0.00           H  
ATOM   4267  HE1 MET   274      41.321 103.626  61.421  1.00  0.00           H  
ATOM   4268  HE2 MET   274      41.643 102.111  60.800  1.00  0.00           H  
ATOM   4269  HE3 MET   274      40.093 102.343  61.675  1.00  0.00           H  
ATOM   4270  N   ALA   275      40.533  96.662  63.748  1.00  0.00           N  
ATOM   4271  CA  ALA   275      40.025  95.933  62.626  1.00  0.00           C  
ATOM   4272  C   ALA   275      40.642  94.457  62.466  1.00  0.00           C  
ATOM   4273  O   ALA   275      41.746  94.214  62.920  1.00  0.00           O  
ATOM   4274  CB  ALA   275      40.185  96.752  61.397  1.00  0.00           C  
ATOM   4275  H   ALA   275      41.414  96.444  64.192  1.00  0.00           H  
ATOM   4276  HA  ALA   275      38.951  95.793  62.743  1.00  0.00           H  
ATOM   4277  HB1 ALA   275      41.260  96.880  61.267  1.00  0.00           H  
ATOM   4278  HB2 ALA   275      39.700  96.223  60.577  1.00  0.00           H  
ATOM   4279  HB3 ALA   275      39.818  97.773  61.504  1.00  0.00           H  
ATOM   4280  N   GLN   276      39.881  93.496  61.815  1.00  0.00           N  
ATOM   4281  CA  GLN   276      40.320  92.055  61.500  1.00  0.00           C  
ATOM   4282  C   GLN   276      41.348  92.062  60.325  1.00  0.00           C  
ATOM   4283  O   GLN   276      41.181  92.766  59.360  1.00  0.00           O  
ATOM   4284  CB  GLN   276      39.084  91.195  61.167  1.00  0.00           C  
ATOM   4285  CG  GLN   276      37.840  91.301  62.064  1.00  0.00           C  
ATOM   4286  CD  GLN   276      37.980  91.210  63.622  1.00  0.00           C  
ATOM   4287  NE2 GLN   276      36.881  91.347  64.397  1.00  0.00           N  
ATOM   4288  OE1 GLN   276      39.041  90.855  64.101  1.00  0.00           O  
ATOM   4289  H   GLN   276      38.969  93.791  61.495  1.00  0.00           H  
ATOM   4290  HA  GLN   276      40.767  91.694  62.426  1.00  0.00           H  
ATOM   4291  HB2 GLN   276      38.905  91.490  60.133  1.00  0.00           H  
ATOM   4292  HB3 GLN   276      39.399  90.152  61.199  1.00  0.00           H  
ATOM   4293  HG2 GLN   276      37.595  92.363  62.092  1.00  0.00           H  
ATOM   4294  HG3 GLN   276      37.044  90.654  61.694  1.00  0.00           H  
ATOM   4295 HE21 GLN   276      37.025  91.415  65.394  1.00  0.00           H  
ATOM   4296 HE22 GLN   276      35.994  91.558  63.962  1.00  0.00           H  
ATOM   4297  N   ASP   277      42.460  91.298  60.503  1.00  0.00           N  
ATOM   4298  CA  ASP   277      43.682  91.399  59.741  1.00  0.00           C  
ATOM   4299  C   ASP   277      44.479  92.685  59.829  1.00  0.00           C  
ATOM   4300  O   ASP   277      45.391  92.873  59.061  1.00  0.00           O  
ATOM   4301  CB  ASP   277      43.424  90.917  58.283  1.00  0.00           C  
ATOM   4302  CG  ASP   277      42.988  89.445  58.142  1.00  0.00           C  
ATOM   4303  OD1 ASP   277      43.334  88.717  59.093  1.00  0.00           O  
ATOM   4304  OD2 ASP   277      42.215  89.173  57.186  1.00  0.00           O1-
ATOM   4305  H   ASP   277      42.522  90.739  61.342  1.00  0.00           H  
ATOM   4306  HA  ASP   277      44.463  90.698  60.035  1.00  0.00           H  
ATOM   4307  HB2 ASP   277      42.712  91.552  57.756  1.00  0.00           H  
ATOM   4308  HB3 ASP   277      44.385  91.124  57.811  1.00  0.00           H  
ATOM   4309  N   ILE   278      44.171  93.573  60.799  1.00  0.00           N  
ATOM   4310  CA  ILE   278      45.176  94.559  61.289  1.00  0.00           C  
ATOM   4311  C   ILE   278      45.528  94.079  62.694  1.00  0.00           C  
ATOM   4312  O   ILE   278      44.661  93.644  63.466  1.00  0.00           O  
ATOM   4313  CB  ILE   278      44.592  95.954  61.187  1.00  0.00           C  
ATOM   4314  CG1 ILE   278      44.417  96.404  59.708  1.00  0.00           C  
ATOM   4315  CG2 ILE   278      45.316  97.014  61.992  1.00  0.00           C  
ATOM   4316  CD1 ILE   278      44.221  97.801  59.255  1.00  0.00           C  
ATOM   4317  H   ILE   278      43.351  93.358  61.348  1.00  0.00           H  
ATOM   4318  HA  ILE   278      46.109  94.550  60.726  1.00  0.00           H  
ATOM   4319  HB  ILE   278      43.553  95.923  61.516  1.00  0.00           H  
ATOM   4320 HG12 ILE   278      45.282  96.061  59.142  1.00  0.00           H  
ATOM   4321 HG13 ILE   278      43.627  95.748  59.343  1.00  0.00           H  
ATOM   4322 HG21 ILE   278      46.290  97.086  61.508  1.00  0.00           H  
ATOM   4323 HG22 ILE   278      44.780  97.962  61.953  1.00  0.00           H  
ATOM   4324 HG23 ILE   278      45.249  96.809  63.061  1.00  0.00           H  
ATOM   4325 HD11 ILE   278      44.899  98.556  59.656  1.00  0.00           H  
ATOM   4326 HD12 ILE   278      44.203  97.730  58.167  1.00  0.00           H  
ATOM   4327 HD13 ILE   278      43.261  98.180  59.605  1.00  0.00           H  
ATOM   4328  N   PRO   279      46.824  94.062  63.026  1.00  0.00           N  
ATOM   4329  CA  PRO   279      47.290  93.817  64.449  1.00  0.00           C  
ATOM   4330  C   PRO   279      46.743  94.745  65.516  1.00  0.00           C  
ATOM   4331  O   PRO   279      46.190  95.802  65.254  1.00  0.00           O  
ATOM   4332  CB  PRO   279      48.864  93.840  64.407  1.00  0.00           C  
ATOM   4333  CG  PRO   279      49.143  94.827  63.307  1.00  0.00           C  
ATOM   4334  CD  PRO   279      47.966  94.474  62.245  1.00  0.00           C  
ATOM   4335  HA  PRO   279      46.954  92.817  64.725  1.00  0.00           H  
ATOM   4336  HB2 PRO   279      49.309  94.131  65.358  1.00  0.00           H  
ATOM   4337  HB3 PRO   279      49.194  92.835  64.142  1.00  0.00           H  
ATOM   4338  HG2 PRO   279      49.058  95.843  63.691  1.00  0.00           H  
ATOM   4339  HG3 PRO   279      50.156  94.798  62.905  1.00  0.00           H  
ATOM   4340  HD2 PRO   279      47.752  95.390  61.694  1.00  0.00           H  
ATOM   4341  HD3 PRO   279      48.436  93.641  61.721  1.00  0.00           H  
ATOM   4342  N   LEU   280      46.862  94.464  66.803  1.00  0.00           N  
ATOM   4343  CA  LEU   280      46.566  95.448  67.854  1.00  0.00           C  
ATOM   4344  C   LEU   280      47.704  96.409  68.176  1.00  0.00           C  
ATOM   4345  O   LEU   280      48.872  96.033  68.408  1.00  0.00           O  
ATOM   4346  CB  LEU   280      46.249  94.662  69.147  1.00  0.00           C  
ATOM   4347  CG  LEU   280      44.807  94.069  69.149  1.00  0.00           C  
ATOM   4348  CD1 LEU   280      44.737  92.727  68.619  1.00  0.00           C  
ATOM   4349  CD2 LEU   280      44.183  94.110  70.625  1.00  0.00           C  
ATOM   4350  H   LEU   280      47.373  93.637  67.077  1.00  0.00           H  
ATOM   4351  HA  LEU   280      45.681  96.040  67.618  1.00  0.00           H  
ATOM   4352  HB2 LEU   280      46.963  93.954  69.570  1.00  0.00           H  
ATOM   4353  HB3 LEU   280      46.234  95.414  69.936  1.00  0.00           H  
ATOM   4354  HG  LEU   280      44.275  94.760  68.496  1.00  0.00           H  
ATOM   4355 HD11 LEU   280      45.073  92.021  69.378  1.00  0.00           H  
ATOM   4356 HD12 LEU   280      43.709  92.390  68.485  1.00  0.00           H  
ATOM   4357 HD13 LEU   280      45.331  92.659  67.707  1.00  0.00           H  
ATOM   4358 HD21 LEU   280      44.086  95.134  70.984  1.00  0.00           H  
ATOM   4359 HD22 LEU   280      43.162  93.749  70.500  1.00  0.00           H  
ATOM   4360 HD23 LEU   280      44.678  93.536  71.409  1.00  0.00           H  
ATOM   4361  N   THR   281      47.387  97.712  68.303  1.00  0.00           N  
ATOM   4362  CA  THR   281      48.292  98.793  68.666  1.00  0.00           C  
ATOM   4363  C   THR   281      48.706  98.847  70.163  1.00  0.00           C  
ATOM   4364  O   THR   281      47.841  98.965  70.992  1.00  0.00           O  
ATOM   4365  CB  THR   281      47.664 100.084  68.399  1.00  0.00           C  
ATOM   4366  CG2 THR   281      48.505 101.384  68.750  1.00  0.00           C  
ATOM   4367  OG1 THR   281      47.415 100.152  67.025  1.00  0.00           O  
ATOM   4368  H   THR   281      46.389  97.860  68.345  1.00  0.00           H  
ATOM   4369  HA  THR   281      49.214  98.633  68.108  1.00  0.00           H  
ATOM   4370  HB  THR   281      46.666 100.125  68.834  1.00  0.00           H  
ATOM   4371  HG1 THR   281      46.908  99.399  66.713  1.00  0.00           H  
ATOM   4372 HG21 THR   281      49.506 101.206  68.357  1.00  0.00           H  
ATOM   4373 HG22 THR   281      48.077 102.289  68.319  1.00  0.00           H  
ATOM   4374 HG23 THR   281      48.517 101.513  69.833  1.00  0.00           H  
ATOM   4375  N   PRO   282      49.981  98.849  70.530  1.00  0.00           N  
ATOM   4376  CA  PRO   282      50.370  99.004  71.936  1.00  0.00           C  
ATOM   4377  C   PRO   282      50.348 100.400  72.541  1.00  0.00           C  
ATOM   4378  O   PRO   282      50.910 101.334  72.007  1.00  0.00           O  
ATOM   4379  CB  PRO   282      51.717  98.342  72.128  1.00  0.00           C  
ATOM   4380  CG  PRO   282      51.968  97.617  70.752  1.00  0.00           C  
ATOM   4381  CD  PRO   282      51.112  98.349  69.722  1.00  0.00           C  
ATOM   4382  HA  PRO   282      49.645  98.456  72.539  1.00  0.00           H  
ATOM   4383  HB2 PRO   282      52.579  98.978  72.328  1.00  0.00           H  
ATOM   4384  HB3 PRO   282      51.536  97.666  72.964  1.00  0.00           H  
ATOM   4385  HG2 PRO   282      53.020  97.640  70.470  1.00  0.00           H  
ATOM   4386  HG3 PRO   282      51.657  96.572  70.750  1.00  0.00           H  
ATOM   4387  HD2 PRO   282      51.515  99.183  69.147  1.00  0.00           H  
ATOM   4388  HD3 PRO   282      50.852  97.626  68.948  1.00  0.00           H  
ATOM   4389  N   ILE   283      49.690 100.416  73.736  1.00  0.00           N  
ATOM   4390  CA  ILE   283      49.287 101.621  74.372  1.00  0.00           C  
ATOM   4391  C   ILE   283      50.186 101.839  75.633  1.00  0.00           C  
ATOM   4392  O   ILE   283      50.503 103.032  75.963  1.00  0.00           O  
ATOM   4393  CB  ILE   283      47.812 101.455  74.853  1.00  0.00           C  
ATOM   4394  CG1 ILE   283      46.762 101.352  73.724  1.00  0.00           C  
ATOM   4395  CG2 ILE   283      47.395 102.561  75.783  1.00  0.00           C  
ATOM   4396  CD1 ILE   283      46.850 102.372  72.580  1.00  0.00           C  
ATOM   4397  H   ILE   283      49.295  99.552  74.080  1.00  0.00           H  
ATOM   4398  HA  ILE   283      49.415 102.498  73.737  1.00  0.00           H  
ATOM   4399  HB  ILE   283      47.762 100.543  75.448  1.00  0.00           H  
ATOM   4400 HG12 ILE   283      46.894 100.377  73.256  1.00  0.00           H  
ATOM   4401 HG13 ILE   283      45.761 101.298  74.153  1.00  0.00           H  
ATOM   4402 HG21 ILE   283      46.336 102.531  76.040  1.00  0.00           H  
ATOM   4403 HG22 ILE   283      47.935 102.509  76.729  1.00  0.00           H  
ATOM   4404 HG23 ILE   283      47.544 103.560  75.374  1.00  0.00           H  
ATOM   4405 HD11 ILE   283      46.070 102.034  71.897  1.00  0.00           H  
ATOM   4406 HD12 ILE   283      46.532 103.357  72.921  1.00  0.00           H  
ATOM   4407 HD13 ILE   283      47.815 102.318  72.077  1.00  0.00           H  
ATOM   4408  N   PHE   284      50.643 100.761  76.325  1.00  0.00           N  
ATOM   4409  CA  PHE   284      51.524 100.807  77.473  1.00  0.00           C  
ATOM   4410  C   PHE   284      52.210  99.414  77.602  1.00  0.00           C  
ATOM   4411  O   PHE   284      51.650  98.401  77.182  1.00  0.00           O  
ATOM   4412  CB  PHE   284      50.761 101.218  78.703  1.00  0.00           C  
ATOM   4413  CG  PHE   284      51.590 101.300  79.912  1.00  0.00           C  
ATOM   4414  CD1 PHE   284      52.473 102.315  80.183  1.00  0.00           C  
ATOM   4415  CD2 PHE   284      51.653 100.011  80.589  1.00  0.00           C  
ATOM   4416  CE1 PHE   284      53.332 102.218  81.276  1.00  0.00           C  
ATOM   4417  CE2 PHE   284      52.562  99.946  81.701  1.00  0.00           C  
ATOM   4418  CZ  PHE   284      53.386 101.034  82.018  1.00  0.00           C  
ATOM   4419  H   PHE   284      50.320  99.839  76.068  1.00  0.00           H  
ATOM   4420  HA  PHE   284      52.212 101.652  77.435  1.00  0.00           H  
ATOM   4421  HB2 PHE   284      50.289 102.178  78.497  1.00  0.00           H  
ATOM   4422  HB3 PHE   284      49.938 100.518  78.846  1.00  0.00           H  
ATOM   4423  HD1 PHE   284      52.510 103.233  79.615  1.00  0.00           H  
ATOM   4424  HD2 PHE   284      50.982  99.214  80.304  1.00  0.00           H  
ATOM   4425  HE1 PHE   284      54.038 103.019  81.438  1.00  0.00           H  
ATOM   4426  HE2 PHE   284      52.614  99.104  82.376  1.00  0.00           H  
ATOM   4427  HZ  PHE   284      54.094 100.966  82.830  1.00  0.00           H  
ATOM   4428  N   THR   285      53.400  99.379  78.332  1.00  0.00           N  
ATOM   4429  CA  THR   285      54.221  98.212  78.657  1.00  0.00           C  
ATOM   4430  C   THR   285      54.844  98.349  80.062  1.00  0.00           C  
ATOM   4431  O   THR   285      55.315  99.368  80.463  1.00  0.00           O  
ATOM   4432  CB  THR   285      55.435  98.049  77.679  1.00  0.00           C  
ATOM   4433  CG2 THR   285      56.150  96.633  77.881  1.00  0.00           C  
ATOM   4434  OG1 THR   285      54.961  98.168  76.371  1.00  0.00           O  
ATOM   4435  H   THR   285      53.758 100.232  78.737  1.00  0.00           H  
ATOM   4436  HA  THR   285      53.731  97.254  78.489  1.00  0.00           H  
ATOM   4437  HB  THR   285      56.227  98.780  77.835  1.00  0.00           H  
ATOM   4438  HG1 THR   285      54.613  99.061  76.318  1.00  0.00           H  
ATOM   4439 HG21 THR   285      56.566  96.480  78.877  1.00  0.00           H  
ATOM   4440 HG22 THR   285      55.493  95.787  77.681  1.00  0.00           H  
ATOM   4441 HG23 THR   285      57.054  96.503  77.286  1.00  0.00           H  
ATOM   4442  N   ASP   286      54.903  97.235  80.834  1.00  0.00           N  
ATOM   4443  CA  ASP   286      55.671  97.161  82.027  1.00  0.00           C  
ATOM   4444  C   ASP   286      56.384  95.787  82.158  1.00  0.00           C  
ATOM   4445  O   ASP   286      56.102  94.843  81.404  1.00  0.00           O  
ATOM   4446  CB  ASP   286      54.808  97.463  83.317  1.00  0.00           C  
ATOM   4447  CG  ASP   286      55.476  97.311  84.706  1.00  0.00           C  
ATOM   4448  OD1 ASP   286      54.782  96.787  85.564  1.00  0.00           O  
ATOM   4449  OD2 ASP   286      56.636  97.734  84.857  1.00  0.00           O1-
ATOM   4450  H   ASP   286      54.527  96.364  80.487  1.00  0.00           H  
ATOM   4451  HA  ASP   286      56.470  97.900  81.959  1.00  0.00           H  
ATOM   4452  HB2 ASP   286      54.541  98.518  83.248  1.00  0.00           H  
ATOM   4453  HB3 ASP   286      53.882  96.898  83.208  1.00  0.00           H  
ATOM   4454  N   THR   287      57.515  95.749  82.910  1.00  0.00           N  
ATOM   4455  CA  THR   287      58.448  94.652  82.911  1.00  0.00           C  
ATOM   4456  C   THR   287      58.892  94.336  84.320  1.00  0.00           C  
ATOM   4457  O   THR   287      58.951  95.235  85.204  1.00  0.00           O  
ATOM   4458  CB  THR   287      59.603  95.035  81.918  1.00  0.00           C  
ATOM   4459  CG2 THR   287      60.533  96.114  82.461  1.00  0.00           C  
ATOM   4460  OG1 THR   287      60.388  93.859  81.722  1.00  0.00           O  
ATOM   4461  H   THR   287      57.583  96.498  83.585  1.00  0.00           H  
ATOM   4462  HA  THR   287      57.850  93.822  82.536  1.00  0.00           H  
ATOM   4463  HB  THR   287      59.133  95.329  80.979  1.00  0.00           H  
ATOM   4464  HG1 THR   287      59.835  93.356  81.119  1.00  0.00           H  
ATOM   4465 HG21 THR   287      61.337  96.356  81.766  1.00  0.00           H  
ATOM   4466 HG22 THR   287      60.029  97.037  82.747  1.00  0.00           H  
ATOM   4467 HG23 THR   287      60.992  95.656  83.337  1.00  0.00           H  
ATOM   4468  N   VAL   288      59.398  93.124  84.585  1.00  0.00           N  
ATOM   4469  CA  VAL   288      60.193  92.684  85.815  1.00  0.00           C  
ATOM   4470  C   VAL   288      61.125  91.595  85.464  1.00  0.00           C  
ATOM   4471  O   VAL   288      61.014  90.940  84.399  1.00  0.00           O  
ATOM   4472  CB  VAL   288      59.231  92.129  86.901  1.00  0.00           C  
ATOM   4473  CG1 VAL   288      58.337  93.302  87.462  1.00  0.00           C  
ATOM   4474  CG2 VAL   288      58.268  91.068  86.404  1.00  0.00           C  
ATOM   4475  H   VAL   288      59.116  92.360  83.988  1.00  0.00           H  
ATOM   4476  HA  VAL   288      60.728  93.551  86.202  1.00  0.00           H  
ATOM   4477  HB  VAL   288      59.798  91.699  87.727  1.00  0.00           H  
ATOM   4478 HG11 VAL   288      57.757  92.898  88.292  1.00  0.00           H  
ATOM   4479 HG12 VAL   288      58.977  94.032  87.958  1.00  0.00           H  
ATOM   4480 HG13 VAL   288      57.658  93.695  86.705  1.00  0.00           H  
ATOM   4481 HG21 VAL   288      57.696  91.460  85.562  1.00  0.00           H  
ATOM   4482 HG22 VAL   288      58.836  90.175  86.146  1.00  0.00           H  
ATOM   4483 HG23 VAL   288      57.583  90.766  87.196  1.00  0.00           H  
ATOM   4484  N   ILE   289      62.115  91.325  86.370  1.00  0.00           N  
ATOM   4485  CA  ILE   289      63.324  90.483  86.043  1.00  0.00           C  
ATOM   4486  C   ILE   289      63.908  89.653  87.243  1.00  0.00           C  
ATOM   4487  O   ILE   289      64.293  90.222  88.328  1.00  0.00           O  
ATOM   4488  CB  ILE   289      64.393  91.390  85.364  1.00  0.00           C  
ATOM   4489  CG1 ILE   289      65.714  90.644  85.138  1.00  0.00           C  
ATOM   4490  CG2 ILE   289      64.730  92.531  86.281  1.00  0.00           C  
ATOM   4491  CD1 ILE   289      66.583  91.184  83.906  1.00  0.00           C  
ATOM   4492  H   ILE   289      62.177  91.963  87.151  1.00  0.00           H  
ATOM   4493  HA  ILE   289      62.974  89.848  85.230  1.00  0.00           H  
ATOM   4494  HB  ILE   289      63.997  91.777  84.425  1.00  0.00           H  
ATOM   4495 HG12 ILE   289      66.318  90.480  86.031  1.00  0.00           H  
ATOM   4496 HG13 ILE   289      65.553  89.606  84.846  1.00  0.00           H  
ATOM   4497 HG21 ILE   289      63.999  93.325  86.431  1.00  0.00           H  
ATOM   4498 HG22 ILE   289      65.201  92.214  87.211  1.00  0.00           H  
ATOM   4499 HG23 ILE   289      65.501  93.113  85.777  1.00  0.00           H  
ATOM   4500 HD11 ILE   289      67.371  90.445  83.760  1.00  0.00           H  
ATOM   4501 HD12 ILE   289      65.914  91.236  83.046  1.00  0.00           H  
ATOM   4502 HD13 ILE   289      66.991  92.176  84.100  1.00  0.00           H  
ATOM   4503  N   PHE   290      64.134  88.378  86.968  1.00  0.00           N  
ATOM   4504  CA  PHE   290      64.690  87.405  87.909  1.00  0.00           C  
ATOM   4505  C   PHE   290      66.078  86.934  87.545  1.00  0.00           C  
ATOM   4506  O   PHE   290      66.519  86.955  86.383  1.00  0.00           O  
ATOM   4507  CB  PHE   290      63.708  86.265  88.010  1.00  0.00           C  
ATOM   4508  CG  PHE   290      62.346  86.497  88.578  1.00  0.00           C  
ATOM   4509  CD1 PHE   290      62.075  86.226  89.961  1.00  0.00           C  
ATOM   4510  CD2 PHE   290      61.270  86.806  87.729  1.00  0.00           C  
ATOM   4511  CE1 PHE   290      60.759  86.328  90.405  1.00  0.00           C  
ATOM   4512  CE2 PHE   290      59.955  86.787  88.165  1.00  0.00           C  
ATOM   4513  CZ  PHE   290      59.706  86.536  89.549  1.00  0.00           C  
ATOM   4514  H   PHE   290      64.008  88.092  86.008  1.00  0.00           H  
ATOM   4515  HA  PHE   290      64.796  87.832  88.907  1.00  0.00           H  
ATOM   4516  HB2 PHE   290      63.749  85.796  87.027  1.00  0.00           H  
ATOM   4517  HB3 PHE   290      64.126  85.446  88.596  1.00  0.00           H  
ATOM   4518  HD1 PHE   290      62.920  85.987  90.590  1.00  0.00           H  
ATOM   4519  HD2 PHE   290      61.443  86.932  86.670  1.00  0.00           H  
ATOM   4520  HE1 PHE   290      60.772  86.050  91.449  1.00  0.00           H  
ATOM   4521  HE2 PHE   290      59.093  87.008  87.554  1.00  0.00           H  
ATOM   4522  HZ  PHE   290      58.669  86.463  89.841  1.00  0.00           H  
ATOM   4523  N   ARG   291      66.701  86.241  88.485  1.00  0.00           N  
ATOM   4524  CA  ARG   291      67.909  85.413  88.304  1.00  0.00           C  
ATOM   4525  C   ARG   291      67.766  84.052  88.849  1.00  0.00           C  
ATOM   4526  O   ARG   291      67.582  83.827  90.084  1.00  0.00           O  
ATOM   4527  CB  ARG   291      69.176  86.264  88.687  1.00  0.00           C  
ATOM   4528  CG  ARG   291      70.465  85.752  88.036  1.00  0.00           C  
ATOM   4529  CD  ARG   291      71.682  86.699  88.275  1.00  0.00           C  
ATOM   4530  NE  ARG   291      73.022  86.105  87.988  1.00  0.00           N  
ATOM   4531  CZ  ARG   291      73.751  86.555  86.925  1.00  0.00           C  
ATOM   4532  NH1 ARG   291      73.648  87.721  86.403  1.00  0.00           N1+
ATOM   4533  NH2 ARG   291      74.634  85.798  86.452  1.00  0.00           N  
ATOM   4534  H   ARG   291      66.344  86.241  89.430  1.00  0.00           H  
ATOM   4535  HA  ARG   291      68.073  85.260  87.238  1.00  0.00           H  
ATOM   4536  HB2 ARG   291      68.963  87.309  88.462  1.00  0.00           H  
ATOM   4537  HB3 ARG   291      69.343  86.210  89.762  1.00  0.00           H  
ATOM   4538  HG2 ARG   291      70.690  84.800  88.517  1.00  0.00           H  
ATOM   4539  HG3 ARG   291      70.353  85.622  86.960  1.00  0.00           H  
ATOM   4540  HD2 ARG   291      71.548  87.638  87.738  1.00  0.00           H  
ATOM   4541  HD3 ARG   291      71.618  86.839  89.354  1.00  0.00           H  
ATOM   4542  HE  ARG   291      73.051  85.100  88.076  1.00  0.00           H  
ATOM   4543 HH11 ARG   291      73.222  88.428  86.985  1.00  0.00           H  
ATOM   4544 HH12 ARG   291      74.311  87.947  85.676  1.00  0.00           H  
ATOM   4545 HH21 ARG   291      74.807  84.896  86.872  1.00  0.00           H  
ATOM   4546 HH22 ARG   291      75.241  86.114  85.709  1.00  0.00           H  
ATOM   4547  N   ILE   292      67.940  83.088  87.961  1.00  0.00           N  
ATOM   4548  CA  ILE   292      67.992  81.695  88.325  1.00  0.00           C  
ATOM   4549  C   ILE   292      69.277  81.382  88.969  1.00  0.00           C  
ATOM   4550  O   ILE   292      70.384  81.577  88.459  1.00  0.00           O  
ATOM   4551  CB  ILE   292      67.702  80.697  87.174  1.00  0.00           C  
ATOM   4552  CG1 ILE   292      66.275  81.067  86.722  1.00  0.00           C  
ATOM   4553  CG2 ILE   292      67.900  79.211  87.478  1.00  0.00           C  
ATOM   4554  CD1 ILE   292      65.640  80.045  85.764  1.00  0.00           C  
ATOM   4555  H   ILE   292      68.073  83.379  87.003  1.00  0.00           H  
ATOM   4556  HA  ILE   292      67.263  81.472  89.104  1.00  0.00           H  
ATOM   4557  HB  ILE   292      68.386  81.010  86.385  1.00  0.00           H  
ATOM   4558 HG12 ILE   292      65.617  81.011  87.589  1.00  0.00           H  
ATOM   4559 HG13 ILE   292      66.272  82.038  86.228  1.00  0.00           H  
ATOM   4560 HG21 ILE   292      68.808  79.058  88.062  1.00  0.00           H  
ATOM   4561 HG22 ILE   292      67.195  78.841  88.222  1.00  0.00           H  
ATOM   4562 HG23 ILE   292      67.885  78.577  86.591  1.00  0.00           H  
ATOM   4563 HD11 ILE   292      64.585  80.250  85.579  1.00  0.00           H  
ATOM   4564 HD12 ILE   292      66.090  80.104  84.774  1.00  0.00           H  
ATOM   4565 HD13 ILE   292      65.766  79.007  86.073  1.00  0.00           H  
ATOM   4566  N   ALA   293      69.267  81.027  90.273  1.00  0.00           N  
ATOM   4567  CA  ALA   293      70.407  80.753  91.134  1.00  0.00           C  
ATOM   4568  C   ALA   293      71.417  79.697  90.581  1.00  0.00           C  
ATOM   4569  O   ALA   293      71.007  78.594  90.192  1.00  0.00           O  
ATOM   4570  CB  ALA   293      69.872  80.371  92.476  1.00  0.00           C  
ATOM   4571  H   ALA   293      68.383  80.732  90.664  1.00  0.00           H  
ATOM   4572  HA  ALA   293      70.882  81.724  91.271  1.00  0.00           H  
ATOM   4573  HB1 ALA   293      69.396  81.280  92.845  1.00  0.00           H  
ATOM   4574  HB2 ALA   293      69.212  79.504  92.459  1.00  0.00           H  
ATOM   4575  HB3 ALA   293      70.672  80.137  93.177  1.00  0.00           H  
ATOM   4576  N   PRO   294      72.727  79.920  90.600  1.00  0.00           N  
ATOM   4577  CA  PRO   294      73.660  78.851  90.260  1.00  0.00           C  
ATOM   4578  C   PRO   294      74.026  77.927  91.440  1.00  0.00           C  
ATOM   4579  O   PRO   294      73.576  78.164  92.593  1.00  0.00           O  
ATOM   4580  CB  PRO   294      74.896  79.703  89.787  1.00  0.00           C  
ATOM   4581  CG  PRO   294      74.921  80.758  90.875  1.00  0.00           C  
ATOM   4582  CD  PRO   294      73.419  81.168  91.048  1.00  0.00           C  
ATOM   4583  HA  PRO   294      73.322  78.375  89.339  1.00  0.00           H  
ATOM   4584  HB2 PRO   294      75.779  79.066  89.822  1.00  0.00           H  
ATOM   4585  HB3 PRO   294      74.650  80.125  88.813  1.00  0.00           H  
ATOM   4586  HG2 PRO   294      75.341  80.284  91.762  1.00  0.00           H  
ATOM   4587  HG3 PRO   294      75.530  81.620  90.600  1.00  0.00           H  
ATOM   4588  HD2 PRO   294      73.137  81.274  92.095  1.00  0.00           H  
ATOM   4589  HD3 PRO   294      73.198  82.099  90.526  1.00  0.00           H  
ATOM   4590  N   TRP   295      74.714  76.829  91.186  1.00  0.00           N  
ATOM   4591  CA  TRP   295      74.967  75.674  92.138  1.00  0.00           C  
ATOM   4592  C   TRP   295      76.329  75.915  92.821  1.00  0.00           C  
ATOM   4593  O   TRP   295      77.090  76.734  92.449  1.00  0.00           O  
ATOM   4594  CB  TRP   295      74.779  74.327  91.358  1.00  0.00           C  
ATOM   4595  CG  TRP   295      75.025  73.135  92.184  1.00  0.00           C  
ATOM   4596  CD1 TRP   295      74.018  72.407  92.791  1.00  0.00           C  
ATOM   4597  CD2 TRP   295      76.231  72.451  92.403  1.00  0.00           C  
ATOM   4598  CE2 TRP   295      75.958  71.286  93.189  1.00  0.00           C  
ATOM   4599  CE3 TRP   295      77.583  72.606  91.969  1.00  0.00           C  
ATOM   4600  NE1 TRP   295      74.596  71.309  93.374  1.00  0.00           N  
ATOM   4601  CZ2 TRP   295      76.965  70.373  93.664  1.00  0.00           C  
ATOM   4602  CZ3 TRP   295      78.609  71.757  92.626  1.00  0.00           C  
ATOM   4603  CH2 TRP   295      78.324  70.673  93.425  1.00  0.00           C  
ATOM   4604  H   TRP   295      74.914  76.633  90.216  1.00  0.00           H  
ATOM   4605  HA  TRP   295      74.240  75.782  92.943  1.00  0.00           H  
ATOM   4606  HB2 TRP   295      73.737  74.238  91.051  1.00  0.00           H  
ATOM   4607  HB3 TRP   295      75.379  74.356  90.449  1.00  0.00           H  
ATOM   4608  HD1 TRP   295      72.987  72.723  92.748  1.00  0.00           H  
ATOM   4609  HE1 TRP   295      74.051  70.689  93.955  1.00  0.00           H  
ATOM   4610  HE3 TRP   295      77.795  73.376  91.243  1.00  0.00           H  
ATOM   4611  HZ2 TRP   295      76.726  69.630  94.410  1.00  0.00           H  
ATOM   4612  HZ3 TRP   295      79.629  71.974  92.344  1.00  0.00           H  
ATOM   4613  HH2 TRP   295      79.101  70.093  93.902  1.00  0.00           H  
ATOM   4614  N   ILE   296      76.511  75.274  94.021  1.00  0.00           N  
ATOM   4615  CA  ILE   296      77.578  75.671  94.995  1.00  0.00           C  
ATOM   4616  C   ILE   296      78.097  74.420  95.783  1.00  0.00           C  
ATOM   4617  O   ILE   296      77.337  73.729  96.495  1.00  0.00           O  
ATOM   4618  CB  ILE   296      76.961  76.662  96.019  1.00  0.00           C  
ATOM   4619  CG1 ILE   296      76.573  78.020  95.277  1.00  0.00           C  
ATOM   4620  CG2 ILE   296      78.087  77.080  97.153  1.00  0.00           C  
ATOM   4621  CD1 ILE   296      75.779  79.018  96.310  1.00  0.00           C  
ATOM   4622  H   ILE   296      75.734  74.731  94.369  1.00  0.00           H  
ATOM   4623  HA  ILE   296      78.484  76.101  94.570  1.00  0.00           H  
ATOM   4624  HB  ILE   296      76.168  76.229  96.630  1.00  0.00           H  
ATOM   4625 HG12 ILE   296      77.485  78.486  94.904  1.00  0.00           H  
ATOM   4626 HG13 ILE   296      75.793  77.898  94.524  1.00  0.00           H  
ATOM   4627 HG21 ILE   296      78.959  77.563  96.713  1.00  0.00           H  
ATOM   4628 HG22 ILE   296      77.645  77.739  97.901  1.00  0.00           H  
ATOM   4629 HG23 ILE   296      78.334  76.164  97.689  1.00  0.00           H  
ATOM   4630 HD11 ILE   296      75.467  79.927  95.796  1.00  0.00           H  
ATOM   4631 HD12 ILE   296      74.803  78.567  96.491  1.00  0.00           H  
ATOM   4632 HD13 ILE   296      76.373  79.251  97.193  1.00  0.00           H  
ATOM   4633  N   MET   297      79.372  74.137  95.643  1.00  0.00           N  
ATOM   4634  CA  MET   297      80.047  73.017  96.454  1.00  0.00           C  
ATOM   4635  C   MET   297      80.453  73.480  97.850  1.00  0.00           C  
ATOM   4636  O   MET   297      80.716  74.639  98.101  1.00  0.00           O  
ATOM   4637  CB  MET   297      81.283  72.637  95.677  1.00  0.00           C  
ATOM   4638  CG  MET   297      81.594  71.137  95.689  1.00  0.00           C  
ATOM   4639  SD  MET   297      83.304  70.537  95.365  1.00  0.00           S  
ATOM   4640  CE  MET   297      83.411  71.276  93.751  1.00  0.00           C  
ATOM   4641  H   MET   297      79.892  74.769  95.052  1.00  0.00           H  
ATOM   4642  HA  MET   297      79.380  72.161  96.553  1.00  0.00           H  
ATOM   4643  HB2 MET   297      81.058  72.843  94.631  1.00  0.00           H  
ATOM   4644  HB3 MET   297      82.140  73.256  95.945  1.00  0.00           H  
ATOM   4645  HG2 MET   297      81.122  70.653  96.544  1.00  0.00           H  
ATOM   4646  HG3 MET   297      81.045  70.616  94.904  1.00  0.00           H  
ATOM   4647  HE1 MET   297      82.582  70.875  93.169  1.00  0.00           H  
ATOM   4648  HE2 MET   297      83.393  72.365  93.715  1.00  0.00           H  
ATOM   4649  HE3 MET   297      84.341  71.108  93.207  1.00  0.00           H  
ATOM   4650  N   THR   298      80.416  72.568  98.857  1.00  0.00           N  
ATOM   4651  CA  THR   298      80.871  72.980 100.211  1.00  0.00           C  
ATOM   4652  C   THR   298      82.344  72.631 100.504  1.00  0.00           C  
ATOM   4653  O   THR   298      82.657  71.448 100.375  1.00  0.00           O  
ATOM   4654  CB  THR   298      79.974  72.318 101.310  1.00  0.00           C  
ATOM   4655  CG2 THR   298      78.591  72.972 101.311  1.00  0.00           C  
ATOM   4656  OG1 THR   298      79.913  70.893 100.983  1.00  0.00           O  
ATOM   4657  H   THR   298      79.855  71.737  98.730  1.00  0.00           H  
ATOM   4658  HA  THR   298      80.716  74.052 100.327  1.00  0.00           H  
ATOM   4659  HB  THR   298      80.439  72.413 102.291  1.00  0.00           H  
ATOM   4660  HG1 THR   298      80.809  70.548 100.959  1.00  0.00           H  
ATOM   4661 HG21 THR   298      78.663  73.822 101.991  1.00  0.00           H  
ATOM   4662 HG22 THR   298      78.334  73.466 100.374  1.00  0.00           H  
ATOM   4663 HG23 THR   298      77.827  72.374 101.807  1.00  0.00           H  
ATOM   4664  N   PRO   299      83.251  73.504 100.928  1.00  0.00           N  
ATOM   4665  CA  PRO   299      84.561  73.077 101.303  1.00  0.00           C  
ATOM   4666  C   PRO   299      84.686  72.364 102.654  1.00  0.00           C  
ATOM   4667  O   PRO   299      83.866  72.341 103.600  1.00  0.00           O  
ATOM   4668  CB  PRO   299      85.514  74.301 101.364  1.00  0.00           C  
ATOM   4669  CG  PRO   299      84.684  75.444 100.731  1.00  0.00           C  
ATOM   4670  CD  PRO   299      83.248  74.987 100.920  1.00  0.00           C  
ATOM   4671  HA  PRO   299      85.050  72.405 100.598  1.00  0.00           H  
ATOM   4672  HB2 PRO   299      85.709  74.548 102.408  1.00  0.00           H  
ATOM   4673  HB3 PRO   299      86.441  74.199 100.799  1.00  0.00           H  
ATOM   4674  HG2 PRO   299      84.863  76.402 101.221  1.00  0.00           H  
ATOM   4675  HG3 PRO   299      84.869  75.450  99.657  1.00  0.00           H  
ATOM   4676  HD2 PRO   299      82.898  75.403 101.864  1.00  0.00           H  
ATOM   4677  HD3 PRO   299      82.721  75.365 100.043  1.00  0.00           H  
ATOM   4678  N   ASN   300      85.841  71.683 102.722  1.00  0.00           N  
ATOM   4679  CA  ASN   300      86.190  70.846 103.898  1.00  0.00           C  
ATOM   4680  C   ASN   300      86.497  71.624 105.235  1.00  0.00           C  
ATOM   4681  O   ASN   300      86.419  70.914 106.288  1.00  0.00           O  
ATOM   4682  CB  ASN   300      87.373  69.810 103.579  1.00  0.00           C  
ATOM   4683  CG  ASN   300      87.325  68.948 102.293  1.00  0.00           C  
ATOM   4684  ND2 ASN   300      88.365  68.350 101.850  1.00  0.00           N  
ATOM   4685  OD1 ASN   300      86.334  68.827 101.628  1.00  0.00           O  
ATOM   4686  H   ASN   300      86.376  71.478 101.890  1.00  0.00           H  
ATOM   4687  HA  ASN   300      85.291  70.278 104.136  1.00  0.00           H  
ATOM   4688  HB2 ASN   300      88.322  70.342 103.507  1.00  0.00           H  
ATOM   4689  HB3 ASN   300      87.426  69.224 104.496  1.00  0.00           H  
ATOM   4690 HD21 ASN   300      88.195  68.022 100.909  1.00  0.00           H  
ATOM   4691 HD22 ASN   300      89.262  68.664 102.190  1.00  0.00           H  
ATOM   4692  N   ILE   301      86.499  72.939 105.142  1.00  0.00           N  
ATOM   4693  CA  ILE   301      86.650  73.821 106.378  1.00  0.00           C  
ATOM   4694  C   ILE   301      85.318  73.826 107.161  1.00  0.00           C  
ATOM   4695  O   ILE   301      85.355  74.242 108.371  1.00  0.00           O  
ATOM   4696  CB  ILE   301      87.118  75.196 106.004  1.00  0.00           C  
ATOM   4697  CG1 ILE   301      86.292  75.890 104.971  1.00  0.00           C  
ATOM   4698  CG2 ILE   301      88.579  74.977 105.679  1.00  0.00           C  
ATOM   4699  CD1 ILE   301      86.228  77.386 105.116  1.00  0.00           C  
ATOM   4700  H   ILE   301      86.469  73.261 104.186  1.00  0.00           H  
ATOM   4701  HA  ILE   301      87.356  73.353 107.065  1.00  0.00           H  
ATOM   4702  HB  ILE   301      87.155  75.879 106.853  1.00  0.00           H  
ATOM   4703 HG12 ILE   301      86.737  75.715 103.992  1.00  0.00           H  
ATOM   4704 HG13 ILE   301      85.285  75.485 104.869  1.00  0.00           H  
ATOM   4705 HG21 ILE   301      88.698  74.232 104.892  1.00  0.00           H  
ATOM   4706 HG22 ILE   301      89.001  75.945 105.408  1.00  0.00           H  
ATOM   4707 HG23 ILE   301      88.959  74.545 106.604  1.00  0.00           H  
ATOM   4708 HD11 ILE   301      85.954  77.644 106.139  1.00  0.00           H  
ATOM   4709 HD12 ILE   301      87.187  77.872 104.940  1.00  0.00           H  
ATOM   4710 HD13 ILE   301      85.428  77.768 104.480  1.00  0.00           H  
ATOM   4711  N   LEU   302      84.238  73.292 106.607  1.00  0.00           N  
ATOM   4712  CA  LEU   302      82.914  73.169 107.180  1.00  0.00           C  
ATOM   4713  C   LEU   302      82.551  71.749 107.616  1.00  0.00           C  
ATOM   4714  O   LEU   302      82.834  70.787 106.929  1.00  0.00           O  
ATOM   4715  CB  LEU   302      81.814  73.836 106.305  1.00  0.00           C  
ATOM   4716  CG  LEU   302      82.060  75.296 105.845  1.00  0.00           C  
ATOM   4717  CD1 LEU   302      80.824  75.954 105.090  1.00  0.00           C  
ATOM   4718  CD2 LEU   302      82.460  76.246 106.975  1.00  0.00           C  
ATOM   4719  H   LEU   302      84.399  72.873 105.702  1.00  0.00           H  
ATOM   4720  HA  LEU   302      83.035  73.797 108.063  1.00  0.00           H  
ATOM   4721  HB2 LEU   302      81.651  73.314 105.362  1.00  0.00           H  
ATOM   4722  HB3 LEU   302      80.879  73.897 106.863  1.00  0.00           H  
ATOM   4723  HG  LEU   302      82.883  75.307 105.130  1.00  0.00           H  
ATOM   4724 HD11 LEU   302      80.960  77.036 105.084  1.00  0.00           H  
ATOM   4725 HD12 LEU   302      80.498  75.626 104.103  1.00  0.00           H  
ATOM   4726 HD13 LEU   302      79.901  75.872 105.664  1.00  0.00           H  
ATOM   4727 HD21 LEU   302      81.622  76.245 107.671  1.00  0.00           H  
ATOM   4728 HD22 LEU   302      83.370  75.840 107.417  1.00  0.00           H  
ATOM   4729 HD23 LEU   302      82.686  77.245 106.603  1.00  0.00           H  
ATOM   4730  N   PRO   303      82.121  71.645 108.919  1.00  0.00           N  
ATOM   4731  CA  PRO   303      81.884  70.319 109.529  1.00  0.00           C  
ATOM   4732  C   PRO   303      80.894  69.486 108.720  1.00  0.00           C  
ATOM   4733  O   PRO   303      80.066  69.987 107.985  1.00  0.00           O  
ATOM   4734  CB  PRO   303      81.354  70.623 110.911  1.00  0.00           C  
ATOM   4735  CG  PRO   303      80.741  71.935 110.889  1.00  0.00           C  
ATOM   4736  CD  PRO   303      81.475  72.695 109.752  1.00  0.00           C  
ATOM   4737  HA  PRO   303      82.814  69.752 109.570  1.00  0.00           H  
ATOM   4738  HB2 PRO   303      80.738  69.772 111.202  1.00  0.00           H  
ATOM   4739  HB3 PRO   303      82.116  70.555 111.688  1.00  0.00           H  
ATOM   4740  HG2 PRO   303      79.685  71.799 110.657  1.00  0.00           H  
ATOM   4741  HG3 PRO   303      80.977  72.471 111.809  1.00  0.00           H  
ATOM   4742  HD2 PRO   303      80.766  73.243 109.132  1.00  0.00           H  
ATOM   4743  HD3 PRO   303      82.253  73.341 110.161  1.00  0.00           H  
ATOM   4744  N   PRO   304      80.924  68.129 108.932  1.00  0.00           N  
ATOM   4745  CA  PRO   304      80.027  67.223 108.309  1.00  0.00           C  
ATOM   4746  C   PRO   304      78.627  67.045 108.899  1.00  0.00           C  
ATOM   4747  O   PRO   304      78.431  67.252 110.103  1.00  0.00           O  
ATOM   4748  CB  PRO   304      80.722  65.897 108.283  1.00  0.00           C  
ATOM   4749  CG  PRO   304      81.556  65.921 109.601  1.00  0.00           C  
ATOM   4750  CD  PRO   304      81.927  67.415 109.695  1.00  0.00           C  
ATOM   4751  HA  PRO   304      79.865  67.535 107.278  1.00  0.00           H  
ATOM   4752  HB2 PRO   304      79.933  65.146 108.319  1.00  0.00           H  
ATOM   4753  HB3 PRO   304      81.531  65.768 107.564  1.00  0.00           H  
ATOM   4754  HG2 PRO   304      80.914  65.582 110.414  1.00  0.00           H  
ATOM   4755  HG3 PRO   304      82.472  65.334 109.541  1.00  0.00           H  
ATOM   4756  HD2 PRO   304      81.817  67.628 110.759  1.00  0.00           H  
ATOM   4757  HD3 PRO   304      82.961  67.517 109.365  1.00  0.00           H  
ATOM   4758  N   VAL   305      77.626  66.676 108.017  1.00  0.00           N  
ATOM   4759  CA  VAL   305      76.256  66.289 108.430  1.00  0.00           C  
ATOM   4760  C   VAL   305      75.950  64.823 108.033  1.00  0.00           C  
ATOM   4761  O   VAL   305      75.052  64.210 108.608  1.00  0.00           O  
ATOM   4762  CB  VAL   305      75.206  67.333 107.969  1.00  0.00           C  
ATOM   4763  CG1 VAL   305      75.334  68.762 108.478  1.00  0.00           C  
ATOM   4764  CG2 VAL   305      75.012  67.372 106.379  1.00  0.00           C  
ATOM   4765  H   VAL   305      77.868  66.633 107.038  1.00  0.00           H  
ATOM   4766  HA  VAL   305      76.140  66.301 109.514  1.00  0.00           H  
ATOM   4767  HB  VAL   305      74.237  66.975 108.317  1.00  0.00           H  
ATOM   4768 HG11 VAL   305      76.405  68.965 108.456  1.00  0.00           H  
ATOM   4769 HG12 VAL   305      74.834  69.528 107.887  1.00  0.00           H  
ATOM   4770 HG13 VAL   305      75.164  68.797 109.554  1.00  0.00           H  
ATOM   4771 HG21 VAL   305      74.709  66.371 106.071  1.00  0.00           H  
ATOM   4772 HG22 VAL   305      74.280  68.146 106.149  1.00  0.00           H  
ATOM   4773 HG23 VAL   305      75.965  67.629 105.917  1.00  0.00           H  
ATOM   4774  N   SER   306      76.638  64.231 107.046  1.00  0.00           N  
ATOM   4775  CA  SER   306      76.448  62.898 106.544  1.00  0.00           C  
ATOM   4776  C   SER   306      77.644  62.425 105.784  1.00  0.00           C  
ATOM   4777  O   SER   306      78.039  62.930 104.706  1.00  0.00           O  
ATOM   4778  CB  SER   306      75.256  62.790 105.652  1.00  0.00           C  
ATOM   4779  OG  SER   306      74.720  61.497 105.339  1.00  0.00           O  
ATOM   4780  H   SER   306      77.383  64.816 106.696  1.00  0.00           H  
ATOM   4781  HA  SER   306      76.321  62.242 107.405  1.00  0.00           H  
ATOM   4782  HB2 SER   306      74.432  63.433 105.963  1.00  0.00           H  
ATOM   4783  HB3 SER   306      75.482  63.051 104.618  1.00  0.00           H  
ATOM   4784  HG  SER   306      75.303  61.041 104.728  1.00  0.00           H  
ATOM   4785  N   VAL   307      78.259  61.387 106.325  1.00  0.00           N  
ATOM   4786  CA  VAL   307      79.316  60.686 105.619  1.00  0.00           C  
ATOM   4787  C   VAL   307      78.688  59.581 104.779  1.00  0.00           C  
ATOM   4788  O   VAL   307      77.666  59.018 105.119  1.00  0.00           O  
ATOM   4789  CB  VAL   307      80.274  60.016 106.646  1.00  0.00           C  
ATOM   4790  CG1 VAL   307      81.384  59.372 105.900  1.00  0.00           C  
ATOM   4791  CG2 VAL   307      80.695  61.050 107.655  1.00  0.00           C  
ATOM   4792  H   VAL   307      78.076  61.068 107.266  1.00  0.00           H  
ATOM   4793  HA  VAL   307      79.821  61.386 104.954  1.00  0.00           H  
ATOM   4794  HB  VAL   307      79.711  59.251 107.182  1.00  0.00           H  
ATOM   4795 HG11 VAL   307      82.015  58.888 106.645  1.00  0.00           H  
ATOM   4796 HG12 VAL   307      81.080  58.452 105.402  1.00  0.00           H  
ATOM   4797 HG13 VAL   307      81.941  60.071 105.277  1.00  0.00           H  
ATOM   4798 HG21 VAL   307      81.397  61.763 107.222  1.00  0.00           H  
ATOM   4799 HG22 VAL   307      79.933  61.570 108.237  1.00  0.00           H  
ATOM   4800 HG23 VAL   307      81.235  60.493 108.420  1.00  0.00           H  
ATOM   4801  N   PHE   308      79.326  59.244 103.632  1.00  0.00           N  
ATOM   4802  CA  PHE   308      78.877  58.200 102.756  1.00  0.00           C  
ATOM   4803  C   PHE   308      79.988  57.177 102.399  1.00  0.00           C  
ATOM   4804  O   PHE   308      81.067  57.551 101.968  1.00  0.00           O  
ATOM   4805  CB  PHE   308      78.169  58.791 101.541  1.00  0.00           C  
ATOM   4806  CG  PHE   308      76.828  59.567 101.801  1.00  0.00           C  
ATOM   4807  CD1 PHE   308      75.597  58.791 101.674  1.00  0.00           C  
ATOM   4808  CD2 PHE   308      76.754  60.895 102.077  1.00  0.00           C  
ATOM   4809  CE1 PHE   308      74.335  59.360 101.944  1.00  0.00           C  
ATOM   4810  CE2 PHE   308      75.539  61.575 102.248  1.00  0.00           C  
ATOM   4811  CZ  PHE   308      74.330  60.776 102.205  1.00  0.00           C  
ATOM   4812  H   PHE   308      80.177  59.736 103.400  1.00  0.00           H  
ATOM   4813  HA  PHE   308      78.061  57.678 103.257  1.00  0.00           H  
ATOM   4814  HB2 PHE   308      78.867  59.450 101.025  1.00  0.00           H  
ATOM   4815  HB3 PHE   308      77.931  57.966 100.870  1.00  0.00           H  
ATOM   4816  HD1 PHE   308      75.687  57.715 101.689  1.00  0.00           H  
ATOM   4817  HD2 PHE   308      77.670  61.456 102.190  1.00  0.00           H  
ATOM   4818  HE1 PHE   308      73.441  58.756 101.994  1.00  0.00           H  
ATOM   4819  HE2 PHE   308      75.463  62.646 102.362  1.00  0.00           H  
ATOM   4820  HZ  PHE   308      73.394  61.276 102.403  1.00  0.00           H  
ATOM   4821  N   VAL   309      79.659  55.872 102.403  1.00  0.00           N  
ATOM   4822  CA  VAL   309      80.586  54.755 102.204  1.00  0.00           C  
ATOM   4823  C   VAL   309      79.834  53.624 101.517  1.00  0.00           C  
ATOM   4824  O   VAL   309      78.664  53.425 101.749  1.00  0.00           O  
ATOM   4825  CB  VAL   309      81.120  54.135 103.553  1.00  0.00           C  
ATOM   4826  CG1 VAL   309      82.190  54.974 104.256  1.00  0.00           C  
ATOM   4827  CG2 VAL   309      79.968  53.871 104.602  1.00  0.00           C  
ATOM   4828  H   VAL   309      78.730  55.742 102.777  1.00  0.00           H  
ATOM   4829  HA  VAL   309      81.436  55.076 101.601  1.00  0.00           H  
ATOM   4830  HB  VAL   309      81.516  53.132 103.396  1.00  0.00           H  
ATOM   4831 HG11 VAL   309      82.392  54.570 105.249  1.00  0.00           H  
ATOM   4832 HG12 VAL   309      83.046  55.048 103.586  1.00  0.00           H  
ATOM   4833 HG13 VAL   309      81.874  56.006 104.411  1.00  0.00           H  
ATOM   4834 HG21 VAL   309      79.262  54.670 104.827  1.00  0.00           H  
ATOM   4835 HG22 VAL   309      79.360  53.026 104.282  1.00  0.00           H  
ATOM   4836 HG23 VAL   309      80.475  53.743 105.558  1.00  0.00           H  
ATOM   4837  N   CYS   310      80.607  52.849 100.715  1.00  0.00           N  
ATOM   4838  CA  CYS   310      80.166  51.544 100.066  1.00  0.00           C  
ATOM   4839  C   CYS   310      80.374  50.358 100.945  1.00  0.00           C  
ATOM   4840  O   CYS   310      81.411  50.224 101.635  1.00  0.00           O  
ATOM   4841  CB  CYS   310      80.670  51.409  98.628  1.00  0.00           C  
ATOM   4842  SG  CYS   310      80.541  52.870  97.593  1.00  0.00           S  
ATOM   4843  H   CYS   310      81.569  53.109 100.549  1.00  0.00           H  
ATOM   4844  HA  CYS   310      79.094  51.646  99.896  1.00  0.00           H  
ATOM   4845  HB2 CYS   310      81.701  51.059  98.682  1.00  0.00           H  
ATOM   4846  HB3 CYS   310      80.180  50.543  98.183  1.00  0.00           H  
ATOM   4847  HG  CYS   310      81.524  53.532  98.209  1.00  0.00           H  
ATOM   4848  N   CYS   311      79.474  49.337 100.755  1.00  0.00           N  
ATOM   4849  CA  CYS   311      79.591  48.064 101.422  1.00  0.00           C  
ATOM   4850  C   CYS   311      79.283  46.918 100.404  1.00  0.00           C  
ATOM   4851  O   CYS   311      78.788  47.129  99.322  1.00  0.00           O  
ATOM   4852  CB  CYS   311      78.636  48.111 102.588  1.00  0.00           C  
ATOM   4853  SG  CYS   311      79.401  48.996 103.995  1.00  0.00           S  
ATOM   4854  H   CYS   311      78.708  49.338 100.097  1.00  0.00           H  
ATOM   4855  HA  CYS   311      80.605  47.841 101.753  1.00  0.00           H  
ATOM   4856  HB2 CYS   311      77.682  48.576 102.339  1.00  0.00           H  
ATOM   4857  HB3 CYS   311      78.519  47.073 102.900  1.00  0.00           H  
ATOM   4858  HG  CYS   311      80.610  48.435 104.081  1.00  0.00           H  
ATOM   4859  N   MET   312      79.494  45.628 100.712  1.00  0.00           N  
ATOM   4860  CA  MET   312      80.031  45.039 101.979  1.00  0.00           C  
ATOM   4861  C   MET   312      81.358  44.363 101.840  1.00  0.00           C  
ATOM   4862  O   MET   312      81.936  44.138 100.780  1.00  0.00           O  
ATOM   4863  CB  MET   312      78.963  44.095 102.591  1.00  0.00           C  
ATOM   4864  CG  MET   312      78.552  43.027 101.602  1.00  0.00           C  
ATOM   4865  SD  MET   312      77.810  41.547 102.376  1.00  0.00           S  
ATOM   4866  CE  MET   312      76.315  42.259 103.154  1.00  0.00           C  
ATOM   4867  H   MET   312      79.197  44.973 100.003  1.00  0.00           H  
ATOM   4868  HA  MET   312      80.214  45.803 102.734  1.00  0.00           H  
ATOM   4869  HB2 MET   312      79.427  43.581 103.434  1.00  0.00           H  
ATOM   4870  HB3 MET   312      78.110  44.674 102.946  1.00  0.00           H  
ATOM   4871  HG2 MET   312      77.811  43.416 100.905  1.00  0.00           H  
ATOM   4872  HG3 MET   312      79.415  42.583 101.105  1.00  0.00           H  
ATOM   4873  HE1 MET   312      75.752  41.429 103.581  1.00  0.00           H  
ATOM   4874  HE2 MET   312      76.599  43.006 103.896  1.00  0.00           H  
ATOM   4875  HE3 MET   312      75.750  42.800 102.394  1.00  0.00           H  
ATOM   4876  N   LYS   313      82.029  44.054 103.040  1.00  0.00           N  
ATOM   4877  CA  LYS   313      83.240  43.153 103.005  1.00  0.00           C  
ATOM   4878  C   LYS   313      82.927  41.749 102.467  1.00  0.00           C  
ATOM   4879  O   LYS   313      81.804  41.280 102.570  1.00  0.00           O  
ATOM   4880  CB  LYS   313      83.737  43.108 104.481  1.00  0.00           C  
ATOM   4881  CG  LYS   313      84.273  44.351 105.097  1.00  0.00           C  
ATOM   4882  CD  LYS   313      85.570  44.868 104.443  1.00  0.00           C  
ATOM   4883  CE  LYS   313      86.146  46.179 105.048  1.00  0.00           C  
ATOM   4884  NZ  LYS   313      87.575  46.335 104.662  1.00  0.00           N1+
ATOM   4885  H   LYS   313      81.575  44.238 103.923  1.00  0.00           H  
ATOM   4886  HA  LYS   313      84.053  43.584 102.422  1.00  0.00           H  
ATOM   4887  HB2 LYS   313      82.894  42.724 105.056  1.00  0.00           H  
ATOM   4888  HB3 LYS   313      84.601  42.444 104.497  1.00  0.00           H  
ATOM   4889  HG2 LYS   313      83.603  45.210 105.114  1.00  0.00           H  
ATOM   4890  HG3 LYS   313      84.637  44.027 106.073  1.00  0.00           H  
ATOM   4891  HD2 LYS   313      86.280  44.047 104.538  1.00  0.00           H  
ATOM   4892  HD3 LYS   313      85.428  45.061 103.380  1.00  0.00           H  
ATOM   4893  HE2 LYS   313      85.693  46.983 104.470  1.00  0.00           H  
ATOM   4894  HE3 LYS   313      85.814  46.302 106.079  1.00  0.00           H  
ATOM   4895  HZ1 LYS   313      87.734  46.447 103.671  1.00  0.00           H  
ATOM   4896  HZ2 LYS   313      87.916  47.152 105.148  1.00  0.00           H  
ATOM   4897  HZ3 LYS   313      88.184  45.675 105.124  1.00  0.00           H  
ATOM   4898  N   ASP   314      83.919  41.011 101.947  1.00  0.00           N  
ATOM   4899  CA  ASP   314      85.324  41.434 101.702  1.00  0.00           C  
ATOM   4900  C   ASP   314      85.400  42.051 100.288  1.00  0.00           C  
ATOM   4901  O   ASP   314      85.152  41.346  99.315  1.00  0.00           O  
ATOM   4902  CB  ASP   314      86.265  40.219 101.754  1.00  0.00           C  
ATOM   4903  CG  ASP   314      87.782  40.480 101.497  1.00  0.00           C  
ATOM   4904  OD1 ASP   314      88.249  41.592 101.797  1.00  0.00           O  
ATOM   4905  OD2 ASP   314      88.540  39.573 101.096  1.00  0.00           O1-
ATOM   4906  OXT ASP   314      85.437  43.305 100.146  1.00  0.00           O1-
ATOM   4907  H   ASP   314      83.670  40.032 101.975  1.00  0.00           H  
ATOM   4908  HA  ASP   314      85.674  42.227 102.362  1.00  0.00           H  
ATOM   4909  HB2 ASP   314      86.046  39.662 102.665  1.00  0.00           H  
ATOM   4910  HB3 ASP   314      85.976  39.448 101.039  1.00  0.00           H  
ATOM   4911  N   THR   315      80.269  67.287 117.418  1.00  0.00           N  
ATOM   4912  CA  THR   315      79.666  67.447 116.076  1.00  0.00           C  
ATOM   4913  C   THR   315      78.901  66.192 115.709  1.00  0.00           C  
ATOM   4914  O   THR   315      79.396  65.153 115.302  1.00  0.00           O  
ATOM   4915  CB  THR   315      80.792  67.695 115.080  1.00  0.00           C  
ATOM   4916  CG2 THR   315      80.374  67.834 113.659  1.00  0.00           C  
ATOM   4917  OG1 THR   315      81.326  68.973 115.496  1.00  0.00           O  
ATOM   4918  HA  THR   315      79.066  68.352 116.167  1.00  0.00           H  
ATOM   4919  HB  THR   315      81.574  66.936 115.124  1.00  0.00           H  
ATOM   4920  HG1 THR   315      82.099  69.027 114.929  1.00  0.00           H  
ATOM   4921 HG21 THR   315      81.216  68.053 113.002  1.00  0.00           H  
ATOM   4922 HG22 THR   315      80.009  66.855 113.349  1.00  0.00           H  
ATOM   4923 HG23 THR   315      79.642  68.636 113.563  1.00  0.00           H  
ATOM   4924  H1  THR   315      80.841  66.459 117.504  1.00  0.00           H  
ATOM   4925  H2  THR   315      79.528  67.236 118.103  1.00  0.00           H  
ATOM   4926  H3  THR   315      80.732  68.119 117.756  1.00  0.00           H  
ATOM   4927  N   ASN   316      77.530  66.401 115.737  1.00  0.00           N  
ATOM   4928  CA  ASN   316      76.608  65.342 115.376  1.00  0.00           C  
ATOM   4929  C   ASN   316      76.533  65.020 113.850  1.00  0.00           C  
ATOM   4930  O   ASN   316      76.283  65.968 113.062  1.00  0.00           O  
ATOM   4931  CB  ASN   316      75.249  65.686 116.174  1.00  0.00           C  
ATOM   4932  CG  ASN   316      74.173  64.683 115.746  1.00  0.00           C  
ATOM   4933  ND2 ASN   316      72.922  65.139 115.682  1.00  0.00           N  
ATOM   4934  OD1 ASN   316      74.501  63.607 115.256  1.00  0.00           O  
ATOM   4935  H   ASN   316      77.238  67.353 115.908  1.00  0.00           H  
ATOM   4936  HA  ASN   316      76.866  64.372 115.800  1.00  0.00           H  
ATOM   4937  HB2 ASN   316      75.416  65.621 117.249  1.00  0.00           H  
ATOM   4938  HB3 ASN   316      74.947  66.690 115.878  1.00  0.00           H
[truncated: 1,314,825 more chars]
